# Supplementary material for: A collection of forcefield precursors for metal–organic frameworks
Source: RSC Adv. 2019 Nov 13;9(63):36492–507. doi: 10.1039/c9ra07327b (PMC9075174; doi:10.1039/c9ra07327b)
Supplement: RA-009-C9RA07327B-s4157 [file RA-009-C9RA07327B-s4157.xyz]

  106
jmolscript: load "" {1 1 1} spacegroup "x,y,z" unitcell [{     12.872000     0.000000     0.000000 }, {      6.044299    12.272280     0.000000 }, {      0.544202     2.429955    15.923469 }]
Cd    14.372711    14.317245    14.557076     0.733668
Cd     5.087790     0.384990     1.366393     0.733672
H     15.912144    11.000251     1.041395     0.078528
H      4.991096    10.187438     1.931517     0.099286
H     16.328897    10.519279     5.601876     0.130335
H     14.397003    11.384121     4.714939     0.122257
H      6.927987    10.820888     3.396476     0.093518
H      8.893066     9.983884     4.216535     0.097029
H      8.857993     8.285709     5.770665     0.104007
H      6.850198     7.447333     6.525438     0.121975
H     15.111544    11.353830    15.308823     0.077980
H     14.502433     9.158115    15.122519     0.136418
H     11.305621    10.365294    13.157562     0.134927
H     11.985815    12.516646    13.463293     0.092957
H     13.040809     7.429171    14.022207     0.125871
H     11.899532     7.941411    13.068391     0.126311
H     11.817337     7.944037    15.827928     0.110128
H     10.713197     8.596825    14.934622     0.103117
H      7.811348     5.173742    14.200550     0.096085
H     10.928299     3.459942    15.700540     0.081616
H     12.079933     5.410420    15.751496     0.136819
H      8.880975     7.195303    14.154372     0.135738
H      3.548357     3.701984    14.882074     0.078528
H     14.469405     4.514797    13.991952     0.099287
H      3.131604     4.182956    10.321593     0.130336
H      5.063498     3.318114    11.208530     0.122257
H     12.532514     3.881347    12.526993     0.093519
H     10.567435     4.718351    11.706934     0.097029
H     10.602508     6.416526    10.152804     0.104007
H     12.610303     7.254902     9.398031     0.121976
H      4.348957     3.348405     0.614646     0.077980
H      4.958068     5.544120     0.800950     0.136418
H      8.154880     4.336941     2.765907     0.134927
H      7.474686     2.185589     2.460176     0.092957
H      6.419692     7.273064     1.901262     0.125871
H      7.560969     6.760824     2.855078     0.126311
H      7.643164     6.758198     0.095541     0.110128
H      8.747304     6.105410     0.988847     0.103117
H     11.649153     9.528493     1.722919     0.096085
H      8.532202    11.242293     0.222929     0.081616
H      7.380568     9.291815     0.171973     0.136819
H     10.579526     7.506932     1.769097     0.135738
C     13.629320    11.705334     2.211770     0.583672
C     14.935573    11.249661     2.772276    -0.056323
C     15.988055    10.899182     1.963364    -0.130427
C     17.156960    10.400349     2.498392    -0.164973
C     17.294953    10.212955     3.851887     0.118181
C     16.245050    10.606849     4.679908    -0.109772
C     15.086081    11.120894     4.148064    -0.084824
C      5.660066     9.624742     4.412393     0.029630
C      6.900934    10.127533     4.015899    -0.174078
C      8.082796     9.635883     4.509526    -0.113614
C      8.059214     8.624939     5.436272    -0.102331
C      6.857693     8.111527     5.875760    -0.116930
C      5.644157     8.582862     5.345509    -0.033677
C      4.386019     7.889290     5.786589     0.519021
C     14.324005    11.154490    14.855004     0.088018
C     13.975095     9.819207    14.733986    -0.196225
C     12.862020     9.490877    14.046092     0.206076
C     12.109003    10.532751    13.595458    -0.197335
C     12.526729    11.830378    13.783355     0.101406
C     12.318632     8.069919    13.934628    -0.225626
C     11.360805     7.876623    14.976023    -0.237837
C      8.688632     5.221382    14.504688     0.098196
C     10.509193     4.229406    15.386848     0.073174
C     11.213414     5.389829    15.415510    -0.204747
C     10.610538     6.548338    14.933029     0.184024
C      9.323084     6.444722    14.479210    -0.206101
C      5.831181     2.996901    13.711699     0.583672
C      4.524928     3.452574    13.151193    -0.056323
C      3.472446     3.803053    13.960105    -0.130426
C      2.303541     4.301886    13.425077    -0.164973
C      2.165548     4.489280    12.071582     0.118181
C      3.215451     4.095386    11.243561    -0.109771
C      4.374420     3.581341    11.775405    -0.084824
C     13.800435     5.077493    11.511076     0.029629
C     12.559567     4.574702    11.907570    -0.174078
C     11.377705     5.066352    11.413943    -0.113614
C     11.401287     6.077296    10.487197    -0.102330
C     12.602808     6.590708    10.047709    -0.116930
C     13.816344     6.119373    10.577960    -0.033677
C     15.074482     6.812945    10.136880     0.519027
C      5.136496     3.547745     1.068465     0.088018
C      5.485406     4.883028     1.189483    -0.196225
C      6.598481     5.211358     1.877377     0.206076
C      7.351498     4.169484     2.328011    -0.197335
C      6.933772     2.871857     2.140114     0.101406
C      7.141869     6.632316     1.988841    -0.225626
C      8.099696     6.825612     0.947446    -0.237837
C     10.771869     9.480853     1.418781     0.098196
C      8.951308    10.472829     0.536621     0.073174
C      8.247087     9.312406     0.507959    -0.204748
C      8.849963     8.153897     0.990440     0.184024
C     10.137417     8.257513     1.444259    -0.206101
N     13.639966    12.149268    14.385262    -0.208418
N      9.260831     4.116701    14.937806    -0.228124
N      5.820535     2.552967     1.538207    -0.208418
N     10.199670    10.585534     0.985663    -0.228124
O     13.457781    11.739116     0.961459    -0.598021
O     12.706613    12.036481     2.982466    -0.539840
O      4.144978     7.739262     7.006963    -0.444268
O      3.604751     7.417839     4.924810    -0.566480
O      6.002720     2.963119    14.962010    -0.598022
O      6.753888     2.665754    12.941003    -0.539840
O     15.315523     6.962973     8.916506    -0.444273
O     15.855750     7.284396    10.998659    -0.566484

The following XYZ coordinates are in angstroms. Other properties are in atomic units.
The sperically averaged electron density of each atom fit to a function of the form exp(a - br)
eigen_1, eigen_2 and eigen_3 are the three eigenvalues of traceless quadrupole moment tensor
  atom number  atomic symbol              X              Y              Z     net charge C6 coefficient C8 coefficient C10 coefficient fluctuating dipole atomic polarizability isotropic forcefield polarizability              a              b squared Pearson coefficient          <r^3>          <r^4>         wp_QDO          m_QDO          q_QDO       dipole_x       dipole_y       dipole_z         dipole            Qxy            Qxz            Qyz     Q(x^2-y^2)  Q(3z^2 - R^2)        eigen_1        eigen_2        eigen_3 static polarizability      alpha(xx)      alpha(xy)      alpha(xz)      alpha(yy)      alpha(yz)      alpha(zz) atomic spin moment
            1             Cd      14.372711      14.317245      14.557076       0.733668     201.135599 0.49343245E+04  0.19524775E+06                                26.499046                           22.123909       0.716406       1.894450                    0.998936      85.786070     241.064168       0.416122       0.371987      -1.193755      -0.137494       0.037932       0.071291       0.159455      -0.043410       0.030519      -0.056567       0.075515       0.389844      -0.128862      -0.023045       0.151908             33.707560      30.272455      12.665470       2.765502      48.731104       0.397260      22.119121           0.130472
            2             Cd       5.087790       0.384990       1.366393       0.733672     201.133394 0.49342602E+04  0.19524453E+06                                26.498837                           22.123750       0.716416       1.894455                    0.998936      85.785706     241.062558       0.416124       0.371986      -1.193755       0.137486      -0.037929      -0.071288       0.159446      -0.043415       0.030514      -0.056566       0.075528       0.389837      -0.128869      -0.023034       0.151903             33.707267      30.272199      12.665330       2.765474      48.730646       0.397256      22.118957           0.130464
            3              H      15.912144      11.000251       1.041395       0.078528       1.454497 0.11106450E+02  0.11853484E+03                                 2.114995                            1.940410      -1.292046       2.229830                    0.995285       4.096024      12.015626       0.451432       1.271285      -0.709023       0.001397       0.001253      -0.029154       0.029215      -0.006599      -0.006644      -0.001246       0.014738       0.007741      -0.012136      -0.000104       0.012239              2.209765       1.968566      -0.134437       0.329142       1.820932      -0.304677       2.839797           0.004364
            4              H       4.991096      10.187438       1.931517       0.099286       1.139564 0.82424751E+01  0.81123880E+02                                 1.762260                            1.647274      -1.020428       2.378691                    0.997852       3.544136       9.775915       0.504092       1.234541      -0.718862       0.023310      -0.007475      -0.019755       0.031457      -0.007287      -0.003450      -0.002844       0.016609       0.038223      -0.017913       0.004144       0.013768              1.835722       2.284420      -0.331850      -0.339291       1.497816       0.087634       1.724929           0.000041
            5              H      16.328897      10.519279       5.601876       0.130335       1.165354 0.84907877E+01  0.83587353E+02                                 1.770591                            1.662725      -0.858152       2.489849                    0.999209       3.199346       8.621129       0.509553       1.221023      -0.726042      -0.001495      -0.007420       0.041888       0.042567      -0.004584      -0.003137       0.002182       0.017299       0.039395      -0.016419       0.002080       0.014339              1.827145       1.541066      -0.127054       0.150027       1.481473      -0.165389       2.458896          -0.000138
            6              H      14.397003      11.384121       4.714939       0.122257       1.098028 0.78289350E+01  0.74751004E+02                                 1.619407                            1.530991      -0.877973       2.467654                    0.999149       3.129469       8.030515       0.571371       1.122726      -0.749102      -0.028085       0.007122       0.028702       0.040784      -0.005946      -0.008407       0.001663       0.010407       0.044126      -0.015405      -0.003259       0.018664              1.650637       1.879865      -0.253402      -0.283133       1.388749       0.100072       1.683295           0.000046
            7              H       6.927987      10.820888       3.396476       0.093518       1.504212 0.12169414E+02  0.13239083E+03                                 2.165938                            2.042864      -1.160460       2.309694                    0.996369       3.852430      11.272782       0.437801       1.285999      -0.709606       0.002215       0.025741      -0.017736       0.031338      -0.000505       0.000020      -0.013648       0.011126      -0.015848      -0.017805       0.008108       0.009697              2.207104       2.034296       0.039919      -0.069899       2.346020      -0.609291       2.240995           0.000800
            8              H       8.893066       9.983884       4.216535       0.097029       1.273354 0.91759542E+01  0.92700280E+02                                 1.911177                            1.749767      -0.802774       2.484163                    0.999221       3.519355       9.812236       0.484547       1.251240      -0.716962       0.032066       0.013374      -0.007386       0.035520       0.000669       0.002785      -0.016927       0.024492      -0.023993      -0.025194       0.008518       0.016675              2.014246       2.647310       0.410407      -0.404245       1.658183      -0.160199       1.737244           0.000697
            9              H       8.857993       8.285709       5.770665       0.104007       1.118497 0.77879926E+01  0.73881267E+02                                 1.604850                            1.498476      -0.782559       2.498742                    0.999543       3.132272       7.878160       0.597162       1.081199      -0.760098       0.031191      -0.011695       0.016478       0.037164       0.000784       0.001062      -0.018482       0.016585      -0.021514      -0.024510       0.011892       0.012618              1.655890       2.053261      -0.267193       0.329513       1.394495      -0.153725       1.519914          -0.000134
           10              H       6.850198       7.447333       6.525438       0.121975       1.211355 0.88360917E+01  0.87479575E+02                                 1.778937                            1.666570      -0.924815       2.446344                    0.998630       3.256091       8.675697       0.524858       1.178740      -0.735635      -0.000104      -0.026678       0.032093       0.041734       0.000672       0.007682      -0.016409       0.001937      -0.009395      -0.019559       0.002701       0.016858              1.830014       1.548874      -0.013529       0.005202       1.880086      -0.554879       2.061081           0.000089
           11              H      15.111544      11.353830      15.308823       0.077980       1.463089 0.10695259E+02  0.11235709E+03                                 2.107193                            1.896646      -0.932660       2.419963                    0.997977       3.692855      10.526444       0.462258       1.261283      -0.714963       0.037793       0.003922       0.025870       0.045967      -0.006902       0.017910       0.000170       0.003222      -0.026328      -0.021439       0.001550       0.019889              2.229843       2.815022       0.395903       0.683134       1.939650       0.274012       1.934856           0.002971
           12              H      14.502433       9.158115      15.122519       0.136418       0.981310 0.69088266E+01  0.64107604E+02                                 1.518037                            1.453259      -0.780540       2.520840                    0.999800       2.996317       7.646506       0.575821       1.146339      -0.743217       0.019492      -0.025501       0.011930       0.034243      -0.000688       0.011883      -0.003690      -0.007855      -0.029960      -0.017849       0.006359       0.011491              1.539798       1.594097      -0.287854       0.187011       1.741044      -0.147517       1.284252           0.000042
           13              H      11.305621      10.365294      13.157562       0.134927       1.013287 0.74141823E+01  0.69893630E+02                                 1.545457                            1.502573      -0.775403       2.523245                    0.999820       3.006548       7.687391       0.568974       1.141929      -0.745298      -0.028540      -0.008097      -0.019936       0.035743       0.001717       0.013191      -0.001070      -0.001971      -0.031748      -0.018415       0.006253       0.012162              1.542966       1.722297       0.152880       0.262133       1.487987       0.061509       1.418614           0.000126
           14              H      11.985815      12.516646      13.463293       0.092957       1.228756 0.87255982E+01  0.87178091E+02                                 1.871279                            1.706630      -0.941191       2.425907                    0.998173       3.538117       9.857789       0.489755       1.251742      -0.715824      -0.028644       0.031409      -0.019163       0.046629      -0.005152       0.015352       0.000510       0.006287      -0.022001      -0.017743       0.000119       0.017624              1.981115       1.775581      -0.518188       0.208332       2.624186      -0.326902       1.543579           0.000031
           15              H      13.040809       7.429171      14.022207       0.125871       1.030228 0.77714526E+01  0.75625194E+02                                 1.689706                            1.629889      -0.702043       2.546763                    0.999476       3.383760       9.383375       0.491017       1.281873      -0.709738       0.018020      -0.018073       0.004878       0.025984      -0.004417      -0.000263      -0.003452       0.005401      -0.006100      -0.006470      -0.000005       0.006475              1.743647       1.889727      -0.403478      -0.103147       1.954207       0.083081       1.387007          -0.000087
           16              H      11.899532       7.941411      13.068391       0.126311       1.078243 0.85167415E+01  0.85103408E+02                                 1.761385                            1.722060      -0.929859       2.438020                    0.997366       3.552059      10.099754       0.469438       1.305733      -0.703930      -0.014984      -0.004242      -0.021970       0.026929      -0.001512       0.000696      -0.002585       0.007719       0.006053      -0.005902       0.001821       0.004081              1.779742       1.520601       0.099756       0.148811       1.662591       0.267037       2.156036           0.000150
           17              H      11.817337       7.944037      15.827928       0.110128       1.204123 0.10042297E+02  0.10321410E+03                                 1.811921                            1.805242      -0.824796       2.474995                    0.998307       3.500337       9.673353       0.489701       1.216940      -0.725827       0.021178      -0.000949       0.018441       0.028098      -0.001878       0.004919      -0.002951       0.009394       0.023278      -0.009211      -0.001720       0.010931              1.803571       1.712868       0.102787       0.169377       1.706926       0.128107       1.990918           0.000804
           18              H      10.713197       8.596825      14.934622       0.103117       1.152514 0.91834092E+01  0.93816959E+02                                 1.852434                            1.793277      -1.175216       2.307632                    0.993386       3.851747      11.192652       0.456569       1.313173      -0.700634      -0.016936       0.018879      -0.012103       0.028102      -0.007783       0.001921      -0.002324       0.009220      -0.001489      -0.008940      -0.001112       0.010052              1.905842       1.976878      -0.330556      -0.225501       2.229454       0.099210       1.511194           0.000206
           19              H       7.811348       5.173742      14.200550       0.096085       1.202193 0.86199692E+01  0.85827752E+02                                 1.847715                            1.700927      -0.843588       2.478511                    0.998913       3.461810       9.616512       0.488750       1.258627      -0.715119      -0.046340       0.000708      -0.018781       0.050007      -0.003319       0.013985      -0.009115       0.008251      -0.036194      -0.020938       0.001138       0.019800              1.948222       2.704696       0.312412       0.332977       1.622671       0.080713       1.517299           0.000693
           20              H      10.928299       3.459942      15.700540       0.081616       1.358187 0.98638746E+01  0.10204714E+03                                 2.034427                            1.841363      -1.005045       2.389095                    0.997079       3.734290      10.733895       0.459293       1.289029      -0.707605       0.026120      -0.031539       0.019713       0.045449      -0.005031       0.009758      -0.009852       0.014130      -0.047671      -0.021780       0.000835       0.020945              2.161959       1.870206      -0.387783       0.143685       2.869017      -0.557766       1.746656           0.003097
           21              H      12.079933       5.410420      15.751496       0.136819       1.051236 0.76303896E+01  0.72893226E+02                                 1.624605                            1.556537      -0.778020       2.524687                    0.999824       3.076070       8.076641       0.538471       1.190702      -0.733067       0.031857       0.001154       0.011386       0.033851       0.002388       0.010290      -0.005199       0.000046      -0.043388      -0.019774       0.008391       0.011383              1.648804       2.097143       0.039052       0.178710       1.487945      -0.026643       1.361324           0.000438
           22              H       8.880975       7.195303      14.154372       0.135738       1.020692 0.75228845E+01  0.71468268E+02                                 1.578372                            1.533927      -0.791219       2.516950                    0.999827       3.057073       7.952239       0.549694       1.172887      -0.737312      -0.015175       0.027441      -0.017025       0.035681       0.000352       0.009369      -0.008519      -0.002100      -0.035841      -0.018604       0.006296       0.012308              1.582922       1.516587      -0.198472       0.070915       1.883067      -0.116471       1.349111           0.000048
           23              H       3.548357       3.701984      14.882074       0.078528       1.454489 0.11106372E+02  0.11853376E+03                                 2.114985                            1.940401      -1.292040       2.229833                    0.995285       4.096008      12.015554       0.451434       1.271283      -0.709024      -0.001397      -0.001253       0.029155       0.029215      -0.006599      -0.006644      -0.001246       0.014738       0.007742      -0.012136      -0.000104       0.012239              2.209754       1.968557      -0.134435       0.329139       1.820924      -0.304675       2.839782           0.004364
           24              H      14.469405       4.514797      13.991952       0.099287       1.139563 0.82424644E+01  0.81123759E+02                                 1.762259                            1.647274      -1.020426       2.378693                    0.997852       3.544135       9.775915       0.504091       1.234542      -0.718861      -0.023310       0.007475       0.019755       0.031457      -0.007287      -0.003450      -0.002844       0.016609       0.038224      -0.017913       0.004144       0.013768              1.835721       2.284419      -0.331849      -0.339290       1.497816       0.087634       1.724928           0.000041
           25              H       3.131604       4.182956      10.321593       0.130336       1.165354 0.84907898E+01  0.83587405E+02                                 1.770594                            1.662727      -0.858147       2.489852                    0.999209       3.199344       8.621134       0.509552       1.221026      -0.726041       0.001495       0.007420      -0.041888       0.042567      -0.004584      -0.003137       0.002182       0.017299       0.039395      -0.016419       0.002080       0.014339              1.827148       1.541068      -0.127054       0.150027       1.481475      -0.165389       2.458900          -0.000138
           26              H       5.063498       3.318114      11.208530       0.122257       1.098027 0.78289279E+01  0.74750920E+02                                 1.619406                            1.530990      -0.877972       2.467654                    0.999149       3.129468       8.030512       0.571371       1.122726      -0.749102       0.028085      -0.007122      -0.028702       0.040784      -0.005946      -0.008407       0.001663       0.010407       0.044126      -0.015405      -0.003259       0.018664              1.650636       1.879865      -0.253402      -0.283132       1.388749       0.100072       1.683294           0.000046
           27              H      12.532514       3.881347      12.526993       0.093519       1.504214 0.12169429E+02  0.13239108E+03                                 2.165942                            2.042868      -1.160460       2.309695                    0.996369       3.852432      11.272803       0.437800       1.286002      -0.709605      -0.002215      -0.025741       0.017736       0.031338      -0.000506       0.000020      -0.013648       0.011126      -0.015847      -0.017805       0.008108       0.009697              2.207108       2.034300       0.039919      -0.069899       2.346025      -0.609293       2.241000           0.000799
           28              H      10.567435       4.718351      11.706934       0.097029       1.273357 0.91759866E+01  0.92700712E+02                                 1.911182                            1.749772      -0.802778       2.484161                    0.999221       3.519361       9.812266       0.484545       1.251242      -0.716962      -0.032066      -0.013374       0.007386       0.035520       0.000669       0.002785      -0.016927       0.024492      -0.023993      -0.025194       0.008519       0.016675              2.014252       2.647320       0.410409      -0.404247       1.658188      -0.160199       1.737249           0.000697
           29              H      10.602508       6.416526      10.152804       0.104007       1.118495 0.77879691E+01  0.73880986E+02                                 1.604847                            1.498474      -0.782558       2.498743                    0.999543       3.132268       7.878146       0.597162       1.081198      -0.760098      -0.031191       0.011695      -0.016478       0.037164       0.000784       0.001061      -0.018482       0.016585      -0.021514      -0.024510       0.011892       0.012618              1.655887       2.053258      -0.267192       0.329512       1.394493      -0.153725       1.519911          -0.000134
           30              H      12.610303       7.254902       9.398031       0.121976       1.211364 0.88361714E+01  0.87480596E+02                                 1.778948                            1.666579      -0.924825       2.446340                    0.998630       3.256103       8.675752       0.524855       1.178743      -0.735634       0.000103       0.026678      -0.032093       0.041734       0.000672       0.007683      -0.016409       0.001937      -0.009396      -0.019560       0.002701       0.016859              1.830025       1.548884      -0.013529       0.005202       1.880098      -0.554884       2.061095           0.000089
           31              H       4.348957       3.348405       0.614646       0.077980       1.463081 0.10695191E+02  0.11235615E+03                                 2.107182                            1.896637      -0.932656       2.419965                    0.997977       3.692844      10.526386       0.462260       1.261279      -0.714964      -0.037793      -0.003922      -0.025870       0.045967      -0.006902       0.017910       0.000170       0.003222      -0.026328      -0.021439       0.001550       0.019889              2.229830       2.815005       0.395900       0.683128       1.939640       0.274009       1.934846           0.002972
           32              H       4.958068       5.544120       0.800950       0.136418       0.981307 0.69088020E+01  0.64107305E+02                                 1.518033                            1.453256      -0.780540       2.520840                    0.999800       2.996312       7.646484       0.575823       1.146338      -0.743218      -0.019492       0.025501      -0.011930       0.034243      -0.000688       0.011883      -0.003690      -0.007855      -0.029960      -0.017849       0.006359       0.011491              1.539794       1.594093      -0.287853       0.187010       1.741039      -0.147516       1.284249           0.000042
           33              H       8.154880       4.336941       2.765907       0.134927       1.013288 0.74141851E+01  0.69893667E+02                                 1.545458                            1.502574      -0.775403       2.523245                    0.999820       3.006548       7.687393       0.568974       1.141930      -0.745298       0.028540       0.008097       0.019936       0.035743       0.001717       0.013191      -0.001070      -0.001971      -0.031748      -0.018415       0.006253       0.012162              1.542966       1.722297       0.152880       0.262133       1.487987       0.061509       1.418614           0.000126
           34              H       7.474686       2.185589       2.460176       0.092957       1.228756 0.87256002E+01  0.87178105E+02                                 1.871278                            1.706630      -0.941191       2.425907                    0.998173       3.538117       9.857785       0.489756       1.251741      -0.715824       0.028644      -0.031409       0.019163       0.046629      -0.005152       0.015352       0.000510       0.006287      -0.022001      -0.017743       0.000119       0.017624              1.981114       1.775580      -0.518188       0.208332       2.624184      -0.326902       1.543579           0.000031
           35              H       6.419692       7.273064       1.901262       0.125871       1.030227 0.77714441E+01  0.75625082E+02                                 1.689704                            1.629887      -0.702042       2.546763                    0.999476       3.383757       9.383361       0.491018       1.281872      -0.709739      -0.018020       0.018073      -0.004878       0.025984      -0.004417      -0.000263      -0.003452       0.005402      -0.006100      -0.006470      -0.000005       0.006475              1.743645       1.889726      -0.403478      -0.103147       1.954204       0.083081       1.387005          -0.000087
           36              H       7.560969       6.760824       2.855078       0.126311       1.078244 0.85167435E+01  0.85103437E+02                                 1.761386                            1.722060      -0.929860       2.438020                    0.997366       3.552059      10.099756       0.469438       1.305733      -0.703930       0.014984       0.004242       0.021970       0.026929      -0.001512       0.000696      -0.002585       0.007719       0.006052      -0.005902       0.001821       0.004081              1.779743       1.520601       0.099756       0.148811       1.662591       0.267037       2.156036           0.000151
           37              H       7.643164       6.758198       0.095541       0.110128       1.204122 0.10042291E+02  0.10321402E+03                                 1.811920                            1.805241      -0.824796       2.474995                    0.998307       3.500336       9.673346       0.489702       1.216939      -0.725827      -0.021178       0.000949      -0.018441       0.028098      -0.001878       0.004919      -0.002951       0.009394       0.023278      -0.009211      -0.001720       0.010931              1.803569       1.712866       0.102786       0.169377       1.706925       0.128107       1.990917           0.000804
           38              H       8.747304       6.105410       0.988847       0.103117       1.152514 0.91834091E+01  0.93816958E+02                                 1.852434                            1.793277      -1.175216       2.307632                    0.993386       3.851747      11.192652       0.456569       1.313173      -0.700634       0.016936      -0.018879       0.012103       0.028102      -0.007783       0.001921      -0.002324       0.009220      -0.001489      -0.008940      -0.001112       0.010052              1.905842       1.976878      -0.330557      -0.225501       2.229454       0.099210       1.511194           0.000206
           39              H      11.649153       9.528493       1.722919       0.096085       1.202193 0.86199704E+01  0.85827770E+02                                 1.847715                            1.700927      -0.843588       2.478511                    0.998913       3.461810       9.616513       0.488750       1.258627      -0.715119       0.046340      -0.000708       0.018781       0.050007      -0.003319       0.013985      -0.009115       0.008251      -0.036194      -0.020938       0.001138       0.019800              1.948222       2.704696       0.312412       0.332978       1.622671       0.080713       1.517299           0.000694
           40              H       8.532202      11.242293       0.222929       0.081616       1.358180 0.98638109E+01  0.10204627E+03                                 2.034416                            1.841355      -1.005039       2.389098                    0.997079       3.734276      10.733827       0.459296       1.289025      -0.707606      -0.026120       0.031539      -0.019713       0.045449      -0.005031       0.009758      -0.009852       0.014129      -0.047671      -0.021780       0.000835       0.020945              2.161947       1.870196      -0.387780       0.143684       2.868999      -0.557762       1.746647           0.003097
           41              H       7.380568       9.291815       0.171973       0.136819       1.051237 0.76303931E+01  0.72893272E+02                                 1.624606                            1.556537      -0.778020       2.524687                    0.999824       3.076070       8.076643       0.538471       1.190703      -0.733067      -0.031857      -0.001154      -0.011386       0.033851       0.002388       0.010290      -0.005199       0.000046      -0.043388      -0.019774       0.008391       0.011383              1.648805       2.097145       0.039052       0.178710       1.487946      -0.026643       1.361325           0.000438
           42              H      10.579526       7.506932       1.769097       0.135738       1.020692 0.75228893E+01  0.71468334E+02                                 1.578373                            1.533928      -0.791218       2.516950                    0.999827       3.057073       7.952243       0.549693       1.172889      -0.737312       0.015175      -0.027441       0.017025       0.035681       0.000352       0.009369      -0.008519      -0.002100      -0.035841      -0.018604       0.006296       0.012308              1.582923       1.516589      -0.198473       0.070915       1.883068      -0.116472       1.349112           0.000049
           43              C      13.629320      11.705334       2.211770       0.583672      24.500998 0.25565724E+03  0.53340704E+04                                 7.853216                            5.686344      -0.005066       2.049576                    0.999667      22.747408      64.349790       0.618965       0.474285      -1.016488      -0.060577       0.012272      -0.027423       0.067618       0.044187      -0.007943      -0.004431      -0.128014      -0.080503      -0.065386      -0.026177       0.091563              9.845989      13.643874      -3.363400       3.197232       6.170717      -1.219760       9.723377          -0.000184
           44              C      14.935573      11.249661       2.772276      -0.056323      40.558650 0.45218917E+03  0.10668800E+05                                10.257940                            7.049435       0.002034       1.996684                    0.999382      27.867070      78.626894       0.629928       0.412116      -1.073688       0.041439      -0.031785       0.025219       0.057995      -0.010714      -0.001124      -0.004100       0.008129       0.011285      -0.014239       0.004301       0.009938             13.655944      19.818859      -5.892890       5.307753       7.825152      -2.642604      13.323820           0.000522
           45              C      15.988055      10.899182       1.963364      -0.130427      37.893583 0.44864320E+03  0.10715425E+05                                 9.960566                            7.134771      -0.084746       1.925031                    0.999702      30.950590      92.034739       0.602709       0.425491      -1.050129       0.007851      -0.020561       0.033944       0.040455       0.008603      -0.006808      -0.008500      -0.016949       0.095305      -0.028122      -0.006632       0.034754             12.507704      17.862817      -5.575942       3.686070       7.978139      -2.401585      11.682156           0.001875
           46              C      17.156960      10.400349       2.498392      -0.164973      38.628901 0.44952642E+03  0.10711980E+05                                10.085909                            7.146211      -0.001556       1.962020                    0.999515      30.499237      89.770011       0.603342       0.426018      -1.052727      -0.033370      -0.002216      -0.003727       0.033651      -0.001985      -0.026484       0.005832       0.030835      -0.001961      -0.022071      -0.013704       0.035775             12.796986      17.439063      -5.724592       4.453336       8.045323      -2.988878      12.906571          -0.000007
           47              C      17.294953      10.212955       3.851887       0.118181      37.932744 0.41436451E+03  0.96303934E+04                                10.093440                            6.944579      -0.370073       1.897517                    0.998652      26.630847      76.249230       0.603815       0.436456      -1.051229      -0.007650      -0.021182       0.002169       0.022625       0.021630       0.009972      -0.013961       0.017173      -0.061944      -0.034378       0.000778       0.033600             13.209312      18.666226      -6.590538       4.011985       8.569457      -2.952680      12.392254           0.000219
           48              C      16.245050      10.606849       4.679908      -0.109772      33.312078 0.40750700E+03  0.94569366E+04                                 9.122123                            6.812423       0.037964       2.001390                    0.999226      28.715887      82.881523       0.618004       0.427070      -1.054124      -0.031839      -0.029185      -0.007777       0.043886       0.019583      -0.006762      -0.005744      -0.017941       0.070031      -0.033333       0.005801       0.027532             10.947031      14.675315      -4.907573       2.174009       7.264673      -1.645119      10.901105          -0.000203
           49              C      15.086081      11.120894       4.148064      -0.084824      33.422257 0.40016414E+03  0.92204826E+04                                 9.073806                            6.706754       0.055325       1.997160                    0.999647      28.541181      81.391760       0.630627       0.421520      -1.060322       0.016558      -0.035262      -0.007161       0.039609       0.003513      -0.031251       0.003399      -0.017242       0.035575      -0.035871       0.003264       0.032607             10.946362      13.769141      -4.340593       3.662174       6.851924      -2.114885      12.218022          -0.000119
           50              C       5.660066       9.624742       4.412393       0.029630      40.763631 0.44263901E+03  0.10437699E+05                                10.444354                            7.103486      -0.159766       1.953824                    0.999111      27.533962      78.888505       0.607612       0.427489      -1.058826      -0.002582       0.007313       0.005061       0.009260      -0.011895       0.014347       0.008709       0.043020       0.023816      -0.032378       0.004069       0.028309             13.558085      19.840718      -3.230819       2.446282      10.662450      -5.035150      10.171087           0.005557
           51              C       6.900934      10.127533       4.015899      -0.174078      34.723075 0.45681887E+03  0.10965070E+05                                 9.366444                            7.187287       0.018438       1.958165                    0.999726      31.360406      93.625007       0.601757       0.424050      -1.050540       0.006354      -0.008270       0.040063       0.041399       0.001353       0.000746      -0.028902      -0.036475       0.032928      -0.024041      -0.016741       0.040782             10.886373      17.151756      -0.614508       0.188086       7.870425      -2.641283       7.636938          -0.000305
           52              C       8.082796       9.635883       4.509526      -0.113614      31.387213 0.42180168E+03  0.98956173E+04                                 8.741945                            6.911637       0.093134       1.996105                    0.999783      29.800871      87.118764       0.614733       0.424703      -1.053221      -0.031649       0.004073       0.024392       0.040165       0.013995      -0.009435      -0.020202       0.062117      -0.061929      -0.041031      -0.006216       0.047247              9.817512      13.366048       0.030167      -0.170344       7.784070      -3.040457       8.302419           0.006083
           53              C       8.059214       8.624939       5.436272      -0.102331      29.757703 0.40038805E+03  0.92094871E+04                                 8.253779                            6.626941       0.183052       2.026961                    0.999783      28.798147      81.546967       0.647404       0.411317      -1.068858      -0.029747       0.026905       0.006692       0.040664      -0.012470       0.018244      -0.028016       0.045049      -0.038893      -0.042753      -0.001769       0.044523              9.011241      11.429532       0.334031      -0.096549       7.383628      -3.085475       8.220564          -0.001565
           54              C       6.857693       8.111527       5.875760      -0.116930      32.366799 0.43322337E+03  0.10218815E+05                                 8.928935                            7.045784      -0.017655       1.964987                    0.999607      29.733022      86.798575       0.604282       0.429713      -1.051461      -0.009064       0.028503       0.001258       0.029936       0.005281       0.016801      -0.021999      -0.042711       0.023560      -0.036109       0.000207       0.035902              9.904248      13.588285       0.064213      -0.007921       7.545012      -3.122242       8.579447           0.006109
           55              C       5.644157       8.582862       5.345509      -0.033677      39.150258 0.47943773E+03  0.11509812E+05                                10.068404                            7.355316      -0.145241       1.949160                    0.999229      28.297946      81.261405       0.602932       0.423157      -1.063702       0.038713       0.010537       0.002060       0.040175       0.000332       0.004849       0.026885      -0.017792       0.041034      -0.021151      -0.014532       0.035682             11.960562      15.217558       0.622082      -0.601530      10.238927      -5.140282      10.425202           0.000337
           56              C       4.386019       7.889290       5.786589       0.519021      25.377739 0.28124218E+03  0.60208051E+04                                 8.002182                            6.000529      -0.333134       1.932168                    0.998582      23.916921      68.957068       0.595939       0.480098      -1.011491      -0.042432      -0.031966       0.006906       0.053572      -0.072930      -0.007250      -0.027291      -0.053548      -0.273390      -0.099522      -0.025292       0.124814              9.376026       9.376716       2.701804      -2.040571       6.283157      -1.702049      12.468205          -0.003947
           57              C      14.324005      11.154490      14.855004       0.088018      26.444562 0.31801930E+03  0.69629317E+04                                 7.841548                            6.016467       0.145152       2.056904                    0.999808      26.290335      74.621188       0.655400       0.426836      -1.050287      -0.037657       0.000595      -0.025561       0.045516      -0.020872       0.009468       0.013326       0.064338       0.113341      -0.059700       0.018222       0.041477              9.134717       8.849507       1.166388       2.398760      13.118716       0.731103       5.435929           0.006087
           58              C      13.975095       9.819207      14.733986      -0.196225      30.726799 0.40671896E+03  0.93738290E+04                                 8.461003                            6.689330       0.405544       2.114534                    0.999758      28.592703      80.538756       0.644142       0.412574      -1.070099       0.020777       0.007559      -0.008797       0.023795      -0.012879      -0.003621      -0.012743      -0.017679      -0.013069      -0.019846      -0.001838       0.021684              9.785574       9.549112       2.430976       2.275807      14.271935       1.286415       5.535675           0.000830
           59              C      12.862020       9.490877      14.046092       0.206076      29.078190 0.35220996E+03  0.78301504E+04                                 8.478287                            6.388979      -0.014061       2.033480                    0.998903      24.418083      67.535658       0.633935       0.434603      -1.056348      -0.003652      -0.034616      -0.015716       0.038191       0.014984      -0.024620      -0.003033      -0.012210       0.014024      -0.030525       0.001308       0.029216             10.610400       9.011133       3.754918       1.546105      17.527289       0.760480       5.292779           0.007983
           60              C      12.109003      10.532751      13.595458      -0.197335      30.079887 0.40644039E+03  0.93675099E+04                                 8.345722                            6.678292       0.345399       2.092775                    0.999742      28.692674      80.868871       0.645823       0.411496      -1.070604       0.006718       0.009107      -0.018844       0.021981       0.016679       0.009822       0.003527       0.022597       0.009533      -0.021833      -0.001922       0.023755              9.716646       7.297582       1.190004       1.375709      16.433397       0.242104       5.418957           0.000234
           61              C      12.526729      11.830378      13.783355       0.101406      25.525446 0.31207944E+03  0.67880900E+04                                 7.685936                            5.977798       0.187567       2.083693                    0.999763      25.641252      72.099810       0.655806       0.429387      -1.050679       0.050054      -0.010895       0.012489       0.052727      -0.024976      -0.008652      -0.005200       0.030433       0.087902      -0.044938       0.013167       0.031771              9.011321       7.742895       0.812623       1.840269      14.086367       0.239087       5.204700           0.005391
           62              C      12.318632       8.069919      13.934628      -0.225626      28.319403 0.39840362E+03  0.92216890E+04                                 8.240334                            6.653495      -0.121641       1.964926                    0.997100      29.110221      84.750863       0.635055       0.416685      -1.057402      -0.045831       0.021251       0.061467       0.079563       0.010010      -0.013202      -0.018945       0.020180      -0.013661      -0.025277      -0.003841       0.029118              9.918751       8.971971       2.835085      -2.066784      13.222271       0.502399       7.562010           0.001854
           63              C      11.360805       7.876623      14.976023      -0.237837      29.416560 0.41150759E+03  0.96266594E+04                                 8.465886                            6.753303      -0.227920       1.912340                    0.997741      30.212241      89.159963       0.629974       0.415610      -1.055416       0.049516      -0.034139      -0.082980       0.102484      -0.008886       0.012997      -0.021327       0.034212      -0.001629      -0.031518      -0.000068       0.031586             10.405864      10.450211       4.402787      -2.537658      13.609096      -0.659241       7.158283           0.001439
           64              C       8.688632       5.221382      14.504688       0.098196      25.566716 0.32341921E+03  0.71033318E+04                                 7.708951                            6.101584       0.126861       2.061462                    0.999506      25.996429      73.641362       0.646040       0.431669      -1.048469       0.037867      -0.022302       0.010282       0.045133      -0.011566       0.008134      -0.003432       0.051000       0.079480      -0.041287       0.010161       0.031127              9.003929      10.468375       2.841832       1.005449      11.811040      -0.609811       4.732374           0.026232
           65              C      10.509193       4.229406      15.386848       0.073174      27.513995 0.34015162E+03  0.75843726E+04                                 8.100750                            6.260473       0.123049       2.043420                    0.999749      26.987181      77.651484       0.635749       0.432089      -1.045625      -0.041735       0.025045      -0.014320       0.050735      -0.035593      -0.006535      -0.023892       0.041804       0.072652      -0.060230       0.024084       0.036146              9.527314      10.445321       2.329119       0.831890      12.978461      -1.718564       5.158159           0.013519
           66              C      11.213414       5.389829      15.415510      -0.204747      31.078142 0.42424179E+03  0.99081897E+04                                 8.575154                            6.858029       0.270651       2.064138                    0.999500      29.345539      83.949955       0.630825       0.415735      -1.065164       0.008178      -0.005218      -0.011538       0.015074       0.009671       0.011935      -0.001426       0.035114      -0.015601      -0.019173      -0.007468       0.026641              9.991986       9.839703       2.469567       0.427956      14.953564      -1.561440       5.182691           0.004422
           67              C      10.610538       6.548338      14.933029       0.184024      31.166830 0.38753190E+03  0.88250700E+04                                 8.881649                            6.708733      -0.135554       1.989806                    0.999432      25.149972      70.436061       0.617576       0.435517      -1.055634       0.026399       0.016659      -0.018806       0.036443       0.019586      -0.007795      -0.006675      -0.014479      -0.021808      -0.018035      -0.009340       0.027375             11.235760      11.470925       5.005169       0.293359      17.188372      -0.913091       5.047984           0.034913
           68              C       9.323084       6.444722      14.479210      -0.206101      30.788050 0.43003194E+03  0.10069832E+05                                 8.505152                            6.902659       0.293036       2.070962                    0.999414      29.363714      83.903076       0.629537       0.415493      -1.066132      -0.010984      -0.009593      -0.022016       0.026408      -0.010405       0.008286      -0.020555      -0.024336      -0.010341      -0.017505      -0.014195       0.031700              9.838688      11.452837       3.802371       0.674195      13.056951      -0.190235       5.006276          -0.001205
           69              C       5.831181       2.996901      13.711699       0.583672      24.500990 0.25565710E+03  0.53340668E+04                                 7.853215                            5.686342      -0.005066       2.049576                    0.999667      22.747405      64.349779       0.618965       0.474285      -1.016488       0.060577      -0.012272       0.027424       0.067618       0.044187      -0.007943      -0.004431      -0.128014      -0.080503      -0.065386      -0.026177       0.091563              9.845990      13.643879      -3.363402       3.197234       6.170717      -1.219761       9.723375          -0.000184
           70              C       4.524928       3.452574      13.151193      -0.056323      40.558665 0.45218920E+03  0.10668801E+05                                10.257945                            7.049436       0.002034       1.996684                    0.999382      27.867070      78.626902       0.629928       0.412116      -1.073688      -0.041439       0.031784      -0.025219       0.057995      -0.010714      -0.001124      -0.004100       0.008129       0.011285      -0.014239       0.004301       0.009938             13.655956      19.818888      -5.892901       5.307764       7.825160      -2.642608      13.323821           0.000522
           71              C       3.472446       3.803053      13.960105      -0.130426      37.893585 0.44864317E+03  0.10715424E+05                                 9.960567                            7.134772      -0.084744       1.925031                    0.999702      30.950579      92.034690       0.602709       0.425491      -1.050129      -0.007851       0.020560      -0.033944       0.040454       0.008603      -0.006808      -0.008499      -0.016948       0.095306      -0.028122      -0.006632       0.034754             12.507708      17.862832      -5.575949       3.686074       7.978143      -2.401585      11.682150           0.001876
           72              C       2.303541       4.301886      13.425077      -0.164973      38.628985 0.44952748E+03  0.10712014E+05                                10.085929                            7.146224      -0.001563       1.962018                    0.999515      30.499275      89.770206       0.603341       0.426018      -1.052726       0.033370       0.002215       0.003727       0.033651      -0.001985      -0.026484       0.005832       0.030836      -0.001960      -0.022071      -0.013704       0.035776             12.797015      17.439106      -5.724609       4.453350       8.045342      -2.988887      12.906597          -0.000007
           73              C       2.165548       4.489280      12.071582       0.118181      37.932863 0.41436578E+03  0.96304318E+04                                10.093464                            6.944591      -0.370082       1.897514                    0.998652      26.630900      76.249460       0.603814       0.436456      -1.051229       0.007649       0.021181      -0.002169       0.022625       0.021630       0.009971      -0.013961       0.017176      -0.061941      -0.034378       0.000778       0.033599             13.209350      18.666284      -6.590564       4.012005       8.569483      -2.952693      12.392285           0.000220
           74              C       3.215451       4.095386      11.243561      -0.109771      33.312063 0.40750674E+03  0.94569295E+04                                 9.122122                            6.812421       0.037965       2.001391                    0.999226      28.715878      82.881510       0.618004       0.427070      -1.054124       0.031839       0.029185       0.007777       0.043886       0.019583      -0.006762      -0.005745      -0.017941       0.070030      -0.033333       0.005801       0.027532             10.947031      14.675319      -4.907576       2.174011       7.264673      -1.645120      10.901103          -0.000203
           75              C       4.374420       3.581341      11.775405      -0.084824      33.422252 0.40016404E+03  0.92204796E+04                                 9.073805                            6.706753       0.055326       1.997160                    0.999647      28.541175      81.391738       0.630627       0.421520      -1.060322      -0.016558       0.035262       0.007161       0.039609       0.003513      -0.031251       0.003399      -0.017242       0.035575      -0.035871       0.003264       0.032607             10.946364      13.769150      -4.340597       3.662178       6.851925      -2.114886      12.218016          -0.000119
           76              C      13.800435       5.077493      11.511076       0.029629      40.763743 0.44264005E+03  0.10437731E+05                                10.444376                            7.103496      -0.159772       1.953822                    0.999111      27.534011      78.888720       0.607611       0.427489      -1.058825       0.002582      -0.007314      -0.005062       0.009262      -0.011895       0.014346       0.008708       0.043022       0.023818      -0.032378       0.004070       0.028309             13.558119      19.840765      -3.230829       2.446289      10.662478      -5.035168      10.171114           0.005557
           77              C      12.559567       4.574702      11.907570      -0.174078      34.723093 0.45681902E+03  0.10965076E+05                                 9.366448                            7.187289       0.018439       1.958165                    0.999726      31.360417      93.625071       0.601757       0.424050      -1.050540      -0.006354       0.008270      -0.040063       0.041399       0.001353       0.000746      -0.028902      -0.036475       0.032931      -0.024041      -0.016740       0.040782             10.886380      17.151769      -0.614503       0.188081       7.870430      -2.641286       7.636943          -0.000305
           78              C      11.377705       5.066352      11.413943      -0.113614      31.387241 0.42180202E+03  0.98956274E+04                                 8.741948                            6.911638       0.093135       1.996106                    0.999783      29.800892      87.118836       0.614733       0.424702      -1.053221       0.031649      -0.004073      -0.024392       0.040165       0.013995      -0.009435      -0.020203       0.062119      -0.061930      -0.041033      -0.006215       0.047248              9.817518      13.366063       0.030174      -0.170350       7.784072      -3.040458       8.302421           0.006083
           79              C      11.401287       6.077296      10.487197      -0.102330      29.757700 0.40038788E+03  0.92094823E+04                                 8.253779                            6.626940       0.183055       2.026961                    0.999783      28.798140      81.546943       0.647404       0.411317      -1.068858       0.029747      -0.026905      -0.006692       0.040664      -0.012470       0.018244      -0.028016       0.045049      -0.038892      -0.042753      -0.001770       0.044523              9.011242      11.429536       0.334036      -0.096554       7.383628      -3.085475       8.220562          -0.001565
           80              C      12.602808       6.590708      10.047709      -0.116930      32.366927 0.43322523E+03  0.10218872E+05                                 8.928964                            7.045803      -0.017665       1.964983                    0.999607      29.733108      86.798969       0.604280       0.429713      -1.051460       0.009064      -0.028502      -0.001257       0.029935       0.005282       0.016804      -0.021999      -0.042713       0.023555      -0.036112       0.000209       0.035903              9.904283      13.588333       0.064211      -0.007919       7.545038      -3.122257       8.579476           0.006109
           81              C      13.816344       6.119373      10.577960      -0.033677      39.150553 0.47944140E+03  0.11509927E+05                                10.068460                            7.355349      -0.145261       1.949152                    0.999229      28.298085      81.262007       0.602930       0.423158      -1.063701      -0.038714      -0.010537      -0.002059       0.040175       0.000330       0.004848       0.026884      -0.017795       0.041021      -0.021151      -0.014530       0.035680             11.960634      15.217653       0.622086      -0.601536      10.238986      -5.140319      10.425264           0.000338
           82              C      15.074482       6.812945      10.136880       0.519027      25.378033 0.28124588E+03  0.60209064E+04                                 8.002249                            6.000574      -0.333138       1.932162                    0.998582      23.917125      68.957873       0.595936       0.480099      -1.011490       0.042434       0.031967      -0.006906       0.053575      -0.072937      -0.007252      -0.027292      -0.053555      -0.273414      -0.099531      -0.025295       0.124826              9.376108       9.376802       2.701833      -2.040598       6.283210      -1.702071      12.468311          -0.003946
           83              C       5.136496       3.547745       1.068465       0.088018      26.444544 0.31801917E+03  0.69629270E+04                                 7.841543                            6.016465       0.145155       2.056905                    0.999808      26.290318      74.621091       0.655400       0.426836      -1.050287       0.037657      -0.000595       0.025561       0.045517      -0.020872       0.009468       0.013326       0.064338       0.113340      -0.059699       0.018223       0.041477              9.134708       8.849497       1.166382       2.398755      13.118701       0.731100       5.435924           0.006088
           84              C       5.485406       4.883028       1.189483      -0.196225      30.726774 0.40671870E+03  0.93738208E+04                                 8.460996                            6.689327       0.405544       2.114534                    0.999758      28.592690      80.538687       0.644142       0.412574      -1.070099      -0.020777      -0.007559       0.008798       0.023795      -0.012879      -0.003621      -0.012743      -0.017679      -0.013069      -0.019846      -0.001838       0.021684              9.785563       9.549104       2.430969       2.275804      14.271912       1.286412       5.535672           0.000830
           85              C       6.598481       5.211358       1.877377       0.206076      29.078165 0.35220968E+03  0.78301423E+04                                 8.478280                            6.388976      -0.014060       2.033480                    0.998903      24.418072      67.535609       0.633936       0.434603      -1.056348       0.003651       0.034616       0.015716       0.038191       0.014983      -0.024621      -0.003032      -0.012210       0.014024      -0.030525       0.001309       0.029216             10.610388       9.011125       3.754909       1.546104      17.527265       0.760477       5.292775           0.007982
           86              C       7.351498       4.169484       2.328011      -0.197335      30.079882 0.40644036E+03  0.93675092E+04                                 8.345721                            6.678293       0.345399       2.092775                    0.999742      28.692672      80.868870       0.645823       0.411496      -1.070604      -0.006718      -0.009107       0.018844       0.021981       0.016679       0.009822       0.003527       0.022597       0.009533      -0.021833      -0.001922       0.023755              9.716643       7.297581       1.190001       1.375708      16.433392       0.242103       5.418957           0.000234
           87              C       6.933772       2.871857       2.140114       0.101406      25.525444 0.31207945E+03  0.67880900E+04                                 7.685936                            5.977798       0.187567       2.083693                    0.999763      25.641250      72.099796       0.655806       0.429387      -1.050679      -0.050054       0.010895      -0.012489       0.052726      -0.024976      -0.008652      -0.005200       0.030433       0.087902      -0.044938       0.013168       0.031771              9.011318       7.742893       0.812622       1.840268      14.086362       0.239088       5.204700           0.005391
           88              C       7.141869       6.632316       1.988841      -0.225626      28.319392 0.39840348E+03  0.92216848E+04                                 8.240331                            6.653494      -0.121641       1.964926                    0.997100      29.110213      84.750825       0.635055       0.416685      -1.057402       0.045831      -0.021251      -0.061467       0.079563       0.010010      -0.013202      -0.018945       0.020181      -0.013662      -0.025278      -0.003841       0.029118              9.918744       8.971966       2.835080      -2.066783      13.222258       0.502398       7.562008           0.001854
           89              C       8.099696       6.825612       0.947446      -0.237837      29.416554 0.41150757E+03  0.96266585E+04                                 8.465884                            6.753303      -0.227919       1.912340                    0.997741      30.212237      89.159942       0.629974       0.415610      -1.055416      -0.049516       0.034139       0.082980       0.102484      -0.008886       0.012997      -0.021327       0.034212      -0.001629      -0.031518      -0.000068       0.031586             10.405859      10.450207       4.402782      -2.537657      13.609087      -0.659240       7.158282           0.001438
           90              C      10.771869       9.480853       1.418781       0.098196      25.566704 0.32341906E+03  0.71033271E+04                                 7.708948                            6.101582       0.126862       2.061462                    0.999506      25.996419      73.641314       0.646040       0.431669      -1.048470      -0.037867       0.022302      -0.010282       0.045133      -0.011566       0.008133      -0.003432       0.051000       0.079480      -0.041288       0.010161       0.031127              9.003924      10.468370       2.841830       1.005448      11.811031      -0.609810       4.732372           0.026231
           91              C       8.951308      10.472829       0.536621       0.073174      27.513956 0.34015114E+03  0.75843577E+04                                 8.100738                            6.260466       0.123055       2.043422                    0.999749      26.987147      77.651306       0.635750       0.432088      -1.045626       0.041734      -0.025045       0.014321       0.050735      -0.035593      -0.006535      -0.023891       0.041803       0.072652      -0.060230       0.024084       0.036145              9.527296      10.445306       2.329114       0.831889      12.978431      -1.718559       5.158152           0.013519
           92              C       8.247087       9.312406       0.507959      -0.204748      31.078129 0.42424168E+03  0.99081865E+04                                 8.575152                            6.858029       0.270650       2.064138                    0.999500      29.345533      83.949936       0.630825       0.415735      -1.065164      -0.008178       0.005218       0.011538       0.015074       0.009671       0.011935      -0.001426       0.035114      -0.015601      -0.019173      -0.007468       0.026640              9.991981       9.839702       2.469560       0.427957      14.953549      -1.561438       5.182690           0.004422
           93              C       8.849963       8.153897       0.990440       0.184024      31.166807 0.38753165E+03  0.88250629E+04                                 8.881644                            6.708731      -0.135553       1.989806                    0.999432      25.149962      70.436025       0.617576       0.435517      -1.055634      -0.026399      -0.016659       0.018806       0.036443       0.019586      -0.007795      -0.006675      -0.014478      -0.021807      -0.018035      -0.009340       0.027375             11.235751      11.470919       5.005160       0.293360      17.188351      -0.913091       5.047982           0.034911
           94              C      10.137417       8.257513       1.444259      -0.206101      30.788032 0.43003167E+03  0.10069824E+05                                 8.505150                            6.902657       0.293036       2.070962                    0.999414      29.363703      83.903042       0.629537       0.415493      -1.066132       0.010984       0.009593       0.022016       0.026408      -0.010405       0.008285      -0.020555      -0.024336      -0.010340      -0.017505      -0.014195       0.031700              9.838683      11.452834       3.802368       0.674195      13.056942      -0.190235       5.006275          -0.001204
           95              N      13.639966      12.149268      14.385262      -0.208418      34.325279 0.48608473E+03  0.11609844E+05                                 9.005361                            7.275887      -0.066545       2.012816                    0.997404      27.653496      77.024455       0.627914       0.408405      -1.082403      -0.053239      -0.127480      -0.017646       0.139273      -0.054181       0.024157      -0.000371       0.049898       0.106789      -0.078904       0.018893       0.060011             10.482897      10.114337       0.596574       2.608477      14.924260       0.152431       6.410096           0.016633
           96              N       9.260831       4.116701      14.937806      -0.228124      36.251925 0.53153897E+03  0.12955626E+05                                 9.284767                            7.563378      -0.039811       2.011910                    0.997714      28.232029      78.903351       0.622666       0.403578      -1.087869       0.060185       0.136244       0.003797       0.148994      -0.032938       0.028941      -0.022908       0.093111       0.034347      -0.065317      -0.006242       0.071559             10.914979      12.886885       2.464007       1.417756      13.873382      -1.226507       5.984668           0.029998
           97              N       5.820535       2.552967       1.538207      -0.208418      34.325189 0.48608334E+03  0.11609799E+05                                 9.005334                            7.275869      -0.066537       2.012818                    0.997404      27.653460      77.024239       0.627916       0.408404      -1.082404       0.053239       0.127480       0.017646       0.139273      -0.054181       0.024157      -0.000371       0.049899       0.106787      -0.078904       0.018893       0.060011             10.482862      10.114308       0.596570       2.608468      14.924200       0.152430       6.410078           0.016633
           98              N      10.199670      10.585534       0.985663      -0.228124      36.251848 0.53153775E+03  0.12955585E+05                                 9.284744                            7.563363      -0.039803       2.011913                    0.997714      28.231991      78.903134       0.622667       0.403578      -1.087870      -0.060186      -0.136244      -0.003797       0.148994      -0.032939       0.028941      -0.022908       0.093110       0.034346      -0.065317      -0.006242       0.071559             10.914948      12.886848       2.463993       1.417753      13.873340      -1.226504       5.984655           0.029996
           99              O      13.457781      11.739116       0.961459      -0.598021      44.445968 0.69957344E+03  0.18005445E+05                                10.075264                            8.311852      -0.072168       2.011484                    0.994276      29.242792      80.171099       0.642602       0.370334      -1.127425      -0.004314       0.002341       0.025776       0.026239       0.015036       0.022513      -0.013345      -0.041889       0.139554      -0.055464       0.001936       0.053528             11.619099      10.178272      -0.605233       3.715948       7.997376      -1.477166      16.681648          -0.004923
          100              O      12.706613      12.036481       2.982466      -0.539840      29.033197 0.45381067E+03  0.10479451E+05                                 7.461262                            6.559202       0.493033       2.210867                    0.997423      27.189053      70.543553       0.746077       0.355516      -1.139301       0.013675      -0.007422      -0.017172       0.023173      -0.007088      -0.025597       0.006474      -0.015884      -0.103697      -0.046455       0.013849       0.032606              8.116354      10.576476      -1.726387      -1.158013       6.568731       0.294958       7.203855           0.005955
          101              O       4.144978       7.739262       7.006963      -0.444268      38.016478 0.49496209E+03  0.11697554E+05                                 9.203234                            6.987279       0.354894       2.157051                    0.998082      27.274820      71.933128       0.700660       0.369893      -1.126417      -0.052928      -0.035374      -0.036653       0.073458      -0.019059      -0.035277      -0.015488       0.009341       0.116393      -0.052573      -0.004133       0.056706             11.693198       7.878290       1.348441      -4.960067       6.590089      -3.592808      20.611216           0.210256
          102              O       3.604751       7.417839       4.924810      -0.566480      31.601786 0.53834184E+03  0.13011937E+05                                 7.908731                            7.216684       0.359296       2.114318                    0.999199      29.462616      78.959873       0.698512       0.362784      -1.130230       0.003755       0.016262       0.082043       0.083723      -0.027307       0.060408       0.016145      -0.021120      -0.002504      -0.077040       0.020742       0.056298              8.095105       8.082726       1.596102       2.310586       6.899290       1.277224       9.303298           0.138049
          103              O       6.002720       2.963119      14.962010      -0.598022      44.445965 0.69957336E+03  0.18005442E+05                                10.075264                            8.311851      -0.072167       2.011484                    0.994276      29.242792      80.171092       0.642602       0.370334      -1.127425       0.004314      -0.002341      -0.025776       0.026239       0.015036       0.022513      -0.013345      -0.041889       0.139553      -0.055463       0.001936       0.053528             11.619099      10.178274      -0.605234       3.715950       7.997375      -1.477167      16.681648          -0.004923
          104              O       6.753888       2.665754      12.941003      -0.539840      29.033261 0.45381190E+03  0.10479488E+05                                 7.461278                            6.559215       0.493030       2.210866                    0.997423      27.189060      70.543627       0.746075       0.355516      -1.139300      -0.013675       0.007422       0.017172       0.023173      -0.007088      -0.025597       0.006474      -0.015885      -0.103697      -0.046455       0.013850       0.032606              8.116373      10.576505      -1.726393      -1.158013       6.568746       0.294958       7.203870           0.005954
          105              O      15.315523       6.962973       8.916506      -0.444273      38.016897 0.49496941E+03  0.11697757E+05                                 9.203222                            6.987269       0.354928       2.157057                    0.998082      27.275281      71.934164       0.700671       0.369886      -1.126423       0.052938       0.035381       0.036653       0.073469      -0.019090      -0.035300      -0.015503       0.009311       0.116413      -0.052622      -0.004105       0.056726             11.693183       7.878282       1.348441      -4.960066       6.590082      -3.592805      20.611184           0.210262
          106              O      15.855750       7.284396      10.998659      -0.566484      31.601910 0.53834422E+03  0.13011998E+05                                 7.908694                            7.216650       0.359313       2.114319                    0.999199      29.462951      78.960575       0.698521       0.362779      -1.130235      -0.003748      -0.016257      -0.082052       0.083731      -0.027313       0.060425       0.016155      -0.021128      -0.002596      -0.077067       0.020761       0.056306              8.095066       8.082692       1.596096       2.310577       6.899258       1.277220       9.303247           0.138047

******************************************************
Auxiliary information for the entire system
The total spin magnetic moment of the unit cell is   1.313588
The total net atomic charge of the unit cell is   -0.000001
Accuracy of reproducing the electrostatic potential in the unit cell:
  The inner radius (bohr) =    5.0000
  The outer radius (bohr) =   12.0000
  Valid grid points have density less than (e/(bohr^3)) =    0.0001
  The number of valid grid points were=       250428
  The rms potential error without charges in kcal/mol is=     12.01253
  The rms potential error with partial charges in kcal/mol is=      1.37479
  The RRMSE value at monopole order=      0.11445
  The rms potential error with partial charges and cloud penetration in kcal/mol is=      1.37548
  The RRMSE value at monopole order with cloud penetration is=      0.11450
  The rms potential error with partial charges and atomic dipoles in kcal/mol is=      0.36531
  The RRMSE value at dipole order=      0.03041
  The rms potential error with partial charges, atomic dipoles and cloud penetration in kcal/mol is=      0.36032
  The RRMSE value at dipole order with cloud penetration=      0.03000

******************************************************
The electron densities and ab initio electrostatic potential were computed in VASP using the PBE functional and
projector augmented wave method. See the main text of the journal article for a description of computational details.
The atomic charges, dipoles, and quadrupoles were computed with the DDEC6 method as described in
(a) T. A. Manz and N. Gabaldon Limas, RSC Adv. 6 (2016) 47771-47801 DOI: 10.1039/c6ra04656h
(b) N. Gabaldon Limas and T. A. Manz, RSC Adv. 8 (2018) 2678-2707 DOI: 10.1039/c7ra11829e.
For each atom in the material, the electron cloud parameters were fit to the spherically averaged atom-in-material
electron density using radial positions for which this density was between 10^-4 and 10^-2 electrons per cubic bohr.
The polarizabilities, dispersion coefficients, and quantum Drude oscillator (QDO) parameters were fit using the MCLF method.
The magnetic structure of the system was optimized in VASP from the default ferromagnetic initial guess using spin polarization.
The atomic spin moments (ASMs) were computed on this optimized magnetic structure using the DDEC6 partition as inputs
to the method of T. A. Manz and D. S. Sholl, J. Chem. Theory Comput. 7 (2011) 4146-4164 DOI: 10.1021/ct200539n.
The RMSE and RRMSE were computed using a uniform grid with Ewald summation.
