# Supplementary material for: A collection of forcefield precursors for metal–organic frameworks
Source: RSC Adv. 2019 Nov 13;9(63):36492–507. doi: 10.1039/c9ra07327b (PMC9075174; doi:10.1039/c9ra07327b)
Supplement: RA-009-C9RA07327B-s4158 [file RA-009-C9RA07327B-s4158.xyz]

  184
jmolscript: load "" {1 1 1} spacegroup "x,y,z" unitcell [{     11.711000     0.000000     0.000000 }, {     -3.184544    11.269703     0.000000 }, {     -1.595894    -2.109347    16.991559 }]
Cd    -2.184974     4.882569    14.010560     0.962456
Cd     0.839877     8.880617    11.476779     0.962457
Cd     9.115536     4.277787     2.980999     0.962452
Cd     6.090685     0.279739     5.514780     0.962452
Cd     1.028565     5.594649    12.743669     1.108672
Cd     5.902114     3.565707     4.247890     1.108684
Cd    -1.592272     5.634851     0.000000     1.090589
Cd     5.057553    -1.054674     8.495780     1.090589
H      2.022212     5.053468    16.040032     0.084797
H      2.806261     7.037077     1.250579     0.111112
H      2.723048     5.441124     1.152028     0.109959
H      2.236621     3.135772    14.684105     0.088648
H      1.769571     2.196496    15.895603     0.114402
H      7.628971     0.765216    15.124187     0.090268
H      9.430932    -0.255316    13.885502     0.102840
H      8.030175    -1.010844    13.725781     0.098221
H      6.031364     2.080616    13.905892     0.104925
H      5.849665     0.515472    13.613637     0.106433
H     -1.750935    10.220480     0.581111     0.095248
H     -2.879238     9.221391    15.555772     0.102278
H     -4.405664     9.052033    15.095301     0.105108
H      5.690279     7.719161    16.617745     0.097027
H      7.864247     9.208761     0.987210     0.106738
H     -1.596876     6.015737     9.505078     0.100029
H     -1.839943     3.149748     9.678392     0.109067
H     -0.451942     3.950331     9.729367     0.088377
H      7.673616     4.492706     9.499981     0.104838
H      7.747065     6.091232     9.450705     0.108204
H      1.819468     4.785495     9.447307     0.084800
H      1.719706     5.600939     7.245201     0.111112
H      3.232891     6.115000     7.343752     0.109959
H      3.723205     5.100639    10.803233     0.088647
H      4.500083     5.805505     9.591735     0.114402
H      7.470762     0.556106    10.363152     0.090268
H      8.942841    -0.900443    11.601836     0.102840
H      9.288994     0.652979    11.761557     0.098222
H      5.770495     1.735817    11.581447     0.104924
H      7.227252     2.336275    11.873701     0.106434
H     -2.582967     9.120755     7.914668     0.095248
H     -3.524237     8.368874     9.931566     0.102279
H     -3.776339     9.883834    10.392037     0.105109
H      0.251673     0.530774     8.869594     0.097028
H      1.005261     0.143009     7.508570     0.106738
H     -0.090670     8.006540    15.982260     0.100030
H      2.601225     9.019789    15.808946     0.109068
H      2.208246     7.466390    15.757972     0.088376
H      3.895873    -0.500465    15.987358     0.104838
H      2.377555    -1.005830    16.036633     0.108205
H      4.908350     4.106888     0.951527     0.084799
H      4.124301     2.123279    15.740980     0.111112
H      4.207514     3.719232    15.839531     0.109959
H      4.693941     6.024584     2.307454     0.088651
H      5.160991     6.963860     1.095956     0.114402
H     -0.698409     8.395140     1.867372     0.090268
H     -2.500370     9.415672     3.106057     0.102840
H     -1.099613    10.171200     3.265778     0.098222
H      0.899198     7.079740     3.085667     0.104925
H      1.080897     8.644884     3.377922     0.106433
H      8.681497    -1.060124    16.410448     0.095248
H      9.809800    -0.061035     1.435787     0.102278
H     11.336226     0.108323     1.896258     0.105108
H      1.240283     1.441195     0.373814     0.097028
H     -0.933685    -0.048405    16.004349     0.106738
H      8.527438     3.144619     7.486481     0.100030
H      8.770505     6.010608     7.313167     0.109067
H      7.382504     5.210025     7.262192     0.088376
H     -0.743054     4.667650     7.491578     0.104838
H     -0.816503     3.069124     7.540854     0.108204
H      5.111094     4.374861     7.544252     0.084799
H      5.210856     3.559417     9.746358     0.111113
H      3.697671     3.045356     9.647807     0.109959
H      3.207357     4.059717     6.188326     0.088651
H      2.430479     3.354851     7.399824     0.114402
H     -0.540200     8.604250     6.628407     0.090268
H     -2.012279    10.060799     5.389723     0.102840
H     -2.358432     8.507377     5.230002     0.098222
H      1.160067     7.424539     5.410112     0.104924
H     -0.296690     6.824081     5.117858     0.106433
H      9.513529     0.039601     9.076891     0.095248
H     10.454799     0.791482     7.059993     0.102278
H     10.706901    -0.723478     6.599522     0.105108
H      6.678889     8.629582     8.121965     0.097028
H      5.925301     9.017347     9.482989     0.106738
H      7.021232     1.153816     1.009299     0.100030
H      4.329337     0.140567     1.182613     0.109068
H      4.722316     1.693966     1.233587     0.088377
H      3.034689     9.660821     1.004201     0.104839
H      4.553007    10.166186     0.954926     0.108204
C      0.104460     4.335306    15.813534     0.644740
C      1.537899     4.224184    16.319203    -0.127378
C      3.225229     6.235515     0.846180    -0.189802
C      2.252284     3.030785    15.669616    -0.184298
C      8.627678     2.276558    14.150400     0.622038
C      7.806758     1.004847    14.169771    -0.114769
C      8.519414    -0.177835    13.508289    -0.196389
C      6.454203     1.289743    13.486200    -0.192355
C     -3.536564     6.643719    16.157273     0.630040
C     -3.956376     7.958681    16.794457    -0.113498
C     -3.812761     9.160817    15.880311    -0.200207
C      7.926906     9.978839     0.367018    -0.196722
C     -2.165710     5.230765    11.328272     0.636961
C     -2.111497     5.214810     9.810926    -0.115400
C     -1.365088     3.953839     9.347057    -0.189790
C      8.208700     5.258763     9.175442    -0.199252
C      1.989079     6.826270     9.673804     0.644754
C      2.485805     5.477063     9.168135    -0.127379
C      2.604992     5.415726     7.649600    -0.189803
C      3.828495     5.114116     9.817723    -0.184297
C      6.287946    -0.815943    11.336938     0.622039
C      7.288506     0.319855    11.317568    -0.114769
C      8.620412    -0.044342    11.979049    -0.196389
C      6.646548     1.543972    12.001138    -0.192355
C     -1.222443     9.702370     9.330065     0.630041
C     -2.602012     9.748789     8.692882    -0.113498
C     -3.719796     9.283691     9.607027    -0.200207
C      0.281240    -0.126694     8.128762    -0.196722
C      0.510041     8.767395    14.159066     0.636954
C      0.540137     8.719563    15.676412    -0.115401
C      1.956560     8.344173    16.140282    -0.189790
C      3.304186    -1.223697    16.311897    -0.199252
C      6.826102     4.825050     1.178025     0.644749
C      5.392663     4.936172     0.672356    -0.127377
C      3.705333     2.924841    16.145379    -0.189803
C      4.678278     6.129571     1.321943    -0.184298
C     -1.697116     6.883798     2.841159     0.622039
C     -0.876196     8.155509     2.821788    -0.114769
C     -1.588852     9.338191     3.483270    -0.196389
C      0.476359     7.870613     3.505359    -0.192355
C     10.467126     2.516637     0.834286     0.630041
C     10.886938     1.201675     0.197102    -0.113498
C     10.743323    -0.000461     1.111248    -0.200207
C     -0.996344    -0.818483    16.624541    -0.196722
C      9.096272     3.929591     5.663287     0.636959
C      9.042059     3.945546     7.180633    -0.115402
C      8.295650     5.206517     7.644502    -0.189790
C     -1.278138     3.901593     7.816117    -0.199251
C      4.941483     2.334086     7.317755     0.644749
C      4.444757     3.683293     7.823424    -0.127377
C      4.325570     3.744630     9.341959    -0.189803
C      3.102067     4.046240     7.173836    -0.184297
C      0.642616     9.976299     5.654621     0.622039
C     -0.357944     8.840501     5.673991    -0.114769
C     -1.689850     9.204698     5.012510    -0.196389
C      0.284014     7.616384     4.990421    -0.192355
C      8.153005    -0.542014     7.661494     0.630041
C      9.532574    -0.588433     8.298677    -0.113498
C     10.650358    -0.123335     7.384532    -0.200207
C      6.649322     9.287050     8.862797    -0.196722
C      6.420521     0.392961     2.832493     0.636959
C      6.390425     0.440793     1.315147    -0.115403
C      4.974002     0.816183     0.851277    -0.189790
C      3.626376    10.384053     0.679662    -0.199251
O     -0.035073     4.736288    14.590652    -0.616078
O     -0.864489     4.067237    16.530408    -0.514657
O      8.132706     3.286931    14.799138    -0.629003
O     -2.028571     2.391799    13.511688    -0.539342
O     -2.969163     6.654403    15.029034    -0.561939
O     -3.791861     5.621502    16.836766    -0.593100
O     -1.103735     5.472573    11.983127    -0.634634
O      8.482036     4.957547    11.919579    -0.515779
O      1.565263     6.851507    10.896687    -0.616113
O      1.983562     7.831602     8.956930    -0.514655
O      5.181050    -0.614372    10.688200    -0.629002
O      3.279320     9.407416    11.975651    -0.539344
O     -1.078433     9.153445    10.458305    -0.561939
O      2.876377    -1.043687     8.650573    -0.593100
O      0.566125     7.679683    13.504211    -0.634614
O      3.668379    -1.404825    13.567760    -0.515772
O      6.965635     4.424068     2.400907    -0.616104
O      7.795051     5.093119     0.461151    -0.514659
O     -1.202144     5.873425     2.192421    -0.629002
O      8.959133     6.768557     3.479871    -0.539344
O      9.899725     2.505953     1.962525    -0.561940
O     -0.988577     3.538854     0.154793    -0.593099
O      8.034297     3.687783     5.008432    -0.634619
O     -1.551474     4.202809     5.071980    -0.515775
O      5.365299     2.308849     6.094872    -0.616104
O      4.947000     1.328754     8.034629    -0.514659
O      1.749512     9.774728     6.303359    -0.629003
O      3.651242    -0.247060     5.015908    -0.539343
O      8.008995     0.006911     6.533254    -0.561940
O      7.238729    -1.065660     8.340986    -0.593100
O      6.364437     1.480673     3.487348    -0.634619
O      3.262183    10.565181     3.423799    -0.515775

The following XYZ coordinates are in angstroms. Other properties are in atomic units.
The sperically averaged electron density of each atom fit to a function of the form exp(a - br)
eigen_1, eigen_2 and eigen_3 are the three eigenvalues of traceless quadrupole moment tensor
  atom number  atomic symbol              X              Y              Z     net charge C6 coefficient C8 coefficient C10 coefficient fluctuating dipole atomic polarizability isotropic forcefield polarizability              a              b squared Pearson coefficient          <r^3>          <r^4>         wp_QDO          m_QDO          q_QDO       dipole_x       dipole_y       dipole_z         dipole            Qxy            Qxz            Qyz     Q(x^2-y^2)  Q(3z^2 - R^2)        eigen_1        eigen_2        eigen_3 static polarizability      alpha(xx)      alpha(xy)      alpha(xz)      alpha(yy)      alpha(yz)      alpha(zz) atomic spin moment
            1             Cd      -2.184974       4.882569      14.010560       0.962456     158.911788 0.44862220E+04  0.17186836E+06                                22.315692                           20.702163       0.626891       1.919950                    0.998596      77.427066     208.199728       0.446282       0.358246      -1.215368      -0.003630       0.037121      -0.030273       0.048037       0.013737       0.026400      -0.009801      -0.004911      -0.218870      -0.080472       0.029148       0.051324             24.277123      19.503054       2.910279      -1.029769      23.388459      -0.841966      29.939857          -0.000003
            2             Cd       0.839877       8.880617      11.476779       0.962457     158.910914 0.44861995E+04  0.17186726E+06                                22.315595                           20.702096       0.626893       1.919951                    0.998596      77.426962     208.199198       0.446283       0.358246      -1.215369      -0.036710      -0.006604       0.030265       0.048034       0.012991      -0.016615       0.022750      -0.010205      -0.218892      -0.080484       0.029152       0.051332             24.276997      21.577893       3.496558      -0.530117      21.313537      -1.220016      29.939562          -0.000003
            3             Cd       9.115536       4.277787       2.980999       0.962452     158.911844 0.44862298E+04  0.17186872E+06                                22.315693                           20.702176       0.626864       1.919941                    0.998596      77.427146     208.199928       0.446282       0.358246      -1.215368       0.003632      -0.037119       0.030266       0.048032       0.013736       0.026406      -0.009802      -0.004901      -0.218872      -0.080475       0.029152       0.051324             24.277123      19.503130       2.910340      -1.029856      23.388484      -0.841960      29.939753          -0.000003
            4             Cd       6.090685       0.279739       5.514780       0.962452     158.911800 0.44862277E+04  0.17186861E+06                                22.315688                           20.702170       0.626865       1.919942                    0.998596      77.427136     208.199877       0.446282       0.358246      -1.215368       0.036708       0.006598      -0.030266       0.048032       0.012988      -0.016613       0.022746      -0.010201      -0.218872      -0.080476       0.029152       0.051324             24.277119      21.578019       3.496656      -0.530187      21.313584      -1.220008      29.939754          -0.000003
            5             Cd       1.028565       5.594649      12.743669       1.108672     141.140945 0.31908422E+04  0.11263193E+06                                20.549639                           17.568707       0.802159       1.987599                    0.999972      73.135577     190.819852       0.478348       0.362748      -1.207583      -0.075094       0.056845      -0.000040       0.094183      -0.014871       0.010527       0.013891       0.008446      -0.377006      -0.127407       0.049113       0.078293             22.866823      18.915258       3.178210      -4.144838      20.712087      -5.477996      28.973124           0.000005
            6             Cd       5.902114       3.565707       4.247890       1.108684     141.138683 0.31907138E+04  0.11262621E+06                                20.549314                           17.568271       0.802328       1.987649                    0.999972      73.134980     190.817015       0.478358       0.362745      -1.207586       0.075122      -0.056836       0.000000       0.094200      -0.014850       0.010501       0.013880       0.008394      -0.377046      -0.127415       0.049142       0.078273             22.866604      18.915341       3.178744      -4.144438      20.711812      -5.477847      28.972658           0.000006
            7             Cd      -1.592272       5.634851       0.000000       1.090589     179.042037 0.40456156E+04  0.15122041E+06                                24.997227                           20.647585       0.500830       1.900995                    0.999165      74.586669     198.907126       0.414663       0.395171      -1.184465       0.000000       0.000000      -0.000000       0.000000      -0.063868       0.063281       0.073695       0.099049      -0.158172      -0.148776       0.036291       0.112485             29.236798      22.486444       1.701639      -4.676302      33.121968       0.594846      32.101983           0.000002
            8             Cd       5.057553      -1.054674       8.495780       1.090589     179.042244 0.40456190E+04  0.15122056E+06                                24.997233                           20.647584       0.500831       1.900996                    0.999165      74.586680     198.907146       0.414663       0.395171      -1.184466       0.000000       0.000001      -0.000000       0.000001      -0.080342       0.053710       0.080937      -0.017548      -0.158173      -0.148777       0.036291       0.112485             29.236813      31.444989       4.233106       1.844061      24.163444      -4.338355      32.102006           0.000002
            9              H       2.022212       5.053468      16.040032       0.084797       1.194844 0.99176871E+01  0.10292201E+03                                 1.868053                            1.841597      -1.092602       2.335371                    0.994219       3.926628      11.368516       0.460254       1.282361      -0.707295       0.022767       0.023855       0.001331       0.033003       0.001284      -0.001525       0.001904      -0.005194      -0.013223      -0.005405       0.000056       0.005349              1.882584       1.727475       0.190217      -0.004766       2.319288      -0.179577       1.600988           0.000001
           10              H       2.806261       7.037077       1.250579       0.111112       1.021770 0.76015405E+01  0.73587717E+02                                 1.667685                            1.600889      -0.828761       2.474194                    0.997953       3.521957       9.751449       0.500438       1.264305      -0.711962      -0.009770       0.026037       0.010448       0.029708      -0.007662       0.002991       0.004374      -0.004162       0.001851      -0.010548       0.002453       0.008095              1.703143       1.618834      -0.369877      -0.196780       1.979084       0.297702       1.511511           0.000000
           11              H       2.723048       5.441124       1.152028       0.109959       1.188868 0.97889377E+01  0.99853923E+02                                 1.781291                            1.770568      -0.870850       2.453092                    0.998293       3.494247       9.583908       0.499983       1.200940      -0.729075      -0.013828      -0.025120       0.005465       0.029190       0.008492      -0.001360      -0.004769      -0.004561       0.005078      -0.009957      -0.000472       0.010429              1.772064       1.805378       0.249696      -0.123375       1.949171      -0.160708       1.561645           0.000001
           12              H       2.236621       3.135772      14.684105       0.088648       1.294993 0.10416174E+02  0.10719758E+03                                 1.822063                            1.773624      -0.994760       2.369229                    0.998115       3.621794       9.762855       0.525513       1.132521      -0.744795       0.005186      -0.001846      -0.023778       0.024407      -0.000918      -0.004802       0.005085       0.006421       0.011322      -0.007592      -0.001450       0.009041              1.824806       1.577569      -0.091611       0.090762       1.519348      -0.103076       2.377502           0.000001
           13              H       1.769571       2.196496      15.895603       0.114402       0.973570 0.75019346E+01  0.71697939E+02                                 1.563817                            1.552801      -0.586485       2.589680                    0.999946       3.273757       8.730296       0.531720       1.205285      -0.727421      -0.012575      -0.025428       0.010958       0.030411       0.002471      -0.001649      -0.000379      -0.001246      -0.018066      -0.006335       0.000625       0.005709              1.560769       1.523101       0.235849      -0.025653       1.860286      -0.098229       1.298920          -0.000000
           14              H       7.628971       0.765216      15.124187       0.090268       1.161203 0.92555145E+01  0.94845978E+02                                 1.860527                            1.800805      -1.138510       2.315324                    0.993948       3.969070      11.594202       0.454908       1.313906      -0.699744      -0.010653      -0.012170       0.032731       0.036509      -0.001053      -0.007016      -0.004009       0.001125       0.022452      -0.008610      -0.002984       0.011594              1.897288       1.570796      -0.011601      -0.027342       1.614691      -0.216282       2.506378           0.000001
           15              H       9.430932      -0.255316      13.885502       0.102840       1.136651 0.87865912E+01  0.88021622E+02                                 1.777267                            1.711760      -0.899916       2.435695                    0.996772       3.636071      10.174810       0.488923       1.250537      -0.715336       0.030870       0.003155       0.006433       0.031691      -0.005833       0.003699       0.005309       0.023781       0.002773      -0.015880       0.002575       0.013305              1.807719       2.124490      -0.165414       0.469953       1.471845      -0.115501       1.826822          -0.000000
           16              H       8.030175      -1.010844      13.725781       0.098221       1.203402 0.99308565E+01  0.10229881E+03                                 1.821537                            1.801960      -1.002284       2.376824                    0.997430       3.748728      10.543670       0.484939       1.226125      -0.720821      -0.017902      -0.022756      -0.003244       0.029135       0.000489      -0.008070      -0.001826      -0.010705      -0.016731      -0.012338       0.003621       0.008718              1.816856       1.711331       0.307967      -0.002111       2.042067      -0.161076       1.697172           0.000000
           17              H       6.031364       2.080616      13.905892       0.104925       1.105630 0.85003287E+01  0.83896202E+02                                 1.699037                            1.648300      -0.875881       2.442346                    0.998325       3.504924       9.527502       0.517763       1.198583      -0.727752      -0.005105       0.028572       0.008174       0.030153      -0.008496       0.002393       0.001683      -0.009369      -0.001247      -0.010350       0.000435       0.009915              1.716052       1.615343      -0.279114      -0.229406       1.861771       0.346484       1.671042          -0.000000
           18              H       5.849665       0.515472      13.613637       0.106433       1.033656 0.80568764E+01  0.79573918E+02                                 1.712243                            1.674887      -0.968111       2.406576                    0.996679       3.694953      10.520385       0.474970       1.305677      -0.702388      -0.014164      -0.025534      -0.003787       0.029444       0.003482       0.005480      -0.004127       0.000833      -0.001023      -0.008786       0.003147       0.005639              1.725873       1.770488       0.431215      -0.112165       1.902918      -0.053993       1.504212           0.000000
           19              H      -1.750935      10.220480       0.581111       0.095248       1.026717 0.82799600E+01  0.82363691E+02                                 1.705907                            1.696530      -0.931453       2.417722                    0.995597       3.777050      10.803847       0.472359       1.303545      -0.702451       0.013612       0.012803       0.028426       0.034019       0.001818       0.004280      -0.002824       0.006638       0.002345      -0.006532       0.000254       0.006278              1.716132       1.745568      -0.041786       0.324120       1.534113      -0.059169       1.868715           0.000001
           20              H      -2.879238       9.221391      15.555772       0.102278       1.130491 0.85706621E+01  0.85170800E+02                                 1.758108                            1.679615      -0.871740       2.446071                    0.997658       3.595872       9.962489       0.499337       1.234344      -0.718979       0.027491       0.001040      -0.007271       0.028455      -0.000948      -0.005240      -0.005309       0.012024      -0.009013      -0.010149       0.000364       0.009786              1.793323       2.444139       0.012882      -0.270449       1.468987      -0.003549       1.466842           0.000000
           21              H      -4.405664       9.052033      15.095301       0.105108       1.134720 0.91066186E+01  0.91359277E+02                                 1.726594                            1.704339      -0.934350       2.422894                    0.997010       3.535677       9.661374       0.510416       1.196152      -0.728778      -0.019740      -0.004818      -0.020336       0.028748       0.004760       0.006204       0.000742      -0.003219       0.020815      -0.009885      -0.000264       0.010150              1.728514       1.743128      -0.090433       0.381459       1.504851      -0.033444       1.937564          -0.000001
           22              H       5.690279       7.719161      16.617745       0.097027       1.148861 0.93331144E+01  0.93986705E+02                                 1.731968                            1.720808      -0.653646       2.541532                    0.999567       3.481970       9.459579       0.511207       1.189787      -0.731472      -0.013736       0.001186      -0.021341       0.025407      -0.001962       0.002125       0.005338       0.007194       0.007568      -0.008356       0.002694       0.005662              1.723816       1.909251       0.051584       0.350111       1.529258       0.056719       1.732940           0.000001
           23              H       7.864247       9.208761       0.987210       0.106738       1.175511 0.92218443E+01  0.93402007E+02                                 1.809430                            1.747878      -0.945347       2.408915                    0.997608       3.655623      10.248791       0.486779       1.242326      -0.717308       0.003319      -0.021618       0.023369       0.032007      -0.000224      -0.005423      -0.008499      -0.006175       0.010538      -0.009629      -0.002323       0.011951              1.834176       1.570984      -0.047560       0.031707       2.154513      -0.442600       1.777031           0.000000
           24              H      -1.596876       6.015737       9.505078       0.100029       1.015458 0.80542433E+01  0.79244245E+02                                 1.671098                            1.658105      -0.794044       2.485619                    0.997621       3.610118      10.134533       0.486332       1.280060      -0.708523       0.017115       0.027379      -0.016892       0.036439       0.004532      -0.000352      -0.003246      -0.001472      -0.015327      -0.006416      -0.001314       0.007730              1.680010       1.605310       0.258416      -0.063061       1.922671      -0.127235       1.512049           0.000001
           25              H      -1.839943       3.149748       9.678392       0.109067       0.973461 0.74520475E+01  0.71461815E+02                                 1.591140                            1.568352      -0.611442       2.574110                    0.999846       3.387639       9.199494       0.516018       1.237778      -0.718966      -0.019284      -0.022091       0.005656       0.029864       0.004593      -0.004843      -0.001148      -0.007805      -0.001347      -0.008020       0.000403       0.007617              1.599912       1.470921       0.272144      -0.134287       1.874830      -0.198009       1.453983           0.000001
           26              H      -0.451942       3.950331       9.729367       0.088377       1.292024 0.10389270E+02  0.10817479E+03                                 1.908533                            1.840171      -0.993457       2.373225                    0.997446       3.804017      10.737099       0.481285       1.222258      -0.721793       0.022810       0.002949       0.003993       0.023344      -0.001990      -0.000063       0.000483       0.007218      -0.006218      -0.003257      -0.001904       0.005162              1.930914       2.507851       0.066589       0.328173       1.553253       0.051136       1.731638           0.000002
           27              H       7.673616       4.492706       9.499981       0.104838       1.022706 0.80236182E+01  0.79060544E+02                                 1.692839                            1.665002      -0.921191       2.426339                    0.997216       3.669484      10.391390       0.479762       1.295658      -0.704659      -0.010844      -0.024239       0.006922       0.027442       0.006327       0.001488      -0.003068      -0.000559      -0.016442      -0.007922      -0.001253       0.009175              1.703225       1.753141       0.340360      -0.111389       1.829792      -0.186439       1.526742           0.000001
           28              H       7.747065       6.091232       9.450705       0.108204       1.071465 0.81487157E+01  0.80180925E+02                                 1.718050                            1.656021      -0.737986       2.512921                    0.998798       3.539061       9.844218       0.493231       1.262041      -0.713050      -0.010055       0.026693       0.006972       0.029364      -0.007738       0.000437       0.004469      -0.005621      -0.007495      -0.008560      -0.001857       0.010417              1.742468       1.596334      -0.348793      -0.080269       2.187804       0.193114       1.443266           0.000001
           29              H       1.819468       4.785495       9.447307       0.084800       1.194827 0.99175011E+01  0.10291951E+03                                 1.868030                            1.841576      -1.092578       2.335384                    0.994220       3.926575      11.368297       0.460259       1.282355      -0.707296      -0.016766      -0.028396      -0.001330       0.033003       0.002453       0.002246      -0.000950       0.003082      -0.013221      -0.005404       0.000055       0.005349              1.882559       2.175944       0.316945      -0.171508       1.870764      -0.053416       1.600969           0.000001
           30              H       1.719706       5.600939       7.245201       0.111112       1.021769 0.76015284E+01  0.73587567E+02                                 1.667683                            1.600887      -0.828761       2.474194                    0.997953       3.521954       9.751437       0.500439       1.264305      -0.711962      -0.027713       0.002321      -0.010448       0.029708      -0.005440       0.003396       0.004067       0.011567       0.001851      -0.010548       0.002453       0.008095              1.703142       2.146023      -0.220905       0.339993       1.451892      -0.108410       1.511510           0.000001
           31              H       3.232891       6.115000       7.343752       0.109959       1.188866 0.97889174E+01  0.99853656E+02                                 1.781288                            1.770566      -0.870847       2.453093                    0.998293       3.494245       9.583897       0.499984       1.200939      -0.729075       0.020413       0.020137      -0.005465       0.029190       0.008430      -0.004220      -0.002606      -0.005003       0.005078      -0.009957      -0.000472       0.010429              1.772062       1.807854       0.250396      -0.121103       1.946688      -0.162426       1.561643           0.000001
           32              H       3.723205       5.100639      10.803233       0.088647       1.295006 0.10416322E+02  0.10719965E+03                                 1.822087                            1.773646      -0.994749       2.369234                    0.998115       3.621824       9.763009       0.525504       1.132533      -0.744792       0.003187      -0.004489       0.023777       0.024406      -0.002463       0.006199      -0.003238      -0.004510       0.011319      -0.007591      -0.001450       0.009041              1.824831       1.571617      -0.093302      -0.123876       1.525336       0.059316       2.377539           0.000001
           33              H       4.500083       5.805505       9.591735       0.114402       0.973570 0.75019402E+01  0.71698010E+02                                 1.563818                            1.552802      -0.586487       2.589679                    0.999946       3.273759       8.730304       0.531720       1.205286      -0.727421       0.021051       0.019016      -0.010958       0.030411       0.002432       0.000084      -0.001690      -0.001525      -0.018066      -0.006335       0.000625       0.005709              1.560770       1.711919       0.289204      -0.087553       1.671468      -0.051398       1.298921          -0.000000
           34              H       7.470762       0.556106      10.363152       0.090268       1.161201 0.92554933E+01  0.94845708E+02                                 1.860525                            1.800804      -1.138508       2.315325                    0.993948       3.969065      11.594185       0.454908       1.313906      -0.699744       0.008815       0.013561      -0.032731       0.036509      -0.001192      -0.001950      -0.007841       0.000144       0.022452      -0.008610      -0.002984       0.011594              1.897286       1.617514       0.001602      -0.200697       1.567969      -0.085126       2.506374           0.000001
           35              H       8.942841      -0.900443      11.601836       0.102840       1.136651 0.87865951E+01  0.88021667E+02                                 1.777267                            1.711760      -0.899914       2.435695                    0.996772       3.636071      10.174809       0.488923       1.250537      -0.715336       0.005359      -0.030565      -0.006433       0.031691      -0.011193       0.004103       0.005003      -0.014159       0.002773      -0.015880       0.002575       0.013305              1.807719       1.606676      -0.311736      -0.238942       1.989660       0.420836       1.826822          -0.000000
           36              H       9.288994       0.652979      11.761557       0.098222       1.203398 0.99308115E+01  0.10229822E+03                                 1.821533                            1.801955      -1.002282       2.376826                    0.997430       3.748718      10.543633       0.484940       1.226125      -0.720821       0.017031       0.023415       0.003244       0.029135       0.003218       0.000438      -0.008262       0.008611      -0.016731      -0.012339       0.003621       0.008718              1.816852       1.856428       0.348968      -0.154432       1.896960      -0.045833       1.697168           0.000000
           37              H       5.770495       1.735817      11.581447       0.104924       1.105630 0.85003270E+01  0.83896173E+02                                 1.699036                            1.648300      -0.875879       2.442347                    0.998325       3.504923       9.527496       0.517763       1.198583      -0.727752      -0.028883      -0.002857      -0.008174       0.030153      -0.004788       0.000968       0.002761       0.016877      -0.001247      -0.010350       0.000435       0.009915              1.716051       1.989626      -0.173351       0.395809       1.487487      -0.126543       1.671041          -0.000000
           38              H       7.227252       2.336275      11.873701       0.106434       1.033654 0.80568505E+01  0.79573609E+02                                 1.712241                            1.674885      -0.968115       2.406575                    0.996679       3.694949      10.520375       0.474970       1.305678      -0.702388       0.020720       0.020573       0.003787       0.029444       0.002748      -0.005462       0.004151      -0.004354      -0.001023      -0.008786       0.003147       0.005639              1.725871       1.667442       0.402096      -0.021458       2.005960      -0.122621       1.504211           0.000000
           39              H      -2.582967       9.120755       7.914668       0.095248       1.026717 0.82799571E+01  0.82363649E+02                                 1.705907                            1.696529      -0.931452       2.417722                    0.995597       3.777048      10.803838       0.472360       1.303544      -0.702451      -0.008619      -0.016581      -0.028426       0.034019      -0.000188      -0.003882       0.003351      -0.007559       0.002345      -0.006532       0.000254       0.006278              1.716131       1.571618      -0.090940      -0.145077       1.708061       0.295816       1.868714           0.000001
           40              H      -3.524237       8.368874       9.931566       0.102279       1.130488 0.85706331E+01  0.85170457E+02                                 1.758106                            1.679613      -0.871737       2.446073                    0.997659       3.595868       9.962481       0.499336       1.234346      -0.718979       0.006475      -0.026738       0.007271       0.028455      -0.003954      -0.003684      -0.006486      -0.009254      -0.009013      -0.010149       0.000364       0.009786              1.793321       1.534351      -0.244201       0.070127       2.378770      -0.261222       1.466841           0.000000
           41              H      -3.776339       9.883834      10.392037       0.105109       1.134719 0.91066027E+01  0.91359067E+02                                 1.726592                            1.704337      -0.934348       2.422896                    0.997010       3.535673       9.661357       0.510417       1.196151      -0.728779      -0.000731       0.020306       0.020336       0.028748       0.004899      -0.000973       0.006172      -0.002239       0.020815      -0.009885      -0.000264       0.010150              1.728512       1.569797      -0.139411      -0.135913       1.678177       0.357989       1.937561          -0.000001
           42              H       0.251673       0.530774       8.869594       0.097028       1.148859 0.93330991E+01  0.93986511E+02                                 1.731967                            1.720806      -0.653644       2.541533                    0.999567       3.481964       9.459560       0.511207       1.189787      -0.731472      -0.004876       0.012896       0.021342       0.025407      -0.003554       0.004559       0.003497      -0.004076       0.007568      -0.008356       0.002694       0.005662              1.723815       1.530359      -0.055481      -0.040623       1.908148       0.352340       1.732938           0.000001
           43              H       1.005261       0.143009       7.508570       0.106738       1.175510 0.92218339E+01  0.93401880E+02                                 1.809429                            1.747877      -0.945346       2.408916                    0.997608       3.655621      10.248786       0.486779       1.242327      -0.717307       0.021706       0.002685      -0.023369       0.032007       0.001425      -0.006704      -0.007529       0.005496       0.010538      -0.009629      -0.002323       0.011951              1.834176       2.136254       0.112172      -0.434543       1.589242      -0.089843       1.777031           0.000000
           44              H      -0.090670       8.006540      15.982260       0.100030       1.015454 0.80542028E+01  0.79243768E+02                                 1.671096                            1.658103      -0.794047       2.485619                    0.997621       3.610110      10.134514       0.486331       1.280063      -0.708522      -0.021693      -0.023915       0.016892       0.036440       0.004247      -0.003028      -0.001222      -0.003490      -0.015327      -0.006416      -0.001314       0.007730              1.680007       1.763957       0.303245      -0.105293       1.764017      -0.095283       1.512048           0.000001
           45              H       2.601225       9.019789      15.808946       0.109068       0.973459 0.74520328E+01  0.71461644E+02                                 1.591139                            1.568351      -0.611443       2.574110                    0.999846       3.387637       9.199489       0.516018       1.237778      -0.718965       0.016015       0.024565      -0.005656       0.029864       0.005956       0.000212      -0.004973       0.001844      -0.001348      -0.008020       0.000403       0.007617              1.599910       1.702531       0.337591      -0.154031       1.643218      -0.183070       1.453982           0.000001
           46              H       2.208246       7.466390      15.757972       0.088376       1.292048 0.10389527E+02  0.10817831E+03                                 1.908568                            1.840204      -0.993484       2.373212                    0.997446       3.804073      10.737359       0.481276       1.222271      -0.721790       0.003365      -0.022753      -0.003992       0.023344      -0.003584       0.000481       0.000071      -0.004067      -0.006219      -0.003257      -0.001905       0.005162              1.930951       1.589016      -0.193065      -0.040031       2.472165       0.329723       1.731672           0.000002
           47              H       3.895873      -0.500465      15.987358       0.104838       1.022703 0.80235833E+01  0.79060108E+02                                 1.692835                            1.664998      -0.921185       2.426342                    0.997216       3.669475      10.391356       0.479763       1.295658      -0.704659       0.020377       0.017027      -0.006922       0.027442       0.005538      -0.003357       0.000597      -0.006146      -0.016442      -0.007922      -0.001253       0.009175              1.703221       1.645990       0.310081      -0.149124       1.936935      -0.157889       1.526739           0.000001
           48              H       2.377555      -1.005830      16.036633       0.108205       1.071462 0.81486847E+01  0.80180533E+02                                 1.718046                            1.656017      -0.737983       2.512923                    0.998798       3.539052       9.844184       0.493232       1.262041      -0.713051      -0.028422       0.002417      -0.006972       0.029364      -0.005123       0.004181       0.001636       0.012889      -0.007495      -0.008560      -0.001857       0.010417              1.742464       2.326607      -0.142433       0.207664       1.457522      -0.024731       1.443264           0.000001
           49              H       4.908350       4.106888       0.951527       0.084799       1.194830 0.99175190E+01  0.10291968E+03                                 1.868028                            1.841575      -1.092562       2.335390                    0.994220       3.926569      11.368258       0.460261       1.282351      -0.707297      -0.022767      -0.023855      -0.001330       0.033002       0.001284      -0.001525       0.001904      -0.005194      -0.013220      -0.005404       0.000055       0.005349              1.882558       1.727453       0.190213      -0.004766       2.319254      -0.179572       1.600967           0.000001
           50              H       4.124301       2.123279      15.740980       0.111112       1.021770 0.76015377E+01  0.73587692E+02                                 1.667685                            1.600889      -0.828761       2.474194                    0.997953       3.521958       9.751456       0.500438       1.264306      -0.711962       0.009770      -0.026038      -0.010448       0.029708      -0.007662       0.002991       0.004374      -0.004162       0.001851      -0.010548       0.002453       0.008095              1.703144       1.618835      -0.369878      -0.196779       1.979086       0.297701       1.511511           0.000001
           51              H       4.207514       3.719232      15.839531       0.109959       1.188871 0.97889769E+01  0.99854458E+02                                 1.781296                            1.770573      -0.870854       2.453089                    0.998293       3.494259       9.583958       0.499982       1.200942      -0.729075       0.013828       0.025120      -0.005465       0.029190       0.008492      -0.001361      -0.004769      -0.004561       0.005078      -0.009957      -0.000472       0.010429              1.772069       1.805383       0.249696      -0.123375       1.949176      -0.160708       1.561649           0.000001
           52              H       4.693941       6.024584       2.307454       0.088651       1.294975 0.10416002E+02  0.10719552E+03                                 1.822060                            1.773621      -0.994648       2.369285                    0.998116       3.621754       9.762775       0.525507       1.132536      -0.744792      -0.005186       0.001845       0.023779       0.024407      -0.000918      -0.004802       0.005083       0.006419       0.011323      -0.007590      -0.001451       0.009041              1.824803       1.577566      -0.091611       0.090762       1.519344      -0.103074       2.377498           0.000001
           53              H       5.160991       6.963860       1.095956       0.114402       0.973576 0.75019953E+01  0.71698663E+02                                 1.563823                            1.552807      -0.586487       2.589678                    0.999946       3.273767       8.730331       0.531719       1.205285      -0.727421       0.012575       0.025428      -0.010958       0.030410       0.002471      -0.001649      -0.000379      -0.001246      -0.018066      -0.006335       0.000625       0.005709              1.560775       1.523107       0.235851      -0.025653       1.860294      -0.098230       1.298924          -0.000000
           54              H      -0.698409       8.395140       1.867372       0.090268       1.161202 0.92555010E+01  0.94845805E+02                                 1.860526                            1.800804      -1.138509       2.315324                    0.993948       3.969067      11.594191       0.454908       1.313906      -0.699744       0.010653       0.012170      -0.032731       0.036509      -0.001053      -0.007016      -0.004009       0.001125       0.022452      -0.008610      -0.002984       0.011594              1.897287       1.570795      -0.011600      -0.027342       1.614690      -0.216282       2.506376           0.000001
           55              H      -2.500370       9.415672       3.106057       0.102840       1.136650 0.87865856E+01  0.88021551E+02                                 1.777267                            1.711759      -0.899915       2.435695                    0.996772       3.636070      10.174806       0.488923       1.250537      -0.715336      -0.030870      -0.003155      -0.006433       0.031691      -0.005833       0.003699       0.005309       0.023781       0.002773      -0.015880       0.002575       0.013305              1.807719       2.124490      -0.165413       0.469953       1.471844      -0.115501       1.826821          -0.000000
           56              H      -1.099613      10.171200       3.265778       0.098222       1.203400 0.99308380E+01  0.10229857E+03                                 1.821536                            1.801958      -1.002283       2.376825                    0.997430       3.748724      10.543658       0.484939       1.226125      -0.720821       0.017902       0.022756       0.003244       0.029135       0.000489      -0.008070      -0.001826      -0.010706      -0.016731      -0.012339       0.003621       0.008718              1.816855       1.711330       0.307967      -0.002111       2.042065      -0.161076       1.697171           0.000000
           57              H       0.899198       7.079740       3.085667       0.104925       1.105629 0.85003206E+01  0.83896100E+02                                 1.699036                            1.648300      -0.875880       2.442347                    0.998325       3.504921       9.527492       0.517763       1.198584      -0.727752       0.005105      -0.028572      -0.008174       0.030153      -0.008496       0.002393       0.001683      -0.009369      -0.001247      -0.010351       0.000435       0.009915              1.716051       1.615342      -0.279114      -0.229406       1.861770       0.346484       1.671041           0.000000
           58              H       1.080897       8.644884       3.377922       0.106433       1.033656 0.80568745E+01  0.79573891E+02                                 1.712243                            1.674887      -0.968111       2.406576                    0.996679       3.694952      10.520380       0.474971       1.305676      -0.702388       0.014164       0.025534       0.003787       0.029444       0.003482       0.005480      -0.004127       0.000833      -0.001023      -0.008786       0.003147       0.005639              1.725873       1.770488       0.431215      -0.112165       1.902918      -0.053993       1.504212           0.000000
           59              H       8.681497      -1.060124      16.410448       0.095248       1.026716 0.82799566E+01  0.82363652E+02                                 1.705907                            1.696530      -0.931453       2.417721                    0.995597       3.777050      10.803848       0.472359       1.303545      -0.702451      -0.013612      -0.012803      -0.028426       0.034019       0.001818       0.004280      -0.002824       0.006638       0.002345      -0.006532       0.000254       0.006278              1.716132       1.745568      -0.041786       0.324120       1.534113      -0.059169       1.868715           0.000001
           60              H       9.809800      -0.061035       1.435787       0.102278       1.130493 0.85706796E+01  0.85171026E+02                                 1.758110                            1.679617      -0.871741       2.446070                    0.997658       3.595876       9.962506       0.499336       1.234345      -0.718979      -0.027491      -0.001040       0.007271       0.028455      -0.000948      -0.005240      -0.005309       0.012024      -0.009014      -0.010149       0.000364       0.009786              1.793325       2.444142       0.012882      -0.270449       1.468989      -0.003549       1.466844           0.000000
           61              H      11.336226       0.108323       1.896258       0.105108       1.134720 0.91066116E+01  0.91359188E+02                                 1.726593                            1.704339      -0.934349       2.422895                    0.997010       3.535676       9.661370       0.510416       1.196152      -0.728778       0.019740       0.004818       0.020336       0.028748       0.004760       0.006204       0.000742      -0.003219       0.020815      -0.009885      -0.000264       0.010150              1.728513       1.743127      -0.090433       0.381458       1.504850      -0.033444       1.937564          -0.000001
           62              H       1.240283       1.441195       0.373814       0.097028       1.148860 0.93331075E+01  0.93986615E+02                                 1.731967                            1.720807      -0.653645       2.541533                    0.999567       3.481966       9.459566       0.511207       1.189787      -0.731472       0.013736      -0.001186       0.021342       0.025407      -0.001962       0.002125       0.005338       0.007194       0.007568      -0.008356       0.002694       0.005662              1.723815       1.909250       0.051584       0.350110       1.529258       0.056719       1.732939           0.000001
           63              H      -0.933685      -0.048405      16.004349       0.106738       1.175510 0.92218286E+01  0.93401815E+02                                 1.809429                            1.747877      -0.945346       2.408916                    0.997608       3.655620      10.248783       0.486779       1.242327      -0.717307      -0.003319       0.021618      -0.023369       0.032007      -0.000224      -0.005423      -0.008499      -0.006175       0.010538      -0.009628      -0.002323       0.011951              1.834175       1.570984      -0.047560       0.031707       2.154512      -0.442599       1.777031           0.000000
           64              H       8.527438       3.144619       7.486481       0.100030       1.015458 0.80542482E+01  0.79244328E+02                                 1.671100                            1.658107      -0.794051       2.485616                    0.997621       3.610121      10.134553       0.486331       1.280063      -0.708522      -0.017115      -0.027379       0.016892       0.036440       0.004532      -0.000353      -0.003246      -0.001472      -0.015327      -0.006416      -0.001314       0.007730              1.680012       1.605311       0.258415      -0.063061       1.922673      -0.127235       1.512051           0.000001
           65              H       8.770505       6.010608       7.313167       0.109067       0.973461 0.74520497E+01  0.71461852E+02                                 1.591141                            1.568353      -0.611444       2.574109                    0.999846       3.387641       9.199505       0.516017       1.237779      -0.718965       0.019284       0.022091      -0.005656       0.029864       0.004593      -0.004843      -0.001148      -0.007805      -0.001348      -0.008020       0.000403       0.007617              1.599913       1.470923       0.272145      -0.134287       1.874832      -0.198009       1.453984           0.000001
           66              H       7.382504       5.210025       7.262192       0.088376       1.292043 0.10389472E+02  0.10817744E+03                                 1.908553                            1.840190      -0.993479       2.373213                    0.997446       3.804051      10.737234       0.481282       1.222259      -0.721793      -0.022810      -0.002949      -0.003992       0.023344      -0.001990      -0.000063       0.000482       0.007217      -0.006220      -0.003257      -0.001905       0.005162              1.930935       2.507880       0.066590       0.328178       1.553268       0.051138       1.731657           0.000002
           67              H      -0.743054       4.667650       7.491578       0.104838       1.022706 0.80236149E+01  0.79060494E+02                                 1.692838                            1.665001      -0.921188       2.426340                    0.997216       3.669482      10.391379       0.479763       1.295657      -0.704659       0.010844       0.024239      -0.006922       0.027442       0.006327       0.001488      -0.003068      -0.000559      -0.016442      -0.007922      -0.001253       0.009175              1.703224       1.753141       0.340360      -0.111389       1.829792      -0.186439       1.526741           0.000001
           68              H      -0.816503       3.069124       7.540854       0.108204       1.071466 0.81487240E+01  0.80181022E+02                                 1.718051                            1.656021      -0.737985       2.512922                    0.998798       3.539061       9.844217       0.493231       1.262041      -0.713051       0.010055      -0.026693      -0.006972       0.029364      -0.007738       0.000437       0.004469      -0.005621      -0.007495      -0.008560      -0.001857       0.010417              1.742469       1.596335      -0.348794      -0.080269       2.187805       0.193113       1.443267           0.000000
           69              H       5.111094       4.374861       7.544252       0.084799       1.194828 0.99175044E+01  0.10291950E+03                                 1.868028                            1.841574      -1.092561       2.335390                    0.994220       3.926566      11.368249       0.460261       1.282351      -0.707297       0.016765       0.028396       0.001330       0.033002       0.002453       0.002247      -0.000949       0.003082      -0.013220      -0.005404       0.000055       0.005349              1.882557       2.175942       0.316945      -0.171510       1.870763      -0.053417       1.600967           0.000001
           70              H       5.210856       3.559417       9.746358       0.111113       1.021767 0.76015176E+01  0.73587458E+02                                 1.667683                            1.600888      -0.828761       2.474194                    0.997953       3.521955       9.751449       0.500438       1.264307      -0.711962       0.027713      -0.002321       0.010448       0.029708      -0.005440       0.003396       0.004067       0.011567       0.001851      -0.010548       0.002453       0.008095              1.703142       2.146024      -0.220906       0.339992       1.451893      -0.108410       1.511509           0.000000
           71              H       3.697671       3.045356       9.647807       0.109959       1.188869 0.97889557E+01  0.99854181E+02                                 1.781294                            1.770572      -0.870849       2.453092                    0.998293       3.494252       9.583934       0.499982       1.200942      -0.729075      -0.020413      -0.020138       0.005465       0.029190       0.008430      -0.004220      -0.002606      -0.005002       0.005078      -0.009957      -0.000472       0.010429              1.772067       1.807860       0.250397      -0.121103       1.946696      -0.162426       1.561647           0.000001
           72              H       3.207357       4.059717       6.188326       0.088651       1.294972 0.10415970E+02  0.10719511E+03                                 1.822057                            1.773619      -0.994646       2.369287                    0.998116       3.621750       9.762762       0.525507       1.132536      -0.744792      -0.003185       0.004489      -0.023779       0.024408      -0.002462       0.006197      -0.003239      -0.004508       0.011323      -0.007590      -0.001451       0.009041              1.824800       1.571592      -0.093298      -0.123870       1.525313       0.059312       2.377495           0.000001
           73              H       2.430479       3.354851       7.399824       0.114402       0.973575 0.75019876E+01  0.71698569E+02                                 1.563823                            1.552807      -0.586487       2.589679                    0.999946       3.273765       8.730324       0.531719       1.205285      -0.727421      -0.021050      -0.019016       0.010958       0.030411       0.002432       0.000084      -0.001690      -0.001525      -0.018066      -0.006335       0.000625       0.005709              1.560774       1.711925       0.289206      -0.087553       1.671474      -0.051398       1.298923          -0.000000
           74              H      -0.540200       8.604250       6.628407       0.090268       1.161203 0.92555081E+01  0.94845897E+02                                 1.860526                            1.800805      -1.138509       2.315324                    0.993948       3.969068      11.594196       0.454908       1.313906      -0.699744      -0.008815      -0.013561       0.032731       0.036509      -0.001192      -0.001950      -0.007841       0.000144       0.022452      -0.008610      -0.002984       0.011594              1.897288       1.617516       0.001602      -0.200697       1.567970      -0.085126       2.506377           0.000001
           75              H      -2.012279      10.060799       5.389723       0.102840       1.136651 0.87865946E+01  0.88021657E+02                                 1.777267                            1.711760      -0.899915       2.435695                    0.996772       3.636071      10.174807       0.488924       1.250536      -0.715337      -0.005359       0.030565       0.006433       0.031691      -0.011193       0.004103       0.005003      -0.014159       0.002773      -0.015880       0.002575       0.013305              1.807719       1.606676      -0.311736      -0.238942       1.989659       0.420836       1.826821          -0.000000
           76              H      -2.358432       8.507377       5.230002       0.098222       1.203399 0.99308288E+01  0.10229844E+03                                 1.821534                            1.801957      -1.002283       2.376825                    0.997430       3.748722      10.543646       0.484940       1.226124      -0.720821      -0.017031      -0.023415      -0.003244       0.029135       0.003218       0.000438      -0.008262       0.008611      -0.016731      -0.012339       0.003621       0.008718              1.816854       1.856430       0.348968      -0.154432       1.896962      -0.045833       1.697169           0.000000
           77              H       1.160067       7.424539       5.410112       0.104924       1.105630 0.85003253E+01  0.83896150E+02                                 1.699036                            1.648300      -0.875879       2.442347                    0.998325       3.504922       9.527492       0.517764       1.198583      -0.727752       0.028883       0.002857       0.008174       0.030153      -0.004788       0.000968       0.002761       0.016877      -0.001248      -0.010351       0.000435       0.009915              1.716051       1.989626      -0.173350       0.395809       1.487486      -0.126543       1.671041          -0.000000
           78              H      -0.296690       6.824081       5.117858       0.106433       1.033655 0.80568607E+01  0.79573729E+02                                 1.712242                            1.674886      -0.968112       2.406576                    0.996679       3.694950      10.520376       0.474970       1.305677      -0.702388      -0.020720      -0.020573      -0.003787       0.029444       0.002749      -0.005462       0.004151      -0.004354      -0.001023      -0.008786       0.003147       0.005639              1.725872       1.667443       0.402097      -0.021458       2.005961      -0.122621       1.504211           0.000000
           79              H       9.513529       0.039601       9.076891       0.095248       1.026716 0.82799502E+01  0.82363565E+02                                 1.705906                            1.696529      -0.931452       2.417722                    0.995597       3.777046      10.803832       0.472360       1.303545      -0.702451       0.008619       0.016581       0.028426       0.034019      -0.000188      -0.003882       0.003351      -0.007559       0.002345      -0.006532       0.000254       0.006278              1.716131       1.571617      -0.090940      -0.145077       1.708061       0.295816       1.868714           0.000001
           80              H      10.454799       0.791482       7.059993       0.102278       1.130491 0.85706611E+01  0.85170802E+02                                 1.758109                            1.679616      -0.871740       2.446071                    0.997658       3.595873       9.962498       0.499336       1.234346      -0.718979      -0.006475       0.026738      -0.007271       0.028455      -0.003954      -0.003684      -0.006486      -0.009254      -0.009014      -0.010149       0.000364       0.009785              1.793324       1.534354      -0.244202       0.070127       2.378775      -0.261223       1.466843           0.000000
           81              H      10.706901      -0.723478       6.599522       0.105108       1.134719 0.91066100E+01  0.91359163E+02                                 1.726593                            1.704338      -0.934349       2.422895                    0.997010       3.535675       9.661365       0.510416       1.196151      -0.728779       0.000731      -0.020306      -0.020336       0.028748       0.004899      -0.000973       0.006172      -0.002239       0.020816      -0.009885      -0.000264       0.010150              1.728513       1.569798      -0.139412      -0.135913       1.678178       0.357990       1.937562          -0.000001
           82              H       6.678889       8.629582       8.121965       0.097028       1.148860 0.93331049E+01  0.93986578E+02                                 1.731966                            1.720806      -0.653644       2.541533                    0.999567       3.481966       9.459564       0.511208       1.189787      -0.731472       0.004876      -0.012896      -0.021342       0.025407      -0.003554       0.004559       0.003497      -0.004076       0.007568      -0.008356       0.002694       0.005662              1.723815       1.530358      -0.055481      -0.040623       1.908148       0.352340       1.732938           0.000001
           83              H       5.925301       9.017347       9.482989       0.106738       1.175511 0.92218379E+01  0.93401928E+02                                 1.809429                            1.747877      -0.945347       2.408915                    0.997608       3.655623      10.248791       0.486779       1.242326      -0.717308      -0.021706      -0.002685       0.023369       0.032007       0.001425      -0.006704      -0.007529       0.005495       0.010538      -0.009629      -0.002323       0.011951              1.834176       2.136254       0.112172      -0.434544       1.589242      -0.089843       1.777031           0.000000
           84              H       7.021232       1.153816       1.009299       0.100030       1.015457 0.80542374E+01  0.79244191E+02                                 1.671099                            1.658106      -0.794049       2.485617                    0.997621       3.610118      10.134541       0.486331       1.280063      -0.708522       0.021693       0.023915      -0.016892       0.036440       0.004247      -0.003028      -0.001222      -0.003489      -0.015327      -0.006416      -0.001314       0.007730              1.680010       1.763960       0.303246      -0.105293       1.764021      -0.095283       1.512050           0.000001
           85              H       4.329337       0.140567       1.182613       0.109068       0.973459 0.74520346E+01  0.71461663E+02                                 1.591139                            1.568351      -0.611443       2.574110                    0.999846       3.387636       9.199485       0.516018       1.237778      -0.718965      -0.016015      -0.024564       0.005656       0.029864       0.005956       0.000212      -0.004973       0.001844      -0.001348      -0.008020       0.000403       0.007617              1.599911       1.702532       0.337592      -0.154031       1.643217      -0.183070       1.453982           0.000001
           86              H       4.722316       1.693966       1.233587       0.088377       1.292039 0.10389430E+02  0.10817690E+03                                 1.908549                            1.840187      -0.993476       2.373215                    0.997446       3.804043      10.737205       0.481282       1.222259      -0.721793      -0.003365       0.022753       0.003992       0.023344      -0.003584       0.000481       0.000070      -0.004067      -0.006220      -0.003257      -0.001905       0.005162              1.930931       1.589003      -0.193062      -0.040030       2.472137       0.329716       1.731654           0.000002
           87              H       3.034689       9.660821       1.004201       0.104839       1.022703 0.80235825E+01  0.79060094E+02                                 1.692834                            1.664997      -0.921185       2.426342                    0.997216       3.669474      10.391351       0.479763       1.295657      -0.704659      -0.020377      -0.017027       0.006922       0.027442       0.005538      -0.003357       0.000598      -0.006146      -0.016442      -0.007922      -0.001253       0.009175              1.703221       1.645989       0.310081      -0.149124       1.936934      -0.157889       1.526738           0.000001
           88              H       4.553007      10.166186       0.954926       0.108204       1.071463 0.81486967E+01  0.80180683E+02                                 1.718048                            1.656018      -0.737984       2.512923                    0.998798       3.539055       9.844195       0.493232       1.262041      -0.713051       0.028422      -0.002417       0.006972       0.029364      -0.005123       0.004181       0.001636       0.012889      -0.007495      -0.008560      -0.001857       0.010417              1.742466       2.326609      -0.142433       0.207665       1.457523      -0.024731       1.443265           0.000001
           89              C       0.104460       4.335306      15.813534       0.644740      22.025797 0.24014724E+03  0.49376154E+04                                 7.369632                            5.584573      -0.086607       2.047037                    0.999277      21.723308      61.203850       0.611692       0.487005      -1.008776      -0.057845       0.000242      -0.040933       0.070864      -0.014597       0.007956       0.053625      -0.199716      -0.076368      -0.090892      -0.040656       0.131548              8.522545      11.816139      -0.308767       1.095788       4.864437      -1.871005       8.887058           0.000002
           90              C       1.537899       4.224184      16.319203      -0.127378      30.559203 0.47372229E+03  0.11370964E+05                                 8.576499                            7.241633      -0.274800       1.917363                    0.998124      28.737497      83.290583       0.614684       0.415127      -1.065763       0.058157      -0.065010       0.059065       0.105343      -0.006936      -0.002033       0.011234      -0.018279      -0.011318      -0.010981      -0.008008       0.018989              9.690606      12.266677      -2.511769       2.561670       7.958886      -0.427888       8.846256           0.000000
           91              C       3.225229       6.235515       0.846180      -0.189802      26.413408 0.43142251E+03  0.10145936E+05                                 7.734784                            6.888526      -0.065287       1.967660                    0.999100      29.357500      85.030750       0.631445       0.412459      -1.064362       0.078717      -0.006794      -0.055047       0.096295      -0.006876       0.010621       0.009070       0.023928       0.064023      -0.027310       0.000704       0.026605              8.296130      10.220815      -1.556940       1.357393       6.652827      -0.032372       8.014749           0.000002
           92              C       2.252284       3.030785      15.669616      -0.184298      26.473596 0.42865565E+03  0.10059473E+05                                 7.762143                            6.881467       0.037888       1.998563                    0.999263      29.334163      84.730055       0.630020       0.414271      -1.063745       0.044749       0.040428       0.067427       0.090462      -0.016988      -0.005555       0.034179       0.021219       0.014900      -0.041585       0.002856       0.038729              8.392182      10.543769      -2.271874       1.268185       7.594633       0.171769       7.038144           0.000002
           93              C       8.627678       2.276558      14.150400       0.622038      20.233958 0.26110642E+03  0.54954534E+04                                 7.032245                            5.870663      -0.299400       1.964977                    0.998871      22.615795      64.983734       0.587939       0.494980      -1.002235       0.005474       0.055535      -0.004284       0.055969      -0.050039       0.070669      -0.021062       0.033917       0.141249      -0.083040      -0.027182       0.110222              7.677385       6.982725       2.142250      -0.939665       9.853347       1.918736       6.196083           0.000002
           94              C       7.806758       1.004847      14.169771      -0.114769      28.208298 0.46864194E+03  0.11254439E+05                                 8.211209                            7.293350      -0.343511       1.902195                    0.997463      28.752255      84.223054       0.599210       0.425642      -1.055759      -0.036318      -0.047498      -0.075831       0.096568      -0.028012      -0.003958       0.007166       0.021217       0.069106      -0.041680       0.013138       0.028541              8.845904       7.866405       0.675223       1.191480       9.706353       1.419565       8.964953           0.000002
           95              C       8.519414      -0.177835      13.508289      -0.196389      26.545797 0.44865795E+03  0.10699885E+05                                 7.864425                            7.101332      -0.260467       1.900692                    0.998440      30.259237      89.474933       0.609322       0.421498      -1.054179      -0.036927       0.071284      -0.068664       0.105640      -0.030543      -0.004412       0.020549       0.017824       0.009495      -0.038417       0.000376       0.038041              8.333201       6.732433      -0.692294       0.891053       7.743456       0.728160      10.523714           0.000001
           96              C       6.454203       1.289743      13.486200      -0.192355      25.402084 0.43702327E+03  0.10318350E+05                                 7.545766                            6.955015       0.035054       2.000085                    0.999105      29.483677      85.768698       0.624996       0.415071      -1.061911       0.084987      -0.009621      -0.058150       0.103425      -0.021372       0.022312      -0.002110       0.012504       0.023354      -0.030584      -0.003203       0.033787              7.881483       7.775350       0.261831       0.425657       6.494822       0.705845       9.374277           0.000001
           97              C      -3.536564       6.643719      16.157273       0.630040      22.032353 0.24492063E+03  0.50388815E+04                                 7.234227                            5.556436       0.032459       2.074425                    0.999709      21.808832      60.606413       0.629794       0.472714      -1.020696      -0.003557      -0.049860      -0.032830       0.059804       0.021776       0.064645      -0.008222       0.144167      -0.053493      -0.075688      -0.038699       0.114387              8.302278       5.499194      -1.576700      -2.412790      11.245145       0.519439       8.162496           0.000003
           98              C      -3.956376       7.958681      16.794457      -0.113498      30.422668 0.46658879E+03  0.11163045E+05                                 8.606015                            7.228128      -0.290469       1.919962                    0.997718      28.426775      82.392605       0.609690       0.419903      -1.062176      -0.069547       0.066931      -0.006089       0.096714       0.007334      -0.010689      -0.015012       0.003056       0.003993      -0.015782      -0.006610       0.022391              9.829891       8.673784      -2.750163      -1.293240      13.568097       0.210587       7.247791           0.000002
           99              C      -3.812761       9.160817      15.880311      -0.200207      27.022703 0.44053274E+03  0.10426787E+05                                 7.875854                            6.974304      -0.126067       1.939580                    0.999272      29.921140      87.278276       0.624998       0.414052      -1.062079      -0.037452       0.006855       0.079998       0.088597       0.000455      -0.020872      -0.009041      -0.032370      -0.010385      -0.031098       0.007601       0.023498              8.496002       7.751738      -1.738241      -0.749210      10.861162      -0.198344       6.875105           0.000000
          100              C       7.926906       9.978839       0.367018      -0.196722      26.633867 0.44411856E+03  0.10535564E+05                                 7.797545                            7.004907      -0.116533       1.942511                    0.999165      29.986610      87.638713       0.623175       0.414321      -1.061646       0.056551       0.081250       0.001981       0.099013      -0.006811      -0.025086       0.002221      -0.003841      -0.014424      -0.027659       0.002519       0.025139              8.341609       8.694366      -1.800041      -0.952318      10.008960       0.511636       6.321500           0.000003
          101              C      -2.165710       5.230765      11.328272       0.636961      21.588055 0.24488250E+03  0.50512785E+04                                 7.249563                            5.617292      -0.111263       2.035125                    0.999152      21.796678      61.179489       0.614519       0.483201      -1.012424       0.014130       0.010493       0.060603       0.063107      -0.034331       0.009427       0.017158      -0.159335      -0.209761      -0.077346      -0.045521       0.122867              8.268112       7.735031       1.273581       0.770630       4.408844       0.298518      12.660460           0.000001
          102              C      -2.111497       5.214810       9.810926      -0.115400      29.562906 0.46969058E+03  0.11248860E+05                                 8.429007                            7.257573      -0.237696       1.938155                    0.997549      28.357624      82.067085       0.608145       0.420535      -1.062439      -0.030768      -0.055476      -0.075956       0.098962      -0.004986       0.004914       0.010932       0.007624      -0.039788      -0.020235       0.007315       0.012920              9.364411       7.940587      -0.409676       1.466700       7.310473       1.188807      12.842171           0.000002
          103              C      -1.365088       3.953839       9.347057      -0.189790      25.668670 0.43799832E+03  0.10350546E+05                                 7.597724                            6.960716       0.033784       1.995827                    0.999171      29.657109      86.404464       0.624811       0.414827      -1.061717      -0.043520       0.057595      -0.065442       0.097436      -0.018122      -0.003970       0.011847      -0.001407       0.009235      -0.021056      -0.002107       0.023163              7.947223       6.999182      -0.525561       0.116043       7.168132       1.119854       9.674355           0.000004
          104              C       8.208700       5.258763       9.175442      -0.199252      26.904603 0.45306043E+03  0.10797499E+05                                 7.858811                            7.088125      -0.077026       1.958304                    0.999207      29.899827      87.484574       0.618018       0.415851      -1.061050       0.082177      -0.014000      -0.053745       0.099184      -0.013326       0.012442       0.006658       0.022988       0.020069      -0.025151       0.004333       0.020819              8.308799       8.099947      -0.342950       1.152111       6.795586       0.596621      10.030864           0.000003
          105              C       1.989079       6.826270       9.673804       0.644754      22.025671 0.24014454E+03  0.49375525E+04                                 7.369656                            5.584579      -0.086622       2.047037                    0.999277      21.723190      61.203748       0.611685       0.487012      -1.008771      -0.015967       0.055599       0.040940       0.070868       0.039825       0.049439       0.022237       0.185460      -0.076370      -0.090892      -0.040656       0.131548              8.522581       5.540090      -2.082230      -2.098496      11.140493       0.545713       8.887158           0.000002
          106              C       2.485805       5.477063       9.168135      -0.127379      30.559152 0.47372148E+03  0.11370936E+05                                 8.576489                            7.241627      -0.274790       1.917368                    0.998124      28.737433      83.290298       0.614685       0.415127      -1.065763       0.078375      -0.038289      -0.059064       0.105343      -0.001128       0.011361       0.001099       0.022837      -0.011311      -0.010981      -0.008006       0.018987              9.690595       9.591966      -3.267572      -1.108354      10.633536       2.348813       8.846284           0.000000
          107              C       2.604992       5.415726       7.649600      -0.189803      26.413399 0.43142212E+03  0.10145924E+05                                 7.734783                            6.888523      -0.065286       1.967661                    0.999100      29.357497      85.030730       0.631445       0.412459      -1.064362       0.027944      -0.073904       0.055047       0.096296      -0.012121       0.005840       0.012687      -0.013191       0.064026      -0.027309       0.000704       0.026606              8.296131       7.731498      -2.260354      -0.400264       9.142131       1.297453       8.014763           0.000002
          108              C       3.828495       5.114116       9.817723      -0.184297      26.473541 0.42865472E+03  0.10059448E+05                                 7.762133                            6.881459       0.037905       1.998569                    0.999263      29.334157      84.730072       0.630021       0.414271      -1.063745      -0.026737      -0.054057      -0.067427       0.090462      -0.020028       0.034401       0.003948      -0.000296       0.014901      -0.041583       0.002854       0.038729              8.392170       9.001684      -2.707612      -0.179569       9.136664       1.267118       7.038162           0.000002
          109              C       6.287946      -0.815943      11.336938       0.622039      20.233969 0.26110652E+03  0.54954561E+04                                 7.032250                            5.870666      -0.299404       1.964976                    0.998871      22.615790      64.983728       0.587938       0.494981      -1.002235      -0.051954      -0.020370       0.004284       0.055968      -0.051515      -0.039484       0.062279       0.023476       0.141249      -0.083041      -0.027182       0.110223              7.677391       8.519915       2.576627       2.101960       8.316171      -0.382496       6.196088           0.000002
          110              C       7.288506       0.319855      11.317568      -0.114769      28.208285 0.46864153E+03  0.11254426E+05                                 8.211205                            7.293345      -0.343509       1.902195                    0.997463      28.752241      84.222993       0.599211       0.425642      -1.055759       0.035832       0.047866       0.075831       0.096569      -0.029421       0.007973      -0.001860       0.011241       0.069105      -0.041679       0.013138       0.028541              8.845900       9.216914       1.056844       1.042079       8.355844       1.532595       8.964942           0.000002
          111              C       8.620412      -0.044342      11.979049      -0.196389      26.545792 0.44865772E+03  0.10699878E+05                                 7.864424                            7.101331      -0.260466       1.900693                    0.998440      30.259226      89.474889       0.609322       0.421498      -1.054179      -0.078640       0.016151       0.068664       0.105640      -0.030690       0.020975       0.001342       0.016782       0.009494      -0.038417       0.000376       0.038041              8.333200       8.031019      -0.325349       0.458421       6.444869       1.055479      10.523711           0.000001
          112              C       6.646548       1.543972      12.001138      -0.192355      25.402074 0.43702312E+03  0.10318346E+05                                 7.545765                            6.955015       0.035053       2.000085                    0.999105      29.483672      85.768682       0.624996       0.415072      -1.061911       0.032369      -0.079168       0.058150       0.103425      -0.021484      -0.008098       0.020898       0.011716       0.023354      -0.030585      -0.003203       0.033788              7.881481       6.452475      -0.111983       0.563498       7.817699       0.601553       9.374270           0.000001
          113              C      -1.222443       9.702370       9.330065       0.630041      22.032360 0.24492061E+03  0.50388805E+04                                 7.234227                            5.556435       0.032460       2.074426                    0.999709      21.808823      60.606370       0.629795       0.472714      -1.020696       0.047014       0.016981       0.032830       0.059804      -0.019170      -0.025491       0.059974      -0.145641      -0.053493      -0.075688      -0.038699       0.114387              8.302281      11.645464       0.160082       1.155973       5.098891      -2.180618       8.162488           0.000002
          114              C      -2.602012       9.748789       8.692882      -0.113498      30.422685 0.46658869E+03  0.11163042E+05                                 8.606018                            7.228127      -0.290467       1.919963                    0.997718      28.426766      82.392568       0.609690       0.419903      -1.062176      -0.083320       0.048726       0.006089       0.096714       0.005450      -0.011540      -0.014368      -0.010280       0.003992      -0.015782      -0.006610       0.022391              9.829898      14.645540      -1.062697       0.554326       7.596362      -1.187246       7.247791           0.000002
          115              C      -3.719796       9.283691       9.607027      -0.200207      27.022695 0.44053255E+03  0.10426782E+05                                 7.875853                            6.974304      -0.126066       1.939581                    0.999272      29.921126      87.278226       0.624998       0.414052      -1.062079      -0.016781       0.034177      -0.079998       0.088597       0.008859      -0.003025      -0.022543       0.027106      -0.010385      -0.031098       0.007601       0.023498              8.496001      11.540972      -0.667495       0.012857       7.071934      -0.774914       6.875099           0.000000
          116              C       0.281240      -0.126694       8.128762      -0.196722      26.633871 0.44411862E+03  0.10535565E+05                                 7.797546                            7.004907      -0.116531       1.942511                    0.999165      29.986604      87.638688       0.623175       0.414321      -1.061646      -0.062811      -0.076515      -0.001981       0.099013      -0.004798       0.008959      -0.023537       0.010401      -0.014424      -0.027659       0.002519       0.025139              8.341610      10.853830      -1.189833       0.751318       7.849502      -0.777305       6.321499           0.000003
          117              C       0.510041       8.767395      14.159066       0.636954      21.588252 0.24488404E+03  0.50513133E+04                                 7.249574                            5.617288      -0.111271       2.035120                    0.999152      21.796718      61.179427       0.614523       0.483197      -1.012427      -0.006258      -0.016450      -0.060603       0.063107       0.012444       0.013950       0.013739       0.171705      -0.209765      -0.077348      -0.045520       0.122868              8.268134       3.988256       0.214812       0.077701       8.155663       0.822812      12.660484           0.000001
          118              C       0.540137       8.719563      15.676412      -0.115401      29.562987 0.46969173E+03  0.11248896E+05                                 8.429028                            7.257587      -0.237698       1.938154                    0.997549      28.357659      82.067261       0.608144       0.420536      -1.062439       0.045018       0.044695       0.075956       0.098963      -0.006243       0.009184       0.007700      -0.001276      -0.039786      -0.020234       0.007315       0.012920              9.364444       7.571497      -0.513990       0.745165       7.679605       1.734724      12.842230           0.000002
          119              C       1.956560       8.344173      16.140282      -0.189790      25.668719 0.43799908E+03  0.10350573E+05                                 7.597741                            6.960725       0.033776       1.995825                    0.999171      29.657176      86.404822       0.624810       0.414827      -1.061717      -0.067259       0.026219       0.065443       0.097437      -0.015074       0.012481      -0.000600       0.020169       0.009227      -0.021055      -0.002109       0.023164              7.947245       7.430696      -0.403633       1.046097       6.736642       0.416206       9.674397           0.000004
          120              C       3.304186      -1.223697      16.311897      -0.199252      26.904587 0.45305972E+03  0.10797477E+05                                 7.858808                            7.088120      -0.077024       1.958306                    0.999207      29.899789      87.484417       0.618018       0.415851      -1.061050       0.035818      -0.075273       0.053745       0.099184      -0.017371       0.003023       0.013784      -0.005641       0.020068      -0.025151       0.004332       0.020819              8.308800       7.071523      -0.633557       0.260846       7.824007       1.270942      10.030868           0.000003
          121              C       6.826102       4.825050       1.178025       0.644749      22.025761 0.24014583E+03  0.49375826E+04                                 7.369655                            5.584579      -0.086588       2.047045                    0.999277      21.723235      61.203767       0.611688       0.487009      -1.008773       0.057845      -0.000244       0.040939       0.070867      -0.014596       0.007954       0.053624      -0.199714      -0.076364      -0.090891      -0.040655       0.131546              8.522579      11.816136      -0.308785       1.095817       4.864460      -1.871037       8.887141           0.000002
          122              C       5.392663       4.936172       0.672356      -0.127377      30.559086 0.47371990E+03  0.11370885E+05                                 8.576468                            7.241609      -0.274792       1.917368                    0.998124      28.737365      83.289954       0.614687       0.415126      -1.065764      -0.058158       0.065010      -0.059063       0.105343      -0.006936      -0.002033       0.011232      -0.018278      -0.011305      -0.010980      -0.008006       0.018986              9.690571      12.266626      -2.511773       2.561687       7.958856      -0.427889       8.846232           0.000000
          123              C       3.705333       2.924841      16.145379      -0.189803      26.413456 0.43142326E+03  0.10145960E+05                                 7.734799                            6.888535      -0.065289       1.967659                    0.999100      29.357538      85.030946       0.631444       0.412460      -1.064362      -0.078717       0.006794       0.055047       0.096295      -0.006876       0.010621       0.009071       0.023928       0.064024      -0.027310       0.000704       0.026605              8.296153      10.220851      -1.556957       1.357413       6.652845      -0.032379       8.014763           0.000002
          124              C       4.678278       6.129571       1.321943      -0.184298      26.473424 0.42865243E+03  0.10059370E+05                                 7.762077                            6.881415       0.037926       1.998576                    0.999263      29.334019      84.729278       0.630027       0.414268      -1.063748      -0.044749      -0.040430      -0.067427       0.090463      -0.016989      -0.005555       0.034176       0.021217       0.014900      -0.041582       0.002855       0.038727              8.392102      10.543658      -2.271834       1.268170       7.594561       0.171772       7.038088           0.000002
          125              C      -1.697116       6.883798       2.841159       0.622039      20.233950 0.26110626E+03  0.54954495E+04                                 7.032245                            5.870663      -0.299402       1.964977                    0.998870      22.615792      64.983734       0.587939       0.494981      -1.002235      -0.005475      -0.055535       0.004283       0.055968      -0.050040       0.070669      -0.021061       0.033918       0.141249      -0.083041      -0.027182       0.110222              7.677386       6.982726       2.142253      -0.939665       9.853348       1.918737       6.196083           0.000002
          126              C      -0.876196       8.155509       2.821788      -0.114769      28.208302 0.46864197E+03  0.11254440E+05                                 8.211210                            7.293350      -0.343511       1.902195                    0.997463      28.752252      84.223042       0.599210       0.425642      -1.055759       0.036318       0.047498       0.075831       0.096569      -0.028012      -0.003958       0.007166       0.021217       0.069105      -0.041679       0.013138       0.028541              8.845906       7.866408       0.675227       1.191479       9.706353       1.419566       8.964957           0.000002
          127              C      -1.588852       9.338191       3.483270      -0.196389      26.545795 0.44865781E+03  0.10699881E+05                                 7.864425                            7.101331      -0.260466       1.900693                    0.998440      30.259228      89.474898       0.609322       0.421498      -1.054179       0.036927      -0.071284       0.068664       0.105640      -0.030543      -0.004412       0.020549       0.017824       0.009495      -0.038417       0.000376       0.038041              8.333203       6.732433      -0.692293       0.891054       7.743454       0.728160      10.523721           0.000001
          128              C       0.476359       7.870613       3.505359      -0.192355      25.402079 0.43702306E+03  0.10318344E+05                                 7.545765                            6.955013       0.035054       2.000085                    0.999105      29.483668      85.768660       0.624997       0.415071      -1.061911      -0.084987       0.009622       0.058150       0.103425      -0.021372       0.022313      -0.002110       0.012504       0.023354      -0.030584      -0.003203       0.033787              7.881483       7.775350       0.261835       0.425655       6.494818       0.705845       9.374282           0.000001
          129              C      10.467126       2.516637       0.834286       0.630041      22.032339 0.24492042E+03  0.50388763E+04                                 7.234225                            5.556435       0.032459       2.074426                    0.999709      21.808824      60.606393       0.629794       0.472714      -1.020695       0.003557       0.049860       0.032830       0.059804       0.021776       0.064646      -0.008222       0.144168      -0.053493      -0.075688      -0.038699       0.114387              8.302276       5.499192      -1.576699      -2.412790      11.245142       0.519439       8.162494           0.000003
          130              C      10.886938       1.201675       0.197102      -0.113498      30.422667 0.46658876E+03  0.11163044E+05                                 8.606015                            7.228128      -0.290468       1.919962                    0.997718      28.426773      82.392599       0.609690       0.419903      -1.062176       0.069548      -0.066931       0.006089       0.096714       0.007334      -0.010688      -0.015012       0.003056       0.003993      -0.015782      -0.006610       0.022391              9.829891       8.673783      -2.750164      -1.293241      13.568098       0.210588       7.247792           0.000002
          131              C      10.743323      -0.000461       1.111248      -0.200207      27.022704 0.44053278E+03  0.10426789E+05                                 7.875855                            6.974305      -0.126067       1.939580                    0.999272      29.921144      87.278301       0.624998       0.414052      -1.062079       0.037452      -0.006855      -0.079998       0.088597       0.000456      -0.020871      -0.009041      -0.032370      -0.010386      -0.031098       0.007600       0.023498              8.496003       7.751738      -1.738242      -0.749210      10.861165      -0.198343       6.875106          -0.000000
          132              C      -0.996344      -0.818483      16.624541      -0.196722      26.633858 0.44411835E+03  0.10535557E+05                                 7.797542                            7.004904      -0.116531       1.942511                    0.999165      29.986598      87.638656       0.623176       0.414321      -1.061647      -0.056551      -0.081250      -0.001981       0.099013      -0.006810      -0.025086       0.002221      -0.003841      -0.014424      -0.027659       0.002520       0.025139              8.341605       8.694362      -1.800039      -0.952318      10.008955       0.511635       6.321498           0.000003
          133              C       9.096272       3.929591       5.663287       0.636959      21.588298 0.24488426E+03  0.50513180E+04                                 7.249587                            5.617294      -0.111285       2.035116                    0.999152      21.796681      61.179289       0.614522       0.483197      -1.012426      -0.014131      -0.010494      -0.060605       0.063109      -0.034329       0.009428       0.017159      -0.159329      -0.209761      -0.077347      -0.045517       0.122864              8.268153       7.735098       1.273596       0.770689       4.408852       0.298534      12.660508           0.000001
          134              C       9.042059       3.945546       7.180633      -0.115402      29.563006 0.46969237E+03  0.11248915E+05                                 8.429028                            7.257590      -0.237698       1.938153                    0.997549      28.357695      82.067381       0.608144       0.420535      -1.062439       0.030770       0.055476       0.075958       0.098964      -0.004986       0.004912       0.010931       0.007622      -0.039784      -0.020233       0.007313       0.012920              9.364439       7.940614      -0.409681       1.466715       7.310495       1.188814      12.842208           0.000002
          135              C       8.295650       5.206517       7.644502      -0.189790      25.668709 0.43799908E+03  0.10350572E+05                                 7.597738                            6.960725       0.033778       1.995825                    0.999171      29.657175      86.404783       0.624810       0.414827      -1.061717       0.043521      -0.057594       0.065443       0.097437      -0.018124      -0.003972       0.011847      -0.001408       0.009226      -0.021055      -0.002110       0.023164              7.947239       6.999196      -0.525561       0.116048       7.168142       1.119857       9.674377           0.000004
          136              C      -1.278138       3.901593       7.816117      -0.199251      26.904602 0.45306019E+03  0.10797492E+05                                 7.858810                            7.088123      -0.077026       1.958305                    0.999207      29.899820      87.484537       0.618018       0.415851      -1.061050      -0.082177       0.014000       0.053745       0.099185      -0.013326       0.012442       0.006658       0.022990       0.020066      -0.025151       0.004332       0.020819              8.308798       8.099955      -0.342950       1.152114       6.795586       0.596620      10.030855           0.000003
          137              C       4.941483       2.334086       7.317755       0.644749      22.025769 0.24014600E+03  0.49375866E+04                                 7.369657                            5.584582      -0.086588       2.047046                    0.999277      21.723228      61.203741       0.611687       0.487009      -1.008773       0.015964      -0.055599      -0.040938       0.070867       0.039824       0.049441       0.022236       0.185456      -0.076364      -0.090891      -0.040655       0.131546              8.522582       5.540106      -2.082240      -2.098515      11.140498       0.545738       8.887142           0.000002
          138              C       4.444757       3.683293       7.823424      -0.127377      30.559089 0.47371998E+03  0.11370887E+05                                 8.576468                            7.241610      -0.274791       1.917368                    0.998124      28.737359      83.289926       0.614687       0.415126      -1.065764      -0.078375       0.038288       0.059063       0.105343      -0.001127       0.011361       0.001098       0.022836      -0.011305      -0.010980      -0.008006       0.018987              9.690572       9.591953      -3.267567      -1.108361      10.633523       2.348806       8.846241           0.000000
          139              C       4.325570       3.744630       9.341959      -0.189803      26.413406 0.43142217E+03  0.10145927E+05                                 7.734788                            6.888525      -0.065287       1.967661                    0.999100      29.357510      85.030821       0.631445       0.412459      -1.064362      -0.027944       0.073904      -0.055047       0.096295      -0.012121       0.005840       0.012687      -0.013192       0.064023      -0.027310       0.000704       0.026605              8.296141       7.731511      -2.260371      -0.400281       9.142156       1.297471       8.014758           0.000002
          140              C       3.102067       4.046240       7.173836      -0.184297      26.473384 0.42865175E+03  0.10059350E+05                                 7.762068                            6.881409       0.037929       1.998577                    0.999263      29.333997      84.729186       0.630027       0.414268      -1.063748       0.026738       0.054057       0.067427       0.090463      -0.020028       0.034398       0.003947      -0.000297       0.014900      -0.041582       0.002855       0.038727              8.392092       9.001606      -2.707565      -0.179550       9.136584       1.267091       7.038086           0.000002
          141              C       0.642616       9.976299       5.654621       0.622039      20.233972 0.26110651E+03  0.54954558E+04                                 7.032250                            5.870665      -0.299402       1.964976                    0.998871      22.615792      64.983735       0.587938       0.494981      -1.002235       0.051954       0.020370      -0.004284       0.055968      -0.051515      -0.039484       0.062279       0.023477       0.141249      -0.083041      -0.027182       0.110223              7.677393       8.519924       2.576630       2.101963       8.316166      -0.382493       6.196091           0.000002
          142              C      -0.357944       8.840501       5.673991      -0.114769      28.208304 0.46864181E+03  0.11254435E+05                                 8.211209                            7.293348      -0.343510       1.902195                    0.997463      28.752255      84.223050       0.599210       0.425642      -1.055759      -0.035832      -0.047866      -0.075831       0.096569      -0.029421       0.007973      -0.001860       0.011241       0.069105      -0.041679       0.013138       0.028541              8.845906       9.216922       1.056848       1.042083       8.355844       1.532597       8.964952           0.000001
          143              C      -1.689850       9.204698       5.012510      -0.196389      26.545800 0.44865778E+03  0.10699880E+05                                 7.864426                            7.101331      -0.260466       1.900693                    0.998440      30.259231      89.474907       0.609322       0.421498      -1.054179       0.078640      -0.016151      -0.068664       0.105640      -0.030690       0.020975       0.001343       0.016782       0.009495      -0.038417       0.000376       0.038041              8.333204       8.031023      -0.325347       0.458423       6.444870       1.055480      10.523719           0.000001
          144              C       0.284014       7.616384       4.990421      -0.192355      25.402076 0.43702306E+03  0.10318344E+05                                 7.545765                            6.955014       0.035054       2.000085                    0.999105      29.483672      85.768676       0.624996       0.415071      -1.061911      -0.032369       0.079168      -0.058150       0.103425      -0.021484      -0.008098       0.020898       0.011716       0.023353      -0.030584      -0.003203       0.033788              7.881482       6.452475      -0.111978       0.563498       7.817695       0.601553       9.374277           0.000001
          145              C       8.153005      -0.542014       7.661494       0.630041      22.032347 0.24492043E+03  0.50388763E+04                                 7.234226                            5.556434       0.032458       2.074425                    0.999709      21.808821      60.606381       0.629794       0.472714      -1.020695      -0.047014      -0.016981      -0.032830       0.059804      -0.019170      -0.025491       0.059974      -0.145640      -0.053493      -0.075688      -0.038699       0.114387              8.302280      11.645458       0.160083       1.155968       5.098890      -2.180619       8.162491           0.000003
          146              C       9.532574      -0.588433       8.298677      -0.113498      30.422687 0.46658879E+03  0.11163045E+05                                 8.606019                            7.228128      -0.290468       1.919963                    0.997718      28.426770      82.392587       0.609690       0.419903      -1.062176       0.083321      -0.048726      -0.006089       0.096714       0.005450      -0.011540      -0.014368      -0.010280       0.003993      -0.015782      -0.006610       0.022391              9.829897      14.645537      -1.062697       0.554324       7.596362      -1.187248       7.247793           0.000002
          147              C      10.650358      -0.123335       7.384532      -0.200207      27.022708 0.44053275E+03  0.10426788E+05                                 7.875856                            6.974305      -0.126067       1.939580                    0.999272      29.921140      87.278287       0.624998       0.414052      -1.062079       0.016781      -0.034177       0.079998       0.088597       0.008859      -0.003025      -0.022543       0.027106      -0.010385      -0.031098       0.007600       0.023498              8.496006      11.540977      -0.667497       0.012859       7.071937      -0.774915       6.875102           0.000000
          148              C       6.649322       9.287050       8.862797      -0.196722      26.633874 0.44411874E+03  0.10535569E+05                                 7.797546                            7.004908      -0.116532       1.942511                    0.999165      29.986609      87.638707       0.623175       0.414321      -1.061646       0.062811       0.076515       0.001981       0.099013      -0.004798       0.008959      -0.023537       0.010401      -0.014424      -0.027659       0.002519       0.025139              8.341610      10.853828      -1.189832       0.751316       7.849503      -0.777306       6.321500           0.000003
          149              C       6.420521       0.392961       2.832493       0.636959      21.588287 0.24488404E+03  0.50513124E+04                                 7.249585                            5.617291      -0.111284       2.035116                    0.999152      21.796676      61.179268       0.614522       0.483197      -1.012426       0.006256       0.016452       0.060604       0.063109       0.012441       0.013948       0.013739       0.171700      -0.209761      -0.077346      -0.045517       0.122864              8.268151       3.988257       0.214830       0.077713       8.155691       0.822826      12.660506           0.000001
          150              C       6.390425       0.440793       1.315147      -0.115403      29.563017 0.46969247E+03  0.11248918E+05                                 8.429031                            7.257591      -0.237697       1.938154                    0.997549      28.357685      82.067334       0.608144       0.420535      -1.062439      -0.045018      -0.044696      -0.075957       0.098964      -0.006243       0.009183       0.007699      -0.001276      -0.039785      -0.020233       0.007314       0.012920              9.364445       7.571500      -0.513982       0.745178       7.679608       1.734721      12.842229           0.000002
          151              C       4.974002       0.816183       0.851277      -0.189790      25.668704 0.43799875E+03  0.10350561E+05                                 7.597735                            6.960722       0.033780       1.995826                    0.999171      29.657149      86.404669       0.624810       0.414827      -1.061717       0.067259      -0.026219      -0.065443       0.097437      -0.015075       0.012480      -0.000601       0.020171       0.009227      -0.021055      -0.002109       0.023164              7.947238       7.430703      -0.403629       1.046100       6.736629       0.416196       9.674383           0.000005
          152              C       3.626376      10.384053       0.679662      -0.199251      26.904574 0.45305942E+03  0.10797468E+05                                 7.858806                            7.088118      -0.077025       1.958306                    0.999207      29.899782      87.484395       0.618018       0.415851      -1.061050      -0.035818       0.075273      -0.053745       0.099185      -0.017371       0.003023       0.013784      -0.005641       0.020067      -0.025151       0.004332       0.020819              8.308798       7.071517      -0.633553       0.260848       7.824001       1.270945      10.030876           0.000003
          153              O      -0.035073       4.736288      14.590652      -0.616078      45.168725 0.69674340E+03  0.17872810E+05                                10.052052                            8.157189       0.038475       2.029456                    0.997142      29.623172      80.464567       0.666725       0.358129      -1.139559      -0.025454      -0.019700       0.046771       0.056776      -0.016307       0.019898      -0.015478      -0.092334       0.119094      -0.071492       0.016218       0.055274             11.446180       9.253408      -0.243534       2.347804       8.120498      -4.605826      16.964636          -0.000001
          154              O      -0.864489       4.067237      16.530408      -0.514657      35.724981 0.53295424E+03  0.12749753E+05                                 8.566969                            7.136600       0.534605       2.242493                    0.995644      26.715147      69.441058       0.714447       0.358364      -1.142557       0.018039      -0.008727       0.005433       0.020763       0.017762      -0.061903       0.029408      -0.100414      -0.065849      -0.099774       0.029192       0.070582              9.496810      14.085128       1.907249      -3.547937       5.984946      -1.111022       8.420355           0.000002
          155              O       8.132706       3.286931      14.799138      -0.629003      38.040132 0.63152848E+03  0.15841662E+05                                 8.987209                            7.769355       0.036650       2.040476                    0.995360      29.288365      79.239332       0.681224       0.358433      -1.136807      -0.027110      -0.021970      -0.040667       0.053586      -0.050681       0.007868       0.020503      -0.069750       0.044009      -0.072058       0.012916       0.059142              9.882857       6.596075       0.217092      -1.038530      12.426687       4.010160      10.625808           0.000001
          156              O      -2.028571       2.391799      13.511688      -0.539342      26.578051 0.45603095E+03  0.10514769E+05                                 6.912180                            6.548170       0.784721       2.312133                    0.997333      26.878224      69.064206       0.753397       0.352596      -1.144781      -0.010087      -0.019870       0.001009       0.022307      -0.002195       0.014431      -0.033751       0.098764       0.089331      -0.075180       0.022864       0.052315              6.998347       7.989411       1.556352      -1.633798       6.698146       0.045945       6.307484           0.000002
          157              O      -2.969163       6.654403      15.029034      -0.561939      31.436330 0.48126392E+03  0.11213279E+05                                 7.721734                            6.664404       0.765711       2.303125                    0.998174      26.938297      68.902857       0.759602       0.346075      -1.153592      -0.022816      -0.004568       0.008317       0.024710      -0.001955      -0.021807       0.026010       0.095270       0.118070      -0.073410       0.013361       0.060049              8.342684       6.788199      -1.316593      -3.516300       7.376791       1.913750      10.863062          -0.000001
          158              O      -3.791861       5.621502      16.836766      -0.593100      39.339268 0.59377322E+03  0.14632652E+05                                 9.159804                            7.560011       0.234466       2.122028                    0.994970      28.199646      75.046436       0.688570       0.360957      -1.137463      -0.019506       0.020473      -0.016512       0.032746       0.026877       0.045570      -0.043757       0.000057      -0.032906      -0.079565       0.032306       0.047260             10.311366       6.045562      -0.201270      -0.604882      16.621987      -3.169004       8.266549           0.000002
          159              O      -1.103735       5.472573      11.983127      -0.634634      43.777366 0.66401903E+03  0.16824925E+05                                 9.834940                            7.977240       0.245311       2.109496                    0.995920      29.158924      78.643885       0.672632       0.359382      -1.138890      -0.046405       0.020050      -0.019747       0.054271       0.000227       0.051294       0.016223      -0.038573      -0.075587      -0.069572       0.024192       0.045380             11.091412      13.305030       2.952977       4.688235       6.834478       1.109956      13.134727          -0.000001
          160              O       8.482036       4.957547      11.919579      -0.515779      26.221174 0.41691366E+03  0.93797016E+04                                 6.823442                            6.197109       0.854027       2.345376                    0.998494      26.103104      65.794611       0.788133       0.345433      -1.153124       0.001885       0.001467       0.001843       0.003016       0.002814      -0.057354      -0.012768      -0.041510      -0.086592      -0.076632       0.027747       0.048885              7.106819       7.709471       1.270652      -1.641743       5.088036      -1.034839       8.522950          -0.000001
          161              O       1.565263       6.851507      10.896687      -0.616113      45.170358 0.69676588E+03  0.17873525E+05                                10.052240                            8.157276       0.038662       2.029507                    0.997140      29.623687      80.466182       0.666727       0.358125      -1.139562       0.012031       0.029859      -0.046793       0.056797       0.010273      -0.020301       0.014960       0.095762       0.119000      -0.071493       0.016234       0.055259             11.446444       8.331825      -0.503985      -5.070840       9.042238       1.006806      16.965268          -0.000001
          162              O       1.983562       7.831602       8.956930      -0.514655      35.724775 0.53294954E+03  0.12749610E+05                                 8.566929                            7.136561       0.534613       2.242498                    0.995644      26.715046      69.440662       0.714450       0.358363      -1.142558       0.013303      -0.014985      -0.005434       0.020761       0.041412       0.045131      -0.051575       0.066976      -0.065845      -0.099775       0.029193       0.070581              9.496768       5.585705      -0.494466      -0.104373      14.484237      -3.716374       8.420361           0.000002
          163              O       5.181050      -0.614372      10.688200      -0.629002      38.040083 0.63152722E+03  0.15841623E+05                                 8.987201                            7.769347       0.036648       2.040476                    0.995360      29.288347      79.239265       0.681224       0.358433      -1.136807       0.013770       0.032064       0.040667       0.053587      -0.024933       0.017591       0.013146       0.112483       0.044008      -0.072058       0.012916       0.059142              9.882848      11.881911       1.710746       4.141454       7.140834       0.091076      10.625800           0.000001
          164              O       3.279320       9.407416      11.975651      -0.539344      26.578138 0.45603294E+03  0.10514824E+05                                 6.912191                            6.548180       0.784744       2.312139                    0.997333      26.878255      69.064271       0.753397       0.352595      -1.144781       0.016380       0.015112      -0.001009       0.022309      -0.027716      -0.036403       0.004711      -0.081859       0.089331      -0.075179       0.022863       0.052316              6.998359       5.979100       0.988296       0.488488       8.708489      -1.559745       6.307489           0.000002
          165              O      -1.078433       9.153445      10.458305      -0.561939      31.436265 0.48126282E+03  0.11213246E+05                                 7.721723                            6.664396       0.765715       2.303127                    0.998174      26.938271      68.902754       0.759603       0.346075      -1.153592      -0.001810       0.023198      -0.008318       0.024710      -0.026596       0.030960      -0.013913      -0.079134       0.118069      -0.073409       0.013361       0.060049              8.342672       8.022316      -0.967862       2.797814       6.142659      -2.863392      10.863039          -0.000001
          166              O       2.876377      -1.043687       8.650573      -0.593100      39.339259 0.59377275E+03  0.14632638E+05                                 9.159801                            7.560007       0.234467       2.122028                    0.994970      28.199640      75.046407       0.688570       0.360957      -1.137463      -0.025006       0.013204       0.016511       0.032746       0.022888      -0.054500       0.031954      -0.028181      -0.032906      -0.079566       0.032306       0.047260             10.311366      15.945269       2.596145      -2.885096       6.722293      -1.443826       8.266537           0.000002
          167              O       0.566125       7.679683      13.504211      -0.634614      43.776696 0.66399901E+03  0.16824298E+05                                 9.834856                            7.977134       0.245186       2.109465                    0.995922      29.158469      78.642490       0.672634       0.359383      -1.138888      -0.031921       0.039198       0.019748       0.054272       0.010293       0.001664       0.053773       0.032601      -0.075581      -0.069566       0.024178       0.045388             11.091341       5.767406       0.822886      -0.206791      14.371967       4.813530      13.134652          -0.000001
          168              O       3.668379      -1.404825      13.567760      -0.515772      26.220941 0.41690882E+03  0.93795654E+04                                 6.823402                            6.197075       0.854024       2.345377                    0.998494      26.102993      65.794233       0.788135       0.345433      -1.153124      -0.000900      -0.002209      -0.001842       0.003013       0.013261       0.003310      -0.058665       0.032430      -0.086595      -0.076634       0.027749       0.048885              7.106773       4.616841       0.396743      -0.549395       8.180608      -1.861258       8.522871          -0.000001
          169              O       6.965635       4.424068       2.400907      -0.616104      45.169094 0.69674233E+03  0.17872758E+05                                10.052043                            8.157130       0.038577       2.029485                    0.997139      29.623306      80.464610       0.666734       0.358124      -1.139563       0.025455       0.019704      -0.046787       0.056791      -0.016307       0.019906      -0.015468      -0.092339       0.119018      -0.071486       0.016229       0.055257             11.446215       9.253262      -0.243564       2.347800       8.120533      -4.605956      16.964850          -0.000001
          170              O       7.795051       5.093119       0.461151      -0.514659      35.724977 0.53295427E+03  0.12749753E+05                                 8.566964                            7.136598       0.534607       2.242494                    0.995644      26.715150      69.441052       0.714448       0.358363      -1.142557      -0.018038       0.008727      -0.005433       0.020762       0.017762      -0.061904       0.029408      -0.100415      -0.065847      -0.099775       0.029193       0.070582              9.496801      14.085086       1.907245      -3.547934       5.984946      -1.111029       8.420370           0.000002
          171              O      -1.202144       5.873425       2.192421      -0.629002      38.040095 0.63152757E+03  0.15841634E+05                                 8.987205                            7.769350       0.036648       2.040476                    0.995360      29.288345      79.239267       0.681224       0.358433      -1.136807       0.027110       0.021970       0.040667       0.053586      -0.050681       0.007867       0.020503      -0.069750       0.044007      -0.072058       0.012915       0.059142              9.882853       6.596074       0.217095      -1.038532      12.426681       4.010160      10.625804           0.000001
          172              O       8.959133       6.768557       3.479871      -0.539344      26.578135 0.45603278E+03  0.10514822E+05                                 6.912196                            6.548184       0.784728       2.312134                    0.997333      26.878264      69.064354       0.753396       0.352596      -1.144780       0.010088       0.019872      -0.001010       0.022309      -0.002196       0.014432      -0.033750       0.098764       0.089331      -0.075179       0.022863       0.052316              6.998365       7.989429       1.556362      -1.633803       6.698168       0.045946       6.307497           0.000002
          173              O       9.899725       2.505953       1.962525      -0.561940      31.436429 0.48126581E+03  0.11213336E+05                                 7.721753                            6.664420       0.765701       2.303121                    0.998173      26.938338      68.903028       0.759601       0.346076      -1.153591       0.022817       0.004568      -0.008318       0.024712      -0.001956      -0.021806       0.026010       0.095268       0.118069      -0.073409       0.013362       0.060047              8.342706       6.788217      -1.316600      -3.516313       7.376811       1.913758      10.863090          -0.000001
          174              O      -0.988577       3.538854       0.154793      -0.593099      39.339224 0.59377239E+03  0.14632627E+05                                 9.159797                            7.560005       0.234466       2.122028                    0.994970      28.199630      75.046379       0.688570       0.360957      -1.137463       0.019506      -0.020473       0.016511       0.032745       0.026877       0.045570      -0.043757       0.000057      -0.032905      -0.079566       0.032306       0.047260             10.311358       6.045557      -0.201268      -0.604883      16.621973      -3.169001       8.266542           0.000002
          175              O       8.034297       3.687783       5.008432      -0.634619      43.775508 0.66397410E+03  0.16823488E+05                                 9.834629                            7.976944       0.245225       2.109486                    0.995920      29.158070      78.640661       0.672648       0.359379      -1.138893       0.046403      -0.020051       0.019751       0.054271       0.000240       0.051293       0.016224      -0.038539      -0.075579      -0.069561       0.024175       0.045386             11.091086      13.304761       2.952887       4.688269       6.834228       1.109981      13.134268          -0.000001
          176              O      -1.551474       4.202809       5.071980      -0.515775      26.221001 0.41691001E+03  0.93795986E+04                                 6.823412                            6.197083       0.854022       2.345376                    0.998494      26.103022      65.794321       0.788135       0.345433      -1.153124      -0.001880      -0.001466      -0.001842       0.003013       0.002812      -0.057355      -0.012768      -0.041512      -0.086594      -0.076634       0.027749       0.048884              7.106787       7.709444       1.270647      -1.641731       5.088016      -1.034829       8.522900          -0.000001
          177              O       5.365299       2.308849       6.094872      -0.616104      45.169091 0.69674262E+03  0.17872767E+05                                10.052043                            8.157131       0.038577       2.029485                    0.997139      29.623298      80.464580       0.666734       0.358124      -1.139563      -0.012040      -0.029854       0.046787       0.056791       0.010268      -0.020298       0.014950       0.095753       0.119018      -0.071487       0.016229       0.055257             11.446215       8.331766      -0.503955      -5.070824       9.042033       1.006843      16.964848          -0.000001
          178              O       4.947000       1.328754       8.034629      -0.514659      35.724940 0.53295361E+03  0.12749733E+05                                 8.566956                            7.136591       0.534611       2.242495                    0.995644      26.715143      69.441009       0.714448       0.358363      -1.142558      -0.013303       0.014985       0.005433       0.020761       0.041412       0.045133      -0.051574       0.066974      -0.065847      -0.099775       0.029193       0.070582              9.496792       5.585725      -0.494467      -0.104380      14.484290      -3.716355       8.420361           0.000002
          179              O       1.749512       9.774728       6.303359      -0.629003      38.040115 0.63152750E+03  0.15841632E+05                                 8.987207                            7.769349       0.036649       2.040476                    0.995360      29.288352      79.239286       0.681224       0.358433      -1.136807      -0.013770      -0.032063      -0.040667       0.053586      -0.024933       0.017591       0.013147       0.112484       0.044007      -0.072058       0.012916       0.059142              9.882859      11.881929       1.710751       4.141459       7.140834       0.091076      10.625814           0.000001
          180              O       3.651242      -0.247060       5.015908      -0.539343      26.578141 0.45603316E+03  0.10514833E+05                                 6.912198                            6.548187       0.784728       2.312134                    0.997333      26.878258      69.064334       0.753396       0.352596      -1.144780      -0.016380      -0.015112       0.001010       0.022309      -0.027716      -0.036403       0.004711      -0.081859       0.089331      -0.075179       0.022863       0.052316              6.998366       5.979113       0.988295       0.488491       8.708485      -1.559743       6.307500           0.000002
          181              O       8.008995       0.006911       6.533254      -0.561940      31.436419 0.48126578E+03  0.11213334E+05                                 7.721752                            6.664419       0.765701       2.303121                    0.998173      26.938332      68.903004       0.759601       0.346076      -1.153591       0.001809      -0.023199       0.008318       0.024711      -0.026596       0.030960      -0.013911      -0.079132       0.118069      -0.073409       0.013362       0.060047              8.342704       8.022343      -0.967864       2.797823       6.142681      -2.863405      10.863089          -0.000001
          182              O       7.238729      -1.065660       8.340986      -0.593100      39.339261 0.59377273E+03  0.14632637E+05                                 9.159802                            7.560007       0.234468       2.122028                    0.994970      28.199639      75.046405       0.688570       0.360957      -1.137463       0.025006      -0.013203      -0.016512       0.032746       0.022887      -0.054500       0.031954      -0.028181      -0.032906      -0.079566       0.032305       0.047260             10.311367      15.945263       2.596147      -2.885106       6.722293      -1.443830       8.266544           0.000002
          183              O       6.364437       1.480673       3.487348      -0.634619      43.775494 0.66397382E+03  0.16823478E+05                                 9.834627                            7.976942       0.245225       2.109486                    0.995920      29.158060      78.640624       0.672648       0.359379      -1.138893       0.031913      -0.039202      -0.019751       0.054271       0.010289       0.001665       0.053772       0.032588      -0.075579      -0.069561       0.024175       0.045386             11.091086       5.767261       0.822973      -0.206716      14.371727       4.813438      13.134269          -0.000001
          184              O       3.262183      10.565181       3.423799      -0.515775      26.220981 0.41690943E+03  0.93795822E+04                                 6.823407                            6.197078       0.854023       2.345377                    0.998494      26.103020      65.794305       0.788135       0.345433      -1.153124       0.000899       0.002208       0.001842       0.003013       0.013259       0.003309      -0.058666       0.032429      -0.086594      -0.076634       0.027749       0.048885              7.106782       4.616846       0.396753      -0.549402       8.180607      -1.861264       8.522894          -0.000001

******************************************************
Auxiliary information for the entire system
The total spin magnetic moment of the unit cell is   0.000180
The total net atomic charge of the unit cell is   -0.000005
Accuracy of reproducing the electrostatic potential in the unit cell:
  The inner radius (bohr) =    5.0000
  The outer radius (bohr) =   12.0000
  Valid grid points have density less than (e/(bohr^3)) =    0.0001
  The number of valid grid points were=        18088
  The rms potential error without charges in kcal/mol is=      8.87293
  The rms potential error with partial charges in kcal/mol is=      1.19593
  The RRMSE value at monopole order=      0.13478
  The rms potential error with partial charges and cloud penetration in kcal/mol is=      1.19054
  The RRMSE value at monopole order with cloud penetration is=      0.13418
  The rms potential error with partial charges and atomic dipoles in kcal/mol is=      0.34222
  The RRMSE value at dipole order=      0.03857
  The rms potential error with partial charges, atomic dipoles and cloud penetration in kcal/mol is=      0.32465
  The RRMSE value at dipole order with cloud penetration=      0.03659

******************************************************
The electron densities and ab initio electrostatic potential were computed in VASP using the PBE functional and
projector augmented wave method. See the main text of the journal article for a description of computational details.
The atomic charges, dipoles, and quadrupoles were computed with the DDEC6 method as described in
(a) T. A. Manz and N. Gabaldon Limas, RSC Adv. 6 (2016) 47771-47801 DOI: 10.1039/c6ra04656h
(b) N. Gabaldon Limas and T. A. Manz, RSC Adv. 8 (2018) 2678-2707 DOI: 10.1039/c7ra11829e.
For each atom in the material, the electron cloud parameters were fit to the spherically averaged atom-in-material
electron density using radial positions for which this density was between 10^-4 and 10^-2 electrons per cubic bohr.
The polarizabilities, dispersion coefficients, and quantum Drude oscillator (QDO) parameters were fit using the MCLF method.
The magnetic structure of the system was optimized in VASP from the default ferromagnetic initial guess using spin polarization.
The atomic spin moments (ASMs) were computed on this optimized magnetic structure using the DDEC6 partition as inputs
to the method of T. A. Manz and D. S. Sholl, J. Chem. Theory Comput. 7 (2011) 4146-4164 DOI: 10.1021/ct200539n.
The RMSE and RRMSE were computed using a uniform grid with Ewald summation.
