# Supplementary material for: A collection of forcefield precursors for metal–organic frameworks
Source: RSC Adv. 2019 Nov 13;9(63):36492–507. doi: 10.1039/c9ra07327b (PMC9075174; doi:10.1039/c9ra07327b)
Supplement: RA-009-C9RA07327B-s4159 [file RA-009-C9RA07327B-s4159.xyz]

   88
jmolscript: load "" {1 1 1} spacegroup "x,y,z" unitcell [{      7.184900     0.000000     0.000000 }, {      0.000000    10.732900     0.000000 }, {      0.000000    -2.140739    17.041366 }]
Gd     0.143985     7.242431    12.834875     2.061395
Gd     3.736435     5.645811    12.727174     2.061395
Gd     7.040915     1.349730     4.206491     2.061395
Gd     3.448465     2.946350     4.314192     2.061395
H      2.277613     4.412741     8.190080     0.137635
H      6.940613     0.840437     9.543165     0.421932
H      4.677370     7.759246     9.403426     0.131361
H      5.870063    10.616239     0.330603     0.137635
H      3.348163     1.314904    16.018884     0.421932
H      1.084920     5.128996    16.158623     0.131361
H      4.907287     4.179420     8.851286     0.137635
H      0.244287     7.751724     7.498201     0.421931
H      2.507530     0.832915     7.637940     0.131361
H      1.314837    -2.024078    16.710763     0.137636
H      3.836737     7.277257     1.022482     0.421931
H      6.099980     3.463165     0.882743     0.131361
C      1.808439     5.040454    10.660567     0.629658
C      0.845663     4.677739     9.575032    -0.033469
C      6.651780     4.593016     9.771008    -0.008098
C      5.941194     4.879295    11.054905     0.636260
C      1.364413     4.381488     8.319254    -0.121157
C      2.532677     8.211045    10.805078     0.672768
C      3.078011     9.012398     9.654786    -0.029648
C      2.451488    -0.573113     9.150361    -0.036748
C      1.303341     0.069476     9.870530     0.611443
C      4.226158     8.536843     9.023233    -0.123076
C      5.400889     7.847788    14.901482     0.629659
C      4.438113     8.210503    15.987017    -0.033470
C      3.059330     8.295225    15.791041    -0.008097
C      2.348744     8.008947    14.507144     0.636260
C      4.956863    10.647492     0.201429    -0.121157
C      6.125127     4.677197    14.756971     0.672768
C      6.670461     3.875843    15.907263    -0.029648
C      6.043938     2.728455    16.411688    -0.036748
C      4.895791     2.085865    15.691519     0.611443
C      0.633708     4.351398    16.538816    -0.123076
C      5.376461     3.551707     6.380799     0.629659
C      6.339237     3.914422     7.466334    -0.033470
C      0.533120     3.999145     7.270358    -0.008095
C      1.243706     3.712866     5.986461     0.636260
C      5.820487     4.210673     8.722112    -0.121154
C      4.652223     0.381116     6.236288     0.672767
C      4.106889    -0.420237     7.386580    -0.029648
C      4.733412     9.165274     7.891005    -0.036748
C      5.881559     8.522685     7.170836     0.611443
C      2.958742     0.055318     8.018133    -0.123076
C      1.784011     0.744373     2.139884     0.629658
C      2.746787     0.381658     1.054349    -0.033470
C      4.125570     0.296936     1.250325    -0.008095
C      4.836156     0.583214     2.534222     0.636260
C      2.228037    -2.055331    16.839937    -0.121154
C      1.059773     3.914964     2.284395     0.672768
C      0.514439     4.716318     1.134103    -0.029648
C      1.140962     5.863706     0.629678    -0.036747
C      2.289109     6.506296     1.349847     0.611443
C      6.551192     4.240763     0.502550    -0.123075
O      1.360820     5.433109    11.796545    -0.735796
O      3.024843     4.942414    10.458457    -0.572378
O      5.806118     6.107437    11.425043    -0.760827
O      5.372150     3.965620    11.667371    -0.548995
O      1.285379     8.149962    10.955553    -0.671430
O      3.368281     7.622441    11.523713    -0.659418
O      1.310526     0.256191    11.075525    -0.496608
O      0.340564     0.451727     9.083218    -0.504804
O      4.953270     7.455132    13.765504    -0.735796
O      6.617293     7.945827    15.103592    -0.572378
O      2.213668     6.780804    14.137006    -0.760827
O      1.779700     8.922622    13.894678    -0.548996
O      4.877829     4.738280    14.606496    -0.671430
O      6.960731     5.265800    14.038336    -0.659419
O      4.902976     1.899150    14.486524    -0.496610
O      3.933014     1.703614    16.478831    -0.504804
O      5.824080     3.159052     5.244821    -0.735796
O      4.160057     3.649747     6.582909    -0.572378
O      1.378782     2.484724     5.616323    -0.760827
O      1.812750     4.626541     5.373995    -0.548995
O      5.899521     0.442199     6.085813    -0.671431
O      3.816619     0.969720     5.517653    -0.659418
O      5.874374     8.335970     5.965841    -0.496608
O      6.844336     8.140434     7.958148    -0.504805
O      2.231630     1.137029     3.275862    -0.735796
O      0.567607     0.646334     1.937774    -0.572378
O      4.971232     1.811357     2.904360    -0.760827
O      5.405200    -0.330461     3.146688    -0.548996
O      2.307071     3.853881     2.434870    -0.671430
O      0.224169     3.326361     3.003030    -0.659419
O      2.281924     6.693011     2.554842    -0.496610
O      3.251886     6.888547     0.562535    -0.504805

The following XYZ coordinates are in angstroms. Other properties are in atomic units.
The sperically averaged electron density of each atom fit to a function of the form exp(a - br)
eigen_1, eigen_2 and eigen_3 are the three eigenvalues of traceless quadrupole moment tensor
  atom number  atomic symbol              X              Y              Z     net charge C6 coefficient C8 coefficient C10 coefficient fluctuating dipole atomic polarizability isotropic forcefield polarizability              a              b squared Pearson coefficient          <r^3>          <r^4>         wp_QDO          m_QDO          q_QDO       dipole_x       dipole_y       dipole_z         dipole            Qxy            Qxz            Qyz     Q(x^2-y^2)  Q(3z^2 - R^2)        eigen_1        eigen_2        eigen_3 static polarizability      alpha(xx)      alpha(xy)      alpha(xz)      alpha(yy)      alpha(yz)      alpha(zz) atomic spin moment
            1             Gd       0.143985       7.242431      12.834875       2.061395     137.213537 0.32857496E+04  0.11428469E+06                                17.842353                           15.674717       1.947133       2.346629                    0.997708      77.749430     187.362204       0.627995       0.280412      -1.316601      -0.012093      -0.009965      -0.044629       0.047300      -0.172603       0.115821      -0.068896      -0.207294      -0.130440      -0.212169      -0.056248       0.268417             20.314087      23.547948       3.560636      -4.618961      15.168838       0.945386      22.225476           0.000010
            2             Gd       3.736435       5.645811      12.727174       2.061395     137.213464 0.32857471E+04  0.11428457E+06                                17.842344                           15.674709       1.947136       2.346630                    0.997708      77.749420     187.362150       0.627995       0.280412      -1.316601      -0.012093       0.009966       0.044629       0.047300       0.172603      -0.115821      -0.068896      -0.207294      -0.130440      -0.212169      -0.056248       0.268417             20.314078      23.547935      -3.560632       4.618959      15.168832       0.945385      22.225468           0.000010
            3             Gd       7.040915       1.349730       4.206491       2.061395     137.213570 0.32857506E+04  0.11428473E+06                                17.842356                           15.674720       1.947131       2.346628                    0.997708      77.749434     187.362228       0.627995       0.280412      -1.316601       0.012093       0.009965       0.044630       0.047301      -0.172603       0.115821      -0.068896      -0.207294      -0.130440      -0.212169      -0.056248       0.268417             20.314092      23.547952       3.560636      -4.618963      15.168840       0.945387      22.225483           0.000010
            4             Gd       3.448465       2.946350       4.314192       2.061395     137.213495 0.32857480E+04  0.11428462E+06                                17.842348                           15.674712       1.947134       2.346629                    0.997708      77.749424     187.362176       0.627995       0.280412      -1.316601       0.012093      -0.009966      -0.044629       0.047300       0.172603      -0.115821      -0.068896      -0.207294      -0.130440      -0.212169      -0.056248       0.268417             20.314083      23.547939      -3.560633       4.618960      15.168835       0.945386      22.225474           0.000010
            5              H       2.277613       4.412741       8.190080       0.137635       0.925195 0.65130733E+01  0.61353762E+02                                 1.625525                            1.535579      -1.169890       2.341045                    0.996861       3.460833       9.809494       0.478918       1.357655      -0.691500       0.038854       0.001041      -0.006277       0.039372       0.002441      -0.002497       0.001268       0.009324      -0.007783      -0.005362      -0.001680       0.007042              1.667413       2.208399      -0.005413      -0.105436       1.315755       0.093528       1.478085          -0.000002
            6              H       6.940613       0.840437       9.543165       0.421932       0.468736 0.28949701E+01  0.22547670E+02                                 1.106376                            1.084948      -1.290405       2.461593                    0.999774       2.122577       5.698927       0.515755       1.524774      -0.663362      -0.025892       0.013427       0.009990       0.030830      -0.010251      -0.003859       0.002140       0.016561      -0.017377      -0.010301      -0.006627       0.016928              1.108614       1.261301      -0.197201      -0.073082       1.093308       0.059637       0.971233          -0.000002
            7              H       4.677370       7.759246       9.403426       0.131361       1.032745 0.76135396E+01  0.74916023E+02                                 1.775771                            1.678815      -1.347339       2.248143                    0.993125       3.778648      11.110799       0.448402       1.388195      -0.684533       0.020283      -0.032421       0.021970       0.044104      -0.006879       0.001283      -0.004895      -0.012421      -0.012033      -0.007561      -0.005202       0.012763              1.820546       1.705276      -0.362724       0.074208       2.103654      -0.390463       1.652707          -0.000002
            8              H       5.870063      10.616239       0.330603       0.137635       0.925195 0.65130732E+01  0.61353761E+02                                 1.625525                            1.535579      -1.169889       2.341045                    0.996861       3.460833       9.809494       0.478918       1.357655      -0.691500       0.038854      -0.001042       0.006277       0.039372      -0.002441       0.002497       0.001268       0.009324      -0.007783      -0.005362      -0.001680       0.007042              1.667413       2.208399       0.005412       0.105436       1.315755       0.093528       1.478085          -0.000002
            9              H       3.348163       1.314904      16.018884       0.421932       0.468736 0.28949725E+01  0.22547693E+02                                 1.106376                            1.084949      -1.290405       2.461593                    0.999774       2.122578       5.698930       0.515755       1.524773      -0.663362      -0.025892      -0.013427      -0.009990       0.030830       0.010251       0.003859       0.002140       0.016561      -0.017377      -0.010301      -0.006627       0.016928              1.108614       1.261302       0.197201       0.073082       1.093308       0.059637       0.971233          -0.000002
           10              H       1.084920       5.128996      16.158623       0.131361       1.032746 0.76135485E+01  0.74916127E+02                                 1.775772                            1.678816      -1.347338       2.248143                    0.993125       3.778649      11.110801       0.448402       1.388194      -0.684533       0.020283       0.032421      -0.021970       0.044104       0.006879      -0.001283      -0.004895      -0.012421      -0.012033      -0.007561      -0.005202       0.012763              1.820547       1.705277       0.362724      -0.074208       2.103656      -0.390463       1.652708          -0.000002
           11              H       4.907287       4.179420       8.851286       0.137635       0.925196 0.65130812E+01  0.61353847E+02                                 1.625525                            1.535579      -1.169890       2.341044                    0.996861       3.460834       9.809493       0.478919       1.357653      -0.691500      -0.038854      -0.001042       0.006277       0.039372       0.002441      -0.002497       0.001268       0.009324      -0.007783      -0.005362      -0.001680       0.007042              1.667413       2.208399      -0.005413      -0.105436       1.315755       0.093528       1.478084          -0.000002
           12              H       0.244287       7.751724       7.498201       0.421931       0.468735 0.28949667E+01  0.22547636E+02                                 1.106376                            1.084948      -1.290405       2.461593                    0.999774       2.122576       5.698923       0.515755       1.524774      -0.663362       0.025893      -0.013427      -0.009990       0.030830      -0.010251      -0.003859       0.002140       0.016561      -0.017377      -0.010301      -0.006627       0.016928              1.108613       1.261301      -0.197200      -0.073082       1.093307       0.059637       0.971232          -0.000002
           13              H       2.507530       0.832915       7.637940       0.131361       1.032745 0.76135389E+01  0.74916008E+02                                 1.775771                            1.678815      -1.347339       2.248143                    0.993125       3.778647      11.110793       0.448402       1.388194      -0.684533      -0.020283       0.032421      -0.021970       0.044104      -0.006879       0.001283      -0.004895      -0.012421      -0.012033      -0.007561      -0.005202       0.012763              1.820545       1.705276      -0.362724       0.074209       2.103654      -0.390463       1.652707          -0.000001
           14              H       1.314837      -2.024078      16.710763       0.137636       0.925195 0.65130767E+01  0.61353797E+02                                 1.625525                            1.535578      -1.169889       2.341045                    0.996861       3.460833       9.809492       0.478919       1.357654      -0.691500      -0.038854       0.001042      -0.006277       0.039372      -0.002441       0.002497       0.001268       0.009324      -0.007783      -0.005362      -0.001680       0.007042              1.667413       2.208399       0.005412       0.105436       1.315755       0.093527       1.478084          -0.000002
           15              H       3.836737       7.277257       1.022482       0.421931       0.468736 0.28949698E+01  0.22547663E+02                                 1.106375                            1.084948      -1.290405       2.461593                    0.999774       2.122577       5.698923       0.515755       1.524772      -0.663362       0.025893       0.013427       0.009990       0.030830       0.010251       0.003859       0.002140       0.016561      -0.017377      -0.010301      -0.006627       0.016928              1.108613       1.261300       0.197200       0.073082       1.093307       0.059637       0.971232          -0.000002
           16              H       6.099980       3.463165       0.882743       0.131361       1.032746 0.76135482E+01  0.74916120E+02                                 1.775772                            1.678815      -1.347339       2.248143                    0.993125       3.778648      11.110796       0.448402       1.388194      -0.684533      -0.020283      -0.032421       0.021970       0.044104       0.006879      -0.001283      -0.004895      -0.012421      -0.012033      -0.007561      -0.005202       0.012763              1.820546       1.705276       0.362724      -0.074208       2.103655      -0.390463       1.652708          -0.000002
           17              C       1.808439       5.040454      10.660567       0.629658      22.868252 0.24113623E+03  0.49557161E+04                                 7.445373                            5.520089      -0.082463       2.033446                    0.999299      22.055882      61.827623       0.628928       0.473872      -1.017196       0.019865       0.009271       0.048798       0.053496      -0.001510      -0.049696      -0.067660      -0.155815      -0.093080      -0.108445      -0.016638       0.125083              8.770837      10.757730       0.699510       1.530961       5.331368       2.710962      10.223411           0.000002
           18              C       0.845663       4.677739       9.575032      -0.033469      38.445726 0.44218497E+03  0.10364473E+05                                 9.867026                            6.997011       0.214666       2.081830                    0.999434      27.044581      75.814438       0.629376       0.415195      -1.072736      -0.018941      -0.012461      -0.030252       0.037805      -0.008524      -0.013422      -0.003283      -0.015989      -0.009280      -0.020746       0.006925       0.013821             12.055076      14.132647       1.401879       2.021056       6.635066       4.093103      15.397516          -0.000004
           19              C       6.651780       4.593016       9.771008      -0.008098      38.614984 0.44528993E+03  0.10485352E+05                                 9.989930                            7.096099      -0.054312       1.999531                    0.998830      27.093440      76.837896       0.613392       0.424060      -1.064050       0.009599      -0.002825      -0.028261       0.029980      -0.005967       0.010469      -0.012034      -0.060117      -0.061393      -0.030935      -0.012638       0.043572             12.121496      13.803306       0.140789      -1.430089       6.569830       3.931690      15.991354          -0.000004
           20              C       5.941194       4.879295      11.054905       0.636260      21.747500 0.25296932E+03  0.52962674E+04                                 7.408102                            5.780896      -0.386201       1.931906                    0.998984      22.808016      65.933519       0.590541       0.495397      -0.999366      -0.015018       0.029999       0.033052       0.047095      -0.021935       0.113635      -0.030496       0.072399      -0.061304      -0.107137      -0.032100       0.139237              8.464350       6.917171      -0.212825      -3.334971       7.949698       1.598373      10.526181          -0.000000
           21              C       1.364413       4.381488       8.319254      -0.121157      35.929132 0.44770853E+03  0.10653924E+05                                 9.657660                            7.205167      -0.076226       1.955481                    0.999175      29.607542      86.980245       0.591927       0.434835      -1.047736      -0.014011      -0.002337       0.006042       0.015436      -0.003721      -0.003196      -0.015753      -0.037266      -0.092537      -0.034960      -0.002924       0.037884             11.351993      10.986292       0.536031       0.715760       6.791368       4.436989      16.278319          -0.000011
           22              C       2.532677       8.211045      10.805078       0.672768      21.961157 0.23605148E+03  0.48618602E+04                                 7.453405                            5.601150      -0.384426       1.944245                    0.998527      22.197906      63.843027       0.596666       0.498401      -0.996918      -0.018588      -0.020356       0.054205       0.060812      -0.002664       0.022526       0.101815      -0.075543      -0.022470      -0.094014      -0.028628       0.122642              8.696809       9.106689       0.198687      -0.637116       7.512259      -4.200347       9.471481          -0.000002
           23              C       3.078011       9.012398       9.654786      -0.029648      38.380191 0.44627139E+03  0.10484897E+05                                 9.859915                            7.021312       0.035905       2.017360                    0.999153      27.297703      76.627419       0.629321       0.414256      -1.073287       0.024940       0.025917      -0.026987       0.044966       0.011218       0.028592       0.018997       0.027995       0.021643      -0.028629      -0.016091       0.044720             11.917502      10.493853      -1.230964      -3.552767      12.561942      -5.761783      12.696711          -0.000004
           24              C       2.451488      -0.573113       9.150361      -0.036748      37.466933 0.45476879E+03  0.10735973E+05                                 9.655590                            7.095030      -0.112542       1.967183                    0.998845      27.560458      77.572988       0.625038       0.415096      -1.072650       0.040714      -0.012881      -0.015619       0.045470       0.011135       0.025813       0.009467       0.024826       0.032106      -0.022041      -0.016467       0.038508             11.188965      10.980137      -2.804024      -3.455830      11.565775      -3.380926      11.020982          -0.000006
           25              C       1.303341       0.069476       9.870530       0.611443      21.455523 0.26017491E+03  0.54266097E+04                                 7.127356                            5.770281      -0.213241       1.994547                    0.999289      21.926861      61.074739       0.611904       0.479910      -1.018267      -0.061852       0.019690      -0.019703       0.067835       0.051267       0.014860      -0.046398      -0.066836      -0.116194      -0.079069      -0.011011       0.090080              7.648894       8.791229      -2.698841       0.061423       5.706073       0.221745       8.449380          -0.000002
           26              C       4.226158       8.536843       9.023233      -0.123076      35.581580 0.46185020E+03  0.11036942E+05                                 9.420549                            7.200833       0.084254       1.998188                    0.999599      29.722835      86.493804       0.608783       0.421013      -1.059991      -0.010360       0.020959      -0.001756       0.023445       0.007230       0.036594       0.011759      -0.019558       0.006546      -0.041599       0.002607       0.038992             10.650437      10.808421      -1.056387      -4.296930       9.473711      -3.575885      11.669179          -0.000008
           27              C       5.400889       7.847788      14.901482       0.629659      22.868255 0.24113627E+03  0.49557170E+04                                 7.445374                            5.520090      -0.082463       2.033446                    0.999299      22.055881      61.827618       0.628928       0.473872      -1.017196       0.019865      -0.009270      -0.048798       0.053496       0.001510       0.049696      -0.067660      -0.155815      -0.093080      -0.108445      -0.016638       0.125083              8.770837      10.757731      -0.699512      -1.530963       5.331370       2.710963      10.223411           0.000002
           28              C       4.438113       8.210503      15.987017      -0.033470      38.445725 0.44218495E+03  0.10364473E+05                                 9.867026                            6.997011       0.214666       2.081830                    0.999434      27.044583      75.814446       0.629376       0.415195      -1.072736      -0.018941       0.012461       0.030252       0.037805       0.008524       0.013422      -0.003283      -0.015989      -0.009280      -0.020746       0.006925       0.013821             12.055076      14.132647      -1.401878      -2.021053       6.635065       4.093101      15.397515          -0.000004
           29              C       3.059330       8.295225      15.791041      -0.008097      38.614977 0.44528984E+03  0.10485349E+05                                 9.989928                            7.096098      -0.054311       1.999531                    0.998830      27.093436      76.837877       0.613392       0.424060      -1.064050       0.009599       0.002825       0.028261       0.029980       0.005967      -0.010469      -0.012034      -0.060117      -0.061392      -0.030935      -0.012638       0.043573             12.121494      13.803304      -0.140789       1.430092       6.569828       3.931688      15.991350          -0.000004
           30              C       2.348744       8.008947      14.507144       0.636260      21.747508 0.25296944E+03  0.52962705E+04                                 7.408103                            5.780896      -0.386200       1.931906                    0.998984      22.808013      65.933501       0.590542       0.495397      -0.999367      -0.015018      -0.029999      -0.033052       0.047095       0.021935      -0.113635      -0.030496       0.072399      -0.061304      -0.107136      -0.032100       0.139236              8.464351       6.917172       0.212823       3.334972       7.949697       1.598370      10.526183          -0.000000
           31              C       4.956863      10.647492       0.201429      -0.121157      35.929128 0.44770853E+03  0.10653923E+05                                 9.657659                            7.205167      -0.076225       1.955481                    0.999175      29.607541      86.980236       0.591927       0.434834      -1.047736      -0.014011       0.002337      -0.006042       0.015436       0.003720       0.003196      -0.015753      -0.037265      -0.092537      -0.034960      -0.002924       0.037884             11.351991      10.986290      -0.536032      -0.715758       6.791367       4.436987      16.278317          -0.000011
           32              C       6.125127       4.677197      14.756971       0.672768      21.961152 0.23605144E+03  0.48618592E+04                                 7.453404                            5.601149      -0.384426       1.944245                    0.998527      22.197907      63.843030       0.596666       0.498401      -0.996918      -0.018588       0.020355      -0.054205       0.060812       0.002664      -0.022526       0.101815      -0.075543      -0.022470      -0.094014      -0.028628       0.122642              8.696808       9.106689      -0.198688       0.637113       7.512257      -4.200346       9.471477          -0.000002
           33              C       6.670461       3.875843      15.907263      -0.029648      38.380192 0.44627140E+03  0.10484898E+05                                 9.859916                            7.021312       0.035905       2.017360                    0.999153      27.297708      76.627441       0.629321       0.414256      -1.073287       0.024940      -0.025918       0.026987       0.044967      -0.011218      -0.028592       0.018997       0.027995       0.021644      -0.028629      -0.016091       0.044720             11.917503      10.493850       1.230968       3.552762      12.561948      -5.761786      12.696709          -0.000004
           34              C       6.043938       2.728455      16.411688      -0.036748      37.466935 0.45476878E+03  0.10735973E+05                                 9.655592                            7.095030      -0.112544       1.967183                    0.998845      27.560463      77.573014       0.625038       0.415097      -1.072650       0.040715       0.012881       0.015619       0.045471      -0.011135      -0.025813       0.009467       0.024827       0.032106      -0.022041      -0.016467       0.038508             11.188966      10.980137       2.804029       3.455826      11.565781      -3.380927      11.020981          -0.000007
           35              C       4.895791       2.085865      15.691519       0.611443      21.455518 0.26017486E+03  0.54266085E+04                                 7.127356                            5.770281      -0.213242       1.994547                    0.999289      21.926859      61.074737       0.611904       0.479910      -1.018267      -0.061852      -0.019690       0.019703       0.067835      -0.051267      -0.014860      -0.046398      -0.066836      -0.116194      -0.079069      -0.011011       0.090080              7.648894       8.791228       2.698842      -0.061424       5.706074       0.221747       8.449379          -0.000002
           36              C       0.633708       4.351398      16.538816      -0.123076      35.581591 0.46185041E+03  0.11036948E+05                                 9.420552                            7.200835       0.084255       1.998188                    0.999599      29.722833      86.493796       0.608783       0.421013      -1.059991      -0.010360      -0.020959       0.001756       0.023445      -0.007230      -0.036594       0.011759      -0.019559       0.006545      -0.041599       0.002607       0.038992             10.650439      10.808422       1.056390       4.296929       9.473717      -3.575887      11.669180          -0.000008
           37              C       5.376461       3.551707       6.380799       0.629659      22.868254 0.24113626E+03  0.49557167E+04                                 7.445374                            5.520090      -0.082463       2.033446                    0.999299      22.055883      61.827628       0.628928       0.473872      -1.017196      -0.019865      -0.009271      -0.048798       0.053496      -0.001510      -0.049696      -0.067660      -0.155815      -0.093080      -0.108445      -0.016638       0.125083              8.770837      10.757731       0.699510       1.530961       5.331369       2.710962      10.223411           0.000002
           38              C       6.339237       3.914422       7.466334      -0.033470      38.445758 0.44218539E+03  0.10364486E+05                                 9.867032                            6.997015       0.214665       2.081830                    0.999434      27.044593      75.814486       0.629376       0.415195      -1.072736       0.018941       0.012461       0.030252       0.037805      -0.008524      -0.013422      -0.003283      -0.015989      -0.009280      -0.020746       0.006925       0.013821             12.055084      14.132656       1.401881       2.021060       6.635070       4.093106      15.397526          -0.000004
           39              C       0.533120       3.999145       7.270358      -0.008095      38.614945 0.44528941E+03  0.10485337E+05                                 9.989922                            7.096094      -0.054312       1.999531                    0.998830      27.093424      76.837837       0.613392       0.424060      -1.064050      -0.009599       0.002825       0.028261       0.029980      -0.005967       0.010469      -0.012034      -0.060117      -0.061393      -0.030935      -0.012638       0.043572             12.121487      13.803296       0.140790      -1.430086       6.569825       3.931686      15.991341          -0.000004
           40              C       1.243706       3.712866       5.986461       0.636260      21.747504 0.25296937E+03  0.52962688E+04                                 7.408103                            5.780896      -0.386200       1.931906                    0.998984      22.808017      65.933520       0.590541       0.495397      -0.999366       0.015018      -0.029999      -0.033052       0.047095      -0.021935       0.113635      -0.030496       0.072399      -0.061304      -0.107137      -0.032100       0.139237              8.464351       6.917171      -0.212825      -3.334971       7.949699       1.598374      10.526183           0.000000
           41              C       5.820487       4.210673       8.722112      -0.121154      35.929056 0.44770746E+03  0.10653891E+05                                 9.657644                            7.205156      -0.076222       1.955483                    0.999175      29.607507      86.980090       0.591927       0.434834      -1.047736       0.014011       0.002337      -0.006042       0.015436      -0.003720      -0.003196      -0.015753      -0.037265      -0.092536      -0.034960      -0.002924       0.037884             11.351972      10.986275       0.536030       0.715758       6.791356       4.436978      16.278285          -0.000011
           42              C       4.652223       0.381116       6.236288       0.672767      21.961157 0.23605147E+03  0.48618598E+04                                 7.453405                            5.601150      -0.384425       1.944245                    0.998527      22.197905      63.843019       0.596666       0.498401      -0.996918       0.018588       0.020356      -0.054205       0.060812      -0.002664       0.022526       0.101815      -0.075543      -0.022470      -0.094014      -0.028628       0.122642              8.696809       9.106688       0.198687      -0.637115       7.512258      -4.200347       9.471480          -0.000003
           43              C       4.106889      -0.420237       7.386580      -0.029648      38.380181 0.44627128E+03  0.10484893E+05                                 9.859912                            7.021310       0.035906       2.017361                    0.999153      27.297699      76.627393       0.629321       0.414256      -1.073287      -0.024940      -0.025917       0.026986       0.044966       0.011218       0.028592       0.018997       0.027995       0.021643      -0.028629      -0.016091       0.044720             11.917498      10.493848      -1.230963      -3.552765      12.561939      -5.761782      12.696708          -0.000004
           44              C       4.733412       9.165274       7.891005      -0.036748      37.466940 0.45476889E+03  0.10735976E+05                                 9.655592                            7.095031      -0.112543       1.967183                    0.998845      27.560462      77.573004       0.625038       0.415096      -1.072650      -0.040715       0.012881       0.015619       0.045470       0.011135       0.025813       0.009466       0.024827       0.032106      -0.022041      -0.016467       0.038508             11.188966      10.980138      -2.804023      -3.455831      11.565776      -3.380928      11.020985          -0.000006
           45              C       5.881559       8.522685       7.170836       0.611443      21.455516 0.26017482E+03  0.54266072E+04                                 7.127355                            5.770280      -0.213241       1.994547                    0.999289      21.926854      61.074710       0.611904       0.479910      -1.018267       0.061852      -0.019690       0.019703       0.067835       0.051267       0.014860      -0.046398      -0.066836      -0.116194      -0.079069      -0.011011       0.090080              7.648892       8.791226      -2.698840       0.061423       5.706071       0.221745       8.449379          -0.000003
           46              C       2.958742       0.055318       8.018133      -0.123076      35.581542 0.46184963E+03  0.11036925E+05                                 9.420542                            7.200828       0.084256       1.998189                    0.999599      29.722815      86.493715       0.608784       0.421013      -1.059991       0.010359      -0.020959       0.001756       0.023445       0.007230       0.036594       0.011759      -0.019558       0.006545      -0.041599       0.002607       0.038992             10.650428      10.808411      -1.056387      -4.296925       9.473703      -3.575882      11.669168          -0.000008
           47              C       1.784011       0.744373       2.139884       0.629658      22.868261 0.24113634E+03  0.49557189E+04                                 7.445375                            5.520091      -0.082463       2.033445                    0.999299      22.055885      61.827635       0.628928       0.473872      -1.017196      -0.019865       0.009271       0.048798       0.053496       0.001510       0.049696      -0.067660      -0.155815      -0.093080      -0.108445      -0.016638       0.125083              8.770840      10.757735      -0.699512      -1.530963       5.331371       2.710963      10.223413           0.000002
           48              C       2.746787       0.381658       1.054349      -0.033470      38.445748 0.44218525E+03  0.10364481E+05                                 9.867030                            6.997014       0.214666       2.081830                    0.999434      27.044591      75.814478       0.629376       0.415195      -1.072736       0.018941      -0.012461      -0.030252       0.037805       0.008524       0.013422      -0.003284      -0.015989      -0.009280      -0.020746       0.006925       0.013821             12.055081      14.132654      -1.401879      -2.021056       6.635067       4.093103      15.397523          -0.000004
           49              C       4.125570       0.296936       1.250325      -0.008095      38.614935 0.44528928E+03  0.10485333E+05                                 9.989920                            7.096093      -0.054310       1.999532                    0.998830      27.093418      76.837812       0.613393       0.424060      -1.064050      -0.009599      -0.002825      -0.028261       0.029980       0.005967      -0.010469      -0.012034      -0.060117      -0.061393      -0.030935      -0.012638       0.043573             12.121485      13.803294      -0.140789       1.430089       6.569823       3.931684      15.991337          -0.000004
           50              C       4.836156       0.583214       2.534222       0.636260      21.747509 0.25296946E+03  0.52962710E+04                                 7.408103                            5.780897      -0.386199       1.931906                    0.998984      22.808012      65.933496       0.590541       0.495397      -0.999367       0.015018       0.029999       0.033052       0.047095       0.021935      -0.113635      -0.030496       0.072399      -0.061305      -0.107137      -0.032100       0.139236              8.464351       6.917172       0.212823       3.334972       7.949697       1.598370      10.526184          -0.000000
           51              C       2.228037      -2.055331      16.839937      -0.121154      35.929070 0.44770771E+03  0.10653898E+05                                 9.657646                            7.205158      -0.076222       1.955483                    0.999175      29.607514      86.980114       0.591927       0.434834      -1.047736       0.014011      -0.002337       0.006042       0.015436       0.003720       0.003196      -0.015753      -0.037265      -0.092536      -0.034960      -0.002924       0.037884             11.351974      10.986276      -0.536031      -0.715756       6.791357       4.436978      16.278290          -0.000011
           52              C       1.059773       3.914964       2.284395       0.672768      21.961147 0.23605138E+03  0.48618574E+04                                 7.453402                            5.601148      -0.384425       1.944246                    0.998527      22.197901      63.843000       0.596666       0.498401      -0.996918       0.018588      -0.020355       0.054205       0.060812       0.002663      -0.022526       0.101815      -0.075543      -0.022470      -0.094014      -0.028628       0.122642              8.696805       9.106686      -0.198687       0.637112       7.512254      -4.200344       9.471474          -0.000002
           53              C       0.514439       4.716318       1.134103      -0.029648      38.380182 0.44627130E+03  0.10484894E+05                                 9.859913                            7.021311       0.035906       2.017361                    0.999153      27.297704      76.627417       0.629321       0.414256      -1.073287      -0.024940       0.025918      -0.026986       0.044967      -0.011218      -0.028593       0.018997       0.027995       0.021644      -0.028629      -0.016092       0.044721             11.917499      10.493846       1.230967       3.552760      12.561945      -5.761785      12.696707          -0.000004
           54              C       1.140962       5.863706       0.629678      -0.036747      37.466923 0.45476862E+03  0.10735968E+05                                 9.655589                            7.095028      -0.112543       1.967183                    0.998845      27.560458      77.572992       0.625038       0.415096      -1.072650      -0.040715      -0.012881      -0.015619       0.045471      -0.011135      -0.025813       0.009466       0.024827       0.032106      -0.022041      -0.016466       0.038508             11.188963      10.980134       2.804027       3.455825      11.565777      -3.380926      11.020978          -0.000007
           55              C       2.289109       6.506296       1.349847       0.611443      21.455511 0.26017476E+03  0.54266056E+04                                 7.127354                            5.770279      -0.213241       1.994547                    0.999289      21.926851      61.074699       0.611904       0.479910      -1.018267       0.061853       0.019690      -0.019703       0.067835      -0.051267      -0.014860      -0.046398      -0.066836      -0.116194      -0.079069      -0.011011       0.090080              7.648891       8.791224       2.698841      -0.061424       5.706072       0.221747       8.449377          -0.000002
           56              C       6.551192       4.240763       0.502550      -0.123075      35.581560 0.46184993E+03  0.11036933E+05                                 9.420544                            7.200830       0.084256       1.998189                    0.999599      29.722817      86.493722       0.608784       0.421013      -1.059991       0.010359       0.020959      -0.001756       0.023445      -0.007230      -0.036594       0.011759      -0.019558       0.006546      -0.041599       0.002607       0.038992             10.650431      10.808412       1.056389       4.296924       9.473710      -3.575884      11.669171          -0.000008
           57              O       1.360820       5.433109      11.796545      -0.735796      48.018595 0.76391022E+03  0.20093962E+05                                10.590078                            8.654031       0.001993       1.994087                    0.997634      31.433710      87.055433       0.633369       0.367643      -1.129742      -0.045019      -0.079616      -0.042670       0.100927       0.005341      -0.047102      -0.037353      -0.109774       0.127658      -0.093028       0.007497       0.085531             12.168129      11.007146      -0.499647      -2.651784       8.389474       4.176782      17.107767          -0.000004
           58              O       3.024843       4.942414      10.458457      -0.572378      35.612860 0.52647710E+03  0.12561594E+05                                 8.563713                            7.094014       0.557569       2.242687                    0.996430      27.164856      70.612920       0.716152       0.358456      -1.142007      -0.011410      -0.012196      -0.066879       0.068933      -0.002886      -0.036508      -0.052804      -0.012444      -0.234556      -0.106627       0.038284       0.068342              9.576759      15.836041      -0.293617       0.141348       5.871909       1.094198       7.022325          -0.000009
           59              O       5.806118       6.107437      11.425043      -0.760827      47.421204 0.84301848E+03  0.22713952E+05                                10.477044                            9.077845      -0.071083       1.968099                    0.996119      32.010292      89.543900       0.620141       0.366572      -1.131259      -0.009902      -0.014254      -0.097118       0.098657      -0.047241       0.044081       0.020100      -0.090349      -0.132891      -0.092197       0.004672       0.087524             11.574036      10.322241      -1.157517      -0.552704      13.505212       3.911198      10.894655          -0.000001
           60              O       5.372150       3.965620      11.667371      -0.548995      29.317957 0.49062177E+03  0.11540684E+05                                 7.493406                            6.862044       0.528360       2.223671                    0.996543      27.374468      71.442858       0.723486       0.359908      -1.136979       0.048030      -0.054924       0.000200       0.072962       0.039786       0.075579      -0.084502       0.066280       0.002917      -0.139599       0.039490       0.100109              7.715953       6.828966       1.159660      -1.786793       7.971328      -1.749896       8.347566          -0.000015
           61              O       1.285379       8.149962      10.955553      -0.671430      39.755007 0.67601073E+03  0.17223355E+05                                 9.281902                            8.116866       0.153731       2.070236                    0.995862      29.774353      80.797123       0.657790       0.365472      -1.132945       0.035887       0.033647      -0.056964       0.075265       0.006279      -0.003506       0.071687       0.023367      -0.163454      -0.099534       0.038658       0.060876             10.033291      13.852928       1.812585      -2.131054       7.955892      -2.061962       8.291053          -0.000007
           62              O       3.368281       7.622441      11.523713      -0.659418      45.385985 0.69396036E+03  0.17847717E+05                                10.272948                            8.313895      -0.097259       1.991387                    0.995280      29.974640      82.488845       0.637606       0.373513      -1.123589       0.011011       0.086104      -0.019796       0.089034      -0.023037       0.057487       0.068983      -0.032433       0.039817      -0.100683       0.013107       0.087575             11.828337      11.030432      -3.453251       4.329769      10.493064      -5.230238      13.961514          -0.000004
           63              O       1.310526       0.256191      11.075525      -0.496608      24.393747 0.38356966E+03  0.84525254E+04                                 6.430548                            5.921701       0.815727       2.318600                    0.999461      26.058035      65.028269       0.810744       0.342831      -1.155173       0.019440      -0.021692       0.029777       0.041654       0.084041       0.012168      -0.016876      -0.147494       0.151166      -0.138731       0.049268       0.089463              6.461147       4.364717      -0.370609      -0.093320       5.411880       0.596315       9.606846          -0.000019
           64              O       0.340564       0.451727       9.083218      -0.504804      24.197679 0.36871619E+03  0.80964281E+04                                 6.558899                            5.870010       0.450352       2.261802                    0.995558      24.649516      62.686137       0.795954       0.350442      -1.141605       0.040825      -0.027430       0.008380       0.049893      -0.050837       0.012657      -0.011183       0.102299      -0.144086      -0.054483      -0.043396       0.097879              6.846949       9.079616      -2.333440       1.760190       5.748393      -0.669585       5.712837          -0.000013
           65              O       4.953270       7.455132      13.765504      -0.735796      48.018598 0.76391033E+03  0.20093966E+05                                10.590078                            8.654031       0.001994       1.994088                    0.997634      31.433710      87.055429       0.633369       0.367643      -1.129742      -0.045019       0.079616       0.042670       0.100927      -0.005341       0.047102      -0.037353      -0.109774       0.127657      -0.093028       0.007497       0.085531             12.168129      11.007145       0.499648       2.651784       8.389477       4.176784      17.107763          -0.000004
           66              O       6.617293       7.945827      15.103592      -0.572378      35.612849 0.52647692E+03  0.12561588E+05                                 8.563711                            7.094013       0.557570       2.242688                    0.996430      27.164853      70.612908       0.716152       0.358456      -1.142007      -0.011410       0.012197       0.066879       0.068933       0.002886       0.036508      -0.052804      -0.012444      -0.234555      -0.106627       0.038284       0.068342              9.576756      15.836037       0.293614      -0.141349       5.871908       1.094198       7.022324          -0.000009
           67              O       2.213668       6.780804      14.137006      -0.760827      47.421227 0.84301925E+03  0.22713977E+05                                10.477047                            9.077849      -0.071083       1.968100                    0.996119      32.010295      89.543908       0.620141       0.366572      -1.131259      -0.009902       0.014254       0.097118       0.098657       0.047241      -0.044081       0.020100      -0.090349      -0.132891      -0.092197       0.004672       0.087524             11.574039      10.322247       1.157517       0.552702      13.505213       3.911196      10.894658          -0.000001
           68              O       1.779700       8.922622      13.894678      -0.548996      29.317984 0.49062233E+03  0.11540701E+05                                 7.493412                            6.862050       0.528358       2.223671                    0.996543      27.374474      71.442896       0.723485       0.359908      -1.136979       0.048030       0.054924      -0.000200       0.072963      -0.039786      -0.075579      -0.084501       0.066280       0.002917      -0.139599       0.039490       0.100109              7.715960       6.828972      -1.159661       1.786795       7.971334      -1.749897       8.347575          -0.000015
           69              O       4.877829       4.738280      14.606496      -0.671430      39.755012 0.67601085E+03  0.17223359E+05                                 9.281903                            8.116867       0.153729       2.070235                    0.995862      29.774354      80.797130       0.657790       0.365472      -1.132945       0.035887      -0.033647       0.056964       0.075265      -0.006279       0.003506       0.071687       0.023367      -0.163454      -0.099534       0.038658       0.060876             10.033293      13.852931      -1.812587       2.131053       7.955894      -2.061962       8.291053          -0.000007
           70              O       6.960731       5.265800      14.038336      -0.659419      45.385983 0.69396027E+03  0.17847715E+05                                10.272948                            8.313896      -0.097259       1.991387                    0.995280      29.974642      82.488858       0.637606       0.373513      -1.123589       0.011011      -0.086104       0.019796       0.089034       0.023037      -0.057487       0.068983      -0.032433       0.039817      -0.100683       0.013108       0.087575             11.828337      11.030436       3.453250      -4.329772      10.493060      -5.230236      13.961516          -0.000004
           71              O       4.902976       1.899150      14.486524      -0.496610      24.393791 0.38357060E+03  0.84525518E+04                                 6.430558                            5.921710       0.815723       2.318599                    0.999461      26.058051      65.028342       0.810743       0.342831      -1.155173       0.019440       0.021692      -0.029777       0.041654      -0.084041      -0.012168      -0.016876      -0.147494       0.151166      -0.138731       0.049268       0.089463              6.461157       4.364723       0.370610       0.093321       5.411889       0.596317       9.606860          -0.000019
           72              O       3.933014       1.703614      16.478831      -0.504804      24.197675 0.36871609E+03  0.80964250E+04                                 6.558897                            5.870008       0.450353       2.261802                    0.995558      24.649515      62.686126       0.795955       0.350442      -1.141605       0.040825       0.027430      -0.008380       0.049893       0.050837      -0.012657      -0.011183       0.102299      -0.144087      -0.054483      -0.043396       0.097880              6.846947       9.079612       2.333439      -1.760189       5.748392      -0.669584       5.712836          -0.000012
           73              O       5.824080       3.159052       5.244821      -0.735796      48.018580 0.76390993E+03  0.20093953E+05                                10.590076                            8.654029       0.001994       1.994088                    0.997634      31.433706      87.055415       0.633369       0.367643      -1.129742       0.045019       0.079616       0.042670       0.100927       0.005341      -0.047102      -0.037353      -0.109774       0.127658      -0.093028       0.007497       0.085531             12.168126      11.007142      -0.499647      -2.651783       8.389472       4.176781      17.107763          -0.000004
           74              O       4.160057       3.649747       6.582909      -0.572378      35.612850 0.52647692E+03  0.12561588E+05                                 8.563711                            7.094013       0.557569       2.242688                    0.996430      27.164853      70.612907       0.716152       0.358456      -1.142007       0.011410       0.012196       0.066879       0.068933      -0.002886      -0.036508      -0.052804      -0.012443      -0.234555      -0.106627       0.038284       0.068342              9.576756      15.836038      -0.293617       0.141348       5.871908       1.094198       7.022323          -0.000010
           75              O       1.378782       2.484724       5.616323      -0.760827      47.421191 0.84301817E+03  0.22713941E+05                                10.477042                            9.077843      -0.071084       1.968099                    0.996119      32.010287      89.543879       0.620142       0.366572      -1.131259       0.009902       0.014254       0.097118       0.098657      -0.047241       0.044081       0.020100      -0.090349      -0.132891      -0.092197       0.004672       0.087524             11.574033      10.322238      -1.157516      -0.552704      13.505209       3.911198      10.894653          -0.000001
           76              O       1.812750       4.626541       5.373995      -0.548995      29.317953 0.49062170E+03  0.11540682E+05                                 7.493405                            6.862044       0.528359       2.223671                    0.996543      27.374468      71.442857       0.723486       0.359908      -1.136979      -0.048030       0.054924      -0.000200       0.072962       0.039786       0.075579      -0.084502       0.066280       0.002918      -0.139599       0.039490       0.100109              7.715952       6.828965       1.159660      -1.786793       7.971327      -1.749895       8.347565          -0.000015
           77              O       5.899521       0.442199       6.085813      -0.671431      39.755015 0.67601090E+03  0.17223361E+05                                 9.281904                            8.116868       0.153730       2.070235                    0.995862      29.774356      80.797137       0.657790       0.365472      -1.132945      -0.035887      -0.033647       0.056964       0.075265       0.006279      -0.003506       0.071687       0.023368      -0.163454      -0.099534       0.038658       0.060876             10.033293      13.852930       1.812585      -2.131054       7.955894      -2.061963       8.291056          -0.000007
           78              O       3.816619       0.969720       5.517653      -0.659418      45.385980 0.69396027E+03  0.17847714E+05                                10.272947                            8.313895      -0.097259       1.991387                    0.995280      29.974639      82.488841       0.637606       0.373513      -1.123589      -0.011011      -0.086104       0.019796       0.089033      -0.023037       0.057486       0.068983      -0.032433       0.039817      -0.100683       0.013107       0.087575             11.828336      11.030431      -3.453250       4.329769      10.493063      -5.230238      13.961513          -0.000005
           79              O       5.874374       8.335970       5.965841      -0.496608      24.393705 0.38356880E+03  0.84525014E+04                                 6.430539                            5.921693       0.815729       2.318601                    0.999461      26.058020      65.028203       0.810745       0.342831      -1.155173      -0.019439       0.021692      -0.029777       0.041654       0.084041       0.012168      -0.016876      -0.147493       0.151165      -0.138730       0.049267       0.089463              6.461139       4.364711      -0.370608      -0.093320       5.411873       0.596314       9.606832          -0.000019
           80              O       6.844336       8.140434       7.958148      -0.504805      24.197685 0.36871632E+03  0.80964314E+04                                 6.558900                            5.870011       0.450352       2.261802                    0.995558      24.649520      62.686147       0.795954       0.350442      -1.141605      -0.040825       0.027430      -0.008380       0.049893      -0.050837       0.012657      -0.011183       0.102300      -0.144087      -0.054483      -0.043396       0.097879              6.846949       9.079617      -2.333440       1.760189       5.748394      -0.669585       5.712837          -0.000013
           81              O       2.231630       1.137029       3.275862      -0.735796      48.018581 0.76390998E+03  0.20093954E+05                                10.590076                            8.654029       0.001994       1.994088                    0.997634      31.433704      87.055406       0.633369       0.367643      -1.129742       0.045019      -0.079616      -0.042670       0.100927      -0.005341       0.047102      -0.037353      -0.109774       0.127658      -0.093028       0.007497       0.085531             12.168126      11.007142       0.499649       2.651783       8.389475       4.176783      17.107760          -0.000004
           82              O       0.567607       0.646334       1.937774      -0.572378      35.612847 0.52647688E+03  0.12561587E+05                                 8.563710                            7.094012       0.557569       2.242688                    0.996430      27.164853      70.612906       0.716152       0.358456      -1.142007       0.011410      -0.012197      -0.066879       0.068933       0.002886       0.036508      -0.052804      -0.012443      -0.234556      -0.106627       0.038285       0.068342              9.576756      15.836036       0.293614      -0.141349       5.871908       1.094197       7.022323          -0.000009
           83              O       4.971232       1.811357       2.904360      -0.760827      47.421218 0.84301906E+03  0.22713970E+05                                10.477045                            9.077848      -0.071083       1.968099                    0.996119      32.010292      89.543894       0.620141       0.366572      -1.131259       0.009902      -0.014254      -0.097118       0.098657       0.047241      -0.044081       0.020100      -0.090349      -0.132891      -0.092197       0.004672       0.087524             11.574037      10.322245       1.157516       0.552702      13.505210       3.911196      10.894657          -0.000001
           84              O       5.405200      -0.330461       3.146688      -0.548996      29.317972 0.49062207E+03  0.11540693E+05                                 7.493409                            6.862048       0.528358       2.223671                    0.996543      27.374472      71.442882       0.723485       0.359908      -1.136979      -0.048030      -0.054924       0.000200       0.072963      -0.039786      -0.075579      -0.084501       0.066280       0.002917      -0.139599       0.039490       0.100109              7.715957       6.828969      -1.159661       1.786794       7.971331      -1.749896       8.347572          -0.000015
           85              O       2.307071       3.853881       2.434870      -0.671430      39.755002 0.67601063E+03  0.17223352E+05                                 9.281901                            8.116865       0.153731       2.070236                    0.995862      29.774352      80.797116       0.657790       0.365472      -1.132945      -0.035887       0.033647      -0.056964       0.075265      -0.006279       0.003505       0.071687       0.023367      -0.163455      -0.099534       0.038658       0.060876             10.033290      13.852927      -1.812586       2.131052       7.955891      -2.061961       8.291051          -0.000007
           86              O       0.224169       3.326361       3.003030      -0.659419      45.385964 0.69395993E+03  0.17847704E+05                                10.272945                            8.313893      -0.097259       1.991387                    0.995280      29.974637      82.488834       0.637606       0.373513      -1.123589      -0.011011       0.086104      -0.019796       0.089034       0.023037      -0.057487       0.068983      -0.032433       0.039817      -0.100683       0.013107       0.087575             11.828333      11.030432       3.453248      -4.329770      10.493055      -5.230233      13.961511          -0.000005
           87              O       2.281924       6.693011       2.554842      -0.496610      24.393744 0.38356963E+03  0.84525247E+04                                 6.430548                            5.921701       0.815726       2.318600                    0.999461      26.058036      65.028271       0.810744       0.342831      -1.155173      -0.019440      -0.021692       0.029777       0.041655      -0.084041      -0.012168      -0.016876      -0.147493       0.151166      -0.138731       0.049268       0.089463              6.461147       4.364716       0.370609       0.093320       5.411880       0.596315       9.606845          -0.000019
           88              O       3.251886       6.888547       0.562535      -0.504805      24.197685 0.36871630E+03  0.80964307E+04                                 6.558899                            5.870011       0.450352       2.261802                    0.995558      24.649521      62.686147       0.795954       0.350442      -1.141605      -0.040825      -0.027430       0.008380       0.049893       0.050837      -0.012657      -0.011183       0.102300      -0.144087      -0.054483      -0.043396       0.097879              6.846949       9.079616       2.333440      -1.760190       5.748394      -0.669585       5.712838          -0.000013

******************************************************
Auxiliary information for the entire system
The total spin magnetic moment of the unit cell is   -0.000439
The total net atomic charge of the unit cell is   0.000001
Accuracy of reproducing the electrostatic potential in the unit cell:
  The inner radius (bohr) =    5.0000
  The outer radius (bohr) =   12.0000
  Valid grid points have density less than (e/(bohr^3)) =    0.0001
  The number of valid grid points were=        11668
  The rms potential error without charges in kcal/mol is=      9.11201
  The rms potential error with partial charges in kcal/mol is=      0.78349
  The RRMSE value at monopole order=      0.08598
  The rms potential error with partial charges and cloud penetration in kcal/mol is=      0.76393
  The RRMSE value at monopole order with cloud penetration is=      0.08384
  The rms potential error with partial charges and atomic dipoles in kcal/mol is=      0.86803
  The RRMSE value at dipole order=      0.09526
  The rms potential error with partial charges, atomic dipoles and cloud penetration in kcal/mol is=      0.84183
  The RRMSE value at dipole order with cloud penetration=      0.09239

******************************************************
The electron densities and ab initio electrostatic potential were computed in VASP using the PBE functional and
projector augmented wave method. See the main text of the journal article for a description of computational details.
The atomic charges, dipoles, and quadrupoles were computed with the DDEC6 method as described in
(a) T. A. Manz and N. Gabaldon Limas, RSC Adv. 6 (2016) 47771-47801 DOI: 10.1039/c6ra04656h
(b) N. Gabaldon Limas and T. A. Manz, RSC Adv. 8 (2018) 2678-2707 DOI: 10.1039/c7ra11829e.
For each atom in the material, the electron cloud parameters were fit to the spherically averaged atom-in-material
electron density using radial positions for which this density was between 10^-4 and 10^-2 electrons per cubic bohr.
The polarizabilities, dispersion coefficients, and quantum Drude oscillator (QDO) parameters were fit using the MCLF method.
The magnetic structure of the system was optimized in VASP from the default ferromagnetic initial guess using spin polarization.
The atomic spin moments (ASMs) were computed on this optimized magnetic structure using the DDEC6 partition as inputs
to the method of T. A. Manz and D. S. Sholl, J. Chem. Theory Comput. 7 (2011) 4146-4164 DOI: 10.1021/ct200539n.
The RMSE and RRMSE were computed using a uniform grid with Ewald summation.
