# Supplementary material for: A collection of forcefield precursors for metal–organic frameworks
Source: RSC Adv. 2019 Nov 13;9(63):36492–507. doi: 10.1039/c9ra07327b (PMC9075174; doi:10.1039/c9ra07327b)
Supplement: RA-009-C9RA07327B-s4160 [file RA-009-C9RA07327B-s4160.xyz]

   64
jmolscript: load "" {1 1 1} spacegroup "x,y,z" unitcell [{     10.066200     0.000000     0.000000 }, {     -1.356028    11.368613     0.000000 }, {     -1.545324    -4.315439    11.923899 }]
Gd     7.175783     7.842207     7.345718     2.080704
Gd     4.601367     3.524977     2.882960     1.828411
Gd    -0.010935    -0.789033     4.578181     2.080710
Gd     2.563481     3.528197     9.040939     1.828516
H      7.482713     3.452112     4.471462     0.104101
H      0.986122     6.308557     3.803724     0.142635
H      8.755163     7.403751     1.311629     0.122114
H     -0.317865     3.601062     7.452437     0.104104
H      6.178726     0.744617     8.120175     0.142634
H     -1.590315    -0.350577    10.612270     0.122113
C     -1.041239     7.722826     4.482194     0.665388
C     -1.005763     6.230206     4.334337    -0.006346
C      7.963830     5.378386     4.470270    -0.071430
C      6.559024     5.914298     4.692054     0.684924
C      8.170666     4.000381     4.370109    -0.121098
C     -0.636753     3.467731     4.117322    -0.015413
C     -0.423642     1.980433     4.149517     0.613476
C      0.436411     4.334507     3.908654     0.025803
C      1.823090     3.901581     3.534244     0.625251
C      0.243628     5.702870     4.004045    -0.116087
C      6.851311     5.606628     1.383172     0.624951
C      8.137365     5.652033     0.620043    -0.038280
C      6.989633     0.287694    11.700922     0.000441
C      6.083655    -0.876327    11.380169     0.559867
C      9.001102     6.716669     0.822749    -0.157662
C      8.206087    -0.669652     7.441705     0.665388
C      8.170611     0.822968     7.589562    -0.006346
C     -0.798982     1.674788     7.453629    -0.071430
C      0.605824     1.138876     7.231845     0.684926
C     -1.005818     3.052793     7.553790    -0.121100
C      7.801601     3.585443     7.806577    -0.015414
C      7.588490     5.072741     7.774382     0.613474
C      6.728437     2.718667     8.015245     0.025802
C      5.341758     3.151593     8.389655     0.625252
C      6.921220     1.350304     7.919854    -0.116088
C      0.313537     1.446546    10.540727     0.624953
C     -0.972517     1.401141    11.303856    -0.038281
C      0.175215     6.765480     0.222977     0.000445
C      1.081193     7.929501     0.543730     0.559868
C     -1.836254     0.336505    11.101150    -0.157659
O     -1.198899     8.246803     5.644774    -0.766966
O     -0.825103     8.441393     3.492510    -0.559999
O      6.457826     7.078820     5.190473    -0.678657
O      5.580438     5.200001     4.382033    -0.603231
O      8.652031     1.195883     4.143555    -0.657628
O      0.749070     1.533860     4.230599    -0.641706
O      2.073629     3.559860     2.354970    -0.583609
O      2.742786     4.007466     4.407073    -0.641802
O      6.412362     4.463219     1.677693    -0.698585
O      6.302018     6.689848     1.723003    -0.564639
O      6.504383    -2.027030    11.685421    -0.580564
O      4.990593    -0.632217    10.803052    -0.574371
O      8.363747    -1.193629     6.279125    -0.766967
O      7.989951    -1.388219     8.431389    -0.559999
O      0.707022    -0.025646     6.733426    -0.678657
O      1.584410     1.853173     7.541866    -0.603261
O     -1.487183     5.857291     7.780344    -0.657616
O      6.415778     5.519314     7.693300    -0.641704
O      5.091219     3.493314     9.568929    -0.583630
O      4.422062     3.045708     7.516826    -0.641828
O      0.752486     2.589955    10.246206    -0.698616
O      0.862830     0.363326    10.200896    -0.564638
O      0.660465     9.080204     0.238478    -0.580565
O      2.174255     7.685391     1.120847    -0.574378

The following XYZ coordinates are in angstroms. Other properties are in atomic units.
The sperically averaged electron density of each atom fit to a function of the form exp(a - br)
eigen_1, eigen_2 and eigen_3 are the three eigenvalues of traceless quadrupole moment tensor
  atom number  atomic symbol              X              Y              Z     net charge C6 coefficient C8 coefficient C10 coefficient fluctuating dipole atomic polarizability isotropic forcefield polarizability              a              b squared Pearson coefficient          <r^3>          <r^4>         wp_QDO          m_QDO          q_QDO       dipole_x       dipole_y       dipole_z         dipole            Qxy            Qxz            Qyz     Q(x^2-y^2)  Q(3z^2 - R^2)        eigen_1        eigen_2        eigen_3 static polarizability      alpha(xx)      alpha(xy)      alpha(xz)      alpha(yy)      alpha(yz)      alpha(zz) atomic spin moment
            1             Gd       7.175783       7.842207       7.345718       2.080704     120.525101 0.26815222E+04  0.88771853E+05                                16.539784                           14.154465       2.242008       2.443207                    0.999493      76.159671     179.867024       0.660352       0.280180      -1.315045       0.016860       0.021151       0.015866       0.031358       0.092575       0.067772      -0.038137       0.539468       0.198767      -0.324493       0.054107       0.270387             20.119527      10.028254      -1.801295      -1.336389      35.235137       3.169557      15.095190           0.001201
            2             Gd       4.601367       3.524977       2.882960       1.828411     223.741923 0.60087377E+04  0.24820198E+06                                27.147367                           23.263191       0.131259       1.741641                    0.998252      93.818116     263.895836       0.439033       0.337743      -1.230624      -0.041654       0.187880      -0.129113       0.231741       0.043895       0.077649       0.278656       0.315959       1.334386      -0.466602      -0.075983       0.542585             32.051853      53.786339       8.614502      -6.385478      19.263182      -1.426797      23.106038           0.345973
            3             Gd      -0.010935      -0.789033       4.578181       2.080710     120.527019 0.26815642E+04  0.88773606E+05                                16.539992                           14.154594       2.242012       2.443209                    0.999493      76.159737     179.867660       0.660347       0.280181      -1.315044      -0.016864      -0.021149      -0.015866       0.031359       0.092573       0.067774      -0.038137       0.539454       0.198777      -0.324488       0.054108       0.270380             20.119854      10.028401      -1.801401      -1.336420      35.235870       3.169526      15.095292           0.001194
            4             Gd       2.563481       3.528197       9.040939       1.828516     223.575638 0.60032100E+04  0.24791358E+06                                27.132815                           23.251294       0.131829       1.741932                    0.998249      93.792074     263.780156       0.439185       0.337708      -1.230671       0.041529      -0.187474       0.128944       0.231296       0.043401       0.077759       0.278112       0.314339       1.332475      -0.465276      -0.076515       0.541791             32.034020      53.754522       8.609253      -6.381820      19.253384      -1.425818      23.094154           0.345769
            5              H       7.482713       3.452112       4.471462       0.104101       1.052270 0.82469841E+01  0.83282932E+02                                 1.833141                            1.778338      -1.450809       2.190243                    0.992292       4.025726      12.228352       0.421774       1.438020      -0.674481      -0.017303      -0.020945       0.007312       0.028135      -0.002881      -0.010654      -0.004866      -0.004813      -0.000671      -0.013769       0.003865       0.009904              1.853724       2.084884       0.261468      -0.087203       1.911219      -0.128773       1.565070           0.003287
            6              H       0.986122       6.308557       3.803724       0.142635       1.211396 0.95627653E+01  0.98340530E+02                                 1.913656                            1.841280      -1.046389       2.402976                    0.996630       3.486604      10.049351       0.447992       1.329497      -0.700928       0.034281       0.027111      -0.016045       0.046558       0.006263      -0.004667       0.004108       0.000885      -0.050535      -0.018693       0.003979       0.014714              1.926929       2.190791       0.351465      -0.201711       1.974403      -0.152621       1.615592           0.000056
            7              H       8.755163       7.403751       1.311629       0.122114       1.017297 0.75793272E+01  0.74466264E+02                                 1.760657                            1.682300      -1.287287       2.284681                    0.995055       3.666255      10.758357       0.445215       1.400256      -0.683322      -0.008626       0.032179       0.012521       0.035590       0.000002      -0.000451       0.005641      -0.010888      -0.010434      -0.005984      -0.003631       0.009615              1.790203       1.576869      -0.097370      -0.193758       1.869767       0.414444       1.923972          -0.000190
            8              H      -0.317865       3.601062       7.452437       0.104104       1.052204 0.82462650E+01  0.83273279E+02                                 1.833024                            1.778232      -1.450679       2.190312                    0.992294       4.025405      12.226925       0.421801       1.437973      -0.674492       0.017308       0.020951      -0.007310       0.028142      -0.002864      -0.010651      -0.004861      -0.004815      -0.000698      -0.013759       0.003857       0.009902              1.853602       2.084735       0.261444      -0.087195       1.911090      -0.128760       1.564981           0.003285
            9              H       6.178726       0.744617       8.120175       0.142634       1.211411 0.95629546E+01  0.98343215E+02                                 1.913693                            1.841315      -1.046399       2.402971                    0.996630       3.486646      10.049594       0.447980       1.329521      -0.700923      -0.034281      -0.027111       0.016046       0.046559       0.006262      -0.004668       0.004108       0.000885      -0.050543      -0.018696       0.003981       0.014715              1.926966       2.190834       0.351472      -0.201717       1.974442      -0.152625       1.615622           0.000056
           10              H      -1.590315      -0.350577      10.612270       0.122113       1.017299 0.75793435E+01  0.74466458E+02                                 1.760659                            1.682302      -1.287289       2.284680                    0.995055       3.666257      10.758363       0.445215       1.400256      -0.683322       0.008626      -0.032179      -0.012521       0.035590       0.000002      -0.000451       0.005640      -0.010887      -0.010434      -0.005984      -0.003631       0.009615              1.790205       1.576870      -0.097371      -0.193759       1.869768       0.414445       1.923976          -0.000189
           11              C      -1.041239       7.722826       4.482194       0.665388      22.949825 0.24695123E+03  0.51222384E+04                                 7.616446                            5.682745      -0.234424       1.986227                    0.999390      22.132960      62.998481       0.602173       0.490384      -1.005237       0.022339       0.043188       0.017356       0.051628      -0.004928       0.039660       0.011096       0.259428      -0.038368      -0.124737      -0.021293       0.146030              9.112874       4.509305      -0.573326      -1.385735      13.635478       1.543168       9.193839           0.000159
           12              C      -1.005763       6.230206       4.334337      -0.006346      36.090377 0.45930673E+03  0.10934725E+05                                 9.671656                            7.283533      -0.208876       1.950369                    0.997961      27.533862      79.347597       0.594003       0.433124      -1.055032       0.003781      -0.034716      -0.025881       0.043466       0.001955       0.016793      -0.005089      -0.013510       0.151516      -0.035786      -0.018300       0.054086             11.584218      11.676607      -1.062848      -1.963879      16.955398       1.395679       6.120649           0.000155
           13              C       7.963830       5.378386       4.470270      -0.071430      36.091790 0.50147765E+03  0.12231697E+05                                 9.737649                            7.667628      -0.213414       1.931740                    0.997812      29.075827      85.448985       0.571175       0.439645      -1.048698       0.048452      -0.027222      -0.039329       0.068084       0.006177       0.006800      -0.004558      -0.020990       0.083634      -0.027215      -0.001972       0.029187             11.236433      14.159126      -1.674667      -1.449341      13.518640       0.159674       6.031534          -0.000221
           14              C       6.559024       5.914298       4.692054       0.684924      21.496360 0.24568173E+03  0.51257938E+04                                 7.418589                            5.783945      -0.559282       1.885266                    0.997727      22.610107      66.067318       0.574925       0.510630      -0.988045      -0.092100       0.049868      -0.013640       0.105619      -0.010807      -0.018082      -0.083568      -0.042356       0.147301      -0.076939      -0.033948       0.110887              8.393790      10.415687       0.294934       0.433948       8.706576       2.380616       6.059106           0.001377
           15              C       8.170666       4.000381       4.370109      -0.121098      33.116600 0.47483065E+03  0.11607499E+05                                 9.472629                            7.641139      -0.514818       1.801198                    0.998300      31.845890      98.679367       0.543372       0.461114      -1.019955       0.023032       0.011513      -0.020744       0.033066       0.012882      -0.004776      -0.011859      -0.032661       0.161373      -0.047699      -0.008704       0.056404             10.757008      12.409847      -3.430781      -1.016745      13.902200      -0.318620       5.958977           0.001888
           16              C      -0.636753       3.467731       4.117322      -0.015413      34.555660 0.43045739E+03  0.10041951E+05                                 9.280912                            6.951008       0.242528       2.108119                    0.998907      26.593912      74.859289       0.623766       0.420917      -1.066949      -0.019050       0.033843      -0.022461       0.044864       0.003403       0.011079       0.008816       0.027100       0.050728      -0.023946      -0.001444       0.025391             11.053463      12.011080      -1.601719      -1.468594      15.651922      -1.287896       5.497385          -0.000317
           17              C      -0.423642       1.980433       4.149517       0.613476      20.903726 0.25489995E+03  0.53322476E+04                                 7.134091                            5.748023      -0.106895       2.020027                    0.999566      22.744958      65.139722       0.602375       0.486070      -1.006875       0.002481      -0.032411      -0.023555       0.040143       0.012437      -0.005478       0.009089       0.114909       0.350389      -0.117579       0.000216       0.117363              8.041742       7.384057      -0.626263       0.111306      12.341233      -0.989862       4.399935           0.000045
           18              C       0.436411       4.334507       3.908654       0.025803      34.983307 0.43036864E+03  0.10059053E+05                                 9.460207                            7.033993      -0.035636       2.016206                    0.998602      26.543818      75.269786       0.607848       0.431116      -1.058506      -0.030218       0.011883      -0.014998       0.035767      -0.002916       0.026955      -0.006034      -0.001846       0.168025      -0.036892      -0.027426       0.064318             11.307036      15.931916      -1.335726      -2.680781      12.251810      -0.386631       5.737381           0.000300
           19              C       1.823090       3.901581       3.534244       0.625251      22.969210 0.25783521E+03  0.54053838E+04                                 7.620627                            5.802733      -0.224179       1.983843                    0.999398      22.605890      64.666052       0.596578       0.489727      -1.005683       0.022282      -0.008284      -0.005862       0.024485       0.045936       0.025628      -0.044390      -0.204088      -0.068823      -0.114294      -0.018667       0.132961              8.946799      13.748563      -1.385459      -0.628075       4.793973       0.669504       8.297859           0.001022
           20              C       0.243628       5.702870       4.004045      -0.116087      31.868246 0.43987257E+03  0.10411469E+05                                 8.832561                            7.071999       0.121404       2.027577                    0.998079      29.237043      85.396802       0.606921       0.426372      -1.053896      -0.023894      -0.011944      -0.024574       0.036296       0.013820      -0.001547       0.001929       0.008842       0.049519      -0.022918       0.006255       0.016662              9.951221      11.664954      -2.976770      -1.995349      12.673937       0.350020       5.514772           0.000662
           21              C       6.851311       5.606628       1.383172       0.624951      21.036014 0.26003249E+03  0.54873707E+04                                 7.255812                            5.882725      -0.500930       1.890718                    0.998249      23.183040      67.508587       0.581579       0.499069      -0.996502      -0.057611      -0.043111       0.013553       0.073221       0.006299       0.083898       0.011240      -0.004543       0.157381      -0.081181      -0.025222       0.106403              8.054811       9.663804       0.310748      -3.600393       7.342663      -0.257292       7.157965           0.000359
           22              C       8.137365       5.652033       0.620043      -0.038280      36.528787 0.46556232E+03  0.11107339E+05                                 9.674948                            7.256616       0.027912       2.016415                    0.999230      27.877122      80.095661       0.605274       0.424152      -1.061891       0.031483       0.010593      -0.029967       0.044737      -0.006280       0.013277      -0.025660      -0.035121      -0.044630      -0.031703      -0.008535       0.040238             11.369030      14.221793       2.413184      -4.899223       9.236806       1.906298      10.648491           0.006106
           23              C       6.989633       0.287694      11.700922       0.000441      35.580127 0.45589003E+03  0.10831353E+05                                 9.517288                            7.202630      -0.097303       1.975973                    0.999174      27.640345      79.530631       0.604130       0.426730      -1.059137       0.031364       0.025654       0.008402       0.041382      -0.031171       0.014410      -0.034401      -0.004463       0.026105      -0.040878      -0.013784       0.054662             10.918931      12.954338       2.976723      -3.094879      10.233512       2.589058       9.568943           0.026271
           24              C       6.083655      -0.876327      11.380169       0.559867      22.743396 0.28132131E+03  0.60873950E+04                                 7.699232                            6.191420      -0.605208       1.845862                    0.997628      24.653696      73.992506       0.553947       0.510986      -0.985298      -0.028001      -0.034978      -0.002729       0.044888      -0.014938      -0.089025       0.024291       0.066881       0.228916      -0.075506      -0.061987       0.137493              8.288862       9.090423       0.902133       1.944067       9.788695      -0.075881       5.987469          -0.008994
           25              C       9.001102       6.716669       0.822749      -0.157662      33.371092 0.46006304E+03  0.11119417E+05                                 9.377376                            7.425391      -0.366931       1.848132                    0.998410      31.432177      95.755581       0.563883       0.449420      -1.030089      -0.002319      -0.002191      -0.028347       0.028526      -0.027997       0.025616      -0.007690      -0.043128       0.035402      -0.048134       0.005875       0.042259             10.491887      13.331542       3.166702      -3.308524       9.130188       1.323725       9.013932           0.010946
           26              C       8.206087      -0.669652       7.441705       0.665388      22.949756 0.24695068E+03  0.51222274E+04                                 7.616441                            5.682746      -0.234424       1.986227                    0.999390      22.132980      62.998669       0.602171       0.490385      -1.005235      -0.022338      -0.043188      -0.017356       0.051628      -0.004927       0.039659       0.011097       0.259426      -0.038369      -0.124736      -0.021292       0.146029              9.112853       4.509303      -0.573332      -1.385742      13.635404       1.543141       9.193853           0.000159
           27              C       8.170611       0.822968       7.589562      -0.006346      36.090349 0.45930780E+03  0.10934768E+05                                 9.671677                            7.283563      -0.208876       1.950369                    0.997961      27.533938      79.348140       0.593998       0.433127      -1.055030      -0.003780       0.034716       0.025881       0.043466       0.001955       0.016790      -0.005089      -0.013513       0.151517      -0.035786      -0.018299       0.054085             11.584218      11.676619      -1.062896      -1.963904      16.955350       1.395684       6.120684           0.000155
           28              C      -0.798982       1.674788       7.453629      -0.071430      36.091698 0.50147818E+03  0.12231711E+05                                 9.737615                            7.667624      -0.213423       1.931737                    0.997812      29.075836      85.448964       0.571176       0.439644      -1.048699      -0.048452       0.027222       0.039329       0.068083       0.006177       0.006799      -0.004559      -0.020991       0.083636      -0.027215      -0.001972       0.029187             11.236359      14.159061      -1.674709      -1.449368      13.518473       0.159678       6.031544          -0.000220
           29              C       0.605824       1.138876       7.231845       0.684926      21.496326 0.24568217E+03  0.51258080E+04                                 7.418593                            5.783959      -0.559322       1.885253                    0.997727      22.610172      66.067657       0.574922       0.510632      -0.988043       0.092100      -0.049868       0.013640       0.105619      -0.010808      -0.018083      -0.083571      -0.042356       0.147304      -0.076942      -0.033948       0.110890              8.393782      10.415706       0.294913       0.433921       8.706525       2.380594       6.059115           0.001376
           30              C      -1.005818       3.052793       7.553790      -0.121100      33.116467 0.47483127E+03  0.11607496E+05                                 9.472562                            7.641131      -0.514797       1.801205                    0.998300      31.845650      98.677916       0.543375       0.461113      -1.019958      -0.023030      -0.011510       0.020744       0.033064       0.012898      -0.004775      -0.011855      -0.032667       0.161346      -0.047707      -0.008687       0.056394             10.756876      12.409615      -3.430778      -1.016748      13.902040      -0.318604       5.958973           0.001887
           31              C       7.801601       3.585443       7.806577      -0.015414      34.555472 0.43045755E+03  0.10041954E+05                                 9.280858                            6.951004       0.242526       2.108118                    0.998907      26.593934      74.859311       0.623767       0.420917      -1.066950       0.019050      -0.033843       0.022462       0.044864       0.003404       0.011079       0.008815       0.027102       0.050722      -0.023946      -0.001443       0.025389             11.053348      12.010838      -1.601725      -1.468562      15.651830      -1.287879       5.497375          -0.000316
           32              C       7.588490       5.072741       7.774382       0.613474      20.904190 0.25490631E+03  0.53324028E+04                                 7.134187                            5.748093      -0.106898       2.020024                    0.999566      22.744937      65.139353       0.602373       0.486069      -1.006877      -0.002481       0.032411       0.023555       0.040143       0.012438      -0.005477       0.009088       0.114917       0.350375      -0.117580       0.000222       0.117358              8.041851       7.384122      -0.626250       0.111315      12.341451      -0.989879       4.399980           0.000047
           33              C       6.728437       2.718667       8.015245       0.025802      34.983371 0.43037254E+03  0.10059181E+05                                 9.460251                            7.034059      -0.035656       2.016199                    0.998602      26.543972      75.270698       0.607840       0.431121      -1.058502       0.030217      -0.011882       0.015000       0.035767      -0.002917       0.026952      -0.006037      -0.001846       0.168015      -0.036889      -0.027425       0.064314             11.307027      15.931753      -1.335754      -2.680743      12.251921      -0.386638       5.737407           0.000301
           34              C       5.341758       3.151593       8.389655       0.625252      22.969178 0.25783607E+03  0.54053909E+04                                 7.620547                            5.802701      -0.224155       1.983849                    0.999398      22.605724      64.664917       0.596588       0.489720      -1.005689      -0.022279       0.008283       0.005861       0.024481       0.045939       0.025631      -0.044395      -0.204101      -0.068827      -0.114302      -0.018668       0.132970              8.946650      13.748185      -1.385463      -0.628018       4.793934       0.669511       8.297831           0.001023
           35              C       6.921220       1.350304       7.919854      -0.116088      31.868668 0.43988055E+03  0.10411727E+05                                 8.832699                            7.072108       0.121384       2.027569                    0.998079      29.237337      85.398523       0.606909       0.426378      -1.053890       0.023895       0.011944       0.024578       0.036300       0.013818      -0.001557       0.001927       0.008838       0.049488      -0.022911       0.006258       0.016653              9.951367      11.665091      -2.976817      -1.995383      12.674144       0.350020       5.514867           0.000663
           36              C       0.313537       1.446546      10.540727       0.624953      21.036068 0.26003446E+03  0.54874195E+04                                 7.255811                            5.882743      -0.500944       1.890712                    0.998249      23.183063      67.508568       0.581579       0.499068      -0.996503       0.057610       0.043112      -0.013553       0.073220       0.006296       0.083900       0.011241      -0.004544       0.157385      -0.081184      -0.025221       0.106405              8.054786       9.663736       0.310704      -3.600356       7.342658      -0.257270       7.157965           0.000359
           37              C      -0.972517       1.401141      11.303856      -0.038281      36.528676 0.46556256E+03  0.11107348E+05                                 9.674929                            7.256623       0.027909       2.016414                    0.999230      27.877123      80.095699       0.605273       0.424153      -1.061891      -0.031482      -0.010593       0.029966       0.044736      -0.006279       0.013277      -0.025661      -0.035123      -0.044629      -0.031703      -0.008535       0.040239             11.368978      14.221672       2.413148      -4.899158       9.236788       1.906326      10.648473           0.006108
           38              C       0.175215       6.765480       0.222977       0.000445      35.580036 0.45588865E+03  0.10831313E+05                                 9.517277                            7.202622      -0.097302       1.975974                    0.999174      27.640299      79.530486       0.604129       0.426731      -1.059137      -0.031365      -0.025654      -0.008403       0.041382      -0.031171       0.014409      -0.034402      -0.004463       0.026105      -0.040879      -0.013783       0.054662             10.918916      12.954315       2.976734      -3.094836      10.233519       2.589070       9.568913           0.026269
           39              C       1.081193       7.929501       0.543730       0.559868      22.743314 0.28131961E+03  0.60873493E+04                                 7.699215                            6.191400      -0.605210       1.845862                    0.997628      24.653640      73.992298       0.553948       0.510986      -0.985299       0.028002       0.034977       0.002729       0.044888      -0.014939      -0.089026       0.024290       0.066880       0.228921      -0.075506      -0.061988       0.137494              8.288849       9.090400       0.902135       1.944075       9.788699      -0.075879       5.987446          -0.008998
           40              C      -1.836254       0.336505      11.101150      -0.157659      33.370976 0.46006151E+03  0.11119370E+05                                 9.377351                            7.425377      -0.366929       1.848134                    0.998410      31.432126      95.755377       0.563884       0.449420      -1.030089       0.002320       0.002191       0.028346       0.028525      -0.027997       0.025616      -0.007690      -0.043127       0.035403      -0.048134       0.005874       0.042259             10.491853      13.331475       3.166669      -3.308514       9.130148       1.323731       9.013937           0.010947
           41              O      -1.198899       8.246803       5.644774      -0.766966      45.083200 0.70622769E+03  0.18223313E+05                                10.129440                            8.258661       0.245176       2.068521                    0.998211      31.621789      86.859320       0.655417       0.362164      -1.133510       0.085484      -0.056437      -0.005227       0.102567      -0.029952       0.040364       0.065619       0.136726       0.101283      -0.125342       0.038638       0.086705             11.913635       6.725140      -1.160030      -2.421013      14.717650       5.361828      14.298114           0.000201
           42              O      -0.825103       8.441393       3.492510      -0.559999      31.324501 0.47843452E+03  0.11149759E+05                                 7.832587                            6.730889       0.748164       2.311047                    0.995697      26.789502      68.908957       0.740133       0.355102      -1.144254       0.034467      -0.103878      -0.078746       0.134832      -0.008248       0.009521      -0.045022       0.138763       0.107263      -0.102132       0.039445       0.062687              8.576670       4.827161       0.196246      -1.372044      10.371774      -1.281035      10.531074          -0.000138
           43              O       6.457826       7.078820       5.190473      -0.678657      39.352238 0.63879927E+03  0.16104580E+05                                 9.297149                            7.925092       0.110609       2.050753                    0.995676      30.169310      82.404608       0.658940       0.368702      -1.126382      -0.045102      -0.022175      -0.138625       0.147454       0.032185       0.023184      -0.022667      -0.108746       0.065358      -0.081963       0.021978       0.059985             10.286493       6.922816      -0.130239       0.000254      14.674375       4.744267       9.262290           0.000212
           44              O       5.580438       5.200001       4.382033      -0.603231      42.229641 0.63642446E+03  0.16023175E+05                                 9.784740                            7.947721       0.069992       2.057018                    0.994980      29.141852      79.437823       0.653634       0.372194      -1.124193       0.006494       0.085999       0.049051       0.099218       0.038027       0.000088      -0.048856      -0.008319       0.105703      -0.067964      -0.002308       0.070273             11.152543      16.470800       4.817518       3.087642       8.546645       1.773921       8.440183          -0.006596
           45              O       8.652031       1.195883       4.143555      -0.657628      35.267251 0.62296748E+03  0.15625653E+05                                 8.652568                            7.867588       0.409970       2.147652                    0.996441      30.058912      82.210563       0.655366       0.372605      -1.122095      -0.036309       0.096389      -0.018075       0.104575       0.068469      -0.032931      -0.006218      -0.044236       0.184993      -0.106008       0.026100       0.079908              9.140707       8.417919       2.326047       0.138552      12.545736      -0.900221       6.458465           0.006219
           46              O       0.749070       1.533860       4.230599      -0.641706      34.335459 0.60906585E+03  0.15163253E+05                                 8.470106                            7.751600       0.389337       2.150133                    0.996498      29.441126      79.742831       0.665010       0.369956      -1.126157       0.022972       0.113631      -0.003794       0.115992      -0.019346       0.030296      -0.008378       0.116624       0.194998      -0.094015       0.010922       0.083093              8.900159      10.205611      -1.681993      -0.087386      10.241340      -1.273130       6.253527           0.001574
           47              O       2.073629       3.559860       2.354970      -0.583609      29.437809 0.47831262E+03  0.11159661E+05                                 7.438201                            6.688843       1.059956       2.386089                    0.998864      27.612155      71.346145       0.748420       0.350769      -1.146388      -0.105066       0.009639      -0.035889       0.111444       0.024789      -0.025551       0.002652      -0.123613       0.179246      -0.100553       0.036540       0.064013              7.820485       7.634077      -0.391712      -1.500796       5.007345       0.821605      10.820033          -0.004984
           48              O       2.742786       4.007466       4.407073      -0.641802      41.219221 0.63674048E+03  0.16014891E+05                                 9.603046                            7.898058       0.430257       2.159686                    0.996173      29.643447      80.464603       0.662880       0.367375      -1.129146      -0.054254       0.020011       0.053579       0.078833       0.053442       0.088510      -0.053042      -0.018827      -0.068688      -0.135833       0.055776       0.080057             11.164307      18.050744       0.334342       3.742167       5.720742      -0.371117       9.721435          -0.003854
           49              O       6.412362       4.463219       1.677693      -0.698585      44.156380 0.78438912E+03  0.20807756E+05                                10.055213                            8.798837       0.113126       2.031501                    0.996626      31.457372      88.016659       0.623824       0.370127      -1.125771       0.096043       0.061997      -0.085674       0.142857       0.011818       0.050233       0.005600      -0.032129       0.062566      -0.059116       0.003914       0.055202             10.995813      11.886051       3.976652      -3.747151      10.297246      -2.428392      10.804142          -0.009671
           50              O       6.302018       6.689848       1.723003      -0.564639      28.674996 0.48791542E+03  0.11455761E+05                                 7.306735                            6.785872       0.720650       2.260971                    0.999032      28.016175      72.937427       0.737104       0.353914      -1.142301       0.005509      -0.001551      -0.008687       0.010402      -0.064424       0.064196       0.046673      -0.057451       0.135762      -0.129195       0.047495       0.081701              7.425435       7.721252      -2.394560      -1.007392       7.930915       1.060627       6.624139          -0.001005
           51              O       6.504383      -2.027030      11.685421      -0.580564      38.258260 0.65035175E+03  0.16532593E+05                                 9.191086                            8.096755       0.186206       2.054008                    0.998006      30.617837      85.033967       0.637395       0.378011      -1.115107      -0.002158       0.058554      -0.007354       0.059053      -0.086746      -0.015556      -0.048783      -0.030812       0.055554      -0.112129       0.021258       0.090871              9.553135       6.609492      -1.580793       0.447170      14.689054      -1.617073       7.360859           0.132372
           52              O       4.990593      -0.632217      10.803052      -0.574371      37.048292 0.62875900E+03  0.15835646E+05                                 8.983291                            7.940139       0.272544       2.087990                    0.998255      30.177895      83.188082       0.646772       0.376013      -1.117550       0.028355      -0.004974       0.042118       0.051017      -0.068734       0.003856      -0.015706       0.140048       0.149487      -0.124022       0.047336       0.076687              9.443295      13.266032      -0.451074       3.527919       6.224079      -0.271976       8.839774           0.117307
           53              O       8.363747      -1.193629       6.279125      -0.766967      45.084388 0.70625074E+03  0.18224079E+05                                10.129680                            8.258851       0.245173       2.068520                    0.998211      31.621972      86.860580       0.655402       0.362169      -1.133505      -0.085482       0.056437       0.005228       0.102565      -0.029948       0.040358       0.065621       0.136717       0.101285      -0.125337       0.038640       0.086698             11.913921       6.725284      -1.160048      -2.421092      14.718011       5.361924      14.298468           0.000200
           54              O       7.989951      -1.388219       8.431389      -0.559999      31.324372 0.47843171E+03  0.11149675E+05                                 7.832556                            6.730860       0.748165       2.311048                    0.995697      26.789473      68.908776       0.740136       0.355101      -1.144255      -0.034467       0.103878       0.078746       0.134831      -0.008246       0.009520      -0.045022       0.138763       0.107260      -0.102131       0.039445       0.062686              8.576633       4.827138       0.196247      -1.372042      10.371675      -1.281056      10.531085          -0.000134
           55              O       0.707022      -0.025646       6.733426      -0.678657      39.352750 0.63881268E+03  0.16105016E+05                                 9.297259                            7.925207       0.110601       2.050751                    0.995676      30.169445      82.405453       0.658930       0.368705      -1.126378       0.045102       0.022176       0.138626       0.147455       0.032185       0.023188      -0.022667      -0.108753       0.065357      -0.081968       0.021980       0.059987             10.286594       6.922919      -0.130267       0.000237      14.674448       4.744281       9.262414           0.000212
           56              O       1.584410       1.853173       7.541866      -0.603261      42.229489 0.63642378E+03  0.16023120E+05                                 9.784665                            7.947675       0.070158       2.057062                    0.994981      29.142032      79.437680       0.653643       0.372190      -1.124198      -0.006500      -0.086016      -0.049063       0.099239       0.038022       0.000093      -0.048867      -0.008322       0.105710      -0.067968      -0.002313       0.070281             11.152438      16.470610       4.817471       3.087586       8.546569       1.773903       8.440135          -0.006592
           57              O      -1.487183       5.857291       7.780344      -0.657616      35.261933 0.62284572E+03  0.15621754E+05                                 8.651448                            7.866601       0.410228       2.147744                    0.996443      30.057450      82.202927       0.655438       0.372585      -1.122116       0.036335      -0.096390       0.018079       0.104585       0.068474      -0.032906      -0.006217      -0.044120       0.184883      -0.105971       0.026097       0.079874              9.139475       8.416866       2.325836       0.138516      12.543879      -0.900014       6.457679           0.006212
           58              O       6.415778       5.519314       7.693300      -0.641704      34.333630 0.60902561E+03  0.15161973E+05                                 8.469710                            7.751267       0.389391       2.150153                    0.996498      29.440711      79.740481       0.665036       0.369948      -1.126164      -0.022980      -0.113629       0.003795       0.115992      -0.019358       0.030291      -0.008377       0.116654       0.194953      -0.094026       0.010942       0.083083              8.899717      10.205024      -1.682001      -0.087344      10.240850      -1.273033       6.253278           0.001574
           59              O       5.091219       3.493314       9.568929      -0.583630      29.436455 0.47828491E+03  0.11158823E+05                                 7.437871                            6.688565       1.060077       2.386120                    0.998864      27.612113      71.344815       0.748452       0.350760      -1.146398       0.105090      -0.009645       0.035887       0.111466       0.024798      -0.025539       0.002647      -0.123647       0.179255      -0.100569       0.036557       0.064012              7.820113       7.633588      -0.391707      -1.500727       5.007155       0.821589      10.819596          -0.004980
           60              O       4.422062       3.045708       7.516826      -0.641828      41.219124 0.63674082E+03  0.16014866E+05                                 9.602970                            7.898022       0.430412       2.159728                    0.996174      29.643613      80.464380       0.662888       0.367371      -1.129151       0.054269      -0.020008      -0.053586       0.078847       0.053436       0.088519      -0.053065      -0.018857      -0.068728      -0.135855       0.055806       0.080049             11.164172      18.050428       0.334295       3.742144       5.720692      -0.371126       9.721396          -0.003850
           61              O       0.752486       2.589955      10.246206      -0.698616      44.155345 0.78437379E+03  0.20807174E+05                                10.054947                            8.798665       0.113323       2.031556                    0.996627      31.457385      88.015306       0.623842       0.370119      -1.125780      -0.096065      -0.062006       0.085684       0.142881       0.011806       0.050230       0.005593      -0.032155       0.062557      -0.059121       0.003931       0.055190             10.995476      11.885574       3.976492      -3.746963      10.296988      -2.428315      10.803865          -0.009667
           62              O       0.862830       0.363326      10.200896      -0.564638      28.674522 0.48790442E+03  0.11455430E+05                                 7.306625                            6.785770       0.720676       2.260978                    0.999033      28.016060      72.936733       0.737114       0.353912      -1.142304      -0.005510       0.001551       0.008687       0.010403      -0.064424       0.064197       0.046672      -0.057450       0.135766      -0.129196       0.047495       0.081701              7.425325       7.721144      -2.394544      -1.007368       7.930765       1.060621       6.624065          -0.001001
           63              O       0.660465       9.080204       0.238478      -0.580565      38.257632 0.65033698E+03  0.16532117E+05                                 9.190971                            8.096647       0.186220       2.054014                    0.998006      30.617608      85.032949       0.637401       0.378010      -1.115108       0.002160      -0.058554       0.007351       0.059053      -0.086741      -0.015565      -0.048789      -0.030802       0.055562      -0.112131       0.021266       0.090865              9.553021       6.609404      -1.580774       0.447184      14.688905      -1.617065       7.360752           0.132376
           64              O       2.174255       7.685391       1.120847      -0.574378      37.049621 0.62878768E+03  0.15836567E+05                                 8.983569                            7.940375       0.272498       2.087974                    0.998254      30.178212      83.189799       0.646755       0.376019      -1.117545      -0.028358       0.004972      -0.042118       0.051018      -0.068738       0.003859      -0.015709       0.140057       0.149494      -0.124030       0.047336       0.076694              9.443594      13.266488      -0.451081       3.528074       6.224277      -0.271974       8.840017           0.117299

******************************************************
Auxiliary information for the entire system
The total spin magnetic moment of the unit cell is   1.243245
The total net atomic charge of the unit cell is   0.000001
Accuracy of reproducing the electrostatic potential in the unit cell:
  The inner radius (bohr) =    5.0000
  The outer radius (bohr) =   12.0000
  Valid grid points have density less than (e/(bohr^3)) =    0.0001
  The number of valid grid points were=        68419
  The rms potential error without charges in kcal/mol is=     13.97320
  The rms potential error with partial charges in kcal/mol is=      2.39709
  The RRMSE value at monopole order=      0.17155
  The rms potential error with partial charges and cloud penetration in kcal/mol is=      2.38631
  The RRMSE value at monopole order with cloud penetration is=      0.17078
  The rms potential error with partial charges and atomic dipoles in kcal/mol is=      1.13160
  The RRMSE value at dipole order=      0.08098
  The rms potential error with partial charges, atomic dipoles and cloud penetration in kcal/mol is=      1.11374
  The RRMSE value at dipole order with cloud penetration=      0.07971

******************************************************
The electron densities and ab initio electrostatic potential were computed in VASP using the PBE functional and
projector augmented wave method. See the main text of the journal article for a description of computational details.
The atomic charges, dipoles, and quadrupoles were computed with the DDEC6 method as described in
(a) T. A. Manz and N. Gabaldon Limas, RSC Adv. 6 (2016) 47771-47801 DOI: 10.1039/c6ra04656h
(b) N. Gabaldon Limas and T. A. Manz, RSC Adv. 8 (2018) 2678-2707 DOI: 10.1039/c7ra11829e.
For each atom in the material, the electron cloud parameters were fit to the spherically averaged atom-in-material
electron density using radial positions for which this density was between 10^-4 and 10^-2 electrons per cubic bohr.
The polarizabilities, dispersion coefficients, and quantum Drude oscillator (QDO) parameters were fit using the MCLF method.
The magnetic structure of the system was optimized in VASP from the default ferromagnetic initial guess using spin polarization.
The atomic spin moments (ASMs) were computed on this optimized magnetic structure using the DDEC6 partition as inputs
to the method of T. A. Manz and D. S. Sholl, J. Chem. Theory Comput. 7 (2011) 4146-4164 DOI: 10.1021/ct200539n.
The RMSE and RRMSE were computed using a uniform grid with Ewald summation.
