# Supplementary material for: A collection of forcefield precursors for metal–organic frameworks
Source: RSC Adv. 2019 Nov 13;9(63):36492–507. doi: 10.1039/c9ra07327b (PMC9075174; doi:10.1039/c9ra07327b)
Supplement: RA-009-C9RA07327B-s4161 [file RA-009-C9RA07327B-s4161.xyz]

  148
jmolscript: load "" {1 1 1} spacegroup "x,y,z" unitcell [{      7.396000     0.000000     0.000000 }, {      0.000000    15.666000     0.000000 }, {     -3.698115    -6.266955    15.992974 }]
Cu     4.716889     3.335669     8.079970     0.905711
Cu     5.376559     4.356910     5.190360     0.924966
Cu     1.018890    -1.769624     7.913004     0.905890
Cu     1.678518    -2.790865    10.802614     0.924410
Cu    -1.019004     6.063376     7.913004     0.905719
Cu    -1.678674     5.042135    10.802614     0.924953
Cu     2.678995    11.168669     8.079970     0.905903
Cu     2.019367    12.189910     5.190360     0.924397
H     -0.999290     2.418707    12.589669     0.140637
H     -2.062812     0.388817     9.410266     0.140172
H     -1.426772    -1.018066    11.601303     0.352996
H     -0.983020    -0.238880    12.791181     0.350229
H      4.714160    -0.902604     6.972937     0.132718
H      6.438931     0.672569     3.716767     0.120399
H     -0.492594    14.230267     2.904324     0.115559
H      2.399248     4.177740     1.979930     0.112448
H      6.379020    12.375995     4.190159     0.108691
H      2.698776    -0.852662     3.403305     0.141063
H      1.635208     1.177228     6.582708     0.140614
H      2.271280     2.584111     4.391671     0.354738
H      2.715049     1.804925     3.201793     0.350499
H      1.016146     2.468649     9.020037     0.132527
H      2.740869     0.893476    12.276207     0.119649
H      3.205332     3.001778    13.088650     0.115973
H     -1.298838    -2.611695    14.013044     0.113247
H      2.680965     4.856050    11.802815     0.108751
H      4.697175     6.980338     3.403305     0.140635
H      5.760697     9.010228     6.582708     0.140173
H      5.124657    10.417111     4.391671     0.352995
H      4.680905     9.637925     3.201793     0.350230
H     -1.016275    10.301649     9.020037     0.132716
H     -2.741046     8.726476    12.276207     0.120399
H      4.190479    -4.831222    13.088650     0.115555
H      1.298637     5.221305    14.013044     0.112463
H     -2.681135    -2.976950    11.802815     0.108695
H      0.999109    10.251707    12.589669     0.141063
H      2.062677     8.221817     9.410266     0.140615
H      1.426605     6.814934    11.601303     0.354738
H      0.982836     7.594120    12.791181     0.350502
H      2.681739     6.930396     6.972937     0.132525
H      0.957016     8.505569     3.716767     0.119649
H      0.492553     6.397267     2.904324     0.115967
H      4.996723    12.010740     1.979930     0.113262
H      1.016920     4.542995     4.190159     0.108755
H      5.858372     3.916500     0.000000     0.118240
H      1.263237     3.916500     0.000000     0.114689
H      1.537628    11.749500     0.000000     0.118258
H      6.132763    11.749500     0.000000     0.114715
C     -1.303999     2.200666    11.738843     0.054495
C     -1.886791     1.090007     9.995609     0.080311
C      5.027754    12.158033     6.461481     0.598394
C      5.164582    -1.006911     6.163692    -0.151640
C      5.555096     0.093807     5.437611    -0.033856
C      5.450811    13.386713     5.680704    -0.001196
C      5.307327     1.489317     5.930195     0.588588
C      6.198557    -0.074716     4.212549    -0.132103
C      6.485526    -1.332993     3.729562    -0.083030
C      5.021866     4.188062     2.501301     0.569786
C      4.253431     4.061525     1.209069    -0.029453
C      2.873337     4.068732     1.186679    -0.125649
C      6.145304    13.228528     4.481231    -0.113880
C      2.394055    -0.634621     4.254131     0.051709
C      1.811237     0.476038     5.997365     0.080564
C      1.329732     5.074012     9.531493     0.598821
C      1.466556     2.572956     9.829282    -0.150578
C      1.857060     1.472238    10.555363    -0.034932
C      1.752778     3.845332    10.312270    -0.001992
C      1.609297     0.076728    10.062779     0.590918
C      2.500503     1.640761    11.780425    -0.132152
C      2.787464     2.899038    12.263412    -0.082993
C      1.323787    -2.622017    13.491673     0.570780
C      0.555333    -2.495480    14.783905    -0.030318
C     -0.824760    -2.502687    14.806295    -0.125395
C      2.447254     4.003517    11.511743    -0.113412
C      5.001884     7.198379     4.254131     0.054500
C      5.584676     8.309038     5.997365     0.080313
C     -1.329869    -2.758988     9.531493     0.598390
C     -1.466697    10.405956     9.829282    -0.151644
C     -1.857211     9.305238    10.555363    -0.033856
C     -1.752926    -3.987668    10.312270    -0.001197
C     -1.609442     7.909728    10.062779     0.588589
C     -2.500672     9.473761    11.780425    -0.132111
C     -2.787641    10.732038    12.263412    -0.083023
C     -1.323981     5.210983    13.491673     0.569793
C     -0.555546     5.337520    14.783905    -0.029427
C      0.824548     5.330313    14.806295    -0.125635
C     -2.447419    -3.829483    11.511743    -0.113876
C      1.303830    10.033666    11.738843     0.051714
C      1.886648     8.923007     9.995609     0.080566
C      2.368153     4.325033     6.461481     0.598819
C      2.231329     6.826089     6.163692    -0.150580
C      1.840825     7.926807     5.437611    -0.034932
C      1.945107     5.553713     5.680704    -0.001994
C      2.088588     9.322317     5.930195     0.590920
C      1.197382     7.758284     4.212549    -0.132160
C      0.910421     6.500007     3.729562    -0.082984
C      2.374098    12.021062     2.501301     0.570787
C      3.142552    11.894525     1.209069    -0.030292
C      4.522645    11.901732     1.186679    -0.125380
C      1.250631     5.395528     4.481231    -0.113407
C      4.928694     3.916500     0.000000    -0.134347
C      2.196612     3.916500     0.000000    -0.082068
C      2.467306    11.749500     0.000000    -0.134333
C      5.199388    11.749500     0.000000    -0.082054
N     -2.021397     2.347182     9.705816    -0.169661
N     -1.646427     3.053742    10.829163    -0.172590
N     -1.457093     0.941762    11.265451     0.264297
N     -1.263323    -0.262038    11.978738    -0.626753
N      1.676628    -0.781137     6.287158    -0.170702
N      2.051613    -1.487697     5.163811    -0.170139
N      2.240954     0.624283     4.727523     0.266543
N      2.434734     1.828083     4.014236    -0.630248
N      5.719282     7.051863     6.287158    -0.169662
N      5.344312     6.345303     5.163811    -0.172587
N      5.154978     8.457283     4.727523     0.264298
N      4.961208     9.661083     4.014236    -0.626758
N      2.021257    10.180182     9.705816    -0.170705
N      1.646272    10.886742    10.829163    -0.170134
N      1.456931     8.774762    11.265451     0.266544
N      1.263151     7.570962    11.978738    -0.630253
O      5.546963     2.419656     5.107196    -0.507514
O      4.862819     1.641362     7.113355    -0.534334
O     -1.556907    11.299589     6.761190    -0.482698
O      3.777828    12.115161     6.746796    -0.611153
O     -1.040667     4.448405     6.862265    -0.661442
O      4.334770     4.289541     3.537646    -0.557017
O      6.252561     4.166443     2.488507    -0.574666
O      1.848922    -0.853611    10.885778    -0.507586
O      1.164806    -0.075317     8.879619    -0.535999
O      2.141076     5.932456     9.231784    -0.483585
O      0.079810     5.116884     9.246178    -0.611010
O      2.657317    -2.882360     9.130709    -0.661455
O      0.636706    -2.723496    12.455328    -0.557023
O      2.554481    -2.600398    13.504467    -0.575537
O     -1.849078     6.979389    10.885778    -0.507529
O     -1.164934     7.757683     8.879619    -0.534340
O     -2.141208    -1.900544     9.231784    -0.482698
O     -0.079943    -2.716116     9.246178    -0.611149
O      4.738552     4.950640     9.130709    -0.661437
O     -0.636885     5.109504    12.455328    -0.557015
O     -2.554676     5.232602    13.504467    -0.574672
O      1.848963    10.252656     5.107196    -0.507600
O      2.533079     9.474362     7.113355    -0.536005
O      1.556809     3.466589     6.761190    -0.483583
O      3.618075     4.282161     6.746796    -0.611008
O      1.040568    12.281405     6.862265    -0.661447
O      3.061179    12.122541     3.537646    -0.557023
O      1.143404    11.999443     2.488507    -0.575544

The following XYZ coordinates are in angstroms. Other properties are in atomic units.
The sperically averaged electron density of each atom fit to a function of the form exp(a - br)
eigen_1, eigen_2 and eigen_3 are the three eigenvalues of traceless quadrupole moment tensor
  atom number  atomic symbol              X              Y              Z     net charge C6 coefficient C8 coefficient C10 coefficient fluctuating dipole atomic polarizability isotropic forcefield polarizability              a              b squared Pearson coefficient          <r^3>          <r^4>         wp_QDO          m_QDO          q_QDO       dipole_x       dipole_y       dipole_z         dipole            Qxy            Qxz            Qyz     Q(x^2-y^2)  Q(3z^2 - R^2)        eigen_1        eigen_2        eigen_3 static polarizability      alpha(xx)      alpha(xy)      alpha(xz)      alpha(yy)      alpha(yz)      alpha(zz) atomic spin moment
            1             Cu       4.716889       3.335669       8.079970       0.905711      55.541349 0.10066527E+04  0.27307984E+05                                12.545698                           10.962302       1.090951       2.274460                    0.996530      40.608049     100.825798       0.504360       0.447667      -1.117299       0.004421       0.064506      -0.057668       0.086638      -0.029251       0.014560       0.048590      -0.127999      -0.074711      -0.074289      -0.024909       0.099197             14.044607      11.499848      -2.161209       3.197635      15.519295       0.069213      15.114680           0.313538
            2             Cu       5.376559       4.356910       5.190360       0.924966      58.551914 0.99195210E+03  0.26753286E+05                                12.961840                           10.830978       1.032973       2.272484                    0.995170      39.831124      97.925239       0.512087       0.443482      -1.122317      -0.005991      -0.075434       0.018380       0.077872      -0.024906       0.065093       0.029789      -0.006584       0.092480      -0.083409       0.006341       0.077068             15.277984      10.216945       0.725228       2.388205      20.564271       0.662660      15.052736           0.321228
            3             Cu       1.018890      -1.769624       7.913004       0.905890      55.532794 0.10061037E+04  0.27289116E+05                                12.543892                           10.958354       1.089450       2.274243                    0.996484      40.600224     100.795968       0.504522       0.447589      -1.117358       0.003796      -0.064297       0.057558       0.086380       0.029200      -0.015105       0.049107      -0.128345      -0.071732      -0.075045      -0.024247       0.099292             14.044776      11.495591       2.161631      -3.196875      15.524879       0.070226      15.113857           0.312984
            4             Cu       1.678518      -2.790865      10.802614       0.924410      58.523375 0.99159578E+03  0.26740339E+05                                12.955776                           10.827798       1.038204       2.274186                    0.995160      39.828163      97.900672       0.512268       0.443381      -1.122420      -0.005551       0.076213      -0.017689       0.078436       0.025606      -0.064872       0.029156      -0.006183       0.093545      -0.083373       0.006480       0.076893             15.268813      10.212756      -0.725140      -2.388405      20.544740       0.663049      15.048944           0.321126
            5             Cu      -1.019004       6.063376       7.913004       0.905719      55.540793 0.10066399E+04  0.27307533E+05                                12.545583                           10.962204       1.091009       2.274480                    0.996530      40.607914     100.825082       0.504365       0.447665      -1.117301      -0.004427      -0.064506       0.057672       0.086641      -0.029262       0.014573       0.048590      -0.128020      -0.074688      -0.074310      -0.024895       0.099205             14.044474      11.499735      -2.161192       3.197602      15.519147       0.069210      15.114540           0.313731
            6             Cu      -1.678674       5.042135      10.802614       0.924953      58.552816 0.99197061E+03  0.26753936E+05                                12.962021                           10.831120       1.032934       2.272469                    0.995170      39.831319      97.926312       0.512080       0.443485      -1.122314       0.005993       0.075435      -0.018382       0.077873      -0.024907       0.065100       0.029789      -0.006593       0.092494      -0.083416       0.006341       0.077076             15.278205      10.217080       0.725243       2.388224      20.564614       0.662671      15.052921           0.321310
            7             Cu       2.678995      11.168669       8.079970       0.905903      55.532013 0.10060857E+04  0.27288482E+05                                12.543733                           10.958220       1.089526       2.274269                    0.996484      40.600021     100.794947       0.504528       0.447586      -1.117361      -0.003800       0.064297      -0.057562       0.086383       0.029210      -0.015117       0.049107      -0.128368      -0.071710      -0.075066      -0.024234       0.099300             14.044593      11.495438       2.161606      -3.196829      15.524678       0.070222      15.113663           0.313196
            8             Cu       2.019367      12.189910       5.190360       0.924397      58.524123 0.99161121E+03  0.26740877E+05                                12.955915                           10.827908       1.038187       2.274178                    0.995160      39.828353      97.901575       0.512263       0.443383      -1.122418       0.005554      -0.076214       0.017691       0.078437       0.025606      -0.064878       0.029157      -0.006190       0.093559      -0.083380       0.006479       0.076901             15.268981      10.212858      -0.725152      -2.388417      20.545006       0.663059      15.049081           0.321226
            9              H      -0.999290       2.418707      12.589669       0.140637       1.029351 0.74588764E+01  0.71576705E+02                                 1.666471                            1.589821      -0.807878       2.524617                    0.999736       3.146525       8.560568       0.502289       1.270733      -0.713929       0.018171       0.017611       0.048033       0.054291      -0.000274       0.010166      -0.001287      -0.018637       0.044193      -0.019687       0.001845       0.017842              1.669730       1.444959       0.084569       0.278099       1.499743       0.279511       2.064488           0.000176
           10              H      -2.062812       0.388817       9.410266       0.140172       0.909886 0.62433166E+01  0.58577387E+02                                 1.642628                            1.531639      -1.135502       2.353878                    0.997748       3.559282      10.286656       0.463300       1.409058      -0.680621      -0.013969      -0.030063      -0.036919       0.049617       0.005731       0.009229       0.001762       0.000051       0.024213      -0.011599      -0.002511       0.014110              1.691978       1.335734       0.111462       0.117979       2.063052       0.451209       1.677148           0.000261
           11              H      -1.426772      -1.018066      11.601303       0.352996       0.468717 0.28421688E+01  0.22436990E+02                                 1.170655                            1.124055      -1.375190       2.366616                    0.998953       2.644415       7.583125       0.465409       1.667079      -0.637099      -0.000941      -0.025949      -0.008060       0.027189       0.000817       0.011274      -0.006633      -0.035276       0.021644      -0.025397       0.006521       0.018875              1.193635       0.988279       0.078458       0.050921       1.522281       0.144143       1.070346           0.000000
           12              H      -0.983020      -0.238880      12.791181       0.350229       0.538527 0.33898741E+01  0.27188576E+02                                 1.162408                            1.134466      -1.198129       2.454838                    0.999846       2.323498       6.125002       0.536380       1.423741      -0.681685       0.013181      -0.001692       0.028295       0.031261       0.002453       0.015757       0.004346      -0.045620       0.025932      -0.033093       0.011243       0.021851              1.165623       1.016512      -0.028612       0.156410       1.065489      -0.088139       1.414868           0.000037
           13              H       4.714160      -0.902604       6.972937       0.132718       0.892526 0.67245278E+01  0.64557699E+02                                 1.650434                            1.612697      -1.347033       2.257584                    0.993304       3.740465      11.093337       0.439891       1.450357      -0.672758      -0.022859       0.001884       0.036684       0.043264       0.002203      -0.016399       0.002325      -0.004292       0.014844      -0.017499       0.000236       0.017264              1.655128       1.540207      -0.020371      -0.240184       1.542959       0.030290       1.882220           0.000058
           14              H       6.438931       0.672569       3.716767       0.120399       1.065254 0.79888402E+01  0.78275635E+02                                 1.715479                            1.649137      -0.969438       2.424367                    0.998311       3.427485       9.536070       0.489669       1.276618      -0.710495       0.009720       0.031639      -0.024354       0.041093       0.001377      -0.009127      -0.006490      -0.014513       0.031797      -0.015763      -0.000943       0.016706              1.721652       1.488748       0.139509      -0.133575       2.084069      -0.313842       1.592141           0.000039
           15              H      -0.492594      14.230267       2.904324       0.115559       1.146636 0.84366399E+01  0.83243463E+02                                 1.763397                            1.666142      -0.847110       2.478511                    0.999178       3.350381       9.153506       0.503083       1.233917      -0.721338       0.015968      -0.005945      -0.037143       0.040865       0.002632      -0.012194      -0.003039      -0.023918       0.028609      -0.021579       0.005609       0.015970              1.789861       1.686282      -0.073976      -0.398499       1.505684       0.174655       2.177617           0.000060
           16              H       2.399248       4.177740       1.979930       0.112448       0.983725 0.67360489E+01  0.64180789E+02                                 1.711787                            1.573559      -1.024906       2.393832                    0.996776       3.637434      10.469993       0.466352       1.378453      -0.686834      -0.022426       0.006685       0.030017       0.038061      -0.002587      -0.006437       0.000851       0.025509       0.012328      -0.015071       0.000198       0.014873              1.799081       1.662568      -0.068334      -0.402639       1.346119       0.125100       2.388556           0.000136
           17              H       6.379020      12.375995       4.190159       0.108691       1.019007 0.74544972E+01  0.73133908E+02                                 1.772373                            1.672139      -1.295646       2.263501                    0.993198       3.861606      11.423884       0.443862       1.406558      -0.680711       0.012275      -0.032894      -0.014882       0.038134      -0.001138      -0.005836       0.002823      -0.026514       0.012470      -0.016953       0.004419       0.012534              1.824694       1.598667      -0.147320      -0.094420       2.301018       0.248204       1.574396          -0.000099
           18              H       2.698776      -0.852662       3.403305       0.141063       1.028456 0.74521036E+01  0.71503051E+02                                 1.666408                            1.589827      -0.810054       2.523904                    0.999737       3.144819       8.558371       0.501890       1.271898      -0.713689       0.018084      -0.017424      -0.047904       0.054087      -0.000042      -0.010104      -0.001346      -0.018482       0.043524      -0.019505       0.001891       0.017615              1.669657       1.444986      -0.084520      -0.277970       1.499790       0.279373       2.064194           0.000177
           19              H       1.635208       1.177228       6.582708       0.140614       0.905722 0.62073895E+01  0.58146204E+02                                 1.636856                            1.526696      -1.129678       2.356599                    0.997760       3.546837      10.236576       0.464372       1.408080      -0.680858      -0.014117       0.030453       0.037063       0.050004      -0.005529      -0.009024       0.001298       0.000557       0.023486      -0.011323      -0.002313       0.013635              1.685813       1.331661      -0.110868      -0.117315       2.054633       0.448612       1.671144           0.000261
           20              H       2.271280       2.584111       4.391671       0.354738       0.466286 0.28247814E+01  0.22271570E+02                                 1.167916                            1.121677      -1.379408       2.365757                    0.998920       2.638392       7.567761       0.465113       1.670251      -0.636624      -0.001374       0.025736       0.007793       0.026925      -0.000519      -0.011114      -0.006625      -0.034877       0.021822      -0.025099       0.006305       0.018794              1.190747       0.986408      -0.078017      -0.050652       1.517829       0.143152       1.068005          -0.000001
           21              H       2.715049       1.804925       3.201793       0.350499       0.536170 0.33693737E+01  0.26969398E+02                                 1.156517                            1.129031      -1.196420       2.455202                    0.999848       2.315880       6.088547       0.539374       1.418710      -0.682637       0.013117       0.001494      -0.028720       0.031609      -0.002215      -0.015791       0.004029      -0.045862       0.025072      -0.033129       0.011510       0.021619              1.159632       1.011912       0.028318      -0.154886       1.060642      -0.087318       1.406341           0.000036
           22              H       1.016146       2.468649       9.020037       0.132527       0.893122 0.67281948E+01  0.64586765E+02                                 1.649541                            1.611826      -1.339088       2.260560                    0.993388       3.738633      11.079002       0.440649       1.448001      -0.673187      -0.023028      -0.002165      -0.036786       0.043453      -0.002410       0.016274       0.002193      -0.004115       0.015315      -0.017360       0.000123       0.017237              1.654213       1.539410       0.020396       0.240116       1.541978       0.030259       1.881251           0.000059
           23              H       2.740869       0.893476      12.276207       0.119649       1.064437 0.79784993E+01  0.78121762E+02                                 1.711835                            1.645892      -0.956956       2.428779                    0.998424       3.426025       9.517958       0.491295       1.273248      -0.711213       0.009494      -0.031726       0.024547       0.041221      -0.001540       0.009071      -0.006637      -0.014801       0.031753      -0.015840      -0.000986       0.016826              1.717910       1.485938      -0.138958       0.133045       2.078971      -0.312620       1.588821           0.000041
           24              H       3.205332       3.001778      13.088650       0.115973       1.146550 0.84405866E+01  0.83344403E+02                                 1.768799                            1.670913      -0.859885       2.475013                    0.999056       3.349852       9.174244       0.500076       1.240414      -0.719939       0.015735       0.006011       0.036793       0.040466      -0.003121       0.012410      -0.003078      -0.024252       0.029417      -0.021998       0.005575       0.016423              1.795476       1.691379       0.074342       0.400469       1.509878       0.175480       2.185170           0.000059
           25              H      -1.298838      -2.611695      14.013044       0.113247       0.982679 0.67271729E+01  0.64077070E+02                                 1.710743                            1.572629      -1.027322       2.392858                    0.996701       3.635191      10.463028       0.466428       1.378641      -0.686789      -0.022225      -0.006961      -0.029878       0.037882       0.002411       0.006496       0.000909       0.025447       0.012403      -0.015022       0.000143       0.014880              1.797961       1.661476       0.068262       0.402355       1.345385       0.124943       2.387023           0.000138
           26              H       2.680965       4.856050      11.802815       0.108751       1.021435 0.74765095E+01  0.73402615E+02                                 1.774697                            1.674189      -1.299230       2.261599                    0.993142       3.867284      11.444113       0.443764       1.405857      -0.680809       0.012252       0.033155       0.015306       0.038518       0.001076       0.005827       0.002541      -0.026414       0.012463      -0.016902       0.004619       0.012283              1.827132       1.600564       0.147750       0.094624       2.304556       0.248748       1.576274          -0.000100
           27              H       4.697175       6.980338       3.403305       0.140635       1.029341 0.74587914E+01  0.71575746E+02                                 1.666468                            1.589818      -0.807889       2.524616                    0.999736       3.146510       8.560542       0.502286       1.270743      -0.713927      -0.018171      -0.017612      -0.048035       0.054292      -0.000274       0.010165      -0.001287      -0.018636       0.044193      -0.019686       0.001845       0.017842              1.669728       1.444957       0.084569       0.278099       1.499741       0.279510       2.064485           0.000172
           28              H       5.760697       9.010228       6.582708       0.140173       0.909882 0.62432817E+01  0.58576977E+02                                 1.642623                            1.531635      -1.135496       2.353881                    0.997748       3.559271      10.286617       0.463301       1.409059      -0.680621       0.013969       0.030062       0.036919       0.049618       0.005731       0.009229       0.001762       0.000051       0.024213      -0.011599      -0.002511       0.014110              1.691972       1.335730       0.111461       0.117979       2.063044       0.451207       1.677143           0.000265
           29              H       5.124657      10.417111       4.391671       0.352995       0.468719 0.28421886E+01  0.22437200E+02                                 1.170661                            1.124061      -1.375202       2.366610                    0.998953       2.644434       7.583205       0.465407       1.667085      -0.637098       0.000941       0.025949       0.008061       0.027189       0.000817       0.011274      -0.006633      -0.035276       0.021643      -0.025397       0.006521       0.018876              1.193642       0.988284       0.078458       0.050922       1.522289       0.144143       1.070352           0.000003
           30              H       4.680905       9.637925       3.201793       0.350230       0.538536 0.33899434E+01  0.27189239E+02                                 1.162413                            1.134471      -1.198114       2.454840                    0.999846       2.323520       6.125049       0.536384       1.423724      -0.681687      -0.013182       0.001691      -0.028295       0.031261       0.002453       0.015757       0.004346      -0.045622       0.025935      -0.033095       0.011244       0.021851              1.165628       1.016516      -0.028612       0.156410       1.065494      -0.088140       1.414873           0.000038
           31              H      -1.016275      10.301649       9.020037       0.132716       0.892527 0.67245399E+01  0.64557853E+02                                 1.650436                            1.612699      -1.347035       2.257583                    0.993304       3.740471      11.093363       0.439890       1.450359      -0.672757       0.022859      -0.001884      -0.036684       0.043264       0.002203      -0.016399       0.002325      -0.004292       0.014844      -0.017500       0.000236       0.017264              1.655131       1.540209      -0.020371      -0.240184       1.542961       0.030290       1.882222           0.000060
           32              H      -2.741046       8.726476      12.276207       0.120399       1.065279 0.79890653E+01  0.78278296E+02                                 1.715493                            1.649150      -0.969463       2.424350                    0.998311       3.427530       9.536185       0.489672       1.276602      -0.710498      -0.009720      -0.031638       0.024353       0.041091       0.001377      -0.009127      -0.006489      -0.014513       0.031798      -0.015763      -0.000943       0.016706              1.721666       1.488759       0.139510      -0.133576       2.084086      -0.313845       1.592153           0.000044
           33              H       4.190479      -4.831222      13.088650       0.115555       1.146624 0.84365383E+01  0.83242343E+02                                 1.763402                            1.666146      -0.847113       2.478516                    0.999178       3.350356       9.153479       0.503075       1.233937      -0.721334      -0.015967       0.005947       0.037145       0.040867       0.002633      -0.012194      -0.003037      -0.023918       0.028610      -0.021579       0.005609       0.015970              1.789866       1.686286      -0.073977      -0.398502       1.505687       0.174657       2.177625           0.000059
           34              H       1.298637       5.221305      14.013044       0.112463       0.983727 0.67360692E+01  0.64181067E+02                                 1.711790                            1.573561      -1.024939       2.393818                    0.996776       3.637444      10.470048       0.466352       1.378452      -0.686834       0.022425      -0.006685      -0.030018       0.038061      -0.002587      -0.006437       0.000851       0.025507       0.012329      -0.015071       0.000198       0.014873              1.799084       1.662570      -0.068334      -0.402641       1.346120       0.125100       2.388562           0.000140
           35              H      -2.681135      -2.976950      11.802815       0.108695       1.018989 0.74543303E+01  0.73131866E+02                                 1.772355                            1.672122      -1.295641       2.263508                    0.993198       3.861554      11.423701       0.443863       1.406561      -0.680711      -0.012275       0.032895       0.014884       0.038135      -0.001138      -0.005835       0.002823      -0.026515       0.012473      -0.016954       0.004419       0.012535              1.824674       1.598650      -0.147318      -0.094418       2.300992       0.248200       1.574381          -0.000103
           36              H       0.999109      10.251707      12.589669       0.141063       1.028445 0.74520081E+01  0.71501962E+02                                 1.666403                            1.589823      -0.810065       2.523903                    0.999737       3.144802       8.558336       0.501887       1.271907      -0.713688      -0.018084       0.017425       0.047905       0.054088      -0.000043      -0.010104      -0.001346      -0.018481       0.043524      -0.019505       0.001890       0.017615              1.669652       1.444982      -0.084520      -0.277969       1.499787       0.279372       2.064187           0.000176
           37              H       2.062677       8.221817       9.410266       0.140615       0.905717 0.62073482E+01  0.58145719E+02                                 1.636850                            1.526691      -1.129671       2.356603                    0.997760       3.546824      10.236529       0.464373       1.408081      -0.680858       0.014117      -0.030453      -0.037064       0.050004      -0.005529      -0.009024       0.001298       0.000557       0.023486      -0.011322      -0.002313       0.013635              1.685806       1.331657      -0.110867      -0.117314       2.054624       0.448610       1.671138           0.000265
           38              H       1.426605       6.814934      11.601303       0.354738       0.466287 0.28247956E+01  0.22271726E+02                                 1.167921                            1.121682      -1.379419       2.365752                    0.998920       2.638409       7.567835       0.465110       1.670258      -0.636623       0.001374      -0.025736      -0.007794       0.026925      -0.000519      -0.011114      -0.006625      -0.034877       0.021821      -0.025099       0.006305       0.018794              1.190753       0.986413      -0.078018      -0.050652       1.517835       0.143152       1.068010           0.000003
           39              H       0.982836       7.594120      12.791181       0.350502       0.536179 0.33694400E+01  0.26970033E+02                                 1.156521                            1.129036      -1.196404       2.455204                    0.999848       2.315901       6.088593       0.539378       1.418694      -0.682640      -0.013118      -0.001493       0.028719       0.031609      -0.002214      -0.015792       0.004029      -0.045863       0.025074      -0.033131       0.011511       0.021620              1.159636       1.011916       0.028319      -0.154886       1.060647      -0.087319       1.406345           0.000039
           40              H       2.681739       6.930396       6.972937       0.132525       0.893124 0.67282099E+01  0.64586947E+02                                 1.649543                            1.611828      -1.339089       2.260559                    0.993388       3.738639      11.079023       0.440648       1.448001      -0.673187       0.023028       0.002165       0.036785       0.043453      -0.002410       0.016274       0.002193      -0.004116       0.015315      -0.017360       0.000123       0.017237              1.654215       1.539411       0.020396       0.240116       1.541980       0.030259       1.881253           0.000061
           41              H       0.957016       8.505569       3.716767       0.119649       1.064460 0.79787103E+01  0.78124254E+02                                 1.711848                            1.645904      -0.956978       2.428763                    0.998423       3.426067       9.518065       0.491298       1.273233      -0.711216      -0.009494       0.031724      -0.024545       0.041219      -0.001540       0.009071      -0.006637      -0.014801       0.031754      -0.015840      -0.000986       0.016826              1.717923       1.485949      -0.138959       0.133046       2.078987      -0.312622       1.588832           0.000043
           42              H       0.492553       6.397267       2.904324       0.115967       1.146541 0.84405024E+01  0.83343504E+02                                 1.768807                            1.670920      -0.859891       2.475016                    0.999056       3.349829       9.174228       0.500067       1.240436      -0.719935      -0.015734      -0.006014      -0.036795       0.040468      -0.003121       0.012409      -0.003077      -0.024252       0.029418      -0.021998       0.005576       0.016422              1.795484       1.691386       0.074343       0.400473       1.509884       0.175482       2.185183           0.000056
           43              H       4.996723      12.010740       1.979930       0.113262       0.982681 0.67271954E+01  0.64077380E+02                                 1.710746                            1.572631      -1.027355       2.392845                    0.996701       3.635202      10.463090       0.466428       1.378641      -0.686789       0.022223       0.006961       0.029879       0.037882       0.002411       0.006496       0.000909       0.025445       0.012404      -0.015021       0.000142       0.014879              1.797966       1.661480       0.068262       0.402357       1.345387       0.124943       2.387030           0.000140
           44              H       1.016920       4.542995       4.190159       0.108755       1.021416 0.74763308E+01  0.73400428E+02                                 1.774677                            1.674171      -1.299225       2.261605                    0.993142       3.867229      11.443920       0.443766       1.405861      -0.680808      -0.012252      -0.033155      -0.015309       0.038519       0.001076       0.005827       0.002542      -0.026415       0.012466      -0.016903       0.004619       0.012284              1.827111       1.600547       0.147747       0.094622       2.304528       0.248744       1.576258          -0.000106
           45              H       5.858372       3.916500       0.000000       0.118240       1.148325 0.86505959E+01  0.86514897E+02                                 1.784985                            1.697103      -1.420541       2.203904                    0.993453       3.709500      10.447544       0.490523       1.248537      -0.714027       0.037552      -0.000567       0.000075       0.037556       0.000356      -0.000262      -0.001323       0.014500      -0.025560      -0.008822      -0.002701       0.011523              1.791226       2.288139      -0.000004      -0.000016       1.319516       0.041686       1.766022           0.000001
           46              H       1.263237       3.916500       0.000000       0.114689       1.072670 0.74638953E+01  0.71795450E+02                                 1.711039                            1.581291      -0.845760       2.481042                    0.999027       3.394061       9.312013       0.506857       1.256288      -0.714391      -0.039905      -0.000371       0.000023       0.039907      -0.000199       0.000143       0.005111       0.031305       0.021011      -0.020119       0.007964       0.012155              1.747231       2.455451       0.000003       0.000033       1.265300       0.023862       1.520942           0.000014
           47              H       1.537628      11.749500       0.000000       0.118258       1.148380 0.86510797E+01  0.86520626E+02                                 1.785002                            1.697117      -1.420599       2.203866                    0.993453       3.709577      10.447689       0.490537       1.248489      -0.714036      -0.037548       0.000567      -0.000075       0.037552       0.000356      -0.000262      -0.001324       0.014494      -0.025564      -0.008823      -0.002698       0.011521              1.791243       2.288167      -0.000004      -0.000016       1.319525       0.041686       1.766038           0.000005
           48              H       6.132763      11.749500       0.000000       0.114715       1.072693 0.74640694E+01  0.71797302E+02                                 1.711028                            1.581281      -0.845779       2.481027                    0.999027       3.394082       9.311980       0.506874       1.256244      -0.714400       0.039902       0.000371      -0.000023       0.039904      -0.000199       0.000143       0.005111       0.031300       0.021009      -0.020116       0.007964       0.012153              1.747220       2.455433       0.000003       0.000033       1.265293       0.023862       1.520933           0.000017
           49              C      -1.303999       2.200666      11.738843       0.054495      22.957803 0.32099446E+03  0.70258379E+04                                 7.123004                            6.090001       0.237242       2.108383                    0.998351      25.799762      72.587071       0.645858       0.433280      -1.049132       0.003662       0.016965      -0.012282       0.021262       0.010202      -0.002265      -0.002845       0.013307       0.049119      -0.020422       0.003152       0.017270              7.509611       4.903754      -0.068219       1.583539       9.631470       0.624112       7.993609          -0.001807
           50              C      -1.886791       1.090007       9.995609       0.080311      24.282005 0.33235533E+03  0.73665192E+04                                 7.568897                            6.318694      -0.080202       2.016569                    0.996205      25.860745      74.149974       0.613427       0.450488      -1.034948       0.005526       0.021786      -0.004257       0.022876       0.016097      -0.010055      -0.003873       0.040851      -0.006550      -0.024921      -0.005711       0.030632              8.225385       5.057589      -0.282037       1.452541      11.578554       0.643068       8.040011          -0.002011
           51              C       5.027754      12.158033       6.461481       0.598394      22.356100 0.24680899E+03  0.51461607E+04                                 7.551225                            5.754819      -0.231083       1.990328                    0.998622      22.886457      66.471824       0.583781       0.503192      -0.993420      -0.034649      -0.024724       0.050888       0.066343       0.003902       0.017419       0.081424      -0.008209       0.204981      -0.076718      -0.039439       0.116157              8.827821      10.897465       0.285793      -0.959157       9.819571      -2.563355       5.766428          -0.001355
           52              C       5.164582      -1.006911       6.163692      -0.151640      33.761280 0.49967303E+03  0.12313360E+05                                 9.443128                            7.742363      -0.447057       1.822233                    0.997917      31.764705      97.315014       0.552488       0.449876      -1.031112       0.007547      -0.006669      -0.012624       0.016149       0.006586      -0.012290       0.007863       0.060542       0.038146      -0.039015       0.007169       0.031845             10.807648       6.917722       0.663403      -1.711823      17.503207      -0.645997       8.002015           0.000112
           53              C       5.555096       0.093807       5.437611      -0.033856      36.692946 0.46992815E+03  0.11242499E+05                                 9.698775                            7.270415      -0.110425       1.964377                    0.999156      28.166915      81.153400       0.606955       0.421811      -1.062907       0.018600      -0.044565      -0.008275       0.048995       0.002918      -0.008936       0.000382      -0.022097       0.044777      -0.021096       0.003923       0.017173             11.745338       6.962191      -0.617941      -2.390719      19.595237       1.220736       8.678586           0.002425
           54              C       5.450811      13.386713       5.680704      -0.001196      35.224472 0.47268348E+03  0.11394324E+05                                 9.689420                            7.514404      -0.404996       1.878644                    0.997716      28.450228      83.938138       0.567202       0.447971      -1.040663       0.009662       0.038465      -0.011331       0.041247      -0.011011       0.005478      -0.006312       0.051350      -0.016177      -0.026509      -0.005321       0.031830             11.409598       8.219359       1.671288      -3.228428      16.347391      -1.681718       9.662044           0.001153
           55              C       5.307327       1.489317       5.930195       0.588588      23.001814 0.25932731E+03  0.54393885E+04                                 7.564954                            5.769287      -0.084917       2.027521                    0.999499      22.800227      65.037931       0.606704       0.481313      -1.011001       0.002912       0.060602       0.030662       0.067979       0.015929       0.033638      -0.012631       0.144480      -0.048414      -0.071320      -0.020410       0.091730              8.871364       4.947506      -0.852738      -1.281255      13.919744       0.834673       7.746842           0.000449
           56              C       6.198557      -0.074716       4.212549      -0.132103      30.064359 0.44766646E+03  0.10658103E+05                                 8.512705                            7.151676      -0.015489       1.962928                    0.999612      30.116122      88.643299       0.600466       0.428442      -1.051087      -0.004861      -0.022134       0.013981       0.026627       0.007676       0.006146      -0.031773      -0.009532       0.034893      -0.031689      -0.006002       0.037690              9.040610       6.512774      -1.034769      -2.344531      12.441646       1.406526       8.167410           0.000594
           57              C       6.485526      -1.332993       3.729562      -0.083030      28.983291 0.41611967E+03  0.97426882E+04                                 8.347453                            6.928560      -0.073225       1.959977                    0.999018      29.205857      85.678256       0.604709       0.432612      -1.046930      -0.010949      -0.004618       0.022521       0.025464       0.006901      -0.007960       0.001365      -0.012262       0.074215      -0.022890      -0.003268       0.026158              8.908107       6.461486      -0.294824      -2.294739      11.627551       0.728278       8.635282           0.000109
           58              C       5.021866       4.188062       2.501301       0.569786      24.413292 0.25267721E+03  0.52558247E+04                                 7.785110                            5.636583      -0.123033       2.007408                    0.999481      22.897664      64.650355       0.624503       0.471517      -1.018101       0.012862      -0.007867       0.055947       0.057943      -0.006020      -0.020406      -0.016800      -0.153151      -0.155980      -0.073220      -0.031252       0.104472              9.546031       9.172575       0.312177       1.766772       4.372946       1.054952      15.092572          -0.000404
           59              C       4.253431       4.061525       1.209069      -0.029453      40.883574 0.43976096E+03  0.10287945E+05                                10.246162                            6.914590       0.034533       2.009486                    0.999276      27.387283      76.566559       0.642165       0.407706      -1.078211      -0.015093      -0.003895      -0.038322       0.041371      -0.005415      -0.006334      -0.001639       0.009941      -0.000971      -0.009378      -0.000876       0.010253             13.553953      11.496137       0.276942       2.539580       5.100950       1.663395      24.064771           0.002208
           60              C       2.873337       4.068732       1.186679      -0.125649      35.414513 0.44709968E+03  0.10628577E+05                                 9.512174                            7.148321       0.044208       1.985013                    0.999609      29.850860      87.455568       0.601174       0.428583      -1.052252       0.006400       0.007848      -0.024814       0.026801      -0.009249      -0.028998       0.002893       0.001235       0.024596      -0.028472      -0.005196       0.033668             11.096763      11.346808       0.090878       1.563585       4.791562       1.098555      17.151919          -0.000214
           61              C       6.145304      13.228528       4.481231      -0.113880      31.563160 0.48202438E+03  0.11768637E+05                                 9.030895                            7.604687      -0.389624       1.846558                    0.998140      31.104973      94.760173       0.557601       0.449909      -1.031400       0.002336       0.025586      -0.001395       0.025730      -0.001619       0.021745       0.024254      -0.005746       0.014140      -0.032478      -0.001011       0.033488              9.682010       7.824201       0.446351      -2.932348      11.761816      -0.513847       9.460012           0.000085
           62              C       2.394055      -0.634621       4.254131       0.051709      23.003549 0.32183552E+03  0.70488562E+04                                 7.132500                            6.097922       0.238639       2.108482                    0.998318      25.833100      72.704632       0.645447       0.433272      -1.049136       0.003057      -0.016392       0.011693       0.020366      -0.008696       0.001713      -0.001904       0.013741       0.048933      -0.019264       0.002520       0.016744              7.519707       4.909973       0.068838      -1.586213       9.644742       0.623603       8.004406          -0.001807
           63              C       1.811237       0.476038       5.997365       0.080564      24.289529 0.33257997E+03  0.73719529E+04                                 7.566753                            6.318477      -0.065706       2.020638                    0.996252      25.863840      74.135163       0.613846       0.450153      -1.035251       0.005351      -0.023254       0.004073       0.024207      -0.016561       0.010902      -0.003843       0.041667      -0.007825      -0.025310      -0.006492       0.031802              8.222176       5.057157       0.283156      -1.452354      11.571149       0.638245       8.038221          -0.002014
           64              C       1.329732       5.074012       9.531493       0.598821      22.350538 0.24673981E+03  0.51445407E+04                                 7.550220                            5.754108      -0.232015       1.990049                    0.998653      22.889768      66.488019       0.583782       0.503209      -0.993376      -0.033926       0.025401      -0.050672       0.066059      -0.005275      -0.016619       0.081641      -0.007773       0.205055      -0.076695      -0.039606       0.116301              8.826435      10.897054      -0.285612       0.959148       9.816205      -2.563026       5.766047          -0.001355
           65              C       1.466556       2.572956       9.829282      -0.150578      33.712717 0.49878954E+03  0.12286018E+05                                 9.434219                            7.735740      -0.445668       1.822899                    0.997950      31.736868      97.204248       0.552707       0.449902      -1.031109       0.008429       0.007192       0.012368       0.016605      -0.009209       0.012477       0.008121       0.061543       0.037360      -0.040253       0.007700       0.032552             10.796302       6.911083      -0.662114       1.710478      17.482240      -0.644796       7.995584           0.000117
           66              C       1.857060       1.472238      10.555363      -0.034932      36.749422 0.47080182E+03  0.11269725E+05                                 9.711664                            7.279230      -0.117759       1.961968                    0.999161      28.196486      81.287144       0.606271       0.422050      -1.062653       0.018166       0.044692       0.009196       0.049111      -0.005104       0.010212       0.000352      -0.021693       0.045131      -0.022225       0.004230       0.017995             11.761596       6.971022       0.620919       2.394241      19.623789       1.226464       8.689978           0.002426
           67              C       1.752778       3.845332      10.312270      -0.001992      35.256665 0.47321921E+03  0.11410267E+05                                 9.694263                            7.517876      -0.398843       1.880221                    0.997736      28.465770      83.990280       0.567170       0.447877      -1.040736       0.010666      -0.037814       0.011056       0.040815       0.010680      -0.006054      -0.005501       0.052469      -0.017858      -0.026271      -0.006312       0.032583             11.415342       8.223443      -1.672513       3.230738      16.355174      -1.684421       9.667409           0.001157
           68              C       1.609297       0.076728      10.062779       0.590918      22.934725 0.25842418E+03  0.54160819E+04                                 7.554006                            5.761556      -0.087259       2.027396                    0.999441      22.758728      64.907594       0.606703       0.481701      -1.010730       0.003139      -0.060454      -0.030781       0.067912      -0.017220      -0.033039      -0.012036       0.143299      -0.046312      -0.071074      -0.019751       0.090825              8.857758       4.941013       0.851227       1.279261      13.895454       0.833099       7.736807           0.000447
           69              C       2.500503       1.640761      11.780425      -0.132152      30.069063 0.44775265E+03  0.10661636E+05                                 8.518301                            7.156490      -0.019171       1.961961                    0.999604      30.118947      88.684060       0.599691       0.428937      -1.050688      -0.004443       0.020678      -0.014239       0.025496      -0.008782      -0.005116      -0.033474      -0.009562       0.035003      -0.033220      -0.006216       0.039437              9.046505       6.517695       1.037985       2.346725      12.448107       1.411629       8.173714           0.000596
           70              C       2.787464       2.899038      12.263412      -0.082993      29.008172 0.41658672E+03  0.97569365E+04                                 8.352157                            6.931326      -0.066243       1.961608                    0.999006      29.225702      85.767615       0.604699       0.432472      -1.046952      -0.011016       0.003619      -0.022383       0.025208      -0.005421       0.007307       0.001614      -0.014262       0.073327      -0.022363      -0.003284       0.025647              8.913586       6.465615       0.295684       2.298433      11.631146       0.729557       8.643997           0.000108
           71              C       1.323787      -2.622017      13.491673       0.570780      24.342178 0.25184372E+03  0.52340251E+04                                 7.770207                            5.627302      -0.126717       2.007144                    0.999528      22.857271      64.503281       0.625030       0.471521      -1.018125       0.013798       0.009113      -0.054992       0.057424       0.008487       0.020306      -0.016917      -0.153822      -0.160164      -0.074038      -0.031627       0.105665              9.526079       9.156023      -0.311322      -1.761145       4.365797       1.052194      15.056415          -0.000399
           72              C       0.555333      -2.495480      14.783905      -0.030318      40.932604 0.44045820E+03  0.10307440E+05                                10.249578                            6.916939       0.043200       2.011637                    0.999284      27.412932      76.628286       0.642548       0.407338      -1.078549      -0.014671       0.003564       0.039219       0.042025       0.006613       0.006887      -0.001197       0.009001      -0.001551      -0.010064      -0.001058       0.011122             13.558651      11.499028      -0.277192      -2.540619       5.102502       1.664092      24.074422           0.002210
           73              C      -0.824760      -2.502687      14.806295      -0.125395      35.374895 0.44652144E+03  0.10610780E+05                                 9.503556                            7.142438       0.049592       1.986699                    0.999633      29.829826      87.360671       0.601616       0.428432      -1.052406       0.006342      -0.006857       0.025939       0.027570       0.010118       0.027545       0.001933      -0.000099       0.021367      -0.028145      -0.003499       0.031645             11.086305      11.335540      -0.090942      -1.561614       4.787777       1.097455      17.135599          -0.000208
           74              C       2.447254       4.003517      11.511743      -0.113412      31.532434 0.48136101E+03  0.11748379E+05                                 9.024650                            7.598911      -0.388365       1.847071                    0.998092      31.088094      94.691942       0.557874       0.449845      -1.031438       0.001649      -0.026648       0.000927       0.026715       0.001835      -0.022674       0.023787      -0.004710       0.008535      -0.033244       0.000311       0.032932              9.675445       7.817473      -0.445817       2.930588      11.754577      -0.514383       9.454287           0.000087
           75              C       5.001884       7.198379       4.254131       0.054500      22.957714 0.32099301E+03  0.70257996E+04                                 7.122998                            6.089995       0.237223       2.108379                    0.998351      25.799673      72.586838       0.645857       0.433281      -1.049131      -0.003661      -0.016967       0.012283       0.021264       0.010201      -0.002266      -0.002843       0.013307       0.049118      -0.020421       0.003152       0.017270              7.509605       4.903750      -0.068219       1.583537       9.631462       0.624114       7.993604          -0.001812
           76              C       5.584676       8.309038       5.997365       0.080313      24.281928 0.33235415E+03  0.73664871E+04                                 7.568886                            6.318687      -0.080207       2.016569                    0.996204      25.860691      74.149810       0.613427       0.450489      -1.034947      -0.005526      -0.021786       0.004258       0.022876       0.016097      -0.010054      -0.003874       0.040855      -0.006549      -0.024923      -0.005710       0.030633              8.225370       5.057583      -0.282039       1.452541      11.578522       0.643058       8.040004          -0.002008
           77              C      -1.329869      -2.758988       9.531493       0.598390      22.356147 0.24680946E+03  0.51461733E+04                                 7.551238                            5.754826      -0.231090       1.990325                    0.998622      22.886487      66.471944       0.583781       0.503192      -0.993419       0.034649       0.024724      -0.050889       0.066344       0.003901       0.017418       0.081425      -0.008207       0.204984      -0.076720      -0.039438       0.116158              8.827839      10.897483       0.285795      -0.959159       9.819597      -2.563363       5.766438          -0.001358
           78              C      -1.466697      10.405956       9.829282      -0.151644      33.761403 0.49967499E+03  0.12313421E+05                                 9.443149                            7.742376      -0.447057       1.822232                    0.997917      31.764788      97.315333       0.552488       0.449875      -1.031112      -0.007546       0.006668       0.012624       0.016149       0.006586      -0.012292       0.007864       0.060539       0.038148      -0.039014       0.007169       0.031845             10.807675       6.917735       0.663411      -1.711826      17.503261      -0.646008       8.002031           0.000115
           79              C      -1.857211       9.305238      10.555363      -0.033856      36.692997 0.46992856E+03  0.11242516E+05                                 9.698798                            7.270427      -0.110440       1.964372                    0.999156      28.166951      81.153637       0.606953       0.421812      -1.062906      -0.018600       0.044564       0.008274       0.048994       0.002919      -0.008936       0.000382      -0.022097       0.044776      -0.021096       0.003924       0.017172             11.745371       6.962206      -0.617938      -2.390727      19.595298       1.220734       8.678608           0.002432
           80              C      -1.752926      -3.987668      10.312270      -0.001197      35.224580 0.47268518E+03  0.11394374E+05                                 9.689429                            7.514410      -0.404988       1.878646                    0.997716      28.450269      83.938236       0.567203       0.447970      -1.040664      -0.009661      -0.038464       0.011332       0.041246      -0.011011       0.005478      -0.006313       0.051347      -0.016174      -0.026508      -0.005320       0.031828             11.409614       8.219361       1.671295      -3.228424      16.347432      -1.681729       9.662049           0.001149
           81              C      -1.609442       7.909728      10.062779       0.588589      23.001726 0.25932611E+03  0.54393595E+04                                 7.564949                            5.769282      -0.084932       2.027517                    0.999499      22.800202      65.037934       0.606703       0.481314      -1.011000      -0.002912      -0.060602      -0.030661       0.067980       0.015929       0.033638      -0.012631       0.144479      -0.048418      -0.071319      -0.020410       0.091730              8.871358       4.947504      -0.852737      -1.281254      13.919734       0.834673       7.746835           0.000456
           82              C      -2.500672       9.473761      11.780425      -0.132111      30.064644 0.44767168E+03  0.10658259E+05                                 8.512753                            7.151713      -0.015486       1.962924                    0.999612      30.116356      88.644136       0.600465       0.428442      -1.051087       0.004862       0.022132      -0.013982       0.026627       0.007678       0.006146      -0.031770      -0.009533       0.034892      -0.031688      -0.006000       0.037687              9.040663       6.512811      -1.034774      -2.344547      12.441721       1.406540       8.167458           0.000598
           83              C      -2.787641      10.732038      12.263412      -0.083023      28.982951 0.41611344E+03  0.97425067E+04                                 8.347399                            6.928514      -0.073238       1.959978                    0.999018      29.205589      85.677337       0.604710       0.432613      -1.046929       0.010955       0.004622      -0.022517       0.025463       0.006902      -0.007957       0.001371      -0.012263       0.074214      -0.022891      -0.003266       0.026156              8.908051       6.461443      -0.294823      -2.294727      11.627471       0.728283       8.635239           0.000108
           84              C      -1.323981       5.210983      13.491673       0.569793      24.413319 0.25267798E+03  0.52558450E+04                                 7.785105                            5.636587      -0.123040       2.007406                    0.999481      22.897731      64.650572       0.624503       0.471516      -1.018101      -0.012864       0.007867      -0.055949       0.057946      -0.006018      -0.020395      -0.016800      -0.153150      -0.155982      -0.073209      -0.031263       0.104472              9.546009       9.172573       0.312176       1.766754       4.372942       1.054943      15.092514          -0.000400
           85              C      -0.555546       5.337520      14.783905      -0.029427      40.882701 0.43975190E+03  0.10287662E+05                                10.245956                            6.914479       0.034577       2.009502                    0.999276      27.386979      76.565004       0.642177       0.407702      -1.078216       0.015097       0.003895       0.038321       0.041371      -0.005416      -0.006338      -0.001640       0.009929      -0.000975      -0.009378      -0.000874       0.010252             13.553631      11.495941       0.276933       2.539497       5.100851       1.663341      24.064100           0.002217
           86              C       0.824548       5.330313      14.806295      -0.125635      35.414458 0.44709856E+03  0.10628536E+05                                 9.512137                            7.148295       0.044202       1.985012                    0.999608      29.850807      87.455147       0.601178       0.428581      -1.052254      -0.006403      -0.007848       0.024815       0.026802      -0.009249      -0.028994       0.002892       0.001222       0.024599      -0.028472      -0.005190       0.033662             11.096718      11.346768       0.090878       1.563583       4.791543       1.098545      17.151844          -0.000203
           87              C      -2.447419      -3.829483      11.511743      -0.113876      31.562923 0.48202003E+03  0.11768501E+05                                 9.030852                            7.604655      -0.389628       1.846560                    0.998140      31.104752      94.759292       0.557603       0.449910      -1.031400      -0.002331      -0.025586       0.001402       0.025730      -0.001619       0.021746       0.024255      -0.005743       0.014159      -0.032478      -0.001014       0.033492              9.681963       7.824157       0.446352      -2.932327      11.761759      -0.513848       9.459972           0.000080
           88              C       1.303830      10.033666      11.738843       0.051714      23.003467 0.32183420E+03  0.70488215E+04                                 7.132494                            6.097918       0.238621       2.108479                    0.998318      25.833014      72.704403       0.645445       0.433274      -1.049135      -0.003057       0.016394      -0.011693       0.020368      -0.008695       0.001714      -0.001902       0.013741       0.048931      -0.019264       0.002520       0.016743              7.519702       4.909969       0.068838      -1.586212       9.644737       0.623605       8.004401          -0.001807
           89              C       1.886648       8.923007       9.995609       0.080566      24.289431 0.33257843E+03  0.73719112E+04                                 7.566738                            6.318467      -0.065714       2.020638                    0.996252      25.863772      74.134958       0.613846       0.450153      -1.035251      -0.005351       0.023253      -0.004074       0.024206      -0.016561       0.010902      -0.003844       0.041671      -0.007824      -0.025312      -0.006491       0.031803              8.222158       5.057150       0.283157      -1.452352      11.571113       0.638235       8.038210          -0.002006
           90              C       2.368153       4.325033       6.461481       0.598819      22.350572 0.24674015E+03  0.51445498E+04                                 7.550229                            5.754113      -0.232021       1.990047                    0.998653      22.889782      66.488074       0.583781       0.503209      -0.993376       0.033926      -0.025402       0.050672       0.066060      -0.005275      -0.016618       0.081642      -0.007771       0.205057      -0.076696      -0.039605       0.116302              8.826448      10.897064      -0.285613       0.959148       9.816225      -2.563031       5.766053          -0.001359
           91              C       2.231329       6.826089       6.163692      -0.150580      33.712825 0.49879124E+03  0.12286071E+05                                 9.434237                            7.735752      -0.445667       1.822899                    0.997950      31.736940      97.204521       0.552706       0.449902      -1.031109      -0.008429      -0.007191      -0.012368       0.016605      -0.009209       0.012479       0.008123       0.061539       0.037362      -0.040252       0.007700       0.032553             10.796325       6.911094      -0.662122       1.710480      17.482283      -0.644807       7.995598           0.000116
           92              C       1.840825       7.926807       5.437611      -0.034932      36.749467 0.47080223E+03  0.11269741E+05                                 9.711684                            7.279240      -0.117773       1.961964                    0.999161      28.196519      81.287355       0.606270       0.422051      -1.062653      -0.018166      -0.044691      -0.009196       0.049111      -0.005105       0.010212       0.000352      -0.021692       0.045130      -0.022225       0.004230       0.017995             11.761624       6.971036       0.620915       2.394248      19.623838       1.226461       8.689998           0.002431
           93              C       1.945107       5.553713       5.680704      -0.001994      35.256764 0.47322085E+03  0.11410314E+05                                 9.694270                            7.517880      -0.398833       1.880224                    0.997736      28.465803      83.990337       0.567171       0.447876      -1.040737      -0.010665       0.037813      -0.011056       0.040815       0.010681      -0.006054      -0.005502       0.052466      -0.017855      -0.026270      -0.006311       0.032581             11.415353       8.223442      -1.672519       3.230733      16.355204      -1.684430       9.667412           0.001150
           94              C       2.088588       9.322317       5.930195       0.590920      22.934635 0.25842298E+03  0.54160531E+04                                 7.553999                            5.761551      -0.087274       2.027392                    0.999441      22.758702      64.907592       0.606702       0.481703      -1.010729      -0.003139       0.060455       0.030780       0.067912      -0.017220      -0.033039      -0.012036       0.143298      -0.046315      -0.071073      -0.019752       0.090825              8.857750       4.941010       0.851226       1.279259      13.895440       0.833097       7.736799           0.000451
           95              C       1.197382       7.758284       4.212549      -0.132160      30.069323 0.44775744E+03  0.10661778E+05                                 8.518344                            7.156524      -0.019167       1.961958                    0.999604      30.119160      88.684809       0.599690       0.428936      -1.050688       0.004443      -0.020677       0.014239       0.025496      -0.008785      -0.005116      -0.033470      -0.009563       0.035003      -0.033219      -0.006215       0.039434              9.046552       6.517728       1.037990       2.346740      12.448171       1.411642       8.173758           0.000595
           96              C       0.910421       6.500007       3.729562      -0.082984      29.007784 0.41657961E+03  0.97567287E+04                                 8.352092                            6.931270      -0.066255       1.961610                    0.999006      29.225401      85.766558       0.604701       0.432473      -1.046952       0.011021      -0.003624       0.022379       0.025208      -0.005423       0.007304       0.001620      -0.014263       0.073325      -0.022363      -0.003282       0.025645              8.913518       6.465563       0.295682       2.298420      11.631045       0.729561       8.643946           0.000101
           97              C       2.374098      12.021062       2.501301       0.570787      24.342182 0.25184425E+03  0.52340386E+04                                 7.770194                            5.627302      -0.126722       2.007143                    0.999528      22.857329      64.503450       0.625031       0.471519      -1.018126      -0.013799      -0.009113       0.054994       0.057427       0.008485       0.020296      -0.016917      -0.153820      -0.160164      -0.074027      -0.031637       0.105664              9.526046       9.156013      -0.311321      -1.761125       4.365789       1.052183      15.056337          -0.000399
           98              C       3.142552      11.894525       1.209069      -0.030292      40.931724 0.44044899E+03  0.10307153E+05                                10.249375                            6.916830       0.043242       2.011652                    0.999284      27.412620      76.626725       0.642559       0.407333      -1.078553       0.014675      -0.003564      -0.039218       0.042025       0.006613       0.006891      -0.001198       0.008988      -0.001557      -0.010065      -0.001056       0.011121             13.558333      11.498835      -0.277183      -2.540537       5.102405       1.664039      24.073759           0.002218
           99              C       4.522645      11.901732       1.186679      -0.125380      35.374790 0.44651954E+03  0.10610716E+05                                 9.503510                            7.142405       0.049586       1.986699                    0.999632      29.829744      87.360145       0.601620       0.428430      -1.052408      -0.006345       0.006857      -0.025940       0.027571       0.010117       0.027541       0.001932      -0.000112       0.021368      -0.028145      -0.003493       0.031638             11.086251      11.335490      -0.090942      -1.561609       4.787754       1.097445      17.135509          -0.000201
          100              C       1.250631       5.395528       4.481231      -0.113407      31.532191 0.48135660E+03  0.11748240E+05                                 9.024605                            7.598877      -0.388369       1.847074                    0.998092      31.087862      94.691007       0.557875       0.449845      -1.031438      -0.001644       0.026648      -0.000934       0.026714       0.001835      -0.022675       0.023788      -0.004707       0.008556      -0.033244       0.000308       0.032936              9.675395       7.817427      -0.445819       2.930568      11.754513      -0.514384       9.454246           0.000075
          101              C       4.928694       3.916500       0.000000      -0.134347      41.054954 0.47091972E+03  0.11367738E+05                                10.566377                            7.392196      -0.318504       1.856457                    0.999248      30.977447      92.159244       0.583106       0.435142      -1.045803      -0.022482       0.000588       0.000449       0.022494       0.000664      -0.000554      -0.015196      -0.027273      -0.158977      -0.055412       0.012844       0.042568             13.608966      10.092283      -0.000116      -0.000872       5.256390       1.774199      25.478224           0.000352
          102              C       2.196612       3.916500       0.000000      -0.082068      33.798333 0.39525023E+03  0.90825082E+04                                 9.072423                            6.613715       0.142248       2.026616                    0.999775      28.444552      81.103260       0.642277       0.415002      -1.064070       0.031459       0.000563       0.000581       0.031469      -0.001050      -0.000300       0.012985       0.064618       0.000252      -0.036920       0.004627       0.032293             10.716199      10.849420      -0.000018       0.000239       4.503156       1.112491      16.796023           0.000023
          103              C       2.467306      11.749500       0.000000      -0.134333      41.054674 0.47091731E+03  0.11367642E+05                                10.566228                            7.392110      -0.318445       1.856470                    0.999248      30.977497      92.158614       0.583119       0.435134      -1.045810       0.022482      -0.000588      -0.000449       0.022494       0.000664      -0.000555      -0.015197      -0.027292      -0.158986      -0.055415       0.012836       0.042579             13.608743      10.092174      -0.000116      -0.000873       5.256316       1.774160      25.477738           0.000361
          104              C       5.199388      11.749500       0.000000      -0.082054      33.798360 0.39525060E+03  0.90825072E+04                                 9.072374                            6.613682       0.142311       2.026632                    0.999775      28.444639      81.103124       0.642285       0.414997      -1.064074      -0.031462      -0.000563      -0.000580       0.031472      -0.001050      -0.000300       0.012984       0.064604       0.000237      -0.036912       0.004623       0.032288             10.716143      10.849343      -0.000018       0.000239       4.503134       1.112483      16.795952           0.000029
          105              N      -2.021397       2.347182       9.705816      -0.169661      34.271640 0.52073598E+03  0.12613233E+05                                 8.807483                            7.396747      -0.031253       2.000112                    0.999437      28.177407      78.219065       0.641804       0.393999      -1.095645       0.058674      -0.028146       0.133301       0.148338       0.025074      -0.013029       0.077320      -0.066299      -0.062317      -0.082753      -0.013971       0.096724              9.728002       6.305252      -1.034219       2.214922      12.774509      -1.474730      10.104246           0.013628
          106              N      -1.646427       3.053742      10.829163      -0.172590      34.925185 0.54841816E+03  0.13473717E+05                                 8.973552                            7.623541      -0.159073       1.949593                    0.999484      28.754521      80.718947       0.627332       0.397405      -1.091924      -0.002845      -0.141178      -0.051413       0.150275       0.012967       0.036295       0.007649       0.067381       0.230867      -0.074583      -0.017010       0.091593              9.975765       6.285346      -0.282958       1.525904      14.943720      -0.154341       8.698229           0.021157
          107              N      -1.457093       0.941762      11.265451       0.264297      22.645642 0.26902111E+03  0.54763199E+04                                 6.599741                            5.203937       0.137325       2.177592                    0.999347      20.307649      50.223864       0.797067       0.377493      -1.117160       0.011244      -0.091204       0.049171       0.104223      -0.008247       0.064462      -0.022485      -0.225777       0.123627      -0.154705       0.049140       0.105565              7.476116       4.254401      -1.036138       1.161181      11.632652      -2.300233       6.541296           0.001902
          108              N      -1.263323      -0.262038      11.978738      -0.626753      31.405817 0.46319430E+03  0.10892427E+05                                 8.239966                            6.892443       0.173576       2.080173                    0.995050      29.321219      80.118523       0.677221       0.384605      -1.102615       0.005098       0.110438      -0.077948       0.135272      -0.008324       0.109618      -0.053087      -0.347654       0.177434      -0.243428       0.064265       0.179163              9.111636       5.637446      -1.300044       1.228257      13.513136      -3.291924       8.184325           0.001556
          109              N       1.676628      -0.781137       6.287158      -0.170702      34.366050 0.52252675E+03  0.12669563E+05                                 8.829175                            7.414056      -0.038656       1.997183                    0.999409      28.226473      78.437556       0.640352       0.394489      -1.095125       0.058548       0.027407      -0.133219       0.148076      -0.025738       0.012764       0.078292      -0.065005      -0.056020      -0.083053      -0.014147       0.097200              9.752382       6.320720       1.037900      -2.223125      12.802268      -1.481636      10.134159           0.013647
          110              N       2.051613      -1.487697       5.163811      -0.170139      34.795402 0.54592204E+03  0.13395385E+05                                 8.947540                            7.603113      -0.150454       1.953200                    0.999398      28.683581      80.435008       0.628634       0.397085      -1.092284      -0.001500       0.141155       0.050627       0.149967      -0.011642      -0.037736       0.005947       0.067019       0.230642      -0.073916      -0.018297       0.092213              9.944894       6.268195       0.282328      -1.522254      14.889570      -0.155002       8.676918           0.021146
          111              N       2.240954       0.624283       4.727523       0.266543      22.611819 0.26852788E+03  0.54640955E+04                                 6.595125                            5.200742       0.131800       2.176365                    0.999397      20.286646      50.171590       0.796902       0.377722      -1.116924       0.011810       0.091817      -0.050061       0.105242       0.007263      -0.063627      -0.022012      -0.225907       0.123106      -0.154206       0.049312       0.104894              7.470333       4.251953       1.034878      -1.160117      11.622758      -2.297262       6.536288           0.001903
          112              N       2.434734       1.828083       4.014236      -0.630248      31.514672 0.46536054E+03  0.10955511E+05                                 8.259341                            6.909795       0.172692       2.079270                    0.995041      29.375568      80.296489       0.676224       0.384744      -1.102579       0.006221      -0.110687       0.076605       0.134754       0.008620      -0.108538      -0.052774      -0.344935       0.179168      -0.241699       0.063875       0.177824              9.133294       5.652174       1.305567      -1.228847      13.549970      -3.304224       8.197738           0.001550
          113              N       5.719282       7.051863       6.287158      -0.169662      34.271754 0.52073826E+03  0.12613306E+05                                 8.807514                            7.396772      -0.031260       2.000109                    0.999437      28.177466      78.219355       0.641801       0.394000      -1.095644      -0.058673       0.028146      -0.133298       0.148334       0.025074      -0.013028       0.077320      -0.066299      -0.062313      -0.082752      -0.013972       0.096724              9.728036       6.305274      -1.034226       2.214933      12.774546      -1.474744      10.104288           0.013643
          114              N       5.344312       6.345303       5.163811      -0.172587      34.925082 0.54841638E+03  0.13473660E+05                                 8.973529                            7.623525      -0.159084       1.949591                    0.999484      28.754458      80.718678       0.627333       0.397404      -1.091924       0.002845       0.141179       0.051411       0.150276       0.012967       0.036296       0.007649       0.067381       0.230872      -0.074584      -0.017010       0.091595              9.975736       6.285332      -0.282958       1.525902      14.943662      -0.154341       8.698214           0.021142
          115              N       5.154978       8.457283       4.727523       0.264298      22.645637 0.26902088E+03  0.54763148E+04                                 6.599743                            5.203936       0.137314       2.177590                    0.999347      20.307638      50.223858       0.797066       0.377493      -1.117159      -0.011245       0.091205      -0.049171       0.104224      -0.008248       0.064462      -0.022485      -0.225778       0.123624      -0.154706       0.049140       0.105566              7.476118       4.254402      -1.036140       1.161182      11.632657      -2.300235       6.541296           0.001903
          116              N       4.961208       9.661083       4.014236      -0.626758      31.406248 0.46320240E+03  0.10892670E+05                                 8.240055                            6.892516       0.173562       2.080164                    0.995051      29.321483      80.119568       0.677215       0.384606      -1.102614      -0.005104      -0.110442       0.077955       0.135279      -0.008325       0.109624      -0.053081      -0.347656       0.177440      -0.243432       0.064273       0.179159              9.111734       5.637510      -1.300066       1.228267      13.513293      -3.291966       8.184399           0.001561
          117              N       2.021257      10.180182       9.705816      -0.170705      34.366236 0.52253045E+03  0.12669679E+05                                 8.829217                            7.414091      -0.038663       1.997179                    0.999409      28.226572      78.437985       0.640349       0.394490      -1.095124      -0.058548      -0.027408       0.133217       0.148074      -0.025739       0.012764       0.078293      -0.065004      -0.056017      -0.083054      -0.014147       0.097201              9.752429       6.320750       1.037909      -2.223139      12.802323      -1.481652      10.134213           0.013669
          118              N       1.646272      10.886742      10.829163      -0.170134      34.795264 0.54591956E+03  0.13395306E+05                                 8.947511                            7.603091      -0.150466       1.953198                    0.999398      28.683501      80.434678       0.628636       0.397085      -1.092284       0.001500      -0.141156      -0.050625       0.149967      -0.011642      -0.037736       0.005948       0.067019       0.230646      -0.073917      -0.018297       0.092214              9.944859       6.268177       0.282327      -1.522250      14.889503      -0.155001       8.676895           0.021137
          119              N       1.456931       8.774762      11.265451       0.266544      22.611806 0.26852754E+03  0.54640878E+04                                 6.595126                            5.200742       0.131788       2.176362                    0.999397      20.286630      50.171576       0.796901       0.377723      -1.116923      -0.011811      -0.091818       0.050060       0.105243       0.007264      -0.063627      -0.022012      -0.225908       0.123102      -0.154207       0.049311       0.104895              7.470335       4.251954       1.034881      -1.160118      11.622763      -2.297265       6.536289           0.001906
          120              N       1.263151       7.570962      11.978738      -0.630253      31.515107 0.46536877E+03  0.10955759E+05                                 8.259430                            6.909869       0.172679       2.079260                    0.995042      29.375832      80.297533       0.676219       0.384746      -1.102577      -0.006226       0.110691      -0.076613       0.134762       0.008622      -0.108543      -0.052768      -0.344936       0.179173      -0.241703       0.063883       0.177820              9.133393       5.652238       1.305589      -1.228857      13.550127      -3.304267       8.197813           0.001563
          121              O       5.546963       2.419656       5.107196      -0.507514      41.525964 0.61335475E+03  0.15279988E+05                                 9.722575                            7.791573       0.014530       2.052436                    0.997195      27.949228      75.454451       0.662407       0.371167      -1.126477       0.007182      -0.006155       0.030228       0.031673       0.001089       0.024239      -0.026512      -0.023637      -0.021971      -0.039600       0.002614       0.036987             11.473372       6.321000       0.277429      -0.348146      19.877807      -3.899500       8.221307           0.011048
          122              O       4.862819       1.641362       7.113355      -0.534334      37.373472 0.60998321E+03  0.15136605E+05                                 8.893699                            7.703308       0.221229       2.120545                    0.997156      27.833295      74.375328       0.676593       0.364811      -1.134228       0.018229      -0.000439      -0.024814       0.030793       0.001787      -0.004122       0.008460       0.044329       0.070680      -0.035286       0.009548       0.025737              9.520382       6.302832      -1.061353      -1.606166      10.245574       3.557130      12.012741           0.019588
          123              O      -1.556907      11.299589       6.761190      -0.482698      31.387972 0.49368027E+03  0.11558785E+05                                 7.777861                            6.839279       0.815323       2.357983                    0.993060      25.719979      65.626297       0.736264       0.355309      -1.147735       0.025303       0.026960       0.028593       0.046740      -0.040765       0.060903       0.048568       0.002441       0.041400      -0.100331       0.032153       0.068178              8.470662       9.462195      -2.778124       1.229654      10.130281      -1.209234       5.819509           0.027360
          124              O       3.777828      12.115161       6.746796      -0.611153      52.760908 0.81125816E+03  0.21729733E+05                                11.394194                            8.999099      -0.284107       1.917421                    0.996495      30.813151      86.987890       0.610858       0.374343      -1.121180       0.044349       0.014537       0.040986       0.062112       0.017115      -0.025535       0.046365       0.071240       0.038619      -0.075805       0.024562       0.051243             13.538870      22.359148       3.358708      -3.898869       8.991482      -1.783011       9.265981           0.011500
          125              O      -1.040667       4.448405       6.862265      -0.661442      54.420402 0.11664270E+04  0.33879953E+05                                11.496190                           10.703938      -0.111077       1.932545                    0.997650      33.503848      95.406897       0.572480       0.368350      -1.136743       0.066460      -0.050936       0.028470       0.088442      -0.069605       0.065404       0.048256       0.001813      -0.004935      -0.122497       0.047113       0.075384             12.453186      13.287616       1.309761       2.174243      12.085964       1.587666      11.985979           0.324156
          126              O       4.334770       4.289541       3.537646      -0.557017      43.343289 0.65475318E+03  0.16583291E+05                                 9.973796                            8.058588      -0.070680       2.017608                    0.994868      28.610203      77.933103       0.650192       0.371939      -1.125659       0.032226      -0.013352      -0.032637       0.047770      -0.005918      -0.010029       0.000744      -0.036217       0.085525      -0.034821       0.004595       0.030226             11.703234       8.515930       0.059220      -1.390423       7.046516       1.471565      19.547257           0.024426
          127              O       6.252561       4.166443       2.488507      -0.574666      32.607532 0.50128013E+03  0.11810607E+05                                 7.962492                            6.852649       0.933432       2.337904                    0.998825      27.633545      71.300176       0.740025       0.351292      -1.148179      -0.012003      -0.014472      -0.009699       0.021156       0.016793      -0.000564      -0.017962       0.005149      -0.353715      -0.119744       0.043026       0.076718              8.459560      12.792548       0.603114       1.174309       5.073344       0.450791       7.512790           0.000768
          128              O       1.848922      -0.853611      10.885778      -0.507586      41.474742 0.61253219E+03  0.15252868E+05                                 9.710895                            7.783226       0.016531       2.052901                    0.997163      27.936488      75.379306       0.663227       0.370870      -1.126815       0.005999       0.006033      -0.030407       0.031575      -0.001485      -0.023355      -0.027060      -0.023770      -0.021261      -0.039266       0.002241       0.037025             11.458329       6.313743      -0.277452       0.347975      19.848102      -3.895534       8.213142           0.011056
          129              O       1.164806      -0.075317       8.879619      -0.535999      37.510796 0.61275621E+03  0.15224401E+05                                 8.919928                            7.724090       0.212697       2.117643                    0.997110      27.880797      74.576488       0.675174       0.365122      -1.133857       0.017508       0.000897       0.023559       0.029366      -0.002098       0.003724       0.008616       0.044131       0.068332      -0.034896       0.010021       0.024875              9.550623       6.319463       1.065668       1.610529      10.284477       3.573513      12.047930           0.019573
          130              O       2.141076       5.932456       9.231784      -0.483585      31.465183 0.49526884E+03  0.11606295E+05                                 7.792935                            6.852422       0.809345       2.355567                    0.992931      25.751843      65.755300       0.735148       0.355532      -1.147457       0.025416      -0.026127      -0.029174       0.046687       0.040542      -0.060853       0.049374       0.002470       0.042703      -0.100667       0.031959       0.068707              8.487256       9.483621       2.783884      -1.232294      10.148374      -1.212347       5.829773           0.027355
          131              O       0.079810       5.116884       9.246178      -0.611010      52.778893 0.81154807E+03  0.21739778E+05                                11.397139                            9.000907      -0.289078       1.915822                    0.996448      30.818933      87.013193       0.610767       0.374360      -1.121150       0.044205      -0.015021      -0.041088       0.062192      -0.018855       0.025844       0.045724       0.070793       0.036325      -0.075885       0.025371       0.050515             13.542879      22.369946      -3.357966       3.899701       8.991078      -1.782845       9.267612           0.011503
          132              O       2.657317      -2.882360       9.130709      -0.661455      54.446653 0.11670795E+04  0.33903948E+05                                11.500385                           10.707261      -0.113713       1.931609                    0.997726      33.511945      95.439835       0.572359       0.368373      -1.136715       0.065559       0.051053      -0.028671       0.087900       0.068325      -0.064945       0.047804       0.001852      -0.003553      -0.121036       0.046881       0.074155             12.458333      13.289613      -1.311085      -2.174505      12.095055       1.588758      11.990330           0.324045
          133              O       0.636706      -2.723496      12.455328      -0.557023      43.424375 0.65629690E+03  0.16633172E+05                                 9.988200                            8.069833      -0.075336       2.015783                    0.994898      28.639098      78.052334       0.649488       0.372100      -1.125469       0.032895       0.013736       0.033035       0.048602       0.006558       0.010790       0.001406      -0.034780       0.085834      -0.034598       0.003882       0.030716             11.720795       8.528315      -0.059425       1.391022       7.056101       1.474131      19.577968           0.024405
          134              O       2.554481      -2.600398      13.504467      -0.575537      32.660714 0.50231790E+03  0.11841593E+05                                 7.972558                            6.860970       0.929038       2.336151                    0.998752      27.653160      71.378640       0.739352       0.351418      -1.148036      -0.011737       0.012594       0.009759       0.019789      -0.014773       0.000449      -0.017660       0.006776      -0.354508      -0.119951       0.045021       0.074930              8.470599      12.808852      -0.603715      -1.175478       5.078798       0.451568       7.524146           0.000773
          135              O      -1.849078       6.979389      10.885778      -0.507529      41.526505 0.61336406E+03  0.15280281E+05                                 9.722658                            7.791630       0.014555       2.052440                    0.997195      27.949423      75.455165       0.662405       0.371167      -1.126477      -0.007180       0.006155      -0.030236       0.031681       0.001088       0.024239      -0.026511      -0.023640      -0.021987      -0.039601       0.002614       0.036987             11.473479       6.321048       0.277430      -0.348151      19.878026      -3.899529       8.221363           0.011069
          136              O      -1.164934       7.757683       8.879619      -0.534340      37.373657 0.60998721E+03  0.15136731E+05                                 8.893736                            7.703339       0.221227       2.120543                    0.997156      27.833367      74.375633       0.676591       0.364812      -1.134227      -0.018229       0.000438       0.024814       0.030793       0.001787      -0.004121       0.008460       0.044325       0.070679      -0.035283       0.009547       0.025736              9.520421       6.302856      -1.061357      -1.606174      10.245612       3.557141      12.012795           0.019615
          137              O      -2.141208      -1.900544       9.231784      -0.482698      31.388007 0.49368077E+03  0.11558800E+05                                 7.777868                            6.839283       0.815320       2.357982                    0.993060      25.719991      65.626344       0.736264       0.355309      -1.147735      -0.025304      -0.026960      -0.028592       0.046740      -0.040766       0.060903       0.048569       0.002441       0.041403      -0.100332       0.032154       0.068178              8.470672       9.462204      -2.778128       1.229654      10.130300      -1.209235       5.819512           0.027357
          138              O      -0.079943      -2.716116       9.246178      -0.611149      52.760768 0.81125503E+03  0.21729627E+05                                11.394170                            8.999077      -0.284114       1.917420                    0.996494      30.813098      86.987673       0.610860       0.374343      -1.121180      -0.044350      -0.014541      -0.040984       0.062114       0.017114      -0.025534       0.046364       0.071239       0.038625      -0.075803       0.024562       0.051242             13.538844      22.359097       3.358705      -3.898867       8.991469      -1.783012       9.265965           0.011471
          139              O       4.738552       4.950640       9.130709      -0.661437      54.420222 0.11664212E+04  0.33879713E+05                                11.496108                           10.703863      -0.111063       1.932551                    0.997650      33.503851      95.406528       0.572486       0.368347      -1.136746      -0.066456       0.050940      -0.028467       0.088441      -0.069617       0.065400       0.048273       0.001812      -0.004934      -0.122514       0.047129       0.075385             12.453094      13.287511       1.309748       2.174227      12.085872       1.587662      11.985898           0.324148
          140              O      -0.636885       5.109504      12.455328      -0.557015      43.343169 0.65475156E+03  0.16583243E+05                                 9.973782                            8.058586      -0.070699       2.017604                    0.994868      28.610161      77.933038       0.650191       0.371940      -1.125658      -0.032230       0.013352       0.032624       0.047764      -0.005917      -0.010036       0.000744      -0.036218       0.085529      -0.034824       0.004594       0.030230             11.703194       8.515943       0.059220      -1.390440       7.046502       1.471546      19.547138           0.024443
          141              O      -2.554676       5.232602      13.504467      -0.574672      32.608501 0.50129895E+03  0.11811167E+05                                 7.962652                            6.852782       0.933370       2.337876                    0.998825      27.634004      71.301817       0.740017       0.351292      -1.148178       0.012012       0.014470       0.009672       0.021147       0.016794      -0.000553      -0.017963       0.005136      -0.353729      -0.119749       0.043030       0.076719              8.459733      12.792807       0.603130       1.174321       5.073431       0.450802       7.512959           0.000774
          142              O       1.848963      10.252656       5.107196      -0.507600      41.475264 0.61254123E+03  0.15253152E+05                                 9.710974                            7.783281       0.016557       2.052906                    0.997163      27.936679      75.379995       0.663224       0.370870      -1.126815      -0.005998      -0.006034       0.030414       0.031582      -0.001484      -0.023356      -0.027059      -0.023772      -0.021275      -0.039267       0.002242       0.037025             11.458430       6.313789      -0.277453       0.347979      19.848306      -3.895563       8.213195           0.011071
          143              O       2.533079       9.474362       7.113355      -0.536005      37.510986 0.61276033E+03  0.15224531E+05                                 8.919965                            7.724121       0.212695       2.117641                    0.997110      27.880872      74.576798       0.675171       0.365123      -1.133856      -0.017508      -0.000897      -0.023558       0.029365      -0.002097       0.003724       0.008616       0.044126       0.068330      -0.034894       0.010019       0.024875              9.550661       6.319486       1.065672       1.610536      10.284513       3.573523      12.047984           0.019604
          144              O       1.556809       3.466589       6.761190      -0.483583      31.465105 0.49526707E+03  0.11606243E+05                                 7.792923                            6.852409       0.809346       2.355568                    0.992931      25.751803      65.755162       0.735149       0.355532      -1.147457      -0.025418       0.026127       0.029172       0.046688       0.040542      -0.060852       0.049374       0.002471       0.042704      -0.100666       0.031959       0.068707              8.487244       9.483602       2.783881      -1.232291      10.148366      -1.212344       5.829763           0.027350
          145              O       3.618075       4.282161       6.746796      -0.611008      52.778804 0.81154616E+03  0.21739713E+05                                11.397125                            9.000894      -0.289086       1.915820                    0.996448      30.818900      87.013055       0.610768       0.374360      -1.121150      -0.044206       0.015025       0.041087       0.062194      -0.018853       0.025843       0.045724       0.070793       0.036330      -0.075884       0.025370       0.050514             13.542862      22.369908      -3.357966       3.899701       8.991073      -1.782847       9.267605           0.011475
          146              O       1.040568      12.281405       6.862265      -0.661447      54.446180 0.11670662E+04  0.33903455E+05                                11.500305                           10.707187      -0.113720       1.931610                    0.997726      33.511794      95.439178       0.572362       0.368372      -1.136716      -0.065556      -0.051056       0.028667       0.087898       0.068341      -0.064938       0.047823       0.001861      -0.003569      -0.121054       0.046895       0.074160             12.458242      13.289507      -1.311072      -2.174490      12.094968       1.588757      11.990251           0.324048
          147              O       3.061179      12.122541       3.537646      -0.557023      43.424380 0.65629764E+03  0.16633199E+05                                 9.988206                            8.069846      -0.075356       2.015777                    0.994898      28.639106      78.052448       0.649487       0.372101      -1.125468      -0.032899      -0.013736      -0.033023       0.048595       0.006557       0.010796       0.001406      -0.034782       0.085837      -0.034601       0.003881       0.030719             11.720778       8.528344      -0.059425       1.391041       7.056100       1.474116      19.577890           0.024418
          148              O       1.143404      11.999443       2.488507      -0.575544      32.661714 0.50233731E+03  0.11842171E+05                                 7.972728                            6.861111       0.928972       2.336121                    0.998752      27.653618      71.380313       0.739342       0.351419      -1.148035       0.011745      -0.012592      -0.009733       0.019780      -0.014774       0.000438      -0.017661       0.006761      -0.354523      -0.119956       0.045025       0.074931              8.470781      12.809127      -0.603733      -1.175491       5.078890       0.451581       7.524325           0.000774

******************************************************
Auxiliary information for the entire system
The total spin magnetic moment of the unit cell is   4.375470
The total net atomic charge of the unit cell is   -0.000003
Accuracy of reproducing the electrostatic potential in the unit cell:
  The inner radius (bohr) =    5.0000
  The outer radius (bohr) =   12.0000
  Valid grid points have density less than (e/(bohr^3)) =    0.0001
  The number of valid grid points were=        27098
  The rms potential error without charges in kcal/mol is=      2.88841
  The rms potential error with partial charges in kcal/mol is=      0.42061
  The RRMSE value at monopole order=      0.14562
  The rms potential error with partial charges and cloud penetration in kcal/mol is=      0.41659
  The RRMSE value at monopole order with cloud penetration is=      0.14423
  The rms potential error with partial charges and atomic dipoles in kcal/mol is=      0.37729
  The RRMSE value at dipole order=      0.13062
  The rms potential error with partial charges, atomic dipoles and cloud penetration in kcal/mol is=      0.36573
  The RRMSE value at dipole order with cloud penetration=      0.12662

******************************************************
The electron densities and ab initio electrostatic potential were computed in VASP using the PBE functional and
projector augmented wave method. See the main text of the journal article for a description of computational details.
The atomic charges, dipoles, and quadrupoles were computed with the DDEC6 method as described in
(a) T. A. Manz and N. Gabaldon Limas, RSC Adv. 6 (2016) 47771-47801 DOI: 10.1039/c6ra04656h
(b) N. Gabaldon Limas and T. A. Manz, RSC Adv. 8 (2018) 2678-2707 DOI: 10.1039/c7ra11829e.
For each atom in the material, the electron cloud parameters were fit to the spherically averaged atom-in-material
electron density using radial positions for which this density was between 10^-4 and 10^-2 electrons per cubic bohr.
The polarizabilities, dispersion coefficients, and quantum Drude oscillator (QDO) parameters were fit using the MCLF method.
The magnetic structure of the system was optimized in VASP from the default ferromagnetic initial guess using spin polarization.
The atomic spin moments (ASMs) were computed on this optimized magnetic structure using the DDEC6 partition as inputs
to the method of T. A. Manz and D. S. Sholl, J. Chem. Theory Comput. 7 (2011) 4146-4164 DOI: 10.1021/ct200539n.
The RMSE and RRMSE were computed using a uniform grid with Ewald summation.
