# Supplementary material for: A collection of forcefield precursors for metal–organic frameworks
Source: RSC Adv. 2019 Nov 13;9(63):36492–507. doi: 10.1039/c9ra07327b (PMC9075174; doi:10.1039/c9ra07327b)
Supplement: RA-009-C9RA07327B-s4162 [file RA-009-C9RA07327B-s4162.xyz]

  220
jmolscript: load "" {1 1 1} spacegroup "x,y,z" unitcell [{     14.161300     0.000000     0.000000 }, {      0.000000    15.676400     0.000000 }, {      0.000000     0.000000    16.134500 }]
Zn     8.785954     8.070367     5.038643     0.863777
Zn     9.147775     8.925985    11.646366     0.875766
Zn    12.455996     7.606033    13.105893     0.863777
Zn    12.094175     6.750415     3.579116     0.875766
Zn     5.375346     0.232167     3.028607     0.863777
Zn     5.013525     1.087785    12.555384     0.875766
Zn     1.705304    15.444233    11.095857     0.863777
Zn     2.067125    14.588615     4.488134     0.875766
Zn     5.375346     7.606033    11.095857     0.863777
Zn     5.013525     6.750415     4.488134     0.875766
Zn     1.705304     8.070367     3.028607     0.863777
Zn     2.067125     8.925985    12.555384     0.875766
Zn     8.785954    15.444233    13.105893     0.863777
Zn     9.147775    14.588615     3.579116     0.875766
Zn    12.455996     0.232167     5.038643     0.863777
Zn    12.094175     1.087785    11.646366     0.875766
Zn     0.000000     7.838200     8.067250     1.091687
Zn     7.080650     7.838200     0.000000     1.091687
Zn     0.000000     0.000000     0.000000     1.091686
Zn     7.080650     0.000000     8.067250     1.091687
H     10.129578    11.445340     4.825829     0.093645
H      7.831199     8.993551     8.377032     0.085351
H      4.881400    12.875027     2.158796     0.417366
H     11.112372     4.231060    12.893079     0.093645
H     13.410751     6.682849     0.309782     0.085351
H      2.199250     2.801373    10.226046     0.417366
H      4.031722     3.607140     3.241421     0.093645
H      6.330101     1.155351    15.824718     0.085351
H      9.279900     5.036827     5.908454     0.417366
H      3.048928    12.069260    11.308671     0.093645
H      0.750549    14.521049     7.757468     0.085351
H     11.962050    10.639573    13.975704     0.417366
H      4.031722     4.231060    11.308671     0.093645
H      6.330101     6.682849     7.757468     0.085351
H      9.279900     2.801373    13.975704     0.417366
H      3.048928    11.445340     3.241421     0.093645
H      0.750549     8.993551    15.824718     0.085351
H     11.962050    12.875027     5.908454     0.417366
H     10.129578    12.069260    12.893079     0.093645
H      7.831199    14.521049     0.309782     0.085351
H      4.881400    10.639573    10.226046     0.417366
H     11.112372     3.607140     4.825829     0.093645
H     13.410751     1.155351     8.377032     0.085351
H      2.199250     5.036827     2.158796     0.417366
C      7.431850    11.948552     3.541523    -0.037946
C      7.382286    10.605085     3.888414     0.029124
C      9.268571    11.392040     4.477324     0.202794
C      6.423566    12.831133     2.934866     0.618364
C      6.293282     9.608066     3.769019     0.568497
C     10.514765     7.805280     7.633232    -0.034732
C     10.633720     8.023182     8.998211    -0.024638
C      8.696454     8.651805     8.357671     0.187421
C     11.429585     7.251903     6.578036     0.614848
C     11.709979     7.778630    10.024365     0.613652
C     13.810100     3.727848    11.608773    -0.037946
C     13.859664     5.071315    11.955665     0.029124
C     11.973379     4.284360    12.544574     0.202794
C      0.657084     2.845267    11.002116     0.618364
C      0.787368     6.068334    11.836269     0.568497
C     10.727185     7.871120    15.700482    -0.034732
C     10.608230     7.653218     0.930961    -0.024638
C     12.545496     7.024595     0.290421     0.187422
C      9.812365     8.424497    14.645286     0.614848
C      9.531971     7.897770     1.957115     0.613652
C      6.729450     4.110352     4.525727    -0.037946
C      6.779014     2.766885     4.178835     0.029124
C      4.892729     3.553840     3.589926     0.202794
C      7.737734     4.992933     5.132384     0.618364
C      7.868018     1.769866     4.298231     0.568497
C      3.646535    -0.032920     0.434018    -0.034732
C      3.527580     0.184982    15.203539    -0.024638
C      5.464846     0.813605    15.844079     0.187421
C      2.731715    15.090103     1.489214     0.614848
C      2.451321    15.616830    14.177385     0.613652
C      0.351200    11.566048    12.592977    -0.037946
C      0.301636    12.909515    12.246086     0.029124
C      2.187921    12.122560    11.657176     0.202794
C     13.504216    10.683467    13.199634     0.618364
C     13.373932    13.906534    12.365481     0.568497
C      3.434115     0.032920     8.501268    -0.034732
C      3.553070    15.491418     7.136289    -0.024638
C      1.615804    14.862795     7.776829     0.187422
C      4.348935     0.586297     9.556464     0.614848
C      4.629329     0.059570     6.110135     0.613652
C      6.729450     3.727848    12.592977    -0.037946
C      6.779014     5.071315    12.246086     0.029124
C      4.892729     4.284360    11.657176     0.202794
C      7.737734     2.845267    13.199634     0.618364
C      7.868018     6.068334    12.365481     0.568497
C      3.646535     7.871120     8.501268    -0.034732
C      3.527580     7.653218     7.136289    -0.024638
C      5.464846     7.024595     7.776829     0.187422
C      2.731715     8.424497     9.556464     0.614848
C      2.451321     7.897770     6.110135     0.613652
C      0.351200    11.948552     4.525727    -0.037946
C      0.301636    10.605085     4.178835     0.029124
C      2.187921    11.392040     3.589926     0.202794
C     13.504216    12.831133     5.132384     0.618364
C     13.373932     9.608066     4.298231     0.568497
C      3.434115     7.805280     0.434018    -0.034732
C      3.553070     8.023182    15.203539    -0.024638
C      1.615804     8.651805    15.844079     0.187422
C      4.348935     7.251903     1.489214     0.614848
C      4.629329     7.778630    14.177385     0.613652
C      7.431850    11.566048    11.608773    -0.037946
C      7.382286    12.909515    11.955665     0.029124
C      9.268571    12.122560    12.544574     0.202794
C      6.423566    10.683467    11.002116     0.618364
C      6.293282    13.906534    11.836269     0.568497
C     10.514765     0.032920    15.700482    -0.034732
C     10.633720    15.491418     0.930961    -0.024638
C      8.696454    14.862795     0.290421     0.187422
C     11.429585     0.586297    14.645286     0.614848
C     11.709979     0.059570     1.957115     0.613652
C     13.810100     4.110352     3.541523    -0.037946
C     13.859664     2.766885     3.888414     0.029124
C     11.973379     3.553840     4.477324     0.202794
C      0.657084     4.992933     2.934866     0.618364
C      0.787368     1.769866     3.769019     0.568497
C     10.727185    -0.032920     7.633232    -0.034732
C     10.608230     0.184982     8.998211    -0.024638
C     12.545496     0.813605     8.357671     0.187422
C      9.812365    15.090103     6.578036     0.614848
C      9.531971    15.616830    10.024365     0.613652
N      8.649722    12.428250     3.925524    -0.340149
N      8.559090    10.275880     4.491845    -0.319567
N      9.268571     8.219137     7.249231    -0.333127
N      9.462581     8.560882     9.448363    -0.320467
N     12.592228     3.248150    11.992774    -0.340149
N     12.682860     5.400520    12.559095    -0.319567
N     11.973379     7.457263    15.316481    -0.333127
N     11.779369     7.115518     1.381113    -0.320467
N      5.511578     4.590050     4.141726    -0.340149
N      5.602210     2.437680     3.575405    -0.319567
N      4.892729     0.380937     0.818019    -0.333127
N      4.698719     0.722682    14.753387    -0.320467
N      1.569072    11.086350    12.208976    -0.340149
N      1.478440    13.238720    11.642655    -0.319567
N      2.187921    15.295463     8.885269    -0.333127
N      2.381931    14.953718     6.686137    -0.320467
N      5.511578     3.248150    12.208976    -0.340149
N      5.602210     5.400520    11.642655    -0.319567
N      4.892729     7.457263     8.885269    -0.333127
N      4.698719     7.115518     6.686137    -0.320467
N      1.569072    12.428250     4.141726    -0.340149
N      1.478440    10.275880     3.575405    -0.319567
N      2.187921     8.219137     0.818019    -0.333127
N      2.381931     8.560882    14.753387    -0.320467
N      8.649722    11.086350    11.992774    -0.340149
N      8.559090    13.238720    12.559095    -0.319567
N      9.268571    15.295463    15.316481    -0.333127
N      9.462581    14.953718     1.381113    -0.320467
N     12.592228     4.590050     3.925524    -0.340149
N     12.682860     2.437680     4.491845    -0.319567
N     11.973379     0.380937     7.249231    -0.333127
N     11.779369     0.722682     9.448363    -0.320467
O      6.711040    14.031946     2.805790    -0.537287
O      5.314736    12.321650     2.581520    -0.445697
O      5.212775     9.946676     3.196244    -0.568962
O      6.480211     8.495041     4.275643    -0.559834
O     10.888624     7.112383     5.445394    -0.542720
O     12.606389     6.925834     6.787784    -0.562435
O     12.783406     7.231523     9.740398    -0.563685
O     11.415424     8.170540    11.181208    -0.525204
O      0.369610     1.644454    10.873040    -0.537287
O      1.765914     3.354750    10.648770    -0.445697
O      1.867875     5.729724    11.263494    -0.568962
O      0.600439     7.181359    12.342892    -0.559834
O     10.353326     8.564017    13.512644    -0.542720
O      8.635561     8.750566    14.855034    -0.562435
O      8.458544     8.444877     1.673148    -0.563685
O      9.826526     7.505860     3.113958    -0.525204
O      7.450260     6.193746     5.261460    -0.537287
O      8.846564     4.483450     5.485730    -0.445697
O      8.948525     2.108476     4.871006    -0.568962
O      7.681089     0.656841     3.791607    -0.559834
O      3.272676    14.950583     2.621856    -0.542720
O      1.554911    14.764034     1.279466    -0.562435
O      1.377894    15.069723    14.461352    -0.563685
O      2.745876     0.332340    13.020542    -0.525204
O     13.791690     9.482654    13.328710    -0.537287
O     12.395386    11.192950    13.552980    -0.445697
O     12.293425    13.567924    12.938256    -0.568962
O     13.560861    15.019559    11.858857    -0.559834
O      3.807974     0.725817    10.689106    -0.542720
O      5.525739     0.912366     9.346716    -0.562435
O      5.702756     0.606677     6.394102    -0.563685
O      4.334774    15.344060     4.953291    -0.525204
O      7.450260     1.644454    13.328710    -0.537287
O      8.846564     3.354750    13.552980    -0.445697
O      8.948525     5.729724    12.938256    -0.568962
O      7.681089     7.181359    11.858857    -0.559834
O      3.272676     8.564017    10.689106    -0.542720
O      1.554911     8.750566     9.346716    -0.562435
O      1.377894     8.444877     6.394102    -0.563685
O      2.745876     7.505860     4.953291    -0.525204
O     13.791690    14.031946     5.261460    -0.537287
O     12.395386    12.321650     5.485730    -0.445697
O     12.293425     9.946676     4.871006    -0.568962
O     13.560861     8.495041     3.791607    -0.559834
O      3.807974     7.112383     2.621856    -0.542720
O      5.525739     6.925834     1.279466    -0.562435
O      5.702756     7.231523    14.461352    -0.563685
O      4.334774     8.170540    13.020542    -0.525204
O      6.711040     9.482654    10.873040    -0.537287
O      5.314736    11.192950    10.648770    -0.445697
O      5.212775    13.567924    11.263494    -0.568962
O      6.480211    15.019559    12.342892    -0.559834
O     10.888624     0.725817    13.512644    -0.542720
O     12.606389     0.912366    14.855034    -0.562435
O     12.783406     0.606677     1.673148    -0.563685
O     11.415424    15.344060     3.113958    -0.525204
O      0.369610     6.193746     2.805790    -0.537287
O      1.765914     4.483450     2.581520    -0.445697
O      1.867875     2.108476     3.196244    -0.568962
O      0.600439     0.656841     4.275643    -0.559834
O     10.353326    14.950583     5.445394    -0.542720
O      8.635561    14.764034     6.787784    -0.562435
O      8.458544    15.069723     9.740398    -0.563685
O      9.826526     0.332340    11.181208    -0.525204

The following XYZ coordinates are in angstroms. Other properties are in atomic units.
The sperically averaged electron density of each atom fit to a function of the form exp(a - br)
eigen_1, eigen_2 and eigen_3 are the three eigenvalues of traceless quadrupole moment tensor
  atom number  atomic symbol              X              Y              Z     net charge C6 coefficient C8 coefficient C10 coefficient fluctuating dipole atomic polarizability isotropic forcefield polarizability              a              b squared Pearson coefficient          <r^3>          <r^4>         wp_QDO          m_QDO          q_QDO       dipole_x       dipole_y       dipole_z         dipole            Qxy            Qxz            Qyz     Q(x^2-y^2)  Q(3z^2 - R^2)        eigen_1        eigen_2        eigen_3 static polarizability      alpha(xx)      alpha(xy)      alpha(xz)      alpha(yy)      alpha(yz)      alpha(zz) atomic spin moment
            1             Zn       8.785954       8.070367       5.038643       0.863777     104.234208 0.22924817E+04  0.76560088E+05                                18.324690                           15.901663       0.725434       2.046082                    0.998525      48.220803     133.775080       0.443403       0.413629      -1.137170      -0.007108      -0.064446      -0.061244       0.089189       0.034405      -0.030160       0.041276       0.196407      -0.197655      -0.115306      -0.024352       0.139658             20.696505      18.582944      -0.841392       2.632785      20.196132      -3.078130      23.310440          -0.000001
            2             Zn       9.147775       8.925985      11.646366       0.875766      99.697021 0.22223859E+04  0.73711957E+05                                17.887894                           15.719632       0.647949       2.029140                    0.998307      47.859050     132.709266       0.442885       0.416962      -1.133863      -0.003852      -0.072440       0.064178       0.096857       0.023468      -0.000596      -0.030117       0.177105      -0.213839      -0.094437      -0.032916       0.127353             20.014066      16.954446      -1.910271      -0.761884      21.332124       0.664460      21.755628          -0.000000
            3             Zn      12.455996       7.606033      13.105893       0.863777     104.234209 0.22924817E+04  0.76560089E+05                                18.324690                           15.901663       0.725434       2.046082                    0.998525      48.220803     133.775080       0.443403       0.413629      -1.137170       0.007108       0.064446      -0.061244       0.089189       0.034405       0.030160      -0.041276       0.196407      -0.197655      -0.115306      -0.024352       0.139658             20.696506      18.582942      -0.841392      -2.632785      20.196133       3.078131      23.310442          -0.000001
            4             Zn      12.094175       6.750415       3.579116       0.875766      99.697018 0.22223858E+04  0.73711953E+05                                17.887894                           15.719632       0.647949       2.029140                    0.998307      47.859049     132.709262       0.442885       0.416962      -1.133863       0.003852       0.072440       0.064178       0.096857       0.023468       0.000596       0.030117       0.177105      -0.213839      -0.094437      -0.032916       0.127353             20.014066      16.954446      -1.910271       0.761884      21.332125      -0.664460      21.755627          -0.000000
            5             Zn       5.375346       0.232167       3.028607       0.863777     104.234201 0.22924815E+04  0.76560080E+05                                18.324689                           15.901662       0.725434       2.046082                    0.998525      48.220803     133.775078       0.443403       0.413628      -1.137170       0.007108      -0.064446       0.061244       0.089189      -0.034405      -0.030160      -0.041276       0.196407      -0.197655      -0.115306      -0.024352       0.139658             20.696504      18.582943       0.841392       2.632781      20.196129       3.078127      23.310440          -0.000001
            6             Zn       5.013525       1.087785      12.555384       0.875766      99.697023 0.22223859E+04  0.73711956E+05                                17.887894                           15.719632       0.647949       2.029140                    0.998307      47.859050     132.709264       0.442885       0.416962      -1.133863       0.003852      -0.072440      -0.064178       0.096857      -0.023468      -0.000596       0.030117       0.177105      -0.213839      -0.094437      -0.032916       0.127353             20.014066      16.954446       1.910272      -0.761884      21.332124      -0.664458      21.755629          -0.000000
            7             Zn       1.705304      15.444233      11.095857       0.863777     104.234206 0.22924816E+04  0.76560086E+05                                18.324689                           15.901662       0.725434       2.046082                    0.998525      48.220803     133.775078       0.443403       0.413628      -1.137170      -0.007108       0.064446       0.061244       0.089189      -0.034405       0.030160       0.041276       0.196407      -0.197655      -0.115306      -0.024352       0.139658             20.696505      18.582943       0.841392      -2.632785      20.196131      -3.078130      23.310440          -0.000001
            8             Zn       2.067125      14.588615       4.488134       0.875766      99.697017 0.22223858E+04  0.73711954E+05                                17.887893                           15.719632       0.647949       2.029140                    0.998307      47.859050     132.709264       0.442885       0.416962      -1.133863      -0.003852       0.072440      -0.064178       0.096857      -0.023468       0.000596      -0.030117       0.177105      -0.213839      -0.094437      -0.032916       0.127353             20.014065      16.954447       1.910272       0.761882      21.332124       0.664460      21.755625          -0.000000
            9             Zn       5.375346       7.606033      11.095857       0.863777     104.234204 0.22924816E+04  0.76560085E+05                                18.324690                           15.901663       0.725434       2.046082                    0.998525      48.220802     133.775078       0.443403       0.413629      -1.137170       0.007108       0.064446       0.061244       0.089189       0.034405      -0.030160       0.041276       0.196407      -0.197655      -0.115306      -0.024352       0.139658             20.696505      18.582944      -0.841392       2.632785      20.196132      -3.078130      23.310439          -0.000001
           10             Zn       5.013525       6.750415       4.488134       0.875766      99.697020 0.22223860E+04  0.73711960E+05                                17.887894                           15.719633       0.647949       2.029140                    0.998307      47.859051     132.709269       0.442885       0.416962      -1.133863       0.003852       0.072440      -0.064178       0.096857       0.023468      -0.000596      -0.030117       0.177105      -0.213839      -0.094437      -0.032916       0.127353             20.014065      16.954447      -1.910272      -0.761882      21.332124       0.664460      21.755624          -0.000000
           11             Zn       1.705304       8.070367       3.028607       0.863777     104.234201 0.22924815E+04  0.76560079E+05                                18.324689                           15.901661       0.725434       2.046082                    0.998525      48.220803     133.775078       0.443403       0.413628      -1.137170      -0.007108      -0.064446       0.061244       0.089189       0.034405       0.030160      -0.041276       0.196407      -0.197655      -0.115306      -0.024352       0.139658             20.696504      18.582943      -0.841393      -2.632782      20.196130       3.078128      23.310439          -0.000001
           12             Zn       2.067125       8.925985      12.555384       0.875766      99.697022 0.22223859E+04  0.73711957E+05                                17.887894                           15.719632       0.647949       2.029140                    0.998307      47.859050     132.709265       0.442885       0.416962      -1.133863      -0.003852      -0.072440      -0.064178       0.096857       0.023468       0.000596       0.030117       0.177105      -0.213839      -0.094437      -0.032916       0.127353             20.014066      16.954446      -1.910272       0.761884      21.332124      -0.664458      21.755629          -0.000000
           13             Zn       8.785954      15.444233      13.105893       0.863777     104.234205 0.22924816E+04  0.76560085E+05                                18.324690                           15.901662       0.725434       2.046082                    0.998525      48.220802     133.775076       0.443403       0.413629      -1.137170      -0.007108       0.064446      -0.061244       0.089189      -0.034405      -0.030160      -0.041276       0.196407      -0.197655      -0.115306      -0.024352       0.139658             20.696505      18.582942       0.841392       2.632785      20.196132       3.078130      23.310442          -0.000001
           14             Zn       9.147775      14.588615       3.579116       0.875766      99.697017 0.22223858E+04  0.73711952E+05                                17.887894                           15.719632       0.647949       2.029140                    0.998307      47.859049     132.709261       0.442885       0.416962      -1.133863      -0.003852       0.072440       0.064178       0.096857      -0.023468      -0.000596       0.030117       0.177105      -0.213839      -0.094437      -0.032916       0.127353             20.014065      16.954446       1.910271      -0.761884      21.332124      -0.664461      21.755627          -0.000000
           15             Zn      12.455996       0.232167       5.038643       0.863777     104.234204 0.22924816E+04  0.76560084E+05                                18.324689                           15.901662       0.725434       2.046082                    0.998525      48.220802     133.775076       0.443403       0.413629      -1.137170       0.007108      -0.064446      -0.061244       0.089189      -0.034405       0.030160       0.041276       0.196407      -0.197655      -0.115306      -0.024352       0.139658             20.696505      18.582944       0.841392      -2.632785      20.196132      -3.078130      23.310440          -0.000001
           16             Zn      12.094175       1.087785      11.646366       0.875766      99.697020 0.22223859E+04  0.73711956E+05                                17.887894                           15.719632       0.647949       2.029140                    0.998307      47.859050     132.709265       0.442885       0.416962      -1.133863       0.003852      -0.072440       0.064178       0.096857      -0.023468       0.000596      -0.030117       0.177105      -0.213839      -0.094437      -0.032916       0.127353             20.014066      16.954446       1.910271       0.761884      21.332124       0.664460      21.755628          -0.000000
           17             Zn       0.000000       7.838200       8.067250       1.091687      71.046348 0.14086621E+04  0.41677844E+05                                14.421552                           12.617494       0.591693       2.089759                    0.998847      41.036484     107.378021       0.488469       0.423809      -1.129559      -0.000000       0.000000      -0.000000       0.000000      -0.143871       0.025467      -0.009568      -0.415100      -0.123916      -0.234277      -0.039804       0.274082             15.780187      22.643018       3.080008       0.007968       8.392026      -0.188117      16.305517          -0.000001
           18             Zn       7.080650       7.838200       0.000000       1.091687      71.046333 0.14086618E+04  0.41677830E+05                                14.421550                           12.617491       0.591694       2.089759                    0.998847      41.036482     107.378009       0.488469       0.423809      -1.129559      -0.000000       0.000000      -0.000000       0.000000      -0.143871      -0.025467       0.009568      -0.415100      -0.123916      -0.234277      -0.039804       0.274082             15.780184      22.643014       3.080008      -0.007968       8.392024       0.188117      16.305513          -0.000001
           19             Zn       0.000000       0.000000       0.000000       1.091686      71.046365 0.14086625E+04  0.41677860E+05                                14.421556                           12.617496       0.591693       2.089759                    0.998847      41.036485     107.378032       0.488469       0.423809      -1.129559       0.000000       0.000000       0.000000       0.000000       0.143871       0.025467       0.009568      -0.415100      -0.123916      -0.234277      -0.039804       0.274082             15.780191      22.643024      -3.080009       0.007968       8.392027       0.188117      16.305520          -0.000001
           20             Zn       7.080650       0.000000       8.067250       1.091687      71.046347 0.14086621E+04  0.41677844E+05                                14.421552                           12.617494       0.591693       2.089759                    0.998847      41.036483     107.378019       0.488469       0.423809      -1.129559       0.000000      -0.000000       0.000000       0.000000       0.143871      -0.025467      -0.009568      -0.415100      -0.123916      -0.234277      -0.039804       0.274082             15.780187      22.643019      -3.080008      -0.007968       8.392026      -0.188117      16.305517          -0.000001
           21              H      10.129578      11.445340       4.825829       0.093645       1.133080 0.75004229E+01  0.72604504E+02                                 1.802176                            1.603507      -0.994866       2.400356                    0.997793       3.581244      10.022378       0.492199       1.285545      -0.706676       0.047595      -0.002700       0.020143       0.051752       0.002526       0.013666      -0.006112      -0.003529      -0.016405      -0.018088       0.005783       0.012305              1.897471       2.716551       0.091877       0.473329       1.476904       0.033998       1.498958           0.000001
           22              H       7.831199       8.993551       8.377032       0.085351       1.285840 0.91000858E+01  0.91618758E+02                                 1.905274                            1.729810      -0.919897       2.430454                    0.998406       3.542612       9.816521       0.493383       1.233055      -0.720568      -0.048410       0.021132      -0.000043       0.052821      -0.015790       0.006038       0.000674       0.020940       0.012423      -0.021493       0.002855       0.018637              1.972556       2.710790      -0.414874      -0.120066       1.622296       0.071105       1.584581           0.000001
           23              H       4.881400      12.875027       2.158796       0.417366       0.421566 0.24092915E+01  0.17882511E+02                                 1.014504                            0.975830      -1.248884       2.472532                    0.999951       2.060163       5.360085       0.556771       1.482145      -0.669590      -0.019808       0.007729      -0.018842       0.028409       0.001932       0.011397      -0.006221       0.012555       0.009243      -0.013683      -0.002014       0.015697              1.029941       1.112963      -0.147064       0.144139       1.020621      -0.124282       0.956239           0.000000
           24              H      11.112372       4.231060      12.893079       0.093645       1.133080 0.75004229E+01  0.72604504E+02                                 1.802176                            1.603507      -0.994866       2.400355                    0.997793       3.581244      10.022378       0.492199       1.285545      -0.706676      -0.047595       0.002700       0.020143       0.051752       0.002526      -0.013666       0.006112      -0.003529      -0.016405      -0.018088       0.005783       0.012305              1.897471       2.716551       0.091877      -0.473329       1.476904      -0.033998       1.498958           0.000001
           25              H      13.410751       6.682849       0.309782       0.085351       1.285840 0.91000845E+01  0.91618739E+02                                 1.905274                            1.729810      -0.919897       2.430454                    0.998406       3.542612       9.816520       0.493384       1.233055      -0.720568       0.048410      -0.021132      -0.000043       0.052821      -0.015790      -0.006038      -0.000674       0.020940       0.012423      -0.021493       0.002855       0.018637              1.972555       2.710790      -0.414874       0.120066       1.622296      -0.071105       1.584581           0.000001
           26              H       2.199250       2.801373      10.226046       0.417366       0.421566 0.24092912E+01  0.17882509E+02                                 1.014504                            0.975831      -1.248884       2.472532                    0.999951       2.060163       5.360086       0.556770       1.482145      -0.669590       0.019808      -0.007729      -0.018842       0.028409       0.001932      -0.011397       0.006221       0.012555       0.009243      -0.013683      -0.002014       0.015697              1.029941       1.112963      -0.147064      -0.144139       1.020621       0.124282       0.956239           0.000000
           27              H       4.031722       3.607140       3.241421       0.093645       1.133080 0.75004229E+01  0.72604504E+02                                 1.802176                            1.603507      -0.994866       2.400355                    0.997793       3.581244      10.022378       0.492199       1.285545      -0.706676      -0.047595      -0.002700      -0.020143       0.051752      -0.002526       0.013666       0.006112      -0.003529      -0.016405      -0.018089       0.005783       0.012305              1.897471       2.716551      -0.091877       0.473329       1.476904      -0.033998       1.498958           0.000001
           28              H       6.330101       1.155351      15.824718       0.085351       1.285840 0.91000858E+01  0.91618756E+02                                 1.905274                            1.729810      -0.919897       2.430454                    0.998406       3.542612       9.816520       0.493384       1.233055      -0.720568       0.048410       0.021132       0.000043       0.052821       0.015790       0.006038      -0.000674       0.020940       0.012423      -0.021493       0.002855       0.018637              1.972556       2.710790       0.414874      -0.120066       1.622296      -0.071105       1.584581           0.000001
           29              H       9.279900       5.036827       5.908454       0.417366       0.421566 0.24092915E+01  0.17882511E+02                                 1.014504                            0.975830      -1.248884       2.472532                    0.999951       2.060163       5.360085       0.556771       1.482145      -0.669590       0.019808       0.007729       0.018842       0.028409      -0.001932       0.011397       0.006221       0.012555       0.009243      -0.013683      -0.002014       0.015697              1.029941       1.112963       0.147064       0.144139       1.020621       0.124282       0.956239           0.000000
           30              H       3.048928      12.069260      11.308671       0.093645       1.133080 0.75004235E+01  0.72604509E+02                                 1.802176                            1.603507      -0.994866       2.400356                    0.997793       3.581244      10.022377       0.492199       1.285545      -0.706676       0.047595       0.002700      -0.020143       0.051752      -0.002526      -0.013666      -0.006112      -0.003529      -0.016405      -0.018088       0.005783       0.012305              1.897471       2.716551      -0.091877      -0.473329       1.476904       0.033998       1.498958           0.000001
           31              H       0.750549      14.521049       7.757468       0.085351       1.285840 0.91000858E+01  0.91618760E+02                                 1.905275                            1.729810      -0.919897       2.430454                    0.998406       3.542612       9.816522       0.493383       1.233056      -0.720568      -0.048410      -0.021132       0.000043       0.052821       0.015790      -0.006038       0.000674       0.020940       0.012423      -0.021493       0.002855       0.018637              1.972556       2.710791       0.414874       0.120066       1.622296       0.071105       1.584581           0.000001
           32              H      11.962050      10.639573      13.975704       0.417366       0.421567 0.24092936E+01  0.17882529E+02                                 1.014504                            0.975830      -1.248884       2.472532                    0.999951       2.060164       5.360086       0.556771       1.482143      -0.669590      -0.019808      -0.007729       0.018842       0.028410      -0.001932      -0.011397      -0.006221       0.012555       0.009243      -0.013683      -0.002014       0.015697              1.029941       1.112963       0.147064      -0.144139       1.020621      -0.124282       0.956239           0.000000
           33              H       4.031722       4.231060      11.308671       0.093645       1.133080 0.75004235E+01  0.72604509E+02                                 1.802176                            1.603507      -0.994866       2.400356                    0.997793       3.581244      10.022377       0.492199       1.285545      -0.706676      -0.047595       0.002700      -0.020143       0.051752       0.002526       0.013666      -0.006112      -0.003529      -0.016405      -0.018088       0.005783       0.012305              1.897471       2.716551       0.091877       0.473329       1.476904       0.033998       1.498958           0.000001
           34              H       6.330101       6.682849       7.757468       0.085351       1.285840 0.91000858E+01  0.91618758E+02                                 1.905274                            1.729810      -0.919897       2.430454                    0.998406       3.542612       9.816521       0.493383       1.233055      -0.720568       0.048410      -0.021132       0.000043       0.052821      -0.015790       0.006038       0.000674       0.020940       0.012423      -0.021493       0.002855       0.018637              1.972556       2.710790      -0.414874      -0.120066       1.622296       0.071105       1.584581           0.000001
           35              H       9.279900       2.801373      13.975704       0.417366       0.421566 0.24092915E+01  0.17882511E+02                                 1.014504                            0.975830      -1.248884       2.472532                    0.999951       2.060163       5.360085       0.556771       1.482145      -0.669590       0.019808      -0.007729       0.018842       0.028409       0.001932       0.011397      -0.006221       0.012555       0.009243      -0.013683      -0.002014       0.015697              1.029941       1.112963      -0.147064       0.144139       1.020621      -0.124282       0.956239           0.000000
           36              H       3.048928      11.445340       3.241421       0.093645       1.133080 0.75004235E+01  0.72604509E+02                                 1.802176                            1.603507      -0.994866       2.400355                    0.997793       3.581244      10.022377       0.492199       1.285545      -0.706676       0.047595      -0.002700      -0.020143       0.051752       0.002526      -0.013666       0.006112      -0.003529      -0.016405      -0.018088       0.005783       0.012305              1.897471       2.716551       0.091877      -0.473329       1.476904      -0.033998       1.498958           0.000001
           37              H       0.750549       8.993551      15.824718       0.085351       1.285840 0.91000858E+01  0.91618758E+02                                 1.905274                            1.729810      -0.919897       2.430454                    0.998406       3.542612       9.816521       0.493383       1.233055      -0.720568      -0.048410       0.021132       0.000043       0.052821      -0.015790      -0.006038      -0.000674       0.020940       0.012423      -0.021493       0.002855       0.018637              1.972556       2.710790      -0.414874       0.120066       1.622296      -0.071105       1.584581           0.000001
           38              H      11.962050      12.875027       5.908454       0.417366       0.421566 0.24092912E+01  0.17882509E+02                                 1.014504                            0.975831      -1.248884       2.472532                    0.999951       2.060163       5.360086       0.556770       1.482145      -0.669590      -0.019808       0.007729       0.018842       0.028409       0.001932      -0.011397       0.006221       0.012555       0.009243      -0.013683      -0.002014       0.015697              1.029941       1.112963      -0.147064      -0.144139       1.020621       0.124282       0.956239           0.000000
           39              H      10.129578      12.069260      12.893079       0.093645       1.133080 0.75004235E+01  0.72604509E+02                                 1.802176                            1.603507      -0.994866       2.400355                    0.997793       3.581244      10.022377       0.492199       1.285545      -0.706676       0.047595       0.002700       0.020143       0.051752      -0.002526       0.013666       0.006112      -0.003529      -0.016405      -0.018088       0.005783       0.012305              1.897471       2.716551      -0.091877       0.473329       1.476904      -0.033998       1.498958           0.000001
           40              H       7.831199      14.521049       0.309782       0.085351       1.285840 0.91000858E+01  0.91618758E+02                                 1.905274                            1.729810      -0.919897       2.430454                    0.998406       3.542612       9.816521       0.493383       1.233055      -0.720568      -0.048410      -0.021132      -0.000043       0.052821       0.015790       0.006038      -0.000674       0.020940       0.012423      -0.021493       0.002855       0.018637              1.972556       2.710790       0.414874      -0.120066       1.622296      -0.071105       1.584581           0.000001
           41              H       4.881400      10.639573      10.226046       0.417366       0.421566 0.24092915E+01  0.17882511E+02                                 1.014504                            0.975830      -1.248884       2.472532                    0.999951       2.060163       5.360085       0.556771       1.482145      -0.669590      -0.019808      -0.007729      -0.018842       0.028409      -0.001932       0.011397       0.006221       0.012555       0.009243      -0.013683      -0.002014       0.015697              1.029941       1.112963       0.147064       0.144139       1.020621       0.124282       0.956239           0.000000
           42              H      11.112372       3.607140       4.825829       0.093645       1.133080 0.75004235E+01  0.72604509E+02                                 1.802176                            1.603507      -0.994866       2.400355                    0.997793       3.581244      10.022377       0.492199       1.285545      -0.706676      -0.047595      -0.002700       0.020143       0.051752      -0.002526      -0.013666      -0.006112      -0.003529      -0.016405      -0.018089       0.005783       0.012305              1.897471       2.716551      -0.091877      -0.473329       1.476904       0.033998       1.498958           0.000001
           43              H      13.410751       1.155351       8.377032       0.085351       1.285840 0.91000858E+01  0.91618758E+02                                 1.905274                            1.729810      -0.919897       2.430454                    0.998406       3.542612       9.816521       0.493383       1.233055      -0.720568       0.048410       0.021132      -0.000043       0.052821       0.015790      -0.006038       0.000674       0.020940       0.012423      -0.021493       0.002855       0.018637              1.972556       2.710790       0.414874       0.120066       1.622296       0.071105       1.584581           0.000001
           44              H       2.199250       5.036827       2.158796       0.417366       0.421567 0.24092933E+01  0.17882527E+02                                 1.014504                            0.975830      -1.248884       2.472532                    0.999951       2.060164       5.360087       0.556771       1.482144      -0.669590       0.019808       0.007729      -0.018842       0.028409      -0.001932      -0.011397      -0.006221       0.012555       0.009243      -0.013683      -0.002014       0.015697              1.029941       1.112963       0.147064      -0.144139       1.020621      -0.124282       0.956239           0.000000
           45              C       7.431850      11.948552       3.541523      -0.037946      38.440742 0.43052878E+03  0.10035691E+05                                 9.795714                            6.849024       0.129199       2.033384                    0.999445      27.765009      77.913205       0.643094       0.408589      -1.075801       0.085373       0.013477       0.032061       0.092185       0.011267       0.009371       0.008950       0.029771      -0.032372      -0.019138      -0.008571       0.027709             11.964058      11.908425      -3.166576       3.241558      17.252281      -3.821598       6.731469           0.000001
           46              C       7.382286      10.605085       3.888414       0.029124      38.407874 0.42944021E+03  0.10036428E+05                                 9.934371                            6.928914      -0.049743       1.978100                    0.999437      27.601076      78.378776       0.625130       0.419236      -1.065449       0.073038      -0.000081       0.020698       0.075914      -0.008114      -0.010607       0.014867       0.043364       0.063164      -0.036670       0.004426       0.032244             12.223166      12.749990       4.806233       1.549072      18.157656      -1.386354       5.761853           0.000000
           47              C       9.268571      11.392040       4.477324       0.202794      24.787806 0.28409432E+03  0.60451200E+04                                 7.537952                            5.706284       0.156526       2.080381                    0.999708      24.840851      69.430323       0.669712       0.429809      -1.048824      -0.050207      -0.014462      -0.026057       0.058386      -0.014615      -0.009956       0.023586       0.052356       0.109539      -0.053049       0.005463       0.047586              8.509990      11.143008       0.633902       2.551950       9.350236      -0.888082       5.036726           0.000001
           48              C       6.423566      12.831133       2.934866       0.618364      22.772457 0.23786686E+03  0.48504581E+04                                 7.358289                            5.456851       0.180022       2.128400                    0.999444      21.422761      58.964043       0.639846       0.469442      -1.024089      -0.067272       0.022937      -0.026154       0.075734       0.039889      -0.046171       0.030399       0.029272       0.154617      -0.087754       0.011048       0.076706              8.485010       9.417289      -0.716050       2.083383      11.123554      -1.557845       4.914188           0.000001
           49              C       6.293282       9.608066       3.769019       0.568497      24.320281 0.25981857E+03  0.54478751E+04                                 7.723827                            5.728871      -0.164696       1.989498                    0.999084      23.194025      65.976127       0.616666       0.473695      -1.015861      -0.034713      -0.059403       0.006412       0.069100      -0.024946      -0.049385       0.040662      -0.002101       0.189271      -0.057848      -0.043126       0.100974              8.913935       9.998278       1.895594       1.517496      11.442464      -1.593415       5.301064           0.000002
           50              C      10.514765       7.805280       7.633232      -0.034732      40.587212 0.45601601E+03  0.10798708E+05                                10.192904                            7.066652       0.038691       1.992601                    0.999529      28.516489      81.021350       0.629848       0.410656      -1.072956      -0.080212       0.038613       0.002177       0.089048      -0.015601      -0.000879      -0.015825      -0.008093      -0.059053      -0.027456      -0.001640       0.029096             12.540344      11.799858      -2.701973      -3.392515       6.316950       3.190408      19.504225          -0.000001
           51              C      10.633720       8.023182       8.998211      -0.024638      39.663475 0.44362728E+03  0.10418076E+05                                 9.987109                            6.943475       0.076012       2.006386                    0.999362      28.143505      79.251246       0.639985       0.407537      -1.076569      -0.083017       0.020294       0.004896       0.085602      -0.011448      -0.003069      -0.008957      -0.023189      -0.083266      -0.030009      -0.001042       0.031051             12.226116      12.730686      -2.148272       4.526652       5.552531       0.112860      18.395132           0.000000
           52              C       8.696454       8.651805       8.357671       0.187421      24.483884 0.28490812E+03  0.60650262E+04                                 7.417744                            5.675810       0.208022       2.089207                    0.999818      25.126613      70.177966       0.678572       0.424016      -1.052691       0.053656      -0.018013       0.001714       0.056625       0.006328      -0.005580      -0.024496      -0.014909      -0.143679      -0.055037       0.014278       0.040759              8.300045      10.554311      -2.281296      -0.445669       4.841704       0.950076       9.504118           0.000001
           53              C      11.429585       7.251903       6.578036       0.614848      24.475122 0.25617811E+03  0.53665945E+04                                 7.868426                            5.761376      -0.228483       1.974507                    0.998929      22.971861      65.872466       0.601738       0.485894      -1.006796       0.042527      -0.033681      -0.069037       0.087801       0.020979      -0.005166      -0.047827      -0.134312      -0.135029      -0.060430      -0.047533       0.107963              9.140034      10.797092      -1.566562      -0.243063       5.022505       1.569206      11.600504           0.000002
           54              C      11.709979       7.778630      10.024365       0.613652      23.388208 0.24483692E+03  0.50490488E+04                                 7.521698                            5.561258      -0.043475       2.042359                    0.999139      22.264073      62.440808       0.627008       0.473697      -1.017676       0.040782      -0.032983       0.071941       0.089031       0.050856      -0.009715      -0.021101      -0.132230      -0.202232      -0.070533      -0.049434       0.119967              8.653584      10.072355      -2.170448       1.139714       4.870884       0.455743      11.017514           0.000002
           55              C      13.810100       3.727848      11.608773      -0.037946      38.440746 0.43052887E+03  0.10035693E+05                                 9.795716                            6.849025       0.129199       2.033384                    0.999445      27.765009      77.913210       0.643094       0.408589      -1.075801      -0.085373      -0.013477       0.032061       0.092185       0.011267      -0.009371      -0.008951       0.029771      -0.032372      -0.019138      -0.008571       0.027710             11.964060      11.908427      -3.166578      -3.241559      17.252282       3.821601       6.731472           0.000001
           56              C      13.859664       5.071315      11.955665       0.029124      38.407871 0.42944017E+03  0.10036427E+05                                 9.934371                            6.928915      -0.049743       1.978100                    0.999437      27.601076      78.378783       0.625130       0.419236      -1.065449      -0.073038       0.000081       0.020698       0.075914      -0.008114       0.010607      -0.014867       0.043364       0.063164      -0.036670       0.004426       0.032244             12.223167      12.749994       4.806233      -1.549074      18.157653       1.386354       5.761853           0.000000
           57              C      11.973379       4.284360      12.544574       0.202794      24.787808 0.28409434E+03  0.60451206E+04                                 7.537952                            5.706284       0.156526       2.080381                    0.999708      24.840852      69.430324       0.669712       0.429809      -1.048824       0.050207       0.014462      -0.026057       0.058386      -0.014615       0.009956      -0.023586       0.052356       0.109539      -0.053049       0.005463       0.047586              8.509991      11.143010       0.633903      -2.551950       9.350236       0.888082       5.036726           0.000001
           58              C       0.657084       2.845267      11.002116       0.618364      22.772458 0.23786687E+03  0.48504583E+04                                 7.358289                            5.456851       0.180021       2.128400                    0.999444      21.422762      58.964049       0.639846       0.469442      -1.024089       0.067272      -0.022937      -0.026154       0.075734       0.039889       0.046171      -0.030399       0.029272       0.154617      -0.087754       0.011048       0.076706              8.485011       9.417290      -0.716050      -2.083383      11.123554       1.557845       4.914189           0.000001
           59              C       0.787368       6.068334      11.836269       0.568497      24.320277 0.25981851E+03  0.54478736E+04                                 7.723826                            5.728870      -0.164697       1.989497                    0.999084      23.194027      65.976136       0.616666       0.473695      -1.015860       0.034713       0.059403       0.006412       0.069100      -0.024946       0.049385      -0.040662      -0.002101       0.189271      -0.057848      -0.043126       0.100974              8.913934       9.998277       1.895593      -1.517497      11.442464       1.593412       5.301062           0.000002
           60              C      10.727185       7.871120      15.700482      -0.034732      40.587214 0.45601604E+03  0.10798708E+05                                10.192904                            7.066652       0.038690       1.992601                    0.999529      28.516490      81.021352       0.629848       0.410656      -1.072956       0.080212      -0.038613       0.002177       0.089048      -0.015601       0.000879       0.015825      -0.008093      -0.059053      -0.027456      -0.001640       0.029096             12.540344      11.799858      -2.701973       3.392515       6.316950      -3.190408      19.504225          -0.000001
           61              C      10.608230       7.653218       0.930961      -0.024638      39.663473 0.44362725E+03  0.10418075E+05                                 9.987109                            6.943475       0.076012       2.006386                    0.999362      28.143504      79.251243       0.639985       0.407537      -1.076569       0.083017      -0.020294       0.004896       0.085602      -0.011448       0.003069       0.008957      -0.023189      -0.083266      -0.030009      -0.001042       0.031051             12.226116      12.730686      -2.148272      -4.526651       5.552531      -0.112860      18.395131           0.000001
           62              C      12.545496       7.024595       0.290421       0.187422      24.483883 0.28490811E+03  0.60650259E+04                                 7.417744                            5.675810       0.208022       2.089207                    0.999818      25.126612      70.177963       0.678572       0.424016      -1.052691      -0.053656       0.018013       0.001714       0.056625       0.006328       0.005580       0.024496      -0.014909      -0.143679      -0.055037       0.014278       0.040759              8.300044      10.554310      -2.281296       0.445669       4.841704      -0.950076       9.504118           0.000001
           63              C       9.812365       8.424497      14.645286       0.614848      24.475123 0.25617811E+03  0.53665945E+04                                 7.868426                            5.761376      -0.228483       1.974507                    0.998929      22.971861      65.872468       0.601738       0.485894      -1.006796      -0.042527       0.033681      -0.069037       0.087801       0.020979       0.005166       0.047827      -0.134312      -0.135029      -0.060430      -0.047533       0.107963              9.140034      10.797092      -1.566562       0.243063       5.022506      -1.569206      11.600505           0.000002
           64              C       9.531971       7.897770       1.957115       0.613652      23.388207 0.24483690E+03  0.50490484E+04                                 7.521697                            5.561258      -0.043475       2.042359                    0.999139      22.264072      62.440804       0.627008       0.473697      -1.017676      -0.040782       0.032983       0.071941       0.089031       0.050856       0.009715       0.021101      -0.132230      -0.202232      -0.070533      -0.049434       0.119967              8.653584      10.072354      -2.170448      -1.139713       4.870884      -0.455743      11.017513           0.000002
           65              C       6.729450       4.110352       4.525727      -0.037946      38.440744 0.43052886E+03  0.10035693E+05                                 9.795715                            6.849024       0.129199       2.033385                    0.999445      27.765009      77.913204       0.643094       0.408589      -1.075802      -0.085373       0.013477      -0.032061       0.092185      -0.011267       0.009371      -0.008951       0.029771      -0.032372      -0.019138      -0.008571       0.027709             11.964058      11.908426       3.166578       3.241558      17.252278       3.821600       6.731471           0.000001
           66              C       6.779014       2.766885       4.178835       0.029124      38.407865 0.42944013E+03  0.10036426E+05                                 9.934369                            6.928914      -0.049743       1.978101                    0.999437      27.601075      78.378771       0.625131       0.419236      -1.065449      -0.073038      -0.000081      -0.020698       0.075914       0.008114      -0.010607      -0.014867       0.043364       0.063164      -0.036670       0.004426       0.032244             12.223164      12.749992      -4.806231       1.549073      18.157648       1.386354       5.761852           0.000000
           67              C       4.892729       3.553840       3.589926       0.202794      24.787809 0.28409434E+03  0.60451206E+04                                 7.537952                            5.706284       0.156526       2.080381                    0.999708      24.840852      69.430325       0.669712       0.429809      -1.048824       0.050207      -0.014462       0.026057       0.058386       0.014615      -0.009956      -0.023586       0.052356       0.109539      -0.053049       0.005463       0.047586              8.509991      11.143010      -0.633903       2.551950       9.350237       0.888082       5.036726           0.000001
           68              C       7.737734       4.992933       5.132384       0.618364      22.772459 0.23786689E+03  0.48504588E+04                                 7.358289                            5.456851       0.180022       2.128400                    0.999444      21.422763      58.964049       0.639846       0.469442      -1.024089       0.067272       0.022937       0.026154       0.075734      -0.039889      -0.046171      -0.030399       0.029272       0.154617      -0.087754       0.011048       0.076706              8.485011       9.417290       0.716050       2.083383      11.123554       1.557845       4.914189           0.000001
           69              C       7.868018       1.769866       4.298231       0.568497      24.320280 0.25981858E+03  0.54478753E+04                                 7.723827                            5.728871      -0.164696       1.989498                    0.999084      23.194025      65.976127       0.616666       0.473695      -1.015861       0.034713      -0.059403      -0.006412       0.069100       0.024946      -0.049385      -0.040662      -0.002101       0.189271      -0.057848      -0.043126       0.100974              8.913935       9.998278      -1.895593       1.517498      11.442462       1.593413       5.301064           0.000002
           70              C       3.646535      -0.032920       0.434018      -0.034732      40.587212 0.45601601E+03  0.10798708E+05                                10.192904                            7.066652       0.038691       1.992601                    0.999529      28.516489      81.021352       0.629848       0.410656      -1.072956       0.080212       0.038613      -0.002177       0.089048       0.015601      -0.000879       0.015825      -0.008093      -0.059053      -0.027456      -0.001640       0.029096             12.540345      11.799858       2.701973      -3.392515       6.316950      -3.190409      19.504226          -0.000001
           71              C       3.527580       0.184982      15.203539      -0.024638      39.663476 0.44362729E+03  0.10418076E+05                                 9.987110                            6.943476       0.076012       2.006386                    0.999362      28.143505      79.251250       0.639985       0.407537      -1.076569       0.083017       0.020294      -0.004896       0.085602       0.011448      -0.003069       0.008957      -0.023189      -0.083266      -0.030009      -0.001042       0.031051             12.226117      12.730687       2.148273       4.526652       5.552532      -0.112860      18.395134           0.000001
           72              C       5.464846       0.813605      15.844079       0.187421      24.483884 0.28490812E+03  0.60650262E+04                                 7.417744                            5.675810       0.208022       2.089207                    0.999818      25.126613      70.177965       0.678572       0.424016      -1.052691      -0.053656      -0.018013      -0.001714       0.056625      -0.006328      -0.005580       0.024496      -0.014909      -0.143680      -0.055037       0.014278       0.040759              8.300044      10.554311       2.281296      -0.445669       4.841704      -0.950076       9.504118           0.000001
           73              C       2.731715      15.090103       1.489214       0.614848      24.475123 0.25617811E+03  0.53665944E+04                                 7.868426                            5.761376      -0.228483       1.974507                    0.998929      22.971861      65.872467       0.601738       0.485894      -1.006796      -0.042527      -0.033681       0.069037       0.087801      -0.020979      -0.005166       0.047827      -0.134312      -0.135029      -0.060430      -0.047533       0.107963              9.140034      10.797092       1.566562      -0.243063       5.022505      -1.569206      11.600505           0.000002
           74              C       2.451321      15.616830      14.177385       0.613652      23.388207 0.24483690E+03  0.50490485E+04                                 7.521698                            5.561258      -0.043475       2.042359                    0.999139      22.264072      62.440806       0.627008       0.473697      -1.017676      -0.040782      -0.032982      -0.071941       0.089031      -0.050856      -0.009715       0.021101      -0.132230      -0.202232      -0.070533      -0.049434       0.119967              8.653584      10.072355       2.170448       1.139714       4.870884      -0.455743      11.017514           0.000002
           75              C       0.351200      11.566048      12.592977      -0.037946      38.440742 0.43052877E+03  0.10035690E+05                                 9.795715                            6.849024       0.129199       2.033385                    0.999445      27.765008      77.913204       0.643094       0.408589      -1.075801       0.085373      -0.013477      -0.032061       0.092185      -0.011267      -0.009371       0.008951       0.029771      -0.032372      -0.019138      -0.008571       0.027709             11.964059      11.908425       3.166576      -3.241558      17.252281      -3.821598       6.731470           0.000001
           76              C       0.301636      12.909515      12.246086       0.029124      38.407872 0.42944019E+03  0.10036428E+05                                 9.934371                            6.928914      -0.049743       1.978100                    0.999437      27.601075      78.378775       0.625130       0.419236      -1.065449       0.073038       0.000081      -0.020698       0.075914       0.008114       0.010607       0.014867       0.043364       0.063164      -0.036670       0.004426       0.032244             12.223166      12.749990      -4.806233      -1.549072      18.157656      -1.386354       5.761853           0.000000
           77              C       2.187921      12.122560      11.657176       0.202794      24.787805 0.28409431E+03  0.60451198E+04                                 7.537951                            5.706284       0.156527       2.080382                    0.999708      24.840851      69.430318       0.669712       0.429809      -1.048824      -0.050207       0.014462       0.026057       0.058386       0.014615       0.009956       0.023586       0.052356       0.109539      -0.053049       0.005463       0.047586              8.509989      11.143007      -0.633902      -2.551950       9.350235      -0.888082       5.036725           0.000001
           78              C      13.504216      10.683467      13.199634       0.618364      22.772458 0.23786687E+03  0.48504584E+04                                 7.358290                            5.456851       0.180021       2.128400                    0.999444      21.422762      58.964050       0.639846       0.469442      -1.024089      -0.067272      -0.022937       0.026154       0.075734      -0.039889       0.046171       0.030399       0.029272       0.154617      -0.087754       0.011048       0.076706              8.485011       9.417290       0.716050      -2.083383      11.123555      -1.557845       4.914189           0.000001
           79              C      13.373932      13.906534      12.365481       0.568497      24.320282 0.25981859E+03  0.54478755E+04                                 7.723827                            5.728871      -0.164696       1.989498                    0.999084      23.194026      65.976129       0.616666       0.473695      -1.015861      -0.034713       0.059403      -0.006412       0.069100       0.024946       0.049385       0.040662      -0.002101       0.189271      -0.057848      -0.043126       0.100974              8.913935       9.998277      -1.895594      -1.517496      11.442464      -1.593415       5.301064           0.000002
           80              C       3.434115       0.032920       8.501268      -0.034732      40.587215 0.45601606E+03  0.10798709E+05                                10.192904                            7.066652       0.038690       1.992601                    0.999529      28.516491      81.021355       0.629848       0.410656      -1.072956      -0.080212      -0.038613      -0.002177       0.089048       0.015601       0.000879      -0.015825      -0.008093      -0.059053      -0.027456      -0.001640       0.029096             12.540345      11.799858       2.701973       3.392515       6.316950       3.190408      19.504225          -0.000001
           81              C       3.553070      15.491418       7.136289      -0.024638      39.663476 0.44362729E+03  0.10418076E+05                                 9.987109                            6.943476       0.076012       2.006386                    0.999362      28.143506      79.251250       0.639985       0.407537      -1.076569      -0.083017      -0.020294      -0.004896       0.085602       0.011448       0.003069      -0.008957      -0.023189      -0.083266      -0.030009      -0.001042       0.031051             12.226116      12.730687       2.148273      -4.526651       5.552531       0.112860      18.395131           0.000001
           82              C       1.615804      14.862795       7.776829       0.187422      24.483885 0.28490814E+03  0.60650268E+04                                 7.417744                            5.675810       0.208022       2.089207                    0.999818      25.126614      70.177970       0.678572       0.424016      -1.052691       0.053656       0.018013      -0.001714       0.056625      -0.006328       0.005580      -0.024496      -0.014909      -0.143679      -0.055037       0.014278       0.040759              8.300045      10.554311       2.281296       0.445669       4.841704       0.950076       9.504119           0.000001
           83              C       4.348935       0.586297       9.556464       0.614848      24.475122 0.25617811E+03  0.53665944E+04                                 7.868427                            5.761376      -0.228483       1.974507                    0.998929      22.971861      65.872470       0.601738       0.485894      -1.006796       0.042527       0.033681       0.069037       0.087801      -0.020979       0.005166      -0.047827      -0.134312      -0.135029      -0.060430      -0.047533       0.107963              9.140035      10.797093       1.566562       0.243063       5.022506       1.569206      11.600505           0.000002
           84              C       4.629329       0.059570       6.110135       0.613652      23.388220 0.24483710E+03  0.50490534E+04                                 7.521701                            5.561260      -0.043475       2.042359                    0.999139      22.264072      62.440807       0.627008       0.473697      -1.017676       0.040782       0.032982      -0.071941       0.089031      -0.050856       0.009715      -0.021101      -0.132230      -0.202232      -0.070533      -0.049434       0.119967              8.653588      10.072359       2.170448      -1.139716       4.870885       0.455742      11.017520           0.000002
           85              C       6.729450       3.727848      12.592977      -0.037946      38.440743 0.43052879E+03  0.10035691E+05                                 9.795715                            6.849024       0.129199       2.033384                    0.999445      27.765009      77.913207       0.643094       0.408589      -1.075801      -0.085373      -0.013477      -0.032061       0.092185       0.011267       0.009371       0.008951       0.029771      -0.032372      -0.019139      -0.008571       0.027709             11.964059      11.908425      -3.166576       3.241558      17.252282      -3.821598       6.731470           0.000001
           86              C       6.779014       5.071315      12.246086       0.029124      38.407877 0.42944024E+03  0.10036429E+05                                 9.934372                            6.928915      -0.049743       1.978100                    0.999437      27.601077      78.378783       0.625130       0.419236      -1.065449      -0.073038       0.000081      -0.020698       0.075914      -0.008114      -0.010607       0.014867       0.043364       0.063164      -0.036670       0.004426       0.032244             12.223168      12.749991       4.806233       1.549072      18.157658      -1.386354       5.761853           0.000000
           87              C       4.892729       4.284360      11.657176       0.202794      24.787806 0.28409431E+03  0.60451200E+04                                 7.537952                            5.706284       0.156526       2.080381                    0.999708      24.840851      69.430322       0.669712       0.429809      -1.048824       0.050207       0.014462       0.026057       0.058386      -0.014615      -0.009956       0.023586       0.052356       0.109539      -0.053049       0.005463       0.047586              8.509990      11.143008       0.633902       2.551950       9.350236      -0.888082       5.036726           0.000001
           88              C       7.737734       2.845267      13.199634       0.618364      22.772458 0.23786688E+03  0.48504585E+04                                 7.358289                            5.456851       0.180022       2.128400                    0.999444      21.422762      58.964048       0.639846       0.469442      -1.024089       0.067272      -0.022937       0.026154       0.075734       0.039889      -0.046171       0.030399       0.029272       0.154617      -0.087754       0.011048       0.076706              8.485011       9.417289      -0.716051       2.083383      11.123555      -1.557845       4.914188           0.000001
           89              C       7.868018       6.068334      12.365481       0.568497      24.320282 0.25981858E+03  0.54478755E+04                                 7.723827                            5.728871      -0.164696       1.989497                    0.999084      23.194026      65.976132       0.616666       0.473695      -1.015860       0.034713       0.059403      -0.006412       0.069100      -0.024946      -0.049385       0.040662      -0.002101       0.189271      -0.057848      -0.043126       0.100974              8.913936       9.998278       1.895594       1.517496      11.442465      -1.593415       5.301064           0.000002
           90              C       3.646535       7.871120       8.501268      -0.034732      40.587208 0.45601598E+03  0.10798707E+05                                10.192903                            7.066651       0.038691       1.992601                    0.999529      28.516488      81.021343       0.629848       0.410656      -1.072956       0.080212      -0.038613      -0.002177       0.089048      -0.015601      -0.000879      -0.015825      -0.008093      -0.059053      -0.027456      -0.001640       0.029096             12.540343      11.799857      -2.701973      -3.392515       6.316949       3.190408      19.504222          -0.000001
           91              C       3.527580       7.653218       7.136289      -0.024638      39.663466 0.44362719E+03  0.10418073E+05                                 9.987107                            6.943475       0.076013       2.006386                    0.999362      28.143502      79.251232       0.639985       0.407537      -1.076569       0.083017      -0.020294      -0.004896       0.085602      -0.011448      -0.003069      -0.008957      -0.023189      -0.083266      -0.030009      -0.001042       0.031051             12.226114      12.730684      -2.148272       4.526650       5.552531       0.112860      18.395126           0.000001
           92              C       5.464846       7.024595       7.776829       0.187422      24.483881 0.28490808E+03  0.60650253E+04                                 7.417743                            5.675810       0.208022       2.089207                    0.999818      25.126611      70.177959       0.678572       0.424016      -1.052691      -0.053656       0.018013      -0.001714       0.056625       0.006328      -0.005580      -0.024496      -0.014909      -0.143679      -0.055037       0.014278       0.040759              8.300044      10.554310      -2.281296      -0.445669       4.841704       0.950076       9.504118           0.000001
           93              C       2.731715       8.424497       9.556464       0.614848      24.475122 0.25617811E+03  0.53665944E+04                                 7.868426                            5.761376      -0.228483       1.974507                    0.998929      22.971861      65.872467       0.601738       0.485894      -1.006796      -0.042527       0.033681       0.069037       0.087801       0.020979      -0.005166      -0.047827      -0.134312      -0.135029      -0.060430      -0.047533       0.107963              9.140034      10.797092      -1.566562      -0.243063       5.022505       1.569206      11.600504           0.000002
           94              C       2.451321       7.897770       6.110135       0.613652      23.388220 0.24483710E+03  0.50490535E+04                                 7.521700                            5.561260      -0.043475       2.042359                    0.999139      22.264072      62.440804       0.627008       0.473697      -1.017676      -0.040782       0.032982      -0.071941       0.089031       0.050856      -0.009715      -0.021101      -0.132230      -0.202232      -0.070533      -0.049434       0.119967              8.653588      10.072359      -2.170448       1.139716       4.870885       0.455742      11.017520           0.000002
           95              C       0.351200      11.948552       4.525727      -0.037946      38.440748 0.43052890E+03  0.10035694E+05                                 9.795716                            6.849025       0.129198       2.033384                    0.999445      27.765010      77.913215       0.643094       0.408589      -1.075801       0.085373       0.013477      -0.032061       0.092185       0.011267      -0.009371      -0.008951       0.029771      -0.032372      -0.019138      -0.008571       0.027709             11.964061      11.908427      -3.166579      -3.241559      17.252283       3.821601       6.731472           0.000001
           96              C       0.301636      10.605085       4.178835       0.029124      38.407869 0.42944016E+03  0.10036427E+05                                 9.934371                            6.928914      -0.049743       1.978100                    0.999437      27.601076      78.378782       0.625130       0.419236      -1.065449       0.073038      -0.000081      -0.020698       0.075914      -0.008114       0.010607      -0.014867       0.043364       0.063164      -0.036670       0.004426       0.032244             12.223166      12.749994       4.806232      -1.549073      18.157652       1.386354       5.761853           0.000000
           97              C       2.187921      11.392040       3.589926       0.202794      24.787810 0.28409435E+03  0.60451209E+04                                 7.537952                            5.706284       0.156526       2.080381                    0.999708      24.840853      69.430328       0.669712       0.429809      -1.048824      -0.050207      -0.014462       0.026057       0.058386      -0.014615       0.009956      -0.023586       0.052356       0.109539      -0.053049       0.005463       0.047586              8.509991      11.143010       0.633903      -2.551950       9.350237       0.888082       5.036726           0.000001
           98              C      13.504216      12.831133       5.132384       0.618364      22.772460 0.23786689E+03  0.48504588E+04                                 7.358290                            5.456851       0.180021       2.128400                    0.999444      21.422763      58.964053       0.639846       0.469442      -1.024089      -0.067272       0.022937       0.026154       0.075734       0.039889       0.046171      -0.030399       0.029272       0.154617      -0.087754       0.011048       0.076706              8.485011       9.417290      -0.716050      -2.083383      11.123555       1.557846       4.914189           0.000001
           99              C      13.373932       9.608066       4.298231       0.568497      24.320281 0.25981859E+03  0.54478756E+04                                 7.723827                            5.728871      -0.164696       1.989498                    0.999084      23.194026      65.976132       0.616666       0.473695      -1.015861      -0.034713      -0.059403      -0.006412       0.069100      -0.024946       0.049385      -0.040662      -0.002101       0.189271      -0.057848      -0.043126       0.100974              8.913935       9.998279       1.895594      -1.517498      11.442463       1.593413       5.301064           0.000002
          100              C       3.434115       7.805280       0.434018      -0.034732      40.587210 0.45601599E+03  0.10798707E+05                                10.192904                            7.066652       0.038691       1.992601                    0.999529      28.516488      81.021348       0.629848       0.410656      -1.072956      -0.080212       0.038613      -0.002177       0.089048      -0.015601       0.000879       0.015825      -0.008093      -0.059053      -0.027456      -0.001640       0.029096             12.540344      11.799858      -2.701973       3.392515       6.316950      -3.190408      19.504225          -0.000001
          101              C       3.553070       8.023182      15.203539      -0.024638      39.663472 0.44362723E+03  0.10418074E+05                                 9.987109                            6.943475       0.076012       2.006386                    0.999362      28.143503      79.251241       0.639985       0.407537      -1.076569      -0.083017       0.020294      -0.004896       0.085602      -0.011448       0.003069       0.008957      -0.023189      -0.083266      -0.030009      -0.001042       0.031051             12.226116      12.730686      -2.148272      -4.526652       5.552531      -0.112860      18.395132           0.000000
          102              C       1.615804       8.651805      15.844079       0.187422      24.483882 0.28490810E+03  0.60650257E+04                                 7.417743                            5.675810       0.208022       2.089207                    0.999818      25.126612      70.177960       0.678572       0.424016      -1.052691       0.053656      -0.018013      -0.001714       0.056625       0.006328       0.005580       0.024496      -0.014909      -0.143679      -0.055037       0.014278       0.040759              8.300044      10.554310      -2.281296       0.445669       4.841704      -0.950076       9.504117           0.000001
          103              C       4.348935       7.251903       1.489214       0.614848      24.475122 0.25617810E+03  0.53665941E+04                                 7.868426                            5.761376      -0.228483       1.974507                    0.998929      22.971860      65.872465       0.601738       0.485894      -1.006796       0.042527      -0.033681       0.069037       0.087801       0.020979       0.005166       0.047827      -0.134312      -0.135029      -0.060430      -0.047533       0.107963              9.140034      10.797092      -1.566562       0.243063       5.022505      -1.569206      11.600505           0.000002
          104              C       4.629329       7.778630      14.177385       0.613652      23.388206 0.24483689E+03  0.50490480E+04                                 7.521697                            5.561258      -0.043475       2.042359                    0.999139      22.264071      62.440802       0.627008       0.473697      -1.017676       0.040782      -0.032983      -0.071941       0.089031       0.050856       0.009715       0.021101      -0.132230      -0.202232      -0.070533      -0.049434       0.119967              8.653584      10.072354      -2.170448      -1.139713       4.870884      -0.455743      11.017514           0.000002
          105              C       7.431850      11.566048      11.608773      -0.037946      38.440746 0.43052887E+03  0.10035693E+05                                 9.795715                            6.849025       0.129199       2.033384                    0.999445      27.765009      77.913208       0.643094       0.408589      -1.075801       0.085373      -0.013477       0.032061       0.092185      -0.011267       0.009371      -0.008951       0.029771      -0.032372      -0.019139      -0.008571       0.027709             11.964059      11.908426       3.166578       3.241559      17.252281       3.821600       6.731471           0.000001
          106              C       7.382286      12.909515      11.955665       0.029124      38.407873 0.42944019E+03  0.10036428E+05                                 9.934371                            6.928914      -0.049743       1.978100                    0.999437      27.601077      78.378783       0.625130       0.419236      -1.065449       0.073038       0.000081       0.020698       0.075914       0.008114      -0.010607      -0.014867       0.043364       0.063164      -0.036670       0.004426       0.032244             12.223167      12.749994      -4.806233       1.549074      18.157652       1.386354       5.761853           0.000000
          107              C       9.268571      12.122560      12.544574       0.202794      24.787807 0.28409432E+03  0.60451200E+04                                 7.537952                            5.706284       0.156526       2.080381                    0.999708      24.840851      69.430322       0.669712       0.429809      -1.048824      -0.050207       0.014462      -0.026057       0.058386       0.014615      -0.009956      -0.023586       0.052356       0.109539      -0.053049       0.005463       0.047586              8.509991      11.143010      -0.633903       2.551950       9.350237       0.888082       5.036726           0.000001
          108              C       6.423566      10.683467      11.002116       0.618364      22.772458 0.23786687E+03  0.48504584E+04                                 7.358289                            5.456851       0.180021       2.128400                    0.999444      21.422762      58.964049       0.639846       0.469442      -1.024089      -0.067272      -0.022937      -0.026154       0.075734      -0.039889      -0.046171      -0.030399       0.029272       0.154617      -0.087754       0.011048       0.076706              8.485011       9.417290       0.716050       2.083383      11.123555       1.557845       4.914189           0.000001
          109              C       6.293282      13.906534      11.836269       0.568497      24.320276 0.25981849E+03  0.54478731E+04                                 7.723826                            5.728870      -0.164696       1.989497                    0.999084      23.194026      65.976132       0.616666       0.473695      -1.015860      -0.034713       0.059403       0.006412       0.069100       0.024946      -0.049385      -0.040662      -0.002101       0.189271      -0.057848      -0.043126       0.100974              8.913934       9.998277      -1.895593       1.517497      11.442463       1.593411       5.301062           0.000002
          110              C      10.514765       0.032920      15.700482      -0.034732      40.587212 0.45601601E+03  0.10798708E+05                                10.192904                            7.066652       0.038691       1.992601                    0.999529      28.516489      81.021350       0.629848       0.410656      -1.072956      -0.080212      -0.038613       0.002177       0.089048       0.015601      -0.000879       0.015825      -0.008093      -0.059053      -0.027456      -0.001640       0.029096             12.540344      11.799858       2.701973      -3.392515       6.316950      -3.190408      19.504225          -0.000001
          111              C      10.633720      15.491418       0.930961      -0.024638      39.663477 0.44362730E+03  0.10418076E+05                                 9.987110                            6.943476       0.076012       2.006386                    0.999362      28.143506      79.251251       0.639985       0.407537      -1.076569      -0.083017      -0.020294       0.004896       0.085602       0.011448      -0.003069       0.008957      -0.023189      -0.083266      -0.030009      -0.001042       0.031051             12.226117      12.730687       2.148273       4.526652       5.552531      -0.112860      18.395133           0.000000
          112              C       8.696454      14.862795       0.290421       0.187422      24.483882 0.28490810E+03  0.60650257E+04                                 7.417743                            5.675810       0.208022       2.089207                    0.999818      25.126612      70.177962       0.678572       0.424016      -1.052691       0.053656       0.018013       0.001714       0.056625      -0.006328      -0.005580       0.024496      -0.014909      -0.143679      -0.055037       0.014278       0.040759              8.300044      10.554310       2.281296      -0.445669       4.841704      -0.950076       9.504118           0.000001
          113              C      11.429585       0.586297      14.645286       0.614848      24.475121 0.25617809E+03  0.53665940E+04                                 7.868426                            5.761376      -0.228483       1.974507                    0.998929      22.971860      65.872464       0.601738       0.485894      -1.006796       0.042527       0.033681      -0.069037       0.087801      -0.020979      -0.005166       0.047827      -0.134312      -0.135029      -0.060430      -0.047533       0.107963              9.140034      10.797092       1.566562      -0.243063       5.022505      -1.569206      11.600504           0.000002
          114              C      11.709979       0.059570       1.957115       0.613652      23.388208 0.24483692E+03  0.50490489E+04                                 7.521698                            5.561258      -0.043475       2.042359                    0.999139      22.264073      62.440811       0.627008       0.473697      -1.017676       0.040782       0.032982       0.071941       0.089031      -0.050856      -0.009715       0.021101      -0.132230      -0.202232      -0.070533      -0.049434       0.119967              8.653585      10.072356       2.170448       1.139714       4.870884      -0.455743      11.017515           0.000002
          115              C      13.810100       4.110352       3.541523      -0.037946      38.440742 0.43052877E+03  0.10035690E+05                                 9.795715                            6.849024       0.129199       2.033384                    0.999445      27.765008      77.913206       0.643094       0.408589      -1.075801      -0.085373       0.013477       0.032061       0.092185      -0.011267      -0.009371       0.008951       0.029771      -0.032372      -0.019138      -0.008571       0.027709             11.964059      11.908425       3.166576      -3.241558      17.252282      -3.821598       6.731470           0.000000
          116              C      13.859664       2.766885       3.888414       0.029124      38.407877 0.42944024E+03  0.10036429E+05                                 9.934372                            6.928915      -0.049743       1.978100                    0.999437      27.601077      78.378782       0.625130       0.419236      -1.065449      -0.073038      -0.000081       0.020698       0.075914       0.008114       0.010607       0.014867       0.043364       0.063164      -0.036670       0.004426       0.032244             12.223167      12.749991      -4.806233      -1.549073      18.157658      -1.386354       5.761853           0.000000
          117              C      11.973379       3.553840       4.477324       0.202794      24.787807 0.28409433E+03  0.60451204E+04                                 7.537952                            5.706284       0.156526       2.080381                    0.999708      24.840852      69.430324       0.669712       0.429809      -1.048824       0.050207      -0.014462      -0.026057       0.058386       0.014615       0.009956       0.023586       0.052356       0.109539      -0.053049       0.005463       0.047586              8.509990      11.143008      -0.633902      -2.551950       9.350236      -0.888082       5.036726           0.000001
          118              C       0.657084       4.992933       2.934866       0.618364      22.772458 0.23786687E+03  0.48504584E+04                                 7.358289                            5.456851       0.180022       2.128400                    0.999444      21.422762      58.964048       0.639846       0.469442      -1.024089       0.067272       0.022937      -0.026154       0.075734      -0.039889       0.046171       0.030399       0.029272       0.154617      -0.087754       0.011048       0.076706              8.485011       9.417289       0.716050      -2.083383      11.123555      -1.557845       4.914188           0.000001
          119              C       0.787368       1.769866       3.769019       0.568497      24.320281 0.25981858E+03  0.54478753E+04                                 7.723827                            5.728871      -0.164697       1.989497                    0.999084      23.194026      65.976134       0.616666       0.473695      -1.015860       0.034713      -0.059403       0.006412       0.069100       0.024946       0.049385       0.040662      -0.002101       0.189271      -0.057848      -0.043126       0.100974              8.913936       9.998278      -1.895594      -1.517496      11.442465      -1.593415       5.301064           0.000002
          120              C      10.727185      -0.032920       7.633232      -0.034732      40.587211 0.45601601E+03  0.10798708E+05                                10.192904                            7.066651       0.038691       1.992601                    0.999529      28.516489      81.021348       0.629848       0.410656      -1.072956       0.080212       0.038613       0.002177       0.089048       0.015601       0.000879      -0.015825      -0.008093      -0.059053      -0.027456      -0.001640       0.029096             12.540344      11.799857       2.701973       3.392515       6.316950       3.190408      19.504224          -0.000001
          121              C      10.608230       0.184982       8.998211      -0.024638      39.663475 0.44362728E+03  0.10418076E+05                                 9.987109                            6.943476       0.076012       2.006386                    0.999362      28.143505      79.251247       0.639985       0.407537      -1.076569       0.083017       0.020294       0.004896       0.085602       0.011448       0.003069      -0.008957      -0.023189      -0.083266      -0.030009      -0.001042       0.031051             12.226117      12.730686       2.148272      -4.526652       5.552531       0.112860      18.395132           0.000000
          122              C      12.545496       0.813605       8.357671       0.187422      24.483882 0.28490810E+03  0.60650257E+04                                 7.417743                            5.675810       0.208022       2.089207                    0.999818      25.126612      70.177961       0.678572       0.424016      -1.052691      -0.053656      -0.018013       0.001714       0.056625      -0.006328       0.005580      -0.024496      -0.014909      -0.143679      -0.055037       0.014278       0.040759              8.300044      10.554310       2.281296       0.445669       4.841704       0.950076       9.504117           0.000001
          123              C       9.812365      15.090103       6.578036       0.614848      24.475121 0.25617810E+03  0.53665941E+04                                 7.868426                            5.761376      -0.228483       1.974507                    0.998929      22.971860      65.872463       0.601738       0.485894      -1.006796      -0.042527      -0.033681      -0.069037       0.087801      -0.020979       0.005166      -0.047827      -0.134312      -0.135029      -0.060430      -0.047533       0.107963              9.140034      10.797092       1.566562       0.243063       5.022505       1.569206      11.600504           0.000002
          124              C       9.531971      15.616830      10.024365       0.613652      23.388208 0.24483692E+03  0.50490488E+04                                 7.521698                            5.561258      -0.043475       2.042359                    0.999139      22.264073      62.440809       0.627008       0.473697      -1.017676      -0.040782      -0.032983       0.071941       0.089031      -0.050856       0.009715      -0.021101      -0.132230      -0.202232      -0.070533      -0.049434       0.119967              8.653585      10.072355       2.170448      -1.139714       4.870884       0.455743      11.017514           0.000002
          125              N       8.649722      12.428250       3.925524      -0.340149      39.885502 0.57446207E+03  0.14188461E+05                                 9.609351                            7.626772       0.289705       2.074891                    0.999601      29.869771      82.357539       0.653102       0.379709      -1.111416      -0.078294      -0.138922       0.010522       0.159813      -0.039416       0.033081       0.005916       0.103613       0.012028      -0.070923      -0.004618       0.075541             10.955753      10.757300       0.629119       2.112024      15.790111      -2.087844       6.319849          -0.000001
          126              N       8.559090      10.275880       4.491845      -0.319567      38.718832 0.56343814E+03  0.13867824E+05                                 9.494842                            7.617983       0.210174       2.063736                    0.998993      29.386902      81.246167       0.644286       0.386247      -1.105176      -0.039629       0.128078      -0.069793       0.151147       0.035402       0.003986       0.044245       0.124256      -0.006460      -0.090483       0.014423       0.076060             10.753324      10.905261       1.037993       1.944245      15.001884      -1.820464       6.352828          -0.000001
          127              N       9.268571       8.219137       7.249231      -0.333127      41.029050 0.58314773E+03  0.14467985E+05                                 9.829406                            7.710623       0.240034       2.059537                    0.999632      29.912498      82.864306       0.645721       0.382324      -1.108678       0.083823       0.010277       0.135548       0.159703      -0.020352      -0.050324      -0.003799       0.037394      -0.180241      -0.081113       0.007642       0.073472             11.319213      11.205311      -1.922756      -0.232535       6.135773       1.527617      16.616556          -0.000001
          128              N       9.462581       8.560882       9.448363      -0.320467      39.540376 0.56970392E+03  0.14057030E+05                                 9.618070                            7.644886       0.152625       2.037735                    0.999382      29.635703      81.963122       0.645264       0.384702      -1.106586       0.046797      -0.055754      -0.134671       0.153084      -0.009255       0.028135      -0.037669       0.054124      -0.180508      -0.081208       0.012360       0.068849             10.947640      11.236349      -2.146044      -0.077072       5.962883       1.301529      15.643687          -0.000001
          129              N      12.592228       3.248150      11.992774      -0.340149      39.885499 0.57446205E+03  0.14188460E+05                                 9.609351                            7.626771       0.289705       2.074891                    0.999601      29.869771      82.357537       0.653102       0.379709      -1.111417       0.078294       0.138922       0.010522       0.159813      -0.039416      -0.033081      -0.005916       0.103613       0.012028      -0.070923      -0.004618       0.075541             10.955752      10.757299       0.629119      -2.112023      15.790109       2.087844       6.319848          -0.000001
          130              N      12.682860       5.400520      12.559095      -0.319567      38.718823 0.56343790E+03  0.13867817E+05                                 9.494841                            7.617981       0.210174       2.063736                    0.998993      29.386900      81.246162       0.644287       0.386247      -1.105176       0.039629      -0.128078      -0.069793       0.151147       0.035402      -0.003986      -0.044245       0.124256      -0.006460      -0.090483       0.014423       0.076060             10.753323      10.905262       1.037992      -1.944245      15.001880       1.820463       6.352826          -0.000001
          131              N      11.973379       7.457263      15.316481      -0.333127      41.029050 0.58314773E+03  0.14467985E+05                                 9.829406                            7.710623       0.240034       2.059537                    0.999632      29.912498      82.864306       0.645721       0.382324      -1.108678      -0.083823      -0.010277       0.135548       0.159703      -0.020352       0.050324       0.003799       0.037394      -0.180241      -0.081113       0.007642       0.073472             11.319213      11.205311      -1.922756       0.232535       6.135773      -1.527617      16.616555          -0.000001
          132              N      11.779369       7.115518       1.381113      -0.320467      39.540376 0.56970393E+03  0.14057030E+05                                 9.618069                            7.644885       0.152625       2.037735                    0.999382      29.635704      81.963122       0.645264       0.384702      -1.106586      -0.046797       0.055754      -0.134671       0.153084      -0.009255      -0.028135       0.037669       0.054124      -0.180508      -0.081208       0.012360       0.068849             10.947639      11.236348      -2.146044       0.077072       5.962883      -1.301529      15.643686          -0.000001
          133              N       5.511578       4.590050       4.141726      -0.340149      39.885501 0.57446210E+03  0.14188462E+05                                 9.609351                            7.626772       0.289705       2.074891                    0.999601      29.869772      82.357542       0.653102       0.379709      -1.111416       0.078294      -0.138922      -0.010522       0.159813       0.039416       0.033081      -0.005916       0.103613       0.012028      -0.070923      -0.004618       0.075541             10.955753      10.757300      -0.629119       2.112023      15.790110       2.087844       6.319849          -0.000001
          134              N       5.602210       2.437680       3.575405      -0.319567      38.718823 0.56343789E+03  0.13867817E+05                                 9.494841                            7.617981       0.210174       2.063736                    0.998993      29.386900      81.246160       0.644287       0.386247      -1.105176       0.039629       0.128078       0.069793       0.151147      -0.035402       0.003986      -0.044245       0.124256      -0.006460      -0.090483       0.014423       0.076060             10.753323      10.905262      -1.037992       1.944244      15.001880       1.820463       6.352825          -0.000001
          135              N       4.892729       0.380937       0.818019      -0.333127      41.029050 0.58314772E+03  0.14467985E+05                                 9.829406                            7.710623       0.240034       2.059537                    0.999632      29.912498      82.864306       0.645721       0.382324      -1.108678      -0.083823       0.010277      -0.135548       0.159703       0.020352      -0.050324       0.003799       0.037394      -0.180241      -0.081113       0.007642       0.073472             11.319213      11.205311       1.922756      -0.232535       6.135773      -1.527617      16.616556          -0.000001
          136              N       4.698719       0.722682      14.753387      -0.320467      39.540375 0.56970391E+03  0.14057030E+05                                 9.618069                            7.644885       0.152625       2.037735                    0.999382      29.635703      81.963121       0.645264       0.384702      -1.106586      -0.046797      -0.055754       0.134671       0.153084       0.009255       0.028135       0.037669       0.054124      -0.180508      -0.081208       0.012360       0.068849             10.947639      11.236348       2.146044      -0.077071       5.962883      -1.301529      15.643686          -0.000001
          137              N       1.569072      11.086350      12.208976      -0.340149      39.885500 0.57446204E+03  0.14188460E+05                                 9.609351                            7.626772       0.289705       2.074891                    0.999601      29.869770      82.357535       0.653102       0.379709      -1.111416      -0.078294       0.138922      -0.010522       0.159813       0.039416      -0.033081       0.005916       0.103613       0.012028      -0.070923      -0.004618       0.075541             10.955753      10.757300      -0.629119      -2.112024      15.790110      -2.087844       6.319849          -0.000001
          138              N       1.478440      13.238720      11.642655      -0.319567      38.718829 0.56343808E+03  0.13867822E+05                                 9.494842                            7.617983       0.210174       2.063736                    0.998993      29.386900      81.246161       0.644286       0.386247      -1.105176      -0.039629      -0.128078       0.069793       0.151147      -0.035402      -0.003986       0.044245       0.124256      -0.006460      -0.090483       0.014423       0.076060             10.753324      10.905261      -1.037992      -1.944245      15.001883      -1.820464       6.352828          -0.000001
          139              N       2.187921      15.295463       8.885269      -0.333127      41.029052 0.58314776E+03  0.14467986E+05                                 9.829406                            7.710623       0.240033       2.059537                    0.999632      29.912499      82.864309       0.645721       0.382324      -1.108678       0.083823      -0.010277      -0.135548       0.159703       0.020352       0.050324      -0.003799       0.037394      -0.180241      -0.081113       0.007642       0.073472             11.319214      11.205312       1.922756       0.232535       6.135773       1.527617      16.616556          -0.000001
          140              N       2.381931      14.953718       6.686137      -0.320467      39.540380 0.56970395E+03  0.14057031E+05                                 9.618070                            7.644886       0.152625       2.037735                    0.999382      29.635704      81.963126       0.645264       0.384702      -1.106586       0.046797       0.055754       0.134671       0.153084       0.009255      -0.028135      -0.037669       0.054124      -0.180508      -0.081208       0.012360       0.068849             10.947641      11.236349       2.146044       0.077072       5.962884       1.301529      15.643689          -0.000001
          141              N       5.511578       3.248150      12.208976      -0.340149      39.885502 0.57446207E+03  0.14188461E+05                                 9.609351                            7.626772       0.289705       2.074891                    0.999601      29.869771      82.357538       0.653102       0.379709      -1.111417       0.078294       0.138922      -0.010522       0.159813      -0.039416       0.033081       0.005916       0.103613       0.012028      -0.070923      -0.004618       0.075541             10.955753      10.757300       0.629120       2.112024      15.790110      -2.087844       6.319849          -0.000001
          142              N       5.602210       5.400520      11.642655      -0.319567      38.718831 0.56343812E+03  0.13867823E+05                                 9.494842                            7.617983       0.210174       2.063736                    0.998993      29.386901      81.246166       0.644286       0.386247      -1.105176       0.039629      -0.128078       0.069793       0.151147       0.035402       0.003986       0.044245       0.124256      -0.006460      -0.090483       0.014423       0.076060             10.753324      10.905262       1.037992       1.944245      15.001884      -1.820464       6.352828          -0.000001
          143              N       4.892729       7.457263       8.885269      -0.333127      41.029050 0.58314773E+03  0.14467985E+05                                 9.829406                            7.710623       0.240034       2.059537                    0.999632      29.912498      82.864305       0.645721       0.382324      -1.108678      -0.083823      -0.010277      -0.135548       0.159703      -0.020352      -0.050324      -0.003799       0.037394      -0.180241      -0.081113       0.007642       0.073472             11.319213      11.205311      -1.922756      -0.232535       6.135773       1.527617      16.616555          -0.000001
          144              N       4.698719       7.115518       6.686137      -0.320467      39.540375 0.56970389E+03  0.14057029E+05                                 9.618069                            7.644885       0.152625       2.037735                    0.999382      29.635703      81.963116       0.645264       0.384702      -1.106586      -0.046797       0.055754       0.134671       0.153084      -0.009255       0.028135      -0.037669       0.054124      -0.180508      -0.081208       0.012360       0.068849             10.947638      11.236347      -2.146044      -0.077072       5.962883       1.301529      15.643685          -0.000001
          145              N       1.569072      12.428250       4.141726      -0.340149      39.885504 0.57446214E+03  0.14188463E+05                                 9.609352                            7.626772       0.289705       2.074891                    0.999601      29.869773      82.357547       0.653102       0.379709      -1.111416      -0.078294      -0.138922      -0.010522       0.159813      -0.039416      -0.033081      -0.005916       0.103613       0.012028      -0.070923      -0.004618       0.075541             10.955754      10.757300       0.629119      -2.112023      15.790112       2.087845       6.319849          -0.000001
          146              N       1.478440      10.275880       3.575405      -0.319567      38.718825 0.56343793E+03  0.13867818E+05                                 9.494841                            7.617981       0.210174       2.063736                    0.998993      29.386901      81.246165       0.644287       0.386247      -1.105176      -0.039629       0.128078       0.069793       0.151147       0.035402      -0.003986      -0.044245       0.124256      -0.006460      -0.090483       0.014423       0.076060             10.753323      10.905263       1.037992      -1.944244      15.001882       1.820463       6.352826          -0.000001
          147              N       2.187921       8.219137       0.818019      -0.333127      41.029048 0.58314769E+03  0.14467984E+05                                 9.829406                            7.710623       0.240034       2.059537                    0.999632      29.912497      82.864302       0.645721       0.382324      -1.108678       0.083823       0.010277      -0.135548       0.159703      -0.020352       0.050324       0.003799       0.037394      -0.180241      -0.081113       0.007642       0.073472             11.319213      11.205311      -1.922756       0.232535       6.135773      -1.527617      16.616555          -0.000001
          148              N       2.381931       8.560882      14.753387      -0.320467      39.540372 0.56970387E+03  0.14057028E+05                                 9.618069                            7.644885       0.152625       2.037735                    0.999382      29.635702      81.963115       0.645264       0.384702      -1.106586       0.046797      -0.055754       0.134671       0.153084      -0.009255      -0.028135       0.037669       0.054124      -0.180508      -0.081208       0.012360       0.068849             10.947638      11.236347      -2.146044       0.077071       5.962883      -1.301528      15.643684          -0.000001
          149              N       8.649722      11.086350      11.992774      -0.340149      39.885499 0.57446206E+03  0.14188461E+05                                 9.609351                            7.626772       0.289705       2.074891                    0.999601      29.869771      82.357538       0.653102       0.379709      -1.111417      -0.078294       0.138922       0.010522       0.159813       0.039416       0.033081      -0.005916       0.103613       0.012028      -0.070923      -0.004618       0.075541             10.955752      10.757299      -0.629119       2.112023      15.790109       2.087844       6.319849          -0.000001
          150              N       8.559090      13.238720      12.559095      -0.319567      38.718824 0.56343793E+03  0.13867818E+05                                 9.494841                            7.617981       0.210174       2.063736                    0.998993      29.386901      81.246163       0.644287       0.386247      -1.105176      -0.039629      -0.128078      -0.069793       0.151147      -0.035402       0.003986      -0.044245       0.124256      -0.006460      -0.090483       0.014423       0.076060             10.753323      10.905262      -1.037992       1.944245      15.001880       1.820463       6.352826          -0.000001
          151              N       9.268571      15.295463      15.316481      -0.333127      41.029052 0.58314776E+03  0.14467986E+05                                 9.829406                            7.710623       0.240034       2.059537                    0.999632      29.912499      82.864309       0.645721       0.382324      -1.108678       0.083823      -0.010277       0.135548       0.159703       0.020352      -0.050324       0.003799       0.037394      -0.180241      -0.081113       0.007642       0.073472             11.319214      11.205312       1.922756      -0.232535       6.135773      -1.527617      16.616556          -0.000001
          152              N       9.462581      14.953718       1.381113      -0.320467      39.540378 0.56970395E+03  0.14057031E+05                                 9.618070                            7.644886       0.152625       2.037735                    0.999382      29.635704      81.963125       0.645264       0.384702      -1.106586       0.046797       0.055754      -0.134671       0.153084       0.009255       0.028135       0.037669       0.054124      -0.180508      -0.081208       0.012360       0.068849             10.947640      11.236349       2.146044      -0.077072       5.962883      -1.301529      15.643687          -0.000001
          153              N      12.592228       4.590050       3.925524      -0.340149      39.885502 0.57446208E+03  0.14188461E+05                                 9.609352                            7.626772       0.289705       2.074891                    0.999601      29.869771      82.357540       0.653102       0.379709      -1.111416       0.078294      -0.138922       0.010522       0.159813       0.039416      -0.033081       0.005916       0.103613       0.012028      -0.070923      -0.004618       0.075541             10.955753      10.757300      -0.629120      -2.112024      15.790111      -2.087844       6.319849          -0.000001
          154              N      12.682860       2.437680       4.491845      -0.319567      38.718831 0.56343811E+03  0.13867823E+05                                 9.494842                            7.617983       0.210174       2.063736                    0.998993      29.386901      81.246165       0.644286       0.386247      -1.105176       0.039629       0.128078      -0.069793       0.151147      -0.035402      -0.003986       0.044245       0.124256      -0.006460      -0.090483       0.014423       0.076060             10.753324      10.905261      -1.037992      -1.944245      15.001884      -1.820464       6.352828          -0.000001
          155              N      11.973379       0.380937       7.249231      -0.333127      41.029050 0.58314773E+03  0.14467985E+05                                 9.829406                            7.710623       0.240034       2.059537                    0.999632      29.912498      82.864306       0.645721       0.382324      -1.108678      -0.083823       0.010277       0.135548       0.159703       0.020352       0.050324      -0.003799       0.037394      -0.180241      -0.081113       0.007642       0.073472             11.319213      11.205311       1.922756       0.232535       6.135773       1.527617      16.616556          -0.000001
          156              N      11.779369       0.722682       9.448363      -0.320467      39.540376 0.56970391E+03  0.14057030E+05                                 9.618069                            7.644885       0.152625       2.037735                    0.999382      29.635703      81.963121       0.645264       0.384702      -1.106586      -0.046797      -0.055754      -0.134671       0.153084       0.009255      -0.028135      -0.037669       0.054124      -0.180508      -0.081208       0.012360       0.068849             10.947639      11.236349       2.146044       0.077071       5.962883       1.301528      15.643686          -0.000001
          157              O       6.711040      14.031946       2.805790      -0.537287      42.393653 0.61604900E+03  0.15332864E+05                                 9.781541                            7.809421      -0.044493       2.046093                    0.992383      27.799286      74.520433       0.662894       0.371239      -1.128706       0.024920       0.006407       0.011402       0.028143       0.024518      -0.052696       0.019977      -0.091291       0.064267      -0.090582       0.038152       0.052430             11.357373       8.462398       0.030001       0.020313      19.228182      -1.343311       6.381539          -0.000001
          158              O       5.314736      12.321650       2.581520      -0.445697      22.606658 0.31336782E+03  0.66297874E+04                                 6.368685                            5.472651       0.302889       2.225385                    0.995765      23.732874      59.916472       0.807771       0.358404      -1.131289       0.028359      -0.039944       0.036503       0.061092       0.007274       0.049520      -0.009858       0.109925       0.004190      -0.060316      -0.023658       0.083974              6.748328       9.110845       0.650842       1.585061       6.625875      -0.486536       4.508265          -0.000001
          159              O       5.212775       9.946676       3.196244      -0.568962      33.859538 0.53559319E+03  0.12813921E+05                                 8.175501                            7.105142       0.821818       2.307538                    0.997784      27.653770      71.613308       0.724298       0.353461      -1.147822       0.007445       0.003986       0.010055       0.013130      -0.068559       0.028060       0.012784       0.066388       0.057170      -0.091776       0.019276       0.072501              8.677012      12.110811      -1.069308       2.553264       7.721785      -0.688361       6.198440          -0.000002
          160              O       6.480211       8.495041       4.275643      -0.559834      43.673064 0.64033502E+03  0.16149219E+05                                10.033918                            7.989219      -0.098200       2.008029                    0.994515      28.827495      78.693957       0.649724       0.373794      -1.122788      -0.023502       0.029180      -0.025634       0.045397      -0.021995      -0.013898      -0.009488      -0.067409       0.015989      -0.047775       0.009315       0.038460             11.626499       8.990016       1.248053       0.185882      18.174026      -4.248111       7.715455          -0.000001
          161              O      10.888624       7.112383       5.445394      -0.542720      46.891700 0.67212699E+03  0.17138592E+05                                10.542951                            8.174261      -0.229343       1.974819                    0.993852      28.566145      78.127364       0.644326       0.372801      -1.124781       0.027830       0.019992       0.009025       0.035435       0.001130       0.041738      -0.013433      -0.035334       0.089932      -0.054401       0.000928       0.053473             12.471498      10.490978      -0.292914       2.641725       6.995556       1.688494      19.927961          -0.000001
          162              O      12.606389       6.925834       6.787784      -0.562435      34.147892 0.51285642E+03  0.12194438E+05                                 8.315158                            6.989082       0.405340       2.170943                    0.997254      27.844659      72.990756       0.721214       0.357171      -1.139495      -0.039391      -0.029630      -0.029269       0.057327       0.011162       0.022084      -0.043325       0.001163      -0.210463      -0.090545       0.039603       0.050942              9.008053      13.852653      -0.975885       2.397408       5.608327       0.159960       7.563179          -0.000002
          163              O      12.783406       7.231523       9.740398      -0.563685      34.813731 0.54153995E+03  0.13039811E+05                                 8.427799                            7.217038       0.410240       2.177657                    0.996189      27.810063      73.121996       0.705256       0.360677      -1.137851      -0.035545      -0.032623       0.055857       0.073809       0.005803      -0.042121      -0.006441      -0.016056      -0.208997      -0.085593       0.035102       0.050491              9.015158      12.751824      -2.557024      -1.699340       6.299426      -0.124885       7.994223          -0.000001
          164              O      11.415424       8.170540      11.181208      -0.525204      40.556937 0.57710250E+03  0.14157509E+05                                 9.534763                            7.551265       0.020864       2.067571                    0.994459      27.650151      74.040452       0.673836       0.370525      -1.127128       0.012053      -0.015131      -0.017848       0.026321       0.016283      -0.032679       0.017741      -0.057641       0.060693      -0.059727       0.019379       0.040348             11.047895       8.354360      -1.159521      -0.929066       6.258616       1.874606      18.530708          -0.000001
          165              O       0.369610       1.644454      10.873040      -0.537287      42.393655 0.61604901E+03  0.15332864E+05                                 9.781541                            7.809421      -0.044493       2.046093                    0.992383      27.799286      74.520435       0.662894       0.371239      -1.128706      -0.024920      -0.006407       0.011402       0.028143       0.024519       0.052696      -0.019977      -0.091291       0.064267      -0.090582       0.038152       0.052429             11.357374       8.462398       0.030002      -0.020314      19.228184       1.343311       6.381539          -0.000001
          166              O       1.765914       3.354750      10.648770      -0.445697      22.606667 0.31336797E+03  0.66297915E+04                                 6.368687                            5.472653       0.302889       2.225384                    0.995765      23.732878      59.916489       0.807771       0.358404      -1.131289      -0.028359       0.039944       0.036503       0.061092       0.007274      -0.049520       0.009858       0.109925       0.004190      -0.060316      -0.023658       0.083974              6.748331       9.110848       0.650843      -1.585062       6.625877       0.486536       4.508266          -0.000001
          167              O       1.867875       5.729724      11.263494      -0.568962      33.859547 0.53559333E+03  0.12813925E+05                                 8.175503                            7.105143       0.821817       2.307538                    0.997784      27.653772      71.613317       0.724298       0.353461      -1.147822      -0.007445      -0.003986       0.010055       0.013130      -0.068559      -0.028060      -0.012784       0.066388       0.057170      -0.091776       0.019276       0.072501              8.677013      12.110813      -1.069310      -2.553264       7.721787       0.688361       6.198441          -0.000002
          168              O       0.600439       7.181359      12.342892      -0.559834      43.673057 0.64033484E+03  0.16149214E+05                                10.033917                            7.989218      -0.098200       2.008029                    0.994515      28.827496      78.693961       0.649724       0.373794      -1.122788       0.023502      -0.029180      -0.025634       0.045397      -0.021995       0.013898       0.009488      -0.067409       0.015989      -0.047775       0.009315       0.038460             11.626498       8.990015       1.248053      -0.185882      18.174027       4.248107       7.715451          -0.000001
          169              O      10.353326       8.564017      13.512644      -0.542720      46.891697 0.67212694E+03  0.17138591E+05                                10.542951                            8.174261      -0.229343       1.974819                    0.993852      28.566144      78.127362       0.644326       0.372801      -1.124781      -0.027830      -0.019992       0.009025       0.035435       0.001130      -0.041738       0.013433      -0.035334       0.089932      -0.054401       0.000928       0.053473             12.471498      10.490978      -0.292914      -2.641725       6.995556      -1.688494      19.927961          -0.000001
          170              O       8.635561       8.750566      14.855034      -0.562435      34.147889 0.51285636E+03  0.12194436E+05                                 8.315158                            6.989081       0.405340       2.170943                    0.997254      27.844658      72.990752       0.721214       0.357171      -1.139495       0.039391       0.029631      -0.029269       0.057327       0.011162      -0.022084       0.043325       0.001162      -0.210463      -0.090545       0.039603       0.050942              9.008052      13.852652      -0.975885      -2.397408       5.608327      -0.159960       7.563179          -0.000002
          171              O       8.458544       8.444877       1.673148      -0.563685      34.813729 0.54153991E+03  0.13039809E+05                                 8.427799                            7.217037       0.410240       2.177657                    0.996189      27.810062      73.121993       0.705256       0.360677      -1.137851       0.035545       0.032623       0.055857       0.073809       0.005803       0.042121       0.006441      -0.016056      -0.208997      -0.085593       0.035102       0.050491              9.015158      12.751824      -2.557024       1.699340       6.299426       0.124885       7.994223          -0.000001
          172              O       9.826526       7.505860       3.113958      -0.525204      40.556936 0.57710251E+03  0.14157509E+05                                 9.534763                            7.551265       0.020865       2.067571                    0.994459      27.650151      74.040453       0.673836       0.370525      -1.127128      -0.012053       0.015131      -0.017848       0.026321       0.016283       0.032679      -0.017741      -0.057641       0.060693      -0.059727       0.019379       0.040348             11.047895       8.354360      -1.159521       0.929066       6.258616      -1.874606      18.530708          -0.000001
          173              O       7.450260       6.193746       5.261460      -0.537287      42.393652 0.61604897E+03  0.15332863E+05                                 9.781541                            7.809421      -0.044493       2.046093                    0.992383      27.799285      74.520432       0.662894       0.371239      -1.128705      -0.024920       0.006407      -0.011402       0.028143      -0.024518      -0.052696      -0.019977      -0.091291       0.064267      -0.090582       0.038152       0.052429             11.357373       8.462398      -0.030002       0.020314      19.228183       1.343311       6.381539          -0.000001
          174              O       8.846564       4.483450       5.485730      -0.445697      22.606666 0.31336796E+03  0.66297910E+04                                 6.368687                            5.472652       0.302889       2.225384                    0.995765      23.732878      59.916488       0.807771       0.358404      -1.131289      -0.028359      -0.039944      -0.036503       0.061092      -0.007274       0.049520       0.009858       0.109925       0.004190      -0.060316      -0.023658       0.083974              6.748331       9.110848      -0.650843       1.585062       6.625877       0.486536       4.508266          -0.000001
          175              O       8.948525       2.108476       4.871006      -0.568962      33.859542 0.53559324E+03  0.12813922E+05                                 8.175502                            7.105143       0.821817       2.307538                    0.997784      27.653771      71.613311       0.724298       0.353461      -1.147822      -0.007445       0.003985      -0.010055       0.013130       0.068559       0.028060      -0.012784       0.066388       0.057170      -0.091776       0.019276       0.072501              8.677012      12.110811       1.069309       2.553264       7.721785       0.688361       6.198440          -0.000002
          176              O       7.681089       0.656841       3.791607      -0.559834      43.673063 0.64033505E+03  0.16149220E+05                                10.033917                            7.989219      -0.098201       2.008029                    0.994515      28.827496      78.693959       0.649724       0.373794      -1.122788       0.023502       0.029180       0.025634       0.045397       0.021995      -0.013898       0.009488      -0.067409       0.015989      -0.047775       0.009315       0.038460             11.626498       8.990016      -1.248053       0.185882      18.174025       4.248111       7.715454          -0.000001
          177              O       3.272676      14.950583       2.621856      -0.542720      46.891698 0.67212690E+03  0.17138590E+05                                10.542952                            8.174260      -0.229343       1.974819                    0.993852      28.566143      78.127359       0.644326       0.372801      -1.124781      -0.027830       0.019992      -0.009025       0.035435      -0.001130       0.041738       0.013433      -0.035334       0.089932      -0.054401       0.000928       0.053473             12.471499      10.490978       0.292914       2.641727       6.995555      -1.688494      19.927963          -0.000001
          178              O       1.554911      14.764034       1.279466      -0.562435      34.147895 0.51285646E+03  0.12194439E+05                                 8.315159                            6.989082       0.405340       2.170943                    0.997254      27.844659      72.990758       0.721214       0.357171      -1.139495       0.039391      -0.029630       0.029269       0.057327      -0.011162       0.022084       0.043325       0.001162      -0.210463      -0.090545       0.039603       0.050942              9.008054      13.852654       0.975885       2.397409       5.608328      -0.159960       7.563180          -0.000002
          179              O       1.377894      15.069723      14.461352      -0.563685      34.813729 0.54153992E+03  0.13039810E+05                                 8.427799                            7.217037       0.410240       2.177657                    0.996189      27.810062      73.121993       0.705256       0.360677      -1.137851       0.035545      -0.032623      -0.055857       0.073809      -0.005803      -0.042121       0.006441      -0.016056      -0.208997      -0.085593       0.035102       0.050491              9.015158      12.751824       2.557024      -1.699340       6.299426       0.124885       7.994223          -0.000001
          180              O       2.745876       0.332340      13.020542      -0.525204      40.556932 0.57710243E+03  0.14157507E+05                                 9.534763                            7.551264       0.020865       2.067571                    0.994459      27.650149      74.040446       0.673836       0.370525      -1.127128      -0.012053      -0.015131       0.017848       0.026321      -0.016283      -0.032679      -0.017741      -0.057641       0.060693      -0.059727       0.019379       0.040348             11.047894       8.354359       1.159521      -0.929066       6.258616      -1.874606      18.530707          -0.000001
          181              O      13.791690       9.482654      13.328710      -0.537287      42.393653 0.61604901E+03  0.15332864E+05                                 9.781541                            7.809421      -0.044493       2.046093                    0.992383      27.799286      74.520434       0.662894       0.371239      -1.128706       0.024920      -0.006407      -0.011402       0.028143      -0.024518       0.052696       0.019977      -0.091291       0.064267      -0.090582       0.038152       0.052430             11.357373       8.462398      -0.030002      -0.020313      19.228182      -1.343311       6.381539          -0.000001
          182              O      12.395386      11.192950      13.552980      -0.445697      22.606666 0.31336796E+03  0.66297910E+04                                 6.368687                            5.472653       0.302889       2.225384                    0.995765      23.732878      59.916489       0.807771       0.358404      -1.131289       0.028359       0.039944      -0.036503       0.061092      -0.007274      -0.049520      -0.009858       0.109925       0.004190      -0.060316      -0.023658       0.083974              6.748331       9.110849      -0.650843      -1.585062       6.625877      -0.486536       4.508266          -0.000001
          183              O      12.293425      13.567924      12.938256      -0.568962      33.859542 0.53559326E+03  0.12813923E+05                                 8.175502                            7.105143       0.821817       2.307538                    0.997784      27.653771      71.613312       0.724298       0.353461      -1.147822       0.007445      -0.003985      -0.010055       0.013130       0.068559      -0.028060       0.012784       0.066388       0.057170      -0.091776       0.019276       0.072501              8.677012      12.110811       1.069308      -2.553264       7.721785      -0.688361       6.198440          -0.000002
          184              O      13.560861      15.019559      11.858857      -0.559834      43.673065 0.64033503E+03  0.16149219E+05                                10.033918                            7.989219      -0.098201       2.008029                    0.994515      28.827495      78.693958       0.649724       0.373794      -1.122788      -0.023502      -0.029180       0.025634       0.045397       0.021995       0.013898      -0.009488      -0.067409       0.015989      -0.047775       0.009315       0.038460             11.626499       8.990016      -1.248053      -0.185882      18.174027      -4.248112       7.715455          -0.000001
          185              O       3.807974       0.725817      10.689106      -0.542720      46.891695 0.67212690E+03  0.17138590E+05                                10.542951                            8.174261      -0.229343       1.974819                    0.993852      28.566143      78.127360       0.644326       0.372801      -1.124781       0.027830      -0.019992      -0.009025       0.035435      -0.001130      -0.041738      -0.013433      -0.035334       0.089932      -0.054401       0.000928       0.053473             12.471498      10.490978       0.292914      -2.641725       6.995556       1.688494      19.927961          -0.000001
          186              O       5.525739       0.912366       9.346716      -0.562435      34.147892 0.51285643E+03  0.12194438E+05                                 8.315158                            6.989081       0.405339       2.170943                    0.997254      27.844660      72.990758       0.721214       0.357171      -1.139495      -0.039391       0.029630       0.029269       0.057327      -0.011162      -0.022084      -0.043325       0.001162      -0.210463      -0.090545       0.039603       0.050942              9.008053      13.852653       0.975885      -2.397408       5.608327       0.159960       7.563179          -0.000002
          187              O       5.702756       0.606677       6.394102      -0.563685      34.813730 0.54154000E+03  0.13039812E+05                                 8.427799                            7.217038       0.410240       2.177657                    0.996189      27.810064      73.122001       0.705256       0.360677      -1.137851      -0.035545       0.032623      -0.055857       0.073809      -0.005803       0.042121      -0.006441      -0.016056      -0.208997      -0.085593       0.035102       0.050491              9.015158      12.751823       2.557023       1.699339       6.299426      -0.124886       7.994224          -0.000001
          188              O       4.334774      15.344060       4.953291      -0.525204      40.556949 0.57710286E+03  0.14157520E+05                                 9.534765                            7.551267       0.020865       2.067571                    0.994459      27.650150      74.040448       0.673836       0.370525      -1.127128       0.012053       0.015131       0.017848       0.026321      -0.016283       0.032679       0.017741      -0.057641       0.060693      -0.059727       0.019379       0.040348             11.047898       8.354361       1.159521       0.929065       6.258617       1.874604      18.530714          -0.000002
          189              O       7.450260       1.644454      13.328710      -0.537287      42.393654 0.61604902E+03  0.15332865E+05                                 9.781541                            7.809421      -0.044493       2.046093                    0.992383      27.799286      74.520436       0.662894       0.371239      -1.128705      -0.024920      -0.006407      -0.011402       0.028143       0.024518      -0.052696       0.019977      -0.091291       0.064267      -0.090582       0.038152       0.052430             11.357373       8.462398       0.030001       0.020313      19.228183      -1.343311       6.381539          -0.000001
          190              O       8.846564       3.354750      13.552980      -0.445697      22.606661 0.31336787E+03  0.66297887E+04                                 6.368686                            5.472651       0.302889       2.225385                    0.995765      23.732876      59.916478       0.807771       0.358404      -1.131289      -0.028359       0.039944      -0.036503       0.061092       0.007274       0.049520      -0.009858       0.109925       0.004190      -0.060316      -0.023658       0.083974              6.748329       9.110846       0.650842       1.585062       6.625875      -0.486536       4.508265          -0.000001
          191              O       8.948525       5.729724      12.938256      -0.568962      33.859540 0.53559322E+03  0.12813922E+05                                 8.175502                            7.105142       0.821817       2.307538                    0.997784      27.653770      71.613309       0.724298       0.353461      -1.147822      -0.007445      -0.003986      -0.010055       0.013130      -0.068559       0.028060       0.012784       0.066388       0.057170      -0.091776       0.019276       0.072501              8.677012      12.110811      -1.069308       2.553264       7.721785      -0.688361       6.198440          -0.000002
          192              O       7.681089       7.181359      11.858857      -0.559834      43.673066 0.64033506E+03  0.16149220E+05                                10.033919                            7.989219      -0.098201       2.008029                    0.994515      28.827495      78.693960       0.649724       0.373794      -1.122788       0.023502      -0.029180       0.025634       0.045397      -0.021995      -0.013898      -0.009488      -0.067409       0.015989      -0.047775       0.009315       0.038460             11.626500       8.990017       1.248054       0.185881      18.174028      -4.248112       7.715456          -0.000001
          193              O       3.272676       8.564017      10.689106      -0.542720      46.891697 0.67212695E+03  0.17138591E+05                                10.542951                            8.174261      -0.229343       1.974819                    0.993852      28.566144      78.127363       0.644326       0.372801      -1.124781      -0.027830      -0.019992      -0.009025       0.035435       0.001130       0.041738      -0.013433      -0.035334       0.089932      -0.054401       0.000928       0.053473             12.471498      10.490978      -0.292914       2.641725       6.995556       1.688494      19.927961          -0.000001
          194              O       1.554911       8.750566       9.346716      -0.562435      34.147897 0.51285652E+03  0.12194441E+05                                 8.315159                            6.989082       0.405339       2.170943                    0.997254      27.844661      72.990764       0.721214       0.357171      -1.139495       0.039391       0.029630       0.029269       0.057327       0.011162       0.022084      -0.043325       0.001163      -0.210463      -0.090545       0.039603       0.050942              9.008054      13.852655      -0.975885       2.397409       5.608328       0.159960       7.563181          -0.000002
          195              O       1.377894       8.444877       6.394102      -0.563685      34.813726 0.54153994E+03  0.13039810E+05                                 8.427799                            7.217038       0.410240       2.177657                    0.996189      27.810063      73.121996       0.705256       0.360677      -1.137851       0.035545       0.032623      -0.055857       0.073809       0.005803      -0.042121      -0.006441      -0.016056      -0.208997      -0.085593       0.035102       0.050491              9.015157      12.751822      -2.557023      -1.699339       6.299426      -0.124886       7.994223          -0.000001
          196              O       2.745876       7.505860       4.953291      -0.525204      40.556948 0.57710285E+03  0.14157519E+05                                 9.534765                            7.551267       0.020865       2.067571                    0.994459      27.650150      74.040447       0.673836       0.370525      -1.127128      -0.012053       0.015131       0.017848       0.026321       0.016283      -0.032679       0.017741      -0.057641       0.060693      -0.059727       0.019379       0.040348             11.047897       8.354361      -1.159521      -0.929065       6.258617       1.874604      18.530712          -0.000001
          197              O      13.791690      14.031946       5.261460      -0.537287      42.393655 0.61604901E+03  0.15332864E+05                                 9.781541                            7.809421      -0.044493       2.046093                    0.992383      27.799286      74.520435       0.662894       0.371239      -1.128706       0.024920       0.006407      -0.011402       0.028143       0.024518       0.052696      -0.019977      -0.091291       0.064267      -0.090582       0.038152       0.052429             11.357374       8.462398       0.030002      -0.020314      19.228184       1.343311       6.381539          -0.000001
          198              O      12.395386      12.321650       5.485730      -0.445697      22.606666 0.31336795E+03  0.66297910E+04                                 6.368687                            5.472652       0.302889       2.225384                    0.995765      23.732877      59.916486       0.807771       0.358404      -1.131289       0.028359      -0.039944      -0.036503       0.061092       0.007274      -0.049520       0.009858       0.109925       0.004190      -0.060316      -0.023658       0.083974              6.748331       9.110848       0.650843      -1.585062       6.625877       0.486536       4.508266          -0.000001
          199              O      12.293425       9.946676       4.871006      -0.568962      33.859543 0.53559326E+03  0.12813923E+05                                 8.175502                            7.105143       0.821817       2.307538                    0.997784      27.653770      71.613311       0.724298       0.353461      -1.147822       0.007445       0.003986      -0.010055       0.013130      -0.068559      -0.028060      -0.012784       0.066388       0.057170      -0.091776       0.019276       0.072501              8.677013      12.110812      -1.069309      -2.553265       7.721786       0.688361       6.198441          -0.000002
          200              O      13.560861       8.495041       3.791607      -0.559834      43.673069 0.64033514E+03  0.16149223E+05                                10.033919                            7.989220      -0.098201       2.008029                    0.994515      28.827497      78.693967       0.649724       0.373794      -1.122788      -0.023502       0.029180       0.025634       0.045397      -0.021995       0.013898       0.009488      -0.067409       0.015988      -0.047775       0.009315       0.038460             11.626500       8.990017       1.248054      -0.185882      18.174028       4.248111       7.715455          -0.000001
          201              O       3.807974       7.112383       2.621856      -0.542720      46.891699 0.67212693E+03  0.17138591E+05                                10.542951                            8.174260      -0.229343       1.974819                    0.993852      28.566144      78.127360       0.644326       0.372801      -1.124781       0.027830       0.019992      -0.009025       0.035435       0.001130      -0.041738       0.013433      -0.035334       0.089932      -0.054401       0.000928       0.053473             12.471498      10.490978      -0.292914      -2.641727       6.995555      -1.688494      19.927962          -0.000001
          202              O       5.525739       6.925834       1.279466      -0.562435      34.147889 0.51285636E+03  0.12194436E+05                                 8.315158                            6.989081       0.405340       2.170943                    0.997254      27.844659      72.990753       0.721215       0.357171      -1.139495      -0.039391      -0.029630       0.029269       0.057327       0.011162      -0.022084       0.043325       0.001162      -0.210463      -0.090545       0.039603       0.050942              9.008052      13.852651      -0.975885      -2.397408       5.608327      -0.159960       7.563179          -0.000002
          203              O       5.702756       7.231523      14.461352      -0.563685      34.813729 0.54153992E+03  0.13039810E+05                                 8.427799                            7.217037       0.410240       2.177657                    0.996189      27.810063      73.121994       0.705256       0.360677      -1.137851      -0.035545      -0.032623      -0.055857       0.073809       0.005803       0.042121       0.006441      -0.016056      -0.208997      -0.085593       0.035102       0.050491              9.015157      12.751823      -2.557024       1.699339       6.299426       0.124885       7.994223          -0.000001
          204              O       4.334774       8.170540      13.020542      -0.525204      40.556931 0.57710241E+03  0.14157506E+05                                 9.534762                            7.551264       0.020865       2.067571                    0.994459      27.650149      74.040445       0.673836       0.370525      -1.127128       0.012053      -0.015131       0.017848       0.026321       0.016283       0.032679      -0.017741      -0.057641       0.060693      -0.059727       0.019379       0.040348             11.047894       8.354359      -1.159521       0.929066       6.258616      -1.874606      18.530706          -0.000001
          205              O       6.711040       9.482654      10.873040      -0.537287      42.393652 0.61604896E+03  0.15332863E+05                                 9.781541                            7.809421      -0.044493       2.046093                    0.992383      27.799285      74.520431       0.662894       0.371239      -1.128706       0.024920      -0.006407       0.011402       0.028143      -0.024519      -0.052696      -0.019977      -0.091291       0.064267      -0.090582       0.038152       0.052430             11.357373       8.462397      -0.030002       0.020314      19.228183       1.343311       6.381539          -0.000001
          206              O       5.314736      11.192950      10.648770      -0.445697      22.606666 0.31336795E+03  0.66297908E+04                                 6.368687                            5.472652       0.302889       2.225384                    0.995765      23.732878      59.916487       0.807771       0.358404      -1.131289       0.028359       0.039944       0.036503       0.061092      -0.007274       0.049520       0.009858       0.109925       0.004190      -0.060316      -0.023658       0.083974              6.748330       9.110848      -0.650843       1.585062       6.625877       0.486536       4.508266          -0.000001
          207              O       5.212775      13.567924      11.263494      -0.568962      33.859543 0.53559327E+03  0.12813923E+05                                 8.175502                            7.105143       0.821817       2.307538                    0.997784      27.653771      71.613312       0.724298       0.353461      -1.147822       0.007445      -0.003985       0.010055       0.013130       0.068559       0.028060      -0.012784       0.066388       0.057170      -0.091776       0.019276       0.072501              8.677013      12.110812       1.069310       2.553264       7.721786       0.688361       6.198440          -0.000002
          208              O       6.480211      15.019559      12.342892      -0.559834      43.673057 0.64033485E+03  0.16149214E+05                                10.033917                            7.989218      -0.098201       2.008029                    0.994515      28.827496      78.693962       0.649724       0.373794      -1.122788      -0.023502      -0.029180      -0.025634       0.045397       0.021995      -0.013898       0.009488      -0.067409       0.015989      -0.047775       0.009315       0.038460             11.626498       8.990015      -1.248053       0.185882      18.174027       4.248107       7.715451          -0.000001
          209              O      10.888624       0.725817      13.512644      -0.542720      46.891697 0.67212694E+03  0.17138591E+05                                10.542951                            8.174261      -0.229343       1.974819                    0.993852      28.566144      78.127361       0.644326       0.372801      -1.124781       0.027830      -0.019992       0.009025       0.035435      -0.001130       0.041738       0.013433      -0.035334       0.089932      -0.054401       0.000928       0.053473             12.471498      10.490978       0.292914       2.641725       6.995556      -1.688494      19.927961          -0.000001
          210              O      12.606389       0.912366      14.855034      -0.562435      34.147890 0.51285638E+03  0.12194437E+05                                 8.315158                            6.989081       0.405340       2.170943                    0.997254      27.844658      72.990752       0.721214       0.357171      -1.139495      -0.039391       0.029631      -0.029269       0.057327      -0.011162       0.022084       0.043325       0.001162      -0.210463      -0.090545       0.039603       0.050942              9.008053      13.852652       0.975885       2.397408       5.608327      -0.159960       7.563179          -0.000002
          211              O      12.783406       0.606677       1.673148      -0.563685      34.813732 0.54153996E+03  0.13039811E+05                                 8.427799                            7.217038       0.410240       2.177657                    0.996189      27.810063      73.121996       0.705256       0.360677      -1.137851      -0.035545       0.032623       0.055857       0.073809      -0.005803      -0.042121       0.006441      -0.016056      -0.208997      -0.085593       0.035102       0.050491              9.015158      12.751824       2.557024      -1.699340       6.299427       0.124885       7.994223          -0.000001
          212              O      11.415424      15.344060       3.113958      -0.525204      40.556936 0.57710251E+03  0.14157509E+05                                 9.534763                            7.551265       0.020865       2.067571                    0.994459      27.650151      74.040452       0.673836       0.370525      -1.127128       0.012053       0.015131      -0.017848       0.026321      -0.016283      -0.032679      -0.017741      -0.057641       0.060693      -0.059727       0.019379       0.040348             11.047895       8.354360       1.159521      -0.929066       6.258616      -1.874606      18.530708          -0.000001
          213              O       0.369610       6.193746       2.805790      -0.537287      42.393651 0.61604895E+03  0.15332862E+05                                 9.781540                            7.809420      -0.044493       2.046093                    0.992383      27.799285      74.520429       0.662895       0.371239      -1.128706      -0.024920       0.006407       0.011402       0.028143      -0.024518       0.052696       0.019977      -0.091291       0.064267      -0.090582       0.038152       0.052430             11.357373       8.462397      -0.030002      -0.020313      19.228182      -1.343311       6.381538          -0.000001
          214              O       1.765914       4.483450       2.581520      -0.445697      22.606667 0.31336797E+03  0.66297915E+04                                 6.368688                            5.472653       0.302889       2.225384                    0.995765      23.732878      59.916490       0.807771       0.358404      -1.131289      -0.028359      -0.039944       0.036503       0.061092      -0.007274      -0.049520      -0.009858       0.109925       0.004190      -0.060316      -0.023658       0.083974              6.748331       9.110849      -0.650843      -1.585062       6.625878      -0.486536       4.508267          -0.000001
          215              O       1.867875       2.108476       3.196244      -0.568962      33.859545 0.53559334E+03  0.12813925E+05                                 8.175503                            7.105143       0.821817       2.307538                    0.997784      27.653772      71.613317       0.724298       0.353461      -1.147822      -0.007445       0.003985       0.010055       0.013130       0.068559      -0.028060       0.012784       0.066388       0.057170      -0.091776       0.019276       0.072501              8.677013      12.110813       1.069308      -2.553264       7.721786      -0.688361       6.198441          -0.000002
          216              O       0.600439       0.656841       4.275643      -0.559834      43.673069 0.64033510E+03  0.16149222E+05                                10.033919                            7.989220      -0.098201       2.008029                    0.994515      28.827496      78.693964       0.649724       0.373794      -1.122788       0.023502       0.029180      -0.025634       0.045397       0.021995       0.013898      -0.009488      -0.067409       0.015989      -0.047775       0.009315       0.038460             11.626501       8.990017      -1.248054      -0.185882      18.174029      -4.248112       7.715456          -0.000001
          217              O      10.353326      14.950583       5.445394      -0.542720      46.891694 0.67212689E+03  0.17138589E+05                                10.542951                            8.174260      -0.229343       1.974819                    0.993852      28.566143      78.127357       0.644326       0.372801      -1.124781      -0.027830       0.019992       0.009025       0.035435      -0.001130      -0.041738      -0.013433      -0.035334       0.089932      -0.054401       0.000928       0.053473             12.471497      10.490977       0.292914      -2.641725       6.995555       1.688494      19.927959          -0.000001
          218              O       8.635561      14.764034       6.787784      -0.562435      34.147890 0.51285639E+03  0.12194437E+05                                 8.315158                            6.989081       0.405340       2.170943                    0.997254      27.844659      72.990754       0.721214       0.357171      -1.139495       0.039391      -0.029630      -0.029269       0.057327      -0.011162      -0.022084      -0.043325       0.001162      -0.210463      -0.090545       0.039603       0.050942              9.008053      13.852652       0.975885      -2.397408       5.608327       0.159960       7.563179          -0.000002
          219              O       8.458544      15.069723       9.740398      -0.563685      34.813733 0.54153998E+03  0.13039812E+05                                 8.427800                            7.217038       0.410240       2.177657                    0.996189      27.810064      73.121999       0.705256       0.360677      -1.137851       0.035545      -0.032623       0.055857       0.073809      -0.005803       0.042121      -0.006441      -0.016056      -0.208997      -0.085593       0.035102       0.050491              9.015158      12.751825       2.557024       1.699340       6.299426      -0.124885       7.994223          -0.000001
          220              O       9.826526       0.332340      11.181208      -0.525204      40.556937 0.57710252E+03  0.14157510E+05                                 9.534763                            7.551265       0.020864       2.067571                    0.994459      27.650151      74.040453       0.673836       0.370525      -1.127128      -0.012053      -0.015131      -0.017848       0.026321      -0.016283       0.032679       0.017741      -0.057641       0.060693      -0.059727       0.019379       0.040348             11.047895       8.354360       1.159521       0.929066       6.258617       1.874606      18.530709          -0.000001

******************************************************
Auxiliary information for the entire system
The total spin magnetic moment of the unit cell is   -0.000045
The total net atomic charge of the unit cell is   -0.000007
Accuracy of reproducing the electrostatic potential in the unit cell:
  The inner radius (bohr) =    5.0000
  The outer radius (bohr) =   12.0000
  Valid grid points have density less than (e/(bohr^3)) =    0.0001
  The number of valid grid points were=        89480
  The rms potential error without charges in kcal/mol is=      3.59296
  The rms potential error with partial charges in kcal/mol is=      0.99261
  The RRMSE value at monopole order=      0.27626
  The rms potential error with partial charges and cloud penetration in kcal/mol is=      0.97537
  The RRMSE value at monopole order with cloud penetration is=      0.27147
  The rms potential error with partial charges and atomic dipoles in kcal/mol is=      0.44961
  The RRMSE value at dipole order=      0.12514
  The rms potential error with partial charges, atomic dipoles and cloud penetration in kcal/mol is=      0.43643
  The RRMSE value at dipole order with cloud penetration=      0.12147

******************************************************
The electron densities and ab initio electrostatic potential were computed in VASP using the PBE functional and
projector augmented wave method. See the main text of the journal article for a description of computational details.
The atomic charges, dipoles, and quadrupoles were computed with the DDEC6 method as described in
(a) T. A. Manz and N. Gabaldon Limas, RSC Adv. 6 (2016) 47771-47801 DOI: 10.1039/c6ra04656h
(b) N. Gabaldon Limas and T. A. Manz, RSC Adv. 8 (2018) 2678-2707 DOI: 10.1039/c7ra11829e.
For each atom in the material, the electron cloud parameters were fit to the spherically averaged atom-in-material
electron density using radial positions for which this density was between 10^-4 and 10^-2 electrons per cubic bohr.
The polarizabilities, dispersion coefficients, and quantum Drude oscillator (QDO) parameters were fit using the MCLF method.
The magnetic structure of the system was optimized in VASP from the default ferromagnetic initial guess using spin polarization.
The atomic spin moments (ASMs) were computed on this optimized magnetic structure using the DDEC6 partition as inputs
to the method of T. A. Manz and D. S. Sholl, J. Chem. Theory Comput. 7 (2011) 4146-4164 DOI: 10.1021/ct200539n.
The RMSE and RRMSE were computed using a uniform grid with Ewald summation.
