# Supplementary material for: A collection of forcefield precursors for metal–organic frameworks
Source: RSC Adv. 2019 Nov 13;9(63):36492–507. doi: 10.1039/c9ra07327b (PMC9075174; doi:10.1039/c9ra07327b)
Supplement: RA-009-C9RA07327B-s4163 [file RA-009-C9RA07327B-s4163.xyz]

   96
jmolscript: load "" {1 1 1} spacegroup "x,y,z" unitcell [{     12.774800     0.000000     0.000000 }, {      0.000000    12.797600     0.000000 }, {      0.000000     0.000000    13.331700 }]
Sm     6.931606     2.696454     3.388918     1.972895
Sm     6.894560     9.061981     1.263845     1.958787
Sm     0.544206    10.101146     3.276932     1.972896
Sm     0.507160     3.735619     5.402005     1.958787
Sm    12.230594     9.095254     9.942782     1.972895
Sm    12.267640     2.663181    12.067855     1.958789
Sm     5.843194     3.702346    10.054768     1.972896
Sm     5.880240    10.134419     7.929695     1.958789
C      8.942360     3.199400    12.625120     0.004688
C      7.907601     3.250590     0.133317    -0.005042
C      9.121207     3.378566    11.145301     0.659235
C      6.412950     3.378566     0.146649     0.674016
C      6.285202     9.623795     4.572773     0.659728
C      6.719545    12.349684     2.373043     0.658895
C      6.502373    12.119327     3.826198    -0.032907
C      6.336301    11.057126     4.679427     0.035638
C      2.554960     9.598200     7.372430     0.004688
C      1.520201     9.547010     6.532533    -0.005042
C      2.733807     9.419034     8.852249     0.659235
C      0.025550     9.419034     6.519201     0.674016
C     12.672602     3.173805     2.093077     0.659728
C      0.332145     0.447916     4.292807     0.658895
C      0.114973     0.678273     2.839652    -0.032907
C     12.723701     1.740474     1.986423     0.035638
C     10.219840     9.598200     0.706580     0.004688
C     11.254599     9.649390    13.198383    -0.005042
C     10.040993     9.777366     2.186399     0.659235
C     -0.025550     9.777366    13.185051     0.674016
C      0.102198     3.224995     8.758927     0.659728
C     12.442655     5.950884    10.958657     0.658895
C     12.659827     5.720527     9.505502    -0.032907
C      0.051099     4.658326     8.652273     0.035638
C      3.832440     3.199400     5.959270     0.004688
C      4.867199     3.148210     6.799167    -0.005042
C      3.653593     3.020234     4.479451     0.659235
C      6.361850     3.020234     6.812499     0.674016
C      6.489598     9.572605    11.238623     0.659728
C      6.055255     6.846716     9.038893     0.658895
C      6.272427     7.077073    10.492048    -0.032907
C      6.438499     8.139274    11.345277     0.035638
N     10.130416     2.956246    13.291705    -0.349707
N      9.772722     2.917853     1.306507    -0.002639
N      8.469692     3.084222     1.426492    -0.386741
N      6.489598     0.486309     4.599436    -0.322803
N      6.310751     0.179166     5.852616     0.000100
N      6.272427    11.633018     5.879280    -0.409266
N      3.743016     9.841354     6.705845    -0.349707
N      3.385322     9.879747     5.359343    -0.002639
N      2.082292     9.713378     5.239358    -0.386742
N      0.102198    12.311291     2.066413    -0.322803
N     12.698151    12.618434     0.813234     0.000100
N     12.659827     1.164582     0.786570    -0.409266
N      9.031784     9.355046     0.039995    -0.349707
N      9.389478     9.316653    12.025193    -0.002639
N     10.692508     9.483022    11.905208    -0.386741
N     12.672602     6.885109     8.732264    -0.322803
N      0.076649     6.577966     7.479084     0.000100
N      0.114973     5.234218     7.452420    -0.409266
N      2.644384     3.442554     6.625855    -0.349707
N      3.002078     3.480947     7.972357    -0.002639
N      4.305108     3.314578     8.092342    -0.386742
N      6.285202     5.912491    11.265286    -0.322803
N      6.464049     6.219634    12.518466     0.000100
N      6.502373     7.563382    12.545130    -0.409266
O     10.270939     3.109817    10.665360    -0.620098
O      8.137548     3.711304    10.465384    -0.628949
O      5.863633     3.416959     1.266512    -0.612769
O      5.786984     3.263388    12.371818    -0.712525
O      6.796194     0.729463     1.959760    -0.594786
O      6.732320    11.338674     1.613136    -0.636551
O      6.285202     9.009510     5.745963    -0.639880
O      6.208553     9.035106     3.492905    -0.669320
O      3.883539     9.687783     9.332190    -0.620098
O      1.750148     9.086296     9.532165    -0.628949
O     12.251033     9.380641     5.399338    -0.612769
O     12.174384     9.534212     7.625732    -0.712524
O      0.408794    12.068137     4.706090    -0.594786
O      0.344920     1.458926     5.052714    -0.636551
O     12.672602     3.788090     0.919887    -0.639880
O     12.595953     3.762494     3.172945    -0.669320
O      8.891261     9.508617     2.666340    -0.620098
O     11.024652    10.110104     2.866315    -0.628949
O      0.523767     9.815759    12.065188    -0.612769
O      0.600416     9.662188     0.959882    -0.712525
O     12.366006     7.128263    11.371940    -0.594786
O     12.429880     4.939874    11.718564    -0.636551
O      0.102198     2.610710     7.585737    -0.639880
O      0.178847     2.636306     9.838795    -0.669320
O      2.503861     3.288983     3.999510    -0.620098
O      4.637252     2.687496     3.799534    -0.628949
O      6.911167     2.981841     7.932361    -0.612769
O      6.987816     3.135412     5.705968    -0.712524
O      5.978606     5.669337     8.625610    -0.594786
O      6.042480     7.857726     8.278986    -0.636551
O      6.489598    10.186890    12.411813    -0.639880
O      6.566247    10.161294    10.158755    -0.669320

The following XYZ coordinates are in angstroms. Other properties are in atomic units.
The sperically averaged electron density of each atom fit to a function of the form exp(a - br)
eigen_1, eigen_2 and eigen_3 are the three eigenvalues of traceless quadrupole moment tensor
  atom number  atomic symbol              X              Y              Z     net charge C6 coefficient C8 coefficient C10 coefficient fluctuating dipole atomic polarizability isotropic forcefield polarizability              a              b squared Pearson coefficient          <r^3>          <r^4>         wp_QDO          m_QDO          q_QDO       dipole_x       dipole_y       dipole_z         dipole            Qxy            Qxz            Qyz     Q(x^2-y^2)  Q(3z^2 - R^2)        eigen_1        eigen_2        eigen_3 static polarizability      alpha(xx)      alpha(xy)      alpha(xz)      alpha(yy)      alpha(yz)      alpha(zz) atomic spin moment
            1             Sm       6.931606       2.696454       3.388918       1.972895     149.853712 0.32806852E+04  0.11428650E+06                                18.719280                           15.440350       2.511363       2.449630                    0.999556      83.753913     203.275973       0.645201       0.272509      -1.323469      -0.019356       0.043825       0.016351       0.050623      -0.062418       0.231325       0.125099       0.131052      -0.701075      -0.381815       0.096183       0.285632             22.082894      18.543338       1.220268      -8.958882      17.716250      -1.912012      29.989093          -0.000011
            2             Sm       6.894560       9.061981       1.263845       1.958787     153.513643 0.33758071E+04  0.11848417E+06                                19.041977                           15.689359       2.521238       2.451376                    0.999549      84.216939     205.396756       0.638204       0.273441      -1.321886      -0.049457       0.028726       0.067698       0.088624      -0.049147       0.040035      -0.214504      -0.092825      -0.763677      -0.344306       0.063185       0.281122             22.452918      18.294502       0.521448      -2.309670      18.448243       8.419729      30.616009          -0.000010
            3             Sm       0.544206      10.101146       3.276932       1.972896     149.853539 0.32806803E+04  0.11428628E+06                                18.719262                           15.440335       2.511363       2.449630                    0.999556      83.753896     203.275868       0.645201       0.272509      -1.323469      -0.019357      -0.043825      -0.016351       0.050623       0.062418      -0.231325       0.125099       0.131052      -0.701074      -0.381815       0.096183       0.285632             22.082873      18.543321      -1.220265       8.958875      17.716229      -1.912007      29.989068          -0.000011
            4             Sm       0.507160       3.735619       5.402005       1.958787     153.513598 0.33758060E+04  0.11848413E+06                                19.041973                           15.689356       2.521238       2.451376                    0.999549      84.216935     205.396735       0.638204       0.273441      -1.321886      -0.049458      -0.028726      -0.067698       0.088624       0.049147      -0.040035      -0.214504      -0.092824      -0.763677      -0.344306       0.063185       0.281122             22.452912      18.294499      -0.521448       2.309669      18.448237       8.419724      30.615999          -0.000010
            5             Sm      12.230594       9.095254       9.942782       1.972895     149.853677 0.32806840E+04  0.11428645E+06                                18.719277                           15.440347       2.511363       2.449630                    0.999556      83.753910     203.275950       0.645201       0.272509      -1.323469       0.019356       0.043825      -0.016351       0.050623       0.062419       0.231326      -0.125099       0.131052      -0.701075      -0.381815       0.096183       0.285632             22.082890      18.543335      -1.220267      -8.958882      17.716245       1.912010      29.989089          -0.000011
            6             Sm      12.267640       2.663181      12.067855       1.958789     153.513364 0.33757998E+04  0.11848385E+06                                19.041949                           15.689337       2.521239       2.451377                    0.999549      84.216912     205.396604       0.638204       0.273441      -1.321886       0.049457       0.028726      -0.067698       0.088624       0.049147       0.040035       0.214504      -0.092825      -0.763676      -0.344306       0.063184       0.281122             22.452884      18.294476      -0.521448      -2.309665      18.448215      -8.419712      30.615960          -0.000010
            7             Sm       5.843194       3.702346      10.054768       1.972896     149.853540 0.32806807E+04  0.11428630E+06                                18.719263                           15.440336       2.511363       2.449630                    0.999556      83.753899     203.275880       0.645201       0.272509      -1.323469       0.019357      -0.043825       0.016351       0.050623      -0.062418      -0.231325      -0.125099       0.131052      -0.701074      -0.381815       0.096183       0.285632             22.082872      18.543322       1.220267       8.958874      17.716234       1.912007      29.989062          -0.000011
            8             Sm       5.880240      10.134419       7.929695       1.958789     153.513344 0.33757992E+04  0.11848382E+06                                19.041948                           15.689336       2.521239       2.451377                    0.999549      84.216905     205.396580       0.638204       0.273441      -1.321886       0.049458      -0.028726       0.067698       0.088624      -0.049147      -0.040035       0.214504      -0.092824      -0.763677      -0.344306       0.063185       0.281122             22.452882      18.294475       0.521448       2.309665      18.448213      -8.419712      30.615958          -0.000010
            9              C       8.942360       3.199400      12.625120       0.004688      35.929666 0.41980323E+03  0.97788047E+04                                 9.493190                            6.863965       0.039248       2.010303                    0.999486      27.715957      79.184690       0.624785       0.420858      -1.061905       0.031510       0.000524       0.073908       0.080346       0.021007       0.045725      -0.001372      -0.103685      -0.068746      -0.080252       0.012107       0.068145             11.267088      11.815790      -0.545204      -2.242641       5.299460      -2.212974      16.686013          -0.000006
           10              C       7.907601       3.250590       0.133317      -0.005042      39.324563 0.46413412E+03  0.11132764E+05                                10.275747                            7.346949      -0.350435       1.884478                    0.998370      28.796539      84.636288       0.585524       0.436116      -1.048092       0.056799      -0.026574       0.036753       0.072685       0.027370       0.045772      -0.007845      -0.079690       0.003386      -0.076364       0.027192       0.049172             12.251447      20.119373      -1.272912      -2.151817       5.847101      -1.337029      10.787866          -0.000005
           11              C       9.121207       3.378566      11.145301       0.659235      23.518353 0.23687497E+03  0.48396007E+04                                 7.537853                            5.479158      -0.114632       2.031665                    0.999079      21.592387      60.070897       0.630777       0.475269      -1.017894       0.013609       0.035027      -0.097223       0.104232       0.046238      -0.002583       0.023677      -0.184181      -0.109275      -0.086177      -0.038220       0.124397              8.768311      11.063830      -1.593755       0.471940       4.664323      -1.290285      10.576781          -0.000003
           12              C       6.412950       3.378566       0.146649       0.674016      24.891136 0.25582502E+03  0.53985788E+04                                 8.163191                            5.904316      -0.699602       1.832148                    0.997013      23.225112      68.537915       0.567992       0.511008      -0.986599      -0.103332      -0.015719      -0.011014       0.105100      -0.000062      -0.000698      -0.017985      -0.110663      -0.208276      -0.071438      -0.020609       0.092047              9.520018      11.289803      -0.540421      -0.091161       5.205949      -1.352061      12.064302          -0.000002
           13              C       6.285202       9.623795       4.572773       0.659728      25.348578 0.25496049E+03  0.53801342E+04                                 8.275001                            5.902682      -0.728533       1.824668                    0.997426      23.238690      68.758145       0.566407       0.512457      -0.985104       0.004444      -0.097105      -0.008096       0.097543      -0.000274      -0.014876      -0.008825       0.118156      -0.205066      -0.071384      -0.023232       0.094616              9.709430       5.204498       0.165777      -1.503816      11.828565       0.319974      12.095225          -0.000002
           14              C       6.719545      12.349684       2.373043       0.658895      23.867377 0.23470648E+03  0.47809903E+04                                 7.574293                            5.425703      -0.118942       2.026203                    0.998915      21.587010      59.831558       0.639286       0.470347      -1.021250       0.005168       0.008786      -0.104375       0.104872      -0.023326       0.016441      -0.012168       0.197155      -0.103429      -0.086129      -0.034445       0.120574              8.895069       4.407710      -0.085025      -1.487206      11.344937       0.366712      10.932560          -0.000004
           15              C       6.502373      12.119327       3.826198      -0.032907      38.806595 0.45154856E+03  0.10690006E+05                                 9.966299                            7.095446       0.101172       2.024198                    0.999649      28.220622      80.745141       0.618794       0.418106      -1.065809      -0.016609       0.019603       0.072083       0.076525      -0.029474       0.017984       0.040367       0.078762      -0.030337      -0.074324       0.019666       0.054658             12.033227       5.698636       0.697148      -3.127405      12.061528      -2.822579      18.339518          -0.000007
           16              C       6.336301      11.057126       4.679427       0.035638      37.064220 0.41930223E+03  0.98511444E+04                                 9.972375                            7.037959      -0.473023       1.852161                    0.998444      28.325326      83.660261       0.588503       0.442994      -1.039133       0.002282       0.056145       0.041896       0.070091      -0.017953       0.011070       0.021127       0.102449      -0.081684      -0.057760      -0.010729       0.068490             11.951071       5.630084       1.094068      -1.489299      19.990620      -1.509846      10.232510          -0.000001
           17              C       2.554960       9.598200       7.372430       0.004688      35.929664 0.41980322E+03  0.97788043E+04                                 9.493190                            6.863965       0.039249       2.010303                    0.999486      27.715957      79.184690       0.624785       0.420858      -1.061905       0.031510      -0.000524      -0.073908       0.080346      -0.021007      -0.045724      -0.001372      -0.103685      -0.068746      -0.080252       0.012107       0.068145             11.267087      11.815789       0.545204       2.242639       5.299460      -2.212974      16.686013          -0.000006
           18              C       1.520201       9.547010       6.532533      -0.005042      39.324565 0.46413418E+03  0.11132766E+05                                10.275748                            7.346949      -0.350436       1.884477                    0.998370      28.796542      84.636302       0.585524       0.436116      -1.048091       0.056799       0.026574      -0.036753       0.072685      -0.027370      -0.045772      -0.007846      -0.079690       0.003386      -0.076364       0.027192       0.049172             12.251447      20.119373       1.272912       2.151817       5.847101      -1.337029      10.787867          -0.000005
           19              C       2.733807       9.419034       8.852249       0.659235      23.518348 0.23687488E+03  0.48395984E+04                                 7.537851                            5.479157      -0.114632       2.031665                    0.999079      21.592388      60.070895       0.630777       0.475269      -1.017895       0.013609      -0.035027       0.097222       0.104232      -0.046238       0.002583       0.023677      -0.184181      -0.109275      -0.086177      -0.038220       0.124397              8.768309      11.063831       1.593756      -0.471939       4.664322      -1.290284      10.576773          -0.000003
           20              C       0.025550       9.419034       6.519201       0.674016      24.891136 0.25582503E+03  0.53985790E+04                                 8.163191                            5.904316      -0.699602       1.832149                    0.997013      23.225112      68.537914       0.567992       0.511008      -0.986599      -0.103332       0.015719       0.011014       0.105100       0.000062       0.000698      -0.017985      -0.110663      -0.208276      -0.071438      -0.020609       0.092047              9.520018      11.289803       0.540421       0.091161       5.205949      -1.352060      12.064301          -0.000003
           21              C      12.672602       3.173805       2.093077       0.659728      25.348577 0.25496049E+03  0.53801340E+04                                 8.275001                            5.902682      -0.728533       1.824668                    0.997426      23.238688      68.758134       0.566407       0.512457      -0.985104       0.004443       0.097105       0.008096       0.097543       0.000274       0.014876      -0.008825       0.118156      -0.205066      -0.071384      -0.023232       0.094616              9.709428       5.204498      -0.165777       1.503816      11.828564       0.319974      12.095224          -0.000002
           22              C       0.332145       0.447916       4.292807       0.658895      23.867376 0.23470645E+03  0.47809897E+04                                 7.574293                            5.425703      -0.118942       2.026203                    0.998915      21.587009      59.831555       0.639286       0.470347      -1.021250       0.005168      -0.008786       0.104375       0.104872       0.023326      -0.016441      -0.012168       0.197155      -0.103429      -0.086129      -0.034445       0.120574              8.895069       4.407710       0.085025       1.487206      11.344937       0.366711      10.932559          -0.000004
           23              C       0.114973       0.678273       2.839652      -0.032907      38.806605 0.45154869E+03  0.10690010E+05                                 9.966301                            7.095448       0.101172       2.024198                    0.999649      28.220620      80.745134       0.618794       0.418106      -1.065809      -0.016609      -0.019603      -0.072083       0.076525       0.029474      -0.017984       0.040367       0.078762      -0.030337      -0.074324       0.019666       0.054658             12.033230       5.698638      -0.697148       3.127407      12.061525      -2.822579      18.339527          -0.000007
           24              C      12.723701       1.740474       1.986423       0.035638      37.064216 0.41930225E+03  0.98511446E+04                                 9.972374                            7.037959      -0.473023       1.852161                    0.998444      28.325326      83.660256       0.588504       0.442994      -1.039133       0.002281      -0.056145      -0.041896       0.070091       0.017953      -0.011070       0.021127       0.102449      -0.081683      -0.057760      -0.010729       0.068490             11.951069       5.630084      -1.094068       1.489299      19.990615      -1.509845      10.232508          -0.000002
           25              C      10.219840       9.598200       0.706580       0.004688      35.929663 0.41980323E+03  0.97788046E+04                                 9.493189                            6.863965       0.039248       2.010303                    0.999486      27.715957      79.184688       0.624785       0.420858      -1.061905      -0.031510       0.000524      -0.073908       0.080346      -0.021007       0.045725       0.001372      -0.103685      -0.068746      -0.080252       0.012107       0.068145             11.267086      11.815789       0.545204      -2.242639       5.299460       2.212974      16.686011          -0.000006
           26              C      11.254599       9.649390      13.198383      -0.005042      39.324561 0.46413412E+03  0.11132764E+05                                10.275748                            7.346949      -0.350435       1.884477                    0.998370      28.796539      84.636291       0.585524       0.436116      -1.048091      -0.056799      -0.026574      -0.036753       0.072685      -0.027370       0.045772       0.007845      -0.079690       0.003386      -0.076364       0.027192       0.049172             12.251446      20.119372       1.272912      -2.151816       5.847101       1.337029      10.787866          -0.000005
           27              C      10.040993       9.777366       2.186399       0.659235      23.518346 0.23687487E+03  0.48395981E+04                                 7.537851                            5.479157      -0.114632       2.031666                    0.999079      21.592387      60.070893       0.630777       0.475269      -1.017895      -0.013609       0.035027       0.097223       0.104232      -0.046238      -0.002583      -0.023677      -0.184181      -0.109275      -0.086177      -0.038220       0.124397              8.768309      11.063831       1.593756       0.471939       4.664322       1.290284      10.576773          -0.000004
           28              C      -0.025550       9.777366      13.185051       0.674016      24.891134 0.25582501E+03  0.53985786E+04                                 8.163191                            5.904316      -0.699602       1.832148                    0.997013      23.225112      68.537917       0.567992       0.511008      -0.986599       0.103332      -0.015719       0.011014       0.105100       0.000062      -0.000698       0.017985      -0.110663      -0.208276      -0.071438      -0.020609       0.092047              9.520018      11.289803       0.540421      -0.091161       5.205949       1.352061      12.064302          -0.000003
           29              C       0.102198       3.224995       8.758927       0.659728      25.348576 0.25496048E+03  0.53801338E+04                                 8.275001                            5.902682      -0.728533       1.824668                    0.997426      23.238689      68.758141       0.566407       0.512457      -0.985104      -0.004444      -0.097105       0.008096       0.097543       0.000274      -0.014876       0.008825       0.118156      -0.205066      -0.071384      -0.023232       0.094616              9.709429       5.204498      -0.165777      -1.503816      11.828565      -0.319973      12.095224          -0.000002
           30              C      12.442655       5.950884      10.958657       0.658895      23.867376 0.23470647E+03  0.47809902E+04                                 7.574293                            5.425703      -0.118942       2.026203                    0.998915      21.587010      59.831558       0.639286       0.470347      -1.021250      -0.005168       0.008786       0.104375       0.104872       0.023326       0.016441       0.012168       0.197155      -0.103429      -0.086129      -0.034445       0.120574              8.895069       4.407710       0.085025      -1.487206      11.344936      -0.366712      10.932559          -0.000004
           31              C      12.659827       5.720527       9.505502      -0.032907      38.806592 0.45154851E+03  0.10690005E+05                                 9.966299                            7.095446       0.101172       2.024198                    0.999649      28.220620      80.745135       0.618794       0.418106      -1.065809       0.016609       0.019603      -0.072083       0.076525       0.029474       0.017984      -0.040367       0.078762      -0.030337      -0.074324       0.019666       0.054658             12.033227       5.698636      -0.697148      -3.127405      12.061528       2.822579      18.339518          -0.000006
           32              C       0.051099       4.658326       8.652273       0.035638      37.064220 0.41930224E+03  0.98511445E+04                                 9.972375                            7.037959      -0.473023       1.852161                    0.998444      28.325325      83.660254       0.588504       0.442994      -1.039133      -0.002282       0.056145      -0.041896       0.070091       0.017953       0.011070      -0.021127       0.102449      -0.081683      -0.057760      -0.010729       0.068490             11.951071       5.630084      -1.094068      -1.489299      19.990619       1.509846      10.232509          -0.000002
           33              C       3.832440       3.199400       5.959270       0.004688      35.929665 0.41980320E+03  0.97788039E+04                                 9.493190                            6.863965       0.039249       2.010303                    0.999486      27.715956      79.184688       0.624785       0.420858      -1.061905      -0.031510      -0.000524       0.073908       0.080346       0.021007      -0.045724       0.001372      -0.103685      -0.068746      -0.080252       0.012107       0.068145             11.267088      11.815790      -0.545204       2.242640       5.299460       2.212973      16.686013          -0.000005
           34              C       4.867199       3.148210       6.799167      -0.005042      39.324570 0.46413417E+03  0.11132766E+05                                10.275750                            7.346950      -0.350436       1.884477                    0.998370      28.796541      84.636304       0.585524       0.436116      -1.048091      -0.056799       0.026574       0.036753       0.072685       0.027370      -0.045772       0.007845      -0.079690       0.003386      -0.076364       0.027192       0.049172             12.251450      20.119379      -1.272912       2.151818       5.847102       1.337029      10.787868          -0.000004
           35              C       3.653593       3.020234       4.479451       0.659235      23.518355 0.23687499E+03  0.48396013E+04                                 7.537853                            5.479158      -0.114632       2.031665                    0.999079      21.592388      60.070896       0.630777       0.475269      -1.017895      -0.013609      -0.035027      -0.097223       0.104232       0.046238       0.002583      -0.023677      -0.184181      -0.109275      -0.086177      -0.038220       0.124397              8.768311      11.063830      -1.593755      -0.471940       4.664323       1.290285      10.576781          -0.000003
           36              C       6.361850       3.020234       6.812499       0.674016      24.891118 0.25582476E+03  0.53985723E+04                                 8.163188                            5.904313      -0.699602       1.832149                    0.997013      23.225110      68.537911       0.567992       0.511008      -0.986599       0.103332       0.015719      -0.011014       0.105100      -0.000062       0.000698       0.017985      -0.110662      -0.208276      -0.071438      -0.020609       0.092047              9.520014      11.289800      -0.540421       0.091163       5.205947       1.352059      12.064295          -0.000003
           37              C       6.489598       9.572605      11.238623       0.659728      25.348578 0.25496050E+03  0.53801342E+04                                 8.275000                            5.902682      -0.728533       1.824668                    0.997426      23.238689      68.758136       0.566407       0.512457      -0.985104      -0.004444       0.097105      -0.008096       0.097543      -0.000274       0.014876       0.008825       0.118155      -0.205066      -0.071384      -0.023231       0.094616              9.709429       5.204498       0.165777       1.503816      11.828564      -0.319973      12.095224          -0.000002
           38              C       6.055255       6.846716       9.038893       0.658895      23.867376 0.23470646E+03  0.47809900E+04                                 7.574293                            5.425703      -0.118942       2.026203                    0.998915      21.587010      59.831560       0.639286       0.470347      -1.021250      -0.005168      -0.008786      -0.104375       0.104872      -0.023326      -0.016441       0.012168       0.197155      -0.103429      -0.086129      -0.034445       0.120574              8.895069       4.407710      -0.085025       1.487206      11.344936      -0.366712      10.932560          -0.000004
           39              C       6.272427       7.077073      10.492048      -0.032907      38.806594 0.45154852E+03  0.10690005E+05                                 9.966300                            7.095446       0.101172       2.024198                    0.999649      28.220621      80.745142       0.618794       0.418106      -1.065809       0.016609      -0.019603       0.072083       0.076525      -0.029474      -0.017984      -0.040367       0.078762      -0.030337      -0.074324       0.019666       0.054658             12.033228       5.698637       0.697148       3.127405      12.061528       2.822579      18.339520          -0.000006
           40              C       6.438499       8.139274      11.345277       0.035638      37.064223 0.41930227E+03  0.98511455E+04                                 9.972376                            7.037959      -0.473023       1.852161                    0.998444      28.325327      83.660264       0.588503       0.442994      -1.039133      -0.002282      -0.056145       0.041896       0.070091      -0.017953      -0.011070      -0.021127       0.102449      -0.081683      -0.057760      -0.010729       0.068490             11.951072       5.630084       1.094068       1.489299      19.990621       1.509846      10.232510          -0.000002
           41              N      10.130416       2.956246      13.291705      -0.349707      43.257310 0.67216958E+03  0.17303649E+05                                10.301203                            8.388517       0.035318       1.975889                    0.999219      31.438373      89.117625       0.606072       0.392575      -1.099837      -0.194308       0.053840       0.109440       0.229415       0.033879       0.060378      -0.015353      -0.119701       0.060558      -0.108926       0.050217       0.058709             11.698860      16.421519      -1.357289       0.266251       6.038686      -1.677289      12.636375          -0.000007
           42              N       9.772722       2.917853       1.306507      -0.002639      28.686490 0.41298712E+03  0.93957468E+04                                 7.705405                            6.496968       0.448611       2.163692                    0.999843      26.117932      69.193844       0.702417       0.383280      -1.108431      -0.178698       0.060391      -0.258025       0.319620       0.040586      -0.120156       0.037744      -0.091015      -0.288346      -0.187066       0.077297       0.109769              8.439847      11.985172      -0.725449       0.358675       4.746586      -0.848475       8.587784          -0.000007
           43              N       8.469692       3.084222       1.426492      -0.386741      45.077269 0.68280097E+03  0.17694802E+05                                10.540353                            8.433859       0.007716       1.947630                    0.999741      32.754112      93.993820       0.605013       0.390652      -1.098178       0.108153      -0.010576      -0.238469       0.262062       0.035529       0.056072      -0.009805      -0.077384      -0.257866      -0.115850       0.019520       0.096330             12.019924      15.827659      -0.060007      -2.028348       6.599960      -2.006158      13.632152          -0.000004
           44              N       6.489598       0.486309       4.599436      -0.322803      39.371581 0.60597542E+03  0.15227350E+05                                 9.655789                            7.949349       0.182341       2.025194                    0.999598      30.891672      87.016916       0.623300       0.391056      -1.098962      -0.059893      -0.220556       0.104863       0.251452      -0.036970       0.025736       0.066747       0.176417       0.015004      -0.134061       0.038666       0.095395             10.829367       5.591326      -0.102719      -1.465653      14.847773       0.263850      12.049002          -0.000005
           45              N       6.310751       0.179166       5.852616       0.000100      27.954209 0.39020300E+03  0.87651102E+04                                 7.581604                            6.317330       0.413207       2.152471                    0.999731      25.977867      68.712747       0.710938       0.383538      -1.106629       0.018811      -0.170794      -0.258175       0.310127       0.012319       0.030653      -0.112029       0.077364      -0.362228      -0.186049       0.082463       0.103586              8.328488       4.577956       0.028871      -0.720259      11.794481       0.821487       8.613027          -0.000003
           46              N       6.272427      11.633018       5.879280      -0.409266      45.914918 0.67564084E+03  0.17500594E+05                                10.667502                            8.383679       0.002143       1.940150                    0.999664      33.201623      95.923010       0.606156       0.390108      -1.096211       0.024412       0.125641      -0.248533       0.279553      -0.008724       0.011310       0.054679       0.103813      -0.342720      -0.136255       0.026269       0.109986             12.217089       6.386959       1.112795      -1.598497      16.797644      -1.493539      13.466665          -0.000003
           47              N       3.743016       9.841354       6.705845      -0.349707      43.257321 0.67216976E+03  0.17303655E+05                                10.301205                            8.388518       0.035317       1.975888                    0.999219      31.438377      89.117643       0.606072       0.392575      -1.099837      -0.194308      -0.053840      -0.109440       0.229415      -0.033879      -0.060378      -0.015353      -0.119701       0.060558      -0.108926       0.050217       0.058709             11.698863      16.421523       1.357289      -0.266251       6.038687      -1.677289      12.636377          -0.000008
           48              N       3.385322       9.879747       5.359343      -0.002639      28.686492 0.41298716E+03  0.93957480E+04                                 7.705406                            6.496968       0.448611       2.163692                    0.999843      26.117933      69.193850       0.702417       0.383280      -1.108431      -0.178698      -0.060391       0.258025       0.319620      -0.040586       0.120156       0.037744      -0.091015      -0.288346      -0.187066       0.077297       0.109769              8.439848      11.985173       0.725449      -0.358676       4.746586      -0.848475       8.587785          -0.000007
           49              N       2.082292       9.713378       5.239358      -0.386742      45.077295 0.68280143E+03  0.17694818E+05                                10.540359                            8.433863       0.007715       1.947630                    0.999741      32.754122      93.993868       0.605013       0.390652      -1.098178       0.108153       0.010576       0.238469       0.262062      -0.035529      -0.056072      -0.009805      -0.077384      -0.257866      -0.115850       0.019520       0.096330             12.019930      15.827667       0.060007       2.028349       6.599963      -2.006159      13.632160          -0.000004
           50              N       0.102198      12.311291       2.066413      -0.322803      39.371574 0.60597527E+03  0.15227345E+05                                 9.655788                            7.949348       0.182340       2.025194                    0.999598      30.891675      87.016927       0.623300       0.391056      -1.098962      -0.059893       0.220556      -0.104863       0.251453       0.036970      -0.025736       0.066747       0.176417       0.015004      -0.134061       0.038666       0.095395             10.829365       5.591325       0.102719       1.465653      14.847769       0.263851      12.049001          -0.000005
           51              N      12.698151      12.618434       0.813234       0.000100      27.954190 0.39020264E+03  0.87651002E+04                                 7.581599                            6.317327       0.413207       2.152471                    0.999731      25.977867      68.712741       0.710938       0.383537      -1.106629       0.018811       0.170794       0.258175       0.310127      -0.012319      -0.030653      -0.112029       0.077364      -0.362228      -0.186049       0.082463       0.103586              8.328483       4.577954      -0.028871       0.720259      11.794473       0.821485       8.613022          -0.000003
           52              N      12.659827       1.164582       0.786570      -0.409266      45.914916 0.67564074E+03  0.17500590E+05                                10.667501                            8.383678       0.002143       1.940150                    0.999664      33.201622      95.922997       0.606156       0.390108      -1.096211       0.024412      -0.125641       0.248533       0.279553       0.008724      -0.011310       0.054679       0.103813      -0.342720      -0.136255       0.026269       0.109986             12.217088       6.386958      -1.112795       1.598497      16.797643      -1.493540      13.466662          -0.000003
           53              N       9.031784       9.355046       0.039995      -0.349707      43.257309 0.67216956E+03  0.17303649E+05                                10.301203                            8.388517       0.035318       1.975889                    0.999219      31.438372      89.117622       0.606072       0.392575      -1.099837       0.194308       0.053840      -0.109440       0.229415      -0.033879       0.060378       0.015353      -0.119701       0.060558      -0.108926       0.050217       0.058709             11.698860      16.421520       1.357289       0.266251       6.038686       1.677289      12.636374          -0.000007
           54              N       9.389478       9.316653      12.025193      -0.002639      28.686485 0.41298704E+03  0.93957444E+04                                 7.705405                            6.496967       0.448611       2.163692                    0.999843      26.117929      69.193834       0.702417       0.383280      -1.108431       0.178698       0.060391       0.258025       0.319620      -0.040586      -0.120156      -0.037744      -0.091015      -0.288346      -0.187066       0.077297       0.109769              8.439847      11.985171       0.725449       0.358675       4.746586       0.848475       8.587783          -0.000007
           55              N      10.692508       9.483022      11.905208      -0.386741      45.077271 0.68280100E+03  0.17694803E+05                                10.540354                            8.433859       0.007716       1.947630                    0.999741      32.754112      93.993822       0.605013       0.390652      -1.098178      -0.108153      -0.010576       0.238469       0.262062      -0.035529       0.056072       0.009805      -0.077384      -0.257866      -0.115850       0.019520       0.096330             12.019924      15.827660       0.060007      -2.028347       6.599960       2.006158      13.632153          -0.000004
           56              N      12.672602       6.885109       8.732264      -0.322803      39.371583 0.60597545E+03  0.15227351E+05                                 9.655789                            7.949349       0.182341       2.025194                    0.999598      30.891673      87.016918       0.623300       0.391056      -1.098962       0.059893      -0.220556      -0.104863       0.251453       0.036970       0.025736      -0.066747       0.176417       0.015004      -0.134061       0.038666       0.095395             10.829367       5.591326       0.102719      -1.465653      14.847773      -0.263851      12.049002          -0.000005
           57              N       0.076649       6.577966       7.479084       0.000100      27.954208 0.39020299E+03  0.87651098E+04                                 7.581603                            6.317330       0.413208       2.152471                    0.999731      25.977868      68.712745       0.710938       0.383537      -1.106629      -0.018811      -0.170794       0.258175       0.310127      -0.012319       0.030654       0.112029       0.077364      -0.362229      -0.186049       0.082463       0.103586              8.328487       4.577956      -0.028870      -0.720259      11.794480      -0.821487       8.613026          -0.000003
           58              N       0.114973       5.234218       7.452420      -0.409266      45.914893 0.67564040E+03  0.17500579E+05                                10.667498                            8.383676       0.002144       1.940150                    0.999664      33.201612      95.922962       0.606156       0.390108      -1.096211      -0.024412       0.125641       0.248533       0.279553       0.008724       0.011310      -0.054679       0.103813      -0.342720      -0.136255       0.026269       0.109986             12.217084       6.386956      -1.112794      -1.598497      16.797636       1.493538      13.466659          -0.000003
           59              N       2.644384       3.442554       6.625855      -0.349707      43.257313 0.67216963E+03  0.17303651E+05                                10.301204                            8.388517       0.035317       1.975889                    0.999219      31.438374      89.117630       0.606072       0.392575      -1.099837       0.194308      -0.053840       0.109440       0.229415       0.033879      -0.060378       0.015353      -0.119701       0.060558      -0.108926       0.050217       0.058709             11.698861      16.421521      -1.357289      -0.266251       6.038687       1.677289      12.636375          -0.000008
           60              N       3.002078       3.480947       7.972357      -0.002639      28.686492 0.41298717E+03  0.93957483E+04                                 7.705406                            6.496968       0.448610       2.163691                    0.999843      26.117933      69.193851       0.702417       0.383280      -1.108431       0.178698      -0.060391      -0.258025       0.319620       0.040586       0.120156      -0.037744      -0.091015      -0.288346      -0.187066       0.077297       0.109769              8.439848      11.985174      -0.725449      -0.358676       4.746587       0.848475       8.587785          -0.000007
           61              N       4.305108       3.314578       8.092342      -0.386742      45.077288 0.68280135E+03  0.17694815E+05                                10.540357                            8.433862       0.007715       1.947630                    0.999741      32.754121      93.993859       0.605013       0.390652      -1.098178      -0.108153       0.010576      -0.238469       0.262062       0.035529      -0.056072       0.009805      -0.077384      -0.257866      -0.115850       0.019520       0.096330             12.019928      15.827664      -0.060007       2.028348       6.599962       2.006159      13.632157          -0.000004
           62              N       6.285202       5.912491      11.265286      -0.322803      39.371592 0.60597562E+03  0.15227356E+05                                 9.655792                            7.949351       0.182340       2.025194                    0.999598      30.891677      87.016939       0.623300       0.391056      -1.098962       0.059893       0.220556       0.104863       0.251453      -0.036970      -0.025736      -0.066747       0.176417       0.015004      -0.134061       0.038666       0.095395             10.829370       5.591327      -0.102719       1.465653      14.847777      -0.263851      12.049005          -0.000005
           63              N       6.464049       6.219634      12.518466       0.000100      27.954213 0.39020307E+03  0.87651122E+04                                 7.581604                            6.317331       0.413207       2.152471                    0.999731      25.977870      68.712756       0.710938       0.383537      -1.106629      -0.018811       0.170794      -0.258175       0.310127       0.012319      -0.030653       0.112029       0.077364      -0.362228      -0.186049       0.082463       0.103586              8.328489       4.577956       0.028870       0.720259      11.794482      -0.821487       8.613028          -0.000003
           64              N       6.502373       7.563382      12.545130      -0.409266      45.914908 0.67564064E+03  0.17500587E+05                                10.667501                            8.383678       0.002143       1.940150                    0.999664      33.201618      95.922990       0.606156       0.390108      -1.096211      -0.024412      -0.125641      -0.248533       0.279553      -0.008724      -0.011310      -0.054679       0.103812      -0.342720      -0.136255       0.026269       0.109986             12.217087       6.386958       1.112794       1.598497      16.797641       1.493539      13.466664          -0.000003
           65              O      10.270939       3.109817      10.665360      -0.620098      37.804657 0.55247288E+03  0.13362154E+05                                 8.919525                            7.256545       0.400069       2.157885                    0.997814      28.558029      75.116458       0.708534       0.357421      -1.141078      -0.058780       0.037433      -0.073227       0.101087       0.002757      -0.028850       0.029790       0.012764      -0.170432      -0.074145       0.028970       0.045174             10.076087      16.236061      -1.046606      -3.502252       5.681576       0.126716       8.310623          -0.000007
           66              O       8.137548       3.711304      10.465384      -0.628949      42.543283 0.58255830E+03  0.14292205E+05                                 9.689691                            7.505584       0.229972       2.107066                    0.997054      28.601423      76.018609       0.688471       0.362628      -1.135816       0.103153       0.018888      -0.013168       0.105691       0.013398       0.031891       0.015328      -0.061435      -0.151772      -0.067552       0.004244       0.063308             11.331291      15.607731      -3.076823       6.222856       7.095346      -1.844792      11.290796          -0.000004
           67              O       5.863633       3.416959       1.266512      -0.612769      44.040734 0.61391180E+03  0.15346716E+05                                10.132246                            7.826045      -0.058094       2.008707                    0.995439      29.485402      80.582926       0.654918       0.374119      -1.120631      -0.067209      -0.024068      -0.074641       0.103284      -0.015924      -0.027967      -0.000067      -0.095509       0.032260      -0.065713       0.020039       0.045674             11.928004      10.458627       0.163509      -5.508263       7.271122      -2.246799      18.054264          -0.000005
           68              O       5.786984       3.263388      12.371818      -0.712525      45.476026 0.68380253E+03  0.17546949E+05                                10.235388                            8.185822       0.083447       2.020979                    0.997208      31.256031      86.322582       0.649546       0.367473      -1.126559      -0.001073      -0.011347       0.125308       0.125826       0.007919       0.006382      -0.017759      -0.151536       0.087337      -0.091187       0.021951       0.069236             11.563907       9.612769      -0.181987       4.511904       7.608896      -2.050353      17.470055          -0.000010
           69              O       6.796194       0.729463       1.959760      -0.594786      38.829243 0.54169890E+03  0.13021085E+05                                 9.081422                            7.186067       0.422864       2.179809                    0.997940      27.818780      72.652286       0.712789       0.357483      -1.142443      -0.029929      -0.061083      -0.087176       0.110574      -0.008958       0.009131      -0.024737       0.035240      -0.199875      -0.073819       0.018792       0.055027             10.465024       5.702550       1.024952      -1.016977      17.390070      -3.640826       8.302452          -0.000007
           70              O       6.732320      11.338674       1.613136      -0.636551      43.577353 0.59718885E+03  0.14744316E+05                                 9.879940                            7.610608       0.167609       2.085502                    0.996413      28.839048      76.928236       0.682079       0.363713      -1.134811       0.005847       0.103008      -0.023368       0.105787      -0.017108       0.020134       0.035562       0.028318      -0.115918      -0.065324       0.023577       0.041747             11.633831       6.504821      -1.654760      -1.323679      15.741687       7.073629      12.654986          -0.000009
           71              O       6.285202       9.009510       5.745963      -0.639880      45.782791 0.66405982E+03  0.16866413E+05                                10.326240                            8.051633       0.031090       2.021427                    0.996565      30.133498      82.006696       0.658717       0.366093      -1.130932      -0.014494      -0.061753      -0.065267       0.091013      -0.007438      -0.017043      -0.054048       0.104188       0.082576      -0.092073       0.032218       0.059855             12.260500       7.598275       0.349537      -2.017054      11.207397      -6.127915      17.975829          -0.000010
           72              O       6.208553       9.035106       3.492905      -0.669320      46.156225 0.65024452E+03  0.16524777E+05                                10.455128                            8.075208      -0.050002       1.993903                    0.996113      30.547801      84.752502       0.640893       0.376064      -1.116845       0.001502       0.002249       0.115062       0.115094       0.011473      -0.002560       0.008479       0.139558       0.080377      -0.084784       0.027349       0.057435             12.066901       7.865295      -0.405722      -3.148481       9.619661       4.603270      18.715746          -0.000009
           73              O       3.883539       9.687783       9.332190      -0.620098      37.804657 0.55247280E+03  0.13362151E+05                                 8.919524                            7.256544       0.400068       2.157885                    0.997814      28.558031      75.116457       0.708534       0.357421      -1.141078      -0.058780      -0.037433       0.073227       0.101087      -0.002757       0.028850       0.029790       0.012764      -0.170432      -0.074145       0.028971       0.045174             10.076086      16.236060       1.046606       3.502252       5.681575       0.126716       8.310622          -0.000007
           74              O       1.750148       9.086296       9.532165      -0.628949      42.543277 0.58255805E+03  0.14292198E+05                                 9.689689                            7.505582       0.229972       2.107066                    0.997054      28.601425      76.018613       0.688471       0.362628      -1.135816       0.103153      -0.018888       0.013168       0.105691      -0.013398      -0.031891       0.015328      -0.061435      -0.151772      -0.067552       0.004244       0.063309             11.331289      15.607731       3.076824      -6.222853       7.095345      -1.844792      11.290792          -0.000005
           75              O      12.251033       9.380641       5.399338      -0.612769      44.040729 0.61391178E+03  0.15346715E+05                                10.132246                            7.826045      -0.058093       2.008707                    0.995439      29.485399      80.582921       0.654918       0.374119      -1.120631      -0.067209       0.024068       0.074641       0.103284       0.015924       0.027967      -0.000067      -0.095509       0.032260      -0.065713       0.020039       0.045674             11.928004      10.458627      -0.163509       5.508262       7.271122      -2.246798      18.054262          -0.000005
           76              O      12.174384       9.534212       7.625732      -0.712524      45.476011 0.68380224E+03  0.17546940E+05                                10.235386                            8.185820       0.083447       2.020979                    0.997208      31.256022      86.322554       0.649546       0.367473      -1.126559      -0.001073       0.011347      -0.125308       0.125826      -0.007918      -0.006382      -0.017759      -0.151536       0.087338      -0.091187       0.021951       0.069236             11.563905       9.612768       0.181987      -4.511903       7.608894      -2.050353      17.470052          -0.000011
           77              O       0.408794      12.068137       4.706090      -0.594786      38.829258 0.54169913E+03  0.13021092E+05                                 9.081425                            7.186069       0.422864       2.179809                    0.997940      27.818783      72.652301       0.712789       0.357483      -1.142443      -0.029929       0.061083       0.087176       0.110574       0.008958      -0.009131      -0.024737       0.035240      -0.199875      -0.073819       0.018792       0.055027             10.465028       5.702552      -1.024953       1.016977      17.390077      -3.640828       8.302454          -0.000008
           78              O       0.344920       1.458926       5.052714      -0.636551      43.577347 0.59718876E+03  0.14744313E+05                                 9.879939                            7.610607       0.167609       2.085502                    0.996413      28.839045      76.928226       0.682079       0.363713      -1.134811       0.005847      -0.103008       0.023368       0.105787       0.017108      -0.020134       0.035562       0.028318      -0.115919      -0.065324       0.023577       0.041747             11.633831       6.504821       1.654760       1.323679      15.741686       7.073628      12.654985          -0.000008
           79              O      12.672602       3.788090       0.919887      -0.639880      45.782775 0.66405959E+03  0.16866405E+05                                10.326236                            8.051630       0.031091       2.021427                    0.996565      30.133498      82.006686       0.658717       0.366093      -1.130932      -0.014494       0.061753       0.065268       0.091013       0.007438       0.017043      -0.054048       0.104187       0.082576      -0.092072       0.032218       0.059855             12.260496       7.598272      -0.349536       2.017052      11.207393      -6.127912      17.975821          -0.000010
           80              O      12.595953       3.762494       3.172945      -0.669320      46.156206 0.65024425E+03  0.16524768E+05                                10.455125                            8.075205      -0.050001       1.993904                    0.996113      30.547798      84.752485       0.640893       0.376064      -1.116845       0.001502      -0.002250      -0.115062       0.115094      -0.011473       0.002560       0.008479       0.139558       0.080377      -0.084784       0.027349       0.057435             12.066896       7.865293       0.405722       3.148480       9.619657       4.603268      18.715738          -0.000009
           81              O       8.891261       9.508617       2.666340      -0.620098      37.804646 0.55247262E+03  0.13362146E+05                                 8.919522                            7.256543       0.400069       2.157885                    0.997814      28.558027      75.116441       0.708534       0.357421      -1.141078       0.058780       0.037433       0.073227       0.101087      -0.002757      -0.028850      -0.029790       0.012765      -0.170432      -0.074145       0.028970       0.045174             10.076083      16.236056       1.046606      -3.502251       5.681574      -0.126716       8.310620          -0.000007
           82              O      11.024652      10.110104       2.866315      -0.628949      42.543272 0.58255800E+03  0.14292196E+05                                 9.689688                            7.505582       0.229972       2.107066                    0.997054      28.601424      76.018608       0.688471       0.362628      -1.135816      -0.103153       0.018888       0.013168       0.105691      -0.013398       0.031891      -0.015328      -0.061435      -0.151772      -0.067552       0.004244       0.063308             11.331288      15.607729       3.076823       6.222852       7.095344       1.844791      11.290791          -0.000004
           83              O       0.523767       9.815759      12.065188      -0.612769      44.040714 0.61391154E+03  0.15346708E+05                                10.132243                            7.826043      -0.058093       2.008708                    0.995439      29.485397      80.582906       0.654918       0.374119      -1.120631       0.067209      -0.024068       0.074641       0.103284       0.015924      -0.027967       0.000067      -0.095509       0.032260      -0.065713       0.020039       0.045674             11.928000      10.458623      -0.163509      -5.508260       7.271120       2.246797      18.054257          -0.000005
           84              O       0.600416       9.662188       0.959882      -0.712525      45.476048 0.68380294E+03  0.17546962E+05                                10.235392                            8.185825       0.083446       2.020978                    0.997208      31.256036      86.322608       0.649546       0.367473      -1.126558       0.001073      -0.011347      -0.125308       0.125826      -0.007919       0.006382       0.017759      -0.151536       0.087338      -0.091187       0.021951       0.069236             11.563912       9.612774       0.181987       4.511906       7.608899       2.050354      17.470062          -0.000010
           85              O      12.366006       7.128263      11.371940      -0.594786      38.829253 0.54169907E+03  0.13021090E+05                                 9.081424                            7.186069       0.422864       2.179809                    0.997940      27.818783      72.652299       0.712789       0.357483      -1.142443       0.029929      -0.061083       0.087176       0.110574       0.008958       0.009131       0.024737       0.035240      -0.199875      -0.073819       0.018792       0.055027             10.465027       5.702551      -1.024953      -1.016977      17.390074       3.640827       8.302454          -0.000008
           86              O      12.429880       4.939874      11.718564      -0.636551      43.577354 0.59718889E+03  0.14744317E+05                                 9.879940                            7.610608       0.167609       2.085502                    0.996413      28.839049      76.928239       0.682079       0.363713      -1.134811      -0.005847       0.103008       0.023368       0.105787       0.017108       0.020134      -0.035562       0.028318      -0.115918      -0.065324       0.023577       0.041747             11.633832       6.504821       1.654760      -1.323679      15.741687      -7.073629      12.654986          -0.000008
           87              O       0.102198       2.610710       7.585737      -0.639880      45.782783 0.66405970E+03  0.16866409E+05                                10.326238                            8.051632       0.031090       2.021427                    0.996565      30.133496      82.006687       0.658717       0.366093      -1.130932       0.014494      -0.061753       0.065267       0.091013       0.007438      -0.017043       0.054048       0.104187       0.082577      -0.092072       0.032218       0.059855             12.260498       7.598274      -0.349537      -2.017053      11.207395       6.127914      17.975826          -0.000010
           88              O       0.178847       2.636306       9.838795      -0.669320      46.156227 0.65024459E+03  0.16524779E+05                                10.455128                            8.075208      -0.050002       1.993903                    0.996113      30.547804      84.752512       0.640893       0.376064      -1.116845      -0.001502       0.002249      -0.115062       0.115094      -0.011473      -0.002560      -0.008479       0.139558       0.080377      -0.084784       0.027349       0.057435             12.066901       7.865296       0.405722      -3.148481       9.619661      -4.603270      18.715745          -0.000009
           89              O       2.503861       3.288983       3.999510      -0.620098      37.804648 0.55247272E+03  0.13362149E+05                                 8.919522                            7.256543       0.400069       2.157885                    0.997814      28.558030      75.116452       0.708534       0.357421      -1.141078       0.058780      -0.037433      -0.073227       0.101087       0.002757       0.028850      -0.029790       0.012764      -0.170432      -0.074145       0.028971       0.045174             10.076083      16.236055      -1.046606       3.502250       5.681575      -0.126716       8.310620          -0.000007
           90              O       4.637252       2.687496       3.799534      -0.628949      42.543289 0.58255837E+03  0.14292207E+05                                 9.689691                            7.505584       0.229972       2.107066                    0.997054      28.601426      76.018617       0.688471       0.362628      -1.135816      -0.103153      -0.018887      -0.013168       0.105691       0.013398      -0.031891      -0.015328      -0.061435      -0.151772      -0.067552       0.004244       0.063309             11.331292      15.607731      -3.076822      -6.222857       7.095346       1.844791      11.290798          -0.000005
           91              O       6.911167       2.981841       7.932361      -0.612769      44.040717 0.61391138E+03  0.15346704E+05                                10.132244                            7.826043      -0.058093       2.008708                    0.995439      29.485397      80.582920       0.654918       0.374119      -1.120631       0.067209       0.024068      -0.074641       0.103284      -0.015924       0.027967       0.000067      -0.095508       0.032260      -0.065713       0.020039       0.045674             11.928002      10.458628       0.163509       5.508263       7.271120       2.246797      18.054259          -0.000005
           92              O       6.987816       3.135412       5.705968      -0.712524      45.476007 0.68380214E+03  0.17546936E+05                                10.235385                            8.185819       0.083448       2.020979                    0.997208      31.256021      86.322546       0.649546       0.367473      -1.126559       0.001074       0.011347       0.125308       0.125826       0.007919      -0.006382       0.017759      -0.151536       0.087338      -0.091187       0.021951       0.069236             11.563904       9.612765      -0.181987      -4.511902       7.608893       2.050352      17.470053          -0.000011
           93              O       5.978606       5.669337       8.625610      -0.594786      38.829262 0.54169921E+03  0.13021094E+05                                 9.081426                            7.186070       0.422864       2.179808                    0.997940      27.818784      72.652307       0.712789       0.357483      -1.142443       0.029929       0.061083      -0.087176       0.110574      -0.008958      -0.009131       0.024737       0.035240      -0.199875      -0.073819       0.018792       0.055027             10.465029       5.702553       1.024953       1.016977      17.390078       3.640828       8.302457          -0.000008
           94              O       6.042480       7.857726       8.278986      -0.636551      43.577356 0.59718890E+03  0.14744318E+05                                 9.879941                            7.610608       0.167610       2.085502                    0.996413      28.839048      76.928238       0.682079       0.363713      -1.134811      -0.005847      -0.103008      -0.023368       0.105787      -0.017108      -0.020134      -0.035562       0.028318      -0.115919      -0.065324       0.023577       0.041747             11.633833       6.504822      -1.654760       1.323680      15.741688      -7.073630      12.654988          -0.000009
           95              O       6.489598      10.186890      12.411813      -0.639880      45.782760 0.66405930E+03  0.16866396E+05                                10.326233                            8.051628       0.031091       2.021428                    0.996565      30.133494      82.006667       0.658717       0.366093      -1.130932       0.014494       0.061753      -0.065267       0.091013      -0.007438       0.017043       0.054048       0.104187       0.082576      -0.092072       0.032218       0.059854             12.260492       7.598270       0.349536       2.017052      11.207390       6.127910      17.975817          -0.000010
           96              O       6.566247      10.161294      10.158755      -0.669320      46.156238 0.65024478E+03  0.16524785E+05                                10.455131                            8.075210      -0.050002       1.993903                    0.996113      30.547806      84.752524       0.640892       0.376064      -1.116845      -0.001502      -0.002250       0.115062       0.115094       0.011473       0.002560      -0.008479       0.139558       0.080377      -0.084784       0.027349       0.057435             12.066903       7.865298      -0.405722       3.148482       9.619663      -4.603271      18.715750          -0.000009

******************************************************
Auxiliary information for the entire system
The total spin magnetic moment of the unit cell is   -0.000576
The total net atomic charge of the unit cell is   0.000002
Accuracy of reproducing the electrostatic potential in the unit cell:
  The inner radius (bohr) =    5.0000
  The outer radius (bohr) =   12.0000
  Valid grid points have density less than (e/(bohr^3)) =    0.0001
  The number of valid grid points were=       106408
  The rms potential error without charges in kcal/mol is=     12.85843
  The rms potential error with partial charges in kcal/mol is=      4.41139
  The RRMSE value at monopole order=      0.34307
  The rms potential error with partial charges and cloud penetration in kcal/mol is=      4.39219
  The RRMSE value at monopole order with cloud penetration is=      0.34158
  The rms potential error with partial charges and atomic dipoles in kcal/mol is=      1.07184
  The RRMSE value at dipole order=      0.08336
  The rms potential error with partial charges, atomic dipoles and cloud penetration in kcal/mol is=      1.05145
  The RRMSE value at dipole order with cloud penetration=      0.08177

******************************************************
The electron densities and ab initio electrostatic potential were computed in VASP using the PBE functional and
projector augmented wave method. See the main text of the journal article for a description of computational details.
The atomic charges, dipoles, and quadrupoles were computed with the DDEC6 method as described in
(a) T. A. Manz and N. Gabaldon Limas, RSC Adv. 6 (2016) 47771-47801 DOI: 10.1039/c6ra04656h
(b) N. Gabaldon Limas and T. A. Manz, RSC Adv. 8 (2018) 2678-2707 DOI: 10.1039/c7ra11829e.
For each atom in the material, the electron cloud parameters were fit to the spherically averaged atom-in-material
electron density using radial positions for which this density was between 10^-4 and 10^-2 electrons per cubic bohr.
The polarizabilities, dispersion coefficients, and quantum Drude oscillator (QDO) parameters were fit using the MCLF method.
The magnetic structure of the system was optimized in VASP from the default ferromagnetic initial guess using spin polarization.
The atomic spin moments (ASMs) were computed on this optimized magnetic structure using the DDEC6 partition as inputs
to the method of T. A. Manz and D. S. Sholl, J. Chem. Theory Comput. 7 (2011) 4146-4164 DOI: 10.1021/ct200539n.
The RMSE and RRMSE were computed using a uniform grid with Ewald summation.
