# Supplementary material for: A collection of forcefield precursors for metal–organic frameworks
Source: RSC Adv. 2019 Nov 13;9(63):36492–507. doi: 10.1039/c9ra07327b (PMC9075174; doi:10.1039/c9ra07327b)
Supplement: RA-009-C9RA07327B-s4164 [file RA-009-C9RA07327B-s4164.xyz]

   96
jmolscript: load "" {1 1 1} spacegroup "x,y,z" unitcell [{     12.742400     0.000000     0.000000 }, {      0.000000    12.767800     0.000000 }, {      0.000000     0.000000    13.281300 }]
Eu     6.913899     2.690814     3.376505     1.299357
Eu     6.877073     9.040879     1.258934     1.289814
Eu     0.542699    10.076986     3.264145     1.299360
Eu     0.505873     3.726921     5.381716     1.289861
Eu    12.199701     9.074714     9.904795     1.299359
Eu    12.236527     2.656979    12.022366     1.289816
Eu     5.828501     3.693086    10.017155     1.299363
Eu     5.865327    10.110821     7.899584     1.289811
C      8.919680     3.191950    12.577391    -0.006931
C      7.887546     3.243021     0.132813     0.000213
C      9.098074     3.370699    11.103167     0.601778
C      6.396685     3.370699     0.146094     0.601182
C      6.269261     9.601386     4.555486     0.592225
C      6.702502    12.320927     2.364071     0.599747
C      6.485882    12.091107     3.811733    -0.033815
C      6.320230    11.031379     4.661736     0.009762
C      2.548480     9.575850     7.344559    -0.006930
C      1.516346     9.524779     6.507837     0.000214
C      2.726874     9.397101     8.818783     0.601798
C      0.025485     9.397101     6.494556     0.601182
C     12.640461     3.166414     2.085164     0.592263
C      0.331302     0.446873     4.276579     0.599739
C      0.114682     0.676693     2.828917    -0.033804
C     12.691430     1.736421     1.978914     0.009756
C     10.193920     9.575850     0.703909    -0.006926
C     11.226054     9.626921    13.148487     0.000211
C     10.015526     9.754599     2.178133     0.601798
C     -0.025485     9.754599    13.135206     0.601194
C      0.101939     3.217486     8.725814     0.592274
C     12.411098     5.937027    10.917229     0.599743
C     12.627718     5.707207     9.469567    -0.033803
C      0.050970     4.647479     8.619564     0.009748
C      3.822720     3.191950     5.936741    -0.006927
C      4.854854     3.140879     6.773463     0.000210
C      3.644326     3.013201     4.462517     0.601792
C      6.345715     3.013201     6.786744     0.601191
C      6.473139     9.550314    11.196136     0.592250
C      6.039898     6.830773     9.004721     0.599739
C      6.256518     7.060593    10.452383    -0.033806
C      6.422170     8.120321    11.302386     0.009757
N     10.104723     2.949362    13.241456    -0.265646
N      9.747936     2.911058     1.301567     0.001978
N      8.448211     3.077040     1.421099    -0.257573
N      6.473139     0.485176     4.582049    -0.204483
N      6.294746     0.178749     5.830491    -0.011553
N      6.256518    11.605930     5.857053    -0.255160
N      3.733523     9.818438     6.680494    -0.265655
N      3.376736     9.856742     5.339083     0.001973
N      2.077011     9.690760     5.219551    -0.257578
N      0.101939    12.282624     2.058601    -0.204505
N     12.665946    12.589051     0.810159    -0.011544
N     12.627718     1.161870     0.783597    -0.255161
N      9.008877     9.333262     0.039844    -0.265637
N      9.365664     9.294958    11.979733     0.001961
N     10.665389     9.460940    11.860201    -0.257573
N     12.640461     6.869076     8.699251    -0.204502
N      0.076454     6.562649     7.450809    -0.011537
N      0.114682     5.222030     7.424247    -0.255179
N      2.637677     3.434538     6.600806    -0.265651
N      2.994464     3.472842     7.942217     0.001966
N      4.294189     3.306860     8.061749    -0.257575
N      6.269261     5.898724    11.222698    -0.204504
N      6.447654     6.205151    12.471141    -0.011537
N      6.485882     7.545770    12.497703    -0.255173
O     10.244890     3.102575    10.625040    -0.495998
O      8.116909     3.702662    10.425821    -0.488505
O      5.848762     3.409003     1.261723    -0.481797
O      5.772307     3.255789    12.325046    -0.543406
O      6.778957     0.727765     1.952351    -0.487146
O      6.715245    11.312271     1.607037    -0.488680
O      6.269261     8.988531     5.724240    -0.447268
O      6.192806     9.014067     3.479701    -0.528068
O      3.873690     9.665225     9.296910    -0.496017
O      1.745709     9.065138     9.496129    -0.488526
O     12.219962     9.358797     5.378926    -0.481799
O     12.143507     9.512011     7.596904    -0.543406
O      0.407757    12.040035     4.688299    -0.487134
O      0.344045     1.455529     5.033613    -0.488674
O     12.640461     3.779269     0.916410    -0.447325
O     12.564006     3.753733     3.160949    -0.528092
O      8.868710     9.486475     2.656260    -0.496005
O     10.996691    10.086562     2.855479    -0.488534
O      0.522438     9.792903    12.019577    -0.481792
O      0.598893     9.639689     0.956254    -0.543425
O     12.334643     7.111665    11.328949    -0.487149
O     12.398355     4.928371    11.674263    -0.488649
O      0.101939     2.604631     7.557060    -0.447307
O      0.178394     2.630167     9.801599    -0.528087
O      2.497510     3.281325     3.984390    -0.495997
O      4.625491     2.681238     3.785170    -0.488524
O      6.893638     2.974897     7.902373    -0.481814
O      6.970093     3.128111     5.684396    -0.543420
O      5.963443     5.656135     8.593001    -0.487160
O      6.027155     7.839429     8.247687    -0.488637
O      6.473139    10.163169    12.364890    -0.447303
O      6.549594    10.137633    10.120351    -0.528073

The following XYZ coordinates are in angstroms. Other properties are in atomic units.
The sperically averaged electron density of each atom fit to a function of the form exp(a - br)
eigen_1, eigen_2 and eigen_3 are the three eigenvalues of traceless quadrupole moment tensor
  atom number  atomic symbol              X              Y              Z     net charge C6 coefficient C8 coefficient C10 coefficient fluctuating dipole atomic polarizability isotropic forcefield polarizability              a              b squared Pearson coefficient          <r^3>          <r^4>         wp_QDO          m_QDO          q_QDO       dipole_x       dipole_y       dipole_z         dipole            Qxy            Qxz            Qyz     Q(x^2-y^2)  Q(3z^2 - R^2)        eigen_1        eigen_2        eigen_3 static polarizability      alpha(xx)      alpha(xy)      alpha(xz)      alpha(yy)      alpha(yz)      alpha(zz) atomic spin moment
            1             Eu       6.913899       2.690814       3.376505       1.299357     226.736470 0.55706854E+04  0.22409701E+06                                25.930664                           21.396846       0.704346       1.894179                    0.999098      95.212138     257.863728       0.494034       0.308193      -1.268652      -0.003249       0.062367       0.022498       0.066381      -0.064784       0.218291       0.113926       0.032204      -0.798952      -0.393169       0.148173       0.244996             30.530383      25.659041       1.786640     -12.757622      24.717980      -2.870038      41.214128           0.035856
            2             Eu       6.877073       9.040879       1.258934       1.289814     228.683559 0.56444834E+04  0.22784824E+06                                26.067627                           21.544327       0.692454       1.889492                    0.999038      95.548147     259.346285       0.492053       0.308371      -1.268278      -0.060713       0.002903       0.077930       0.098831      -0.055705       0.059571      -0.207115      -0.040238      -0.823857      -0.360406       0.084833       0.275573             30.584957      25.258415       0.794568      -3.108615      25.203991      11.750103      41.292466           0.040102
            3             Eu       0.542699      10.076986       3.264145       1.299360     226.737426 0.55707058E+04  0.22409802E+06                                25.930709                           21.396867       0.704372       1.894184                    0.999099      95.212382     257.864416       0.494034       0.308192      -1.268653      -0.003238      -0.062362      -0.022490       0.066372       0.064780      -0.218301       0.113939       0.032215      -0.798970      -0.393185       0.148177       0.245007             30.530451      25.659067      -1.786666      12.757657      24.718082      -2.870098      41.214206           0.035875
            4             Eu       0.505873       3.726921       5.381716       1.289861     228.680492 0.56443503E+04  0.22784137E+06                                26.067328                           21.544002       0.692517       1.889513                    0.999038      95.547549     259.343235       0.492059       0.308369      -1.268281      -0.060695      -0.002906      -0.077936       0.098825       0.055697      -0.059557      -0.207097      -0.040247      -0.823878      -0.360398       0.084841       0.275557             30.584713      25.258069      -0.794526       3.108680      25.203793      11.750155      41.292276           0.040001
            5             Eu      12.199701       9.074714       9.904795       1.299359     226.738455 0.55707374E+04  0.22409961E+06                                25.930779                           21.396922       0.704397       1.894189                    0.999099      95.212637     257.865304       0.494034       0.308192      -1.268653       0.003240       0.062365      -0.022500       0.066379       0.064782       0.218298      -0.113946       0.032227      -0.798981      -0.393188       0.148177       0.245010             30.530537      25.659130      -1.786684     -12.757708      24.718189       2.870090      41.214293           0.035837
            6             Eu      12.236527       2.656979      12.022366       1.289816     228.686171 0.56445423E+04  0.22785124E+06                                26.067833                           21.544455       0.692438       1.889487                    0.999038      95.548383     259.347387       0.492051       0.308371      -1.268278       0.060699       0.002883      -0.077929       0.098821       0.055696       0.059572       0.207124      -0.040229      -0.823880      -0.360419       0.084848       0.275572             30.585247      25.258592      -0.794557      -3.108689      25.204071     -11.750246      41.293078           0.039944
            7             Eu       5.828501       3.693086      10.017155       1.299363     226.734572 0.55706236E+04  0.22409383E+06                                25.930485                           21.396689       0.704391       1.894192                    0.999098      95.211891     257.862369       0.494037       0.308191      -1.268653       0.003252      -0.062369       0.022489       0.066379      -0.064782      -0.218287      -0.113934       0.032211      -0.798926      -0.393163       0.148171       0.244992             30.530188      25.658857       1.786637      12.757539      24.717808       2.870034      41.213899           0.035844
            8             Eu       5.865327      10.110821       7.899584       1.289811     228.681719 0.56444276E+04  0.22784540E+06                                26.067493                           21.544221       0.692423       1.889486                    0.999038      95.547713     259.344701       0.492054       0.308371      -1.268279       0.060711      -0.002898       0.077916       0.098819      -0.055701      -0.059585       0.207119      -0.040236      -0.823753      -0.360383       0.084818       0.275565             30.584795      25.258310       0.794553       3.108652      25.203717     -11.749970      41.292359           0.039950
            9              C       8.919680       3.191950      12.577391      -0.006931      35.492203 0.41605622E+03  0.96570836E+04                                 9.374436                            6.819267       0.097833       2.029232                    0.999525      27.588363      78.341873       0.629589       0.419136      -1.064397       0.026939      -0.003106       0.056715       0.062864       0.014854       0.036470       0.002664      -0.074625      -0.073018      -0.061904       0.008142       0.053761             11.074808      11.728268      -0.547551      -2.182375       5.230183      -2.128337      16.265973           0.010501
           10              C       7.887546       3.243021       0.132813       0.000213      38.724719 0.45905981E+03  0.10948789E+05                                10.086690                            7.268587      -0.290308       1.901444                    0.998855      28.470208      82.647551       0.595042       0.431581      -1.053909       0.046443      -0.025614       0.032806       0.062364       0.020120       0.040242      -0.005121      -0.067229       0.049177      -0.066825       0.027692       0.039134             11.964416      19.463368      -1.188165      -2.201427       5.739278      -1.309886      10.690602           0.059498
           11              C       9.098074       3.370699      11.103167       0.601778      24.160877 0.24537445E+03  0.50386030E+04                                 7.581075                            5.521836       0.026216       2.071786                    0.999297      21.795787      60.045948       0.640112       0.465982      -1.026792       0.011818       0.022101      -0.073662       0.077808       0.044363       0.006857       0.025206      -0.153521      -0.134261      -0.066281      -0.049017       0.115298              8.807082      11.161471      -1.624063       0.529113       4.679933      -1.300725      10.579841          -0.006615
           12              C       6.396685       3.370699       0.146094       0.601182      26.634806 0.27828652E+03  0.59504221E+04                                 8.333021                            6.040900      -0.564558       1.862982                    0.997858      23.525250      68.108563       0.582516       0.491748      -1.003992      -0.079724      -0.013676      -0.007797       0.081264       0.001024       0.002904      -0.020930      -0.109609      -0.128130      -0.046969      -0.032770       0.079739              9.708425      11.429077      -0.534865      -0.103266       5.258690      -1.363033      12.437510          -0.006037
           13              C       6.269261       9.601386       4.555486       0.592225      26.862997 0.27504895E+03  0.58673914E+04                                 8.397924                            6.019019      -0.578169       1.862352                    0.998254      23.388647      67.760869       0.581297       0.493938      -1.002300       0.007953      -0.071943      -0.004648       0.072530      -0.002411      -0.015188      -0.008653       0.114694      -0.137293      -0.052053      -0.029997       0.082050              9.830098       5.233946       0.178595      -1.509424      11.899342       0.329815      12.357005          -0.006504
           14              C       6.702502      12.320927       2.364071       0.599747      24.459163 0.24273612E+03  0.49696403E+04                                 7.614300                            5.469983       0.033063       2.070650                    0.999121      21.802293      59.922176       0.647212       0.462241      -1.029139       0.004963       0.008453      -0.076795       0.077418      -0.014746       0.017126      -0.003003       0.169015      -0.127936      -0.064575      -0.044509       0.109085              8.921558       4.408855      -0.086800      -1.469686      11.466878       0.397397      10.888942          -0.003103
           15              C       6.485882      12.091107       3.811733      -0.033815      38.032840 0.44493006E+03  0.10475989E+05                                 9.783723                            7.025757       0.164308       2.045571                    0.999691      27.968627      79.346982       0.625284       0.416031      -1.069022      -0.010857       0.015248       0.056242       0.059275      -0.015393       0.018729       0.039158       0.042429      -0.017687      -0.058624       0.024885       0.033739             11.739962       5.590246       0.695467      -2.992977      11.891330      -2.777890      17.738308           0.030649
           16              C       6.320230      11.031379       4.661736       0.009762      37.001528 0.42266694E+03  0.99113269E+04                                 9.830514                            7.001305      -0.375414       1.878753                    0.998905      28.229901      82.244717       0.600595       0.434902      -1.048013       0.001780       0.040348       0.030693       0.050726      -0.015073       0.009659       0.018959       0.073790      -0.022300      -0.046862       0.002561       0.044301             11.709702       5.563412       1.089458      -1.487741      19.364199      -1.536937      10.201496           0.008675
           17              C       2.548480       9.575850       7.344559      -0.006930      35.492178 0.41605586E+03  0.96570673E+04                                 9.374403                            6.819245       0.097843       2.029236                    0.999525      27.588370      78.341709       0.629594       0.419133      -1.064399       0.026938       0.003109      -0.056721       0.062870      -0.014856      -0.036471       0.002666      -0.074628      -0.073019      -0.061905       0.008141       0.053764             11.074766      11.728220       0.547550       2.182371       5.230168      -2.128329      16.265910           0.010501
           18              C       1.516346       9.524779       6.507837       0.000214      38.724826 0.45906111E+03  0.10948829E+05                                10.086707                            7.268598      -0.290332       1.901436                    0.998855      28.470277      82.647824       0.595041       0.431581      -1.053909       0.046447       0.025610      -0.032807       0.062366      -0.020117      -0.040242      -0.005121      -0.067233       0.049167      -0.066825       0.027693       0.039131             11.964436      19.463402       1.188170       2.201438       5.739290      -1.309890      10.690617           0.059474
           19              C       2.726874       9.397101       8.818783       0.601798      24.161010 0.24537590E+03  0.50386389E+04                                 7.581089                            5.521846       0.026269       2.071798                    0.999297      21.795877      60.046181       0.640113       0.465981      -1.026793       0.011817      -0.022102       0.073667       0.077814      -0.044369      -0.006858       0.025208      -0.153541      -0.134306      -0.066286      -0.049031       0.115317              8.807096      11.161485       1.624070      -0.529111       4.679943      -1.300729      10.579860          -0.006579
           20              C       0.025485       9.397101       6.494556       0.601182      26.635310 0.27829273E+03  0.59505886E+04                                 8.333119                            6.040966      -0.564560       1.862975                    0.997858      23.525536      68.109602       0.582513       0.491748      -1.003992      -0.079726       0.013676       0.007800       0.081265      -0.001025      -0.002904      -0.020931      -0.109623      -0.128129      -0.046969      -0.032777       0.079746              9.708541      11.429216       0.534875       0.103263       5.258751      -1.363061      12.437655          -0.006056
           21              C      12.640461       3.166414       2.085164       0.592263      26.864035 0.27506037E+03  0.58677008E+04                                 8.398120                            6.019139      -0.578083       1.862361                    0.998255      23.389338      67.763427       0.581292       0.493937      -1.002299       0.007956       0.071952       0.004625       0.072538       0.002419       0.015186      -0.008651       0.114766      -0.137299      -0.052060      -0.030027       0.082086              9.830337       5.234060      -0.178595       1.509480      11.899631       0.329834      12.357322          -0.006499
           22              C       0.331302       0.446873       4.276579       0.599739      24.458862 0.24273267E+03  0.49695521E+04                                 7.614240                            5.469943       0.033061       2.070655                    0.999122      21.802120      59.921591       0.647215       0.462241      -1.029139       0.004963      -0.008455       0.076794       0.077417       0.014745      -0.017122      -0.003004       0.168999      -0.127903      -0.064573      -0.044498       0.109071              8.921486       4.408824       0.086800       1.469670      11.466792       0.397392      10.888843          -0.003142
           23              C       0.114682       0.676693       2.828917      -0.033804      38.032568 0.44492584E+03  0.10475869E+05                                 9.783694                            7.025737       0.164283       2.045565                    0.999691      27.968478      79.346563       0.625283       0.416033      -1.069020      -0.010855      -0.015248      -0.056243       0.059275       0.015395      -0.018733       0.039157       0.042435      -0.017677      -0.058626       0.024883       0.033743             11.739927       5.590227      -0.695463       2.992961      11.891319      -2.777871      17.738236           0.030637
           24              C      12.691430       1.736421       1.978914       0.009756      37.001723 0.42266859E+03  0.99113677E+04                                 9.830492                            7.001282      -0.375382       1.878763                    0.998905      28.230021      82.244873       0.600601       0.434897      -1.048016       0.001780      -0.040356      -0.030695       0.050734       0.015070      -0.009657       0.018959       0.073802      -0.022309      -0.046865       0.002558       0.044307             11.709679       5.563392      -1.089447       1.487727      19.364190      -1.536893      10.201455           0.008674
           25              C      10.193920       9.575850       0.703909      -0.006926      35.492375 0.41605814E+03  0.96571366E+04                                 9.374447                            6.819273       0.097835       2.029231                    0.999525      27.588462      78.342114       0.629591       0.419134      -1.064398      -0.026939      -0.003110      -0.056720       0.062869      -0.014855       0.036472      -0.002667      -0.074634      -0.073017      -0.061907       0.008141       0.053766             11.074823      11.728264       0.547552      -2.182368       5.230190       2.128348      16.266016           0.010515
           26              C      11.226054       9.626921      13.148487       0.000211      38.725065 0.45906483E+03  0.10948925E+05                                10.086673                            7.268576      -0.290302       1.901445                    0.998855      28.470448      82.647993       0.595049       0.431575      -1.053914      -0.046444      -0.025611      -0.032806       0.062363      -0.020117       0.040239       0.005123      -0.067222       0.049176      -0.066819       0.027690       0.039129             11.964390      19.463312       1.188165      -2.201413       5.739273       1.309889      10.690585           0.059492
           27              C      10.015526       9.754599       2.178133       0.601798      24.161066 0.24537644E+03  0.50386548E+04                                 7.581112                            5.521860       0.026249       2.071792                    0.999297      21.795910      60.046374       0.640111       0.465982      -1.026792      -0.011814       0.022103       0.073665       0.077812      -0.044369       0.006859      -0.025207      -0.153544      -0.134309      -0.066287      -0.049032       0.115319              8.807125      11.161517       1.624073       0.529120       4.679955       1.300735      10.579903          -0.006575
           28              C      -0.025485       9.754599      13.135206       0.601194      26.635582 0.27829599E+03  0.59506756E+04                                 8.333170                            6.041002      -0.564539       1.862976                    0.997858      23.525690      68.110139       0.582512       0.491748      -1.003992       0.079727      -0.013676       0.007801       0.081266      -0.001025       0.002905       0.020930      -0.109645      -0.128142      -0.046974      -0.032785       0.079759              9.708600      11.429289       0.534880      -0.103262       5.258783       1.363075      12.437728          -0.006036
           29              C       0.101939       3.217486       8.725814       0.592274      26.865227 0.27507459E+03  0.58680769E+04                                 8.398325                            6.019272      -0.578051       1.862355                    0.998255      23.389993      67.765634       0.581289       0.493934      -1.002301      -0.007958      -0.071956       0.004618       0.072541       0.002422      -0.015187       0.008650       0.114801      -0.137298      -0.052063      -0.030041       0.082104              9.830584       5.234183      -0.178595      -1.509536      11.899955      -0.329858      12.357615          -0.006493
           30              C      12.411098       5.937027      10.917229       0.599743      24.459545 0.24274057E+03  0.49697525E+04                                 7.614357                            5.470021       0.033093       2.070654                    0.999121      21.802520      59.922862       0.647212       0.462239      -1.029141      -0.004963       0.008450       0.076799       0.077422       0.014746       0.017124       0.003004       0.169021      -0.127943      -0.064578      -0.044511       0.109088              8.921625       4.408883       0.086798      -1.469700      11.466959      -0.397390      10.889033          -0.003124
           31              C      12.627718       5.707207       9.469567      -0.033803      38.032814 0.44492851E+03  0.10475944E+05                                 9.783705                            7.025737       0.164285       2.045564                    0.999691      27.968625      79.346949       0.625286       0.416030      -1.069022       0.010856       0.015246      -0.056252       0.059284       0.015397       0.018735      -0.039155       0.042436      -0.017670      -0.058626       0.024881       0.033745             11.739946       5.590233      -0.695481      -2.992965      11.891354       2.777953      17.738250           0.030636
           32              C       0.050970       4.647479       8.619564       0.009748      37.002033 0.42267208E+03  0.99114692E+04                                 9.830509                            7.001286      -0.375393       1.878757                    0.998905      28.230264      82.245640       0.600604       0.434894      -1.048018      -0.001780       0.040364      -0.030692       0.050739       0.015071       0.009655      -0.018960       0.073804      -0.022320      -0.046866       0.002556       0.044309             11.709701       5.563404      -1.089449      -1.487730      19.364235       1.536885      10.201465           0.008671
           33              C       3.822720       3.191950       5.936741      -0.006927      35.492277 0.41605676E+03  0.96570959E+04                                 9.374423                            6.819254       0.097835       2.029232                    0.999525      27.588433      78.341982       0.629593       0.419134      -1.064399      -0.026940       0.003111       0.056720       0.062869       0.014855      -0.036470      -0.002665      -0.074628      -0.073018      -0.061904       0.008141       0.053763             11.074795      11.728230      -0.547550       2.182360       5.230177       2.128339      16.265977           0.010500
           34              C       4.854854       3.140879       6.773463       0.000210      38.724919 0.45906273E+03  0.10948864E+05                                10.086670                            7.268573      -0.290292       1.901448                    0.998855      28.470334      82.647659       0.595047       0.431576      -1.053913      -0.046442       0.025611       0.032805       0.062361       0.020117      -0.040241       0.005119      -0.067220       0.049177      -0.066819       0.027687       0.039133             11.964394      19.463328      -1.188162       2.201437       5.739267       1.309882      10.690586           0.059472
           35              C       3.644326       3.013201       4.462517       0.601792      24.161375 0.24538008E+03  0.50387495E+04                                 7.581181                            5.521906       0.026222       2.071778                    0.999297      21.796079      60.047012       0.640107       0.465983      -1.026791      -0.011818      -0.022102      -0.073664       0.077812       0.044371      -0.006860      -0.025208      -0.153548      -0.134314      -0.066289      -0.049034       0.115323              8.807208      11.161618      -1.624086      -0.529132       4.679990       1.300750      10.580016          -0.006579
           36              C       6.345715       3.013201       6.786744       0.601191      26.634791 0.27828633E+03  0.59504159E+04                                 8.333014                            6.040896      -0.564557       1.862981                    0.997858      23.525227      68.108438       0.582517       0.491747      -1.003992       0.079723       0.013675      -0.007799       0.081263       0.001026      -0.002904       0.020929      -0.109622      -0.128129      -0.046969      -0.032777       0.079745              9.708416      11.429068      -0.534864       0.103267       5.258685       1.363029      12.437493          -0.006045
           37              C       6.473139       9.550314      11.196136       0.592250      26.863844 0.27505845E+03  0.58676466E+04                                 8.398078                            6.019113      -0.578107       1.862358                    0.998255      23.389183      67.762793       0.581294       0.493937      -1.002300      -0.007958       0.071950      -0.004631       0.072536      -0.002417       0.015187       0.008653       0.114742      -0.137294      -0.052058      -0.030016       0.082074              9.830286       5.234038       0.178594       1.509468      11.899582      -0.329832      12.357240          -0.006479
           38              C       6.039898       6.830773       9.004721       0.599739      24.458908 0.24273383E+03  0.49695783E+04                                 7.614242                            5.469952       0.033061       2.070654                    0.999121      21.802115      59.921466       0.647216       0.462240      -1.029140      -0.004964      -0.008458      -0.076793       0.077416      -0.014746      -0.017123       0.003006       0.168996      -0.127889      -0.064574      -0.044493       0.109067              8.921483       4.408824      -0.086795       1.469669      11.466779      -0.397385      10.888845          -0.003125
           39              C       6.256518       7.060593      10.452383      -0.033806      38.032697 0.44492847E+03  0.10475944E+05                                 9.783703                            7.025748       0.164301       2.045569                    0.999691      27.968587      79.346874       0.625283       0.416031      -1.069021       0.010853      -0.015250       0.056240       0.059273      -0.015395      -0.018727      -0.039158       0.042423      -0.017669      -0.058622       0.024887       0.033735             11.739930       5.590234       0.695474       2.992956      11.891354       2.777918      17.738202           0.030646
           40              C       6.422170       8.120321      11.302386       0.009757      37.001827 0.42267005E+03  0.99114137E+04                                 9.830525                            7.001304      -0.375394       1.878757                    0.998905      28.230080      82.245182       0.600599       0.434898      -1.048015      -0.001782      -0.040352       0.030696       0.050732      -0.015072      -0.009658      -0.018960       0.073800      -0.022308      -0.046866       0.002560       0.044306             11.709721       5.563415       1.089456       1.487734      19.364271       1.536914      10.201478           0.008693
           41              N      10.104723       2.949362      13.241456      -0.265646      38.992785 0.59381447E+03  0.14795282E+05                                 9.609497                            7.888635       0.079072       2.017650                    0.999153      29.422302      81.602700       0.625532       0.392992      -1.101393      -0.171208       0.042552       0.085558       0.196069       0.024800       0.040840      -0.009808      -0.090567       0.114929      -0.085079       0.032458       0.052621             10.843484      15.128655      -1.254788       0.309615       5.672944      -1.520011      11.728854           0.061541
           42              N       9.747936       2.911058       1.301567       0.001978      26.403077 0.37439064E+03  0.82660335E+04                                 7.157086                            6.082496       0.709809       2.256498                    0.999676      25.189173      64.578891       0.748624       0.370570      -1.123932      -0.164261       0.051384      -0.225626       0.283776       0.030428      -0.122246       0.035342      -0.055125      -0.179411      -0.164634       0.067062       0.097572              7.804747      10.976016      -0.652824       0.236176       4.438487      -0.767142       7.999738           0.082644
           43              N       8.448211       3.077040       1.421099      -0.257573      36.601730 0.53221385E+03  0.12877079E+05                                 9.047673                            7.345224       0.240694       2.066412                    0.999564      28.864325      78.386582       0.665916       0.380150      -1.112756       0.087677      -0.009148      -0.179038       0.199564       0.015829       0.049433      -0.008179      -0.038805      -0.124956      -0.076117       0.028397       0.047720             10.225913      13.315628      -0.103244      -1.542221       5.723829      -1.643393      11.638282           0.069289
           44              N       6.473139       0.485176       4.582049      -0.204483      34.204712 0.51211014E+03  0.12299042E+05                                 8.762581                            7.294366       0.232929       2.077590                    0.999564      28.171731      76.773190       0.654569       0.389622      -1.103495      -0.037238      -0.168941       0.077188       0.189435      -0.018041       0.010442       0.043933       0.098027       0.032715      -0.080042       0.032874       0.047168              9.746922       5.137937      -0.072079      -1.308021      13.158161       0.272294      10.944667           0.117154
           45              N       6.294746       0.178749       5.830491      -0.011553      25.799216 0.35543246E+03  0.77546358E+04                                 7.045991                            5.920804       0.747116       2.270100                    0.999580      25.103912      64.207071       0.759043       0.369858      -1.123245       0.020901      -0.167353      -0.232149       0.286944       0.015477       0.019908      -0.123975       0.029489      -0.274482      -0.171240       0.063053       0.108187              7.706567       4.292275       0.033342      -0.676893      10.780522       0.661400       8.046904           0.028906
           46              N       6.256518      11.605930       5.857053      -0.255160      36.931732 0.52226878E+03  0.12609357E+05                                 9.140424                            7.304371       0.216363       2.058113                    0.999452      28.942477      79.176133       0.662223       0.383092      -1.107764       0.012708       0.100796      -0.178570       0.205447      -0.003121      -0.000343       0.041041       0.040007      -0.169465      -0.076399       0.027717       0.048683             10.361594       5.534691       0.856971      -1.306639      14.022890      -1.022216      11.527200           0.127912
           47              N       3.733523       9.818438       6.680494      -0.265655      38.992903 0.59381658E+03  0.14795346E+05                                 9.609508                            7.888643       0.079064       2.017644                    0.999153      29.422385      81.602928       0.625532       0.392992      -1.101394      -0.171209      -0.042557      -0.085561       0.196072      -0.024807      -0.040840      -0.009810      -0.090579       0.114902      -0.085084       0.032471       0.052613             10.843495      15.128678       1.254791      -0.309602       5.672951      -1.520011      11.728855           0.061514
           48              N       3.376736       9.856742       5.339083       0.001973      26.403213 0.37439294E+03  0.82660984E+04                                 7.157111                            6.082516       0.709793       2.256490                    0.999676      25.189263      64.579214       0.748623       0.370570      -1.123931      -0.164267      -0.051384       0.225633       0.283786      -0.030430       0.122251       0.035342      -0.055144      -0.179435      -0.164646       0.067075       0.097571              7.804774      10.976059       0.652829      -0.236171       4.438503      -0.767146       7.999761           0.082621
           49              N       2.077011       9.690760       5.219551      -0.257578      36.601910 0.53221683E+03  0.12877170E+05                                 9.047700                            7.345243       0.240692       2.066411                    0.999564      28.864421      78.386921       0.665916       0.380150      -1.112756       0.087680       0.009147       0.179045       0.199571      -0.015829      -0.049434      -0.008176      -0.038811      -0.124970      -0.076121       0.028397       0.047724             10.225945      13.315675       0.103245       1.542229       5.723847      -1.643400      11.638314           0.069262
           50              N       0.101939      12.282624       2.058601      -0.204505      34.205411 0.51212208E+03  0.12299409E+05                                 8.762726                            7.294471       0.232913       2.077582                    0.999564      28.172025      76.774428       0.654561       0.389624      -1.103493      -0.037250       0.168956      -0.077189       0.189452       0.018055      -0.010449       0.043933       0.098059       0.032715      -0.080059       0.032871       0.047188              9.747100       5.138011       0.072079       1.308046      13.158457       0.272286      10.944833           0.117122
           51              N      12.665946      12.589051       0.810159      -0.011544      25.798862 0.35542622E+03  0.77544641E+04                                 7.045919                            5.920746       0.747134       2.270110                    0.999580      25.103707      64.206355       0.759048       0.369858      -1.123245       0.020905       0.167355       0.232149       0.286946      -0.015478      -0.019909      -0.123978       0.029492      -0.274470      -0.171240       0.063052       0.108188              7.706488       4.292238      -0.033342       0.676883      10.780410       0.661387       8.046817           0.028906
           52              N      12.627718       1.161870       0.783597      -0.255161      36.932222 0.52227609E+03  0.12609588E+05                                 9.140541                            7.304450       0.216334       2.058099                    0.999452      28.942630      79.176947       0.662215       0.383095      -1.107761       0.012699      -0.100796       0.178565       0.205442       0.003112       0.000354       0.041038       0.040032      -0.169443      -0.076394       0.027704       0.048690             10.361741       5.534752      -0.856986       1.306664      14.023094      -1.022244      11.527377           0.127908
           53              N       9.008877       9.333262       0.039844      -0.265637      38.992853 0.59381546E+03  0.14795300E+05                                 9.609455                            7.888602       0.079082       2.017651                    0.999153      29.422436      81.602820       0.625538       0.392988      -1.101397       0.171214       0.042545      -0.085558       0.196073      -0.024798       0.040842       0.009807      -0.090571       0.114917      -0.085080       0.032461       0.052619             10.843434      15.128571       1.254779       0.309613       5.672924       1.520007      11.728809           0.061571
           54              N       9.365664       9.294958      11.979733       0.001961      26.403952 0.37440565E+03  0.82664367E+04                                 7.157163                            6.082555       0.709857       2.256503                    0.999676      25.189906      64.580774       0.748633       0.370562      -1.123939       0.164296       0.051396       0.225663       0.283829      -0.030435      -0.122269      -0.035346      -0.055126      -0.179454      -0.164664       0.067071       0.097594              7.804835      10.976149       0.652834       0.236182       4.438530       0.767156       7.999827           0.082640
           55              N      10.665389       9.460940      11.860201      -0.257573      36.602385 0.53222471E+03  0.12877399E+05                                 9.047730                            7.345261       0.240703       2.066409                    0.999564      28.864770      78.387808       0.665920       0.380146      -1.112759      -0.087693      -0.009151       0.179064       0.199594      -0.015832       0.049437       0.008174      -0.038806      -0.125013      -0.076130       0.028397       0.047734             10.225982      13.315717       0.103240      -1.542234       5.723865       1.643413      11.638365           0.069282
           56              N      12.640461       6.869076       8.699251      -0.204502      34.205589 0.51212485E+03  0.12299501E+05                                 8.762788                            7.294516       0.232896       2.077574                    0.999564      28.172054      76.774751       0.654555       0.389626      -1.103490       0.037257      -0.168954      -0.077186       0.189450       0.018062       0.010452      -0.043926       0.098060       0.032701      -0.080056       0.032862       0.047194              9.747177       5.138041       0.072070      -1.308057      13.158585      -0.272256      10.944905           0.117151
           57              N       0.076454       6.562649       7.450809      -0.011537      25.798467 0.35541959E+03  0.77542766E+04                                 7.045808                            5.920659       0.747179       2.270127                    0.999580      25.103565      64.205632       0.759060       0.369854      -1.123249      -0.020903      -0.167360       0.232155       0.286954      -0.015477       0.019909       0.123983       0.029500      -0.274487      -0.171249       0.063059       0.108190              7.706362       4.292181      -0.033346      -0.676869      10.780218      -0.661363       8.046687           0.028923
           58              N       0.114682       5.222030       7.424247      -0.255179      36.933377 0.52229473E+03  0.12610181E+05                                 9.140831                            7.304658       0.216240       2.058061                    0.999453      28.943039      79.179144       0.662194       0.383103      -1.107752      -0.012689       0.100795       0.178554       0.205431       0.003108      -0.000362      -0.041029       0.040059      -0.169421      -0.076385       0.027686       0.048699             10.362094       5.534916      -0.857033      -1.306729      14.023557       1.022338      11.527808           0.127898
           59              N       2.637677       3.434538       6.600806      -0.265651      38.993432 0.59382558E+03  0.14795632E+05                                 9.609606                            7.888711       0.079054       2.017640                    0.999153      29.422612      81.603844       0.625528       0.392993      -1.101393       0.171210      -0.042546       0.085558       0.196070       0.024797      -0.040843       0.009807      -0.090570       0.114913      -0.085079       0.032461       0.052618             10.843620      15.128847      -1.254804      -0.309611       5.673005       1.520042      11.729006           0.061528
           60              N       2.994464       3.472842       7.942217       0.001966      26.403640 0.37440028E+03  0.82662914E+04                                 7.157128                            6.082526       0.709854       2.256506                    0.999676      25.189664      64.580121       0.748632       0.370564      -1.123937       0.164284      -0.051383      -0.225651       0.283810       0.030428       0.122262      -0.035341      -0.055117      -0.179445      -0.164651       0.067062       0.097590              7.804797      10.976089      -0.652833      -0.236182       4.438511       0.767151       7.999792           0.082625
           61              N       4.294189       3.306860       8.061749      -0.257575      36.602133 0.53222052E+03  0.12877274E+05                                 9.047704                            7.345244       0.240698       2.066409                    0.999564      28.864612      78.387342       0.665919       0.380147      -1.112758      -0.087688       0.009150      -0.179055       0.199583       0.015829      -0.049435       0.008178      -0.038804      -0.124997      -0.076125       0.028399       0.047726             10.225953      13.315688      -0.103244       1.542245       5.723844       1.643399      11.638329           0.069267
           62              N       6.269261       5.898724      11.222698      -0.204504      34.205233 0.51211960E+03  0.12299329E+05                                 8.762678                            7.294440       0.232930       2.077588                    0.999564      28.171971      76.774095       0.654564       0.389622      -1.103494       0.037247       0.168958       0.077190       0.189452      -0.018053      -0.010447      -0.043935       0.098059       0.032714      -0.080060       0.032873       0.047187              9.747038       5.137987      -0.072075       1.308034      13.158372      -0.272277      10.944757           0.117115
           63              N       6.447654       6.205151      12.471141      -0.011537      25.798675 0.35542334E+03  0.77543864E+04                                 7.045897                            5.920732       0.747129       2.270110                    0.999580      25.103567      64.205961       0.759047       0.369859      -1.123244      -0.020904       0.167354      -0.232141       0.286939       0.015477      -0.019910       0.123975       0.029499      -0.274459      -0.171237       0.063054       0.108183              7.706460       4.292227       0.033345       0.676878      10.780371      -0.661383       8.046782           0.028938
           64              N       6.485882       7.545770      12.497703      -0.255173      36.932320 0.52227862E+03  0.12609659E+05                                 9.140535                            7.304451       0.216345       2.058103                    0.999452      28.942739      79.177167       0.662218       0.383093      -1.107763      -0.012707      -0.100802      -0.178573       0.205453      -0.003118       0.000346      -0.041046       0.040030      -0.169460      -0.076404       0.027712       0.048692             10.361728       5.534752       0.856988       1.306661      14.023080       1.022242      11.527351           0.127902
           65              O      10.244890       3.102575      10.625040      -0.495998      32.374092 0.45929825E+03  0.10592644E+05                                 8.012247                            6.590431       0.492188       2.219434                    0.998220      26.482447      67.712833       0.748915       0.354621      -1.144910      -0.038776       0.016274      -0.024918       0.048880      -0.014355      -0.007901       0.013637       0.048042      -0.134371      -0.048881      -0.002837       0.051718              8.981274      14.316453      -0.946940      -3.021444       5.196823       0.118753       7.430546           0.161394
           66              O       8.116909       3.702662      10.425821      -0.488505      36.347186 0.48266517E+03  0.11284970E+05                                 8.713105                            6.813707       0.322066       2.173563                    0.997041      26.356206      68.137752       0.726272       0.360705      -1.138590       0.060283      -0.006151      -0.005301       0.060827       0.003090       0.024193       0.017857      -0.016879      -0.104781      -0.048742       0.013509       0.035234             10.120055      13.844546      -2.689860       5.491774       6.424617      -1.647837      10.091000           0.158981
           67              O       5.848762       3.409003       1.261723      -0.481797      35.715099 0.48216554E+03  0.11313167E+05                                 8.710988                            6.853827       0.008604       2.063097                    0.995339      26.967650      70.711740       0.714524       0.365344      -1.130665      -0.022155      -0.025634      -0.040648       0.052918       0.009934      -0.007102       0.016406      -0.069520       0.112849      -0.055919       0.009451       0.046468             10.131615       8.895923       0.110708      -4.568086       6.296690      -1.773077      15.202233           0.153347
           68              O       5.772307       3.255789      12.325046      -0.543406      33.847761 0.47892984E+03  0.11176455E+05                                 8.235210                            6.702969       0.438466       2.188282                    0.998119      27.248311      70.388692       0.746071       0.351798      -1.145673       0.005670      -0.003308       0.068374       0.068689      -0.002772       0.014918       0.004506      -0.072117       0.135323      -0.060869       0.013171       0.047698              9.203959       7.775554      -0.116990       3.558365       6.129617      -1.427571      13.706705           0.161867
           69              O       6.778957       0.727765       1.952351      -0.487146      34.647340 0.47412677E+03  0.11026159E+05                                 8.433421                            6.737288       0.405967       2.200621                    0.997838      26.278462      67.558349       0.733617       0.359010      -1.140947      -0.021244      -0.039759      -0.039897       0.060198      -0.008201       0.003125      -0.008415      -0.006655      -0.159524      -0.054087       0.017796       0.036291              9.651778       5.341649       0.905000      -0.902916      15.936924      -3.294030       7.676762           0.136723
           70              O       6.715245      11.312271       1.607037      -0.488680      36.439067 0.48443831E+03  0.11327158E+05                                 8.723725                            6.809617       0.276813       2.158865                    0.996599      26.365140      67.973575       0.729769       0.358953      -1.140948      -0.000688       0.066885      -0.008188       0.067388      -0.005079       0.013320       0.020731      -0.027763      -0.065534      -0.035896       0.003210       0.032685             10.168793       5.809144      -1.389737      -1.100253      13.719646       6.051733      10.977588           0.178837
           71              O       6.269261       8.988531       5.724240      -0.447268      35.452785 0.49474997E+03  0.11649807E+05                                 8.669551                            6.917044       0.133214       2.100407                    0.997089      26.780185      69.685637       0.717276       0.362649      -1.136031      -0.011780      -0.025508      -0.046774       0.054564       0.011717      -0.000248      -0.005674      -0.007804       0.136736      -0.035260      -0.010837       0.046097             10.128689       6.432660       0.255271      -1.552537       9.270989      -4.891408      14.682418           0.291949
           72              O       6.192806       9.014067       3.479701      -0.528068      34.224035 0.45826132E+03  0.10594493E+05                                 8.331205                            6.584245       0.297864       2.153925                    0.996786      26.846670      69.404478       0.746808       0.354756      -1.141372       0.008112       0.009770       0.057461       0.058848      -0.003204       0.008139       0.026643       0.109195       0.118788      -0.080524       0.031313       0.049211              9.467968       6.256593      -0.280415      -2.173172       7.748481       3.615172      14.398830           0.082464
           73              O       3.873690       9.665225       9.296910      -0.496017      32.374392 0.45930375E+03  0.10592789E+05                                 8.012220                            6.590411       0.492205       2.219436                    0.998220      26.482872      67.713684       0.748927       0.354614      -1.144917      -0.038770      -0.016272       0.024921       0.048877       0.014344       0.007928       0.013649       0.048008      -0.134467      -0.048917      -0.002804       0.051721              8.981240      14.316390       0.946941       3.021433       5.196810       0.118755       7.430520           0.161337
           74              O       1.745709       9.065138       9.496129      -0.488526      36.347895 0.48267738E+03  0.11285301E+05                                 8.713087                            6.813695       0.322103       2.173572                    0.997041      26.356854      68.139068       0.726290       0.360695      -1.138601       0.060274       0.006148       0.005299       0.060818      -0.003102      -0.024245       0.017842      -0.016920      -0.104910      -0.048804       0.013531       0.035273             10.120028      13.844500       2.689861      -5.491752       6.424613      -1.647838      10.090970           0.158910
           75              O      12.219962       9.358797       5.378926      -0.481799      35.715266 0.48216831E+03  0.11313245E+05                                 8.710991                            6.853831       0.008597       2.063094                    0.995338      26.967790      70.712090       0.714526       0.365342      -1.130667      -0.022158       0.025636       0.040646       0.052918      -0.009928       0.007111       0.016401      -0.069528       0.112826      -0.055919       0.009459       0.046460             10.131617       8.895931      -0.110709       4.568089       6.296698      -1.773080      15.202222           0.153350
           76              O      12.143507       9.512011       7.596904      -0.543406      33.847653 0.47892870E+03  0.11176398E+05                                 8.235072                            6.702864       0.438532       2.188300                    0.998119      27.248723      70.389166       0.746094       0.351788      -1.145684       0.005675       0.003307      -0.068368       0.068683       0.002769      -0.014956       0.004505      -0.072178       0.135350      -0.060913       0.013197       0.047716              9.203796       7.775424       0.116987      -3.558298       6.129524      -1.427538      13.706439           0.161880
           77              O       0.407757      12.040035       4.688299      -0.487134      34.646906 0.47411892E+03  0.11025939E+05                                 8.433406                            6.737274       0.405958       2.200623                    0.997838      26.278089      67.557459       0.733610       0.359015      -1.140942      -0.021240       0.039765       0.039900       0.060203       0.008204      -0.003112      -0.008399      -0.006678      -0.159434      -0.054053       0.017774       0.036280              9.651765       5.341637      -0.904997       0.902912      15.936919      -3.294018       7.676740           0.136710
           78              O       0.344045       1.455529       5.033613      -0.488674      36.439559 0.48444505E+03  0.11327387E+05                                 8.723940                            6.809775       0.276697       2.158829                    0.996598      26.364922      67.973860       0.729741       0.358965      -1.140936      -0.000687      -0.066886       0.008191       0.067389       0.005079      -0.013318       0.020702      -0.027783      -0.065493      -0.035871       0.003200       0.032670             10.169054       5.809276       1.389786       1.100294      13.720021       6.051901      10.977863           0.178886
           79              O      12.640461       3.779269       0.916410      -0.447325      35.455566 0.49480020E+03  0.11651181E+05                                 8.669445                            6.916951       0.133418       2.100441                    0.997089      26.783342      69.692398       0.717357       0.362602      -1.136077      -0.011768       0.025461       0.046728       0.054500      -0.011661       0.000271      -0.005860      -0.007410       0.136971      -0.035195      -0.011012       0.046207             10.128563       6.432572      -0.255271       1.552514       9.270850      -4.891344      14.682266           0.291824
           80              O      12.564006       3.753733       3.160949      -0.528092      34.225680 0.45828524E+03  0.10595197E+05                                 8.331494                            6.584445       0.297749       2.153883                    0.996785      26.847214      69.406662       0.746791       0.354759      -1.141368       0.008107      -0.009755      -0.057449       0.058832       0.003206      -0.008143       0.026667       0.109255       0.118680      -0.080547       0.031344       0.049203              9.468320       6.256800       0.280435       2.173293       7.748748       3.615326      14.399412           0.082413
           81              O       8.868710       9.486475       2.656260      -0.496005      32.374286 0.45930215E+03  0.10592739E+05                                 8.012184                            6.590383       0.492229       2.219443                    0.998220      26.482899      67.713639       0.748932       0.354613      -1.144919       0.038769       0.016272       0.024918       0.048874       0.014342      -0.007927      -0.013648       0.048006      -0.134487      -0.048922      -0.002800       0.051722              8.981198      14.316319       0.946935      -3.021410       5.196792      -0.118755       7.430483           0.161390
           82              O      10.996691      10.086562       2.855479      -0.488534      36.348207 0.48268221E+03  0.11285442E+05                                 8.713133                            6.813725       0.322087       2.173564                    0.997041      26.356994      68.139518       0.726289       0.360694      -1.138601      -0.060277      -0.006148       0.005298       0.060821      -0.003103       0.024248      -0.017841      -0.016921      -0.104908      -0.048804       0.013530       0.035274             10.120088      13.844577       2.689872       5.491800       6.424641       1.647849      10.091047           0.158891
           83              O       0.522438       9.792903      12.019577      -0.481792      35.715004 0.48216500E+03  0.11313130E+05                                 8.710857                            6.853736       0.008643       2.063107                    0.995338      26.968027      70.712230       0.714544       0.365334      -1.130674       0.022157      -0.025634       0.040641       0.052913      -0.009916      -0.007133      -0.016391      -0.069571       0.112838      -0.055941       0.009481       0.046460             10.131448       8.895788      -0.110705      -4.568002       6.296607       1.773040      15.201950           0.153384
           84              O       0.598893       9.639689       0.956254      -0.543425      33.847978 0.47893489E+03  0.11176565E+05                                 8.235047                            6.702847       0.438556       2.188305                    0.998119      27.249166      70.390088       0.746106       0.351782      -1.145690      -0.005675      -0.003312      -0.068367       0.068682       0.002759       0.014988      -0.004499      -0.072244       0.135352      -0.060953       0.013229       0.047724              9.203764       7.775403       0.116985       3.558285       6.129506       1.427528      13.706383           0.161842
           85              O      12.334643       7.111665      11.328949      -0.487149      34.647494 0.47412818E+03  0.11026216E+05                                 8.433514                            6.737358       0.405888       2.200599                    0.997838      26.278294      67.558335       0.733602       0.359017      -1.140940       0.021240      -0.039763       0.039907       0.060207       0.008204       0.003114       0.008407      -0.006648      -0.159435      -0.054056       0.017780       0.036276              9.651890       5.341703      -0.905021      -0.902935      15.937101       3.294093       7.676866           0.136664
           86              O      12.398355       4.928371      11.674263      -0.488649      36.438651 0.48443336E+03  0.11326981E+05                                 8.723510                            6.809465       0.276951       2.158907                    0.996599      26.365434      67.973512       0.729798       0.358941      -1.140961       0.000689       0.066878       0.008184       0.067380       0.005086       0.013328      -0.020770      -0.027743      -0.065625      -0.035943       0.003231       0.032712             10.168523       5.809010       1.389684      -1.100210      13.719268      -6.051543      10.977292           0.179002
           87              O       0.101939       2.604631       7.557060      -0.447307      35.455076 0.49479419E+03  0.11650947E+05                                 8.669088                            6.916683       0.133569       2.100484                    0.997089      26.784203      69.693228       0.717409       0.362579      -1.136102       0.011768      -0.025446       0.046705       0.054474      -0.011638      -0.000285       0.005949      -0.007249       0.137041      -0.035166      -0.011081       0.046246             10.128128       6.432318      -0.255260      -1.552422       9.270468       4.891124      14.681597           0.292042
           88              O       0.178394       2.630167       9.801599      -0.528087      34.225868 0.45828841E+03  0.10595277E+05                                 8.331449                            6.584411       0.297731       2.153875                    0.996785      26.847562      69.407334       0.746804       0.354753      -1.141374      -0.008106       0.009751      -0.057437       0.058820       0.003205       0.008146      -0.026704       0.109314       0.118646      -0.080586       0.031371       0.049215              9.468262       6.256775       0.280436      -2.173273       7.748728      -3.615323      14.399282           0.082413
           89              O       2.497510       3.281325       3.984390      -0.495997      32.374039 0.45929790E+03  0.10592609E+05                                 8.012112                            6.590327       0.492260       2.219454                    0.998220      26.482901      67.713401       0.748940       0.354610      -1.144921       0.038769      -0.016272      -0.024915       0.048873      -0.014347       0.007931      -0.013649       0.048023      -0.134488      -0.048924      -0.002808       0.051732              8.981115      14.316180      -0.946923       3.021390       5.196747      -0.118758       7.430417           0.161385
           90              O       4.625491       2.681238       3.785170      -0.488524      36.348123 0.48268088E+03  0.11285403E+05                                 8.713112                            6.813711       0.322118       2.173572                    0.997041      26.356982      68.139444       0.726291       0.360694      -1.138601      -0.060277       0.006148      -0.005300       0.060821       0.003104      -0.024243      -0.017840      -0.016917      -0.104900      -0.048799       0.013527       0.035271             10.120062      13.844539      -2.689858      -5.491790       6.424621       1.647842      10.091027           0.158924
           91              O       6.893638       2.974897       7.902373      -0.481814      35.715260 0.48216810E+03  0.11313247E+05                                 8.711038                            6.853866       0.008573       2.063089                    0.995338      26.967637      70.711873       0.714518       0.365346      -1.130663       0.022157       0.025634      -0.040646       0.052917       0.009934       0.007104      -0.016404      -0.069524       0.112819      -0.055916       0.009456       0.046460             10.131674       8.895984       0.110708       4.568116       6.296725       1.773091      15.202314           0.153282
           92              O       6.970093       3.128111       5.684396      -0.543420      33.847675 0.47892933E+03  0.11176420E+05                                 8.235097                            6.702886       0.438536       2.188300                    0.998119      27.248666      70.389107       0.746090       0.351790      -1.145682      -0.005676       0.003310       0.068370       0.068685      -0.002762      -0.014945      -0.004500      -0.072167       0.135351      -0.060904       0.013191       0.047713              9.203825       7.775446      -0.116984      -3.558306       6.129535       1.427536      13.706494           0.161828
           93              O       5.963443       5.656135       8.593001      -0.487160      34.647136 0.47412396E+03  0.11026086E+05                                 8.433436                            6.737308       0.405931       2.200612                    0.997838      26.278271      67.558028       0.733609       0.359015      -1.140942       0.021242       0.039764      -0.039901       0.060204      -0.008203      -0.003120       0.008402      -0.006674      -0.159480      -0.054070       0.017783       0.036287              9.651792       5.341662       0.905008       0.902923      15.936924       3.294046       7.676790           0.136643
           94              O       6.027155       7.839429       8.247687      -0.488637      36.437102 0.48440819E+03  0.11326286E+05                                 8.723486                            6.809456       0.276865       2.158886                    0.996600      26.364222      67.970862       0.729769       0.358959      -1.140943       0.000683      -0.066898      -0.008199       0.067402      -0.005075      -0.013308      -0.020668      -0.027817      -0.065388      -0.035823       0.003171       0.032652             10.168492       5.808999      -1.389679       1.100206      13.719221      -6.051516      10.977256           0.178992
           95              O       6.473139      10.163169      12.364890      -0.447303      35.454375 0.49477919E+03  0.11650593E+05                                 8.669422                            6.916938       0.133334       2.100429                    0.997089      26.782239      69.689828       0.717335       0.362617      -1.136064       0.011768       0.025474      -0.046736       0.054513       0.011673       0.000266       0.005814      -0.007495       0.136900      -0.035206      -0.010970       0.046176             10.128536       6.432561       0.255269       1.552505       9.270843       4.891337      14.682202           0.291866
           96              O       6.549594      10.137633      10.120351      -0.528073      34.224986 0.45827499E+03  0.10594895E+05                                 8.331370                            6.584357       0.297812       2.153904                    0.996786      26.846991      69.405751       0.746799       0.354758      -1.141370      -0.008111      -0.009758       0.057454       0.058839      -0.003207      -0.008142      -0.026657       0.109227       0.118702      -0.080533       0.031331       0.049202              9.468169       6.256716      -0.280429       2.173243       7.748640      -3.615269      14.399151           0.082453

******************************************************
Auxiliary information for the entire system
The total spin magnetic moment of the unit cell is   7.903145
The total net atomic charge of the unit cell is   0.000000
Accuracy of reproducing the electrostatic potential in the unit cell:
  The inner radius (bohr) =    5.0000
  The outer radius (bohr) =   12.0000
  Valid grid points have density less than (e/(bohr^3)) =    0.0001
  The number of valid grid points were=       106976
  The rms potential error without charges in kcal/mol is=      8.91423
  The rms potential error with partial charges in kcal/mol is=      2.61464
  The RRMSE value at monopole order=      0.29331
  The rms potential error with partial charges and cloud penetration in kcal/mol is=      2.61419
  The RRMSE value at monopole order with cloud penetration is=      0.29326
  The rms potential error with partial charges and atomic dipoles in kcal/mol is=      0.70505
  The RRMSE value at dipole order=      0.07909
  The rms potential error with partial charges, atomic dipoles and cloud penetration in kcal/mol is=      0.67308
  The RRMSE value at dipole order with cloud penetration=      0.07551

******************************************************
The electron densities and ab initio electrostatic potential were computed in VASP using the PBE functional and
projector augmented wave method. See the main text of the journal article for a description of computational details.
The atomic charges, dipoles, and quadrupoles were computed with the DDEC6 method as described in
(a) T. A. Manz and N. Gabaldon Limas, RSC Adv. 6 (2016) 47771-47801 DOI: 10.1039/c6ra04656h
(b) N. Gabaldon Limas and T. A. Manz, RSC Adv. 8 (2018) 2678-2707 DOI: 10.1039/c7ra11829e.
For each atom in the material, the electron cloud parameters were fit to the spherically averaged atom-in-material
electron density using radial positions for which this density was between 10^-4 and 10^-2 electrons per cubic bohr.
The polarizabilities, dispersion coefficients, and quantum Drude oscillator (QDO) parameters were fit using the MCLF method.
The magnetic structure of the system was optimized in VASP from the default ferromagnetic initial guess using spin polarization.
The atomic spin moments (ASMs) were computed on this optimized magnetic structure using the DDEC6 partition as inputs
to the method of T. A. Manz and D. S. Sholl, J. Chem. Theory Comput. 7 (2011) 4146-4164 DOI: 10.1021/ct200539n.
The RMSE and RRMSE were computed using a uniform grid with Ewald summation.
