# Supplementary material for: A collection of forcefield precursors for metal–organic frameworks
Source: RSC Adv. 2019 Nov 13;9(63):36492–507. doi: 10.1039/c9ra07327b (PMC9075174; doi:10.1039/c9ra07327b)
Supplement: RA-009-C9RA07327B-s4165 [file RA-009-C9RA07327B-s4165.xyz]

   34
jmolscript: load "" {1 1 1} spacegroup "x,y,z" unitcell [{      7.122000     0.000000     0.000000 }, {      0.000000     7.613000     0.000000 }, {     -1.673539     0.000000     9.481437 }]
Cd     0.000000     0.000000     0.000000     0.893079
Ni     3.561000     3.806500     0.000000     0.093127
H      5.855138     0.878845     6.761402     0.259367
H      1.014437     6.734155     7.569316     0.091519
H      0.580982     0.878845     5.150411     0.072333
H      2.909205     6.734155     5.951119     0.088267
H     -0.406677     0.878845     2.720035     0.259366
H      4.434024     6.734155     1.912121     0.091519
H      4.867479     0.878845     4.331026     0.072332
H      2.539256     6.734155     3.530318     0.088268
H     -0.406677     6.734155     2.720035     0.259366
H      4.434024     0.878845     1.912121     0.091519
H      4.867479     6.734155     4.331026     0.072334
H      2.539256     0.878845     3.530318     0.088269
H      5.855138     6.734155     6.761402     0.259365
H      1.014437     0.878845     7.569316     0.091519
H      0.580982     6.734155     5.150411     0.072333
H      2.909205     0.878845     5.951119     0.088271
C      3.135102     5.115175     9.090802     0.048649
C      2.313359     5.115175     0.390635     0.048648
C      2.313359     2.497825     0.390635     0.048646
C      3.135102     2.497825     9.090802     0.048646
C      0.590487     0.000000     7.093063    -0.004022
C      0.992244     0.000000     5.631974    -0.188831
C      2.501105     0.000000     5.464152    -0.145823
C      4.857974     0.000000     2.388374    -0.004022
C      4.456217     0.000000     3.849463    -0.188831
C      2.947356     0.000000     4.017285    -0.145823
N      3.922750     5.930527     8.897380    -0.381216
N      1.525711     5.930527     0.584057    -0.381216
N      1.525711     1.682473     0.584057    -0.381214
N      3.922750     1.682473     8.897380    -0.381215
N     -0.880282     0.000000     7.307343    -0.512264
N      6.328743     0.000000     2.174094    -0.512264

The following XYZ coordinates are in angstroms. Other properties are in atomic units.
The sperically averaged electron density of each atom fit to a function of the form exp(a - br)
eigen_1, eigen_2 and eigen_3 are the three eigenvalues of traceless quadrupole moment tensor
  atom number  atomic symbol              X              Y              Z     net charge C6 coefficient C8 coefficient C10 coefficient fluctuating dipole atomic polarizability isotropic forcefield polarizability              a              b squared Pearson coefficient          <r^3>          <r^4>         wp_QDO          m_QDO          q_QDO       dipole_x       dipole_y       dipole_z         dipole            Qxy            Qxz            Qyz     Q(x^2-y^2)  Q(3z^2 - R^2)        eigen_1        eigen_2        eigen_3 static polarizability      alpha(xx)      alpha(xy)      alpha(xz)      alpha(yy)      alpha(yz)      alpha(zz) atomic spin moment
            1             Cd       0.000000       0.000000       0.000000       0.893079     211.121907 0.47562845E+04  0.18431776E+06                                26.576109                           21.457367       1.054028       2.029171                    0.997716      78.790931     210.913747       0.435402       0.363008      -1.215169       0.000000      -0.000000       0.000000       0.000000       0.000000      -0.026224       0.000000       0.040209      -0.185087      -0.067501       0.010743       0.056758             31.517589      36.306462      -0.000002      -4.310379      31.012398       0.000000      27.233907          -0.000076
            2             Ni       3.561000       3.806500       0.000000       0.093127     235.934331 0.31580158E+04  0.11363975E+06                                26.422765                           16.098043       0.497439       1.923678                    0.995458      61.135194     172.957916       0.553130       0.307725      -1.231105       0.000000      -0.000000       0.000000       0.000000       0.000000       0.059451       0.000000       0.042525       0.209096      -0.056112      -0.044529       0.100641             34.804242      36.676327      -0.000003      -5.328981      53.494222       0.000000      14.242176           0.000033
            3              H       5.855138       0.878845       6.761402       0.259367       1.389014 0.12220808E+02  0.13408626E+03                                 2.125036                            2.098027      -1.573284       2.174518                    0.994300       3.627724      10.923387       0.413303       1.350683      -0.695746      -0.004952       0.040191      -0.006424       0.041001       0.001926       0.006338      -0.008392      -0.013900      -0.060529      -0.023611       0.004747       0.018864              2.129665       2.200632      -0.363572       0.169365       2.173067      -0.194030       2.015295          -0.000017
            4              H       1.014437       6.734155       7.569316       0.091519       1.378607 0.11777564E+02  0.12772094E+03                                 2.064695                            2.011844      -1.339296       2.215537                    0.991981       4.193038      12.451709       0.438263       1.288738      -0.705691       0.016683      -0.038681       0.016849       0.045370      -0.002645       0.000874      -0.003256       0.001018      -0.008732      -0.004818      -0.000340       0.005159              2.090918       1.906458      -0.325914       0.176513       2.232180      -0.518780       2.134116          -0.000017
            5              H       0.580982       0.878845       5.150411       0.072333       1.770139 0.16475889E+02  0.18996309E+03                                 2.235856                            2.221111      -1.185306       2.246080                    0.996254       4.235821      12.045367       0.473111       1.122853      -0.747153       0.002036       0.035300      -0.005041       0.035716      -0.003208      -0.003712      -0.003338      -0.020966      -0.013210      -0.011368      -0.002236       0.013604              2.224573       2.218751      -0.322887       0.186011       2.216114      -0.368893       2.238853          -0.000023
            6              H       2.909205       6.734155       5.951119       0.088267       1.540565 0.13813873E+02  0.15379586E+03                                 2.119995                            2.100846      -1.041226       2.334757                    0.996238       4.054075      11.669592       0.459169       1.198131      -0.728487       0.006002      -0.033827       0.009716       0.035703      -0.002999      -0.002590      -0.001802      -0.009241      -0.012073      -0.006804      -0.000807       0.007611              2.114877       2.052144      -0.299513       0.103089       2.158554      -0.419772       2.133932          -0.000018
            7              H      -0.406677       0.878845       2.720035       0.259366       1.389013 0.12220799E+02  0.13408614E+03                                 2.125036                            2.098027      -1.573284       2.174518                    0.994300       3.627722      10.923381       0.413302       1.350684      -0.695746       0.004952       0.040191       0.006424       0.041001      -0.001926       0.006338       0.008392      -0.013900      -0.060529      -0.023611       0.004747       0.018864              2.129665       2.200632       0.363572       0.169365       2.173067       0.194030       2.015295          -0.000018
            8              H       4.434024       6.734155       1.912121       0.091519       1.378605 0.11777541E+02  0.12772064E+03                                 2.064694                            2.011843      -1.339296       2.215537                    0.991981       4.193034      12.451697       0.438263       1.288739      -0.705690      -0.016683      -0.038681      -0.016849       0.045370       0.002645       0.000874       0.003256       0.001018      -0.008732      -0.004818      -0.000340       0.005159              2.090916       1.906456       0.325914       0.176513       2.232179       0.518779       2.134114          -0.000017
            9              H       4.867479       0.878845       4.331026       0.072332       1.770138 0.16475878E+02  0.18996293E+03                                 2.235856                            2.221111      -1.185307       2.246080                    0.996254       4.235819      12.045362       0.473111       1.122854      -0.747153      -0.002036       0.035300       0.005041       0.035716       0.003208      -0.003712       0.003338      -0.020966      -0.013210      -0.011368      -0.002236       0.013604              2.224573       2.218751       0.322887       0.186011       2.216114       0.368892       2.238853          -0.000023
           10              H       2.539256       6.734155       3.530318       0.088268       1.540562 0.13813844E+02  0.15379545E+03                                 2.119992                            2.100843      -1.041224       2.334758                    0.996238       4.054071      11.669577       0.459170       1.198130      -0.728487      -0.006002      -0.033827      -0.009716       0.035703       0.002999      -0.002590       0.001802      -0.009241      -0.012073      -0.006804      -0.000807       0.007611              2.114874       2.052142       0.299512       0.103089       2.158552       0.419771       2.133929          -0.000018
           11              H      -0.406677       6.734155       2.720035       0.259366       1.389015 0.12220820E+02  0.13408643E+03                                 2.125038                            2.098029      -1.573286       2.174517                    0.994300       3.627725      10.923393       0.413302       1.350684      -0.695746       0.004952      -0.040191       0.006424       0.041001       0.001926       0.006338      -0.008392      -0.013900      -0.060529      -0.023611       0.004747       0.018864              2.129667       2.200634      -0.363573       0.169366       2.173069      -0.194031       2.015297          -0.000018
           12              H       4.434024       0.878845       1.912121       0.091519       1.378606 0.11777553E+02  0.12772080E+03                                 2.064695                            2.011844      -1.339296       2.215537                    0.991981       4.193036      12.451702       0.438263       1.288738      -0.705691      -0.016683       0.038681      -0.016849       0.045370      -0.002645       0.000874      -0.003256       0.001018      -0.008732      -0.004818      -0.000340       0.005159              2.090917       1.906457      -0.325914       0.176513       2.232179      -0.518779       2.134115          -0.000017
           13              H       4.867479       6.734155       4.331026       0.072334       1.770132 0.16475799E+02  0.18996180E+03                                 2.235850                            2.221106      -1.185304       2.246082                    0.996254       4.235810      12.045331       0.473111       1.122854      -0.747153      -0.002036      -0.035300       0.005041       0.035716      -0.003208      -0.003712      -0.003338      -0.020966      -0.013209      -0.011368      -0.002236       0.013604              2.224567       2.218746      -0.322886       0.186011       2.216109      -0.368891       2.238848          -0.000023
           14              H       2.539256       0.878845       3.530318       0.088269       1.540560 0.13813819E+02  0.15379510E+03                                 2.119989                            2.100841      -1.041222       2.334759                    0.996238       4.054068      11.669563       0.459170       1.198129      -0.728487      -0.006002       0.033827      -0.009716       0.035703      -0.002999      -0.002590      -0.001802      -0.009241      -0.012073      -0.006804      -0.000807       0.007611              2.114871       2.052139      -0.299512       0.103088       2.158549      -0.419770       2.133926          -0.000018
           15              H       5.855138       6.734155       6.761402       0.259365       1.389017 0.12220843E+02  0.13408675E+03                                 2.125041                            2.098031      -1.573286       2.174517                    0.994300       3.627728      10.923405       0.413302       1.350684      -0.695745      -0.004952      -0.040191      -0.006424       0.041001      -0.001926       0.006338       0.008392      -0.013900      -0.060529      -0.023611       0.004747       0.018864              2.129669       2.200636       0.363573       0.169366       2.173071       0.194031       2.015299          -0.000018
           16              H       1.014437       0.878845       7.569316       0.091519       1.378607 0.11777563E+02  0.12772093E+03                                 2.064696                            2.011845      -1.339296       2.215537                    0.991981       4.193038      12.451711       0.438263       1.288738      -0.705691       0.016683       0.038681       0.016849       0.045370       0.002645       0.000874       0.003256       0.001018      -0.008732      -0.004818      -0.000340       0.005159              2.090918       1.906458       0.325914       0.176513       2.232180       0.518780       2.134116          -0.000017
           17              H       0.580982       6.734155       5.150411       0.072333       1.770136 0.16475855E+02  0.18996260E+03                                 2.235854                            2.221109      -1.185304       2.246081                    0.996254       4.235817      12.045354       0.473111       1.122853      -0.747153       0.002036      -0.035300      -0.005041       0.035716       0.003207      -0.003712       0.003338      -0.020966      -0.013209      -0.011368      -0.002236       0.013604              2.224571       2.218749       0.322886       0.186011       2.216112       0.368892       2.238851          -0.000023
           18              H       2.909205       0.878845       5.951119       0.088271       1.540559 0.13813808E+02  0.15379494E+03                                 2.119987                            2.100839      -1.041221       2.334760                    0.996238       4.054067      11.669556       0.459171       1.198128      -0.728488       0.006002       0.033827       0.009716       0.035703       0.002999      -0.002590       0.001802      -0.009241      -0.012073      -0.006804      -0.000807       0.007611              2.114869       2.052137       0.299511       0.103088       2.158547       0.419770       2.133924          -0.000018
           19              C       3.135102       5.115175       9.090802       0.048649      43.568107 0.50647447E+03  0.12316353E+05                                10.644046                            7.661898       0.496689       2.103574                    0.999960      29.794531      85.873428       0.579476       0.434657      -1.057491       0.016605       0.001982      -0.000581       0.016733      -0.122877       0.020721       0.029133       0.003481       0.115230      -0.148754       0.044535       0.104219             12.602150      14.012670       7.815324      -1.411081      17.033639      -1.520054       6.760141          -0.000045
           20              C       2.313359       5.115175       0.390635       0.048648      43.568114 0.50647456E+03  0.12316355E+05                                10.644047                            7.661898       0.496688       2.103574                    0.999960      29.794534      85.873438       0.579476       0.434657      -1.057491      -0.016605       0.001982       0.000581       0.016733       0.122877       0.020721      -0.029133       0.003482       0.115230      -0.148754       0.044535       0.104219             12.602152      14.012672      -7.815326      -1.411081      17.033641       1.520054       6.760142          -0.000045
           21              C       2.313359       2.497825       0.390635       0.048646      43.568153 0.50647509E+03  0.12316372E+05                                10.644055                            7.661903       0.496687       2.103573                    0.999960      29.794549      85.873497       0.579475       0.434657      -1.057491      -0.016605      -0.001982       0.000581       0.016733      -0.122877       0.020721       0.029133       0.003482       0.115230      -0.148754       0.044535       0.104219             12.602160      14.012683       7.815332      -1.411082      17.033652      -1.520055       6.760146          -0.000045
           22              C       3.135102       2.497825       9.090802       0.048646      43.568164 0.50647522E+03  0.12316376E+05                                10.644058                            7.661905       0.496686       2.103573                    0.999960      29.794552      85.873518       0.579475       0.434657      -1.057490       0.016605      -0.001982      -0.000581       0.016733       0.122877       0.020721      -0.029133       0.003481       0.115230      -0.148754       0.044535       0.104219             12.602164      14.012687      -7.815335      -1.411082      17.033658       1.520056       6.760147          -0.000045
           23              C       0.590487       0.000000       7.093063      -0.004022      27.457678 0.42219033E+03  0.98835658E+04                                 7.980763                            6.829479      -0.000209       2.003749                    0.999238      28.113129      81.463952       0.631543       0.414284      -1.062296      -0.097791      -0.000000      -0.030212       0.102352       0.000000      -0.047908       0.000000       0.070716      -0.113303      -0.058183      -0.016474       0.074657              8.824018      10.198728       0.000001      -2.047137       6.038596       0.000000      10.234728           0.000018
           24              C       0.992244       0.000000       5.631974      -0.188831      31.201345 0.49417721E+03  0.12002970E+05                                 8.522526                            7.243972      -0.124072       1.921613                    0.999294      30.943334      90.584421       0.633283       0.398201      -1.075567       0.069955      -0.000000       0.042838       0.082030      -0.000000      -0.043345      -0.000000      -0.049750      -0.040107      -0.059191       0.027632       0.031559              9.522617      11.768445      -0.000001      -2.986562       5.730800      -0.000000      11.068605           0.000003
           25              C       2.501105       0.000000       5.464152      -0.145823      30.758274 0.47159920E+03  0.11319790E+05                                 8.499639                            7.115259      -0.063868       1.960385                    0.999155      29.831025      86.771592       0.633871       0.402568      -1.072794      -0.056228      -0.000000      -0.052971       0.077250      -0.000000      -0.044551      -0.000000      -0.002651      -0.024617      -0.047602       0.005428       0.042174              9.627849      11.894977      -0.000002      -3.644356       5.764764      -0.000001      11.223805           0.000010
           26              C       4.857974       0.000000       2.388374      -0.004022      27.457675 0.42219027E+03  0.98835636E+04                                 7.980761                            6.829478      -0.000209       2.003750                    0.999238      28.113122      81.463915       0.631543       0.414284      -1.062296       0.097791      -0.000000       0.030212       0.102352       0.000000      -0.047908      -0.000000       0.070716      -0.113303      -0.058183      -0.016474       0.074657              8.824015      10.198725      -0.000001      -2.047136       6.038595       0.000000      10.234726           0.000017
           27              C       4.456217       0.000000       3.849463      -0.188831      31.201352 0.49417735E+03  0.12002973E+05                                 8.522525                            7.243972      -0.124071       1.921613                    0.999294      30.943332      90.584399       0.633283       0.398201      -1.075567      -0.069955      -0.000000      -0.042839       0.082030      -0.000000      -0.043345       0.000000      -0.049750      -0.040108      -0.059192       0.027632       0.031560              9.522616      11.768445       0.000002      -2.986562       5.730799       0.000001      11.068604           0.000002
           28              C       2.947356       0.000000       4.017285      -0.145823      30.758275 0.47159921E+03  0.11319790E+05                                 8.499639                            7.115258      -0.063868       1.960385                    0.999155      29.831024      86.771585       0.633872       0.402568      -1.072794       0.056227      -0.000000       0.052972       0.077250       0.000000      -0.044551      -0.000000      -0.002650      -0.024618      -0.047602       0.005428       0.042174              9.627848      11.894976       0.000002      -3.644356       5.764764      -0.000001      11.223805           0.000010
           29              N       3.922750       5.930527       8.897380      -0.381216      46.279430 0.62516875E+03  0.15801335E+05                                10.679291                            8.223740       0.230366       2.056550                    0.998302      30.897699      86.725784       0.597361       0.405670      -1.091083      -0.012087      -0.015871       0.016023       0.025587      -0.097399       0.034203       0.025105      -0.004492       0.144755      -0.131384       0.056124       0.075260             12.322158      14.367061       7.377848      -0.675007      14.953633      -0.871303       7.645780          -0.000026
           30              N       1.525711       5.930527       0.584057      -0.381216      46.279424 0.62516866E+03  0.15801332E+05                                10.679291                            8.223740       0.230366       2.056550                    0.998302      30.897696      86.725777       0.597361       0.405670      -1.091083       0.012087      -0.015871      -0.016023       0.025587       0.097399       0.034203      -0.025105      -0.004492       0.144755      -0.131384       0.056124       0.075260             12.322158      14.367061      -7.377848      -0.675007      14.953633       0.871303       7.645780          -0.000025
           31              N       1.525711       1.682473       0.584057      -0.381214      46.279375 0.62516786E+03  0.15801307E+05                                10.679282                            8.223734       0.230367       2.056551                    0.998302      30.897680      86.725709       0.597361       0.405670      -1.091083       0.012087       0.015871      -0.016023       0.025588      -0.097399       0.034203       0.025105      -0.004492       0.144755      -0.131384       0.056124       0.075260             12.322147      14.367048       7.377841      -0.675007      14.953619      -0.871302       7.645774          -0.000026
           32              N       3.922750       1.682473       8.897380      -0.381215      46.279394 0.62516815E+03  0.15801316E+05                                10.679285                            8.223736       0.230366       2.056551                    0.998302      30.897687      86.725736       0.597361       0.405670      -1.091083      -0.012087       0.015871       0.016023       0.025588       0.097399       0.034203      -0.025105      -0.004492       0.144755      -0.131384       0.056123       0.075260             12.322151      14.367053      -7.377844      -0.675007      14.953624       0.871303       7.645776          -0.000025
           33              N      -0.880282       0.000000       7.307343      -0.512264      36.715603 0.64740157E+03  0.16496344E+05                                 8.888925                            7.882580      -0.103072       1.966192                    0.996331      31.425425      88.380841       0.667879       0.359910      -1.124940       0.130674      -0.000000      -0.019791       0.132164       0.000000       0.019221      -0.000000      -0.009345      -0.373297      -0.126440       0.059552       0.066888              9.649303      13.065079       0.000001      -1.556219       6.985663       0.000001       8.897167          -0.000052
           34              N       6.328743       0.000000       2.174094      -0.512264      36.715587 0.64740122E+03  0.16496332E+05                                 8.888921                            7.882577      -0.103071       1.966192                    0.996331      31.425413      88.380789       0.667879       0.359910      -1.124940      -0.130674      -0.000000       0.019791       0.132164       0.000000       0.019221       0.000000      -0.009344      -0.373297      -0.126440       0.059552       0.066888              9.649299      13.065073      -0.000001      -1.556218       6.985661      -0.000000       8.897165          -0.000050

******************************************************
Auxiliary information for the entire system
The total spin magnetic moment of the unit cell is   -0.000671
The total net atomic charge of the unit cell is   0.000001
Accuracy of reproducing the electrostatic potential in the unit cell:
  The inner radius (bohr) =    5.0000
  The outer radius (bohr) =   12.0000
  Valid grid points have density less than (e/(bohr^3)) =    0.0001
  The number of valid grid points were=         8914
  The rms potential error without charges in kcal/mol is=      5.07061
  The rms potential error with partial charges in kcal/mol is=      0.30864
  The RRMSE value at monopole order=      0.06087
  The rms potential error with partial charges and cloud penetration in kcal/mol is=      0.30333
  The RRMSE value at monopole order with cloud penetration is=      0.05982
  The rms potential error with partial charges and atomic dipoles in kcal/mol is=      0.32797
  The RRMSE value at dipole order=      0.06468
  The rms potential error with partial charges, atomic dipoles and cloud penetration in kcal/mol is=      0.31121
  The RRMSE value at dipole order with cloud penetration=      0.06137

******************************************************
The electron densities and ab initio electrostatic potential were computed in VASP using the PBE functional and
projector augmented wave method. See the main text of the journal article for a description of computational details.
The atomic charges, dipoles, and quadrupoles were computed with the DDEC6 method as described in
(a) T. A. Manz and N. Gabaldon Limas, RSC Adv. 6 (2016) 47771-47801 DOI: 10.1039/c6ra04656h
(b) N. Gabaldon Limas and T. A. Manz, RSC Adv. 8 (2018) 2678-2707 DOI: 10.1039/c7ra11829e.
For each atom in the material, the electron cloud parameters were fit to the spherically averaged atom-in-material
electron density using radial positions for which this density was between 10^-4 and 10^-2 electrons per cubic bohr.
The polarizabilities, dispersion coefficients, and quantum Drude oscillator (QDO) parameters were fit using the MCLF method.
The magnetic structure of the system was optimized in VASP from the default ferromagnetic initial guess using spin polarization.
The atomic spin moments (ASMs) were computed on this optimized magnetic structure using the DDEC6 partition as inputs
to the method of T. A. Manz and D. S. Sholl, J. Chem. Theory Comput. 7 (2011) 4146-4164 DOI: 10.1021/ct200539n.
The RMSE and RRMSE were computed using a uniform grid with Ewald summation.
