# Supplementary material for: A collection of forcefield precursors for metal–organic frameworks
Source: RSC Adv. 2019 Nov 13;9(63):36492–507. doi: 10.1039/c9ra07327b (PMC9075174; doi:10.1039/c9ra07327b)
Supplement: RA-009-C9RA07327B-s4166 [file RA-009-C9RA07327B-s4166.xyz]

   92
jmolscript: load "" {1 1 1} spacegroup "x,y,z" unitcell [{      7.600100     0.000000     0.000000 }, {      0.000000     9.975800     0.000000 }, {      0.000000     0.000000    17.510800 }]
Zn     2.658135     2.493950     7.341578     0.118201
Zn     3.722301     2.493950    13.360040     0.530599
Zn     1.141915     7.481850    16.096978     0.118202
Zn     0.077749     7.481850     4.604640     0.530599
Zn     4.941965     7.481850    10.169222     0.118202
Zn     3.877799     7.481850     4.150760     0.530599
Zn     6.458185     2.493950     1.413822     0.118202
Zn     7.522351     2.493950    12.906160     0.530599
H      4.082774     4.580887     5.575439     0.055207
H      0.288044     4.671667     6.519271     0.084454
H      7.317376     5.394913    14.330839     0.055207
H      3.512006     5.304133    15.274671     0.084454
H      3.517326     9.568787    11.935361     0.055207
H      7.312056     9.659567    10.991529     0.084454
H      0.282724     0.407013     3.179961     0.055206
H      4.088094     0.316233     2.236129     0.084454
H      3.517326     5.394913    11.935361     0.055207
H      7.312056     5.304133    10.991529     0.084453
H      0.282724     4.580887     3.179961     0.055207
H      4.088094     4.671667     2.236129     0.084453
H      4.082774     0.407013     5.575439     0.055207
H      0.288044     0.316233     6.519271     0.084453
H      7.317376     9.568787    14.330839     0.055207
H      3.512006     9.659567    15.274671     0.084453
H      4.068334     2.493950    10.115989     0.063841
H      0.199123     2.493950     9.506613     0.078341
H      7.331816     7.481850     1.360589     0.063841
H      3.600927     7.481850     0.751213     0.078340
H      3.531766     7.481850     7.394811     0.063841
H      7.400977     7.481850     8.004187     0.078340
H      0.268284     2.493950    16.150211     0.063841
H      3.999173     2.493950    16.759587     0.078340
C      3.173802     4.847141     5.647233     0.112379
C      1.136215     4.894127     6.154171     0.120748
C      0.626248     5.128659    14.402633     0.112379
C      2.663835     5.081673    14.909571     0.120747
C      4.426298     9.835041    11.863567     0.112379
C      6.463885     9.882027    11.356629     0.120748
C      6.973852     0.140759     3.108167     0.112379
C      4.936265     0.093773     2.601229     0.120748
C      4.426298     5.128659    11.863567     0.112379
C      6.463885     5.081673    11.356629     0.120748
C      6.973852     4.847141     3.108167     0.112379
C      4.936265     4.894127     2.601229     0.120748
C      3.173802     0.140759     5.647233     0.112379
C      1.136215     0.093773     6.154171     0.120748
C      0.626248     9.835041    14.402633     0.112379
C      2.663835     9.882027    14.909571     0.120748
C      3.128961     2.493950    10.259228     0.122447
C      1.049574     2.493950     9.931075     0.116555
C      0.671089     7.481850     1.503828     0.122447
C      2.750476     7.481850     1.175675     0.116556
C      4.471139     7.481850     7.251572     0.122447
C      6.550526     7.481850     7.579725     0.116555
C      6.929011     2.493950    16.006972     0.122447
C      4.849624     2.493950    16.335125     0.116555
N      2.247350     4.149733     6.333656    -0.241148
N      2.689523     5.934304     5.085311    -0.176960
N      1.355250     5.966825     5.416266    -0.173335
N      1.552700     5.826067    15.089056    -0.241148
N      1.110527     4.041496    13.840711    -0.176960
N      2.444800     4.008975    14.171666    -0.173335
N      5.352750     9.137633    11.177144    -0.241148
N      4.910577     0.946404    12.425489    -0.176959
N      6.244850     0.978925    12.094534    -0.173335
N      6.047400     0.838167     2.421744    -0.241149
N      6.489573     9.029396     3.670089    -0.176960
N      5.155300     8.996875     3.339134    -0.173335
N      5.352750     5.826067    11.177144    -0.241148
N      4.910577     4.041496    12.425489    -0.176959
N      6.244850     4.008975    12.094534    -0.173335
N      6.047400     4.149733     2.421744    -0.241149
N      6.489573     5.934304     3.670089    -0.176960
N      5.155300     5.966825     3.339134    -0.173335
N      2.247350     0.838167     6.333656    -0.241148
N      2.689523     9.029396     5.085311    -0.176960
N      1.355250     8.996875     5.416266    -0.173335
N      1.552700     9.137633    15.089056    -0.241148
N      1.110527     0.946404    13.840711    -0.176959
N      2.444800     0.978925    14.171666    -0.173335
N      2.224549     2.493950     9.260937    -0.244709
N      2.575674     2.493950    11.458192    -0.174632
N      1.218296     2.493950    11.241934    -0.173333
N      1.575501     7.481850     0.505537    -0.244709
N      1.224376     7.481850     2.702792    -0.174632
N      2.581754     7.481850     2.486534    -0.173333
N      5.375551     7.481850     8.249863    -0.244709
N      5.024426     7.481850     6.052608    -0.174632
N      6.381804     7.481850     6.268866    -0.173333
N      6.024599     2.493950    17.005263    -0.244709
N      6.375724     2.493950    14.808008    -0.174632
N      5.018346     2.493950    15.024266    -0.173332

The following XYZ coordinates are in angstroms. Other properties are in atomic units.
The sperically averaged electron density of each atom fit to a function of the form exp(a - br)
eigen_1, eigen_2 and eigen_3 are the three eigenvalues of traceless quadrupole moment tensor
  atom number  atomic symbol              X              Y              Z     net charge C6 coefficient C8 coefficient C10 coefficient fluctuating dipole atomic polarizability isotropic forcefield polarizability              a              b squared Pearson coefficient          <r^3>          <r^4>         wp_QDO          m_QDO          q_QDO       dipole_x       dipole_y       dipole_z         dipole            Qxy            Qxz            Qyz     Q(x^2-y^2)  Q(3z^2 - R^2)        eigen_1        eigen_2        eigen_3 static polarizability      alpha(xx)      alpha(xy)      alpha(xz)      alpha(yy)      alpha(yz)      alpha(zz) atomic spin moment
            1             Zn       2.658135       2.493950       7.341578       0.118201     278.017041 0.64241840E+04  0.28450319E+06                                35.288955                           27.373695      -0.480915       1.526995                    0.999733      82.190006     284.563797       0.316196       0.437401      -1.094117      -0.715222      -0.000000      -0.013034       0.715341      -0.000000      -0.059748      -0.000000      -1.649175       1.767528      -1.121263       0.529999       0.591263             41.756446      17.305799       0.000000       0.727593      52.717739      -0.000001      55.245799           0.657713
            2             Zn       3.722301       2.493950      13.360040       0.530599     111.510496 0.20902250E+04  0.68650500E+05                                19.915601                           15.852274       0.958400       2.077573                    0.993932      54.296047     152.536731       0.413651       0.450839      -1.105835      -0.006391       0.000000      -0.022443       0.023335       0.000000       0.005794       0.000000       0.082280      -0.088691      -0.029955      -0.026358       0.056313             23.579969      25.215199      -0.000001      -0.219106      22.975028       0.000000      22.549680           0.000453
            3             Zn       1.141915       7.481850      16.096978       0.118202     278.017031 0.64241830E+04  0.28450314E+06                                35.288956                           27.373694      -0.480915       1.526995                    0.999733      82.190000     284.563787       0.316196       0.437401      -1.094116       0.715222       0.000000      -0.013034       0.715341      -0.000000       0.059748      -0.000000      -1.649174       1.767527      -1.121262       0.529999       0.591263             41.756448      17.305799       0.000000      -0.727593      52.717748       0.000002      55.245797           0.657713
            4             Zn       0.077749       7.481850       4.604640       0.530599     111.510488 0.20902247E+04  0.68650489E+05                                19.915601                           15.852274       0.958400       2.077573                    0.993932      54.296045     152.536729       0.413651       0.450839      -1.105835       0.006391      -0.000000      -0.022443       0.023335      -0.000000      -0.005794       0.000000       0.082280      -0.088691      -0.029955      -0.026358       0.056313             23.579969      25.215201      -0.000001       0.219106      22.975027      -0.000000      22.549680           0.000453
            5             Zn       4.941965       7.481850      10.169222       0.118202     278.017030 0.64241833E+04  0.28450315E+06                                35.288954                           27.373693      -0.480914       1.526996                    0.999733      82.190004     284.563786       0.316196       0.437401      -1.094117       0.715222      -0.000000       0.013034       0.715341       0.000000      -0.059748      -0.000000      -1.649175       1.767528      -1.121262       0.529999       0.591263             41.756445      17.305798      -0.000000       0.727594      52.717740       0.000001      55.245796           0.657714
            6             Zn       3.877799       7.481850       4.150760       0.530599     111.510486 0.20902247E+04  0.68650490E+05                                19.915600                           15.852273       0.958400       2.077573                    0.993932      54.296046     152.536730       0.413651       0.450839      -1.105835       0.006391      -0.000000       0.022443       0.023335      -0.000000       0.005794      -0.000000       0.082280      -0.088691      -0.029955      -0.026358       0.056313             23.579968      25.215199       0.000001      -0.219106      22.975028      -0.000000      22.549679           0.000453
            7             Zn       6.458185       2.493950       1.413822       0.118202     278.016885 0.64241789E+04  0.28450291E+06                                35.288949                           27.373689      -0.480916       1.526995                    0.999733      82.189967     284.563666       0.316196       0.437402      -1.094116      -0.715221       0.000000       0.013034       0.715340       0.000000       0.059748       0.000000      -1.649172       1.767527      -1.121261       0.529998       0.591263             41.756439      17.305796      -0.000000      -0.727593      52.717739      -0.000001      55.245782           0.657712
            8             Zn       7.522351       2.493950      12.906160       0.530599     111.510489 0.20902248E+04  0.68650490E+05                                19.915600                           15.852273       0.958400       2.077573                    0.993932      54.296045     152.536725       0.413651       0.450839      -1.105835      -0.006391      -0.000000       0.022443       0.023335      -0.000000      -0.005794       0.000000       0.082280      -0.088692      -0.029955      -0.026358       0.056313             23.579969      25.215199       0.000001       0.219106      22.975027       0.000000      22.549679           0.000453
            9              H       4.082774       4.580887       5.575439       0.055207       2.259970 0.19793810E+02  0.24881341E+03                                 2.983841                            2.704130      -2.093704       1.848672                    0.983604       5.684924      19.269560       0.351726       1.385342      -0.680765       0.034286       0.019442      -0.028421       0.048593       0.059089      -0.053542       0.044608       0.063344      -0.027853      -0.107714       0.027132       0.080581              3.067399       4.404864      -0.477479      -0.347771       2.513248      -0.036077       2.284086           0.036279
           10              H       0.288044       4.671667       6.519271       0.084454       1.777090 0.14421867E+02  0.16707193E+03                                 2.587498                            2.346701      -1.448429       2.179630                    0.990244       4.572554      14.758060       0.369232       1.431942      -0.676847      -0.028537      -0.000651       0.013517       0.031583      -0.047220       0.010883      -0.007197      -0.005297       0.036329      -0.053487       0.007472       0.046014              2.651213       3.530593       0.314938      -0.663053       2.135065      -0.255418       2.287981           0.012522
           11              H       7.317376       5.394913      14.330839       0.055207       2.259967 0.19793777E+02  0.24881292E+03                                 2.983840                            2.704129      -2.093703       1.848673                    0.983604       5.684920      19.269547       0.351726       1.385343      -0.680764      -0.034287      -0.019442      -0.028420       0.048593       0.059089       0.053542      -0.044608       0.063344      -0.027853      -0.107714       0.027132       0.080581              3.067398       4.404861      -0.477479       0.347771       2.513247       0.036077       2.284085           0.036279
           12              H       3.512006       5.304133      15.274671       0.084454       1.777090 0.14421875E+02  0.16707206E+03                                 2.587499                            2.346702      -1.448430       2.179630                    0.990244       4.572556      14.758070       0.369231       1.431942      -0.676847       0.028537       0.000651       0.013517       0.031583      -0.047220      -0.010883       0.007197      -0.005297       0.036329      -0.053487       0.007472       0.046014              2.651214       3.530595       0.314938       0.663053       2.135066       0.255418       2.287982           0.012522
           13              H       3.517326       9.568787      11.935361       0.055207       2.259967 0.19793784E+02  0.24881302E+03                                 2.983840                            2.704129      -2.093703       1.848673                    0.983604       5.684921      19.269550       0.351726       1.385343      -0.680764      -0.034287       0.019442       0.028420       0.048593      -0.059089      -0.053542      -0.044608       0.063344      -0.027853      -0.107714       0.027132       0.080581              3.067398       4.404861       0.477479      -0.347771       2.513247       0.036077       2.284085           0.036279
           14              H       7.312056       9.659567      10.991529       0.084454       1.777093 0.14421898E+02  0.16707238E+03                                 2.587501                            2.346704      -1.448431       2.179629                    0.990244       4.572559      14.758082       0.369231       1.431942      -0.676847       0.028537      -0.000651      -0.013517       0.031583       0.047220       0.010883       0.007197      -0.005297       0.036329      -0.053487       0.007473       0.046014              2.651216       3.530598      -0.314939      -0.663054       2.135067       0.255418       2.287984           0.012522
           15              H       0.282724       0.407013       3.179961       0.055206       2.259970 0.19793810E+02  0.24881344E+03                                 2.983843                            2.704131      -2.093704       1.848672                    0.983604       5.684925      19.269568       0.351726       1.385343      -0.680764       0.034286      -0.019442       0.028421       0.048593      -0.059089       0.053542       0.044608       0.063344      -0.027853      -0.107714       0.027133       0.080581              3.067401       4.404866       0.477479       0.347771       2.513249      -0.036077       2.284087           0.036279
           16              H       4.088094       0.316233       2.236129       0.084454       1.777095 0.14421924E+02  0.16707276E+03                                 2.587503                            2.346706      -1.448433       2.179629                    0.990244       4.572564      14.758102       0.369231       1.431941      -0.676847      -0.028537       0.000651      -0.013517       0.031583       0.047221      -0.010883      -0.007197      -0.005298       0.036330      -0.053487       0.007473       0.046015              2.651219       3.530601      -0.314939       0.663055       2.135069      -0.255419       2.287986           0.012522
           17              H       3.517326       5.394913      11.935361       0.055207       2.259966 0.19793769E+02  0.24881279E+03                                 2.983839                            2.704128      -2.093703       1.848673                    0.983604       5.684919      19.269541       0.351726       1.385343      -0.680764      -0.034287      -0.019442       0.028420       0.048593       0.059089      -0.053542       0.044608       0.063344      -0.027853      -0.107714       0.027132       0.080581              3.067397       4.404859      -0.477478      -0.347770       2.513246      -0.036077       2.284085           0.036279
           18              H       7.312056       5.304133      10.991529       0.084453       1.777094 0.14421909E+02  0.16707255E+03                                 2.587502                            2.346705      -1.448432       2.179629                    0.990244       4.572561      14.758089       0.369231       1.431942      -0.676847       0.028537       0.000651      -0.013517       0.031583      -0.047220       0.010883      -0.007197      -0.005297       0.036329      -0.053487       0.007473       0.046014              2.651218       3.530600       0.314939      -0.663054       2.135068      -0.255418       2.287985           0.012522
           19              H       0.282724       4.580887       3.179961       0.055207       2.259966 0.19793768E+02  0.24881278E+03                                 2.983839                            2.704128      -2.093703       1.848673                    0.983604       5.684919      19.269542       0.351726       1.385343      -0.680764       0.034287       0.019442       0.028420       0.048593       0.059089       0.053542      -0.044608       0.063344      -0.027853      -0.107714       0.027132       0.080581              3.067397       4.404860      -0.477478       0.347770       2.513246       0.036077       2.284085           0.036279
           20              H       4.088094       4.671667       2.236129       0.084453       1.777093 0.14421905E+02  0.16707249E+03                                 2.587503                            2.346705      -1.448432       2.179629                    0.990244       4.572561      14.758093       0.369231       1.431943      -0.676847      -0.028537      -0.000651      -0.013517       0.031583      -0.047220      -0.010883       0.007197      -0.005297       0.036329      -0.053487       0.007472       0.046014              2.651218       3.530600       0.314939       0.663055       2.135068       0.255418       2.287985           0.012522
           21              H       4.082774       0.407013       5.575439       0.055207       2.259967 0.19793780E+02  0.24881295E+03                                 2.983839                            2.704129      -2.093703       1.848673                    0.983604       5.684920      19.269544       0.351726       1.385343      -0.680765       0.034286      -0.019442      -0.028420       0.048593      -0.059089      -0.053542      -0.044608       0.063344      -0.027853      -0.107714       0.027132       0.080581              3.067397       4.404860       0.477479      -0.347771       2.513246       0.036077       2.284085           0.036279
           22              H       0.288044       0.316233       6.519271       0.084453       1.777092 0.14421887E+02  0.16707221E+03                                 2.587500                            2.346703      -1.448430       2.179630                    0.990244       4.572557      14.758072       0.369231       1.431942      -0.676847      -0.028537       0.000651       0.013517       0.031583       0.047220       0.010883       0.007197      -0.005297       0.036329      -0.053487       0.007472       0.046014              2.651215       3.530596      -0.314939      -0.663054       2.135066       0.255418       2.287983           0.012522
           23              H       7.317376       9.568787      14.330839       0.055207       2.259965 0.19793761E+02  0.24881267E+03                                 2.983839                            2.704128      -2.093703       1.848673                    0.983604       5.684918      19.269540       0.351726       1.385344      -0.680764      -0.034287       0.019442      -0.028420       0.048593      -0.059088       0.053542       0.044608       0.063344      -0.027853      -0.107714       0.027132       0.080581              3.067397       4.404859       0.477478       0.347770       2.513246      -0.036077       2.284085           0.036279
           24              H       3.512006       9.659567      15.274671       0.084453       1.777093 0.14421902E+02  0.16707244E+03                                 2.587502                            2.346704      -1.448431       2.179629                    0.990244       4.572560      14.758086       0.369231       1.431942      -0.676847       0.028537      -0.000651       0.013517       0.031583       0.047220      -0.010883      -0.007197      -0.005297       0.036329      -0.053487       0.007472       0.046014              2.651217       3.530599      -0.314939       0.663054       2.135068      -0.255418       2.287985           0.012522
           25              H       4.068334       2.493950      10.115989       0.063841       1.994294 0.17137815E+02  0.20841287E+03                                 2.788548                            2.548782      -2.048097       1.882570                    0.982649       5.425569      18.261950       0.354320       1.421482      -0.674424       0.037399      -0.000000       0.030899       0.048512      -0.000000       0.071702       0.000000       0.013027      -0.175013      -0.097066       0.022655       0.074411              2.864187       4.213060      -0.000000      -0.085156       2.108172      -0.000000       2.271328           0.032284
           26              H       0.199123       2.493950       9.506613       0.078341       1.982815 0.16390921E+02  0.19611835E+03                                 2.772789                            2.492974      -1.640797       2.085084                    0.987105       4.851012      15.928247       0.360021       1.421881      -0.677826      -0.021312       0.000000      -0.005781       0.022082       0.000000      -0.059443       0.000000      -0.027663       0.024734      -0.065723       0.009709       0.056014              2.851106       3.835481      -0.000000       0.779866       2.042628       0.000000       2.675209           0.016450
           27              H       7.331816       7.481850       1.360589       0.063841       1.994294 0.17137811E+02  0.20841280E+03                                 2.788548                            2.548782      -2.048097       1.882570                    0.982649       5.425569      18.261951       0.354320       1.421482      -0.674424      -0.037399      -0.000000       0.030899       0.048512       0.000000      -0.071702       0.000000       0.013028      -0.175013      -0.097066       0.022655       0.074411              2.864187       4.213060      -0.000000       0.085156       2.108172       0.000000       2.271328           0.032284
           28              H       3.600927       7.481850       0.751213       0.078340       1.982817 0.16390945E+02  0.19611871E+03                                 2.772792                            2.492976      -1.640799       2.085083                    0.987105       4.851016      15.928267       0.360021       1.421882      -0.677826       0.021311       0.000000      -0.005781       0.022082       0.000000       0.059443       0.000000      -0.027663       0.024734      -0.065724       0.009709       0.056014              2.851109       3.835486       0.000000      -0.779868       2.042630      -0.000000       2.675212           0.016450
           29              H       3.531766       7.481850       7.394811       0.063841       1.994293 0.17137801E+02  0.20841265E+03                                 2.788546                            2.548781      -2.048097       1.882570                    0.982649       5.425567      18.261939       0.354320       1.421482      -0.674424      -0.037399      -0.000000      -0.030899       0.048512       0.000000       0.071702      -0.000000       0.013028      -0.175013      -0.097066       0.022655       0.074411              2.864185       4.213057       0.000000      -0.085156       2.108171       0.000000       2.271327           0.032284
           30              H       7.400977       7.481850       8.004187       0.078340       1.982814 0.16390913E+02  0.19611822E+03                                 2.772789                            2.492973      -1.640797       2.085084                    0.987105       4.851011      15.928244       0.360021       1.421882      -0.677826       0.021312      -0.000000       0.005781       0.022082      -0.000000      -0.059443      -0.000000      -0.027663       0.024733      -0.065723       0.009709       0.056014              2.851106       3.835481       0.000000       0.779866       2.042628      -0.000000       2.675209           0.016450
           31              H       0.268284       2.493950      16.150211       0.063841       1.994294 0.17137808E+02  0.20841275E+03                                 2.788548                            2.548782      -2.048097       1.882570                    0.982649       5.425569      18.261950       0.354320       1.421482      -0.674424       0.037399       0.000000      -0.030899       0.048512       0.000000      -0.071702       0.000000       0.013027      -0.175013      -0.097066       0.022655       0.074411              2.864186       4.213059      -0.000000       0.085156       2.108172      -0.000000       2.271328           0.032284
           32              H       3.999173       2.493950      16.759587       0.078340       1.982822 0.16390998E+02  0.19611950E+03                                 2.772796                            2.492980      -1.640802       2.085081                    0.987105       4.851024      15.928300       0.360021       1.421881      -0.677826      -0.021311      -0.000000       0.005780       0.022081      -0.000000       0.059443       0.000000      -0.027663       0.024733      -0.065724       0.009709       0.056015              2.851114       3.835493       0.000000      -0.779869       2.042632       0.000000       2.675216           0.016450
           33              C       3.173802       4.847141       5.647233       0.112379      27.507104 0.35405459E+03  0.81649670E+04                                 8.618222                            6.711495      -0.512954       1.831243                    0.997472      29.859514      94.405625       0.556701       0.477089      -0.996166      -0.059500       0.017166       0.001233       0.061939       0.082777      -0.053731       0.070764       0.026216       0.047834      -0.141724       0.064169       0.077555              9.495868      12.440867      -0.596926      -1.491004       9.625359      -2.793358       6.421377           0.031882
           34              C       1.136215       4.894127       6.154171       0.120748      24.546148 0.30989148E+03  0.67872353E+04                                 7.506010                            5.924981       0.453369       2.163845                    0.999734      26.432498      76.723929       0.658305       0.424811      -1.044404       0.048828      -0.008910      -0.014086       0.051594      -0.011751       0.006532       0.000978       0.000455       0.038925      -0.019124       0.003756       0.015368              8.167823      10.526580      -0.300063      -1.353321       7.936804      -2.601357       6.040085           0.010581
           35              C       0.626248       5.128659      14.402633       0.112379      27.507106 0.35405465E+03  0.81649689E+04                                 8.618223                            6.711495      -0.512953       1.831243                    0.997472      29.859515      94.405631       0.556701       0.477089      -0.996166       0.059500      -0.017166       0.001233       0.061939       0.082777       0.053731      -0.070764       0.026216       0.047834      -0.141724       0.064169       0.077555              9.495868      12.440868      -0.596925       1.491004       9.625360       2.793358       6.421377           0.031882
           36              C       2.663835       5.081673      14.909571       0.120747      24.546151 0.30989153E+03  0.67872370E+04                                 7.506013                            5.924983       0.453368       2.163845                    0.999734      26.432503      76.723965       0.658305       0.424811      -1.044404      -0.048828       0.008910      -0.014086       0.051594      -0.011751      -0.006532      -0.000978       0.000455       0.038925      -0.019124       0.003756       0.015368              8.167826      10.526584      -0.300063       1.353321       7.936808       2.601358       6.040087           0.010581
           37              C       4.426298       9.835041      11.863567       0.112379      27.507108 0.35405467E+03  0.81649692E+04                                 8.618223                            6.711495      -0.512952       1.831243                    0.997472      29.859515      94.405627       0.556701       0.477089      -0.996166       0.059500       0.017166      -0.001233       0.061939      -0.082777      -0.053731      -0.070764       0.026216       0.047834      -0.141724       0.064169       0.077555              9.495868      12.440868       0.596925      -1.491004       9.625359       2.793358       6.421377           0.031882
           38              C       6.463885       9.882027      11.356629       0.120748      24.546146 0.30989142E+03  0.67872340E+04                                 7.506011                            5.924981       0.453368       2.163845                    0.999734      26.432499      76.723944       0.658305       0.424811      -1.044404      -0.048828      -0.008910       0.014086       0.051594       0.011751       0.006532      -0.000978       0.000455       0.038925      -0.019124       0.003756       0.015369              8.167824      10.526582       0.300062      -1.353322       7.936804       2.601357       6.040085           0.010581
           39              C       6.973852       0.140759       3.108167       0.112379      27.507104 0.35405457E+03  0.81649666E+04                                 8.618222                            6.711495      -0.512953       1.831243                    0.997472      29.859515      94.405634       0.556701       0.477089      -0.996166      -0.059500      -0.017166      -0.001233       0.061939      -0.082777       0.053731       0.070764       0.026215       0.047834      -0.141724       0.064169       0.077555              9.495868      12.440870       0.596926       1.491004       9.625359      -2.793357       6.421376           0.031882
           40              C       4.936265       0.093773       2.601229       0.120748      24.546148 0.30989142E+03  0.67872343E+04                                 7.506012                            5.924982       0.453368       2.163845                    0.999734      26.432503      76.723972       0.658305       0.424811      -1.044404       0.048828       0.008910       0.014086       0.051594       0.011751      -0.006532       0.000978       0.000455       0.038925      -0.019124       0.003756       0.015368              8.167826      10.526586       0.300062       1.353323       7.936806      -2.601358       6.040087           0.010581
           41              C       4.426298       5.128659      11.863567       0.112379      27.507107 0.35405466E+03  0.81649690E+04                                 8.618223                            6.711496      -0.512953       1.831243                    0.997472      29.859513      94.405620       0.556701       0.477089      -0.996166       0.059500      -0.017166      -0.001233       0.061939       0.082777      -0.053731       0.070764       0.026216       0.047834      -0.141724       0.064169       0.077555              9.495868      12.440867      -0.596925      -1.491004       9.625360      -2.793358       6.421378           0.031883
           42              C       6.463885       5.081673      11.356629       0.120748      24.546143 0.30989137E+03  0.67872324E+04                                 7.506010                            5.924980       0.453368       2.163845                    0.999734      26.432497      76.723936       0.658305       0.424811      -1.044404      -0.048828       0.008910       0.014086       0.051594      -0.011751       0.006532       0.000978       0.000455       0.038925      -0.019124       0.003756       0.015368              8.167823      10.526581      -0.300062      -1.353322       7.936803      -2.601357       6.040085           0.010581
           43              C       6.973852       4.847141       3.108167       0.112379      27.507101 0.35405458E+03  0.81649666E+04                                 8.618222                            6.711495      -0.512953       1.831243                    0.997472      29.859510      94.405610       0.556701       0.477089      -0.996166      -0.059500       0.017166      -0.001233       0.061939       0.082777       0.053731      -0.070764       0.026215       0.047833      -0.141724       0.064169       0.077555              9.495867      12.440867      -0.596925       1.491004       9.625359       2.793358       6.421377           0.031882
           44              C       4.936265       4.894127       2.601229       0.120748      24.546149 0.30989148E+03  0.67872357E+04                                 7.506012                            5.924982       0.453367       2.163845                    0.999734      26.432503      76.723968       0.658305       0.424811      -1.044404       0.048828      -0.008910       0.014086       0.051594      -0.011751      -0.006532      -0.000978       0.000455       0.038925      -0.019124       0.003756       0.015368              8.167826      10.526584      -0.300062       1.353322       7.936806       2.601358       6.040086           0.010581
           45              C       3.173802       0.140759       5.647233       0.112379      27.507104 0.35405461E+03  0.81649673E+04                                 8.618222                            6.711495      -0.512953       1.831243                    0.997472      29.859511      94.405609       0.556701       0.477089      -0.996166      -0.059500      -0.017166       0.001233       0.061939      -0.082777      -0.053731      -0.070764       0.026216       0.047834      -0.141724       0.064169       0.077555              9.495867      12.440866       0.596925      -1.491004       9.625359       2.793358       6.421377           0.031882
           46              C       1.136215       0.093773       6.154171       0.120748      24.546139 0.30989133E+03  0.67872311E+04                                 7.506008                            5.924979       0.453369       2.163845                    0.999734      26.432492      76.723909       0.658305       0.424811      -1.044404       0.048828       0.008910      -0.014086       0.051594       0.011750       0.006532      -0.000978       0.000455       0.038925      -0.019124       0.003755       0.015368              8.167821      10.526578       0.300062      -1.353321       7.936802       2.601356       6.040084           0.010581
           47              C       0.626248       9.835041      14.402633       0.112379      27.507113 0.35405477E+03  0.81649722E+04                                 8.618224                            6.711496      -0.512953       1.831243                    0.997472      29.859518      94.405639       0.556701       0.477089      -0.996166       0.059500       0.017166       0.001233       0.061939      -0.082777       0.053731       0.070764       0.026216       0.047833      -0.141724       0.064169       0.077555              9.495869      12.440869       0.596925       1.491004       9.625361      -2.793359       6.421378           0.031882
           48              C       2.663835       9.882027      14.909571       0.120748      24.546143 0.30989139E+03  0.67872332E+04                                 7.506011                            5.924981       0.453368       2.163845                    0.999734      26.432498      76.723949       0.658305       0.424811      -1.044404      -0.048828      -0.008910      -0.014086       0.051594       0.011751      -0.006532       0.000978       0.000455       0.038925      -0.019124       0.003756       0.015368              8.167825      10.526583       0.300062       1.353322       7.936805      -2.601357       6.040086           0.010581
           49              C       3.128961       2.493950      10.259228       0.122447      27.072279 0.35109021E+03  0.80712173E+04                                 8.539019                            6.694135      -0.456039       1.854596                    0.997252      29.430524      92.588698       0.556653       0.478632      -0.996397      -0.061395      -0.000000       0.011327       0.062431      -0.000000       0.097800       0.000000      -0.052720      -0.214545      -0.136896       0.062118       0.074779              9.415417      12.724780      -0.000000       0.687990       4.478825      -0.000000      11.042647           0.029548
           50              C       1.049574       2.493950       9.931075       0.116555      24.645948 0.30731271E+03  0.67113139E+04                                 7.479173                            5.854775       0.568117       2.199947                    0.999788      26.389067      76.286676       0.670514       0.418284      -1.049297       0.052801      -0.000000      -0.001052       0.052812      -0.000000      -0.013401       0.000000      -0.019181       0.000189      -0.019029       0.009470       0.009559              8.161460      10.717524       0.000000       0.722920       3.894038      -0.000000       9.872819           0.009003
           51              C       0.671089       7.481850       1.503828       0.122447      27.072283 0.35109027E+03  0.80712191E+04                                 8.539020                            6.694136      -0.456039       1.854596                    0.997252      29.430528      92.588721       0.556653       0.478632      -0.996397       0.061395       0.000000       0.011327       0.062431       0.000000      -0.097800       0.000000      -0.052720      -0.214545      -0.136896       0.062117       0.074779              9.415419      12.724783      -0.000000      -0.687991       4.478825       0.000000      11.042649           0.029548
           52              C       2.750476       7.481850       1.175675       0.116556      24.645944 0.30731264E+03  0.67113123E+04                                 7.479173                            5.854775       0.568117       2.199947                    0.999788      26.389066      76.286687       0.670514       0.418284      -1.049297      -0.052801       0.000000      -0.001052       0.052812       0.000000       0.013402       0.000000      -0.019181       0.000189      -0.019029       0.009470       0.009559              8.161461      10.717527       0.000000      -0.722921       3.894039       0.000000       9.872818           0.009002
           53              C       4.471139       7.481850       7.251572       0.122447      27.072280 0.35109024E+03  0.80712180E+04                                 8.539019                            6.694135      -0.456039       1.854596                    0.997252      29.430523      92.588688       0.556653       0.478632      -0.996397       0.061395       0.000000      -0.011327       0.062431       0.000000       0.097800       0.000000      -0.052720      -0.214545      -0.136896       0.062118       0.074779              9.415417      12.724778       0.000000       0.687990       4.478824       0.000000      11.042648           0.029548
           54              C       6.550526       7.481850       7.579725       0.116555      24.645944 0.30731267E+03  0.67113127E+04                                 7.479172                            5.854774       0.568118       2.199948                    0.999788      26.389064      76.286665       0.670514       0.418284      -1.049297      -0.052801       0.000000       0.001052       0.052812      -0.000000      -0.013401      -0.000000      -0.019181       0.000189      -0.019029       0.009470       0.009559              8.161460      10.717523       0.000000       0.722920       3.894038       0.000000       9.872818           0.009002
           55              C       6.929011       2.493950      16.006972       0.122447      27.072278 0.35109018E+03  0.80712167E+04                                 8.539019                            6.694135      -0.456039       1.854596                    0.997252      29.430523      92.588699       0.556653       0.478632      -0.996397      -0.061395       0.000000      -0.011327       0.062431       0.000000      -0.097800      -0.000000      -0.052720      -0.214545      -0.136896       0.062117       0.074779              9.415418      12.724782       0.000000      -0.687991       4.478825      -0.000000      11.042647           0.029548
           56              C       4.849624       2.493950      16.335125       0.116555      24.645946 0.30731261E+03  0.67113118E+04                                 7.479175                            5.854775       0.568115       2.199947                    0.999788      26.389070      76.286711       0.670514       0.418284      -1.049297       0.052801      -0.000000       0.001052       0.052812      -0.000000       0.013402      -0.000000      -0.019181       0.000189      -0.019029       0.009470       0.009559              8.161463      10.717530       0.000000      -0.722923       3.894039      -0.000000       9.872820           0.009002
           57              N       2.247350       4.149733       6.333656      -0.241148      40.254888 0.55092739E+03  0.13733278E+05                                10.259166                            7.894513      -0.291154       1.936175                    0.996356      29.493744      87.121441       0.579213       0.424217      -1.059974      -0.031211       0.062598      -0.039026       0.080098       0.040752      -0.055188      -0.020403      -0.025002      -0.006466      -0.066263      -0.011471       0.077734             11.830327      10.429894      -0.841449      -0.614013      15.732342      -6.179563       9.328744           0.023656
           58              N       2.689523       5.934304       5.085311      -0.176960      36.065454 0.51508469E+03  0.12492976E+05                                 9.326689                            7.463914      -0.090604       2.001408                    0.998085      27.955206      78.690589       0.622634       0.405589      -1.083326      -0.109957      -0.057260       0.077333       0.146115      -0.026817       0.010981       0.016084       0.080238      -0.114017      -0.052892      -0.014701       0.067593             10.598445      12.142064       0.342650      -0.933331      11.914698      -3.867697       7.738573          -0.003717
           59              N       1.355250       5.966825       5.416266      -0.173335      37.042171 0.52044026E+03  0.12646930E+05                                 9.509488                            7.531700      -0.054595       2.013714                    0.998030      27.905339      78.450142       0.616659       0.408739      -1.081970       0.128166      -0.077401       0.001226       0.149729       0.038543      -0.027309      -0.010279       0.074490      -0.040002      -0.046988      -0.023428       0.070416             10.870826      12.666640      -2.004020       0.504134      12.057378      -3.971414       7.888462           0.002439
           60              N       1.552700       5.826067      15.089056      -0.241148      40.254907 0.55092767E+03  0.13733287E+05                                10.259169                            7.894516      -0.291154       1.936175                    0.996356      29.493754      87.121487       0.579213       0.424217      -1.059974       0.031211      -0.062598      -0.039026       0.080098       0.040752       0.055188       0.020403      -0.025002      -0.006466      -0.066263      -0.011471       0.077734             11.830332      10.429897      -0.841450       0.614013      15.732351       6.179566       9.328747           0.023656
           61              N       1.110527       4.041496      13.840711      -0.176960      36.065456 0.51508471E+03  0.12492976E+05                                 9.326689                            7.463913      -0.090603       2.001408                    0.998085      27.955207      78.690590       0.622634       0.405589      -1.083326       0.109957       0.057260       0.077333       0.146115      -0.026817      -0.010981      -0.016084       0.080238      -0.114017      -0.052892      -0.014701       0.067593             10.598445      12.142063       0.342651       0.933331      11.914698       3.867697       7.738573          -0.003717
           62              N       2.444800       4.008975      14.171666      -0.173335      37.042171 0.52044025E+03  0.12646930E+05                                 9.509488                            7.531700      -0.054595       2.013714                    0.998030      27.905339      78.450144       0.616659       0.408739      -1.081970      -0.128166       0.077401       0.001226       0.149729       0.038543       0.027309       0.010279       0.074490      -0.040002      -0.046987      -0.023429       0.070416             10.870827      12.666639      -2.004020      -0.504133      12.057379       3.971414       7.888462           0.002438
           63              N       5.352750       9.137633      11.177144      -0.241148      40.254896 0.55092750E+03  0.13733282E+05                                10.259167                            7.894515      -0.291154       1.936175                    0.996356      29.493748      87.121461       0.579213       0.424217      -1.059974       0.031211       0.062598       0.039026       0.080098      -0.040752      -0.055188       0.020403      -0.025002      -0.006465      -0.066263      -0.011471       0.077734             11.830329      10.429896       0.841450      -0.614013      15.732346       6.179564       9.328745           0.023656
           64              N       4.910577       0.946404      12.425489      -0.176959      36.065452 0.51508465E+03  0.12492974E+05                                 9.326688                            7.463913      -0.090603       2.001408                    0.998085      27.955205      78.690582       0.622634       0.405589      -1.083326       0.109957      -0.057260      -0.077333       0.146115       0.026817       0.010981      -0.016084       0.080238      -0.114017      -0.052892      -0.014701       0.067593             10.598444      12.142062      -0.342650      -0.933331      11.914697       3.867696       7.738572          -0.003717
           65              N       6.244850       0.978925      12.094534      -0.173335      37.042174 0.52044030E+03  0.12646931E+05                                 9.509488                            7.531700      -0.054595       2.013714                    0.998030      27.905340      78.450144       0.616660       0.408739      -1.081970      -0.128166      -0.077401      -0.001226       0.149729      -0.038543      -0.027309       0.010279       0.074490      -0.040002      -0.046987      -0.023428       0.070416             10.870827      12.666639       2.004019       0.504133      12.057378       3.971414       7.888462           0.002438
           66              N       6.047400       0.838167       2.421744      -0.241149      40.254910 0.55092771E+03  0.13733289E+05                                10.259170                            7.894516      -0.291154       1.936175                    0.996356      29.493755      87.121491       0.579213       0.424217      -1.059974      -0.031211      -0.062598       0.039026       0.080098      -0.040752       0.055188      -0.020403      -0.025002      -0.006466      -0.066263      -0.011471       0.077734             11.830333      10.429900       0.841451       0.614014      15.732351      -6.179566       9.328747           0.023656
           67              N       6.489573       9.029396       3.670089      -0.176960      36.065457 0.51508471E+03  0.12492976E+05                                 9.326690                            7.463914      -0.090604       2.001408                    0.998085      27.955207      78.690593       0.622634       0.405589      -1.083326      -0.109957       0.057260      -0.077333       0.146115       0.026817      -0.010981       0.016084       0.080238      -0.114017      -0.052892      -0.014701       0.067594             10.598446      12.142065      -0.342650       0.933331      11.914699      -3.867697       7.738573          -0.003717
           68              N       5.155300       8.996875       3.339134      -0.173335      37.042180 0.52044038E+03  0.12646934E+05                                 9.509490                            7.531701      -0.054594       2.013714                    0.998030      27.905343      78.450158       0.616659       0.408739      -1.081970       0.128166       0.077401      -0.001226       0.149729      -0.038543       0.027309      -0.010279       0.074490      -0.040002      -0.046987      -0.023429       0.070416             10.870829      12.666642       2.004020      -0.504133      12.057381      -3.971415       7.888463           0.002439
           69              N       5.352750       5.826067      11.177144      -0.241148      40.254896 0.55092752E+03  0.13733282E+05                                10.259167                            7.894514      -0.291153       1.936175                    0.996356      29.493748      87.121456       0.579213       0.424217      -1.059974       0.031211      -0.062598       0.039026       0.080098       0.040752      -0.055188      -0.020403      -0.025002      -0.006466      -0.066263      -0.011471       0.077734             11.830328      10.429896      -0.841450      -0.614013      15.732344      -6.179563       9.328744           0.023656
           70              N       4.910577       4.041496      12.425489      -0.176959      36.065449 0.51508460E+03  0.12492973E+05                                 9.326688                            7.463913      -0.090603       2.001408                    0.998085      27.955203      78.690576       0.622634       0.405589      -1.083326       0.109957       0.057260      -0.077333       0.146115      -0.026817       0.010981       0.016084       0.080238      -0.114017      -0.052892      -0.014701       0.067594             10.598443      12.142062       0.342651      -0.933331      11.914696      -3.867696       7.738572          -0.003717
           71              N       6.244850       4.008975      12.094534      -0.173335      37.042166 0.52044018E+03  0.12646927E+05                                 9.509486                            7.531699      -0.054594       2.013714                    0.998030      27.905336      78.450125       0.616660       0.408739      -1.081970      -0.128166       0.077401      -0.001226       0.149729       0.038543      -0.027309      -0.010279       0.074490      -0.040002      -0.046987      -0.023428       0.070416             10.870824      12.666636      -2.004018       0.504133      12.057376      -3.971413       7.888461           0.002438
           72              N       6.047400       4.149733       2.421744      -0.241149      40.254904 0.55092762E+03  0.13733286E+05                                10.259169                            7.894516      -0.291154       1.936175                    0.996356      29.493752      87.121478       0.579213       0.424217      -1.059974      -0.031211       0.062598       0.039026       0.080098       0.040752       0.055188       0.020403      -0.025002      -0.006466      -0.066263      -0.011471       0.077734             11.830331      10.429898      -0.841451       0.614013      15.732350       6.179565       9.328746           0.023656
           73              N       6.489573       5.934304       3.670089      -0.176960      36.065458 0.51508475E+03  0.12492978E+05                                 9.326690                            7.463914      -0.090604       2.001407                    0.998085      27.955208      78.690599       0.622634       0.405589      -1.083326      -0.109957      -0.057260      -0.077333       0.146115      -0.026817      -0.010981      -0.016084       0.080238      -0.114017      -0.052892      -0.014701       0.067593             10.598446      12.142065       0.342652       0.933331      11.914700       3.867698       7.738574          -0.003717
           74              N       5.155300       5.966825       3.339134      -0.173335      37.042171 0.52044025E+03  0.12646929E+05                                 9.509488                            7.531700      -0.054595       2.013714                    0.998030      27.905339      78.450142       0.616660       0.408739      -1.081970       0.128166      -0.077401      -0.001226       0.149729       0.038543       0.027309       0.010279       0.074490      -0.040002      -0.046987      -0.023429       0.070416             10.870826      12.666639      -2.004019      -0.504133      12.057379       3.971414       7.888462           0.002438
           75              N       2.247350       0.838167       6.333656      -0.241148      40.254889 0.55092742E+03  0.13733279E+05                                10.259165                            7.894513      -0.291153       1.936176                    0.996356      29.493744      87.121437       0.579213       0.424217      -1.059974      -0.031211      -0.062598      -0.039026       0.080098      -0.040752      -0.055188       0.020403      -0.025002      -0.006466      -0.066263      -0.011471       0.077734             11.830326      10.429894       0.841450      -0.614013      15.732341       6.179562       9.328743           0.023656
           76              N       2.689523       9.029396       5.085311      -0.176960      36.065457 0.51508473E+03  0.12492977E+05                                 9.326689                            7.463914      -0.090603       2.001408                    0.998085      27.955207      78.690589       0.622634       0.405589      -1.083326      -0.109957       0.057260       0.077333       0.146115       0.026817       0.010981      -0.016084       0.080238      -0.114017      -0.052892      -0.014701       0.067593             10.598445      12.142064      -0.342650      -0.933331      11.914698       3.867697       7.738573          -0.003717
           77              N       1.355250       8.996875       5.416266      -0.173335      37.042166 0.52044018E+03  0.12646927E+05                                 9.509487                            7.531700      -0.054594       2.013714                    0.998030      27.905336      78.450128       0.616660       0.408739      -1.081970       0.128166       0.077401       0.001226       0.149729      -0.038543      -0.027309       0.010279       0.074490      -0.040002      -0.046987      -0.023428       0.070416             10.870825      12.666637       2.004019       0.504133      12.057376       3.971413       7.888461           0.002439
           78              N       1.552700       9.137633      15.089056      -0.241148      40.254899 0.55092755E+03  0.13733284E+05                                10.259168                            7.894515      -0.291154       1.936175                    0.996356      29.493750      87.121470       0.579213       0.424217      -1.059974       0.031211       0.062598      -0.039026       0.080098      -0.040752       0.055188      -0.020403      -0.025002      -0.006466      -0.066263      -0.011471       0.077734             11.830330      10.429897       0.841451       0.614013      15.732348      -6.179564       9.328745           0.023656
           79              N       1.110527       0.946404      13.840711      -0.176959      36.065452 0.51508465E+03  0.12492974E+05                                 9.326688                            7.463913      -0.090604       2.001408                    0.998085      27.955205      78.690583       0.622634       0.405589      -1.083326       0.109957      -0.057260       0.077333       0.146115       0.026817      -0.010981       0.016084       0.080238      -0.114017      -0.052892      -0.014701       0.067594             10.598444      12.142063      -0.342651       0.933331      11.914697      -3.867696       7.738572          -0.003717
           80              N       2.444800       0.978925      14.171666      -0.173335      37.042167 0.52044020E+03  0.12646928E+05                                 9.509487                            7.531700      -0.054594       2.013714                    0.998030      27.905337      78.450134       0.616660       0.408739      -1.081970      -0.128166      -0.077400       0.001226       0.149729      -0.038543       0.027309      -0.010279       0.074490      -0.040002      -0.046987      -0.023429       0.070416             10.870826      12.666638       2.004019      -0.504133      12.057377      -3.971414       7.888461           0.002438
           81              N       2.224549       2.493950       9.260937      -0.244709      40.865356 0.55572010E+03  0.13892951E+05                                10.384445                            7.948681      -0.297296       1.933536                    0.996333      29.648723      87.916330       0.574649       0.426349      -1.057871      -0.035457      -0.000000       0.068929       0.077514      -0.000000       0.069287      -0.000000       0.027697       0.109965      -0.056187      -0.032176       0.088363             11.998419      10.830377       0.000000      -0.195644       5.400333      -0.000000      19.764548           0.025371
           82              N       2.575674       2.493950      11.458192      -0.174632      35.852733 0.51957845E+03  0.12615731E+05                                 9.272190                            7.494956      -0.098834       2.000930                    0.997431      27.846567      78.151366       0.622195       0.405432      -1.084601      -0.111597      -0.000000      -0.099058       0.149220       0.000000      -0.027342       0.000000       0.079541      -0.148648      -0.055763      -0.014996       0.070759             10.476348      12.261368      -0.000000       0.575608       5.319985      -0.000000      13.847690          -0.003966
           83              N       1.218296       2.493950      11.241934      -0.173333      37.372620 0.51493180E+03  0.12462934E+05                                 9.504691                            7.444067       0.068408       2.048881                    0.998924      27.816799      77.699807       0.627095       0.403554      -1.086900       0.133960      -0.000000      -0.059290       0.146494      -0.000000       0.049049       0.000000       0.063137      -0.035222      -0.042019      -0.025698       0.067717             10.908918      12.873613       0.000000      -2.083194       5.218597      -0.000000      14.634545           0.002362
           84              N       1.575501       7.481850       0.505537      -0.244709      40.865361 0.55572018E+03  0.13892954E+05                                10.384447                            7.948683      -0.297296       1.933536                    0.996333      29.648726      87.916350       0.574648       0.426349      -1.057871       0.035457      -0.000000       0.068929       0.077514       0.000000      -0.069287       0.000000       0.027698       0.109966      -0.056187      -0.032176       0.088363             11.998421      10.830380       0.000000       0.195645       5.400334       0.000000      19.764550           0.025371
           85              N       1.224376       7.481850       2.702792      -0.174632      35.852733 0.51957844E+03  0.12615731E+05                                 9.272190                            7.494957      -0.098835       2.000930                    0.997431      27.846567      78.151372       0.622195       0.405432      -1.084601       0.111597       0.000000      -0.099058       0.149220      -0.000000       0.027342      -0.000000       0.079541      -0.148648      -0.055763      -0.014996       0.070759             10.476349      12.261370      -0.000000      -0.575609       5.319985       0.000000      13.847691          -0.003966
           86              N       2.581754       7.481850       2.486534      -0.173333      37.372616 0.51493174E+03  0.12462932E+05                                 9.504691                            7.444067       0.068408       2.048881                    0.998924      27.816797      77.699803       0.627095       0.403554      -1.086900      -0.133960       0.000000      -0.059290       0.146494       0.000000      -0.049049       0.000000       0.063137      -0.035222      -0.042019      -0.025698       0.067717             10.908918      12.873613       0.000000       2.083193       5.218597       0.000000      14.634545           0.002362
           87              N       5.375551       7.481850       8.249863      -0.244709      40.865360 0.55572018E+03  0.13892954E+05                                10.384446                            7.948682      -0.297295       1.933536                    0.996333      29.648725      87.916337       0.574649       0.426349      -1.057871       0.035457       0.000000      -0.068929       0.077514      -0.000000       0.069287      -0.000000       0.027697       0.109965      -0.056187      -0.032176       0.088363             11.998420      10.830377       0.000000      -0.195645       5.400333       0.000000      19.764550           0.025371
           88              N       5.024426       7.481850       6.052608      -0.174632      35.852733 0.51957845E+03  0.12615731E+05                                 9.272190                            7.494956      -0.098835       2.000930                    0.997431      27.846567      78.151367       0.622195       0.405432      -1.084601       0.111597       0.000000       0.099058       0.149220       0.000000      -0.027342       0.000000       0.079541      -0.148648      -0.055763      -0.014996       0.070759             10.476348      12.261368       0.000000       0.575609       5.319985      -0.000000      13.847691          -0.003966
           89              N       6.381804       7.481850       6.268866      -0.173333      37.372621 0.51493181E+03  0.12462934E+05                                 9.504692                            7.444067       0.068407       2.048881                    0.998924      27.816799      77.699809       0.627095       0.403554      -1.086900      -0.133960       0.000000       0.059290       0.146494      -0.000000       0.049049       0.000000       0.063137      -0.035222      -0.042019      -0.025698       0.067717             10.908919      12.873613       0.000000      -2.083194       5.218597       0.000000      14.634546           0.002362
           90              N       6.024599       2.493950      17.005263      -0.244709      40.865358 0.55572014E+03  0.13892953E+05                                10.384446                            7.948682      -0.297295       1.933536                    0.996333      29.648724      87.916339       0.574649       0.426349      -1.057871      -0.035457      -0.000000      -0.068929       0.077514       0.000000      -0.069287      -0.000000       0.027698       0.109966      -0.056187      -0.032176       0.088363             11.998420      10.830380       0.000000       0.195645       5.400333      -0.000000      19.764546           0.025371
           91              N       6.375724       2.493950      14.808008      -0.174632      35.852740 0.51957856E+03  0.12615735E+05                                 9.272191                            7.494957      -0.098834       2.000930                    0.997431      27.846570      78.151376       0.622195       0.405432      -1.084601      -0.111597       0.000000       0.099058       0.149220       0.000000       0.027342      -0.000000       0.079541      -0.148648      -0.055763      -0.014996       0.070759             10.476349      12.261371       0.000000      -0.575610       5.319985      -0.000000      13.847692          -0.003966
           92              N       5.018346       2.493950      15.024266      -0.173332      37.372613 0.51493167E+03  0.12462930E+05                                 9.504690                            7.444066       0.068408       2.048881                    0.998924      27.816795      77.699791       0.627095       0.403554      -1.086900       0.133960       0.000000       0.059290       0.146494      -0.000000      -0.049049      -0.000000       0.063137      -0.035223      -0.042019      -0.025698       0.067717             10.908917      12.873610       0.000000       2.083190       5.218596      -0.000000      14.634543           0.002362

******************************************************
Auxiliary information for the entire system
The total spin magnetic moment of the unit cell is   3.986010
The total net atomic charge of the unit cell is   -0.000003
Accuracy of reproducing the electrostatic potential in the unit cell:
  The inner radius (bohr) =    5.0000
  The outer radius (bohr) =   12.0000
  Valid grid points have density less than (e/(bohr^3)) =    0.0001
  The number of valid grid points were=            0
  The rms potential error without charges in kcal/mol is=          NaN
  The rms potential error with partial charges in kcal/mol is=          NaN
  The RRMSE value at monopole order=          NaN
  The rms potential error with partial charges and cloud penetration in kcal/mol is=          NaN
  The RRMSE value at monopole order with cloud penetration is=          NaN
  The rms potential error with partial charges and atomic dipoles in kcal/mol is=          NaN
  The RRMSE value at dipole order=          NaN
  The rms potential error with partial charges, atomic dipoles and cloud penetration in kcal/mol is=          NaN
  The RRMSE value at dipole order with cloud penetration=          NaN

******************************************************
The electron densities and ab initio electrostatic potential were computed in VASP using the PBE functional and
projector augmented wave method. See the main text of the journal article for a description of computational details.
The atomic charges, dipoles, and quadrupoles were computed with the DDEC6 method as described in
(a) T. A. Manz and N. Gabaldon Limas, RSC Adv. 6 (2016) 47771-47801 DOI: 10.1039/c6ra04656h
(b) N. Gabaldon Limas and T. A. Manz, RSC Adv. 8 (2018) 2678-2707 DOI: 10.1039/c7ra11829e.
For each atom in the material, the electron cloud parameters were fit to the spherically averaged atom-in-material
electron density using radial positions for which this density was between 10^-4 and 10^-2 electrons per cubic bohr.
The polarizabilities, dispersion coefficients, and quantum Drude oscillator (QDO) parameters were fit using the MCLF method.
The magnetic structure of the system was optimized in VASP from the default ferromagnetic initial guess using spin polarization.
The atomic spin moments (ASMs) were computed on this optimized magnetic structure using the DDEC6 partition as inputs
to the method of T. A. Manz and D. S. Sholl, J. Chem. Theory Comput. 7 (2011) 4146-4164 DOI: 10.1021/ct200539n.
The RMSE and RRMSE were computed using a uniform grid with Ewald summation.
