# Supplementary material for: A collection of forcefield precursors for metal–organic frameworks
Source: RSC Adv. 2019 Nov 13;9(63):36492–507. doi: 10.1039/c9ra07327b (PMC9075174; doi:10.1039/c9ra07327b)
Supplement: RA-009-C9RA07327B-s4167 [file RA-009-C9RA07327B-s4167.xyz]

  580
jmolscript: load "" {1 1 1} spacegroup "x,y,z" unitcell [{     11.042000     0.000000     0.000000 }, {     -1.902730    15.487557     0.000000 }, {      0.000000     0.000000    42.906000 }]
Zn     8.664420     1.420209    33.461960     0.777139
Zn     2.917617    13.939266    39.398864     0.804996
Zn     6.637562     7.638773     5.395859     0.798169
Zn     6.947215     6.323570    12.008960     0.777139
Zn    -0.250712     9.292070    17.945864     0.804996
Zn     8.974073     0.105006    26.848859     0.798169
Zn     0.474850    14.067348     9.444040     0.777139
Zn     6.221653     1.548291     3.507136     0.804996
Zn     2.501708     7.848784    37.510141     0.798169
Zn     2.192055     9.163987    30.897040     0.777139
Zn     9.389982     6.195487    24.960136     0.804996
Zn     0.165197    15.382551    16.057141     0.798169
H      4.295611    13.407578    33.011876     0.112858
H      3.714806     0.159522    35.242988     0.139772
H      0.496777    12.224329    33.638304     0.131978
H      1.289125     0.418164    35.487553     0.089463
H      0.147367    15.176257    36.654596     0.098896
H      0.589147    -0.013939    38.490973     0.109893
H      7.758690    15.112758    39.567913     0.116160
H      6.128570    13.776182    36.242698     0.105761
H      8.173948    14.042568    35.118561     0.103885
H      3.747141     2.502789    38.134853     0.126718
H      1.715280     5.550740    39.760990     0.126526
H      1.370747     1.901872    41.314187     0.148313
H     -0.557045     5.612691    40.756409     0.080849
H      0.640328     6.193474    41.593076     0.092491
H      0.595543     6.072671     1.274308     0.149070
H      9.946005     6.368483     3.102104     0.097856
H      6.887882     6.058732     0.523453     0.110105
H      8.340757     5.710262    41.601658     0.131932
H      7.149275    13.853620    32.569945     0.125062
H      9.071283    12.949146    31.445807     0.147286
H     -0.335213    13.406029    29.609431     0.140112
H      1.853221    13.200045    28.768473     0.133533
H      4.869093    13.170618    30.613431     0.135049
H      6.930943    13.779279    29.480713     0.113624
H      5.916581     0.159522    27.747310     0.099039
H      4.946288     0.633441    31.175500     0.136802
H      2.798666     0.758890    32.106560     0.130007
H      0.570618     1.296309    32.205244     0.107163
H      0.026551     2.956575    35.157176     0.119398
H     -0.208450     3.548199    37.474100     0.132441
H     10.044085     2.442388    39.692341     0.122399
H      9.070252     2.378889    41.781863     0.134737
H      7.811471     1.920457     0.755146     0.091143
H      4.502903     3.523419     1.711949     0.123949
H      4.868196     3.983400    42.228085     0.139654
H      5.487441     3.122291    40.121401     0.125596
H      6.493030     3.205924    38.036169     0.133260
H      7.528899     1.757838    36.298476     0.115208
H      3.044557    11.807713    37.049331     0.115206
H      1.132651    10.661634    36.041040     0.125133
H     -1.086769    10.976032    35.242988     0.129178
H      7.778466    10.341042    34.771022     0.122161
H      5.356637    10.694158    34.466390     0.135129
H      3.230782     9.527945    34.749569     0.118461
H      5.251702     9.058672    38.049041     0.119292
H      6.838442    10.793278    38.645434     0.139135
H      9.014330    11.417427    39.095947     0.133983
H     -0.144336    12.894940    39.048751     0.111241
H      9.413294     9.823757    11.558876     0.112858
H      0.854829     7.584257    13.789988     0.139772
H      2.170128    11.007007    12.185304     0.131978
H      3.280510     7.325614    14.034553     0.089462
H      2.519538     8.055078    15.201596     0.098896
H      3.980488     7.757717    17.037973     0.109893
H      5.950215     8.118577    18.114913     0.116160
H      7.580335     9.455154    14.789698     0.105761
H      5.534957     9.188768    13.665561     0.103885
H      0.822494     5.240989    16.681853     0.126718
H      2.854355     2.193038    18.307990     0.126526
H      3.198888     5.841907    19.861187     0.148313
H      5.126680     2.131088    19.303409     0.080849
H      3.929307     1.550304    20.140076     0.092491
H      3.974092     1.671107    22.727308     0.149070
H      5.665630     1.375295    24.555104     0.097856
H      8.723753     1.685046    21.976453     0.110106
H      7.270878     2.033516    20.148658     0.131932
H      6.559630     9.377716    11.116945     0.125062
H      4.637622    10.282189     9.992807     0.147285
H      3.002118     9.825306     8.156431     0.140112
H      0.813684    10.031291     7.315473     0.133533
H      8.839812    10.060717     9.160431     0.135049
H      6.777962     9.452056     8.027713     0.113624
H      9.695054     7.584257     6.294310     0.099039
H     -0.376653     7.110337     9.722500     0.136802
H      1.770969     6.984888    10.653560     0.130007
H      3.999017     6.447470    10.752244     0.107163
H      4.543084     4.787204    13.704176     0.119398
H      4.778085     4.195579    16.021100     0.132441
H      5.567550     5.301391    18.239341     0.122399
H      6.541383     5.364890    20.328863     0.134737
H      7.800164     5.823321    22.208146     0.091143
H      0.066732     4.220359    23.164949     0.123949
H     -0.298561     3.760379    20.775085     0.139654
H     10.124194     4.621487    18.668401     0.125596
H      9.118605     4.537854    16.583169     0.133260
H      8.082736     5.985941    14.845476     0.115208
H     -0.377652    11.423622    15.596331     0.115206
H      1.534254    12.569701    14.588040     0.125133
H      3.753674    12.255304    13.789988     0.129178
H      5.930439    12.890294    13.318022     0.122161
H      8.352268    12.537177    13.013390     0.135129
H     -0.563877    13.703390    13.296569     0.118461
H      8.457203    14.172663    16.596041     0.119292
H      6.870463    12.438057    17.192434     0.139135
H      4.694575    11.813908    17.642947     0.133983
H      2.811241    10.336396    17.595751     0.111241
H      4.843659     2.079979     9.894124     0.112858
H      5.424464    15.328035     7.663012     0.139772
H      8.642493     3.263228     9.267696     0.131978
H      7.850145    15.069393     7.418447     0.089463
H      8.991903     0.311300     6.251404     0.098896
H     10.452853     0.013939     4.415027     0.109893
H      1.380580     0.374799     3.338087     0.116160
H      3.010700     1.711375     6.663302     0.105761
H      0.965322     1.444989     7.787439     0.103885
H      5.392129    12.984768     4.771147     0.126718
H      7.423990     9.936817     3.145010     0.126526
H      7.768523    13.585685     1.591813     0.148314
H      9.696315     9.874866     2.149591     0.080849
H      8.498942     9.294083     1.312924     0.092491
H      8.543727     9.414886    41.631692     0.149072
H     -0.806735     9.119074    39.803896     0.097856
H      2.251388     9.428825    42.382547     0.110106
H      0.798513     9.777295     1.304342     0.131932
H      1.989995     1.633937    10.336055     0.125062
H      0.067987     2.538411    11.460193     0.147285
H      9.474483     2.081528    13.296569     0.140112
H      7.286049     2.287512    14.137527     0.133533
H      4.270177     2.316939    12.292569     0.135049
H      2.208327     1.708278    13.425287     0.113624
H      3.222689    15.328035    15.158690     0.099039
H      4.192982    14.854116    11.730500     0.136802
H      6.340604    14.728667    10.799440     0.130007
H      8.568652    14.191248    10.700756     0.107163
H      9.112719    12.530982     7.748824     0.119398
H      9.347720    11.939358     5.431900     0.132441
H     -0.904815    13.045169     3.213659     0.122399
H      0.069018    13.108668     1.124137     0.134737
H      1.327799    13.567100    42.150854     0.091143
H      4.636367    11.964138    41.194051     0.123949
H      4.271074    11.504157     0.677915     0.139654
H      3.651829    12.365266     2.784599     0.125596
H      2.646240    12.281633     4.869831     0.133260
H      1.610371    13.729719     6.607524     0.115208
H      6.094713     3.679844     5.856669     0.115206
H      8.006619     4.825923     6.864960     0.125133
H     10.226039     4.511525     7.663012     0.129178
H      1.360804     5.146515     8.134978     0.122161
H      3.782633     4.793399     8.439610     0.135129
H      5.908488     5.959612     8.156431     0.118461
H      3.887568     6.428885     4.856959     0.119292
H      2.300828     4.694279     4.260566     0.139135
H      0.124940     4.070130     3.810053     0.133983
H      9.283606     2.592617     3.857249     0.111241
H     -0.274024     5.663800    31.347124     0.112858
H      8.284441     7.903300    29.116012     0.139772
H      6.969142     4.480550    30.720696     0.131978
H      5.858760     8.161943    28.871447     0.089462
H      6.619732     7.432479    27.704404     0.098896
H      5.158782     7.729840    25.868027     0.109893
H      3.189055     7.368980    24.791087     0.116160
H      1.558935     6.032403    28.116302     0.105761
H      3.604313     6.298789    29.240439     0.103885
H      8.316776    10.246568    26.224147     0.126718
H      6.284915    13.294519    24.598010     0.126526
H      5.940382     9.645650    23.044813     0.148314
H      4.012590    13.356469    23.602591     0.080849
H      5.209963    13.937253    22.765924     0.092491
H      5.165178    13.816450    20.178692     0.149072
H      3.473640    14.112262    18.350896     0.097855
H      0.415517    13.802511    20.929547     0.110106
H      1.868392    13.454041    22.757342     0.131932
H      2.579640     6.109841    31.789055     0.125062
H      4.501648     5.205368    32.913193     0.147285
H      6.137152     5.662251    34.749569     0.140112
H      8.325586     5.456266    35.590527     0.133533
H      0.299458     5.426840    33.745569     0.135049
H      2.361308     6.035501    34.878287     0.113624
H     -0.555784     7.903300    36.611690     0.099039
H      9.515923     8.377220    33.183500     0.136802
H      7.368301     8.502669    32.252440     0.130007
H      5.140253     9.040087    32.153756     0.107163
H      4.596186    10.700353    29.201824     0.119398
H      4.361185    11.291978    26.884900     0.132441
H      3.571720    10.186166    24.666659     0.122399
H      2.597887    10.122667    22.577137     0.134737
H      1.339106     9.664236    20.697854     0.091143
H      9.072538    11.267198    19.741051     0.123949
H      9.437831    11.727178    22.130915     0.139654
H     -0.984924    10.866070    24.237599     0.125596
H      0.020665    10.949703    26.322831     0.133260
H      1.056534     9.501616    28.060524     0.115208
H      9.516922     4.063935    27.309669     0.115206
H      7.605016     2.917856    28.317960     0.125133
H      5.385596     3.232253    29.116012     0.129178
H      3.208831     2.597263    29.587978     0.122161
H      0.787002     2.950380    29.892610     0.135129
H      9.703147     1.784167    29.609431     0.118461
H      0.682067     1.314894    26.309959     0.119292
H      2.268807     3.049500    25.713566     0.139135
H      4.444695     3.673649    25.263053     0.133983
H      6.328029     5.151161    25.310249     0.111241
C      2.450971    12.603774    33.197230    -0.002132
C      3.455857    13.546966    33.384300    -0.190811
C      3.214420    14.685302    34.117135     0.014831
C      1.970648    14.886640    34.731978    -0.249634
C      0.986779    13.934155    34.561641     0.264472
C      1.190180    12.826795    33.780752    -0.260434
C      2.685929    11.383354    32.365712     0.567634
C      6.127951     0.317495    34.154892     0.585326
C     -0.559860    15.081783    35.997276    -0.062810
C      9.164393    14.824690    36.695356     0.099549
C      9.009901    15.120502    38.016432    -0.167045
C      7.824281    14.911420    38.660880    -0.094134
C      6.739922    14.417367    38.015145    -0.027352
C      6.864828    14.110713    36.702221    -0.122245
C      8.093282    14.285723    36.012722    -0.170671
C      5.453897    14.234614    38.756990     0.591775
C      2.639442     2.000992    39.729240     0.001745
C      3.165898     2.838869    38.778872    -0.182120
C      2.837510     4.181640    38.770291    -0.002777
C      1.941960     4.649365    39.741253    -0.268388
C      1.397150     3.799098    40.660729     0.267472
C      1.735401     2.474912    40.680037    -0.239664
C      3.074626     0.552906    39.793170     0.578194
C      3.482580     5.132576    37.811342     0.599597
C     -0.057763     5.521314    41.584495    -0.076775
C     10.036961     5.718006    42.798735     0.109722
C     -0.325516     6.020013     1.149881    -0.181151
C      9.661302     6.232193     2.226821    -0.135050
C      8.316006     6.235290     1.977967    -0.038566
C      7.807223     6.035501     0.660752    -0.087283
C      8.657479     5.801639    42.472649    -0.170561
C      7.441769     6.574468     3.123557     0.628947
C      7.912920    14.333734    32.344688    -0.031785
C      8.963017    13.830388    31.722122    -0.093059
C      0.100661    14.801458    30.938229     0.180316
C      0.349465    13.935704    29.948388    -0.140446
C      1.660562    13.833486    29.420644    -0.132332
C      2.615370    14.645034    29.863005     0.161891
C      4.957700    13.788572    29.925219    -0.109159
C      6.084043    14.093677    29.261034    -0.019662
C      4.500844    15.134441    28.351856     0.078032
C      4.268538     0.074340    30.872154    -0.143998
C      2.985691     0.153327    31.426500    -0.168390
C      0.162844     0.463078    32.144746     0.096493
C     10.316123     2.798602    35.681488    -0.042120
C     10.194836     3.120743    36.948502    -0.110956
C      8.365267     2.778468    38.664313     0.151897
C      9.126922     2.564739    39.777294    -0.146730
C      8.547900     2.532216    41.028862    -0.146647
C      7.182133     2.728908    41.151574     0.186603
C      6.935747     2.217818     0.653458     0.170339
C      5.168405     3.148620     1.179915    -0.032701
C      5.375442     3.422750    42.768701    -0.119046
C      6.402470     2.981355    40.036876    -0.140441
C      7.003006     3.018525    38.791315    -0.152510
C      8.376113     2.141929    36.294614     0.122923
C      2.159756    11.891346    37.323071    -0.012181
C      1.111521    11.247064    36.765293    -0.123106
C     -1.350084    11.240869    37.222671     0.178101
C      9.325834    10.931118    35.923907    -0.158533
C      8.027154    10.554770    35.640727    -0.163730
C      7.106666    10.497466    36.655454     0.166477
C      5.077319    10.226434    35.221964    -0.116805
C      3.905984     9.577505    35.386724    -0.039043
C      5.006626     9.318863    37.190921     0.118246
C      7.468257    10.825802    37.963229    -0.143974
C      8.765489    11.195955    38.229246    -0.140099
C      0.414552    12.489166    38.424468     0.113612
C      0.215934    10.627562    11.744230    -0.002132
C     -0.788952     9.684369    11.931300    -0.190811
C     -0.547515     8.546034    12.664135     0.014831
C      0.696257     8.344696    13.278978    -0.249634
C      1.680126     9.297180    13.108641     0.264472
C      1.476725    10.404541    12.327752    -0.260434
C     -0.019024    11.847981    10.912712     0.567634
C      9.483684     7.426284    12.701892     0.585326
C      3.226765     8.149552    14.544276    -0.062810
C      4.544512     8.406646    15.242356     0.099549
C      4.699004     8.110834    16.563432    -0.167045
C      5.884624     8.319916    17.207880    -0.094134
C      6.968983     8.813969    16.562145    -0.027352
C      6.844077     9.120622    15.249221    -0.122245
C      5.615623     8.945613    14.559722    -0.170671
C      8.255008     8.996722    17.303990     0.591775
C      1.930193     5.742786    18.276240     0.001745
C      1.403737     4.904909    17.325872    -0.182120
C      1.732125     3.562138    17.317291    -0.002777
C      2.627675     3.094414    18.288253    -0.268388
C      3.172485     3.944681    19.207729     0.267472
C      2.834234     5.268867    19.227037    -0.239664
C      1.495009     7.190873    18.340170     0.578194
C      1.087055     2.611202    16.358342     0.599597
C      4.627398     2.222464    20.131495    -0.076775
C      5.574674     2.025772    21.345735     0.109722
C      4.895151     1.723765    22.602881    -0.181151
C      5.950333     1.511586    23.679821    -0.135050
C      7.295629     1.508488    23.430967    -0.038566
C      7.804412     1.708278    22.113752    -0.087283
C      6.954156     1.942140    21.019649    -0.170561
C      8.169866     1.169311    24.576557     0.628947
C      5.795985     8.897601    10.891688    -0.031785
C      4.745888     9.400947    10.269122    -0.093059
C      2.566244     8.429877     9.485229     0.180316
C      2.317440     9.295632     8.495388    -0.140446
C      1.006343     9.397850     7.967644    -0.132332
C      0.051535     8.586302     8.410005     0.161891
C      8.751205     9.442764     8.472219    -0.109159
C      7.624862     9.137659     7.808034    -0.019662
C      9.208061     8.096895     6.898856     0.078032
C      0.301097     7.669438     9.419154    -0.143998
C      1.583944     7.590452     9.973500    -0.168390
C      4.406791     7.280701    10.691746     0.096493
C      5.295512     4.945177    14.228488    -0.042120
C      5.416799     4.623036    15.495502    -0.110956
C      7.246368     4.965311    17.211313     0.151897
C      6.484713     5.179039    18.324294    -0.146730
C      7.063735     5.211563    19.575862    -0.146647
C      8.429502     5.014871    19.698574     0.186603
C      8.675888     5.525960    22.106458     0.170339
C     -0.598770     4.595158    22.632915    -0.032701
C     10.236193     4.321028    21.315701    -0.119046
C      9.209165     4.762424    18.583876    -0.140441
C      8.608629     4.725254    17.338315    -0.152510
C      7.235522     5.601849    14.841614     0.122923
C      0.507149    11.339989    15.870071    -0.012181
C      1.555384    11.984272    15.312293    -0.123106
C      4.016989    11.990467    15.769671     0.178101
C      4.383071    12.300218    14.470907    -0.158533
C      5.681751    12.676565    14.187727    -0.163730
C      6.602239    12.733869    15.202454     0.166477
C      8.631586    13.004902    13.768964    -0.116805
C     -1.239079    13.653830    13.933723    -0.039043
C      8.702279    13.912472    15.737921     0.118246
C      6.240648    12.405533    16.510229    -0.143974
C      4.943416    12.035381    16.776246    -0.140099
C      2.252353    10.742170    16.971468     0.113612
C      6.688299     2.883783     9.708770    -0.002132
C      5.683413     1.940591     9.521700    -0.190811
C      5.924850     0.802255     8.788865     0.014831
C      7.168622     0.600917     8.174022    -0.249634
C      8.152491     1.553402     8.344359     0.264472
C      7.949090     2.660762     9.125248    -0.260434
C      6.453341     4.104203    10.540288     0.567634
C      3.011319    15.170062     8.751108     0.585326
C      9.699130     0.405774     6.908724    -0.062810
C     -0.025123     0.662867     6.210643     0.099549
C      0.129369     0.367055     4.889568    -0.167045
C      1.314989     0.576137     4.245120    -0.094134
C      2.399348     1.070190     4.890855    -0.027352
C      2.274442     1.376844     6.203779    -0.122245
C      1.045988     1.201834     6.893278    -0.170671
C      3.685373     1.252943     4.149010     0.591776
C      6.499828    13.486565     3.176760     0.001745
C      5.973372    12.648688     4.127128    -0.182120
C      6.301760    11.305917     4.135709    -0.002777
C      7.197310    10.838192     3.164747    -0.268388
C      7.742120    11.688459     2.245271     0.267472
C      7.403869    13.012645     2.225963    -0.239664
C      6.064644    14.934651     3.112830     0.578194
C      5.656690    10.354981     5.094658     0.599597
C      9.197033     9.966243     1.321505    -0.076775
C     -0.897691     9.769551     0.107265     0.109723
C      9.464786     9.467544    41.756119    -0.181151
C     -0.522032     9.255364    40.679179    -0.135049
C      0.823264     9.252267    40.928033    -0.038566
C      1.332047     9.452056    42.245248    -0.087283
C      0.481791     9.685918     0.433351    -0.170561
C      1.697501     8.913089    39.782443     0.628947
C      1.226350     1.153823    10.561312    -0.031785
C      0.176253     1.657169    11.183878    -0.093059
C      9.038609     0.686099    11.967771     0.180316
C      8.789805     1.551853    12.957612    -0.140445
C      7.478708     1.654071    13.485356    -0.132332
C      6.523900     0.842523    13.042995     0.161891
C      4.181570     1.698985    12.980781    -0.109159
C      3.055227     1.393880    13.644966    -0.019662
C      4.638426     0.353116    14.554144     0.078032
C      4.870732    15.413217    12.033846    -0.143998
C      6.153579    15.334230    11.479500    -0.168390
C      8.976426    15.024479    10.761254     0.096493
C     -1.176853    12.688955     7.224512    -0.042120
C     -1.055566    12.366814     5.957498    -0.110956
C      0.774003    12.709089     4.241687     0.151897
C      0.012348    12.922818     3.128706    -0.146730
C      0.591370    12.955341     1.877137    -0.146647
C      1.957137    12.758649     1.754426     0.186603
C      2.203523    13.269739    42.252542     0.170339
C      3.970865    12.338937    41.726085    -0.032701
C      3.763828    12.064807     0.137299    -0.119046
C      2.736800    12.506202     2.869124    -0.140441
C      2.136264    12.469032     4.114685    -0.152510
C      0.763157    13.345628     6.611386     0.122923
C      6.979514     3.596211     5.582929    -0.012181
C      8.027749     4.240493     6.140707    -0.123106
C     -0.552646     4.246688     5.683329     0.178101
C     -0.186564     4.556439     6.982093    -0.158533
C      1.112116     4.932787     7.265273    -0.163730
C      2.032604     4.990091     6.250546     0.166477
C      4.061951     5.261123     7.684036    -0.116805
C      5.233286     5.910052     7.519276    -0.039042
C      4.132644     6.168694     5.715079     0.118246
C      1.671013     4.661755     4.942771    -0.143974
C      0.373781     4.291602     4.676754    -0.140099
C      8.724718     2.998391     4.481532     0.113612
C      8.923336     4.859995    31.161770    -0.002132
C      9.928222     5.803188    30.974700    -0.190811
C      9.686785     6.941523    30.241865     0.014831
C      8.443013     7.142861    29.627022    -0.249634
C      7.459144     6.190377    29.797359     0.264472
C      7.662545     5.083016    30.578248    -0.260434
C      9.158294     3.639576    31.993288     0.567634
C     -0.344414     8.061273    30.204108     0.585326
C      5.912505     7.338005    28.361724    -0.062810
C      4.594758     7.080911    27.663644     0.099549
C      4.440266     7.376723    26.342568    -0.167045
C      3.254646     7.167641    25.698120    -0.094134
C      2.170287     6.673588    26.343855    -0.027352
C      2.295193     6.366935    27.656779    -0.122245
C      3.523647     6.541944    28.346278    -0.170671
C      0.884262     6.490835    25.602010     0.591775
C      7.209077     9.744771    24.629760     0.001745
C      7.735533    10.582648    25.580128    -0.182120
C      7.407145    11.925419    25.588709    -0.002777
C      6.511595    12.393143    24.617747    -0.268388
C      5.966785    11.542876    23.698271     0.267472
C      6.305036    10.218690    23.678963    -0.239664
C      7.644261     8.296684    24.565830     0.578194
C      8.052215    12.876355    26.547658     0.599597
C      4.511872    13.265093    22.774505    -0.076775
C      3.564596    13.461785    21.560265     0.109723
C      4.244119    13.763792    20.303119    -0.181151
C      3.188937    13.975971    19.226179    -0.135049
C      1.843641    13.979069    19.475033    -0.038566
C      1.334858    13.779279    20.792248    -0.087283
C      2.185114    13.545417    21.886351    -0.170561
C      0.969404    14.318246    18.329443     0.628947
C      3.343285     6.589956    32.014312    -0.031785
C      4.393382     6.086610    32.636878    -0.093059
C      6.573026     7.057680    33.420771     0.180316
C      6.821830     6.191925    34.410612    -0.140445
C      8.132927     6.089707    34.938356    -0.132332
C      9.087735     6.901255    34.495995     0.161891
C      0.388065     6.044793    34.433781    -0.109159
C      1.514408     6.349898    35.097966    -0.019662
C     -0.068791     7.390662    36.007144     0.078032
C      8.838173     7.818119    33.486846    -0.143998
C      7.555326     7.897105    32.932500    -0.168390
C      4.732479     8.206856    32.214254     0.096493
C      3.843758    10.542380    28.677512    -0.042120
C      3.722471    10.864521    27.410498    -0.110956
C      1.892902    10.522246    25.694687     0.151897
C      2.654557    10.308518    24.581706    -0.146730
C      2.075535    10.275994    23.330137    -0.146647
C      0.709768    10.472686    23.207426     0.186603
C      0.463382     9.961597    20.799542     0.170339
C     -1.303960    10.892399    20.273085    -0.032701
C     -1.096923    11.166529    21.590299    -0.119046
C     -0.069895    10.725133    24.322124    -0.140441
C      0.530641    10.762303    25.567685    -0.152510
C      1.903748     9.885708    28.064386     0.122923
C      8.632121     4.147568    27.035929    -0.012181
C      7.583886     3.503285    27.593707    -0.123106
C      5.122281     3.497090    27.136329     0.178101
C      4.756199     3.187339    28.435093    -0.158533
C      3.457519     2.810992    28.718273    -0.163730
C      2.537031     2.753688    27.703546     0.166477
C      0.507684     2.482655    29.137036    -0.116805
C     10.378349     1.833727    28.972277    -0.039042
C      0.436991     1.575085    27.168079     0.118246
C      2.898622     3.082024    26.395771    -0.143974
C      4.195854     3.452176    26.129754    -0.140099
C      6.886917     4.745387    25.934532     0.113612
N      9.158423     2.191489    35.245563    -0.281168
N      8.946719     2.710322    37.359970     0.026726
N      6.523683     2.677799    42.391986     0.011292
N      6.140302     2.185294     1.619272    -0.258196
N     10.012670     0.190497    32.616712    -0.249542
N     -1.173278    14.861860    31.558221     0.016016
N      3.982744    14.552109    29.394472     0.044148
N      5.816121    14.908322    28.248452    -0.268796
N      1.728487    12.687407    38.356248    -0.261500
N      0.002436    11.637350    37.489547     0.029464
N      5.767204    10.057620    36.383001     0.036279
N      3.858046     9.006014    36.614264    -0.263149
N      6.453212     5.552289    13.792563    -0.281168
N      6.664916     5.033456    15.906970     0.026726
N      9.087952     5.065980    20.938986     0.011292
N      9.471333     5.558484    23.072272    -0.258196
N      5.598965     7.553282    11.163712    -0.249542
N      3.840183     8.369476    10.105221     0.016016
N      9.726161     8.679227     7.941472     0.044148
N      7.892784     8.323013     6.795452    -0.268796
N      0.938418    10.543929    16.903248    -0.261500
N      2.664469    11.593985    16.036547     0.029464
N      7.941701    13.173716    14.930001     0.036279
N     -1.191141    14.225321    15.161264    -0.263149
N     -0.019153    13.296068     7.660437    -0.281168
N      0.192551    12.777235     5.546030     0.026726
N      2.615587    12.809758     0.514014     0.011292
N      2.998968    13.302263    41.286728    -0.258196
N     -0.873400    15.297060    10.289288    -0.249542
N     10.312548     0.625697    11.347779     0.016016
N      5.156526     0.935448    13.511528     0.044148
N      3.323149     0.579235    14.657548    -0.268796
N      7.410783     2.800150     4.549752    -0.261500
N      9.136834     3.850207     5.416453     0.029464
N      3.372066     5.429937     6.522999     0.036279
N      5.281224     6.481543     6.291736    -0.263149
N      2.686058     9.935268    29.113437    -0.281168
N      2.474354    10.454101    26.999030     0.026726
N      0.051318    10.421577    21.967014     0.011292
N     -0.332063     9.929073    19.833728    -0.258196
N      3.540305     7.934275    31.742288    -0.249542
N      5.299087     7.118081    32.800779     0.016016
N     -0.586891     6.808330    34.964528     0.044148
N      1.246486     7.164544    36.110548    -0.268796
N      8.200852     4.943628    26.002752    -0.261500
N      6.474801     3.893572    26.869453     0.029464
N      1.197569     2.313841    27.975999     0.036279
N     10.330411     1.262236    27.744736    -0.263149
O      1.711589    10.578001    32.178213    -0.565583
O      3.810601    11.189760    31.858563    -0.593000
O      7.254522     0.063499    33.623287    -0.583734
O      5.848166     1.381490    34.674484    -0.563230
O     -0.269720    14.005398    35.135294    -0.215058
O      4.531248    13.754499    38.260567    -0.522808
O      5.370277    14.708533    39.962219    -0.636394
O      0.523787    15.204135    40.466365    -0.606382
O      4.111944     0.252447    39.174465    -0.549707
O      3.980927     4.725254    36.778594    -0.578741
O      3.503568     6.363837    38.170465    -0.618492
O      0.513515     4.232749    41.660010    -0.228681
O      6.175436     6.483091     2.980680    -0.662030
O      7.884768     6.932231     4.098381    -0.542087
O      0.955316    12.653334    10.725213    -0.565583
O     -1.143696    12.041576    10.405563    -0.593000
O      8.357113     7.680280    12.170287    -0.583734
O      9.763469     6.362288    13.221484    -0.563230
O      2.936625     9.225938    13.682294    -0.215058
O      9.177657     9.476836    16.807567    -0.522808
O      8.338628     8.522803    18.509219    -0.636394
O      2.143118     8.027201    19.013365    -0.606382
O      0.457691     7.491331    17.721465    -0.549707
O      0.588708     3.018525    15.325594    -0.578741
O      1.066067     1.379941    16.717465    -0.618492
O      4.056120     3.511029    20.207010    -0.228681
O      9.436199     1.260687    24.433680    -0.662030
O      7.726867     0.811548    25.551381    -0.542087
O      7.427681     4.909556    10.727787    -0.565583
O      5.328669     4.297797    11.047437    -0.593000
O      1.884748    15.424058     9.282713    -0.583734
O      3.291104    14.106067     8.231516    -0.563230
O      9.408990     1.482159     7.770706    -0.215058
O      4.608022     1.733058     4.645433    -0.522808
O      3.768993     0.779024     2.943781    -0.636394
O      8.615483     0.283422     2.439635    -0.606382
O      5.027326    15.235110     3.731535    -0.549707
O      5.158343    10.762303     6.127406    -0.578741
O      5.635702     9.123720     4.735535    -0.618492
O      8.625755    11.254808     1.245990    -0.228681
O      2.963834     9.004466    39.925320    -0.662030
O      1.254502     8.555326    38.807619    -0.542087
O      8.183954     2.834223    32.180787    -0.565583
O     10.282966     3.445981    32.500437    -0.593000
O      0.782157     7.807277    30.735713    -0.583734
O     -0.624199     9.125269    29.684516    -0.563230
O      6.202645     6.261619    29.223706    -0.215058
O     -0.038387     6.010721    26.098433    -0.522808
O      0.800642     6.964754    24.396781    -0.636394
O      6.996152     7.460356    23.892635    -0.606382
O      8.681579     7.996226    25.184535    -0.549707
O      8.550562    12.469032    27.580406    -0.578741
O      8.073203    14.107616    26.188535    -0.618492
O      5.083150    11.976528    22.698990    -0.228681
O     -0.296929    14.226870    18.472320    -0.662030
O      1.412403    14.676009    17.354619    -0.542087

The following XYZ coordinates are in angstroms. Other properties are in atomic units.
The sperically averaged electron density of each atom fit to a function of the form exp(a - br)
eigen_1, eigen_2 and eigen_3 are the three eigenvalues of traceless quadrupole moment tensor
  atom number  atomic symbol              X              Y              Z     net charge C6 coefficient C8 coefficient C10 coefficient fluctuating dipole atomic polarizability isotropic forcefield polarizability              a              b squared Pearson coefficient          <r^3>          <r^4>         wp_QDO          m_QDO          q_QDO       dipole_x       dipole_y       dipole_z         dipole            Qxy            Qxz            Qyz     Q(x^2-y^2)  Q(3z^2 - R^2)        eigen_1        eigen_2        eigen_3 static polarizability      alpha(xx)      alpha(xy)      alpha(xz)      alpha(yy)      alpha(yz)      alpha(zz) atomic spin moment
            1             Zn       8.664420       1.420209      33.461960       0.777139     101.633500 0.20796288E+04  0.68013510E+05                                17.824959                           14.950561       0.283985       1.932688                    0.997243      48.645261     135.056035       0.464661       0.403051      -1.140631      -0.074769       0.005697      -0.037963       0.084048       0.023908       0.011327      -0.034446       0.007929      -0.129502      -0.063440       0.014949       0.048490             21.102545      17.016698       1.159707      -2.782773      22.341797      -1.650714      23.949139          -0.000010
            2             Zn       2.917617      13.939266      39.398864       0.804996      94.237841 0.19856069E+04  0.64061037E+05                                16.889771                           14.552082       0.404736       1.977842                    0.997485      47.461981     130.008699       0.474698       0.399934      -1.145180       0.068364       0.072968      -0.036505       0.106445      -0.036959      -0.024819       0.001792      -0.014519      -0.089976      -0.046560      -0.009683       0.056243             19.096933      20.405259       0.903563       1.059738      17.809003      -0.472221      19.076538          -0.000010
            3             Zn       6.637562       7.638773       5.395859       0.798169      99.205664 0.20140302E+04  0.65311211E+05                                17.443079                           14.647285       0.396427       1.970637                    0.997580      48.040996     132.606059       0.472830       0.399466      -1.143729      -0.015656       0.028591      -0.101663       0.106761      -0.026967       0.007634       0.010851       0.007512       0.081076      -0.043221       0.013603       0.029618             20.135621      17.628966       2.257038      -1.502943      23.474747       0.296962      19.303150           0.000006
            4             Zn       6.947215       6.323570      12.008960       0.777139     101.633496 0.20796289E+04  0.68013515E+05                                17.824958                           14.950562       0.283985       1.932688                    0.997243      48.645260     135.056032       0.464661       0.403051      -1.140631       0.074769      -0.005697      -0.037963       0.084048       0.023908      -0.011327       0.034446       0.007929      -0.129502      -0.063440       0.014949       0.048490             21.102543      17.016700       1.159705       2.782773      22.341798       1.650709      23.949132          -0.000010
            5             Zn      -0.250712       9.292070      17.945864       0.804996      94.237845 0.19856073E+04  0.64061051E+05                                16.889772                           14.552083       0.404736       1.977842                    0.997485      47.461981     130.008698       0.474698       0.399934      -1.145180      -0.068364      -0.072968      -0.036505       0.106445      -0.036959       0.024819      -0.001792      -0.014519      -0.089976      -0.046560      -0.009683       0.056243             19.096933      20.405259       0.903570      -1.059737      17.808999       0.472220      19.076542          -0.000010
            6             Zn       8.974073       0.105006      26.848859       0.798169      99.205665 0.20140303E+04  0.65311215E+05                                17.443080                           14.647286       0.396427       1.970637                    0.997580      48.040996     132.606060       0.472830       0.399466      -1.143729       0.015656      -0.028591      -0.101663       0.106761      -0.026967      -0.007634      -0.010851       0.007512       0.081076      -0.043221       0.013603       0.029618             20.135621      17.628965       2.257039       1.502945      23.474747      -0.296964      19.303150           0.000006
            7             Zn       0.474850      14.067348       9.444040       0.777139     101.633500 0.20796288E+04  0.68013511E+05                                17.824959                           14.950561       0.283985       1.932688                    0.997243      48.645261     135.056035       0.464661       0.403051      -1.140631       0.074769      -0.005697       0.037963       0.084048       0.023908       0.011327      -0.034446       0.007929      -0.129502      -0.063440       0.014949       0.048490             21.102545      17.016699       1.159707      -2.782774      22.341797      -1.650714      23.949139          -0.000010
            8             Zn       6.221653       1.548291       3.507136       0.804996      94.237835 0.19856067E+04  0.64061030E+05                                16.889771                           14.552081       0.404736       1.977842                    0.997485      47.461979     130.008691       0.474698       0.399934      -1.145180      -0.068364      -0.072968       0.036505       0.106445      -0.036959      -0.024819       0.001792      -0.014519      -0.089976      -0.046560      -0.009683       0.056243             19.096932      20.405258       0.903562       1.059738      17.809002      -0.472221      19.076537          -0.000010
            9             Zn       2.501708       7.848784      37.510141       0.798169      99.205660 0.20140301E+04  0.65311207E+05                                17.443079                           14.647285       0.396427       1.970637                    0.997580      48.040995     132.606056       0.472830       0.399466      -1.143729       0.015656      -0.028591       0.101663       0.106761      -0.026967       0.007634       0.010851       0.007512       0.081076      -0.043221       0.013603       0.029618             20.135620      17.628965       2.257037      -1.502943      23.474746       0.296962      19.303149           0.000006
           10             Zn       2.192055       9.163987      30.897040       0.777139     101.633493 0.20796289E+04  0.68013512E+05                                17.824958                           14.950562       0.283985       1.932688                    0.997243      48.645259     135.056029       0.464661       0.403051      -1.140631      -0.074769       0.005697       0.037963       0.084048       0.023908      -0.011327       0.034446       0.007929      -0.129502      -0.063440       0.014949       0.048490             21.102543      17.016700       1.159705       2.782773      22.341798       1.650709      23.949131          -0.000010
           11             Zn       9.389982       6.195487      24.960136       0.804996      94.237843 0.19856072E+04  0.64061047E+05                                16.889772                           14.552083       0.404736       1.977842                    0.997485      47.461980     130.008694       0.474698       0.399934      -1.145180       0.068364       0.072968       0.036505       0.106445      -0.036959       0.024819      -0.001792      -0.014519      -0.089976      -0.046560      -0.009683       0.056243             19.096933      20.405259       0.903570      -1.059737      17.808998       0.472220      19.076542          -0.000010
           12             Zn       0.165197      15.382551      16.057141       0.798169      99.205660 0.20140302E+04  0.65311210E+05                                17.443079                           14.647285       0.396427       1.970637                    0.997580      48.040995     132.606054       0.472830       0.399466      -1.143729      -0.015656       0.028591       0.101663       0.106761      -0.026967      -0.007634      -0.010851       0.007512       0.081076      -0.043221       0.013603       0.029618             20.135620      17.628964       2.257039       1.502945      23.474747      -0.296964      19.303149           0.000006
           13              H       4.295611      13.407578      33.011876       0.112858       1.124795 0.85571272E+01  0.86300840E+02                                 1.833629                            1.745029      -1.518151       2.149160                    0.993433       3.945112      11.569887       0.455104       1.334470      -0.694490       0.032725      -0.005419      -0.010374       0.034755      -0.004313      -0.004327       0.002715       0.021872      -0.013730      -0.010204      -0.004993       0.015197              1.880570       2.251427       0.007388      -0.306712       1.656376       0.075963       1.733909          -0.000002
           14              H       3.714806       0.159522      35.242988       0.139772       1.056513 0.80368157E+01  0.79459964E+02                                 1.748168                            1.685131      -1.335865       2.256870                    0.995712       3.585217      10.269660       0.467549       1.324996      -0.698637      -0.000338       0.029115       0.022217       0.036626      -0.005225      -0.002975       0.012117      -0.005152      -0.001618      -0.011267      -0.004093       0.015360              1.768669       1.713750      -0.055507      -0.208839       1.879366       0.358569       1.712890          -0.000004
           15              H       0.496777      12.224329      33.638304       0.131978       1.061260 0.82128398E+01  0.82099801E+02                                 1.788875                            1.731700      -1.353561       2.249508                    0.993479       3.741361      10.975055       0.447480       1.369252      -0.689052      -0.025205      -0.021696      -0.007202       0.034027       0.011125      -0.000596       0.002303       0.011043      -0.025271      -0.010599      -0.006052       0.016651              1.807755       1.943053       0.315518      -0.039810       1.888669       0.084983       1.591542          -0.000002
           16              H       1.289125       0.418164      35.487553       0.089463       1.121448 0.89071364E+01  0.89706884E+02                                 1.779066                            1.738521      -0.885403       2.442786                    0.997775       3.656429      10.324096       0.477931       1.272486      -0.710856      -0.003305       0.026088      -0.017633       0.031661       0.000596       0.002024      -0.001667      -0.013722       0.015714      -0.009801       0.003216       0.006585              1.792939       1.580740      -0.196038      -0.012625       2.075765      -0.359418       1.722312          -0.000005
           17              H       0.147367      15.176257      36.654596       0.098896       0.976118 0.75698379E+01  0.74054674E+02                                 1.691860                            1.657875      -0.987830       2.404786                    0.996095       3.715102      10.737949       0.459824       1.361596      -0.690863       0.026440       0.002327       0.027472       0.038199      -0.004716       0.003966       0.006383       0.001739       0.000576      -0.010239       0.004190       0.006050              1.702736       1.902425      -0.010215       0.260210       1.388426       0.046137       1.817356          -0.000004
           18              H       0.589147      -0.013939      38.490973       0.109893       0.968500 0.70248882E+01  0.67835867E+02                                 1.703826                            1.615125      -1.260683       2.274512                    0.994581       3.817026      11.166252       0.455493       1.392528      -0.683105       0.023674       0.012654       0.021423       0.034344       0.006776      -0.005443       0.004819       0.018271       0.019194      -0.016351       0.004654       0.011697              1.734073       2.046380       0.255814       0.352020       1.522153       0.227875       1.633686          -0.000003
           19              H       7.758690      15.112758      39.567913       0.116160       1.158968 0.88693260E+01  0.89122838E+02                                 1.804832                            1.730405      -1.092348       2.360820                    0.997046       3.544728       9.957731       0.481473       1.266007      -0.712629       0.000397       0.008350       0.039417       0.040294       0.005422       0.008606       0.006733       0.007525       0.044772      -0.014251      -0.006204       0.020455              1.812637       1.603085      -0.011080      -0.144502       1.551628       0.248853       2.283197          -0.000006
           20              H       6.128570      13.776182      36.242698       0.105761       1.000194 0.74651343E+01  0.72692409E+02                                 1.701457                            1.637053      -1.052645       2.373427                    0.997071       3.676023      10.560418       0.467235       1.346229      -0.693628      -0.030154      -0.009772      -0.019828       0.037388       0.004174       0.005067       0.009732       0.013896       0.022783      -0.015145       0.000001       0.015143              1.722037       2.031364       0.253157       0.275520       1.517234       0.116308       1.617514          -0.000003
           21              H       8.173948      14.042568      35.118561       0.103885       1.034684 0.78282719E+01  0.77593043E+02                                 1.770604                            1.698414      -1.298089       2.252752                    0.993533       3.932091      11.617251       0.447195       1.381824      -0.685085       0.000440      -0.008151      -0.031718       0.032751       0.010852       0.001913       0.006413       0.013985       0.015498      -0.016557       0.003194       0.013363              1.797701       1.573580      -0.022025      -0.136656       1.470535       0.120538       2.348990          -0.000003
           22              H       3.747141       2.502789      38.134853       0.126718       1.081650 0.81717440E+01  0.81414082E+02                                 1.794741                            1.713670      -1.335162       2.252650                    0.994278       3.723623      10.829486       0.456195       1.347631      -0.693265       0.023942      -0.013145      -0.025967       0.037687      -0.001088      -0.009790       0.007793       0.003101       0.001599      -0.011757      -0.001651       0.013409              1.818125       1.869836      -0.211839      -0.309912       1.783439       0.166747       1.801099          -0.000003
           23              H       1.715280       5.550740      39.760990       0.126526       1.024777 0.75575105E+01  0.74105279E+02                                 1.750228                            1.659776      -1.374423       2.230288                    0.993787       3.787301      11.057116       0.456966       1.366947      -0.688311      -0.002846       0.035487       0.002204       0.035669      -0.006348      -0.003274       0.000501      -0.019856      -0.008488      -0.011427      -0.001896       0.013323              1.785710       1.513183      -0.235140      -0.172429       2.328419       0.002130       1.515527           0.000006
           24              H       1.370747       1.901872      41.314187       0.148313       1.101699 0.82867970E+01  0.81910707E+02                                 1.759264                            1.684671      -1.134115       2.364890                    0.997303       3.353729       9.360297       0.482478       1.284324      -0.709696      -0.014527      -0.021452       0.026417       0.037001       0.004015      -0.010421      -0.007383       0.007838       0.016961      -0.010304      -0.006636       0.016939              1.760071       1.608321       0.084242      -0.184108       1.877501      -0.290912       1.794390          -0.000006
           25              H      -0.557045       5.612691      40.756409       0.080849       1.315918 0.11250317E+02  0.12004492E+03                                 1.977995                            1.953264      -1.141165       2.321314                    0.994995       3.889284      11.280898       0.451376       1.271711      -0.711399      -0.018117       0.000798      -0.025234       0.031074      -0.003970       0.005331       0.001127       0.000411      -0.001565      -0.007177       0.000929       0.006248              1.963114       1.917500      -0.058513       0.252154       1.695635       0.039213       2.276208           0.000008
           26              H       0.640328       6.193474      41.593076       0.092491       1.153224 0.92220359E+01  0.94011255E+02                                 1.838973                            1.789861      -0.947519       2.416537                    0.996534       3.726487      10.705443       0.461222       1.302696      -0.704273       0.030849       0.021762       0.003518       0.037916       0.002087       0.004492      -0.001445       0.011965      -0.019066      -0.008267      -0.002304       0.010571              1.831716       1.842921       0.354153      -0.098898       2.081965       0.087130       1.570262           0.000008
           27              H       0.595543       6.072671       1.274308       0.149070       0.958532 0.69521340E+01  0.65082662E+02                                 1.537948                            1.494621      -0.835949       2.507714                    0.999711       3.040511       7.981347       0.542980       1.204967      -0.728680       0.042838       0.004697       0.004317       0.043310       0.001341       0.000368       0.006458       0.034108       0.016426      -0.021388       0.006969       0.014419              1.517703       1.866543       0.000882       0.081806       1.281699      -0.003390       1.404867           0.000014
           28              H       9.946005       6.368483       3.102104       0.097856       1.196133 0.92150455E+01  0.93640575E+02                                 1.842382                            1.759624      -1.246062       2.270513                    0.995932       3.756202      10.668439       0.478372       1.260008      -0.712300       0.012232       0.007105       0.035079       0.037824       0.006525       0.006618       0.002356       0.018756       0.013183      -0.013627      -0.000609       0.014236              1.867626       1.629291      -0.051966       0.231864       1.520917       0.027414       2.452670           0.000008
           29              H       6.887882       6.058732       0.523453       0.110105       1.222769 0.95896469E+01  0.97688166E+02                                 1.822774                            1.761424      -1.269441       2.271070                    0.995308       3.594007       9.973318       0.495576       1.213267      -0.724470      -0.038951       0.003125      -0.009048       0.040110      -0.006623       0.011029      -0.000744       0.022906       0.020318      -0.016855      -0.002462       0.019316              1.801012       2.286647       0.049928       0.102396       1.524088       0.068795       1.592301           0.000015
           30              H       8.340757       5.710262      41.601658       0.131932       1.092963 0.82045790E+01  0.80688702E+02                                 1.731181                            1.662587      -0.953852       2.439616                    0.998574       3.339284       9.218798       0.492954       1.263408      -0.714447      -0.018288       0.000204      -0.034435       0.038991      -0.005653       0.004719       0.000294       0.028871       0.030623      -0.020652       0.005746       0.014906              1.740671       1.540542       0.066764       0.212123       1.470329       0.177811       2.211142           0.000012
           31              H       7.149275      13.853620      32.569945       0.125062       1.018117 0.68861775E+01  0.64993851E+02                                 1.663887                            1.530225      -0.826919       2.497360                    0.999666       3.267614       8.914568       0.508918       1.275157      -0.710899      -0.037643      -0.027244       0.010979       0.047747       0.012463      -0.009747       0.005520      -0.015475      -0.044021      -0.022790       0.000783       0.022007              1.742696       2.194561       0.396149      -0.233399       1.539182      -0.128865       1.494344          -0.000003
           32              H       9.071283      12.949146      31.445807       0.147286       0.945932 0.65143490E+01  0.59957574E+02                                 1.522546                            1.443950      -0.795331       2.526729                    0.999801       2.971005       7.714816       0.554458       1.200231      -0.729923      -0.002087      -0.046314      -0.010936       0.047634       0.007657      -0.009279       0.006969      -0.013986      -0.056854      -0.024515       0.004459       0.020056              1.544702       1.334834      -0.093158      -0.043157       1.950954       0.201671       1.348318          -0.000003
           33              H      -0.335213      13.406029      29.609431       0.140112       0.938030 0.67013390E+01  0.63326668E+02                                 1.621293                            1.544859      -1.003461       2.422035                    0.998250       3.354586       9.400655       0.485326       1.335511      -0.697111      -0.026048      -0.024967      -0.017886       0.040271       0.004710      -0.004847       0.012361       0.002879      -0.014905      -0.016859       0.006002       0.010856              1.645639       1.864358       0.297225       0.176816       1.566974       0.232067       1.505585           0.000001
           34              H       1.853221      13.200045      28.768473       0.133533       1.001529 0.71478736E+01  0.68496816E+02                                 1.685398                            1.588555      -0.897652       2.470348                    0.998938       3.359245       9.413255       0.482785       1.323911      -0.700139       0.002635      -0.029736      -0.023479       0.037980       0.004451      -0.000472       0.011939       0.002453      -0.001322      -0.013509       0.001524       0.011985              1.732067       1.467646      -0.150843      -0.180188       1.920256       0.550922       1.808297           0.000002
           35              H       4.869093      13.170618      30.613431       0.135049       1.029074 0.71195260E+01  0.68403109E+02                                 1.723816                            1.590967      -1.107904       2.360518                    0.997561       3.529970      10.021650       0.478166       1.333222      -0.696403       0.004165      -0.032813       0.028725       0.043808      -0.013403       0.001223      -0.013425       0.018791      -0.017327      -0.022061       0.000558       0.021503              1.788512       1.448234       0.146036      -0.156659       1.857602      -0.530134       2.059701          -0.000002
           36              H       6.930943      13.779279      29.480713       0.113624       1.124654 0.79957575E+01  0.78841453E+02                                 1.808364                            1.670615      -1.222010       2.299337                    0.995858       3.631308      10.339889       0.474555       1.308954      -0.701758       0.037407      -0.016525       0.007565       0.041589      -0.001952      -0.001175      -0.021215       0.004871      -0.017211      -0.024249       0.005426       0.018823              1.868493       2.517651      -0.288331       0.240783       1.521141      -0.046217       1.566689           0.000000
           37              H       5.916581       0.159522      27.747310       0.099039       1.283504 0.95877304E+01  0.98445267E+02                                 1.946045                            1.809398      -1.169439       2.319464                    0.995839       3.695961      10.568528       0.465847       1.280513      -0.709091      -0.023378       0.025884      -0.041610       0.054295      -0.006948       0.004794      -0.017577       0.023140       0.013765      -0.024857       0.004277       0.020581              1.975018       1.769172      -0.318107       0.255429       2.039439      -0.561080       2.116443           0.000008
           38              H       4.946288       0.633441      31.175500       0.136802       0.905246 0.65090877E+01  0.60718355E+02                                 1.555496                            1.502617      -0.793495       2.524815                    0.999683       3.193744       8.728819       0.504776       1.300792      -0.705710       0.029001       0.025668       0.019335       0.043287       0.007894      -0.001668       0.011873       0.003651      -0.022250      -0.017098       0.002947       0.014151              1.574604       1.742753       0.315201       0.128905       1.561850       0.097040       1.419208          -0.000002
           39              H       2.798666       0.758890      32.106560       0.130007       1.000320 0.74305275E+01  0.71401338E+02                                 1.639733                            1.587473      -0.865833       2.479414                    0.999151       3.291034       9.027562       0.501182       1.271816      -0.712132      -0.001427       0.026906       0.031091       0.041142       0.004564      -0.004779       0.017599      -0.003376      -0.015152      -0.020630       0.002820       0.017810              1.655186       1.562721      -0.122540      -0.165738       1.609143       0.280061       1.793694          -0.000003
           40              H       0.570618       1.296309      32.205244       0.107163       1.139610 0.85060980E+01  0.84885810E+02                                 1.800016                            1.705553      -1.193736       2.309043                    0.996437       3.630880      10.283566       0.478597       1.282423      -0.707813       0.019742       0.050017       0.009482       0.054602       0.013786      -0.004022       0.006956      -0.006205      -0.037882      -0.018230      -0.002487       0.020716              1.829904       1.667134       0.186204      -0.065694       2.310641      -0.001065       1.511938          -0.000003
           41              H       0.026551       2.956575      35.157176       0.119398       1.120976 0.81301489E+01  0.80053513E+02                                 1.780333                            1.670187      -0.968203       2.426786                    0.998376       3.425892       9.572068       0.483461       1.286657      -0.708721       0.039510       0.007929      -0.023542       0.046670       0.012474      -0.007315       0.006602       0.035122       0.014540      -0.026330       0.005498       0.020831              1.822378       1.971918       0.125254      -0.477389       1.590469      -0.148040       1.904749          -0.000003
           42              H      -0.208450       3.548199      37.474100       0.132441       1.002861 0.71298234E+01  0.68633049E+02                                 1.709691                            1.605348      -1.073076       2.382951                    0.997377       3.509903      10.024807       0.469419       1.355473      -0.692454       0.035880       0.016495       0.016791       0.042912       0.012519      -0.005700       0.005660       0.023606       0.012586      -0.021488       0.005504       0.015984              1.737255       1.844014       0.352474       0.409539       1.592852       0.248340       1.774897           0.000001
           43              H      10.044085       2.442388      39.692341       0.122399       0.902130 0.64812148E+01  0.61345924E+02                                 1.631887                            1.558185      -1.106754       2.361180                    0.995832       3.637623      10.539854       0.460643       1.404794      -0.681522       0.034099      -0.009253       0.001616       0.035369      -0.006026      -0.000741      -0.005051       0.014272       0.020419      -0.013950       0.005529       0.008421              1.646953       2.143062      -0.070934      -0.088005       1.338775       0.068111       1.459023          -0.000001
           44              H       9.070252       2.378889      41.781863       0.134737       0.998748 0.73085663E+01  0.70138881E+02                                 1.659869                            1.591345      -0.848013       2.495584                    0.999243       3.276812       9.066707       0.491193       1.299355      -0.706314       0.025726      -0.011569       0.029097       0.040526      -0.008416       0.004662      -0.004010       0.019706       0.029141      -0.017990       0.003183       0.014806              1.673437       1.628017      -0.018210       0.240214       1.344847      -0.064358       2.047447          -0.000003
           45              H       7.811471       1.920457       0.755146       0.091143       1.099810 0.81571231E+01  0.80409067E+02                                 1.749140                            1.661785      -0.985885       2.400679                    0.998204       3.580657      10.019615       0.489434       1.269533      -0.710892       0.050376      -0.010969       0.013834       0.053380      -0.003448      -0.000222      -0.000444       0.032610      -0.010997      -0.014852      -0.003648       0.018500              1.747565       2.077440      -0.303326       0.122189       1.523708      -0.158310       1.641548          -0.000003
           46              H       4.502903       3.523419       1.711949       0.123949       1.086911 0.77050843E+01  0.74545719E+02                                 1.719238                            1.606551      -0.844386       2.490876                    0.999328       3.288822       8.985742       0.503985       1.256154      -0.715956      -0.033973       0.023755       0.026354       0.049122      -0.023426      -0.008223      -0.004651       0.003691       0.017740      -0.028799       0.007643       0.021155              1.749644       1.900580      -0.239683      -0.479295       1.490928       0.192679       1.857424           0.000005
           47              H       4.868196       3.983400      42.228085       0.139654       1.022197 0.72150030E+01  0.68453413E+02                                 1.630926                            1.540400      -0.837344       2.499276                    0.999691       3.150529       8.437991       0.523462       1.233281      -0.721495      -0.030747       0.032424      -0.019603       0.048795      -0.022536      -0.003124      -0.004782       0.002164       0.013770      -0.025893       0.005554       0.020338              1.648341       1.653144      -0.294315       0.328080       1.556042      -0.279036       1.735836           0.000007
           48              H       5.487441       3.122291      40.121401       0.125596       0.967455 0.68760780E+01  0.65817380E+02                                 1.686019                            1.585813      -1.211941       2.312916                    0.995244       3.626401      10.443907       0.466565       1.371495      -0.688074      -0.035270       0.001340      -0.000161       0.035296      -0.005319      -0.004100      -0.003327       0.011301       0.017354      -0.011880       0.003231       0.008650              1.719497       2.330004      -0.122348      -0.014100       1.297118       0.013859       1.531370          -0.000000
           49              H       6.493030       3.205924      38.036169       0.133260       0.939668 0.67397074E+01  0.63805854E+02                                 1.627059                            1.552055      -0.904587       2.466298                    0.998849       3.375205       9.479530       0.482706       1.340307      -0.696206      -0.027611       0.006605      -0.028908       0.040517      -0.003679       0.002541      -0.004227       0.014771       0.023568      -0.012804       0.002436       0.010368              1.651197       1.679023      -0.139876       0.269416       1.332827      -0.141197       1.941740          -0.000000
           50              H       7.528899       1.757838      36.298476       0.115208       1.020581 0.74041463E+01  0.72099107E+02                                 1.737819                            1.640927      -1.215175       2.307569                    0.995818       3.664122      10.597298       0.461229       1.363750      -0.689967      -0.047807      -0.024931      -0.000623       0.053921       0.012876      -0.009607       0.002525       0.013468      -0.005976      -0.017230      -0.000879       0.018109              1.763238       2.170756       0.400705       0.069636       1.587501       0.087322       1.531457          -0.000003
           51              H       3.044557      11.807713      37.049331       0.115206       1.020464 0.72291060E+01  0.70225665E+02                                 1.760641                            1.638659      -1.250667       2.292322                    0.994463       3.730859      10.904061       0.452659       1.392913      -0.683876       0.041849      -0.003088      -0.012102       0.043673      -0.002600      -0.004327       0.008892       0.020399      -0.007822      -0.015189       0.001218       0.013971              1.826862       2.532330      -0.097622      -0.280510       1.484353       0.070147       1.463903          -0.000001
           52              H       1.132651      10.661634      36.041040       0.125133       1.006491 0.74133179E+01  0.72262933E+02                                 1.726765                            1.648262      -1.174411       2.330047                    0.994983       3.647056      10.578309       0.457227       1.374267      -0.688146       0.009434      -0.024826      -0.036757       0.045348      -0.000903      -0.005175       0.019608       0.014530       0.013874      -0.023509       0.003607       0.019902              1.749650       1.547496      -0.054249      -0.042686       1.828315       0.403366       1.873140           0.000001
           53              H      -1.086769      10.976032      35.242988       0.129178       0.919987 0.66458749E+01  0.62803121E+02                                 1.613987                            1.549032      -0.891113       2.471597                    0.998723       3.406826       9.612399       0.478715       1.353942      -0.693278       0.022239       0.005061      -0.032703       0.039871       0.003415      -0.003755       0.003388       0.023673       0.040644      -0.019554       0.004463       0.015091              1.637318       1.867080       0.127671      -0.327898       1.383828      -0.040941       1.661047          -0.000000
           54              H       7.778466      10.341042      34.771022       0.122161       0.997418 0.72618547E+01  0.69498937E+02                                 1.637477                            1.567642      -1.044417       2.386514                    0.997704       3.394782       9.344996       0.504310       1.269047      -0.711312      -0.005519      -0.003553      -0.035568       0.036169       0.005417      -0.002781      -0.002421       0.020983       0.042029      -0.018901       0.003769       0.015132              1.658317       1.568632       0.113054       0.231312       1.462234       0.275644       1.944085          -0.000001
           55              H       5.356637      10.694158      34.466390       0.135129       1.022998 0.74250421E+01  0.71783401E+02                                 1.696758                            1.612147      -1.033656       2.401441                    0.998019       3.418361       9.599651       0.482658       1.312628      -0.702122       0.005790       0.024129      -0.037940       0.045334       0.012950       0.001281      -0.013301       0.012005       0.025794      -0.023189       0.005726       0.017464              1.716482       1.538599       0.110399      -0.115405       1.641507      -0.350438       1.969340          -0.000001
           56              H       3.230782       9.527945      34.749569       0.118461       0.966894 0.67949294E+01  0.64612376E+02                                 1.667549                            1.566592      -0.956843       2.434265                    0.997823       3.491591       9.904094       0.475573       1.354434      -0.692746      -0.032797      -0.001228      -0.031812       0.045707       0.008841       0.008152      -0.008384       0.015082       0.017455      -0.019447       0.006047       0.013400              1.718141       1.911847       0.028657       0.454406       1.402052       0.047936       1.840525           0.000000
           57              H       5.251702       9.058672      38.049041       0.119292       1.193440 0.88956507E+01  0.89041177E+02                                 1.817699                            1.718033      -1.047189       2.396111                    0.997576       3.390060       9.362384       0.491786       1.244275      -0.719036       0.006919      -0.021049       0.055017       0.059311       0.005396       0.010724      -0.014333       0.005070       0.046264      -0.022168      -0.001792       0.023959              1.818593       1.641775       0.035456       0.183666       1.584629      -0.296791       2.229374           0.000011
           58              H       6.838442      10.793278      38.645434       0.139135       0.901669 0.63430652E+01  0.58288070E+02                                 1.502623                            1.444914      -0.749173       2.545389                    0.999841       3.043702       8.029078       0.540020       1.234286      -0.721172      -0.024063       0.004020       0.034030       0.041872       0.003361      -0.006202       0.003530       0.018116       0.033002      -0.015981       0.001396       0.014585              1.508321       1.716764       0.062679      -0.294220       1.245934       0.002953       1.562265           0.000005
           59              H       9.014330      11.417427      39.095947       0.133983       1.018849 0.75459852E+01  0.73123146E+02                                 1.689092                            1.621568      -0.906104       2.466382                    0.998762       3.365130       9.408656       0.483706       1.306730      -0.704112       0.003541       0.010699       0.036614       0.038309       0.004985      -0.003155       0.008637       0.014988       0.025010      -0.016556       0.004799       0.011757              1.700218       1.592452       0.068774       0.283448       1.420938       0.079006       2.087264           0.000002
           60              H      -0.144336      12.894940      39.048751       0.111241       1.136858 0.85896008E+01  0.86200089E+02                                 1.824170                            1.736141      -1.136478       2.342182                    0.996910       3.635857      10.433419       0.463813       1.315916      -0.701051      -0.027959       0.025637       0.040569       0.055541      -0.000643      -0.012060       0.013186       0.020243       0.014855      -0.020725      -0.000519       0.021244              1.828947       1.833726      -0.228639      -0.275325       1.776211       0.321970       1.876903          -0.000001
           61              H       9.413294       9.823757      11.558876       0.112858       1.124795 0.85571272E+01  0.86300840E+02                                 1.833629                            1.745029      -1.518151       2.149160                    0.993433       3.945112      11.569887       0.455104       1.334470      -0.694490      -0.032725       0.005419      -0.010374       0.034755      -0.004313       0.004327      -0.002715       0.021872      -0.013730      -0.010204      -0.004993       0.015197              1.880570       2.251426       0.007388       0.306712       1.656376      -0.075963       1.733909          -0.000002
           62              H       0.854829       7.584257      13.789988       0.139772       1.056513 0.80368154E+01  0.79459963E+02                                 1.748169                            1.685131      -1.335865       2.256870                    0.995712       3.585217      10.269661       0.467549       1.324996      -0.698636       0.000338      -0.029115       0.022217       0.036626      -0.005225       0.002975      -0.012117      -0.005152      -0.001618      -0.011267      -0.004093       0.015360              1.768669       1.713751      -0.055507       0.208839       1.879367      -0.358569       1.712890          -0.000004
           63              H       2.170128      11.007007      12.185304       0.131978       1.061260 0.82128395E+01  0.82099798E+02                                 1.788875                            1.731700      -1.353561       2.249508                    0.993479       3.741361      10.975055       0.447480       1.369252      -0.689052       0.025205       0.021696      -0.007202       0.034027       0.011125       0.000596      -0.002303       0.011043      -0.025271      -0.010599      -0.006052       0.016651              1.807755       1.943053       0.315517       0.039810       1.888669      -0.084982       1.591542          -0.000002
           64              H       3.280510       7.325614      14.034553       0.089462       1.121447 0.89071351E+01  0.89706872E+02                                 1.779066                            1.738521      -0.885403       2.442786                    0.997775       3.656429      10.324097       0.477931       1.272486      -0.710856       0.003305      -0.026088      -0.017633       0.031661       0.000596      -0.002024       0.001667      -0.013722       0.015714      -0.009801       0.003216       0.006585              1.792939       1.580740      -0.196038       0.012625       2.075765       0.359418       1.722312          -0.000005
           65              H       2.519538       8.055078      15.201596       0.098896       0.976118 0.75698377E+01  0.74054671E+02                                 1.691860                            1.657875      -0.987830       2.404786                    0.996095       3.715102      10.737949       0.459824       1.361596      -0.690863      -0.026440      -0.002327       0.027472       0.038199      -0.004716      -0.003966      -0.006383       0.001739       0.000576      -0.010239       0.004190       0.006050              1.702736       1.902425      -0.010215      -0.260210       1.388426      -0.046136       1.817356          -0.000004
           66              H       3.980488       7.757717      17.037973       0.109893       0.968500 0.70248895E+01  0.67835884E+02                                 1.703826                            1.615125      -1.260683       2.274512                    0.994581       3.817026      11.166253       0.455493       1.392529      -0.683104      -0.023674      -0.012654       0.021423       0.034344       0.006776       0.005443      -0.004819       0.018271       0.019194      -0.016351       0.004654       0.011697              1.734073       2.046380       0.255814      -0.352020       1.522154      -0.227876       1.633686          -0.000003
           67              H       5.950215       8.118577      18.114913       0.116160       1.158969 0.88693276E+01  0.89122858E+02                                 1.804833                            1.730405      -1.092348       2.360820                    0.997046       3.544728       9.957731       0.481473       1.266007      -0.712629      -0.000397      -0.008350       0.039417       0.040294       0.005422      -0.008606      -0.006733       0.007525       0.044772      -0.014251      -0.006204       0.020455              1.812637       1.603085      -0.011080       0.144502       1.551629      -0.248853       2.283197          -0.000006
           68              H       7.580335       9.455154      14.789698       0.105761       1.000194 0.74651373E+01  0.72692443E+02                                 1.701458                            1.637053      -1.052645       2.373427                    0.997071       3.676023      10.560417       0.467235       1.346229      -0.693628       0.030154       0.009772      -0.019828       0.037388       0.004174      -0.005067      -0.009732       0.013896       0.022783      -0.015145       0.000001       0.015143              1.722038       2.031364       0.253158      -0.275520       1.517235      -0.116308       1.617514          -0.000003
           69              H       5.534957       9.188768      13.665561       0.103885       1.034684 0.78282720E+01  0.77593044E+02                                 1.770605                            1.698414      -1.298089       2.252752                    0.993533       3.932091      11.617251       0.447195       1.381824      -0.685085      -0.000440       0.008151      -0.031718       0.032751       0.010852      -0.001913      -0.006413       0.013985       0.015498      -0.016557       0.003194       0.013363              1.797702       1.573580      -0.022025       0.136656       1.470535      -0.120538       2.348990          -0.000003
           70              H       0.822494       5.240989      16.681853       0.126718       1.081650 0.81717440E+01  0.81414082E+02                                 1.794741                            1.713670      -1.335162       2.252651                    0.994278       3.723623      10.829486       0.456195       1.347631      -0.693265      -0.023942       0.013145      -0.025967       0.037687      -0.001088       0.009790      -0.007793       0.003101       0.001599      -0.011757      -0.001651       0.013409              1.818125       1.869836      -0.211839       0.309912       1.783439      -0.166747       1.801099          -0.000003
           71              H       2.854355       2.193038      18.307990       0.126526       1.024778 0.75575166E+01  0.74105353E+02                                 1.750229                            1.659777      -1.374423       2.230288                    0.993787       3.787301      11.057116       0.456966       1.366946      -0.688311       0.002846      -0.035487       0.002204       0.035669      -0.006348       0.003274      -0.000501      -0.019856      -0.008488      -0.011427      -0.001896       0.013323              1.785710       1.513184      -0.235140       0.172429       2.328419      -0.002131       1.515528           0.000006
           72              H       3.198888       5.841907      19.861187       0.148313       1.101699 0.82867972E+01  0.81910707E+02                                 1.759264                            1.684671      -1.134115       2.364890                    0.997303       3.353729       9.360296       0.482478       1.284324      -0.709696       0.014527       0.021452       0.026417       0.037001       0.004015       0.010421       0.007383       0.007838       0.016961      -0.010304      -0.006636       0.016939              1.760071       1.608321       0.084242       0.184108       1.877501       0.290912       1.794390          -0.000006
           73              H       5.126680       2.131088      19.303409       0.080849       1.315918 0.11250314E+02  0.12004489E+03                                 1.977994                            1.953264      -1.141165       2.321314                    0.994995       3.889284      11.280897       0.451376       1.271711      -0.711399       0.018117      -0.000798      -0.025234       0.031074      -0.003970      -0.005331      -0.001127       0.000411      -0.001565      -0.007177       0.000929       0.006248              1.963114       1.917500      -0.058513      -0.252154       1.695635      -0.039214       2.276208           0.000008
           74              H       3.929307       1.550304      20.140076       0.092491       1.153224 0.92220350E+01  0.94011241E+02                                 1.838973                            1.789861      -0.947519       2.416537                    0.996534       3.726487      10.705442       0.461222       1.302696      -0.704273      -0.030849      -0.021762       0.003518       0.037916       0.002087      -0.004492       0.001445       0.011965      -0.019066      -0.008267      -0.002304       0.010571              1.831716       1.842921       0.354153       0.098898       2.081965      -0.087130       1.570262           0.000008
           75              H       3.974092       1.671107      22.727308       0.149070       0.958532 0.69521340E+01  0.65082663E+02                                 1.537948                            1.494621      -0.835949       2.507714                    0.999711       3.040511       7.981347       0.542980       1.204967      -0.728680      -0.042838      -0.004697       0.004317       0.043310       0.001341      -0.000368      -0.006458       0.034108       0.016426      -0.021388       0.006969       0.014419              1.517703       1.866543       0.000882      -0.081806       1.281699       0.003390       1.404867           0.000014
           76              H       5.665630       1.375295      24.555104       0.097856       1.196133 0.92150477E+01  0.93640604E+02                                 1.842383                            1.759624      -1.246062       2.270513                    0.995932       3.756202      10.668440       0.478372       1.260008      -0.712300      -0.012232      -0.007105       0.035079       0.037824       0.006525      -0.006618      -0.002356       0.018756       0.013183      -0.013627      -0.000609       0.014236              1.867626       1.629291      -0.051966      -0.231864       1.520917      -0.027414       2.452671           0.000008
           77              H       8.723753       1.685046      21.976453       0.110106       1.222769 0.95896456E+01  0.97688144E+02                                 1.822773                            1.761423      -1.269441       2.271070                    0.995308       3.594007       9.973316       0.495576       1.213266      -0.724470       0.038951      -0.003125      -0.009048       0.040110      -0.006623      -0.011029       0.000744       0.022906       0.020318      -0.016855      -0.002462       0.019316              1.801011       2.286645       0.049927      -0.102395       1.524087      -0.068794       1.592300           0.000015
           78              H       7.270878       2.033516      20.148658       0.131932       1.092962 0.82045744E+01  0.80688653E+02                                 1.731182                            1.662587      -0.953851       2.439616                    0.998574       3.339283       9.218798       0.492953       1.263409      -0.714447       0.018288      -0.000204      -0.034435       0.038991      -0.005653      -0.004719      -0.000294       0.028871       0.030623      -0.020652       0.005746       0.014906              1.740671       1.540543       0.066764      -0.212123       1.470329      -0.177811       2.211142           0.000012
           79              H       6.559630       9.377716      11.116945       0.125062       1.018118 0.68861807E+01  0.64993887E+02                                 1.663888                            1.530226      -0.826920       2.497360                    0.999666       3.267614       8.914568       0.508918       1.275157      -0.710899       0.037643       0.027244       0.010979       0.047747       0.012463       0.009747      -0.005520      -0.015475      -0.044021      -0.022790       0.000783       0.022007              1.742696       2.194561       0.396150       0.233399       1.539183       0.128865       1.494344          -0.000003
           80              H       4.637622      10.282189       9.992807       0.147285       0.945932 0.65143494E+01  0.59957581E+02                                 1.522547                            1.443951      -0.795331       2.526729                    0.999801       2.971005       7.714817       0.554457       1.200231      -0.729922       0.002087       0.046314      -0.010936       0.047634       0.007657       0.009279      -0.006969      -0.013986      -0.056854      -0.024515       0.004459       0.020056              1.544703       1.334835      -0.093158       0.043157       1.950955      -0.201671       1.348318          -0.000003
           81              H       3.002118       9.825306       8.156431       0.140112       0.938030 0.67013364E+01  0.63326639E+02                                 1.621293                            1.544859      -1.003461       2.422035                    0.998250       3.354586       9.400656       0.485326       1.335511      -0.697111       0.026048       0.024967      -0.017886       0.040271       0.004710       0.004847      -0.012361       0.002879      -0.014905      -0.016859       0.006002       0.010856              1.645639       1.864358       0.297225      -0.176816       1.566973      -0.232066       1.505585           0.000001
           82              H       0.813684      10.031291       7.315473       0.133533       1.001528 0.71478736E+01  0.68496816E+02                                 1.685398                            1.588555      -0.897652       2.470348                    0.998938       3.359245       9.413255       0.482785       1.323911      -0.700139      -0.002635       0.029736      -0.023479       0.037980       0.004451       0.000472      -0.011939       0.002453      -0.001322      -0.013509       0.001524       0.011985              1.732067       1.467646      -0.150843       0.180188       1.920256      -0.550922       1.808297           0.000002
           83              H       8.839812      10.060717       9.160431       0.135049       1.029074 0.71195221E+01  0.68403063E+02                                 1.723816                            1.590967      -1.107904       2.360518                    0.997561       3.529970      10.021650       0.478166       1.333222      -0.696403      -0.004165       0.032813       0.028725       0.043808      -0.013403      -0.001223       0.013425       0.018791      -0.017327      -0.022061       0.000558       0.021503              1.788512       1.448233       0.146036       0.156659       1.857601       0.530134       2.059701          -0.000002
           84              H       6.777962       9.452056       8.027713       0.113624       1.124654 0.79957543E+01  0.78841418E+02                                 1.808364                            1.670615      -1.222010       2.299337                    0.995858       3.631308      10.339890       0.474555       1.308954      -0.701757      -0.037407       0.016525       0.007565       0.041589      -0.001952       0.001175       0.021215       0.004871      -0.017211      -0.024249       0.005426       0.018823              1.868493       2.517651      -0.288330      -0.240783       1.521141       0.046217       1.566689           0.000000
           85              H       9.695054       7.584257       6.294310       0.099039       1.283504 0.95877353E+01  0.98445324E+02                                 1.946045                            1.809398      -1.169440       2.319464                    0.995839       3.695962      10.568529       0.465847       1.280512      -0.709092       0.023378      -0.025884      -0.041610       0.054295      -0.006948      -0.004794       0.017577       0.023140       0.013765      -0.024857       0.004277       0.020581              1.975018       1.769172      -0.318107      -0.255429       2.039439       0.561080       2.116443           0.000008
           86              H      -0.376653       7.110337       9.722500       0.136802       0.905246 0.65090876E+01  0.60718354E+02                                 1.555496                            1.502617      -0.793495       2.524815                    0.999683       3.193744       8.728819       0.504776       1.300792      -0.705710      -0.029001      -0.025668       0.019335       0.043287       0.007894       0.001668      -0.011873       0.003651      -0.022250      -0.017098       0.002947       0.014151              1.574604       1.742753       0.315201      -0.128905       1.561851      -0.097040       1.419208          -0.000002
           87              H       1.770969       6.984888      10.653560       0.130007       1.000320 0.74305317E+01  0.71401386E+02                                 1.639734                            1.587473      -0.865832       2.479414                    0.999151       3.291034       9.027562       0.501182       1.271816      -0.712132       0.001427      -0.026906       0.031091       0.041142       0.004564       0.004779      -0.017599      -0.003376      -0.015152      -0.020630       0.002820       0.017810              1.655186       1.562721      -0.122540       0.165737       1.609144      -0.280061       1.793694          -0.000003
           88              H       3.999017       6.447470      10.752244       0.107163       1.139610 0.85060981E+01  0.84885810E+02                                 1.800016                            1.705553      -1.193736       2.309043                    0.996437       3.630880      10.283566       0.478597       1.282423      -0.707813      -0.019742      -0.050017       0.009482       0.054602       0.013786       0.004022      -0.006956      -0.006205      -0.037882      -0.018230      -0.002487       0.020716              1.829904       1.667134       0.186204       0.065694       2.310641       0.001065       1.511938          -0.000003
           89              H       4.543084       4.787204      13.704176       0.119398       1.120976 0.81301491E+01  0.80053515E+02                                 1.780333                            1.670187      -0.968203       2.426786                    0.998376       3.425892       9.572068       0.483461       1.286657      -0.708721      -0.039510      -0.007929      -0.023542       0.046670       0.012474       0.007315      -0.006602       0.035122       0.014540      -0.026330       0.005498       0.020831              1.822379       1.971918       0.125253       0.477389       1.590469       0.148039       1.904749          -0.000003
           90              H       4.778085       4.195579      16.021100       0.132441       1.002861 0.71298262E+01  0.68633082E+02                                 1.709692                            1.605348      -1.073076       2.382951                    0.997377       3.509903      10.024807       0.469419       1.355473      -0.692454      -0.035880      -0.016495       0.016791       0.042912       0.012519       0.005700      -0.005660       0.023606       0.012586      -0.021488       0.005504       0.015984              1.737255       1.844014       0.352474      -0.409539       1.592853      -0.248341       1.774897           0.000001
           91              H       5.567550       5.301391      18.239341       0.122399       0.902130 0.64812155E+01  0.61345932E+02                                 1.631887                            1.558185      -1.106754       2.361180                    0.995832       3.637623      10.539854       0.460643       1.404794      -0.681522      -0.034099       0.009253       0.001616       0.035369      -0.006026       0.000741       0.005051       0.014272       0.020419      -0.013950       0.005529       0.008421              1.646953       2.143062      -0.070935       0.088005       1.338775      -0.068111       1.459023          -0.000001
           92              H       6.541383       5.364890      20.328863       0.134737       0.998748 0.73085661E+01  0.70138880E+02                                 1.659869                            1.591345      -0.848013       2.495584                    0.999243       3.276812       9.066708       0.491192       1.299355      -0.706314      -0.025726       0.011569       0.029097       0.040526      -0.008416      -0.004662       0.004010       0.019706       0.029141      -0.017990       0.003183       0.014806              1.673437       1.628017      -0.018210      -0.240214       1.344848       0.064358       2.047447          -0.000003
           93              H       7.800164       5.823321      22.208146       0.091143       1.099810 0.81571289E+01  0.80409130E+02                                 1.749140                            1.661785      -0.985885       2.400679                    0.998204       3.580658      10.019615       0.489434       1.269532      -0.710892      -0.050376       0.010969       0.013834       0.053380      -0.003448       0.000222       0.000444       0.032610      -0.010997      -0.014852      -0.003648       0.018500              1.747565       2.077439      -0.303325      -0.122189       1.523708       0.158310       1.641548          -0.000003
           94              H       0.066732       4.220359      23.164949       0.123949       1.086911 0.77050872E+01  0.74545746E+02                                 1.719238                            1.606550      -0.844386       2.490876                    0.999328       3.288823       8.985742       0.503986       1.256153      -0.715957       0.033973      -0.023755       0.026354       0.049122      -0.023426       0.008223       0.004651       0.003691       0.017740      -0.028799       0.007643       0.021155              1.749643       1.900579      -0.239682       0.479295       1.490927      -0.192679       1.857423           0.000005
           95              H      -0.298561       3.760379      20.775085       0.139654       1.022197 0.72150029E+01  0.68453406E+02                                 1.630926                            1.540400      -0.837344       2.499276                    0.999691       3.150530       8.437991       0.523463       1.233280      -0.721495       0.030747      -0.032424      -0.019603       0.048795      -0.022536       0.003124       0.004782       0.002164       0.013770      -0.025893       0.005554       0.020338              1.648340       1.653143      -0.294315      -0.328080       1.556040       0.279036       1.735836           0.000007
           96              H      10.124194       4.621487      18.668401       0.125596       0.967455 0.68760788E+01  0.65817390E+02                                 1.686019                            1.585813      -1.211941       2.312916                    0.995244       3.626401      10.443907       0.466565       1.371495      -0.688074       0.035270      -0.001340      -0.000161       0.035296      -0.005319       0.004100       0.003327       0.011301       0.017354      -0.011880       0.003231       0.008650              1.719497       2.330004      -0.122349       0.014100       1.297118      -0.013859       1.531371          -0.000000
           97              H       9.118605       4.537854      16.583169       0.133260       0.939668 0.67397079E+01  0.63805862E+02                                 1.627059                            1.552055      -0.904587       2.466298                    0.998849       3.375205       9.479531       0.482705       1.340307      -0.696206       0.027611      -0.006605      -0.028908       0.040517      -0.003679      -0.002541       0.004227       0.014771       0.023568      -0.012804       0.002436       0.010368              1.651197       1.679023      -0.139876      -0.269416       1.332827       0.141197       1.941740          -0.000000
           98              H       8.082736       5.985941      14.845476       0.115208       1.020581 0.74041497E+01  0.72099145E+02                                 1.737819                            1.640927      -1.215175       2.307569                    0.995818       3.664122      10.597297       0.461229       1.363750      -0.689967       0.047807       0.024931      -0.000623       0.053921       0.012876       0.009607      -0.002525       0.013468      -0.005976      -0.017230      -0.000879       0.018109              1.763238       2.170755       0.400705      -0.069636       1.587502      -0.087322       1.531458          -0.000003
           99              H      -0.377652      11.423622      15.596331       0.115206       1.020464 0.72291068E+01  0.70225673E+02                                 1.760640                            1.638659      -1.250667       2.292322                    0.994463       3.730859      10.904060       0.452659       1.392913      -0.683876      -0.041849       0.003088      -0.012102       0.043673      -0.002600       0.004327      -0.008892       0.020399      -0.007822      -0.015189       0.001218       0.013971              1.826862       2.532330      -0.097622       0.280510       1.484353      -0.070147       1.463903          -0.000001
          100              H       1.534254      12.569701      14.588040       0.125133       1.006490 0.74133138E+01  0.72262884E+02                                 1.726765                            1.648261      -1.174411       2.330047                    0.994983       3.647056      10.578309       0.457227       1.374267      -0.688146      -0.009434       0.024826      -0.036757       0.045348      -0.000903       0.005175      -0.019608       0.014530       0.013874      -0.023509       0.003607       0.019902              1.749650       1.547495      -0.054249       0.042686       1.828314      -0.403366       1.873140           0.000001
          101              H       3.753674      12.255304      13.789988       0.129178       0.919987 0.66458750E+01  0.62803122E+02                                 1.613987                            1.549032      -0.891113       2.471597                    0.998723       3.406826       9.612399       0.478715       1.353942      -0.693278      -0.022239      -0.005061      -0.032703       0.039871       0.003415       0.003755      -0.003388       0.023673       0.040644      -0.019554       0.004463       0.015091              1.637318       1.867080       0.127671       0.327898       1.383828       0.040941       1.661047          -0.000000
          102              H       5.930439      12.890294      13.318022       0.122161       0.997418 0.72618524E+01  0.69498915E+02                                 1.637477                            1.567642      -1.044417       2.386514                    0.997704       3.394781       9.344995       0.504310       1.269047      -0.711312       0.005519       0.003553      -0.035568       0.036169       0.005417       0.002781       0.002421       0.020983       0.042029      -0.018901       0.003769       0.015132              1.658317       1.568632       0.113055      -0.231312       1.462235      -0.275645       1.944086          -0.000001
          103              H       8.352268      12.537177      13.013390       0.135129       1.022998 0.74250454E+01  0.71783440E+02                                 1.696758                            1.612148      -1.033656       2.401441                    0.998019       3.418361       9.599651       0.482658       1.312628      -0.702122      -0.005790      -0.024129      -0.037940       0.045334       0.012950      -0.001281       0.013301       0.012005       0.025794      -0.023189       0.005726       0.017464              1.716482       1.538600       0.110399       0.115405       1.641508       0.350439       1.969340          -0.000001
          104              H      -0.563877      13.703390      13.296569       0.118461       0.966893 0.67949255E+01  0.64612331E+02                                 1.667549                            1.566591      -0.956843       2.434265                    0.997823       3.491591       9.904094       0.475573       1.354434      -0.692746       0.032797       0.001228      -0.031812       0.045707       0.008841      -0.008152       0.008384       0.015082       0.017455      -0.019447       0.006047       0.013400              1.718141       1.911847       0.028657      -0.454406       1.402052      -0.047936       1.840524           0.000000
          105              H       8.457203      14.172663      16.596041       0.119292       1.193440 0.88956509E+01  0.89041179E+02                                 1.817699                            1.718033      -1.047189       2.396111                    0.997576       3.390060       9.362384       0.491786       1.244275      -0.719036      -0.006919       0.021049       0.055017       0.059311       0.005396      -0.010724       0.014333       0.005070       0.046264      -0.022168      -0.001792       0.023959              1.818593       1.641775       0.035456      -0.183666       1.584629       0.296791       2.229374           0.000011
          106              H       6.870463      12.438057      17.192434       0.139135       0.901669 0.63430653E+01  0.58288070E+02                                 1.502623                            1.444914      -0.749173       2.545389                    0.999841       3.043702       8.029078       0.540020       1.234286      -0.721172       0.024063      -0.004020       0.034030       0.041872       0.003361       0.006202      -0.003530       0.018116       0.033002      -0.015981       0.001396       0.014585              1.508321       1.716765       0.062679       0.294220       1.245934      -0.002953       1.562265           0.000005
          107              H       4.694575      11.813908      17.642947       0.133983       1.018849 0.75459868E+01  0.73123165E+02                                 1.689092                            1.621569      -0.906104       2.466382                    0.998762       3.365130       9.408656       0.483706       1.306730      -0.704112      -0.003541      -0.010699       0.036614       0.038309       0.004985       0.003155      -0.008637       0.014988       0.025010      -0.016556       0.004799       0.011757              1.700218       1.592452       0.068774      -0.283448       1.420938      -0.079006       2.087263           0.000002
          108              H       2.811241      10.336396      17.595751       0.111241       1.136858 0.85896007E+01  0.86200089E+02                                 1.824170                            1.736141      -1.136478       2.342182                    0.996910       3.635857      10.433420       0.463813       1.315917      -0.701051       0.027959      -0.025637       0.040569       0.055541      -0.000643       0.012060      -0.013186       0.020243       0.014855      -0.020725      -0.000519       0.021244              1.828947       1.833726      -0.228639       0.275325       1.776211      -0.321970       1.876904          -0.000001
          109              H       4.843659       2.079979       9.894124       0.112858       1.124795 0.85571259E+01  0.86300824E+02                                 1.833629                            1.745029      -1.518151       2.149160                    0.993433       3.945112      11.569887       0.455104       1.334470      -0.694490      -0.032725       0.005419       0.010374       0.034755      -0.004313      -0.004327       0.002715       0.021872      -0.013730      -0.010204      -0.004993       0.015197              1.880570       2.251426       0.007388      -0.306712       1.656375       0.075962       1.733909          -0.000002
          110              H       5.424464      15.328035       7.663012       0.139772       1.056513 0.80368157E+01  0.79459964E+02                                 1.748168                            1.685131      -1.335865       2.256870                    0.995712       3.585217      10.269660       0.467549       1.324996      -0.698637       0.000338      -0.029115      -0.022217       0.036626      -0.005225      -0.002975       0.012117      -0.005152      -0.001618      -0.011267      -0.004093       0.015360              1.768669       1.713750      -0.055507      -0.208839       1.879366       0.358569       1.712890          -0.000004
          111              H       8.642493       3.263228       9.267696       0.131978       1.061260 0.82128398E+01  0.82099801E+02                                 1.788875                            1.731700      -1.353561       2.249508                    0.993479       3.741361      10.975055       0.447480       1.369252      -0.689052       0.025205       0.021696       0.007202       0.034027       0.011125      -0.000596       0.002303       0.011043      -0.025271      -0.010599      -0.006052       0.016651              1.807755       1.943053       0.315518      -0.039810       1.888669       0.084983       1.591542          -0.000002
          112              H       7.850145      15.069393       7.418447       0.089463       1.121448 0.89071363E+01  0.89706883E+02                                 1.779066                            1.738521      -0.885403       2.442786                    0.997775       3.656429      10.324096       0.477931       1.272486      -0.710856       0.003305      -0.026088       0.017633       0.031661       0.000596       0.002024      -0.001667      -0.013722       0.015714      -0.009801       0.003216       0.006585              1.792939       1.580740      -0.196038      -0.012625       2.075765      -0.359418       1.722312          -0.000005
          113              H       8.991903       0.311300       6.251404       0.098896       0.976118 0.75698386E+01  0.74054680E+02                                 1.691859                            1.657875      -0.987830       2.404786                    0.996095       3.715102      10.737948       0.459825       1.361595      -0.690863      -0.026440      -0.002327      -0.027472       0.038199      -0.004716       0.003967       0.006383       0.001739       0.000576      -0.010239       0.004190       0.006050              1.702736       1.902425      -0.010215       0.260210       1.388426       0.046136       1.817356          -0.000004
          114              H      10.452853       0.013939       4.415027       0.109893       0.968500 0.70248884E+01  0.67835870E+02                                 1.703826                            1.615125      -1.260683       2.274512                    0.994581       3.817026      11.166252       0.455493       1.392528      -0.683105      -0.023674      -0.012654      -0.021423       0.034344       0.006776      -0.005443       0.004819       0.018271       0.019194      -0.016351       0.004654       0.011697              1.734073       2.046380       0.255814       0.352020       1.522153       0.227875       1.633686          -0.000003
          115              H       1.380580       0.374799       3.338087       0.116160       1.158968 0.88693203E+01  0.89122768E+02                                 1.804832                            1.730404      -1.092348       2.360820                    0.997046       3.544727       9.957728       0.481473       1.266007      -0.712629      -0.000397      -0.008350      -0.039417       0.040294       0.005422       0.008606       0.006733       0.007525       0.044772      -0.014251      -0.006204       0.020455              1.812636       1.603085      -0.011080      -0.144502       1.551628       0.248852       2.283196          -0.000006
          116              H       3.010700       1.711375       6.663302       0.105761       1.000194 0.74651343E+01  0.72692409E+02                                 1.701457                            1.637053      -1.052645       2.373427                    0.997071       3.676023      10.560418       0.467235       1.346229      -0.693628       0.030154       0.009772       0.019828       0.037388       0.004174       0.005067       0.009732       0.013896       0.022783      -0.015145       0.000001       0.015143              1.722037       2.031364       0.253157       0.275520       1.517234       0.116308       1.617514          -0.000003
          117              H       0.965322       1.444989       7.787439       0.103885       1.034684 0.78282709E+01  0.77593033E+02                                 1.770605                            1.698414      -1.298089       2.252752                    0.993533       3.932091      11.617252       0.447195       1.381824      -0.685085      -0.000440       0.008151       0.031718       0.032751       0.010852       0.001913       0.006413       0.013985       0.015498      -0.016557       0.003194       0.013363              1.797702       1.573580      -0.022025      -0.136656       1.470535       0.120538       2.348990          -0.000003
          118              H       5.392129      12.984768       4.771147       0.126718       1.081650 0.81717440E+01  0.81414082E+02                                 1.794741                            1.713670      -1.335162       2.252650                    0.994278       3.723623      10.829486       0.456195       1.347631      -0.693265      -0.023942       0.013145       0.025967       0.037687      -0.001088      -0.009790       0.007793       0.003101       0.001599      -0.011757      -0.001651       0.013409              1.818125       1.869836      -0.211839      -0.309912       1.783439       0.166747       1.801099          -0.000003
          119              H       7.423990       9.936817       3.145010       0.126526       1.024777 0.75575097E+01  0.74105272E+02                                 1.750228                            1.659776      -1.374423       2.230288                    0.993787       3.787301      11.057117       0.456966       1.366947      -0.688311       0.002846      -0.035487      -0.002204       0.035669      -0.006348      -0.003274       0.000501      -0.019856      -0.008488      -0.011427      -0.001896       0.013323              1.785710       1.513183      -0.235140      -0.172429       2.328419       0.002130       1.515527           0.000006
          120              H       7.768523      13.585685       1.591813       0.148314       1.101698 0.82867918E+01  0.81910644E+02                                 1.759264                            1.684670      -1.134114       2.364890                    0.997303       3.353728       9.360294       0.482478       1.284324      -0.709696       0.014527       0.021452      -0.026417       0.037001       0.004015      -0.010421      -0.007383       0.007838       0.016961      -0.010304      -0.006636       0.016939              1.760070       1.608321       0.084242      -0.184107       1.877500      -0.290911       1.794389          -0.000006
          121              H       9.696315       9.874866       2.149591       0.080849       1.315918 0.11250323E+02  0.12004501E+03                                 1.977995                            1.953264      -1.141165       2.321313                    0.994995       3.889285      11.280901       0.451376       1.271711      -0.711399       0.018117      -0.000798       0.025234       0.031074      -0.003970       0.005331       0.001127       0.000411      -0.001565      -0.007177       0.000929       0.006248              1.963115       1.917501      -0.058513       0.252155       1.695635       0.039213       2.276209           0.000008
          122              H       8.498942       9.294083       1.312924       0.092491       1.153224 0.92220355E+01  0.94011252E+02                                 1.838973                            1.789861      -0.947519       2.416537                    0.996534       3.726487      10.705444       0.461222       1.302696      -0.704273      -0.030849      -0.021762      -0.003518       0.037916       0.002087       0.004492      -0.001445       0.011965      -0.019066      -0.008267      -0.002304       0.010571              1.831716       1.842922       0.354153      -0.098898       2.081965       0.087130       1.570262           0.000008
          123              H       8.543727       9.414886      41.631692       0.149072       0.958531 0.69521238E+01  0.65082543E+02                                 1.537946                            1.494619      -0.835948       2.507715                    0.999711       3.040509       7.981340       0.542980       1.204966      -0.728680      -0.042838      -0.004697      -0.004317       0.043310       0.001341       0.000368       0.006458       0.034108       0.016426      -0.021388       0.006969       0.014419              1.517702       1.866541       0.000882       0.081806       1.281698      -0.003390       1.404866           0.000014
          124              H      -0.806735       9.119074      39.803896       0.097856       1.196133 0.92150465E+01  0.93640589E+02                                 1.842383                            1.759624      -1.246062       2.270513                    0.995932       3.756202      10.668440       0.478372       1.260008      -0.712300      -0.012232      -0.007105      -0.035079       0.037824       0.006525       0.006618       0.002356       0.018756       0.013183      -0.013627      -0.000609       0.014236              1.867626       1.629291      -0.051966       0.231864       1.520917       0.027414       2.452671           0.000008
          125              H       2.251388       9.428825      42.382547       0.110106       1.222768 0.95896341E+01  0.97688001E+02                                 1.822772                            1.761422      -1.269440       2.271070                    0.995308       3.594005       9.973310       0.495576       1.213267      -0.724470       0.038951      -0.003125       0.009048       0.040110      -0.006623       0.011029      -0.000744       0.022906       0.020318      -0.016855      -0.002462       0.019316              1.801010       2.286644       0.049927       0.102395       1.524086       0.068794       1.592299           0.000015
          126              H       0.798513       9.777295       1.304342       0.131932       1.092962 0.82045737E+01  0.80688635E+02                                 1.731181                            1.662586      -0.953851       2.439617                    0.998574       3.339283       9.218794       0.492954       1.263408      -0.714447       0.018288      -0.000204       0.034435       0.038991      -0.005653       0.004719       0.000294       0.028871       0.030623      -0.020652       0.005746       0.014906              1.740670       1.540542       0.066764       0.212123       1.470328       0.177811       2.211141           0.000012
          127              H       1.989995       1.633937      10.336055       0.125062       1.018118 0.68861779E+01  0.64993853E+02                                 1.663887                            1.530225      -0.826919       2.497360                    0.999666       3.267614       8.914567       0.508919       1.275157      -0.710899       0.037643       0.027244      -0.010979       0.047747       0.012463      -0.009747       0.005520      -0.015475      -0.044021      -0.022790       0.000783       0.022007              1.742695       2.194561       0.396149      -0.233399       1.539181      -0.128865       1.494344          -0.000003
          128              H       0.067987       2.538411      11.460193       0.147285       0.945932 0.65143493E+01  0.59957579E+02                                 1.522547                            1.443951      -0.795331       2.526729                    0.999801       2.971005       7.714817       0.554457       1.200231      -0.729922       0.002087       0.046314       0.010936       0.047634       0.007657      -0.009279       0.006969      -0.013986      -0.056854      -0.024515       0.004459       0.020056              1.544703       1.334835      -0.093158      -0.043157       1.950955       0.201671       1.348318          -0.000003
          129              H       9.474483       2.081528      13.296569       0.140112       0.938030 0.67013402E+01  0.63326682E+02                                 1.621293                            1.544859      -1.003461       2.422035                    0.998250       3.354586       9.400655       0.485326       1.335510      -0.697111       0.026048       0.024967       0.017886       0.040271       0.004710      -0.004847       0.012361       0.002879      -0.014905      -0.016859       0.006002       0.010856              1.645639       1.864358       0.297225       0.176816       1.566974       0.232067       1.505585           0.000001
          130              H       7.286049       2.287512      14.137527       0.133533       1.001529 0.71478772E+01  0.68496855E+02                                 1.685398                            1.588555      -0.897652       2.470348                    0.998938       3.359246       9.413256       0.482785       1.323910      -0.700139      -0.002635       0.029736       0.023479       0.037980       0.004451      -0.000472       0.011939       0.002453      -0.001322      -0.013509       0.001524       0.011985              1.732067       1.467646      -0.150843      -0.180188       1.920256       0.550922       1.808297           0.000002
          131              H       4.270177       2.316939      12.292569       0.135049       1.029075 0.71195303E+01  0.68403156E+02                                 1.723816                            1.590967      -1.107904       2.360518                    0.997561       3.529971      10.021651       0.478166       1.333222      -0.696403      -0.004165       0.032813      -0.028725       0.043808      -0.013403       0.001223      -0.013425       0.018791      -0.017327      -0.022061       0.000558       0.021503              1.788512       1.448234       0.146036      -0.156659       1.857602      -0.530134       2.059701          -0.000002
          132              H       2.208327       1.708278      13.425287       0.113624       1.124654 0.79957569E+01  0.78841449E+02                                 1.808365                            1.670615      -1.222010       2.299337                    0.995858       3.631308      10.339890       0.474555       1.308954      -0.701757      -0.037407       0.016525      -0.007565       0.041589      -0.001952      -0.001175      -0.021215       0.004871      -0.017211      -0.024249       0.005426       0.018823              1.868494       2.517651      -0.288331       0.240783       1.521141      -0.046217       1.566689           0.000000
          133              H       3.222689      15.328035      15.158690       0.099039       1.283504 0.95877350E+01  0.98445323E+02                                 1.946045                            1.809398      -1.169440       2.319464                    0.995839       3.695962      10.568530       0.465847       1.280512      -0.709092       0.023378      -0.025884       0.041610       0.054295      -0.006948       0.004794      -0.017577       0.023140       0.013765      -0.024857       0.004277       0.020581              1.975018       1.769172      -0.318107       0.255429       2.039439      -0.561080       2.116443           0.000008
          134              H       4.192982      14.854116      11.730500       0.136802       0.905246 0.65090877E+01  0.60718355E+02                                 1.555496                            1.502617      -0.793495       2.524815                    0.999683       3.193744       8.728819       0.504776       1.300792      -0.705710      -0.029001      -0.025668      -0.019335       0.043287       0.007894      -0.001668       0.011873       0.003651      -0.022250      -0.017098       0.002947       0.014151              1.574604       1.742753       0.315201       0.128905       1.561850       0.097040       1.419208          -0.000002
          135              H       6.340604      14.728667      10.799440       0.130007       1.000320 0.74305275E+01  0.71401338E+02                                 1.639733                            1.587473      -0.865833       2.479414                    0.999151       3.291034       9.027562       0.501182       1.271816      -0.712132       0.001427      -0.026906      -0.031091       0.041142       0.004564      -0.004779       0.017599      -0.003376      -0.015152      -0.020630       0.002820       0.017810              1.655186       1.562721      -0.122540      -0.165738       1.609143       0.280061       1.793694          -0.000003
          136              H       8.568652      14.191248      10.700756       0.107163       1.139610 0.85060980E+01  0.84885810E+02                                 1.800016                            1.705553      -1.193736       2.309043                    0.996437       3.630880      10.283566       0.478597       1.282423      -0.707813      -0.019742      -0.050017      -0.009482       0.054602       0.013786      -0.004022       0.006956      -0.006205      -0.037882      -0.018230      -0.002487       0.020716              1.829904       1.667134       0.186204      -0.065694       2.310641      -0.001065       1.511938          -0.000003
          137              H       9.112719      12.530982       7.748824       0.119398       1.120976 0.81301499E+01  0.80053529E+02                                 1.780334                            1.670187      -0.968204       2.426786                    0.998376       3.425892       9.572070       0.483461       1.286658      -0.708721      -0.039510      -0.007929       0.023542       0.046670       0.012474      -0.007315       0.006602       0.035122       0.014540      -0.026330       0.005498       0.020831              1.822379       1.971918       0.125254      -0.477389       1.590469      -0.148040       1.904750          -0.000003
          138              H       9.347720      11.939358       5.431900       0.132441       1.002861 0.71298227E+01  0.68633039E+02                                 1.709691                            1.605348      -1.073076       2.382951                    0.997377       3.509903      10.024806       0.469419       1.355472      -0.692454      -0.035880      -0.016495      -0.016791       0.042912       0.012519      -0.005700       0.005660       0.023606       0.012586      -0.021488       0.005504       0.015984              1.737254       1.844014       0.352474       0.409539       1.592852       0.248340       1.774897           0.000001
          139              H      -0.904815      13.045169       3.213659       0.122399       0.902130 0.64812145E+01  0.61345921E+02                                 1.631887                            1.558185      -1.106754       2.361180                    0.995832       3.637623      10.539854       0.460643       1.404794      -0.681522      -0.034099       0.009253      -0.001616       0.035369      -0.006026      -0.000741      -0.005051       0.014272       0.020419      -0.013950       0.005529       0.008421              1.646953       2.143061      -0.070934      -0.088004       1.338775       0.068111       1.459023          -0.000001
          140              H       0.069018      13.108668       1.124137       0.134737       0.998747 0.73085601E+01  0.70138806E+02                                 1.659868                            1.591344      -0.848013       2.495584                    0.999243       3.276812       9.066706       0.491193       1.299354      -0.706314      -0.025726       0.011569      -0.029097       0.040526      -0.008416       0.004662      -0.004010       0.019706       0.029141      -0.017990       0.003183       0.014806              1.673436       1.628017      -0.018210       0.240214       1.344847      -0.064358       2.047445          -0.000003
          141              H       1.327799      13.567100      42.150854       0.091143       1.099810 0.81571279E+01  0.80409122E+02                                 1.749140                            1.661785      -0.985886       2.400679                    0.998204       3.580658      10.019617       0.489434       1.269532      -0.710892      -0.050376       0.010969      -0.013834       0.053380      -0.003448      -0.000222      -0.000444       0.032610      -0.010997      -0.014852      -0.003648       0.018500              1.747565       2.077440      -0.303326       0.122189       1.523709      -0.158310       1.641548          -0.000003
          142              H       4.636367      11.964138      41.194051       0.123949       1.086911 0.77050883E+01  0.74545765E+02                                 1.719238                            1.606551      -0.844386       2.490876                    0.999328       3.288823       8.985744       0.503986       1.256153      -0.715957       0.033973      -0.023755      -0.026354       0.049122      -0.023426      -0.008223      -0.004651       0.003691       0.017740      -0.028799       0.007643       0.021155              1.749644       1.900580      -0.239683      -0.479295       1.490928       0.192679       1.857424           0.000005
          143              H       4.271074      11.504157       0.677915       0.139654       1.022197 0.72150066E+01  0.68453449E+02                                 1.630926                            1.540400      -0.837343       2.499276                    0.999691       3.150530       8.437991       0.523463       1.233280      -0.721495       0.030747      -0.032424       0.019603       0.048795      -0.022536      -0.003124      -0.004782       0.002164       0.013770      -0.025893       0.005554       0.020338              1.648340       1.653144      -0.294315       0.328080       1.556041      -0.279036       1.735836           0.000007
          144              H       3.651829      12.365266       2.784599       0.125596       0.967455 0.68760780E+01  0.65817379E+02                                 1.686019                            1.585813      -1.211941       2.312916                    0.995244       3.626401      10.443907       0.466565       1.371495      -0.688074       0.035270      -0.001340       0.000161       0.035296      -0.005319      -0.004100      -0.003327       0.011301       0.017354      -0.011880       0.003231       0.008650              1.719497       2.330004      -0.122348      -0.014100       1.297118       0.013859       1.531370          -0.000000
          145              H       2.646240      12.281633       4.869831       0.133260       0.939668 0.67397074E+01  0.63805854E+02                                 1.627059                            1.552055      -0.904587       2.466298                    0.998849       3.375205       9.479530       0.482706       1.340307      -0.696206       0.027611      -0.006605       0.028908       0.040517      -0.003679       0.002541      -0.004227       0.014771       0.023568      -0.012804       0.002436       0.010368              1.651197       1.679023      -0.139876       0.269416       1.332827      -0.141197       1.941740          -0.000000
          146              H       1.610371      13.729719       6.607524       0.115208       1.020581 0.74041463E+01  0.72099107E+02                                 1.737819                            1.640927      -1.215175       2.307569                    0.995818       3.664122      10.597298       0.461229       1.363750      -0.689967       0.047807       0.024931       0.000623       0.053921       0.012876      -0.009607       0.002525       0.013468      -0.005976      -0.017230      -0.000879       0.018109              1.763238       2.170756       0.400705       0.069636       1.587501       0.087322       1.531457          -0.000003
          147              H       6.094713       3.679844       5.856669       0.115206       1.020464 0.72291060E+01  0.70225666E+02                                 1.760641                            1.638659      -1.250667       2.292322                    0.994463       3.730859      10.904061       0.452659       1.392913      -0.683876      -0.041849       0.003088       0.012102       0.043673      -0.002600      -0.004327       0.008892       0.020399      -0.007822      -0.015189       0.001218       0.013971              1.826862       2.532330      -0.097622      -0.280510       1.484353       0.070147       1.463903          -0.000001
          148              H       8.006619       4.825923       6.864960       0.125133       1.006491 0.74133224E+01  0.72262982E+02                                 1.726765                            1.648262      -1.174411       2.330046                    0.994983       3.647057      10.578310       0.457228       1.374266      -0.688146      -0.009434       0.024826       0.036757       0.045348      -0.000903      -0.005175       0.019608       0.014530       0.013874      -0.023509       0.003607       0.019902              1.749650       1.547496      -0.054249      -0.042686       1.828315       0.403366       1.873140           0.000001
          149              H      10.226039       4.511525       7.663012       0.129178       0.919987 0.66458801E+01  0.62803178E+02                                 1.613987                            1.549033      -0.891113       2.471597                    0.998723       3.406827       9.612400       0.478715       1.353941      -0.693278      -0.022239      -0.005061       0.032703       0.039871       0.003415      -0.003755       0.003388       0.023673       0.040644      -0.019554       0.004463       0.015091              1.637318       1.867080       0.127671      -0.327898       1.383828      -0.040941       1.661047          -0.000000
          150              H       1.360804       5.146515       8.134978       0.122161       0.997418 0.72618547E+01  0.69498937E+02                                 1.637477                            1.567642      -1.044417       2.386514                    0.997704       3.394782       9.344996       0.504310       1.269047      -0.711312       0.005519       0.003553       0.035568       0.036169       0.005417      -0.002781      -0.002421       0.020983       0.042029      -0.018901       0.003769       0.015132              1.658317       1.568632       0.113054       0.231312       1.462234       0.275644       1.944085          -0.000001
          151              H       3.782633       4.793399       8.439610       0.135129       1.022998 0.74250421E+01  0.71783401E+02                                 1.696758                            1.612147      -1.033656       2.401441                    0.998019       3.418361       9.599651       0.482658       1.312628      -0.702122      -0.005790      -0.024129       0.037940       0.045334       0.012950       0.001281      -0.013301       0.012005       0.025794      -0.023189       0.005726       0.017464              1.716482       1.538599       0.110399      -0.115405       1.641507      -0.350438       1.969340          -0.000001
          152              H       5.908488       5.959612       8.156431       0.118461       0.966893 0.67949287E+01  0.64612370E+02                                 1.667550                            1.566592      -0.956843       2.434265                    0.997823       3.491591       9.904095       0.475573       1.354434      -0.692746       0.032797       0.001228       0.031812       0.045707       0.008841       0.008152      -0.008384       0.015082       0.017455      -0.019447       0.006047       0.013400              1.718141       1.911847       0.028657       0.454406       1.402052       0.047936       1.840525           0.000000
          153              H       3.887568       6.428885       4.856959       0.119292       1.193439 0.88956468E+01  0.89041131E+02                                 1.817699                            1.718033      -1.047189       2.396111                    0.997576       3.390059       9.362382       0.491786       1.244275      -0.719036      -0.006919       0.021049      -0.055017       0.059311       0.005396       0.010724      -0.014333       0.005070       0.046264      -0.022168      -0.001792       0.023959              1.818593       1.641775       0.035456       0.183666       1.584629      -0.296791       2.229374           0.000011
          154              H       2.300828       4.694279       4.260566       0.139135       0.901669 0.63430653E+01  0.58288069E+02                                 1.502623                            1.444913      -0.749173       2.545389                    0.999841       3.043702       8.029077       0.540020       1.234286      -0.721172       0.024063      -0.004020      -0.034030       0.041872       0.003361      -0.006202       0.003530       0.018116       0.033002      -0.015981       0.001396       0.014585              1.508321       1.716764       0.062679      -0.294220       1.245934       0.002953       1.562265           0.000005
          155              H       0.124940       4.070130       3.810053       0.133983       1.018849 0.75459856E+01  0.73123147E+02                                 1.689092                            1.621568      -0.906104       2.466382                    0.998762       3.365130       9.408655       0.483706       1.306730      -0.704112      -0.003541      -0.010699      -0.036614       0.038309       0.004985      -0.003155       0.008637       0.014988       0.025010      -0.016556       0.004799       0.011757              1.700217       1.592451       0.068774       0.283448       1.420938       0.079006       2.087263           0.000002
          156              H       9.283606       2.592617       3.857249       0.111241       1.136858 0.85896014E+01  0.86200100E+02                                 1.824171                            1.736142      -1.136478       2.342182                    0.996910       3.635857      10.433421       0.463813       1.315917      -0.701051       0.027959      -0.025637      -0.040569       0.055541      -0.000643      -0.012060       0.013186       0.020243       0.014855      -0.020725      -0.000519       0.021244              1.828947       1.833727      -0.228639      -0.275325       1.776212       0.321970       1.876904          -0.000001
          157              H      -0.274024       5.663800      31.347124       0.112858       1.124795 0.85571265E+01  0.86300833E+02                                 1.833629                            1.745029      -1.518151       2.149160                    0.993433       3.945112      11.569888       0.455104       1.334470      -0.694490       0.032725      -0.005419       0.010374       0.034755      -0.004313       0.004327      -0.002715       0.021872      -0.013730      -0.010204      -0.004993       0.015197              1.880570       2.251427       0.007388       0.306712       1.656376      -0.075963       1.733909          -0.000002
          158              H       8.284441       7.903300      29.116012       0.139772       1.056513 0.80368154E+01  0.79459963E+02                                 1.748169                            1.685131      -1.335865       2.256870                    0.995712       3.585217      10.269661       0.467549       1.324996      -0.698636      -0.000338       0.029115      -0.022217       0.036626      -0.005225       0.002975      -0.012117      -0.005152      -0.001618      -0.011267      -0.004093       0.015360              1.768669       1.713751      -0.055507       0.208839       1.879367      -0.358569       1.712890          -0.000004
          159              H       6.969142       4.480550      30.720696       0.131978       1.061260 0.82128395E+01  0.82099798E+02                                 1.788875                            1.731700      -1.353561       2.249508                    0.993479       3.741361      10.975055       0.447480       1.369252      -0.689052      -0.025205      -0.021696       0.007202       0.034027       0.011125       0.000596      -0.002303       0.011043      -0.025271      -0.010599      -0.006052       0.016651              1.807755       1.943053       0.315517       0.039810       1.888669      -0.084982       1.591542          -0.000002
          160              H       5.858760       8.161943      28.871447       0.089462       1.121447 0.89071351E+01  0.89706872E+02                                 1.779066                            1.738521      -0.885403       2.442786                    0.997775       3.656429      10.324097       0.477931       1.272486      -0.710856      -0.003305       0.026088       0.017633       0.031661       0.000596      -0.002024       0.001667      -0.013722       0.015714      -0.009801       0.003216       0.006585              1.792939       1.580740      -0.196038       0.012625       2.075765       0.359418       1.722312          -0.000005
          161              H       6.619732       7.432479      27.704404       0.098896       0.976118 0.75698377E+01  0.74054671E+02                                 1.691860                            1.657875      -0.987830       2.404786                    0.996095       3.715102      10.737949       0.459824       1.361596      -0.690863       0.026440       0.002327      -0.027472       0.038199      -0.004716      -0.003966      -0.006383       0.001739       0.000576      -0.010239       0.004190       0.006050              1.702736       1.902425      -0.010215      -0.260210       1.388426      -0.046136       1.817356          -0.000004
          162              H       5.158782       7.729840      25.868027       0.109893       0.968500 0.70248895E+01  0.67835884E+02                                 1.703826                            1.615125      -1.260683       2.274512                    0.994581       3.817026      11.166253       0.455493       1.392529      -0.683104       0.023674       0.012654      -0.021423       0.034344       0.006776       0.005443      -0.004819       0.018271       0.019194      -0.016351       0.004654       0.011697              1.734073       2.046380       0.255814      -0.352020       1.522154      -0.227876       1.633686          -0.000003
          163              H       3.189055       7.368980      24.791087       0.116160       1.158968 0.88693232E+01  0.89122806E+02                                 1.804832                            1.730405      -1.092348       2.360820                    0.997046       3.544727       9.957729       0.481473       1.266007      -0.712629       0.000397       0.008350      -0.039417       0.040294       0.005422      -0.008606      -0.006733       0.007525       0.044772      -0.014251      -0.006204       0.020455              1.812637       1.603085      -0.011080       0.144502       1.551629      -0.248853       2.283197          -0.000006
          164              H       1.558935       6.032403      28.116302       0.105761       1.000194 0.74651366E+01  0.72692436E+02                                 1.701458                            1.637053      -1.052645       2.373427                    0.997071       3.676023      10.560418       0.467235       1.346229      -0.693628      -0.030154      -0.009772       0.019828       0.037388       0.004174      -0.005067      -0.009732       0.013896       0.022783      -0.015145       0.000001       0.015143              1.722038       2.031364       0.253158      -0.275520       1.517235      -0.116308       1.617514          -0.000004
          165              H       3.604313       6.298789      29.240439       0.103885       1.034684 0.78282720E+01  0.77593044E+02                                 1.770605                            1.698414      -1.298089       2.252752                    0.993533       3.932091      11.617251       0.447195       1.381824      -0.685085       0.000440      -0.008151       0.031718       0.032751       0.010852      -0.001913      -0.006413       0.013985       0.015498      -0.016557       0.003194       0.013363              1.797702       1.573580      -0.022025       0.136656       1.470535      -0.120538       2.348990          -0.000003
          166              H       8.316776      10.246568      26.224147       0.126718       1.081650 0.81717440E+01  0.81414082E+02                                 1.794741                            1.713670      -1.335162       2.252650                    0.994278       3.723623      10.829486       0.456195       1.347631      -0.693265       0.023942      -0.013145       0.025967       0.037687      -0.001088       0.009790      -0.007793       0.003101       0.001599      -0.011757      -0.001651       0.013409              1.818125       1.869836      -0.211839       0.309912       1.783439      -0.166747       1.801099          -0.000003
          167              H       6.284915      13.294519      24.598010       0.126526       1.024778 0.75575166E+01  0.74105353E+02                                 1.750229                            1.659777      -1.374423       2.230288                    0.993787       3.787301      11.057116       0.456966       1.366946      -0.688311      -0.002846       0.035487      -0.002204       0.035669      -0.006348       0.003274      -0.000501      -0.019856      -0.008488      -0.011427      -0.001896       0.013323              1.785710       1.513184      -0.235140       0.172429       2.328419      -0.002131       1.515528           0.000006
          168              H       5.940382       9.645650      23.044813       0.148314       1.101698 0.82867919E+01  0.81910643E+02                                 1.759263                            1.684670      -1.134114       2.364890                    0.997303       3.353728       9.360293       0.482478       1.284324      -0.709696      -0.014527      -0.021452      -0.026417       0.037001       0.004015       0.010421       0.007383       0.007838       0.016961      -0.010304      -0.006636       0.016939              1.760070       1.608320       0.084242       0.184107       1.877500       0.290912       1.794389          -0.000006
          169              H       4.012590      13.356469      23.602591       0.080849       1.315918 0.11250321E+02  0.12004497E+03                                 1.977995                            1.953264      -1.141165       2.321313                    0.994995       3.889285      11.280900       0.451376       1.271711      -0.711399      -0.018117       0.000798       0.025234       0.031074      -0.003970      -0.005331      -0.001127       0.000411      -0.001565      -0.007177       0.000929       0.006248              1.963115       1.917500      -0.058513      -0.252154       1.695635      -0.039214       2.276208           0.000008
          170              H       5.209963      13.937253      22.765924       0.092491       1.153224 0.92220361E+01  0.94011256E+02                                 1.838973                            1.789861      -0.947519       2.416537                    0.996534       3.726487      10.705443       0.461222       1.302696      -0.704273       0.030849       0.021762      -0.003518       0.037916       0.002087      -0.004492       0.001445       0.011965      -0.019066      -0.008267      -0.002304       0.010571              1.831716       1.842921       0.354153       0.098898       2.081966      -0.087130       1.570262           0.000008
          171              H       5.165178      13.816450      20.178692       0.149072       0.958531 0.69521239E+01  0.65082543E+02                                 1.537946                            1.494619      -0.835948       2.507715                    0.999711       3.040509       7.981340       0.542980       1.204966      -0.728680       0.042838       0.004697      -0.004317       0.043310       0.001341      -0.000368      -0.006458       0.034108       0.016426      -0.021388       0.006969       0.014419              1.517702       1.866541       0.000882      -0.081806       1.281698       0.003390       1.404866           0.000014
          172              H       3.473640      14.112262      18.350896       0.097855       1.196133 0.92150467E+01  0.93640595E+02                                 1.842383                            1.759624      -1.246062       2.270513                    0.995932       3.756202      10.668441       0.478372       1.260009      -0.712299       0.012232       0.007105      -0.035079       0.037824       0.006525      -0.006618      -0.002356       0.018756       0.013183      -0.013627      -0.000609       0.014236              1.867627       1.629292      -0.051966      -0.231864       1.520917      -0.027414       2.452671           0.000008
          173              H       0.415517      13.802511      20.929547       0.110106       1.222767 0.95896344E+01  0.97688007E+02                                 1.822773                            1.761423      -1.269440       2.271070                    0.995308       3.594005       9.973311       0.495576       1.213267      -0.724470      -0.038951       0.003125       0.009048       0.040110      -0.006623      -0.011029       0.000744       0.022906       0.020318      -0.016855      -0.002462       0.019316              1.801010       2.286645       0.049927      -0.102395       1.524087      -0.068794       1.592300           0.000015
          174              H       1.868392      13.454041      22.757342       0.131932       1.092962 0.82045730E+01  0.80688627E+02                                 1.731181                            1.662586      -0.953851       2.439617                    0.998574       3.339283       9.218794       0.492954       1.263408      -0.714447      -0.018288       0.000204       0.034435       0.038991      -0.005653      -0.004719      -0.000294       0.028871       0.030623      -0.020652       0.005746       0.014906              1.740670       1.540542       0.066764      -0.212123       1.470328      -0.177811       2.211141           0.000012
          175              H       2.579640       6.109841      31.789055       0.125062       1.018118 0.68861807E+01  0.64993887E+02                                 1.663888                            1.530226      -0.826920       2.497360                    0.999666       3.267614       8.914568       0.508918       1.275157      -0.710899      -0.037643      -0.027244      -0.010979       0.047747       0.012463       0.009747      -0.005520      -0.015475      -0.044021      -0.022790       0.000783       0.022007              1.742696       2.194561       0.396150       0.233399       1.539183       0.128865       1.494344          -0.000003
          176              H       4.501648       5.205368      32.913193       0.147285       0.945932 0.65143494E+01  0.59957581E+02                                 1.522547                            1.443951      -0.795331       2.526729                    0.999801       2.971005       7.714817       0.554457       1.200231      -0.729922      -0.002087      -0.046314       0.010936       0.047634       0.007657       0.009279      -0.006969      -0.013986      -0.056854      -0.024515       0.004459       0.020056              1.544703       1.334835      -0.093158       0.043157       1.950955      -0.201671       1.348318          -0.000003
          177              H       6.137152       5.662251      34.749569       0.140112       0.938030 0.67013358E+01  0.63326635E+02                                 1.621293                            1.544859      -1.003462       2.422035                    0.998250       3.354586       9.400657       0.485326       1.335511      -0.697111      -0.026048      -0.024967       0.017886       0.040271       0.004710       0.004847      -0.012361       0.002879      -0.014905      -0.016859       0.006002       0.010856              1.645639       1.864359       0.297225      -0.176816       1.566973      -0.232067       1.505585           0.000001
          178              H       8.325586       5.456266      35.590527       0.133533       1.001528 0.71478732E+01  0.68496813E+02                                 1.685398                            1.588555      -0.897652       2.470348                    0.998938       3.359245       9.413256       0.482785       1.323911      -0.700139       0.002635      -0.029736       0.023479       0.037980       0.004451       0.000472      -0.011939       0.002453      -0.001322      -0.013509       0.001524       0.011985              1.732067       1.467647      -0.150843       0.180188       1.920257      -0.550922       1.808297           0.000002
          179              H       0.299458       5.426840      33.745569       0.135049       1.029075 0.71195264E+01  0.68403109E+02                                 1.723816                            1.590967      -1.107904       2.360518                    0.997561       3.529971      10.021651       0.478166       1.333222      -0.696403       0.004165      -0.032813      -0.028725       0.043808      -0.013403      -0.001223       0.013425       0.018791      -0.017327      -0.022061       0.000558       0.021503              1.788512       1.448233       0.146036       0.156659       1.857601       0.530134       2.059701          -0.000002
          180              H       2.361308       6.035501      34.878287       0.113624       1.124654 0.79957551E+01  0.78841429E+02                                 1.808365                            1.670615      -1.222010       2.299337                    0.995858       3.631308      10.339891       0.474555       1.308955      -0.701757       0.037407      -0.016525      -0.007565       0.041589      -0.001952       0.001175       0.021215       0.004871      -0.017211      -0.024249       0.005426       0.018823              1.868494       2.517651      -0.288330      -0.240783       1.521141       0.046217       1.566689           0.000000
          181              H      -0.555784       7.903300      36.611690       0.099039       1.283504 0.95877351E+01  0.98445324E+02                                 1.946045                            1.809398      -1.169440       2.319464                    0.995839       3.695962      10.568530       0.465847       1.280512      -0.709092      -0.023378       0.025884       0.041610       0.054295      -0.006948      -0.004794       0.017577       0.023140       0.013765      -0.024857       0.004277       0.020581              1.975018       1.769172      -0.318107      -0.255429       2.039439       0.561080       2.116443           0.000008
          182              H       9.515923       8.377220      33.183500       0.136802       0.905246 0.65090872E+01  0.60718351E+02                                 1.555496                            1.502617      -0.793495       2.524815                    0.999683       3.193744       8.728820       0.504776       1.300792      -0.705710       0.029001       0.025668      -0.019335       0.043287       0.007894       0.001668      -0.011873       0.003651      -0.022250      -0.017098       0.002947       0.014151              1.574604       1.742753       0.315201      -0.128905       1.561851      -0.097040       1.419208          -0.000002
          183              H       7.368301       8.502669      32.252440       0.130007       1.000320 0.74305317E+01  0.71401386E+02                                 1.639734                            1.587473      -0.865833       2.479414                    0.999151       3.291034       9.027562       0.501182       1.271816      -0.712132      -0.001427       0.026906      -0.031091       0.041142       0.004564       0.004779      -0.017599      -0.003376      -0.015152      -0.020630       0.002820       0.017810              1.655186       1.562721      -0.122540       0.165737       1.609144      -0.280061       1.793694          -0.000003
          184              H       5.140253       9.040087      32.153756       0.107163       1.139610 0.85060985E+01  0.84885813E+02                                 1.800016                            1.705553      -1.193735       2.309043                    0.996437       3.630880      10.283565       0.478597       1.282423      -0.707813       0.019742       0.050017      -0.009482       0.054602       0.013786       0.004022      -0.006956      -0.006205      -0.037882      -0.018230      -0.002487       0.020716              1.829904       1.667134       0.186204       0.065694       2.310641       0.001065       1.511937          -0.000003
          185              H       4.596186      10.700353      29.201824       0.119398       1.120977 0.81301500E+01  0.80053531E+02                                 1.780334                            1.670187      -0.968204       2.426786                    0.998376       3.425892       9.572070       0.483461       1.286658      -0.708721       0.039510       0.007929       0.023542       0.046670       0.012474       0.007315      -0.006602       0.035122       0.014541      -0.026330       0.005498       0.020831              1.822379       1.971919       0.125254       0.477389       1.590469       0.148040       1.904750          -0.000003
          186              H       4.361185      11.291978      26.884900       0.132441       1.002861 0.71298268E+01  0.68633087E+02                                 1.709691                            1.605348      -1.073076       2.382951                    0.997377       3.509903      10.024806       0.469419       1.355472      -0.692454       0.035880       0.016495      -0.016791       0.042912       0.012519       0.005700      -0.005660       0.023606       0.012586      -0.021488       0.005504       0.015984              1.737255       1.844014       0.352474      -0.409539       1.592853      -0.248341       1.774897           0.000001
          187              H       3.571720      10.186166      24.666659       0.122399       0.902130 0.64812153E+01  0.61345930E+02                                 1.631887                            1.558185      -1.106754       2.361180                    0.995832       3.637623      10.539854       0.460643       1.404794      -0.681522       0.034099      -0.009253      -0.001616       0.035369      -0.006026       0.000741       0.005051       0.014272       0.020419      -0.013950       0.005529       0.008421              1.646953       2.143061      -0.070934       0.088004       1.338775      -0.068111       1.459023          -0.000001
          188              H       2.597887      10.122667      22.577137       0.134737       0.998747 0.73085612E+01  0.70138821E+02                                 1.659869                            1.591344      -0.848013       2.495584                    0.999243       3.276812       9.066707       0.491193       1.299355      -0.706314       0.025726      -0.011569      -0.029097       0.040526      -0.008416      -0.004662       0.004010       0.019706       0.029141      -0.017990       0.003183       0.014806              1.673437       1.628017      -0.018210      -0.240214       1.344847       0.064358       2.047446          -0.000003
          189              H       1.339106       9.664236      20.697854       0.091143       1.099810 0.81571280E+01  0.80409124E+02                                 1.749140                            1.661785      -0.985886       2.400679                    0.998204       3.580658      10.019617       0.489434       1.269532      -0.710892       0.050376      -0.010969      -0.013834       0.053380      -0.003448       0.000222       0.000444       0.032610      -0.010997      -0.014852      -0.003648       0.018500              1.747565       2.077440      -0.303326      -0.122189       1.523708       0.158310       1.641548          -0.000003
          190              H       9.072538      11.267198      19.741051       0.123949       1.086911 0.77050883E+01  0.74545766E+02                                 1.719239                            1.606551      -0.844386       2.490876                    0.999328       3.288823       8.985745       0.503985       1.256154      -0.715956      -0.033973       0.023755      -0.026354       0.049122      -0.023426       0.008223       0.004651       0.003691       0.017740      -0.028799       0.007643       0.021155              1.749644       1.900580      -0.239683       0.479295       1.490928      -0.192679       1.857424           0.000005
          191              H       9.437831      11.727178      22.130915       0.139654       1.022197 0.72150029E+01  0.68453406E+02                                 1.630926                            1.540400      -0.837344       2.499276                    0.999691       3.150530       8.437991       0.523463       1.233280      -0.721495      -0.030747       0.032424       0.019603       0.048795      -0.022536       0.003124       0.004782       0.002164       0.013770      -0.025893       0.005554       0.020338              1.648340       1.653143      -0.294315      -0.328080       1.556040       0.279036       1.735836           0.000007
          192              H      -0.984924      10.866070      24.237599       0.125596       0.967455 0.68760834E+01  0.65817440E+02                                 1.686019                            1.585813      -1.211941       2.312916                    0.995244       3.626402      10.443908       0.466565       1.371494      -0.688074      -0.035270       0.001340       0.000161       0.035296      -0.005319       0.004100       0.003327       0.011301       0.017354      -0.011880       0.003231       0.008650              1.719498       2.330004      -0.122349       0.014100       1.297118      -0.013859       1.531371          -0.000000
          193              H       0.020665      10.949703      26.322831       0.133260       0.939668 0.67397079E+01  0.63805862E+02                                 1.627059                            1.552055      -0.904587       2.466298                    0.998849       3.375205       9.479531       0.482705       1.340307      -0.696206      -0.027611       0.006605       0.028908       0.040517      -0.003679      -0.002541       0.004227       0.014771       0.023568      -0.012804       0.002436       0.010368              1.651197       1.679023      -0.139876      -0.269416       1.332827       0.141197       1.941740          -0.000000
          194              H       1.056534       9.501616      28.060524       0.115208       1.020581 0.74041490E+01  0.72099138E+02                                 1.737819                            1.640927      -1.215175       2.307569                    0.995818       3.664122      10.597298       0.461229       1.363750      -0.689967      -0.047807      -0.024931       0.000623       0.053921       0.012876       0.009607      -0.002525       0.013468      -0.005976      -0.017230      -0.000879       0.018109              1.763238       2.170756       0.400705      -0.069636       1.587502      -0.087322       1.531458          -0.000003
          195              H       9.516922       4.063935      27.309669       0.115206       1.020464 0.72291060E+01  0.70225666E+02                                 1.760641                            1.638659      -1.250667       2.292322                    0.994463       3.730859      10.904061       0.452659       1.392913      -0.683876       0.041849      -0.003088       0.012102       0.043673      -0.002600       0.004327      -0.008892       0.020399      -0.007822      -0.015189       0.001218       0.013971              1.826862       2.532330      -0.097622       0.280510       1.484353      -0.070147       1.463903          -0.000001
          196              H       7.605016       2.917856      28.317960       0.125133       1.006490 0.74133131E+01  0.72262878E+02                                 1.726765                            1.648261      -1.174411       2.330047                    0.994983       3.647056      10.578310       0.457227       1.374267      -0.688146       0.009434      -0.024826       0.036757       0.045348      -0.000903       0.005175      -0.019608       0.014530       0.013874      -0.023509       0.003607       0.019902              1.749650       1.547495      -0.054249       0.042686       1.828314      -0.403366       1.873140           0.000001
          197              H       5.385596       3.232253      29.116012       0.129178       0.919987 0.66458802E+01  0.62803179E+02                                 1.613987                            1.549033      -0.891114       2.471596                    0.998723       3.406827       9.612400       0.478715       1.353941      -0.693278       0.022239       0.005061       0.032703       0.039871       0.003415       0.003755      -0.003388       0.023673       0.040644      -0.019554       0.004463       0.015091              1.637319       1.867081       0.127671       0.327898       1.383828       0.040941       1.661047          -0.000000
          198              H       3.208831       2.597263      29.587978       0.122161       0.997419 0.72618565E+01  0.69498957E+02                                 1.637477                            1.567642      -1.044417       2.386514                    0.997704       3.394782       9.344995       0.504311       1.269046      -0.711312      -0.005519      -0.003553       0.035568       0.036169       0.005417       0.002781       0.002421       0.020983       0.042029      -0.018901       0.003769       0.015132              1.658317       1.568632       0.113055      -0.231312       1.462235      -0.275644       1.944085          -0.000001
          199              H       0.787002       2.950380      29.892610       0.135129       1.022998 0.74250450E+01  0.71783437E+02                                 1.696758                            1.612148      -1.033656       2.401441                    0.998019       3.418361       9.599652       0.482658       1.312629      -0.702122       0.005790       0.024129       0.037940       0.045334       0.012950      -0.001281       0.013301       0.012005       0.025794      -0.023189       0.005726       0.017464              1.716483       1.538600       0.110399       0.115405       1.641508       0.350439       1.969340          -0.000001
          200              H       9.703147       1.784167      29.609431       0.118461       0.966893 0.67949248E+01  0.64612325E+02                                 1.667549                            1.566591      -0.956843       2.434265                    0.997823       3.491591       9.904095       0.475573       1.354434      -0.692746      -0.032797      -0.001228       0.031812       0.045707       0.008841      -0.008152       0.008384       0.015082       0.017455      -0.019447       0.006047       0.013400              1.718141       1.911847       0.028657      -0.454406       1.402052      -0.047936       1.840524           0.000000
          201              H       0.682067       1.314894      26.309959       0.119292       1.193439 0.88956470E+01  0.89041133E+02                                 1.817699                            1.718033      -1.047189       2.396111                    0.997576       3.390059       9.362382       0.491786       1.244275      -0.719036       0.006919      -0.021049      -0.055017       0.059311       0.005396      -0.010724       0.014333       0.005070       0.046264      -0.022168      -0.001792       0.023959              1.818593       1.641775       0.035456      -0.183666       1.584629       0.296791       2.229374           0.000011
          202              H       2.268807       3.049500      25.713566       0.139135       0.901669 0.63430653E+01  0.58288070E+02                                 1.502623                            1.444914      -0.749173       2.545389                    0.999841       3.043702       8.029078       0.540020       1.234286      -0.721172      -0.024063       0.004020      -0.034030       0.041872       0.003361       0.006202      -0.003530       0.018116       0.033002      -0.015981       0.001396       0.014585              1.508321       1.716765       0.062679       0.294220       1.245934      -0.002953       1.562265           0.000005
          203              H       4.444695       3.673649      25.263053       0.133983       1.018849 0.75459872E+01  0.73123166E+02                                 1.689092                            1.621568      -0.906104       2.466382                    0.998762       3.365130       9.408655       0.483706       1.306730      -0.704112       0.003541       0.010699      -0.036614       0.038309       0.004985       0.003155      -0.008637       0.014988       0.025010      -0.016556       0.004799       0.011757              1.700218       1.592452       0.068774      -0.283448       1.420938      -0.079006       2.087263           0.000002
          204              H       6.328029       5.151161      25.310249       0.111241       1.136858 0.85896012E+01  0.86200100E+02                                 1.824171                            1.736142      -1.136478       2.342182                    0.996910       3.635857      10.433422       0.463813       1.315917      -0.701051      -0.027959       0.025637      -0.040569       0.055541      -0.000643       0.012060      -0.013186       0.020243       0.014855      -0.020725      -0.000519       0.021244              1.828948       1.833727      -0.228640       0.275325       1.776212      -0.321970       1.876904          -0.000001
          205              C       2.450971      12.603774      33.197230      -0.002132      38.497076 0.46647388E+03  0.11140550E+05                                 9.997003                            7.255180      -0.080482       1.975246                    0.999245      27.987909      80.597535       0.606075       0.423156      -1.061942      -0.012834       0.043060       0.027135       0.052490       0.004951      -0.002722      -0.000963       0.025999       0.001865      -0.014236       0.000037       0.014199             12.375215      11.299907      -0.085632      -2.695405      15.724843       5.715536      10.100895          -0.000002
          206              C       3.455857      13.546966      33.384300      -0.190811      35.598039 0.50913198E+03  0.12582421E+05                                 9.652423                            7.732596      -0.345331       1.838140                    0.999165      32.453626      98.975954       0.562757       0.440404      -1.038506      -0.019719      -0.000391       0.013971       0.024170      -0.013813      -0.000463      -0.019208       0.046993       0.045580      -0.041076       0.016094       0.024982             10.941118      11.076696       2.886293      -0.780621      13.728881       3.315382       8.017778          -0.000005
          207              C       3.214420      14.685302      34.117135       0.014831      37.263895 0.44553573E+03  0.10501700E+05                                 9.749905                            7.069066      -0.091717       1.975448                    0.999241      27.400970      77.969934       0.617812       0.420603      -1.065304      -0.042349      -0.034634       0.015790       0.056941      -0.016117       0.000850       0.002059       0.012438       0.030868      -0.022564       0.010316       0.012248             12.087109      15.652609       4.837229      -2.164723      12.933403       2.135791       7.675316          -0.000005
          208              C       1.970648      14.886640      34.731978      -0.249634      35.715612 0.50887235E+03  0.12510810E+05                                 9.544934                            7.629775      -0.159309       1.908584                    0.999389      31.876095      95.369731       0.580743       0.428989      -1.050661       0.046144       0.001191       0.007020       0.046690      -0.025094       0.006318      -0.000396      -0.030968       0.084715      -0.043999       0.014541       0.029458             10.992731      15.964507       2.394036      -3.673894       8.983394       1.294417       8.030292          -0.000008
          209              C       0.986779      13.934155      34.561641       0.264472      30.593980 0.36054173E+03  0.81253087E+04                                 8.766810                            6.520066      -0.072631       1.994523                    0.999793      25.545750      72.967637       0.614670       0.442160      -1.043657      -0.041626       0.001673       0.028946       0.050729      -0.013769      -0.025220       0.021277       0.043053      -0.017026      -0.034807      -0.011875       0.046682             10.766385      14.213441      -0.564556      -4.983944       9.024889       2.709632       9.060825          -0.000004
          210              C       1.190180      12.826795      33.780752      -0.260434      37.706519 0.53861292E+03  0.13470159E+05                                 9.963601                            7.890872      -0.333538       1.838660                    0.998693      33.010628     100.554106       0.564944       0.433515      -1.044890       0.022537      -0.013819      -0.019689       0.032963       0.029084       0.020271      -0.020091       0.026919      -0.017784      -0.047808       0.011506       0.036302             11.536940      12.622557      -1.942088      -4.462471      11.478876       4.118644      10.509388          -0.000003
          211              C       2.685929      11.383354      32.365712       0.567634      23.457362 0.27029956E+03  0.57179815E+04                                 7.652640                            5.870823      -0.043139       2.033258                    0.999653      23.131253      65.864185       0.605515       0.478172      -1.014533      -0.003217      -0.048964      -0.038267       0.062227      -0.012264       0.031217      -0.065102      -0.005269       0.126179      -0.061326      -0.031596       0.092922              9.101117       7.247338      -0.200194      -1.139414      12.106408       4.568875       7.949606          -0.000003
          212              C       6.127951       0.317495      34.154892       0.585326      23.048753 0.25185213E+03  0.52230145E+04                                 7.484579                            5.635365       0.049356       2.072272                    0.999716      22.401539      62.708168       0.624598       0.472857      -1.019593       0.056425       0.030138      -0.004475       0.064126      -0.024157       0.037856      -0.041411       0.025292       0.217283      -0.066319      -0.034124       0.100443              8.893701      11.511378       3.447452      -1.084533       9.718743       1.293522       5.450982          -0.000006
          213              C      -0.559860      15.081783      35.997276      -0.062810      26.206937 0.36894462E+03  0.83979898E+04                                 7.892369                            6.466228      -0.132773       1.966041                    0.998128      28.100077      81.781777       0.633169       0.424984      -1.049618      -0.011516      -0.075739      -0.043491       0.088094      -0.009787      -0.000167       0.049052      -0.019030       0.034221      -0.043393      -0.014051       0.057444              9.252730      12.121024      -1.585210      -3.859777       6.904389       0.796974       8.732776          -0.000007
          214              C       9.164393      14.824690      36.695356       0.099549      30.795873 0.41915646E+03  0.97820260E+04                                 8.817526                            7.002155      -0.184888       1.958627                    0.999432      26.715432      76.962863       0.598322       0.438650      -1.048600       0.018284       0.008982      -0.010670       0.022996       0.009967      -0.028661      -0.001324       0.049443      -0.030798      -0.027073      -0.019067       0.046140             10.322483      14.449052       0.685377      -3.973653       5.546294       1.187566      10.972103          -0.000005
          215              C       9.009901      15.120502      38.016432      -0.167045      31.222668 0.44837059E+03  0.10681498E+05                                 8.710140                            7.135340       0.047250       1.990168                    0.998624      30.068699      88.597190       0.603792       0.425818      -1.052462      -0.032433      -0.000022       0.014129       0.035377       0.007243       0.018576      -0.001300       0.007930      -0.002175      -0.019144      -0.002281       0.021425              9.585399      12.574714       0.928544      -2.444518       5.765990       1.453247      10.415492          -0.000008
          216              C       7.824281      14.911420      38.660880      -0.094134      29.847591 0.41888308E+03  0.98457612E+04                                 8.565485                            6.990394      -0.146622       1.929834                    0.999499      29.666820      87.843956       0.595673       0.437463      -1.041669       0.015544       0.000520      -0.024056       0.028646      -0.013352       0.015015      -0.006068      -0.031629       0.052552      -0.032505       0.004922       0.027582              9.391878      13.438323       1.738633      -2.031884       5.782861       1.058568       8.954450          -0.000009
          217              C       6.739922      14.417367      38.015145      -0.027352      34.075841 0.43226895E+03  0.10117378E+05                                 9.184671                            6.954920      -0.042188       1.994820                    0.999439      27.350267      77.679518       0.623635       0.419625      -1.065387       0.031562       0.013848      -0.017610       0.038705      -0.007564       0.011694       0.000444      -0.004697      -0.015954      -0.015825       0.002161       0.013663             10.889756      16.089594       2.192380      -4.033398       5.855147       0.718303      10.724528          -0.000005
          218              C       6.864828      14.110713      36.702221      -0.122245      31.123577 0.46747155E+03  0.11275710E+05                                 8.790929                            7.371192      -0.119600       1.928005                    0.999212      30.561148      91.199923       0.582594       0.435865      -1.044264       0.029405       0.022806      -0.004730       0.037511      -0.002136       0.021858       0.007505       0.020920      -0.026662      -0.024902      -0.003113       0.028015              9.648405      12.455410       1.281699      -2.828910       5.838903       0.708120      10.650902          -0.000008
          219              C       8.093282      14.285723      36.012722      -0.170671      32.050662 0.49607723E+03  0.12141354E+05                                 8.953339                            7.576735      -0.202783       1.900556                    0.997628      31.238435      93.818518       0.576690       0.433956      -1.045698      -0.028383      -0.001755       0.016381       0.032818       0.004510      -0.002852       0.003379       0.003480       0.073002      -0.017464      -0.007339       0.024803              9.861696      13.532767       1.293676      -2.334934       5.894140       0.519692      10.158180          -0.000007
          220              C       5.453897      14.234614      38.756990       0.591775      21.935765 0.23252689E+03  0.47352025E+04                                 7.262636                            5.418056       0.022952       2.067138                    0.999590      22.082933      61.606076       0.635325       0.473418      -1.017513      -0.057037       0.000643       0.016828       0.059471      -0.041088       0.018606      -0.048857      -0.105567      -0.078375      -0.054216      -0.047154       0.101370              8.586212      12.984094       2.088781      -2.777050       5.009718       0.675918       7.764825          -0.000005
          221              C       2.639442       2.000992      39.729240       0.001745      37.866690 0.44902938E+03  0.10588773E+05                                 9.808245                            7.061631       0.011304       2.003513                    0.999373      27.463532      77.781702       0.623690       0.416454      -1.069558      -0.010785       0.049275       0.012018       0.051853       0.005279      -0.009734       0.000503       0.026484       0.001059      -0.014878      -0.004062       0.018940             11.907915       9.174855      -3.714206      -2.531435      18.349126      -0.517108       8.199764          -0.000006
          222              C       3.165898       2.838869      38.778872      -0.182120      35.691361 0.47913671E+03  0.11633922E+05                                 9.606707                            7.451484      -0.178100       1.900872                    0.999321      31.369322      94.065118       0.580473       0.434568      -1.044557      -0.006120       0.008239       0.016858       0.019737       0.000680       0.005573       0.028431       0.055973       0.018379      -0.046489       0.017740       0.028749             10.954645       7.949931      -1.405690      -1.795410      16.738730      -2.408969       8.175275          -0.000006
          223              C       2.837510       4.181640      38.770291      -0.002777      38.054354 0.44716026E+03  0.10526881E+05                                 9.777192                            7.024215       0.036911       2.010165                    0.999244      27.447644      77.506749       0.628790       0.413774      -1.071980      -0.016781      -0.024954       0.046546       0.055415      -0.003016       0.004885       0.024706      -0.000521       0.020674      -0.024764      -0.002420       0.027183             11.671708       8.464948      -0.283454      -3.521612      16.322683      -3.648793      10.227493           0.000002
          224              C       1.941960       4.649365      39.741253      -0.268388      36.310160 0.51318180E+03  0.12631929E+05                                 9.562980                            7.615529      -0.074909       1.923708                    0.999775      32.230171      96.201722       0.587148       0.423799      -1.054818       0.044754       0.005633      -0.012254       0.046742      -0.010115       0.021831       0.028405      -0.031883      -0.054295      -0.046728       0.007620       0.039109             10.373327       9.142852      -0.911511      -4.592506      11.429093      -0.970313      10.548037           0.000011
          225              C       1.397150       3.799098      40.660729       0.267472      31.584033 0.35134372E+03  0.78282807E+04                                 8.823060                            6.367066       0.049691       2.034254                    0.999670      24.991933      69.844483       0.635322       0.432691      -1.054515      -0.024759       0.019181       0.049013       0.058165      -0.017726      -0.029651       0.013514      -0.004030      -0.018531      -0.032514      -0.008558       0.041073             10.474428       9.482346      -3.474002      -4.330090      12.807261       1.459776       9.133676           0.000003
          226              C       1.735401       2.474912      40.680037      -0.239664      36.973801 0.48600450E+03  0.11804078E+05                                 9.735851                            7.435657      -0.111062       1.921237                    0.999270      31.469803      93.377264       0.591132       0.426609      -1.052832       0.021969      -0.022505      -0.000951       0.031464       0.033558       0.000642      -0.015759       0.052062       0.063306      -0.055749       0.020424       0.035324             11.116544       9.776128      -4.236901      -3.033052      15.181876       1.350321       8.391629          -0.000007
          227              C       3.074626       0.552906      39.793170       0.578194      22.928838 0.25889890E+03  0.54056714E+04                                 7.473743                            5.712404       0.012790       2.055850                    0.999635      22.643060      63.574419       0.620651       0.472649      -1.019827       0.037065      -0.048955       0.006776       0.061776       0.020760       0.057981       0.025563       0.054009       0.192060      -0.066496      -0.036988       0.103484              8.662079       7.679012      -2.385180      -1.232069      13.092586      -0.553531       5.214638          -0.000006
          228              C       3.482580       5.132576      37.811342       0.599597      23.385389 0.25566920E+03  0.53278800E+04                                 7.547827                            5.696594      -0.179654       1.994346                    0.999303      22.586206      63.601297       0.617514       0.475974      -1.016825       0.043535       0.054152      -0.010507       0.070272      -0.026027       0.074255      -0.000584       0.109936      -0.078037      -0.072206      -0.040122       0.112328              8.637335       5.555382       0.603467      -2.204590      11.901530      -1.800616       8.455093           0.000003
          229              C      -0.057763       5.521314      41.584495      -0.076775      27.371824 0.38526609E+03  0.88736730E+04                                 8.114959                            6.597914      -0.301304       1.901367                    0.997266      28.955151      85.043083       0.627595       0.423725      -1.049361       0.025988      -0.080796       0.029319       0.089794      -0.024797       0.013808       0.006175       0.009352      -0.065998      -0.032645      -0.004395       0.037040              9.229252       8.833025      -2.313432      -3.333145       9.087237       2.591933       9.767494           0.000010
          230              C      10.036961       5.718006      42.798735       0.109722      34.218160 0.47679979E+03  0.11430075E+05                                 9.366124                            7.419390      -0.314360       1.903841                    0.998896      27.382107      78.560911       0.590149       0.432944      -1.057697      -0.003967      -0.005027       0.002942       0.007047      -0.005580      -0.046881       0.013317       0.029212       0.063916      -0.036895      -0.025588       0.062484             10.566491      11.575886      -1.359518      -3.036587       5.992895       2.948310      14.130691           0.000006
          231              C      -0.325516       6.020013       1.149881      -0.181151      33.629298 0.52709264E+03  0.12934872E+05                                 8.951645                            7.626909       0.176881       2.015287                    0.999542      30.753697      88.786718       0.603100       0.413849      -1.071481       0.005674       0.015094       0.022873       0.027986      -0.002857      -0.011936       0.018966       0.080321       0.020224      -0.049898       0.007921       0.041977              9.408232       9.649498      -0.405852      -1.450550       5.579542       1.646324      12.995657           0.000015
          232              C       9.661302       6.232193       2.226821      -0.135050      32.905063 0.50596334E+03  0.12400478E+05                                 9.020160                            7.598977      -0.007830       1.948111                    0.999622      31.300731      92.986796       0.583935       0.427979      -1.053060       0.009687       0.006196      -0.038012       0.039713       0.012376       0.010550       0.008126      -0.020640       0.071200      -0.028754      -0.001093       0.029848              9.490356      10.633407      -0.923136      -1.928783       5.365341       0.867906      12.472319           0.000014
          233              C       8.316006       6.235290       1.977967      -0.038566      35.442649 0.46218814E+03  0.10989657E+05                                 9.412668                            7.194370      -0.019998       1.996382                    0.999363      27.836172      79.437453       0.613399       0.419950      -1.066199       0.016569      -0.011813      -0.046462       0.050723       0.009383       0.008046       0.002942      -0.002204      -0.004783      -0.011069      -0.002990       0.014059             10.711712      10.211468      -0.945595      -2.510033       5.834740       2.839568      16.088927           0.000007
          234              C       7.807223       6.035501       0.660752      -0.087283      32.099079 0.45459053E+03  0.10864133E+05                                 8.931289                            7.246705      -0.091935       1.939443                    0.999487      30.020901      88.519571       0.591615       0.433204      -1.048228       0.028298       0.001587       0.004960       0.028773      -0.006962       0.022229      -0.011337      -0.005827      -0.040622      -0.029530       0.001994       0.027536              9.647879       9.246485      -0.182920      -1.540612       5.679042       2.363396      14.018111           0.000018
          235              C       8.657479       5.801639      42.472649      -0.170561      31.473270 0.47101909E+03  0.11312497E+05                                 8.642893                            7.252418       0.145945       2.011114                    0.999382      30.391558      88.686603       0.609015       0.418753      -1.061325      -0.018617       0.006071       0.006096       0.020509      -0.007589       0.013933      -0.001165       0.028243       0.042687      -0.023309      -0.002376       0.025685              9.084127      10.113217      -0.474135      -1.874344       5.436507       1.827094      11.702656           0.000016
          236              C       7.441769       6.574468       3.123557       0.628947      19.405344 0.21634262E+03  0.43628206E+04                                 6.857413                            5.346256      -0.229622       1.993970                    0.999240      22.091654      63.010111       0.613045       0.495437      -0.997726      -0.021838       0.019183       0.047978       0.056096      -0.012553       0.008037      -0.051777      -0.129148      -0.125001      -0.060809      -0.044440       0.105249              7.660656       7.516067      -0.413023      -1.926912       4.879211       2.243497      10.586690           0.000007
          237              C       7.912920      14.333734      32.344688      -0.031785      28.441944 0.38061901E+03  0.86762943E+04                                 8.127375                            6.542779       0.193519       2.049493                    0.999805      27.902713      79.601038       0.637085       0.421760      -1.058305      -0.010321       0.071313       0.025680       0.076496       0.023585      -0.009006       0.012080      -0.051676      -0.075106      -0.037002      -0.011400       0.048402              9.159406      12.366117       0.960155      -3.178724       8.373692       0.450463       6.738410          -0.000004
          238              C       8.963017      13.830388      31.722122      -0.093059      27.397764 0.37360243E+03  0.84268800E+04                                 7.794496                            6.395503       0.647672       2.202488                    0.999827      27.406798      76.287589       0.661421       0.410555      -1.071768       0.055983       0.029517      -0.018238       0.065864       0.037975      -0.011710       0.008270      -0.028924      -0.121595      -0.047976      -0.012927       0.060902              8.608078      10.526556      -0.074691      -2.614472       9.145585       1.070673       6.152094          -0.000001
          239              C       0.100661      14.801458      30.938229       0.180316      32.099284 0.37086423E+03  0.83987544E+04                                 9.021479                            6.608060      -0.034306       2.013723                    0.999710      25.625862      72.852960       0.612550       0.441534      -1.046312      -0.036868      -0.010478       0.026914       0.046834       0.007736      -0.026520       0.011468       0.061801      -0.079529      -0.042533      -0.010668       0.053201             11.168485      16.948495      -0.583001      -4.915340       7.068205       2.470506       9.488755          -0.000001
          240              C       0.349465      13.935704      29.948388      -0.140446      31.519504 0.42449514E+03  0.99483793E+04                                 8.776826                            6.965957       0.124696       2.032973                    0.998982      28.834943      83.527735       0.609686       0.428667      -1.053554       0.047411      -0.027514      -0.026574       0.060918       0.006184       0.005298      -0.006731       0.004777      -0.018936      -0.013565       0.003750       0.009815             10.012404      13.530812      -0.842768      -3.247845       7.471207       3.072764       9.035192           0.000001
          241              C       1.660562      13.833486      29.420644      -0.132332      30.200108 0.40817114E+03  0.94636985E+04                                 8.447122                            6.764315       0.288970       2.080390                    0.999485      28.682458      82.390997       0.628421       0.420375      -1.059696      -0.059377      -0.023593       0.026686       0.069241      -0.009606       0.006447       0.003776      -0.015974       0.030516      -0.019449       0.007315       0.012133              9.507980      13.129182       0.583427      -2.349516       7.921372       2.616933       7.473384           0.000004
          242              C       2.615370      14.645034      29.863005       0.161891      31.780888 0.37650097E+03  0.85432712E+04                                 8.925846                            6.650932      -0.031789       2.019185                    0.999642      25.555252      72.298846       0.612658       0.440585      -1.048755       0.059794      -0.012908       0.001171       0.061182      -0.008910      -0.034079      -0.002068       0.078316      -0.037050      -0.037063      -0.024625       0.061688             10.712832      16.433953       0.714054      -4.064532       7.391511       2.130581       8.313031           0.000002
          243              C       4.957700      13.788572      29.925219      -0.109159      29.899313 0.39962481E+03  0.92181918E+04                                 8.443966                            6.715813       0.307966       2.090710                    0.998708      28.354131      81.283574       0.627389       0.423230      -1.057728      -0.050742       0.017154      -0.017700       0.056412      -0.042866       0.007375      -0.040382       0.020805      -0.031623      -0.057974      -0.005558       0.063532              9.447792      10.986793       0.241714      -2.186067       7.899092      -3.590564       9.457492          -0.000003
          244              C       6.084043      14.093677      29.261034      -0.019662      27.498702 0.35938924E+03  0.81006139E+04                                 7.988864                            6.360879       0.198247       2.054245                    0.999858      27.762681      79.554842       0.643654       0.422183      -1.054779      -0.000768       0.035594      -0.060421       0.070130      -0.009617       0.000904      -0.019180      -0.022497      -0.046116      -0.024449      -0.005569       0.030018              8.886643      12.584192      -0.590817      -1.055789       6.216556      -2.165026       7.859183           0.000000
          245              C       4.500844      15.134441      28.351856       0.078032      25.203473 0.30864118E+03  0.66853360E+04                                 7.491216                            5.862455       0.554996       2.193545                    0.999800      25.888373      72.310235       0.677174       0.417577      -1.059518       0.042599      -0.040055       0.016220       0.060681      -0.017087       0.015692      -0.012322      -0.013934       0.069480      -0.030882      -0.005188       0.036070              8.407953       9.722045      -0.340342      -1.912876       6.575539      -3.244538       8.926277           0.000009
          246              C       4.268538       0.074340      30.872154      -0.143998      31.397448 0.45791005E+03  0.10928432E+05                                 8.718060                            7.223225       0.109390       2.013247                    0.999044      29.598405      86.308790       0.600641       0.427281      -1.055206      -0.027542      -0.005577       0.045099       0.053138       0.018238       0.014876       0.004270      -0.015770      -0.044292      -0.025316      -0.005150       0.030466              9.742123      13.004492       0.087977      -3.268203       7.386953       1.966776       8.834926          -0.000002
          247              C       2.985691       0.153327      31.426500      -0.168390      32.082356 0.47008220E+03  0.11316840E+05                                 8.890869                            7.350038      -0.156974       1.921289                    0.998319      30.369181      89.563073       0.590362       0.430960      -1.050706       0.049116      -0.008791       0.010792       0.051050      -0.004126      -0.000585       0.022266      -0.026828      -0.010969      -0.018854      -0.011465       0.030320              9.982795      14.798372       0.797046      -2.768028       6.890220       1.287218       8.259794          -0.000004
          248              C       0.162844       0.463078      32.144746       0.096493      25.267907 0.32913207E+03  0.72561620E+04                                 7.602902                            6.144055       0.310593       2.115355                    0.999719      26.177315      74.148466       0.645949       0.430102      -1.050053      -0.024261      -0.042460       0.009006       0.049725       0.006467       0.025016       0.003173      -0.036655      -0.011332      -0.036092       0.011167       0.024924              8.629156      10.304442      -0.773465      -3.202295       9.249992       0.951999       6.333034          -0.000004
          249              C      10.316123       2.798602      35.681488      -0.042120      27.032133 0.38624571E+03  0.88720058E+04                                 7.900917                            6.622063       0.138090       2.023708                    0.999833      28.662370      83.150197       0.626316       0.425750      -1.051641      -0.050192      -0.040302      -0.040039       0.075807       0.023797       0.002540       0.003910       0.071131      -0.028007      -0.038436      -0.009248       0.047684              8.500905       8.388906       1.528460      -1.789637       5.976747       0.506450      11.137062          -0.000006
          250              C      10.194836       3.120743      36.948502      -0.110956      28.261016 0.39679908E+03  0.91342892E+04                                 8.066584                            6.649263       0.449640       2.129141                    0.999742      28.517122      81.594269       0.636787       0.417838      -1.061414      -0.042383      -0.028906       0.041199       0.065797       0.037941      -0.012953       0.003986       0.091831      -0.019978      -0.057559      -0.006997       0.064555              8.688357       8.827481       2.241908      -0.125112       6.118049       1.336801      11.119539          -0.000000
          251              C       8.365267       2.778468      38.664313       0.151897      33.807107 0.38175245E+03  0.86748346E+04                                 9.220453                            6.628701       0.014242       2.023704                    0.999683      25.777524      72.496969       0.624483       0.431625      -1.056301       0.016242      -0.025540      -0.042923       0.052521       0.012343      -0.032285      -0.005469       0.065629       0.136634      -0.057833      -0.007807       0.065640             11.242858      10.555891      -1.122249      -3.422490       4.984773       0.457921      18.187908          -0.000000
          252              C       9.126922       2.564739      39.777294      -0.146730      33.624311 0.45430675E+03  0.10861933E+05                                 9.223728                            7.252767      -0.114420       1.944695                    0.997821      29.916392      88.396778       0.590009       0.434200      -1.047021      -0.014370      -0.024093       0.049000       0.056462      -0.003675      -0.002495      -0.003896       0.007326      -0.056639      -0.019763       0.005113       0.014650             10.470261      10.071556      -0.550879      -1.581444       5.159944       0.462431      16.179284          -0.000002
          253              C       8.547900       2.532216      41.028862      -0.146647      33.073690 0.44165356E+03  0.10467929E+05                                 9.075687                            7.119659      -0.066302       1.962590                    0.998076      29.573680      86.540070       0.600426       0.430396      -1.051048       0.025928      -0.030410      -0.037997       0.055143      -0.003224       0.015338      -0.009684      -0.010131       0.019422      -0.018279      -0.002940       0.021220             10.221642      10.961882      -0.460688      -3.210165       5.022758       0.460141      14.680286          -0.000005
          254              C       7.182133       2.728908      41.151574       0.186603      34.030619 0.37305761E+03  0.84280572E+04                                 9.280670                            6.573297       0.043259       2.042219                    0.999732      25.249859      70.792575       0.624213       0.434332      -1.054715      -0.025520      -0.031225       0.037125       0.054814      -0.011992      -0.027108      -0.005704       0.027677       0.105072      -0.039432      -0.009550       0.048982             11.430932      10.703446      -0.470307      -3.491476       4.848982      -0.242770      18.740366          -0.000001
          255              C       6.935747       2.217818       0.653458       0.170339      23.387529 0.27076917E+03  0.56952966E+04                                 7.236964                            5.584606       0.327788       2.143689                    0.999869      24.498324      68.175611       0.674174       0.431934      -1.047072      -0.052874       0.024742      -0.003048       0.058456       0.014149       0.023558       0.020217      -0.042351      -0.175741      -0.068034       0.007285       0.060749              8.279117       7.121472      -1.126016      -0.957100       5.042382      -2.121074      12.673498          -0.000006
          256              C       5.168405       3.148620       1.179915      -0.032701      29.062114 0.41049504E+03  0.95218294E+04                                 8.230112                            6.783031       0.143512       2.022934                    0.999724      28.546705      81.759113       0.628236       0.420311      -1.060767       0.037958      -0.058791       0.043464       0.082379      -0.056856      -0.013437      -0.010269      -0.021455      -0.066887      -0.055351      -0.013661       0.069012              8.862380       8.245523      -1.949934      -2.362886       6.278345      -0.711707      12.063271           0.000002
          257              C       5.375442       3.422750      42.768701      -0.119046      29.357179 0.41598581E+03  0.96314205E+04                                 8.157357                            6.737491       0.546743       2.153256                    0.999857      28.501770      80.190697       0.646465       0.409213      -1.073418       0.042882      -0.033670      -0.044301       0.070250      -0.081424      -0.014810       0.005064      -0.015360      -0.017671      -0.079625      -0.007143       0.086768              8.756672       8.034415      -2.182492      -0.288038       6.337812      -1.595485      11.897787           0.000003
          258              C       6.402470       2.981355      40.036876      -0.140441      33.900153 0.44604405E+03  0.10604067E+05                                 9.257210                            7.170101      -0.150919       1.935651                    0.997922      29.635850      87.011481       0.596084       0.432219      -1.049354      -0.000186      -0.027109      -0.046035       0.053425      -0.004167      -0.010142       0.000464      -0.006410      -0.026284      -0.015234       0.003847       0.011388             10.569226      10.838431      -0.714303      -1.043275       4.931579      -0.561207      15.937667           0.000000
          259              C       7.003006       3.018525      38.791315      -0.152510      33.374905 0.44306784E+03  0.10493113E+05                                 9.068722                            7.080459       0.055691       1.995371                    0.999034      29.622643      86.199121       0.609520       0.424311      -1.056479      -0.037446      -0.028572       0.035196       0.058799      -0.004908       0.024304      -0.003984      -0.011483       0.014501      -0.026892       0.001668       0.025224             10.240551      11.745014      -1.248836      -3.176623       5.058670      -0.295341      13.917971           0.000000
          260              C       8.376113       2.141929      36.294614       0.122923      24.060899 0.31799303E+03  0.69694965E+04                                 7.457632                            6.106013       0.132172       2.069831                    0.999092      25.792061      73.495040       0.635614       0.439672      -1.041446       0.044207       0.012850      -0.005482       0.046362      -0.005595       0.008192      -0.014154      -0.006447      -0.088064      -0.034189       0.008221       0.025968              8.237022       8.032157       1.868502      -0.629838       5.627055       1.382678      11.051854          -0.000007
          261              C       2.159756      11.891346      37.323071      -0.012181      27.903306 0.39812687E+03  0.92468077E+04                                 8.255200                            6.844617      -0.070357       1.971209                    0.998123      28.637685      84.502429       0.597624       0.441274      -1.038619      -0.003396       0.049883       0.058546       0.076990      -0.004149      -0.010673      -0.000629       0.001624       0.019857      -0.011535      -0.002311       0.013846              9.064923      13.083863       0.644625      -0.645961       6.982955       2.178312       7.127952          -0.000001
          262              C       1.111521      11.247064      36.765293      -0.123106      29.960988 0.44941939E+03  0.10717195E+05                                 8.550464                            7.208931       0.009508       1.982121                    0.997822      29.829972      88.057271       0.592319       0.433632      -1.047253      -0.059369       0.010376       0.016599       0.062513      -0.011577      -0.024164       0.034405       0.052190       0.027926      -0.050594      -0.001679       0.052273              9.313714      11.872510       0.613223      -0.261536       7.944585       2.729215       8.124046           0.000002
          263              C      -1.350084      11.240869      37.222671       0.178101      32.315579 0.38941166E+03  0.89310933E+04                                 9.110356                            6.807229      -0.129859       1.985342                    0.999482      25.916045      74.255670       0.598477       0.446234      -1.043071       0.039233       0.023996       0.007272       0.046561       0.012416       0.007996       0.015263       0.081760      -0.039356      -0.042923      -0.008027       0.050950             11.007513      17.857015       3.583397       1.649055       6.138228       1.044993       9.027295           0.000002
          264              C       9.325834      10.931118      35.923907      -0.158533      33.730003 0.46695228E+03  0.11231170E+05                                 9.220552                            7.331346      -0.120624       1.935242                    0.998540      30.262685      89.427347       0.589967       0.431645      -1.049500      -0.042972       0.009283      -0.022675       0.049466      -0.001865      -0.017679      -0.010260       0.028572       0.050488      -0.026573      -0.004269       0.030843             10.628512      15.776283       3.515119       2.039906       6.750335       1.470812       9.358918           0.000002
          265              C       8.027154      10.554770      35.640727      -0.163730      33.166083 0.44913360E+03  0.10679418E+05                                 9.037985                            7.134848       0.007621       1.974190                    0.999273      29.967902      87.550541       0.606051       0.425035      -1.055392       0.039850       0.032808      -0.007116       0.052106       0.003540       0.010138      -0.007369      -0.002863       0.064238      -0.018461      -0.006892       0.025353             10.426175      16.158365       3.289846       0.556154       6.502924       1.397862       8.617238           0.000002
          266              C       7.106666      10.497466      36.655454       0.166477      33.952396 0.38365509E+03  0.87180181E+04                                 9.277005                            6.650628       0.024908       2.031418                    0.999628      25.539275      71.534306       0.623467       0.432330      -1.057189      -0.043655       0.000611      -0.012002       0.045278       0.027044       0.019398      -0.000826       0.084942      -0.018891      -0.048204      -0.010526       0.058730             11.720150      19.660351       4.717639       1.810943       6.694932       1.577322       8.805167           0.000003
          267              C       5.077319      10.226434      35.221964      -0.116805      29.185102 0.41241374E+03  0.95840991E+04                                 8.272568                            6.804087       0.363737       2.100582                    0.999333      28.751668      82.608360       0.626109       0.420957      -1.059629       0.034023       0.013255       0.047076       0.059577       0.017423       0.028381      -0.035798       0.031772       0.080622      -0.060012       0.008016       0.051996              9.139491      11.273581       2.357286       1.188298       6.717063      -1.669593       9.427829          -0.000000
          268              C       3.905984       9.577505      35.386724      -0.039043      28.227544 0.39537950E+03  0.91396274E+04                                 8.217867                            6.758825       0.178068       2.046984                    0.998986      28.509224      83.105288       0.611550       0.433271      -1.046520      -0.021305      -0.026326       0.058003       0.067166      -0.000329       0.022066      -0.012321      -0.004071       0.035212      -0.024480      -0.004990       0.029469              9.093022      11.438211       2.020090       1.845951       6.385277      -1.119253       9.455576           0.000000
          269              C       5.006626       9.318863      37.190921       0.118246      24.139750 0.30535713E+03  0.66093882E+04                                 7.410572                            5.933231       0.264100       2.113843                    0.999449      25.463718      71.551682       0.654556       0.432320      -1.048324      -0.029577       0.007182      -0.037436       0.048248      -0.012853      -0.001531      -0.006686      -0.042940       0.056110      -0.034577       0.011052       0.023525              8.321679      10.774302       3.047781       0.299140       6.370576      -1.684761       7.820159           0.000009
          270              C       7.468257      10.825802      37.963229      -0.143974      31.493536 0.42737936E+03  0.99931105E+04                                 8.644182                            6.900564       0.168444       2.034416                    0.999634      28.909679      82.568668       0.626949       0.417818      -1.064554       0.034161       0.031744       0.021903       0.051521      -0.000900      -0.022362       0.000184       0.001404       0.033801      -0.020643      -0.006321       0.026964              9.754742      14.687412       2.703570       2.024616       5.791453       1.340529       8.785360           0.000009
          271              C       8.765489      11.195955      38.229246      -0.140099      31.434074 0.43163310E+03  0.10175872E+05                                 8.764152                            7.034769      -0.106414       1.953293                    0.997825      29.347721      85.758927       0.604273       0.429948      -1.050911      -0.050819       0.008387       0.001239       0.051521      -0.004692       0.002632       0.001822      -0.030877       0.031565      -0.021653       0.009416       0.012237              9.822300      15.091767       2.257420       0.811933       5.556913       0.408051       8.818221           0.000005
          272              C       0.414552      12.489166      38.424468       0.113612      23.675561 0.31864810E+03  0.69836769E+04                                 7.350011                            6.095272       0.262971       2.113511                    0.998724      25.811416      73.419695       0.639186       0.437226      -1.043462       0.039524      -0.013668      -0.027752       0.050191      -0.013068      -0.011981      -0.003564      -0.031300       0.032457      -0.029647       0.014105       0.015541              7.986350      10.091119       1.023718       0.411128       6.825074       2.584128       7.042859          -0.000002
          273              C       0.215934      10.627562      11.744230      -0.002132      38.497088 0.46647392E+03  0.11140551E+05                                 9.997005                            7.255180      -0.080482       1.975246                    0.999245      27.987909      80.597534       0.606075       0.423156      -1.061942       0.012834      -0.043060       0.027135       0.052490       0.004951       0.002722       0.000963       0.025999       0.001865      -0.014236       0.000037       0.014199             12.375218      11.299901      -0.085634       2.695405      15.724854      -5.715543      10.100900          -0.000002
          274              C      -0.788952       9.684369      11.931300      -0.190811      35.598040 0.50913190E+03  0.12582419E+05                                 9.652423                            7.732596      -0.345331       1.838140                    0.999165      32.453625      98.975950       0.562757       0.440404      -1.038506       0.019719       0.000391       0.013971       0.024170      -0.013813       0.000463       0.019208       0.046993       0.045580      -0.041076       0.016094       0.024982             10.941119      11.076692       2.886293       0.780622      13.728886      -3.315386       8.017780          -0.000005
          275              C      -0.547515       8.546034      12.664135       0.014831      37.263885 0.44553544E+03  0.10501692E+05                                 9.749903                            7.069064      -0.091717       1.975448                    0.999241      27.400969      77.969933       0.617812       0.420603      -1.065304       0.042349       0.034634       0.015790       0.056941      -0.016117      -0.000850      -0.002059       0.012438       0.030868      -0.022564       0.010316       0.012248             12.087108      15.652608       4.837224       2.164725      12.933398      -2.135792       7.675317          -0.000005
          276              C       0.696257       8.344696      13.278978      -0.249634      35.715614 0.50887211E+03  0.12510803E+05                                 9.544934                            7.629773      -0.159309       1.908584                    0.999389      31.876095      95.369733       0.580743       0.428989      -1.050661      -0.046144      -0.001191       0.007020       0.046690      -0.025094      -0.006318       0.000396      -0.030968       0.084715      -0.043999       0.014541       0.029458             10.992732      15.964513       2.394035       3.673896       8.983392      -1.294418       8.030292          -0.000008
          277              C       1.680126       9.297180      13.108641       0.264472      30.593976 0.36054175E+03  0.81253091E+04                                 8.766809                            6.520066      -0.072631       1.994523                    0.999793      25.545750      72.967636       0.614670       0.442160      -1.043657       0.041626      -0.001673       0.028946       0.050729      -0.013769       0.025220      -0.021277       0.043053      -0.017026      -0.034807      -0.011875       0.046682             10.766384      14.213446      -0.564549       4.983941       9.024885      -2.709626       9.060820          -0.000004
          278              C       1.476725      10.404541      12.327752      -0.260434      37.706522 0.53861322E+03  0.13470168E+05                                 9.963602                            7.890875      -0.333538       1.838660                    0.998693      33.010627     100.554104       0.564944       0.433515      -1.044890      -0.022537       0.013819      -0.019689       0.032963       0.029084      -0.020271       0.020091       0.026919      -0.017784      -0.047808       0.011506       0.036302             11.536941      12.622555      -1.942088       4.462470      11.478879      -4.118644      10.509388          -0.000003
          279              C      -0.019024      11.847981      10.912712       0.567634      23.457365 0.27029947E+03  0.57179792E+04                                 7.652640                            5.870822      -0.043139       2.033258                    0.999653      23.131252      65.864183       0.605515       0.478172      -1.014533       0.003217       0.048964      -0.038267       0.062227      -0.012264      -0.031217       0.065102      -0.005269       0.126180      -0.061326      -0.031596       0.092922              9.101119       7.247337      -0.200199       1.139416      12.106411      -4.568880       7.949609          -0.000003
          280              C       9.483684       7.426284      12.701892       0.585326      23.048769 0.25185235E+03  0.52230199E+04                                 7.484582                            5.635368       0.049356       2.072272                    0.999716      22.401539      62.708167       0.624598       0.472857      -1.019593      -0.056425      -0.030138      -0.004475       0.064126      -0.024157      -0.037856       0.041411       0.025292       0.217283      -0.066319      -0.034124       0.100443              8.893706      11.511384       3.447456       1.084532       9.718751      -1.293522       5.450984          -0.000006
          281              C       3.226765       8.149552      14.544276      -0.062810      26.206937 0.36894482E+03  0.83979954E+04                                 7.892369                            6.466230      -0.132773       1.966041                    0.998128      28.100077      81.781777       0.633169       0.424984      -1.049618       0.011516       0.075739      -0.043491       0.088094      -0.009787       0.000167      -0.049052      -0.019030       0.034221      -0.043393      -0.014051       0.057444              9.252728      12.121021      -1.585207       3.859773       6.904391      -0.796971       8.732773          -0.000007
          282              C       4.544512       8.406646      15.242356       0.099549      30.795868 0.41915647E+03  0.97820264E+04                                 8.817525                            7.002155      -0.184888       1.958627                    0.999432      26.715432      76.962864       0.598322       0.438650      -1.048600      -0.018284      -0.008982      -0.010670       0.022996       0.009967       0.028661       0.001324       0.049443      -0.030798      -0.027073      -0.019067       0.046140             10.322481      14.449050       0.685380       3.973650       5.546294      -1.187565      10.972100          -0.000005
          283              C       4.699004       8.110834      16.563432      -0.167045      31.222672 0.44837073E+03  0.10681502E+05                                 8.710141                            7.135341       0.047250       1.990168                    0.998624      30.068699      88.597192       0.603792       0.425818      -1.052462       0.032433       0.000022       0.014129       0.035377       0.007243      -0.018576       0.001300       0.007930      -0.002175      -0.019144      -0.002281       0.021425              9.585399      12.574714       0.928546       2.444517       5.765992      -1.453247      10.415492          -0.000008
          284              C       5.884624       8.319916      17.207880      -0.094134      29.847597 0.41888318E+03  0.98457641E+04                                 8.565486                            6.990395      -0.146622       1.929834                    0.999499      29.666821      87.843959       0.595673       0.437463      -1.041669      -0.015544      -0.000520      -0.024056       0.028646      -0.013352      -0.015015       0.006068      -0.031629       0.052552      -0.032505       0.004922       0.027582              9.391879      13.438323       1.738634       2.031883       5.782863      -1.058570       8.954450          -0.000009
          285              C       6.968983       8.813969      16.562145      -0.027352      34.075841 0.43226887E+03  0.10117376E+05                                 9.184671                            6.954920      -0.042188       1.994820                    0.999439      27.350267      77.679518       0.623635       0.419625      -1.065387      -0.031562      -0.013848      -0.017610       0.038705      -0.007564      -0.011694      -0.000444      -0.004697      -0.015954      -0.015825       0.002161       0.013663             10.889757      16.089594       2.192380       4.033400       5.855146      -0.718302      10.724529          -0.000005
          286              C       6.844077       9.120622      15.249221      -0.122245      31.123583 0.46747157E+03  0.11275710E+05                                 8.790930                            7.371192      -0.119600       1.928005                    0.999212      30.561148      91.199922       0.582594       0.435865      -1.044264      -0.029405      -0.022806      -0.004730       0.037511      -0.002136      -0.021858      -0.007505       0.020920      -0.026662      -0.024902      -0.003113       0.028015              9.648406      12.455411       1.281699       2.828912       5.838903      -0.708120      10.650905          -0.000008
          287              C       5.615623       8.945613      14.559722      -0.170671      32.050664 0.49607721E+03  0.12141353E+05                                 8.953340                            7.576735      -0.202783       1.900556                    0.997628      31.238436      93.818523       0.576690       0.433957      -1.045698       0.028383       0.001755       0.016381       0.032818       0.004510       0.002852      -0.003379       0.003480       0.073002      -0.017464      -0.007339       0.024803              9.861696      13.532767       1.293675       2.334935       5.894140      -0.519693      10.158182          -0.000007
          288              C       8.255008       8.996722      17.303990       0.591775      21.935759 0.23252678E+03  0.47351999E+04                                 7.262635                            5.418055       0.022952       2.067138                    0.999590      22.082933      61.606077       0.635325       0.473418      -1.017513       0.057037      -0.000643       0.016828       0.059471      -0.041088      -0.018606       0.048857      -0.105567      -0.078375      -0.054216      -0.047154       0.101370              8.586211      12.984093       2.088780       2.777049       5.009716      -0.675917       7.764823          -0.000005
          289              C       1.930193       5.742786      18.276240       0.001745      37.866675 0.44902947E+03  0.10588775E+05                                 9.808243                            7.061632       0.011304       2.003513                    0.999373      27.463532      77.781701       0.623690       0.416454      -1.069558       0.010785      -0.049275       0.012018       0.051853       0.005279       0.009734      -0.000503       0.026484       0.001059      -0.014878      -0.004062       0.018940             11.907909       9.174854      -3.714199       2.531437      18.349110       0.517109       8.199765          -0.000006
          290              C       1.403737       4.904909      17.325872      -0.182120      35.691357 0.47913671E+03  0.11633922E+05                                 9.606706                            7.451484      -0.178100       1.900872                    0.999321      31.369322      94.065116       0.580473       0.434568      -1.044557       0.006120      -0.008239       0.016858       0.019737       0.000680      -0.005573      -0.028431       0.055973       0.018379      -0.046489       0.017740       0.028749             10.954643       7.949931      -1.405690       1.795411      16.738724       2.408968       8.175275          -0.000005
          291              C       1.732125       3.562138      17.317291      -0.002777      38.054343 0.44716014E+03  0.10526878E+05                                 9.777190                            7.024214       0.036911       2.010165                    0.999244      27.447644      77.506749       0.628790       0.413774      -1.071980       0.016781       0.024954       0.046546       0.055415      -0.003016      -0.004885      -0.024706      -0.000521       0.020674      -0.024764      -0.002420       0.027183             11.671705       8.464947      -0.283451       3.521613      16.322674       3.648794      10.227493           0.000002
          292              C       2.627675       3.094414      18.288253      -0.268388      36.310180 0.51318212E+03  0.12631938E+05                                 9.562983                            7.615531      -0.074909       1.923708                    0.999775      32.230172      96.201722       0.587148       0.423799      -1.054818      -0.044754      -0.005633      -0.012254       0.046742      -0.010115      -0.021831      -0.028405      -0.031883      -0.054295      -0.046728       0.007620       0.039109             10.373330       9.142855      -0.911510       4.592508      11.429095       0.970314      10.548041           0.000011
          293              C       3.172485       3.944681      19.207729       0.267472      31.584037 0.35134378E+03  0.78282822E+04                                 8.823061                            6.367066       0.049692       2.034254                    0.999670      24.991933      69.844482       0.635322       0.432691      -1.054515       0.024759      -0.019181       0.049013       0.058165      -0.017726       0.029651      -0.013514      -0.004030      -0.018531      -0.032514      -0.008558       0.041073             10.474428       9.482345      -3.474004       4.330089      12.807264      -1.459777       9.133675           0.000003
          294              C       2.834234       5.268867      19.227037      -0.239664      36.973786 0.48600438E+03  0.11804074E+05                                 9.735849                            7.435656      -0.111062       1.921237                    0.999270      31.469803      93.377264       0.591132       0.426609      -1.052832      -0.021969       0.022505      -0.000951       0.031464       0.033558      -0.000642       0.015759       0.052062       0.063306      -0.055749       0.020424       0.035324             11.116539       9.776124      -4.236894       3.033051      15.181867      -1.350316       8.391627          -0.000007
          295              C       1.495009       7.190873      18.340170       0.578194      22.928828 0.25889895E+03  0.54056726E+04                                 7.473741                            5.712404       0.012790       2.055850                    0.999635      22.643060      63.574418       0.620651       0.472649      -1.019827      -0.037065       0.048955       0.006776       0.061776       0.020760      -0.057981      -0.025563       0.054009       0.192060      -0.066496      -0.036988       0.103484              8.662074       7.679011      -2.385173       1.232070      13.092573       0.553532       5.214638          -0.000006
          296              C       1.087055       2.611202      16.358342       0.599597      23.385397 0.25566930E+03  0.53278826E+04                                 7.547828                            5.696595      -0.179654       1.994346                    0.999303      22.586207      63.601298       0.617514       0.475974      -1.016825      -0.043535      -0.054152      -0.010507       0.070272      -0.026027      -0.074255       0.000584       0.109936      -0.078037      -0.072206      -0.040122       0.112328              8.637336       5.555382       0.603466       2.204589      11.901535       1.800614       8.455091           0.000003
          297              C       4.627398       2.222464      20.131495      -0.076775      27.371823 0.38526610E+03  0.88736731E+04                                 8.114959                            6.597914      -0.301304       1.901367                    0.997266      28.955152      85.043087       0.627595       0.423725      -1.049361      -0.025988       0.080796       0.029319       0.089794      -0.024797      -0.013808      -0.006175       0.009352      -0.065998      -0.032645      -0.004395       0.037040              9.229252       8.833023      -2.313430       3.333144       9.087236      -2.591935       9.767495           0.000010
          298              C       5.574674       2.025772      21.345735       0.109722      34.218160 0.47679977E+03  0.11430075E+05                                 9.366124                            7.419390      -0.314360       1.903841                    0.998896      27.382107      78.560912       0.590149       0.432944      -1.057697       0.003967       0.005027       0.002942       0.007047      -0.005580       0.046881      -0.013317       0.029212       0.063916      -0.036895      -0.025588       0.062484             10.566490      11.575886      -1.359516       3.036586       5.992895      -2.948310      14.130691           0.000006
          299              C       4.895151       1.723765      22.602881      -0.181151      33.629296 0.52709257E+03  0.12934870E+05                                 8.951645                            7.626909       0.176881       2.015287                    0.999542      30.753696      88.786715       0.603100       0.413849      -1.071481      -0.005674      -0.015094       0.022873       0.027986      -0.002857       0.011936      -0.018966       0.080321       0.020224      -0.049898       0.007921       0.041977              9.408232       9.649498      -0.405851       1.450551       5.579541      -1.646323      12.995657           0.000015
          300              C       5.950333       1.511586      23.679821      -0.135050      32.905066 0.50596337E+03  0.12400479E+05                                 9.020160                            7.598977      -0.007830       1.948111                    0.999622      31.300731      92.986794       0.583935       0.427979      -1.053060      -0.009687      -0.006196      -0.038012       0.039713       0.012376      -0.010550      -0.008126      -0.020640       0.071200      -0.028754      -0.001093       0.029848              9.490356      10.633408      -0.923135       1.928785       5.365340      -0.867906      12.472320           0.000014
          301              C       7.295629       1.508488      23.430967      -0.038566      35.442654 0.46218816E+03  0.10989657E+05                                 9.412669                            7.194370      -0.019998       1.996382                    0.999363      27.836173      79.437455       0.613399       0.419950      -1.066199      -0.016569       0.011813      -0.046462       0.050723       0.009383      -0.008046      -0.002942      -0.002204      -0.004783      -0.011069      -0.002990       0.014059             10.711713      10.211470      -0.945595       2.510037       5.834740      -2.839568      16.088928           0.000007
          302              C       7.804412       1.708278      22.113752      -0.087283      32.099081 0.45459060E+03  0.10864135E+05                                 8.931290                            7.246706      -0.091935       1.939443                    0.999487      30.020901      88.519573       0.591615       0.433204      -1.048228      -0.028298      -0.001587       0.004960       0.028773      -0.006962      -0.022229       0.011337      -0.005827      -0.040622      -0.029530       0.001994       0.027536              9.647880       9.246486      -0.182921       1.540614       5.679043      -2.363397      14.018112           0.000018
          303              C       6.954156       1.942140      21.019649      -0.170561      31.473267 0.47101904E+03  0.11312496E+05                                 8.642892                            7.252417       0.145945       2.011114                    0.999382      30.391558      88.686605       0.609015       0.418753      -1.061325       0.018617      -0.006071       0.006096       0.020509      -0.007589      -0.013933       0.001165       0.028243       0.042687      -0.023309      -0.002376       0.025685              9.084126      10.113217      -0.474133       1.874343       5.436506      -1.827092      11.702655           0.000016
          304              C       8.169866       1.169311      24.576557       0.628947      19.405343 0.21634259E+03  0.43628197E+04                                 6.857412                            5.346256      -0.229621       1.993970                    0.999240      22.091654      63.010110       0.613045       0.495437      -0.997726       0.021838      -0.019183       0.047978       0.056096      -0.012553      -0.008037       0.051777      -0.129148      -0.125001      -0.060809      -0.044440       0.105249              7.660655       7.516068      -0.413024       1.926913       4.879209      -2.243495      10.586689           0.000007
          305              C       5.795985       8.897601      10.891688      -0.031785      28.441944 0.38061893E+03  0.86762921E+04                                 8.127375                            6.542778       0.193518       2.049493                    0.999805      27.902713      79.601039       0.637085       0.421760      -1.058305       0.010321      -0.071313       0.025680       0.076496       0.023585       0.009006      -0.012080      -0.051676      -0.075106      -0.037002      -0.011400       0.048402              9.159408      12.366118       0.960158       3.178724       8.373695      -0.450463       6.738410          -0.000004
          306              C       4.745888       9.400947      10.269122      -0.093059      27.397761 0.37360224E+03  0.84268748E+04                                 7.794496                            6.395501       0.647672       2.202488                    0.999827      27.406798      76.287589       0.661421       0.410555      -1.071768      -0.055983      -0.029517      -0.018238       0.065864       0.037975       0.011710      -0.008270      -0.028924      -0.121595      -0.047976      -0.012927       0.060902              8.608078      10.526558      -0.074690       2.614473       9.145584      -1.070673       6.152093          -0.000001
          307              C       2.566244       8.429877       9.485229       0.180316      32.099286 0.37086423E+03  0.83987543E+04                                 9.021480                            6.608061      -0.034306       2.013723                    0.999710      25.625861      72.852960       0.612550       0.441534      -1.046311       0.036868       0.010478       0.026914       0.046834       0.007736       0.026520      -0.011468       0.061801      -0.079529      -0.042533      -0.010668       0.053201             11.168487      16.948503      -0.582995       4.915338       7.068205      -2.470502       9.488752          -0.000001
          308              C       2.317440       9.295632       8.495388      -0.140446      31.519497 0.42449515E+03  0.99483794E+04                                 8.776825                            6.965957       0.124696       2.032973                    0.998982      28.834943      83.527735       0.609686       0.428667      -1.053554      -0.047411       0.027514      -0.026574       0.060918       0.006184      -0.005298       0.006731       0.004777      -0.018936      -0.013565       0.003750       0.009815             10.012402      13.530813      -0.842768       3.247843       7.471205      -3.072762       9.035189           0.000001
          309              C       1.006343       9.397850       7.967644      -0.132332      30.200105 0.40817112E+03  0.94636978E+04                                 8.447122                            6.764315       0.288970       2.080390                    0.999485      28.682457      82.390996       0.628421       0.420375      -1.059696       0.059377       0.023593       0.026686       0.069241      -0.009606      -0.006447      -0.003776      -0.015974       0.030516      -0.019449       0.007315       0.012133              9.507979      13.129182       0.583427       2.349516       7.921372      -2.616933       7.473383           0.000004
          310              C       0.051535       8.586302       8.410005       0.161891      31.780893 0.37650112E+03  0.85432755E+04                                 8.925848                            6.650933      -0.031789       2.019185                    0.999642      25.555252      72.298847       0.612658       0.440585      -1.048755      -0.059794       0.012908       0.001171       0.061182      -0.008910       0.034079       0.002068       0.078316      -0.037050      -0.037063      -0.024625       0.061688             10.712833      16.433958       0.714055       4.064531       7.391512      -2.130580       8.313029           0.000002
          311              C       8.751205       9.442764       8.472219      -0.109159      29.899300 0.39962459E+03  0.92181854E+04                                 8.443964                            6.715811       0.307966       2.090710                    0.998708      28.354131      81.283574       0.627389       0.423230      -1.057728       0.050742      -0.017154      -0.017700       0.056412      -0.042866      -0.007375       0.040382       0.020805      -0.031623      -0.057975      -0.005558       0.063532              9.447789      10.986790       0.241714       2.186066       7.899088       3.590562       9.457490          -0.000003
          312              C       7.624862       9.137659       7.808034      -0.019662      27.498705 0.35938932E+03  0.81006160E+04                                 7.988865                            6.360880       0.198247       2.054245                    0.999858      27.762681      79.554841       0.643654       0.422183      -1.054779       0.000768      -0.035594      -0.060421       0.070130      -0.009617      -0.000904       0.019180      -0.022497      -0.046116      -0.024449      -0.005569       0.030018              8.886644      12.584196      -0.590814       1.055791       6.216555       2.165025       7.859181           0.000000
          313              C       9.208061       8.096895       6.898856       0.078032      25.203470 0.30864111E+03  0.66853341E+04                                 7.491216                            5.862455       0.554996       2.193545                    0.999800      25.888372      72.310235       0.677174       0.417577      -1.059518      -0.042599       0.040055       0.016220       0.060681      -0.017087      -0.015692       0.012322      -0.013934       0.069480      -0.030882      -0.005188       0.036070              8.407953       9.722047      -0.340340       1.912878       6.575537       3.244537       8.926277           0.000009
          314              C       0.301097       7.669438       9.419154      -0.143998      31.397453 0.45791024E+03  0.10928438E+05                                 8.718062                            7.223227       0.109390       2.013247                    0.999044      29.598405      86.308792       0.600641       0.427281      -1.055206       0.027542       0.005577       0.045099       0.053138       0.018238      -0.014876      -0.004270      -0.015770      -0.044292      -0.025316      -0.005150       0.030466              9.742125      13.004496       0.087981       3.268201       7.386955      -1.966773       8.834923          -0.000002
          315              C       1.583944       7.590452       9.973500      -0.168390      32.082365 0.47008223E+03  0.11316841E+05                                 8.890871                            7.350038      -0.156974       1.921289                    0.998319      30.369181      89.563074       0.590362       0.430960      -1.050706      -0.049116       0.008791       0.010792       0.051050      -0.004126       0.000585      -0.022266      -0.026828      -0.010969      -0.018854      -0.011465       0.030320              9.982797      14.798380       0.797051       2.768026       6.890220      -1.287216       8.259792          -0.000004
          316              C       4.406791       7.280701      10.691746       0.096493      25.267906 0.32913208E+03  0.72561622E+04                                 7.602902                            6.144055       0.310593       2.115355                    0.999719      26.177315      74.148466       0.645949       0.430102      -1.050053       0.024261       0.042460       0.009006       0.049725       0.006467      -0.025016      -0.003173      -0.036655      -0.011332      -0.036092       0.011167       0.024924              8.629156      10.304443      -0.773463       3.202294       9.249991      -0.951998       6.333033          -0.000004
          317              C       5.295512       4.945177      14.228488      -0.042120      27.032126 0.38624556E+03  0.88720015E+04                                 7.900916                            6.622062       0.138089       2.023708                    0.999833      28.662369      83.150196       0.626316       0.425750      -1.051641       0.050192       0.040302      -0.040039       0.075807       0.023797      -0.002540      -0.003910       0.071131      -0.028007      -0.038436      -0.009248       0.047684              8.500904       8.388907       1.528458       1.789637       5.976745      -0.506451      11.137060          -0.000005
          318              C       5.416799       4.623036      15.495502      -0.110956      28.261025 0.39679918E+03  0.91342919E+04                                 8.066585                            6.649263       0.449640       2.129141                    0.999742      28.517123      81.594270       0.636787       0.417838      -1.061414       0.042383       0.028906       0.041199       0.065797       0.037941       0.012953      -0.003986       0.091831      -0.019978      -0.057559      -0.006997       0.064555              8.688359       8.827484       2.241908       0.125113       6.118051      -1.336804      11.119541          -0.000000
          319              C       7.246368       4.965311      17.211313       0.151897      33.807109 0.38175240E+03  0.86748332E+04                                 9.220454                            6.628700       0.014242       2.023704                    0.999683      25.777524      72.496969       0.624483       0.431625      -1.056301      -0.016242       0.025540      -0.042923       0.052521       0.012343       0.032285       0.005469       0.065629       0.136634      -0.057833      -0.007807       0.065640             11.242858      10.555891      -1.122247       3.422490       4.984773      -0.457920      18.187911          -0.000000
          320              C       6.484713       5.179039      18.324294      -0.146730      33.624314 0.45430675E+03  0.10861933E+05                                 9.223729                            7.252768      -0.114420       1.944695                    0.997821      29.916392      88.396781       0.590009       0.434200      -1.047021       0.014370       0.024093       0.049000       0.056462      -0.003675       0.002495       0.003896       0.007326      -0.056639      -0.019763       0.005113       0.014650             10.470262      10.071556      -0.550878       1.581442       5.159944      -0.462430      16.179286          -0.000002
          321              C       7.063735       5.211563      19.575862      -0.146647      33.073690 0.44165360E+03  0.10467930E+05                                 9.075688                            7.119659      -0.066302       1.962590                    0.998076      29.573681      86.540075       0.600426       0.430396      -1.051048      -0.025928       0.030410      -0.037997       0.055143      -0.003224      -0.015339       0.009684      -0.010131       0.019422      -0.018279      -0.002940       0.021220             10.221642      10.961882      -0.460687       3.210165       5.022758      -0.460139      14.680287          -0.000005
          322              C       8.429502       5.014871      19.698574       0.186603      34.030619 0.37305761E+03  0.84280570E+04                                 9.280670                            6.573297       0.043259       2.042219                    0.999732      25.249859      70.792576       0.624213       0.434332      -1.054715       0.025520       0.031225       0.037125       0.054814      -0.011992       0.027108       0.005704       0.027677       0.105072      -0.039432      -0.009550       0.048982             11.430932      10.703445      -0.470308       3.491475       4.848983       0.242770      18.740368          -0.000001
          323              C       8.675888       5.525960      22.106458       0.170339      23.387530 0.27076910E+03  0.56952949E+04                                 7.236964                            5.584605       0.327788       2.143689                    0.999869      24.498325      68.175614       0.674174       0.431934      -1.047072       0.052874      -0.024742      -0.003048       0.058456       0.014150      -0.023558      -0.020217      -0.042351      -0.175741      -0.068034       0.007285       0.060749              8.279118       7.121471      -1.126015       0.957101       5.042380       2.121072      12.673502          -0.000006
          324              C      -0.598770       4.595158      22.632915      -0.032701      29.062114 0.41049507E+03  0.95218303E+04                                 8.230113                            6.783032       0.143512       2.022934                    0.999724      28.546706      81.759118       0.628236       0.420311      -1.060767      -0.037958       0.058791       0.043464       0.082379      -0.056856       0.013437       0.010269      -0.021455      -0.066887      -0.055351      -0.013661       0.069012              8.862379       8.245523      -1.949934       2.362885       6.278345       0.711706      12.063270           0.000002
          325              C      10.236193       4.321028      21.315701      -0.119046      29.357171 0.41598573E+03  0.96314181E+04                                 8.157356                            6.737491       0.546743       2.153256                    0.999857      28.501771      80.190698       0.646465       0.409213      -1.073418      -0.042882       0.033670      -0.044301       0.070250      -0.081424       0.014810      -0.005064      -0.015360      -0.017671      -0.079625      -0.007143       0.086768              8.756669       8.034412      -2.182491       0.288035       6.337810       1.595484      11.897784           0.000003
          326              C       9.209165       4.762424      18.583876      -0.140441      33.900157 0.44604410E+03  0.10604068E+05                                 9.257211                            7.170101      -0.150919       1.935651                    0.997922      29.635850      87.011480       0.596084       0.432219      -1.049354       0.000186       0.027109      -0.046035       0.053425      -0.004167       0.010142      -0.000464      -0.006410      -0.026284      -0.015234       0.003847       0.011388             10.569226      10.838431      -0.714305       1.043275       4.931580       0.561207      15.937668           0.000000
          327              C       8.608629       4.725254      17.338315      -0.152510      33.374910 0.44306789E+03  0.10493115E+05                                 9.068723                            7.080460       0.055691       1.995371                    0.999034      29.622642      86.199119       0.609520       0.424311      -1.056479       0.037446       0.028573       0.035196       0.058799      -0.004908      -0.024304       0.003984      -0.011483       0.014501      -0.026892       0.001668       0.025224             10.240553      11.745016      -1.248837       3.176624       5.058671       0.295342      13.917972           0.000000
          328              C       7.235522       5.601849      14.841614       0.122923      24.060905 0.31799312E+03  0.69694989E+04                                 7.457634                            6.106015       0.132172       2.069831                    0.999092      25.792060      73.495038       0.635613       0.439672      -1.041446      -0.044207      -0.012850      -0.005482       0.046362      -0.005595      -0.008192       0.014154      -0.006447      -0.088064      -0.034189       0.008221       0.025968              8.237024       8.032159       1.868504       0.629838       5.627057      -1.382678      11.051856          -0.000007
          329              C       0.507149      11.339989      15.870071      -0.012181      27.903300 0.39812682E+03  0.92468062E+04                                 8.255199                            6.844616      -0.070357       1.971209                    0.998123      28.637684      84.502424       0.597624       0.441274      -1.038619       0.003396      -0.049883       0.058546       0.076990      -0.004149       0.010673       0.000629       0.001624       0.019857      -0.011535      -0.002311       0.013846              9.064921      13.083858       0.644626       0.645963       6.982953      -2.178312       7.127953          -0.000001
          330              C       1.555384      11.984272      15.312293      -0.123106      29.960983 0.44941944E+03  0.10717197E+05                                 8.550463                            7.208932       0.009508       1.982121                    0.997822      29.829973      88.057272       0.592319       0.433632      -1.047253       0.059369      -0.010376       0.016599       0.062513      -0.011577       0.024164      -0.034405       0.052190       0.027926      -0.050594      -0.001679       0.052273              9.313711      11.872501       0.613221       0.261536       7.944586      -2.729216       8.124047           0.000002
          331              C       4.016989      11.990467      15.769671       0.178101      32.315579 0.38941172E+03  0.89310951E+04                                 9.110356                            6.807230      -0.129859       1.985342                    0.999482      25.916045      74.255669       0.598477       0.446234      -1.043072      -0.039233      -0.023996       0.007272       0.046561       0.012416      -0.007996      -0.015263       0.081760      -0.039356      -0.042923      -0.008027       0.050950             11.007513      17.857013       3.583398      -1.649056       6.138229      -1.044994       9.027296           0.000002
          332              C       4.383071      12.300218      14.470907      -0.158533      33.729998 0.46695215E+03  0.11231166E+05                                 9.220551                            7.331345      -0.120624       1.935242                    0.998540      30.262684      89.427344       0.589967       0.431645      -1.049500       0.042972      -0.009283      -0.022675       0.049466      -0.001865       0.017679       0.010260       0.028572       0.050488      -0.026573      -0.004269       0.030843             10.628511      15.776283       3.515116      -2.039905       6.750333      -1.470812       9.358917           0.000001
          333              C       5.681751      12.676565      14.187727      -0.163730      33.166087 0.44913362E+03  0.10679419E+05                                 9.037985                            7.134848       0.007622       1.974190                    0.999273      29.967902      87.550540       0.606051       0.425035      -1.055392      -0.039850      -0.032808      -0.007116       0.052106       0.003540      -0.010138       0.007369      -0.002863       0.064238      -0.018461      -0.006892       0.025353             10.426176      16.158368       3.289845      -0.556155       6.502923      -1.397863       8.617237           0.000002
          334              C       6.602239      12.733869      15.202454       0.166477      33.952399 0.38365515E+03  0.87180199E+04                                 9.277005                            6.650628       0.024908       2.031418                    0.999628      25.539275      71.534305       0.623467       0.432330      -1.057189       0.043655      -0.000611      -0.012002       0.045278       0.027044      -0.019398       0.000826       0.084942      -0.018891      -0.048204      -0.010526       0.058730             11.720151      19.660353       4.717642      -1.810943       6.694934      -1.577322       8.805167           0.000003
          335              C       8.631586      13.004902      13.768964      -0.116805      29.185106 0.41241370E+03  0.95840980E+04                                 8.272569                            6.804087       0.363736       2.100582                    0.999333      28.751667      82.608358       0.626109       0.420957      -1.059629      -0.034023      -0.013255       0.047076       0.059577       0.017423      -0.028381       0.035798       0.031772       0.080622      -0.060012       0.008016       0.051996              9.139492      11.273587       2.357288      -1.188301       6.717062       1.669592       9.427828          -0.000000
          336              C      -1.239079      13.653830      13.933723      -0.039043      28.227536 0.39537938E+03  0.91396239E+04                                 8.217866                            6.758824       0.178068       2.046984                    0.998986      28.509224      83.105287       0.611550       0.433271      -1.046520       0.021305       0.026326       0.058003       0.067166      -0.000329      -0.022066       0.012321      -0.004071       0.035212      -0.024480      -0.004990       0.029469              9.093020      11.438215       2.020089      -1.845954       6.385273       1.119249       9.455571           0.000000
          337              C       8.702279      13.912472      15.737921       0.118246      24.139744 0.30535701E+03  0.66093849E+04                                 7.410571                            5.933230       0.264100       2.113843                    0.999449      25.463718      71.551681       0.654557       0.432320      -1.048324       0.029577      -0.007182      -0.037436       0.048248      -0.012853       0.001531       0.006686      -0.042940       0.056110      -0.034577       0.011052       0.023525              8.321678      10.774300       3.047780      -0.299137       6.370574       1.684761       7.820159           0.000009
          338              C       6.240648      12.405533      16.510229      -0.143974      31.493531 0.42737928E+03  0.99931082E+04                                 8.644181                            6.900563       0.168444       2.034416                    0.999634      28.909679      82.568669       0.626949       0.417818      -1.064554      -0.034161      -0.031744       0.021903       0.051521      -0.000900       0.022362      -0.000184       0.001404       0.033801      -0.020643      -0.006321       0.026964              9.754740      14.687411       2.703567      -2.024614       5.791452      -1.340529       8.785358           0.000009
          339              C       4.943416      12.035381      16.776246      -0.140099      31.434075 0.43163310E+03  0.10175872E+05                                 8.764152                            7.034769      -0.106414       1.953293                    0.997825      29.347721      85.758929       0.604273       0.429948      -1.050911       0.050819      -0.008387       0.001239       0.051521      -0.004692      -0.002632      -0.001822      -0.030877       0.031565      -0.021653       0.009416       0.012237              9.822301      15.091769       2.257418      -0.811935       5.556913      -0.408052       8.818220           0.000005
          340              C       2.252353      10.742170      16.971468       0.113612      23.675559 0.31864795E+03  0.69836731E+04                                 7.350011                            6.095270       0.262971       2.113511                    0.998724      25.811416      73.419697       0.639186       0.437226      -1.043462      -0.039524       0.013668      -0.027752       0.050191      -0.013068       0.011981       0.003564      -0.031300       0.032457      -0.029647       0.014105       0.015541              7.986351      10.091120       1.023718      -0.411129       6.825072      -2.584128       7.042860          -0.000002
          341              C       6.688299       2.883783       9.708770      -0.002132      38.497076 0.46647388E+03  0.11140550E+05                                 9.997003                            7.255180      -0.080482       1.975246                    0.999245      27.987909      80.597535       0.606075       0.423156      -1.061942       0.012834      -0.043060      -0.027135       0.052490       0.004951      -0.002722      -0.000963       0.025999       0.001865      -0.014236       0.000037       0.014199             12.375215      11.299906      -0.085632      -2.695405      15.724843       5.715536      10.100895          -0.000002
          342              C       5.683413       1.940591       9.521700      -0.190811      35.598040 0.50913199E+03  0.12582421E+05                                 9.652423                            7.732596      -0.345331       1.838140                    0.999165      32.453626      98.975954       0.562757       0.440404      -1.038506       0.019719       0.000391      -0.013971       0.024170      -0.013813      -0.000463      -0.019208       0.046993       0.045580      -0.041076       0.016094       0.024982             10.941118      11.076696       2.886293      -0.780621      13.728882       3.315382       8.017778          -0.000005
          343              C       5.924850       0.802255       8.788865       0.014831      37.263892 0.44553570E+03  0.10501699E+05                                 9.749905                            7.069066      -0.091717       1.975448                    0.999241      27.400969      77.969933       0.617812       0.420603      -1.065304       0.042349       0.034634      -0.015790       0.056941      -0.016117       0.000850       0.002059       0.012438       0.030868      -0.022564       0.010316       0.012248             12.087109      15.652608       4.837229      -2.164723      12.933403       2.135791       7.675316          -0.000005
          344              C       7.168622       0.600917       8.174022      -0.249634      35.715612 0.50887235E+03  0.12510810E+05                                 9.544934                            7.629775      -0.159309       1.908584                    0.999389      31.876095      95.369733       0.580742       0.428989      -1.050661      -0.046144      -0.001191      -0.007020       0.046690      -0.025094       0.006318      -0.000396      -0.030968       0.084715      -0.043999       0.014541       0.029458             10.992731      15.964507       2.394036      -3.673894       8.983394       1.294417       8.030292          -0.000008
          345              C       8.152491       1.553402       8.344359       0.264472      30.593979 0.36054173E+03  0.81253086E+04                                 8.766809                            6.520066      -0.072631       1.994523                    0.999793      25.545750      72.967637       0.614670       0.442160      -1.043657       0.041626      -0.001673      -0.028946       0.050729      -0.013769      -0.025220       0.021277       0.043053      -0.017026      -0.034807      -0.011875       0.046682             10.766385      14.213440      -0.564556      -4.983943       9.024889       2.709632       9.060825          -0.000004
          346              C       7.949090       2.660762       9.125248      -0.260434      37.706521 0.53861296E+03  0.13470160E+05                                 9.963601                            7.890872      -0.333538       1.838660                    0.998693      33.010629     100.554108       0.564944       0.433515      -1.044890      -0.022537       0.013819       0.019689       0.032963       0.029084       0.020271      -0.020091       0.026919      -0.017784      -0.047808       0.011506       0.036302             11.536940      12.622556      -1.942087      -4.462471      11.478876       4.118644      10.509388          -0.000003
          347              C       6.453341       4.104203      10.540288       0.567634      23.457361 0.27029954E+03  0.57179810E+04                                 7.652640                            5.870823      -0.043139       2.033258                    0.999653      23.131252      65.864183       0.605515       0.478172      -1.014533       0.003217       0.048964       0.038267       0.062227      -0.012264       0.031217      -0.065102      -0.005269       0.126179      -0.061326      -0.031596       0.092922              9.101117       7.247338      -0.200194      -1.139414      12.106408       4.568875       7.949606          -0.000003
          348              C       3.011319      15.170062       8.751108       0.585326      23.048753 0.25185213E+03  0.52230144E+04                                 7.484579                            5.635365       0.049356       2.072272                    0.999716      22.401539      62.708170       0.624598       0.472857      -1.019592      -0.056425      -0.030138       0.004475       0.064126      -0.024157       0.037856      -0.041411       0.025292       0.217283      -0.066319      -0.034124       0.100443              8.893701      11.511378       3.447452      -1.084533       9.718744       1.293522       5.450983          -0.000006
          349              C       9.699130       0.405774       6.908724      -0.062810      26.206941 0.36894473E+03  0.83979929E+04                                 7.892370                            6.466229      -0.132773       1.966041                    0.998128      28.100078      81.781779       0.633169       0.424984      -1.049618       0.011516       0.075739       0.043491       0.088094      -0.009787      -0.000167       0.049052      -0.019030       0.034221      -0.043393      -0.014051       0.057444              9.252730      12.121021      -1.585211      -3.859778       6.904390       0.796974       8.732780          -0.000007
          350              C      -0.025123       0.662867       6.210643       0.099549      30.795865 0.41915636E+03  0.97820233E+04                                 8.817525                            7.002155      -0.184888       1.958627                    0.999432      26.715431      76.962862       0.598322       0.438650      -1.048600      -0.018284      -0.008982       0.010670       0.022996       0.009967      -0.028661      -0.001324       0.049443      -0.030798      -0.027073      -0.019067       0.046140             10.322481      14.449039       0.685374      -3.973652       5.546293       1.187569      10.972110          -0.000005
          351              C       0.129369       0.367055       4.889568      -0.167045      31.222658 0.44837023E+03  0.10681488E+05                                 8.710138                            7.135337       0.047250       1.990168                    0.998624      30.068698      88.597189       0.603792       0.425818      -1.052462       0.032433       0.000022      -0.014129       0.035377       0.007243       0.018576      -0.001300       0.007930      -0.002175      -0.019144      -0.002281       0.021425              9.585397      12.574710       0.928544      -2.444517       5.765988       1.453247      10.415492          -0.000008
          352              C       1.314989       0.576137       4.245120      -0.094134      29.847597 0.41888314E+03  0.98457631E+04                                 8.565487                            6.990395      -0.146622       1.929834                    0.999499      29.666821      87.843961       0.595673       0.437463      -1.041669      -0.015544      -0.000520       0.024056       0.028646      -0.013352       0.015015      -0.006068      -0.031629       0.052552      -0.032505       0.004922       0.027582              9.391880      13.438326       1.738633      -2.031887       5.782862       1.058568       8.954452          -0.000009
          353              C       2.399348       1.070190       4.890855      -0.027352      34.075840 0.43226895E+03  0.10117378E+05                                 9.184670                            6.954920      -0.042188       1.994820                    0.999439      27.350267      77.679516       0.623635       0.419625      -1.065387      -0.031562      -0.013848       0.017610       0.038705      -0.007564       0.011694       0.000444      -0.004697      -0.015954      -0.015825       0.002161       0.013663             10.889756      16.089593       2.192380      -4.033398       5.855147       0.718303      10.724527          -0.000005
          354              C       2.274442       1.376844       6.203779      -0.122245      31.123572 0.46747154E+03  0.11275710E+05                                 8.790928                            7.371192      -0.119600       1.928005                    0.999212      30.561148      91.199922       0.582594       0.435865      -1.044264      -0.029405      -0.022806       0.004730       0.037511      -0.002136       0.021858       0.007505       0.020920      -0.026662      -0.024902      -0.003113       0.028015              9.648403      12.455406       1.281699      -2.828908       5.838902       0.708120      10.650900          -0.000008
          355              C       1.045988       1.201834       6.893278      -0.170671      32.050666 0.49607745E+03  0.12141360E+05                                 8.953340                            7.576737      -0.202783       1.900556                    0.997628      31.238436      93.818525       0.576689       0.433957      -1.045698       0.028383       0.001755      -0.016381       0.032818       0.004510      -0.002852       0.003379       0.003480       0.073002      -0.017464      -0.007339       0.024803              9.861696      13.532762       1.293675      -2.334933       5.894141       0.519693      10.158184          -0.000007
          356              C       3.685373       1.252943       4.149010       0.591776      21.935766 0.23252690E+03  0.47352027E+04                                 7.262636                            5.418056       0.022952       2.067138                    0.999590      22.082933      61.606075       0.635325       0.473418      -1.017513       0.057037      -0.000643      -0.016828       0.059471      -0.041088       0.018606      -0.048857      -0.105567      -0.078375      -0.054216      -0.047154       0.101370              8.586212      12.984093       2.088781      -2.777050       5.009718       0.675918       7.764825          -0.000005
          357              C       6.499828      13.486565       3.176760       0.001745      37.866689 0.44902938E+03  0.10588773E+05                                 9.808245                            7.061631       0.011304       2.003513                    0.999373      27.463532      77.781701       0.623690       0.416454      -1.069558       0.010785      -0.049275      -0.012018       0.051853       0.005279      -0.009734       0.000503       0.026484       0.001059      -0.014878      -0.004062       0.018940             11.907915       9.174855      -3.714206      -2.531435      18.349126      -0.517108       8.199764          -0.000006
          358              C       5.973372      12.648688       4.127128      -0.182120      35.691362 0.47913673E+03  0.11633923E+05                                 9.606708                            7.451484      -0.178100       1.900872                    0.999321      31.369323      94.065123       0.580473       0.434568      -1.044557       0.006120      -0.008239      -0.016858       0.019737       0.000680       0.005573       0.028431       0.055973       0.018379      -0.046489       0.017740       0.028749             10.954646       7.949931      -1.405690      -1.795410      16.738731      -2.408969       8.175276          -0.000005
          359              C       6.301760      11.305917       4.135709      -0.002777      38.054354 0.44716025E+03  0.10526881E+05                                 9.777192                            7.024215       0.036911       2.010165                    0.999244      27.447644      77.506750       0.628790       0.413774      -1.071980       0.016781       0.024954      -0.046546       0.055415      -0.003016       0.004885       0.024706      -0.000521       0.020674      -0.024764      -0.002420       0.027183             11.671708       8.464948      -0.283454      -3.521612      16.322683      -3.648794      10.227493           0.000002
          360              C       7.197310      10.838192       3.164747      -0.268388      36.310162 0.51318183E+03  0.12631930E+05                                 9.562980                            7.615529      -0.074909       1.923708                    0.999775      32.230172      96.201723       0.587148       0.423799      -1.054818      -0.044754      -0.005633       0.012254       0.046742      -0.010115       0.021831       0.028405      -0.031883      -0.054295      -0.046728       0.007620       0.039109             10.373327       9.142852      -0.911511      -4.592506      11.429093      -0.970313      10.548037           0.000011
          361              C       7.742120      11.688459       2.245271       0.267472      31.584032 0.35134369E+03  0.78282798E+04                                 8.823061                            6.367066       0.049691       2.034254                    0.999670      24.991932      69.844482       0.635322       0.432691      -1.054515       0.024759      -0.019181      -0.049013       0.058165      -0.017726      -0.029651       0.013513      -0.004030      -0.018531      -0.032514      -0.008558       0.041073             10.474428       9.482346      -3.474002      -4.330090      12.807261       1.459776       9.133677           0.000003
          362              C       7.403869      13.012645       2.225963      -0.239664      36.973807 0.48600459E+03  0.11804081E+05                                 9.735853                            7.435658      -0.111063       1.921237                    0.999270      31.469805      93.377275       0.591132       0.426609      -1.052832      -0.021969       0.022505       0.000951       0.031464       0.033558       0.000642      -0.015759       0.052062       0.063306      -0.055749       0.020424       0.035324             11.116546       9.776129      -4.236902      -3.033053      15.181879       1.350321       8.391630          -0.000007
          363              C       6.064644      14.934651       3.112830       0.578194      22.928838 0.25889890E+03  0.54056713E+04                                 7.473743                            5.712404       0.012790       2.055850                    0.999635      22.643060      63.574418       0.620652       0.472649      -1.019827      -0.037065       0.048955      -0.006776       0.061776       0.020760       0.057981       0.025563       0.054009       0.192060      -0.066496      -0.036988       0.103484              8.662079       7.679012      -2.385180      -1.232069      13.092586      -0.553531       5.214638          -0.000006
          364              C       5.656690      10.354981       5.094658       0.599597      23.385394 0.25566926E+03  0.53278815E+04                                 7.547827                            5.696594      -0.179654       1.994346                    0.999303      22.586209      63.601305       0.617514       0.475974      -1.016825      -0.043535      -0.054152       0.010507       0.070272      -0.026027       0.074255      -0.000584       0.109936      -0.078037      -0.072206      -0.040122       0.112328              8.637335       5.555382       0.603467      -2.204590      11.901530      -1.800617       8.455093           0.000003
          365              C       9.197033       9.966243       1.321505      -0.076775      27.371820 0.38526602E+03  0.88736710E+04                                 8.114959                            6.597913      -0.301304       1.901367                    0.997266      28.955149      85.043077       0.627595       0.423725      -1.049361      -0.025988       0.080796      -0.029319       0.089794      -0.024797       0.013808       0.006175       0.009352      -0.065998      -0.032645      -0.004395       0.037040              9.229251       8.833024      -2.313432      -3.333145       9.087236       2.591933       9.767494           0.000010
          366              C      -0.897691       9.769551       0.107265       0.109723      34.218156 0.47679972E+03  0.11430073E+05                                 9.366124                            7.419390      -0.314360       1.903841                    0.998896      27.382105      78.560908       0.590149       0.432944      -1.057697       0.003967       0.005027      -0.002942       0.007047      -0.005580      -0.046881       0.013317       0.029212       0.063916      -0.036895      -0.025588       0.062484             10.566490      11.575886      -1.359518      -3.036587       5.992895       2.948310      14.130691           0.000005
          367              C       9.464786       9.467544      41.756119      -0.181151      33.629309 0.52709290E+03  0.12934880E+05                                 8.951648                            7.626912       0.176881       2.015287                    0.999542      30.753702      88.786740       0.603100       0.413849      -1.071481      -0.005674      -0.015094      -0.022873       0.027986      -0.002857      -0.011936       0.018966       0.080320       0.020224      -0.049897       0.007920       0.041977              9.408235       9.649499      -0.405852      -1.450551       5.579544       1.646325      12.995663           0.000015
          368              C      -0.522032       9.255364      40.679179      -0.135049      32.905058 0.50596324E+03  0.12400475E+05                                 9.020158                            7.598975      -0.007830       1.948111                    0.999622      31.300728      92.986783       0.583935       0.427979      -1.053060      -0.009687      -0.006196       0.038012       0.039713       0.012376       0.010550       0.008126      -0.020640       0.071200      -0.028754      -0.001093       0.029848              9.490354      10.633404      -0.923135      -1.928783       5.365340       0.867906      12.472318           0.000014
          369              C       0.823264       9.252267      40.928033      -0.038566      35.442650 0.46218816E+03  0.10989658E+05                                 9.412669                            7.194370      -0.019999       1.996381                    0.999363      27.836173      79.437457       0.613399       0.419950      -1.066199      -0.016569       0.011813       0.046462       0.050723       0.009383       0.008046       0.002942      -0.002204      -0.004783      -0.011069      -0.002990       0.014059             10.711712      10.211469      -0.945595      -2.510034       5.834740       2.839569      16.088928           0.000007
          370              C       1.332047       9.452056      42.245248      -0.087283      32.099091 0.45459077E+03  0.10864140E+05                                 8.931292                            7.246707      -0.091936       1.939443                    0.999487      30.020907      88.519599       0.591615       0.433204      -1.048228      -0.028298      -0.001587      -0.004960       0.028773      -0.006962       0.022229      -0.011337      -0.005827      -0.040622      -0.029530       0.001994       0.027536              9.647883       9.246487      -0.182920      -1.540613       5.679044       2.363397      14.018117           0.000018
          371              C       0.481791       9.685918       0.433351      -0.170561      31.473269 0.47101908E+03  0.11312497E+05                                 8.642893                            7.252418       0.145945       2.011114                    0.999382      30.391557      88.686602       0.609015       0.418753      -1.061325       0.018617      -0.006071      -0.006096       0.020509      -0.007589       0.013933      -0.001165       0.028243       0.042687      -0.023309      -0.002376       0.025685              9.084127      10.113217      -0.474135      -1.874344       5.436507       1.827094      11.702656           0.000016
          372              C       1.697501       8.913089      39.782443       0.628947      19.405344 0.21634262E+03  0.43628205E+04                                 6.857413                            5.346256      -0.229622       1.993970                    0.999240      22.091654      63.010112       0.613045       0.495437      -0.997726       0.021838      -0.019183      -0.047978       0.056096      -0.012553       0.008037      -0.051777      -0.129148      -0.125001      -0.060809      -0.044440       0.105249              7.660656       7.516067      -0.413023      -1.926912       4.879211       2.243497      10.586690           0.000007
          373              C       1.226350       1.153823      10.561312      -0.031785      28.441944 0.38061901E+03  0.86762943E+04                                 8.127375                            6.542779       0.193518       2.049493                    0.999805      27.902713      79.601038       0.637084       0.421760      -1.058305       0.010321      -0.071313      -0.025680       0.076496       0.023585      -0.009006       0.012080      -0.051676      -0.075106      -0.037002      -0.011400       0.048402              9.159407      12.366117       0.960155      -3.178724       8.373692       0.450463       6.738411          -0.000004
          374              C       0.176253       1.657169      11.183878      -0.093059      27.397762 0.37360240E+03  0.84268792E+04                                 7.794496                            6.395503       0.647672       2.202488                    0.999827      27.406797      76.287588       0.661421       0.410555      -1.071768      -0.055983      -0.029517       0.018238       0.065864       0.037976      -0.011710       0.008270      -0.028924      -0.121595      -0.047976      -0.012927       0.060902              8.608078      10.526555      -0.074691      -2.614472       9.145585       1.070673       6.152094          -0.000001
          375              C       9.038609       0.686099      11.967771       0.180316      32.099284 0.37086423E+03  0.83987544E+04                                 9.021479                            6.608060      -0.034306       2.013723                    0.999710      25.625862      72.852960       0.612550       0.441534      -1.046312       0.036868       0.010478      -0.026914       0.046834       0.007736      -0.026520       0.011468       0.061801      -0.079529      -0.042533      -0.010668       0.053201             11.168485      16.948495      -0.583001      -4.915340       7.068205       2.470506       9.488755          -0.000001
          376              C       8.789805       1.551853      12.957612      -0.140445      31.519500 0.42449509E+03  0.99483776E+04                                 8.776825                            6.965956       0.124697       2.032973                    0.998982      28.834941      83.527726       0.609686       0.428667      -1.053554      -0.047411       0.027514       0.026574       0.060918       0.006184       0.005298      -0.006731       0.004777      -0.018937      -0.013565       0.003750       0.009815             10.012403      13.530811      -0.842768      -3.247845       7.471206       3.072764       9.035191           0.000001
          377              C       7.478708       1.654071      13.485356      -0.132332      30.200106 0.40817110E+03  0.94636972E+04                                 8.447122                            6.764314       0.288970       2.080390                    0.999485      28.682457      82.390992       0.628421       0.420375      -1.059696       0.059377       0.023593      -0.026686       0.069241      -0.009606       0.006447       0.003776      -0.015973       0.030516      -0.019449       0.007315       0.012133              9.507979      13.129181       0.583428      -2.349516       7.921372       2.616933       7.473384           0.000004
          378              C       6.523900       0.842523      13.042995       0.161891      31.780890 0.37650100E+03  0.85432721E+04                                 8.925846                            6.650932      -0.031789       2.019185                    0.999642      25.555253      72.298847       0.612658       0.440585      -1.048755      -0.059794       0.012908      -0.001171       0.061182      -0.008910      -0.034079      -0.002068       0.078316      -0.037050      -0.037063      -0.024625       0.061688             10.712832      16.433953       0.714054      -4.064532       7.391511       2.130581       8.313031           0.000002
          379              C       4.181570       1.698985      12.980781      -0.109159      29.899313 0.39962479E+03  0.92181912E+04                                 8.443966                            6.715813       0.307966       2.090710                    0.998708      28.354131      81.283572       0.627389       0.423230      -1.057728       0.050742      -0.017154       0.017700       0.056412      -0.042866       0.007375      -0.040382       0.020805      -0.031623      -0.057975      -0.005558       0.063532              9.447792      10.986792       0.241714      -2.186067       7.899091      -3.590564       9.457492          -0.000003
          380              C       3.055227       1.393880      13.644966      -0.019662      27.498701 0.35938922E+03  0.81006133E+04                                 7.988864                            6.360879       0.198247       2.054245                    0.999858      27.762680      79.554839       0.643654       0.422183      -1.054779       0.000768      -0.035594       0.060421       0.070130      -0.009617       0.000904      -0.019180      -0.022497      -0.046116      -0.024449      -0.005569       0.030018              8.886643      12.584192      -0.590817      -1.055789       6.216555      -2.165026       7.859182           0.000000
          381              C       4.638426       0.353116      14.554144       0.078032      25.203474 0.30864118E+03  0.66853359E+04                                 7.491217                            5.862456       0.554996       2.193545                    0.999800      25.888373      72.310239       0.677174       0.417577      -1.059518      -0.042599       0.040055      -0.016220       0.060681      -0.017087       0.015692      -0.012322      -0.013934       0.069480      -0.030882      -0.005188       0.036070              8.407954       9.722046      -0.340343      -1.912876       6.575539      -3.244538       8.926277           0.000009
          382              C       4.870732      15.413217      12.033846      -0.143998      31.397447 0.45791002E+03  0.10928432E+05                                 8.718060                            7.223225       0.109390       2.013247                    0.999044      29.598404      86.308785       0.600641       0.427281      -1.055206       0.027542       0.005577      -0.045099       0.053138       0.018238       0.014876       0.004270      -0.015770      -0.044292      -0.025316      -0.005150       0.030466              9.742123      13.004491       0.087977      -3.268203       7.386952       1.966776       8.834925          -0.000002
          383              C       6.153579      15.334230      11.479500      -0.168390      32.082358 0.47008223E+03  0.11316841E+05                                 8.890870                            7.350038      -0.156974       1.921289                    0.998319      30.369182      89.563076       0.590362       0.430960      -1.050706      -0.049116       0.008791      -0.010792       0.051050      -0.004126      -0.000585       0.022266      -0.026828      -0.010969      -0.018854      -0.011465       0.030320              9.982796      14.798373       0.797046      -2.768028       6.890220       1.287217       8.259794          -0.000004
          384              C       8.976426      15.024479      10.761254       0.096493      25.267907 0.32913207E+03  0.72561619E+04                                 7.602901                            6.144055       0.310593       2.115355                    0.999719      26.177315      74.148464       0.645949       0.430102      -1.050053       0.024261       0.042460      -0.009006       0.049725       0.006467       0.025016       0.003173      -0.036655      -0.011332      -0.036092       0.011167       0.024924              8.629156      10.304442      -0.773465      -3.202295       9.249992       0.951999       6.333034          -0.000004
          385              C      -1.176853      12.688955       7.224512      -0.042120      27.032128 0.38624563E+03  0.88720034E+04                                 7.900916                            6.622062       0.138090       2.023708                    0.999833      28.662367      83.150185       0.626316       0.425750      -1.051641       0.050192       0.040302       0.040039       0.075807       0.023797       0.002540       0.003910       0.071131      -0.028007      -0.038436      -0.009248       0.047684              8.500904       8.388905       1.528460      -1.789637       5.976746       0.506450      11.137059          -0.000006
          386              C      -1.055566      12.366814       5.957498      -0.110956      28.261020 0.39679916E+03  0.91342915E+04                                 8.066585                            6.649263       0.449640       2.129141                    0.999742      28.517125      81.594278       0.636787       0.417838      -1.061414       0.042383       0.028906      -0.041199       0.065797       0.037941      -0.012953       0.003986       0.091831      -0.019978      -0.057559      -0.006997       0.064555              8.688357       8.827482       2.241908      -0.125112       6.118050       1.336801      11.119540          -0.000000
          387              C       0.774003      12.709089       4.241687       0.151897      33.807104 0.38175244E+03  0.86748343E+04                                 9.220452                            6.628700       0.014242       2.023704                    0.999683      25.777524      72.496967       0.624483       0.431625      -1.056301      -0.016242       0.025540       0.042923       0.052521       0.012343      -0.032285      -0.005469       0.065629       0.136634      -0.057833      -0.007807       0.065640             11.242855      10.555891      -1.122249      -3.422490       4.984773       0.457921      18.187902          -0.000000
          388              C       0.012348      12.922818       3.128706      -0.146730      33.624315 0.45430703E+03  0.10861941E+05                                 9.223730                            7.252770      -0.114419       1.944695                    0.997821      29.916391      88.396777       0.590009       0.434200      -1.047021       0.014370       0.024093      -0.049000       0.056462      -0.003675      -0.002495      -0.003896       0.007326      -0.056639      -0.019763       0.005113       0.014650             10.470262      10.071556      -0.550879      -1.581440       5.159945       0.462431      16.179285          -0.000002
          389              C       0.591370      12.955341       1.877137      -0.146647      33.073672 0.44165355E+03  0.10467928E+05                                 9.075685                            7.119659      -0.066302       1.962590                    0.998076      29.573681      86.540073       0.600425       0.430396      -1.051048      -0.025928       0.030410       0.037997       0.055143      -0.003224       0.015339      -0.009684      -0.010131       0.019422      -0.018279      -0.002940       0.021220             10.221637      10.961881      -0.460687      -3.210158       5.022757       0.460140      14.680273          -0.000005
          390              C       1.957137      12.758649       1.754426       0.186603      34.030612 0.37305759E+03  0.84280565E+04                                 9.280668                            6.573297       0.043259       2.042219                    0.999732      25.249859      70.792575       0.624213       0.434332      -1.054715       0.025520       0.031225      -0.037125       0.054814      -0.011992      -0.027108      -0.005704       0.027677       0.105072      -0.039432      -0.009550       0.048982             11.430929      10.703445      -0.470308      -3.491469       4.848982      -0.242770      18.740360          -0.000001
          391              C       2.203523      13.269739      42.252542       0.170339      23.387529 0.27076917E+03  0.56952967E+04                                 7.236964                            5.584606       0.327788       2.143689                    0.999869      24.498325      68.175613       0.674174       0.431934      -1.047072       0.052874      -0.024742       0.003048       0.058456       0.014149       0.023558       0.020217      -0.042351      -0.175741      -0.068034       0.007285       0.060749              8.279117       7.121472      -1.126016      -0.957101       5.042382      -2.121074      12.673497          -0.000006
          392              C       3.970865      12.338937      41.726085      -0.032701      29.062111 0.41049498E+03  0.95218276E+04                                 8.230112                            6.783031       0.143512       2.022934                    0.999724      28.546703      81.759107       0.628236       0.420311      -1.060767      -0.037958       0.058791      -0.043464       0.082379      -0.056856      -0.013437      -0.010269      -0.021455      -0.066887      -0.055350      -0.013661       0.069012              8.862379       8.245523      -1.949934      -2.362886       6.278345      -0.711707      12.063269           0.000002
          393              C       3.763828      12.064807       0.137299      -0.119046      29.357180 0.41598582E+03  0.96314207E+04                                 8.157357                            6.737491       0.546743       2.153256                    0.999857      28.501771      80.190698       0.646465       0.409213      -1.073418      -0.042882       0.033670       0.044301       0.070250      -0.081424      -0.014810       0.005064      -0.015360      -0.017671      -0.079625      -0.007143       0.086768              8.756671       8.034415      -2.182492      -0.288038       6.337812      -1.595485      11.897787           0.000003
          394              C       2.736800      12.506202       2.869124      -0.140441      33.900156 0.44604403E+03  0.10604066E+05                                 9.257211                            7.170101      -0.150919       1.935651                    0.997922      29.635849      87.011477       0.596084       0.432219      -1.049354       0.000186       0.027109       0.046035       0.053425      -0.004167      -0.010142       0.000464      -0.006410      -0.026284      -0.015234       0.003847       0.011388             10.569226      10.838430      -0.714303      -1.043274       4.931579      -0.561207      15.937670           0.000000
          395              C       2.136264      12.469032       4.114685      -0.152510      33.374905 0.44306781E+03  0.10493112E+05                                 9.068722                            7.080459       0.055691       1.995371                    0.999034      29.622642      86.199117       0.609520       0.424311      -1.056479       0.037446       0.028572      -0.035196       0.058799      -0.004908       0.024304      -0.003984      -0.011483       0.014501      -0.026892       0.001668       0.025224             10.240552      11.745014      -1.248836      -3.176624       5.058670      -0.295341      13.917971           0.000000
          396              C       0.763157      13.345628       6.611386       0.122923      24.060899 0.31799303E+03  0.69694965E+04                                 7.457632                            6.106013       0.132172       2.069831                    0.999092      25.792061      73.495039       0.635614       0.439672      -1.041446      -0.044207      -0.012850       0.005482       0.046362      -0.005595       0.008192      -0.014154      -0.006447      -0.088064      -0.034189       0.008221       0.025968              8.237022       8.032157       1.868502      -0.629838       5.627055       1.382678      11.051853          -0.000007
          397              C       6.979514       3.596211       5.582929      -0.012181      27.903305 0.39812684E+03  0.92468070E+04                                 8.255200                            6.844617      -0.070357       1.971209                    0.998123      28.637684      84.502427       0.597624       0.441274      -1.038619       0.003396      -0.049883      -0.058546       0.076990      -0.004149      -0.010673      -0.000629       0.001624       0.019857      -0.011535      -0.002311       0.013846              9.064923      13.083863       0.644625      -0.645961       6.982955       2.178312       7.127952          -0.000001
          398              C       8.027749       4.240493       6.140707      -0.123106      29.960989 0.44941939E+03  0.10717195E+05                                 8.550465                            7.208932       0.009508       1.982121                    0.997822      29.829973      88.057275       0.592319       0.433632      -1.047253       0.059369      -0.010376      -0.016599       0.062513      -0.011577      -0.024164       0.034405       0.052190       0.027926      -0.050594      -0.001679       0.052273              9.313714      11.872511       0.613222      -0.261536       7.944585       2.729215       8.124046           0.000002
          399              C      -0.552646       4.246688       5.683329       0.178101      32.315580 0.38941168E+03  0.89310940E+04                                 9.110356                            6.807229      -0.129859       1.985342                    0.999482      25.916046      74.255672       0.598477       0.446234      -1.043072      -0.039233      -0.023996      -0.007272       0.046561       0.012416       0.007996       0.015263       0.081760      -0.039356      -0.042923      -0.008027       0.050950             11.007513      17.857015       3.583398       1.649055       6.138228       1.044993       9.027295           0.000002
          400              C      -0.186564       4.556439       6.982093      -0.158533      33.730002 0.46695225E+03  0.11231169E+05                                 9.220552                            7.331346      -0.120624       1.935242                    0.998540      30.262685      89.427349       0.589966       0.431645      -1.049500       0.042972      -0.009283       0.022675       0.049466      -0.001865      -0.017679      -0.010260       0.028572       0.050488      -0.026573      -0.004269       0.030843             10.628513      15.776284       3.515119       2.039906       6.750335       1.470812       9.358918           0.000001
          401              C       1.112116       4.932787       7.265273      -0.163730      33.166080 0.44913355E+03  0.10679417E+05                                 9.037984                            7.134847       0.007622       1.974190                    0.999273      29.967900      87.550532       0.606051       0.425035      -1.055392      -0.039850      -0.032808       0.007116       0.052106       0.003540       0.010138      -0.007369      -0.002863       0.064238      -0.018461      -0.006892       0.025353             10.426175      16.158363       3.289846       0.556154       6.502923       1.397862       8.617237           0.000002
          402              C       2.032604       4.990091       6.250546       0.166477      33.952397 0.38365508E+03  0.87180180E+04                                 9.277005                            6.650628       0.024908       2.031418                    0.999628      25.539275      71.534306       0.623467       0.432330      -1.057189       0.043655      -0.000611       0.012002       0.045278       0.027044       0.019398      -0.000826       0.084942      -0.018891      -0.048204      -0.010526       0.058730             11.720150      19.660352       4.717640       1.810943       6.694933       1.577322       8.805167           0.000003
          403              C       4.061951       5.261123       7.684036      -0.116805      29.185099 0.41241369E+03  0.95840976E+04                                 8.272568                            6.804087       0.363737       2.100582                    0.999333      28.751666      82.608353       0.626109       0.420957      -1.059629      -0.034023      -0.013255      -0.047076       0.059577       0.017423       0.028381      -0.035798       0.031772       0.080622      -0.060012       0.008016       0.051996              9.139490      11.273580       2.357286       1.188298       6.717062      -1.669593       9.427829          -0.000000
          404              C       5.233286       5.910052       7.519276      -0.039042      28.227542 0.39537947E+03  0.91396263E+04                                 8.217866                            6.758824       0.178068       2.046984                    0.998986      28.509222      83.105279       0.611551       0.433271      -1.046520       0.021305       0.026326      -0.058003       0.067166      -0.000329       0.022066      -0.012321      -0.004071       0.035212      -0.024480      -0.004990       0.029469              9.093021      11.438210       2.020090       1.845951       6.385277      -1.119253       9.455576           0.000000
          405              C       4.132644       6.168694       5.715079       0.118246      24.139751 0.30535716E+03  0.66093890E+04                                 7.410573                            5.933232       0.264100       2.113842                    0.999449      25.463719      71.551686       0.654556       0.432320      -1.048324       0.029577      -0.007182       0.037436       0.048248      -0.012853      -0.001531      -0.006686      -0.042940       0.056110      -0.034577       0.011052       0.023525              8.321680      10.774303       3.047781       0.299140       6.370577      -1.684761       7.820159           0.000009
          406              C       1.671013       4.661755       4.942771      -0.143974      31.493538 0.42737939E+03  0.99931113E+04                                 8.644182                            6.900564       0.168444       2.034416                    0.999634      28.909680      82.568672       0.626949       0.417818      -1.064554      -0.034161      -0.031744      -0.021903       0.051521      -0.000900      -0.022362       0.000184       0.001404       0.033800      -0.020644      -0.006321       0.026964              9.754742      14.687413       2.703570       2.024616       5.791454       1.340529       8.785360           0.000009
          407              C       0.373781       4.291602       4.676754      -0.140099      31.434076 0.43163312E+03  0.10175873E+05                                 8.764152                            7.034769      -0.106414       1.953293                    0.997825      29.347722      85.758930       0.604273       0.429948      -1.050911       0.050819      -0.008387      -0.001239       0.051521      -0.004692       0.002632       0.001822      -0.030877       0.031565      -0.021653       0.009416       0.012237              9.822301      15.091768       2.257420       0.811933       5.556914       0.408051       8.818221           0.000005
          408              C       8.724718       2.998391       4.481532       0.113612      23.675560 0.31864807E+03  0.69836763E+04                                 7.350011                            6.095271       0.262971       2.113511                    0.998724      25.811415      73.419692       0.639186       0.437226      -1.043462      -0.039524       0.013668       0.027752       0.050191      -0.013068      -0.011981      -0.003564      -0.031300       0.032457      -0.029647       0.014105       0.015541              7.986350      10.091118       1.023718       0.411128       6.825073       2.584128       7.042859          -0.000002
          409              C       8.923336       4.859995      31.161770      -0.002132      38.497088 0.46647392E+03  0.11140551E+05                                 9.997005                            7.255180      -0.080482       1.975246                    0.999245      27.987909      80.597535       0.606075       0.423156      -1.061942      -0.012834       0.043060      -0.027135       0.052490       0.004951       0.002722       0.000963       0.025999       0.001865      -0.014236       0.000037       0.014199             12.375218      11.299901      -0.085634       2.695405      15.724854      -5.715543      10.100900          -0.000002
          410              C       9.928222       5.803188      30.974700      -0.190811      35.598042 0.50913193E+03  0.12582420E+05                                 9.652424                            7.732596      -0.345331       1.838140                    0.999165      32.453626      98.975956       0.562757       0.440404      -1.038506      -0.019719      -0.000391      -0.013971       0.024170      -0.013813       0.000463       0.019208       0.046993       0.045580      -0.041076       0.016094       0.024982             10.941120      11.076693       2.886293       0.780622      13.728887      -3.315386       8.017781          -0.000005
          411              C       9.686785       6.941523      30.241865       0.014831      37.263885 0.44553543E+03  0.10501692E+05                                 9.749903                            7.069064      -0.091717       1.975448                    0.999241      27.400969      77.969933       0.617812       0.420603      -1.065304      -0.042349      -0.034634      -0.015790       0.056941      -0.016117      -0.000850      -0.002059       0.012438       0.030868      -0.022564       0.010316       0.012248             12.087108      15.652608       4.837224       2.164725      12.933399      -2.135792       7.675317          -0.000005
          412              C       8.443013       7.142861      29.627022      -0.249634      35.715614 0.50887211E+03  0.12510803E+05                                 9.544934                            7.629773      -0.159309       1.908584                    0.999389      31.876095      95.369733       0.580743       0.428989      -1.050661       0.046144       0.001191      -0.007020       0.046690      -0.025094      -0.006318       0.000396      -0.030968       0.084715      -0.043999       0.014541       0.029458             10.992732      15.964513       2.394035       3.673896       8.983392      -1.294418       8.030292          -0.000008
          413              C       7.459144       6.190377      29.797359       0.264472      30.593976 0.36054175E+03  0.81253091E+04                                 8.766809                            6.520066      -0.072631       1.994523                    0.999793      25.545750      72.967636       0.614670       0.442160      -1.043657      -0.041626       0.001673      -0.028946       0.050729      -0.013769       0.025220      -0.021277       0.043053      -0.017026      -0.034807      -0.011875       0.046682             10.766384      14.213446      -0.564549       4.983941       9.024885      -2.709626       9.060820          -0.000004
          414              C       7.662545       5.083016      30.578248      -0.260434      37.706524 0.53861325E+03  0.13470169E+05                                 9.963602                            7.890875      -0.333538       1.838660                    0.998693      33.010628     100.554106       0.564944       0.433515      -1.044890       0.022537      -0.013819       0.019689       0.032963       0.029084      -0.020271       0.020091       0.026919      -0.017784      -0.047808       0.011506       0.036302             11.536941      12.622555      -1.942088       4.462470      11.478879      -4.118644      10.509388          -0.000003
          415              C       9.158294       3.639576      31.993288       0.567634      23.457365 0.27029947E+03  0.57179792E+04                                 7.652640                            5.870822      -0.043139       2.033258                    0.999653      23.131252      65.864183       0.605515       0.478172      -1.014533      -0.003217      -0.048964       0.038267       0.062227      -0.012264      -0.031217       0.065102      -0.005269       0.126179      -0.061326      -0.031596       0.092922              9.101119       7.247337      -0.200199       1.139416      12.106411      -4.568880       7.949609          -0.000003
          416              C      -0.344414       8.061273      30.204108       0.585326      23.048769 0.25185234E+03  0.52230197E+04                                 7.484583                            5.635368       0.049356       2.072272                    0.999716      22.401539      62.708170       0.624598       0.472857      -1.019593       0.056425       0.030138       0.004475       0.064126      -0.024157      -0.037856       0.041411       0.025292       0.217283      -0.066319      -0.034124       0.100443              8.893707      11.511384       3.447457       1.084532       9.718751      -1.293522       5.450984          -0.000006
          417              C       5.912505       7.338005      28.361724      -0.062810      26.206937 0.36894482E+03  0.83979954E+04                                 7.892369                            6.466230      -0.132773       1.966041                    0.998128      28.100077      81.781778       0.633169       0.424984      -1.049618      -0.011516      -0.075739       0.043491       0.088094      -0.009787       0.000167      -0.049052      -0.019030       0.034221      -0.043393      -0.014051       0.057444              9.252728      12.121021      -1.585207       3.859773       6.904391      -0.796971       8.732773          -0.000007
          418              C       4.594758       7.080911      27.663644       0.099549      30.795868 0.41915648E+03  0.97820265E+04                                 8.817525                            7.002155      -0.184888       1.958627                    0.999432      26.715432      76.962863       0.598322       0.438650      -1.048600       0.018284       0.008982       0.010670       0.022996       0.009967       0.028661       0.001324       0.049443      -0.030798      -0.027073      -0.019067       0.046140             10.322481      14.449049       0.685380       3.973650       5.546294      -1.187565      10.972099          -0.000005
          419              C       4.440266       7.376723      26.342568      -0.167045      31.222671 0.44837070E+03  0.10681501E+05                                 8.710141                            7.135341       0.047250       1.990168                    0.998624      30.068698      88.597188       0.603792       0.425818      -1.052462      -0.032433      -0.000022      -0.014129       0.035377       0.007243      -0.018576       0.001300       0.007930      -0.002175      -0.019144      -0.002281       0.021425              9.585399      12.574714       0.928546       2.444517       5.765992      -1.453247      10.415491          -0.000008
          420              C       3.254646       7.167641      25.698120      -0.094134      29.847599 0.41888322E+03  0.98457654E+04                                 8.565487                            6.990395      -0.146622       1.929834                    0.999499      29.666822      87.843965       0.595673       0.437463      -1.041669       0.015544       0.000520       0.024056       0.028646      -0.013352      -0.015015       0.006068      -0.031629       0.052552      -0.032505       0.004922       0.027582              9.391879      13.438324       1.738634       2.031883       5.782863      -1.058570       8.954450          -0.000009
          421              C       2.170287       6.673588      26.343855      -0.027352      34.075841 0.43226887E+03  0.10117375E+05                                 9.184671                            6.954920      -0.042188       1.994820                    0.999439      27.350267      77.679518       0.623635       0.419625      -1.065387       0.031562       0.013848       0.017610       0.038705      -0.007564      -0.011694      -0.000444      -0.004697      -0.015954      -0.015825       0.002161       0.013663             10.889757      16.089595       2.192380       4.033400       5.855146      -0.718301      10.724529          -0.000005
          422              C       2.295193       6.366935      27.656779      -0.122245      31.123582 0.46747157E+03  0.11275710E+05                                 8.790930                            7.371192      -0.119600       1.928005                    0.999212      30.561148      91.199923       0.582594       0.435865      -1.044264       0.029405       0.022806       0.004730       0.037511      -0.002136      -0.021858      -0.007505       0.020920      -0.026662      -0.024902      -0.003113       0.028015              9.648406      12.455411       1.281699       2.828912       5.838903      -0.708120      10.650905          -0.000008
          423              C       3.523647       6.541944      28.346278      -0.170671      32.050664 0.49607721E+03  0.12141353E+05                                 8.953340                            7.576735      -0.202783       1.900556                    0.997628      31.238436      93.818524       0.576690       0.433957      -1.045698      -0.028383      -0.001755      -0.016381       0.032818       0.004510       0.002852      -0.003379       0.003480       0.073002      -0.017464      -0.007339       0.024803              9.861696      13.532767       1.293675       2.334935       5.894140      -0.519693      10.158182          -0.000007
          424              C       0.884262       6.490835      25.602010       0.591775      21.935761 0.23252680E+03  0.47352004E+04                                 7.262635                            5.418055       0.022952       2.067138                    0.999590      22.082934      61.606077       0.635325       0.473418      -1.017513      -0.057037       0.000643      -0.016828       0.059471      -0.041088      -0.018606       0.048857      -0.105567      -0.078375      -0.054216      -0.047154       0.101370              8.586211      12.984093       2.088780       2.777049       5.009715      -0.675917       7.764823          -0.000005
          425              C       7.209077       9.744771      24.629760       0.001745      37.866675 0.44902946E+03  0.10588775E+05                                 9.808243                            7.061632       0.011304       2.003512                    0.999373      27.463532      77.781701       0.623690       0.416454      -1.069558      -0.010785       0.049275      -0.012018       0.051853       0.005279       0.009734      -0.000503       0.026484       0.001059      -0.014878      -0.004062       0.018940             11.907909       9.174854      -3.714199       2.531437      18.349110       0.517109       8.199765          -0.000006
          426              C       7.735533      10.582648      25.580128      -0.182120      35.691359 0.47913673E+03  0.11633923E+05                                 9.606707                            7.451484      -0.178100       1.900872                    0.999321      31.369323      94.065122       0.580473       0.434568      -1.044557      -0.006120       0.008239      -0.016858       0.019737       0.000680      -0.005573      -0.028431       0.055973       0.018379      -0.046489       0.017740       0.028749             10.954644       7.949932      -1.405690       1.795412      16.738725       2.408968       8.175276          -0.000005
          427              C       7.407145      11.925419      25.588709      -0.002777      38.054344 0.44716017E+03  0.10526878E+05                                 9.777190                            7.024214       0.036911       2.010165                    0.999244      27.447645      77.506750       0.628791       0.413774      -1.071980      -0.016781      -0.024954      -0.046546       0.055415      -0.003016      -0.004885      -0.024706      -0.000521       0.020674      -0.024764      -0.002420       0.027183             11.671704       8.464947      -0.283451       3.521613      16.322673       3.648794      10.227493           0.000002
          428              C       6.511595      12.393143      24.617747      -0.268388      36.310178 0.51318209E+03  0.12631938E+05                                 9.562983                            7.615531      -0.074909       1.923708                    0.999775      32.230171      96.201720       0.587148       0.423799      -1.054818       0.044754       0.005633       0.012254       0.046742      -0.010115      -0.021831      -0.028405      -0.031883      -0.054295      -0.046728       0.007620       0.039109             10.373330       9.142855      -0.911510       4.592508      11.429095       0.970314      10.548041           0.000011
          429              C       5.966785      11.542876      23.698271       0.267472      31.584036 0.35134377E+03  0.78282820E+04                                 8.823061                            6.367066       0.049691       2.034254                    0.999670      24.991933      69.844483       0.635322       0.432691      -1.054515      -0.024759       0.019181      -0.049013       0.058165      -0.017726       0.029651      -0.013513      -0.004030      -0.018531      -0.032514      -0.008558       0.041073             10.474429       9.482346      -3.474004       4.330089      12.807264      -1.459778       9.133675           0.000003
          430              C       6.305036      10.218690      23.678963      -0.239664      36.973794 0.48600449E+03  0.11804078E+05                                 9.735850                            7.435657      -0.111063       1.921237                    0.999270      31.469806      93.377276       0.591132       0.426609      -1.052832       0.021969      -0.022505       0.000951       0.031464       0.033558      -0.000642       0.015759       0.052062       0.063306      -0.055749       0.020424       0.035324             11.116541       9.776125      -4.236895       3.033051      15.181869      -1.350316       8.391629          -0.000007
          431              C       7.644261       8.296684      24.565830       0.578194      22.928829 0.25889895E+03  0.54056726E+04                                 7.473741                            5.712404       0.012790       2.055850                    0.999635      22.643060      63.574418       0.620651       0.472649      -1.019827       0.037065      -0.048955      -0.006776       0.061776       0.020760      -0.057981      -0.025563       0.054009       0.192060      -0.066496      -0.036988       0.103484              8.662074       7.679011      -2.385173       1.232070      13.092573       0.553532       5.214638          -0.000006
          432              C       8.052215      12.876355      26.547658       0.599597      23.385399 0.25566933E+03  0.53278833E+04                                 7.547828                            5.696595      -0.179654       1.994346                    0.999303      22.586208      63.601301       0.617514       0.475974      -1.016825       0.043535       0.054152       0.010507       0.070272      -0.026027      -0.074255       0.000584       0.109936      -0.078037      -0.072206      -0.040122       0.112328              8.637336       5.555382       0.603466       2.204589      11.901535       1.800614       8.455092           0.000003
          433              C       4.511872      13.265093      22.774505      -0.076775      27.371820 0.38526602E+03  0.88736710E+04                                 8.114958                            6.597913      -0.301304       1.901367                    0.997266      28.955150      85.043079       0.627595       0.423725      -1.049361       0.025988      -0.080796      -0.029319       0.089794      -0.024797      -0.013808      -0.006175       0.009352      -0.065998      -0.032645      -0.004395       0.037040              9.229251       8.833022      -2.313429       3.333144       9.087235      -2.591934       9.767494           0.000009
          434              C       3.564596      13.461785      21.560265       0.109723      34.218157 0.47679974E+03  0.11430074E+05                                 9.366124                            7.419390      -0.314360       1.903841                    0.998896      27.382106      78.560910       0.590149       0.432944      -1.057697      -0.003967      -0.005027      -0.002942       0.007047      -0.005580       0.046881      -0.013317       0.029212       0.063916      -0.036895      -0.025588       0.062484             10.566490      11.575885      -1.359516       3.036587       5.992895      -2.948310      14.130691           0.000006
          435              C       4.244119      13.763792      20.303119      -0.181151      33.629311 0.52709289E+03  0.12934880E+05                                 8.951648                            7.626912       0.176881       2.015287                    0.999542      30.753703      88.786743       0.603100       0.413849      -1.071481       0.005674       0.015094      -0.022873       0.027986      -0.002857       0.011936      -0.018966       0.080321       0.020224      -0.049898       0.007920       0.041977              9.408235       9.649500      -0.405851       1.450552       5.579544      -1.646324      12.995663           0.000015
          436              C       3.188937      13.975971      19.226179      -0.135049      32.905060 0.50596324E+03  0.12400475E+05                                 9.020159                            7.598976      -0.007830       1.948111                    0.999622      31.300727      92.986783       0.583935       0.427979      -1.053060       0.009687       0.006196       0.038012       0.039713       0.012376      -0.010550      -0.008126      -0.020640       0.071200      -0.028754      -0.001093       0.029848              9.490355      10.633406      -0.923135       1.928784       5.365340      -0.867906      12.472319           0.000014
          437              C       1.843641      13.979069      19.475033      -0.038566      35.442653 0.46218815E+03  0.10989657E+05                                 9.412669                            7.194370      -0.019999       1.996381                    0.999363      27.836173      79.437459       0.613399       0.419950      -1.066199       0.016569      -0.011813       0.046462       0.050723       0.009383      -0.008046      -0.002942      -0.002204      -0.004783      -0.011069      -0.002990       0.014059             10.711713      10.211471      -0.945595       2.510037       5.834740      -2.839569      16.088929           0.000007
          438              C       1.334858      13.779279      20.792248      -0.087283      32.099092 0.45459082E+03  0.10864141E+05                                 8.931292                            7.246708      -0.091936       1.939443                    0.999487      30.020907      88.519598       0.591615       0.433204      -1.048228       0.028298       0.001587      -0.004960       0.028773      -0.006962      -0.022229       0.011337      -0.005827      -0.040622      -0.029530       0.001994       0.027536              9.647882       9.246487      -0.182921       1.540614       5.679044      -2.363398      14.018116           0.000018
          439              C       2.185114      13.545417      21.886351      -0.170561      31.473265 0.47101902E+03  0.11312495E+05                                 8.642893                            7.252418       0.145945       2.011114                    0.999382      30.391557      88.686602       0.609015       0.418753      -1.061325      -0.018617       0.006071      -0.006096       0.020509      -0.007589      -0.013933       0.001165       0.028243       0.042687      -0.023309      -0.002376       0.025685              9.084126      10.113217      -0.474133       1.874344       5.436506      -1.827092      11.702655           0.000016
          440              C       0.969404      14.318246      18.329443       0.628947      19.405343 0.21634258E+03  0.43628196E+04                                 6.857413                            5.346256      -0.229622       1.993970                    0.999240      22.091654      63.010113       0.613045       0.495437      -0.997726      -0.021838       0.019183      -0.047978       0.056096      -0.012553      -0.008037       0.051777      -0.129148      -0.125001      -0.060809      -0.044440       0.105249              7.660656       7.516068      -0.413024       1.926914       4.879209      -2.243495      10.586690           0.000007
          441              C       3.343285       6.589956      32.014312      -0.031785      28.441944 0.38061893E+03  0.86762921E+04                                 8.127375                            6.542778       0.193518       2.049493                    0.999805      27.902713      79.601038       0.637085       0.421760      -1.058305      -0.010321       0.071313      -0.025680       0.076496       0.023585       0.009006      -0.012080      -0.051676      -0.075106      -0.037002      -0.011400       0.048402              9.159407      12.366118       0.960158       3.178724       8.373695      -0.450463       6.738410          -0.000004
          442              C       4.393382       6.086610      32.636878      -0.093059      27.397761 0.37360224E+03  0.84268747E+04                                 7.794496                            6.395501       0.647672       2.202488                    0.999827      27.406798      76.287589       0.661421       0.410555      -1.071768       0.055983       0.029517       0.018238       0.065864       0.037976       0.011710      -0.008270      -0.028924      -0.121595      -0.047976      -0.012927       0.060902              8.608078      10.526558      -0.074690       2.614473       9.145584      -1.070673       6.152093          -0.000001
          443              C       6.573026       7.057680      33.420771       0.180316      32.099286 0.37086423E+03  0.83987544E+04                                 9.021480                            6.608061      -0.034306       2.013723                    0.999710      25.625861      72.852958       0.612550       0.441534      -1.046311      -0.036868      -0.010478      -0.026914       0.046834       0.007736       0.026520      -0.011468       0.061801      -0.079529      -0.042533      -0.010668       0.053201             11.168486      16.948503      -0.582995       4.915338       7.068205      -2.470502       9.488752          -0.000001
          444              C       6.821830       6.191925      34.410612      -0.140445      31.519495 0.42449513E+03  0.99483787E+04                                 8.776824                            6.965956       0.124696       2.032973                    0.998982      28.834942      83.527728       0.609686       0.428667      -1.053554       0.047411      -0.027514       0.026574       0.060918       0.006184      -0.005298       0.006731       0.004777      -0.018937      -0.013565       0.003750       0.009815             10.012401      13.530811      -0.842768       3.247842       7.471204      -3.072762       9.035188           0.000001
          445              C       8.132927       6.089707      34.938356      -0.132332      30.200104 0.40817109E+03  0.94636971E+04                                 8.447122                            6.764314       0.288970       2.080390                    0.999485      28.682456      82.390991       0.628421       0.420375      -1.059696      -0.059377      -0.023593      -0.026686       0.069241      -0.009606      -0.006447      -0.003776      -0.015974       0.030516      -0.019449       0.007315       0.012133              9.507979      13.129181       0.583427       2.349516       7.921372      -2.616933       7.473383           0.000004
          446              C       9.087735       6.901255      34.495995       0.161891      31.780894 0.37650113E+03  0.85432757E+04                                 8.925848                            6.650933      -0.031789       2.019185                    0.999642      25.555252      72.298846       0.612658       0.440585      -1.048755       0.059794      -0.012908      -0.001171       0.061182      -0.008910       0.034079       0.002068       0.078316      -0.037050      -0.037063      -0.024625       0.061688             10.712833      16.433957       0.714055       4.064531       7.391512      -2.130580       8.313029           0.000002
          447              C       0.388065       6.044793      34.433781      -0.109159      29.899300 0.39962457E+03  0.92181850E+04                                 8.443964                            6.715811       0.307966       2.090710                    0.998708      28.354131      81.283574       0.627389       0.423230      -1.057728      -0.050742       0.017154       0.017700       0.056412      -0.042866      -0.007375       0.040382       0.020805      -0.031623      -0.057975      -0.005558       0.063532              9.447789      10.986790       0.241714       2.186066       7.899088       3.590562       9.457490          -0.000003
          448              C       1.514408       6.349898      35.097966      -0.019662      27.498704 0.35938930E+03  0.81006154E+04                                 7.988865                            6.360880       0.198247       2.054245                    0.999858      27.762680      79.554839       0.643654       0.422183      -1.054779      -0.000768       0.035594       0.060421       0.070130      -0.009617      -0.000904       0.019180      -0.022497      -0.046116      -0.024449      -0.005569       0.030018              8.886644      12.584196      -0.590815       1.055791       6.216555       2.165025       7.859181           0.000000
          449              C      -0.068791       7.390662      36.007144       0.078032      25.203471 0.30864113E+03  0.66853345E+04                                 7.491216                            5.862455       0.554996       2.193545                    0.999800      25.888373      72.310236       0.677174       0.417577      -1.059518       0.042599      -0.040055      -0.016220       0.060681      -0.017087      -0.015692       0.012322      -0.013934       0.069480      -0.030882      -0.005188       0.036070              8.407953       9.722046      -0.340340       1.912877       6.575537       3.244537       8.926276           0.000009
          450              C       8.838173       7.818119      33.486846      -0.143998      31.397450 0.45791018E+03  0.10928436E+05                                 8.718061                            7.223227       0.109390       2.013247                    0.999044      29.598403      86.308783       0.600641       0.427281      -1.055206      -0.027542      -0.005577      -0.045099       0.053138       0.018238      -0.014876      -0.004270      -0.015770      -0.044292      -0.025316      -0.005150       0.030466              9.742124      13.004494       0.087981       3.268201       7.386955      -1.966773       8.834922          -0.000002
          451              C       7.555326       7.897105      32.932500      -0.168390      32.082365 0.47008223E+03  0.11316841E+05                                 8.890871                            7.350038      -0.156974       1.921289                    0.998319      30.369181      89.563075       0.590362       0.430960      -1.050706       0.049116      -0.008791      -0.010792       0.051050      -0.004126       0.000585      -0.022266      -0.026828      -0.010969      -0.018854      -0.011465       0.030320              9.982798      14.798380       0.797051       2.768026       6.890221      -1.287216       8.259792          -0.000004
          452              C       4.732479       8.206856      32.214254       0.096493      25.267905 0.32913206E+03  0.72561615E+04                                 7.602901                            6.144055       0.310593       2.115355                    0.999719      26.177314      74.148462       0.645949       0.430102      -1.050053      -0.024261      -0.042460      -0.009006       0.049725       0.006467      -0.025016      -0.003173      -0.036655      -0.011332      -0.036092       0.011167       0.024924              8.629155      10.304443      -0.773463       3.202294       9.249991      -0.951998       6.333033          -0.000004
          453              C       3.843758      10.542380      28.677512      -0.042120      27.032123 0.38624550E+03  0.88719998E+04                                 7.900915                            6.622061       0.138090       2.023708                    0.999833      28.662367      83.150186       0.626316       0.425750      -1.051641      -0.050192      -0.040302       0.040039       0.075807       0.023797      -0.002540      -0.003910       0.071131      -0.028007      -0.038436      -0.009248       0.047684              8.500903       8.388906       1.528458       1.789637       5.976744      -0.506451      11.137058          -0.000005
          454              C       3.722471      10.864521      27.410498      -0.110956      28.261028 0.39679923E+03  0.91342935E+04                                 8.066586                            6.649264       0.449640       2.129141                    0.999742      28.517125      81.594279       0.636787       0.417838      -1.061414      -0.042383      -0.028906      -0.041199       0.065797       0.037941       0.012953      -0.003986       0.091831      -0.019978      -0.057559      -0.006997       0.064555              8.688359       8.827484       2.241908       0.125113       6.118051      -1.336804      11.119542          -0.000000
          455              C       1.892902      10.522246      25.694687       0.151897      33.807106 0.38175239E+03  0.86748328E+04                                 9.220452                            6.628700       0.014242       2.023704                    0.999683      25.777524      72.496966       0.624483       0.431625      -1.056301       0.016242      -0.025540       0.042923       0.052521       0.012343       0.032285       0.005469       0.065629       0.136634      -0.057833      -0.007807       0.065640             11.242856      10.555891      -1.122248       3.422490       4.984772      -0.457920      18.187905          -0.000000
          456              C       2.654557      10.308518      24.581706      -0.146730      33.624318 0.45430703E+03  0.10861941E+05                                 9.223731                            7.252770      -0.114419       1.944695                    0.997821      29.916391      88.396778       0.590009       0.434200      -1.047021      -0.014370      -0.024093      -0.049000       0.056462      -0.003675       0.002495       0.003896       0.007326      -0.056639      -0.019763       0.005113       0.014650             10.470263      10.071556      -0.550878       1.581439       5.159945      -0.462430      16.179287          -0.000002
          457              C       2.075535      10.275994      23.330137      -0.146647      33.073671 0.44165355E+03  0.10467928E+05                                 9.075685                            7.119659      -0.066302       1.962590                    0.998076      29.573681      86.540075       0.600425       0.430396      -1.051048       0.025928      -0.030410       0.037997       0.055143      -0.003224      -0.015339       0.009684      -0.010131       0.019422      -0.018279      -0.002940       0.021220             10.221637      10.961880      -0.460687       3.210157       5.022757      -0.460138      14.680273          -0.000005
          458              C       0.709768      10.472686      23.207426       0.186603      34.030611 0.37305759E+03  0.84280564E+04                                 9.280668                            6.573297       0.043259       2.042219                    0.999732      25.249859      70.792575       0.624213       0.434332      -1.054715      -0.025520      -0.031225      -0.037125       0.054814      -0.011992       0.027108       0.005704       0.027677       0.105072      -0.039432      -0.009550       0.048982             11.430929      10.703443      -0.470308       3.491469       4.848982       0.242770      18.740361          -0.000001
          459              C       0.463382       9.961597      20.799542       0.170339      23.387528 0.27076908E+03  0.56952945E+04                                 7.236964                            5.584605       0.327788       2.143689                    0.999869      24.498324      68.175613       0.674174       0.431934      -1.047072      -0.052874       0.024742       0.003048       0.058456       0.014149      -0.023558      -0.020217      -0.042351      -0.175741      -0.068034       0.007285       0.060749              8.279118       7.121472      -1.126015       0.957101       5.042380       2.121072      12.673501          -0.000006
          460              C      -1.303960      10.892399      20.273085      -0.032701      29.062112 0.41049504E+03  0.95218294E+04                                 8.230112                            6.783031       0.143512       2.022934                    0.999724      28.546705      81.759116       0.628236       0.420311      -1.060767       0.037958      -0.058791      -0.043464       0.082379      -0.056856       0.013437       0.010269      -0.021455      -0.066887      -0.055351      -0.013661       0.069012              8.862379       8.245523      -1.949934       2.362885       6.278345       0.711706      12.063269           0.000002
          461              C      -1.096923      11.166529      21.590299      -0.119046      29.357172 0.41598576E+03  0.96314190E+04                                 8.157356                            6.737491       0.546743       2.153256                    0.999857      28.501772      80.190703       0.646465       0.409213      -1.073418       0.042882      -0.033670       0.044301       0.070250      -0.081424       0.014810      -0.005064      -0.015360      -0.017671      -0.079625      -0.007143       0.086768              8.756669       8.034413      -2.182491       0.288035       6.337811       1.595484      11.897785           0.000003
          462              C      -0.069895      10.725133      24.322124      -0.140441      33.900160 0.44604408E+03  0.10604067E+05                                 9.257212                            7.170101      -0.150919       1.935651                    0.997922      29.635850      87.011480       0.596084       0.432219      -1.049354      -0.000186      -0.027109       0.046035       0.053425      -0.004167       0.010142      -0.000464      -0.006410      -0.026284      -0.015234       0.003847       0.011388             10.569228      10.838431      -0.714305       1.043274       4.931580       0.561207      15.937671           0.000000
          463              C       0.530641      10.762303      25.567685      -0.152510      33.374913 0.44306791E+03  0.10493115E+05                                 9.068723                            7.080460       0.055691       1.995371                    0.999034      29.622643      86.199121       0.609520       0.424311      -1.056479      -0.037446      -0.028572      -0.035196       0.058799      -0.004908      -0.024304       0.003984      -0.011483       0.014501      -0.026892       0.001668       0.025224             10.240554      11.745016      -1.248837       3.176625       5.058671       0.295342      13.917973           0.000000
          464              C       1.903748       9.885708      28.064386       0.122923      24.060907 0.31799315E+03  0.69694996E+04                                 7.457634                            6.106014       0.132172       2.069831                    0.999092      25.792061      73.495039       0.635613       0.439672      -1.041446       0.044207       0.012850       0.005482       0.046362      -0.005595      -0.008192       0.014154      -0.006447      -0.088064      -0.034189       0.008221       0.025968              8.237024       8.032159       1.868504       0.629838       5.627057      -1.382678      11.051855          -0.000007
          465              C       8.632121       4.147568      27.035929      -0.012181      27.903300 0.39812682E+03  0.92468063E+04                                 8.255199                            6.844616      -0.070357       1.971209                    0.998123      28.637684      84.502426       0.597624       0.441274      -1.038619      -0.003396       0.049883      -0.058546       0.076990      -0.004149       0.010673       0.000629       0.001624       0.019857      -0.011535      -0.002311       0.013846              9.064922      13.083858       0.644626       0.645963       6.982953      -2.178312       7.127954          -0.000001
          466              C       7.583886       3.503285      27.593707      -0.123106      29.960983 0.44941944E+03  0.10717197E+05                                 8.550463                            7.208932       0.009508       1.982121                    0.997822      29.829973      88.057274       0.592319       0.433632      -1.047253      -0.059369       0.010376      -0.016599       0.062513      -0.011577       0.024164      -0.034405       0.052190       0.027926      -0.050594      -0.001679       0.052273              9.313712      11.872501       0.613221       0.261536       7.944586      -2.729216       8.124048           0.000002
          467              C       5.122281       3.497090      27.136329       0.178101      32.315579 0.38941172E+03  0.89310951E+04                                 9.110357                            6.807230      -0.129859       1.985342                    0.999482      25.916045      74.255670       0.598477       0.446234      -1.043071       0.039233       0.023996      -0.007272       0.046561       0.012416      -0.007996      -0.015263       0.081760      -0.039356      -0.042923      -0.008027       0.050950             11.007513      17.857013       3.583398      -1.649056       6.138229      -1.044994       9.027296           0.000002
          468              C       4.756199       3.187339      28.435093      -0.158533      33.729999 0.46695215E+03  0.11231167E+05                                 9.220551                            7.331345      -0.120624       1.935242                    0.998540      30.262685      89.427346       0.589967       0.431645      -1.049500      -0.042972       0.009283       0.022675       0.049466      -0.001865       0.017679       0.010260       0.028572       0.050488      -0.026573      -0.004269       0.030843             10.628511      15.776283       3.515116      -2.039905       6.750333      -1.470812       9.358917           0.000002
          469              C       3.457519       2.810992      28.718273      -0.163730      33.166084 0.44913355E+03  0.10679417E+05                                 9.037985                            7.134847       0.007622       1.974190                    0.999273      29.967900      87.550531       0.606051       0.425035      -1.055392       0.039850       0.032808       0.007116       0.052106       0.003540      -0.010138       0.007369      -0.002863       0.064238      -0.018461      -0.006892       0.025353             10.426176      16.158367       3.289845      -0.556155       6.502923      -1.397862       8.617237           0.000002
          470              C       2.537031       2.753688      27.703546       0.166477      33.952400 0.38365515E+03  0.87180199E+04                                 9.277005                            6.650628       0.024908       2.031418                    0.999628      25.539275      71.534305       0.623467       0.432330      -1.057189      -0.043655       0.000611       0.012002       0.045278       0.027044      -0.019398       0.000826       0.084942      -0.018891      -0.048204      -0.010526       0.058730             11.720151      19.660353       4.717642      -1.810943       6.694934      -1.577322       8.805167           0.000003
          471              C       0.507684       2.482655      29.137036      -0.116805      29.185104 0.41241368E+03  0.95840972E+04                                 8.272569                            6.804087       0.363737       2.100582                    0.999333      28.751666      82.608352       0.626109       0.420957      -1.059629       0.034023       0.013255      -0.047076       0.059577       0.017423      -0.028381       0.035798       0.031772       0.080622      -0.060012       0.008016       0.051996              9.139492      11.273586       2.357287      -1.188300       6.717062       1.669592       9.427828          -0.000000
          472              C      10.378349       1.833727      28.972277      -0.039042      28.227534 0.39537934E+03  0.91396228E+04                                 8.217865                            6.758823       0.178068       2.046984                    0.998986      28.509222      83.105277       0.611551       0.433271      -1.046520      -0.021305      -0.026326      -0.058003       0.067166      -0.000329      -0.022066       0.012321      -0.004071       0.035212      -0.024480      -0.004990       0.029469              9.093019      11.438214       2.020088      -1.845954       6.385272       1.119249       9.455570           0.000000
          473              C       0.436991       1.575085      27.168079       0.118246      24.139745 0.30535703E+03  0.66093856E+04                                 7.410571                            5.933230       0.264100       2.113843                    0.999449      25.463719      71.551683       0.654557       0.432320      -1.048324      -0.029577       0.007182       0.037436       0.048248      -0.012853       0.001531       0.006686      -0.042940       0.056110      -0.034577       0.011052       0.023525              8.321678      10.774300       3.047780      -0.299137       6.370574       1.684761       7.820159           0.000009
          474              C       2.898622       3.082024      26.395771      -0.143974      31.493532 0.42737930E+03  0.99931088E+04                                 8.644181                            6.900563       0.168444       2.034416                    0.999634      28.909680      82.568671       0.626949       0.417818      -1.064554       0.034161       0.031744      -0.021903       0.051521      -0.000900       0.022362      -0.000184       0.001404       0.033801      -0.020643      -0.006321       0.026964              9.754740      14.687411       2.703567      -2.024614       5.791452      -1.340529       8.785358           0.000009
          475              C       4.195854       3.452176      26.129754      -0.140099      31.434075 0.43163310E+03  0.10175872E+05                                 8.764152                            7.034769      -0.106414       1.953293                    0.997825      29.347721      85.758929       0.604273       0.429948      -1.050911      -0.050819       0.008387      -0.001239       0.051521      -0.004692      -0.002632      -0.001822      -0.030877       0.031565      -0.021653       0.009416       0.012237              9.822301      15.091769       2.257418      -0.811935       5.556913      -0.408052       8.818220           0.000005
          476              C       6.886917       4.745387      25.934532       0.113612      23.675558 0.31864793E+03  0.69836725E+04                                 7.350011                            6.095270       0.262971       2.113511                    0.998724      25.811415      73.419693       0.639186       0.437226      -1.043462       0.039524      -0.013668       0.027752       0.050191      -0.013068       0.011981       0.003564      -0.031300       0.032457      -0.029647       0.014105       0.015541              7.986350      10.091119       1.023718      -0.411128       6.825071      -2.584128       7.042860          -0.000002
          477              N       9.158423       2.191489      35.245563      -0.281168      36.667347 0.55618464E+03  0.13695217E+05                                 9.236683                            7.627212      -0.108052       1.974773                    0.998278      29.024881      81.231112       0.634179       0.392233      -1.096900       0.050980       0.056409       0.110053       0.133763       0.033495      -0.026002      -0.018656       0.087488      -0.091379      -0.048462      -0.030487       0.078948             10.474449       8.287629       1.595467      -0.216820       7.082656       2.090408      16.053062          -0.000003
          478              N       8.946719       2.710322      37.359970       0.026726      31.186614 0.34004852E+03  0.73705906E+04                                 8.243100                            5.859789       0.090009       2.112664                    0.998815      23.218641      60.070712       0.746260       0.378664      -1.111626       0.029164      -0.004937       0.006949       0.030385       0.035173      -0.015212       0.020415       0.102994       0.117314      -0.086519       0.034891       0.051627             10.210885       8.144505       0.832323      -4.085928       5.179650       1.235156      17.308499          -0.000001
          479              N       6.523683       2.677799      42.391986       0.011292      32.642866 0.32978350E+03  0.70802544E+04                                 8.475926                            5.757037       0.217364       2.158907                    0.998872      22.957144      58.751085       0.756982       0.376878      -1.115027      -0.020396       0.014064      -0.003312       0.024996      -0.053222      -0.014737      -0.015372       0.078721       0.104595      -0.087037       0.035429       0.051608             10.864234       7.567773      -0.867022      -4.281092       5.231118      -1.001750      19.793811          -0.000005
          480              N       6.140302       2.185294       1.619272      -0.258196      36.534902 0.50733325E+03  0.12177058E+05                                 9.175799                            7.257428      -0.010327       2.017190                    0.999035      27.956880      76.600839       0.655471       0.389317      -1.101785      -0.055544       0.032411      -0.113858       0.130764      -0.029742      -0.018233       0.018641       0.026163      -0.175787      -0.064259      -0.002711       0.066969             10.680509       7.645807      -0.967810      -1.614009       7.481762      -3.999765      16.913956          -0.000006
          481              N      10.012670       0.190497      32.616712      -0.249542      36.937901 0.53354672E+03  0.12990000E+05                                 9.300873                            7.490761      -0.030063       2.014339                    0.998391      28.226689      78.314717       0.637909       0.394376      -1.096420       0.057349      -0.105512      -0.055694       0.132377       0.059172       0.004590      -0.016747      -0.005569      -0.113699      -0.054303      -0.024581       0.078884             10.866227      13.217985      -2.149018      -4.604790      10.806308       1.924596       8.574389          -0.000001
          482              N      -1.173278      14.861860      31.558221       0.016016      33.198607 0.35470872E+03  0.77720946E+04                                 8.640199                            6.010865       0.059276       2.101630                    0.998599      23.461217      61.084020       0.731824       0.381974      -1.108898      -0.008939      -0.027799       0.004890       0.029607       0.016769      -0.048176       0.040931       0.006767      -0.160568      -0.092373       0.040040       0.052333             11.176340      18.064220      -1.217748      -6.425944       7.457333       1.057033       8.007465          -0.000000
          483              N       3.982744      14.552109      29.394472       0.044148      30.525081 0.32504868E+03  0.69707688E+04                                 8.119588                            5.733466       0.084513       2.116781                    0.998654      22.883591      59.008450       0.753107       0.379243      -1.110513       0.005092      -0.019420       0.025139       0.032172      -0.016004      -0.023726      -0.029914       0.073792      -0.025671      -0.059912       0.009026       0.050886             10.085494      15.920831      -0.412058      -4.887541       5.784227      -1.711131       8.551425           0.000001
          484              N       5.816121      14.908322      28.248452      -0.268796      36.329766 0.51559124E+03  0.12427018E+05                                 9.132551                            7.304321       0.183687       2.078892                    0.999176      28.089580      77.159593       0.654876       0.388048      -1.102534      -0.062386      -0.073376       0.093333       0.134116      -0.043559       0.046159      -0.007973       0.054640      -0.033498      -0.054855      -0.024290       0.079145             10.513767      12.713049       0.900984      -3.993046       7.725652      -3.466773      11.102599           0.000004
          485              N       1.728487      12.687407      38.356248      -0.261500      36.212186 0.53222421E+03  0.12930086E+05                                 9.126792                            7.424830       0.102933       2.055030                    0.999022      28.165258      77.673860       0.649067       0.388427      -1.102269      -0.049392      -0.085653      -0.095177       0.137239      -0.028352      -0.056563       0.001175       0.060493      -0.058093      -0.059093      -0.021264       0.080357             10.374770      12.712645       2.924207       2.079361       9.223787       3.894864       9.187877          -0.000003
          486              N       0.002436      11.637350      37.489547       0.029464      30.985584 0.35042772E+03  0.76737856E+04                                 8.267682                            5.988859       0.038916       2.098275                    0.998443      23.445499      61.515204       0.728742       0.383814      -1.104858       0.017327      -0.004011      -0.018498       0.025661       0.014890      -0.009580       0.052559       0.099653      -0.010835      -0.085164       0.031238       0.053926             10.224586      17.155113       3.228548       1.868758       6.895013       2.042968       6.623632           0.000000
          487              N       5.767204      10.057620      36.383001       0.036279      32.180154 0.32937529E+03  0.70752615E+04                                 8.428403                            5.745989       0.212220       2.156700                    0.998970      22.922770      58.840523       0.758551       0.375898      -1.114813      -0.005034       0.007910      -0.025573       0.027238       0.041817       0.016773      -0.025762       0.076610       0.060679      -0.076369       0.028511       0.047858             11.059673      19.025764       5.394840       2.259115       6.993173      -0.211680       7.160081           0.000002
          488              N       3.858046       9.006014      36.614264      -0.263149      37.455788 0.53370311E+03  0.12997572E+05                                 9.381345                            7.459248      -0.099128       1.983400                    0.998675      28.517612      79.189297       0.643312       0.390950      -1.098577       0.088060       0.067914      -0.072272       0.132628      -0.014997       0.056205      -0.010345      -0.006769       0.146907      -0.059481      -0.021713       0.081193             11.021524      13.997536       4.923332      -1.192438       9.660391      -2.834940       9.406645           0.000003
          489              N       6.453212       5.552289      13.792563      -0.281168      36.667338 0.55618450E+03  0.13695213E+05                                 9.236681                            7.627211      -0.108052       1.974773                    0.998278      29.024881      81.231111       0.634180       0.392233      -1.096900      -0.050980      -0.056409       0.110053       0.133763       0.033495       0.026002       0.018656       0.087488      -0.091379      -0.048462      -0.030487       0.078949             10.474447       8.287630       1.595466       0.216819       7.082653      -2.090407      16.053057          -0.000003
          490              N       6.664916       5.033456      15.906970       0.026726      31.186612 0.34004844E+03  0.73705887E+04                                 8.243099                            5.859788       0.090009       2.112664                    0.998815      23.218641      60.070712       0.746260       0.378664      -1.111626      -0.029164       0.004937       0.006949       0.030385       0.035173       0.015212      -0.020415       0.102994       0.117314      -0.086519       0.034891       0.051627             10.210885       8.144507       0.832322       4.085930       5.179648      -1.235154      17.308499          -0.000001
          491              N       9.087952       5.065980      20.938986       0.011292      32.642873 0.32978355E+03  0.70802557E+04                                 8.475927                            5.757037       0.217364       2.158907                    0.998872      22.957145      58.751088       0.756982       0.376878      -1.115027       0.020396      -0.014064      -0.003312       0.024996      -0.053222       0.014737       0.015372       0.078721       0.104595      -0.087037       0.035429       0.051608             10.864236       7.567771      -0.867022       4.281090       5.231118       1.001748      19.793818          -0.000005
          492              N       9.471333       5.558484      23.072272      -0.258196      36.534907 0.50733326E+03  0.12177059E+05                                 9.175800                            7.257428      -0.010327       2.017190                    0.999035      27.956880      76.600840       0.655471       0.389317      -1.101785       0.055544      -0.032411      -0.113858       0.130764      -0.029742       0.018233      -0.018641       0.026163      -0.175787      -0.064259      -0.002711       0.066969             10.680510       7.645808      -0.967810       1.614010       7.481762       3.999764      16.913960          -0.000006
          493              N       5.598965       7.553282      11.163712      -0.249542      36.937886 0.53354637E+03  0.12989989E+05                                 9.300870                            7.490758      -0.030063       2.014339                    0.998391      28.226689      78.314718       0.637909       0.394376      -1.096420      -0.057349       0.105512      -0.055694       0.132377       0.059172      -0.004590       0.016747      -0.005569      -0.113699      -0.054303      -0.024581       0.078884             10.866224      13.217981      -2.149017       4.604788      10.806305      -1.924597       8.574386          -0.000002
          494              N       3.840183       8.369476      10.105221       0.016016      33.198599 0.35470857E+03  0.77720904E+04                                 8.640198                            6.010863       0.059276       2.101630                    0.998599      23.461217      61.084019       0.731824       0.381974      -1.108898       0.008939       0.027799       0.004890       0.029607       0.016769       0.048176      -0.040931       0.006767      -0.160568      -0.092373       0.040040       0.052333             11.176338      18.064223      -1.217741       6.425942       7.457329      -1.057029       8.007463          -0.000000
          495              N       9.726161       8.679227       7.941472       0.044148      30.525082 0.32504872E+03  0.69707697E+04                                 8.119588                            5.733467       0.084513       2.116781                    0.998654      22.883592      59.008452       0.753107       0.379243      -1.110513      -0.005092       0.019420       0.025139       0.032172      -0.016004       0.023726       0.029914       0.073792      -0.025671      -0.059912       0.009026       0.050886             10.085494      15.920831      -0.412057       4.887539       5.784227       1.711132       8.551424           0.000000
          496              N       7.892784       8.323013       6.795452      -0.268796      36.329774 0.51559140E+03  0.12427023E+05                                 9.132552                            7.304322       0.183687       2.078892                    0.999176      28.089580      77.159594       0.654876       0.388048      -1.102534       0.062386       0.073376       0.093333       0.134116      -0.043559      -0.046159       0.007973       0.054640      -0.033498      -0.054855      -0.024290       0.079145             10.513769      12.713054       0.900988       3.993049       7.725654       3.466774      11.102599           0.000004
          497              N       0.938418      10.543929      16.903248      -0.261500      36.212179 0.53222400E+03  0.12930079E+05                                 9.126790                            7.424829       0.102933       2.055030                    0.999022      28.165258      77.673860       0.649067       0.388427      -1.102269       0.049392       0.085653      -0.095177       0.137239      -0.028352       0.056563      -0.001175       0.060493      -0.058093      -0.059093      -0.021264       0.080357             10.374768      12.712645       2.924205      -2.079360       9.223782      -3.894863       9.187878          -0.000003
          498              N       2.664469      11.593985      16.036547       0.029464      30.985578 0.35042768E+03  0.76737845E+04                                 8.267680                            5.988859       0.038916       2.098275                    0.998443      23.445499      61.515204       0.728742       0.383814      -1.104858      -0.017327       0.004011      -0.018498       0.025661       0.014890       0.009580      -0.052559       0.099653      -0.010835      -0.085164       0.031238       0.053926             10.224584      17.155105       3.228549      -1.868760       6.895013      -2.042970       6.623634           0.000000
          499              N       7.941701      13.173716      14.930001       0.036279      32.180152 0.32937523E+03  0.70752599E+04                                 8.428402                            5.745989       0.212220       2.156700                    0.998970      22.922770      58.840524       0.758551       0.375898      -1.114813       0.005034      -0.007910      -0.025573       0.027238       0.041817      -0.016773       0.025762       0.076610       0.060679      -0.076369       0.028511       0.047858             11.059673      19.025763       5.394841      -2.259111       6.993173       0.211681       7.160081           0.000002
          500              N      -1.191141      14.225321      15.161264      -0.263149      37.455801 0.53370343E+03  0.12997581E+05                                 9.381347                            7.459251      -0.099128       1.983400                    0.998675      28.517611      79.189294       0.643312       0.390950      -1.098577      -0.088060      -0.067914      -0.072272       0.132628      -0.014997      -0.056205       0.010345      -0.006769       0.146907      -0.059481      -0.021713       0.081193             11.021527      13.997544       4.923334       1.192440       9.660392       2.834940       9.406646           0.000003
          501              N      -0.019153      13.296068       7.660437      -0.281168      36.667347 0.55618465E+03  0.13695218E+05                                 9.236682                            7.627212      -0.108052       1.974773                    0.998278      29.024881      81.231111       0.634179       0.392233      -1.096900      -0.050980      -0.056409      -0.110053       0.133763       0.033495      -0.026002      -0.018656       0.087488      -0.091379      -0.048462      -0.030487       0.078948             10.474449       8.287629       1.595467      -0.216820       7.082656       2.090408      16.053060          -0.000003
          502              N       0.192551      12.777235       5.546030       0.026726      31.186612 0.34004852E+03  0.73705906E+04                                 8.243099                            5.859789       0.090009       2.112664                    0.998815      23.218641      60.070710       0.746260       0.378664      -1.111626      -0.029164       0.004937      -0.006949       0.030385       0.035173      -0.015212       0.020415       0.102994       0.117314      -0.086519       0.034891       0.051627             10.210883       8.144505       0.832323      -4.085927       5.179649       1.235156      17.308496          -0.000001
          503              N       2.615587      12.809758       0.514014       0.011292      32.642863 0.32978351E+03  0.70802546E+04                                 8.475925                            5.757037       0.217364       2.158907                    0.998872      22.957144      58.751087       0.756982       0.376878      -1.115027       0.020396      -0.014064       0.003312       0.024996      -0.053222      -0.014737      -0.015372       0.078721       0.104595      -0.087037       0.035429       0.051608             10.864233       7.567773      -0.867022      -4.281091       5.231118      -1.001750      19.793809          -0.000005
          504              N       2.998968      13.302263      41.286728      -0.258196      36.534902 0.50733326E+03  0.12177059E+05                                 9.175799                            7.257428      -0.010327       2.017190                    0.999035      27.956880      76.600839       0.655471       0.389317      -1.101785       0.055544      -0.032411       0.113858       0.130764      -0.029742      -0.018233       0.018641       0.026163      -0.175786      -0.064259      -0.002711       0.066969             10.680508       7.645807      -0.967810      -1.614009       7.481762      -3.999765      16.913955          -0.000006
          505              N      -0.873400      15.297060      10.289288      -0.249542      36.937904 0.53354676E+03  0.12990001E+05                                 9.300873                            7.490761      -0.030063       2.014339                    0.998391      28.226690      78.314719       0.637909       0.394376      -1.096420      -0.057349       0.105512       0.055694       0.132377       0.059172       0.004590      -0.016747      -0.005569      -0.113699      -0.054303      -0.024581       0.078884             10.866227      13.217986      -2.149018      -4.604791      10.806308       1.924596       8.574389          -0.000001
          506              N      10.312548       0.625697      11.347779       0.016016      33.198609 0.35470875E+03  0.77720954E+04                                 8.640200                            6.010865       0.059276       2.101630                    0.998599      23.461218      61.084023       0.731824       0.381974      -1.108898       0.008939       0.027799      -0.004890       0.029607       0.016769      -0.048176       0.040931       0.006767      -0.160568      -0.092373       0.040040       0.052333             11.176340      18.064221      -1.217748      -6.425944       7.457333       1.057033       8.007466          -0.000000
          507              N       5.156526       0.935448      13.511528       0.044148      30.525081 0.32504868E+03  0.69707688E+04                                 8.119588                            5.733466       0.084513       2.116781                    0.998654      22.883591      59.008450       0.753107       0.379243      -1.110513      -0.005092       0.019420      -0.025139       0.032172      -0.016004      -0.023726      -0.029914       0.073792      -0.025671      -0.059912       0.009026       0.050886             10.085494      15.920831      -0.412058      -4.887540       5.784227      -1.711131       8.551425           0.000000
          508              N       3.323149       0.579235      14.657548      -0.268796      36.329766 0.51559124E+03  0.12427018E+05                                 9.132551                            7.304321       0.183687       2.078892                    0.999176      28.089580      77.159592       0.654876       0.388048      -1.102534       0.062386       0.073376      -0.093333       0.134116      -0.043559       0.046159      -0.007973       0.054640      -0.033498      -0.054855      -0.024290       0.079145             10.513766      12.713048       0.900984      -3.993046       7.725652      -3.466773      11.102599           0.000004
          509              N       7.410783       2.800150       4.549752      -0.261500      36.212185 0.53222421E+03  0.12930086E+05                                 9.126792                            7.424830       0.102933       2.055031                    0.999022      28.165258      77.673858       0.649067       0.388427      -1.102269       0.049392       0.085653       0.095177       0.137239      -0.028352      -0.056563       0.001175       0.060493      -0.058093      -0.059093      -0.021264       0.080357             10.374769      12.712644       2.924207       2.079361       9.223787       3.894864       9.187877          -0.000003
          510              N       9.136834       3.850207       5.416453       0.029464      30.985584 0.35042772E+03  0.76737856E+04                                 8.267682                            5.988859       0.038916       2.098275                    0.998443      23.445499      61.515206       0.728742       0.383814      -1.104858      -0.017327       0.004011       0.018498       0.025661       0.014890      -0.009580       0.052559       0.099653      -0.010835      -0.085164       0.031238       0.053926             10.224586      17.155114       3.228549       1.868758       6.895013       2.042968       6.623632           0.000000
          511              N       3.372066       5.429937       6.522999       0.036279      32.180158 0.32937532E+03  0.70752623E+04                                 8.428404                            5.745990       0.212220       2.156700                    0.998970      22.922771      58.840529       0.758551       0.375898      -1.114813       0.005034      -0.007910       0.025573       0.027238       0.041817       0.016773      -0.025762       0.076610       0.060679      -0.076369       0.028511       0.047858             11.059674      19.025767       5.394841       2.259115       6.993174      -0.211680       7.160081           0.000002
          512              N       5.281224       6.481543       6.291736      -0.263149      37.455791 0.53370314E+03  0.12997573E+05                                 9.381346                            7.459249      -0.099128       1.983400                    0.998675      28.517613      79.189304       0.643312       0.390950      -1.098576      -0.088060      -0.067914       0.072272       0.132628      -0.014997       0.056205      -0.010345      -0.006769       0.146907      -0.059481      -0.021713       0.081193             11.021525      13.997538       4.923333      -1.192439       9.660392      -2.834940       9.406646           0.000003
          513              N       2.686058       9.935268      29.113437      -0.281168      36.667338 0.55618450E+03  0.13695213E+05                                 9.236681                            7.627211      -0.108052       1.974773                    0.998278      29.024881      81.231111       0.634180       0.392233      -1.096900       0.050980       0.056409      -0.110053       0.133763       0.033495       0.026002       0.018656       0.087488      -0.091379      -0.048462      -0.030487       0.078948             10.474446       8.287630       1.595467       0.216819       7.082653      -2.090407      16.053056          -0.000003
          514              N       2.474354      10.454101      26.999030       0.026726      31.186610 0.34004844E+03  0.73705886E+04                                 8.243099                            5.859788       0.090009       2.112664                    0.998815      23.218641      60.070710       0.746260       0.378664      -1.111626       0.029164      -0.004937      -0.006949       0.030385       0.035173       0.015212      -0.020415       0.102994       0.117314      -0.086519       0.034891       0.051627             10.210883       8.144506       0.832322       4.085929       5.179648      -1.235154      17.308496          -0.000001
          515              N       0.051318      10.421577      21.967014       0.011292      32.642866 0.32978353E+03  0.70802551E+04                                 8.475926                            5.757037       0.217364       2.158907                    0.998872      22.957144      58.751087       0.756982       0.376878      -1.115027      -0.020396       0.014064       0.003312       0.024996      -0.053222       0.014737       0.015372       0.078721       0.104595      -0.087037       0.035429       0.051608             10.864234       7.567771      -0.867022       4.281089       5.231118       1.001748      19.793815          -0.000005
          516              N      -0.332063       9.929073      19.833728      -0.258196      36.534906 0.50733326E+03  0.12177059E+05                                 9.175799                            7.257428      -0.010327       2.017190                    0.999035      27.956880      76.600840       0.655471       0.389317      -1.101785      -0.055544       0.032411       0.113858       0.130764      -0.029742       0.018233      -0.018641       0.026163      -0.175786      -0.064259      -0.002711       0.066969             10.680509       7.645808      -0.967810       1.614010       7.481761       3.999764      16.913959          -0.000006
          517              N       3.540305       7.934275      31.742288      -0.249542      36.937886 0.53354637E+03  0.12989989E+05                                 9.300870                            7.490758      -0.030063       2.014339                    0.998391      28.226689      78.314718       0.637909       0.394376      -1.096420       0.057349      -0.105512       0.055694       0.132377       0.059172      -0.004590       0.016747      -0.005569      -0.113699      -0.054303      -0.024581       0.078884             10.866224      13.217981      -2.149017       4.604788      10.806305      -1.924597       8.574385          -0.000001
          518              N       5.299087       7.118081      32.800779       0.016016      33.198602 0.35470860E+03  0.77720912E+04                                 8.640198                            6.010863       0.059276       2.101630                    0.998599      23.461218      61.084022       0.731824       0.381974      -1.108898      -0.008939      -0.027799      -0.004890       0.029607       0.016769       0.048176      -0.040931       0.006767      -0.160568      -0.092373       0.040040       0.052333             11.176338      18.064223      -1.217741       6.425943       7.457329      -1.057029       8.007463          -0.000000
          519              N      -0.586891       6.808330      34.964528       0.044148      30.525082 0.32504872E+03  0.69707697E+04                                 8.119588                            5.733466       0.084513       2.116781                    0.998654      22.883592      59.008451       0.753107       0.379243      -1.110513       0.005092      -0.019420      -0.025139       0.032172      -0.016004       0.023726       0.029914       0.073792      -0.025671      -0.059912       0.009026       0.050886             10.085494      15.920830      -0.412057       4.887539       5.784227       1.711132       8.551424           0.000001
          520              N       1.246486       7.164544      36.110548      -0.268796      36.329774 0.51559140E+03  0.12427023E+05                                 9.132552                            7.304322       0.183687       2.078892                    0.999176      28.089580      77.159592       0.654876       0.388048      -1.102534      -0.062386      -0.073376      -0.093333       0.134116      -0.043559      -0.046159       0.007973       0.054640      -0.033498      -0.054855      -0.024290       0.079145             10.513769      12.713054       0.900988       3.993049       7.725653       3.466774      11.102599           0.000004
          521              N       8.200852       4.943628      26.002752      -0.261500      36.212177 0.53222397E+03  0.12930079E+05                                 9.126790                            7.424829       0.102933       2.055031                    0.999022      28.165257      77.673858       0.649067       0.388427      -1.102269      -0.049392      -0.085653       0.095177       0.137239      -0.028352       0.056563      -0.001175       0.060493      -0.058093      -0.059093      -0.021264       0.080357             10.374768      12.712645       2.924205      -2.079360       9.223782      -3.894863       9.187878          -0.000003
          522              N       6.474801       3.893572      26.869453       0.029464      30.985578 0.35042768E+03  0.76737845E+04                                 8.267681                            5.988859       0.038916       2.098275                    0.998443      23.445499      61.515205       0.728742       0.383814      -1.104858       0.017327      -0.004011       0.018498       0.025661       0.014890       0.009580      -0.052559       0.099653      -0.010835      -0.085164       0.031238       0.053926             10.224584      17.155105       3.228549      -1.868760       6.895013      -2.042970       6.623634           0.000000
          523              N       1.197569       2.313841      27.975999       0.036279      32.180155 0.32937525E+03  0.70752606E+04                                 8.428403                            5.745989       0.212220       2.156700                    0.998970      22.922771      58.840528       0.758551       0.375898      -1.114813      -0.005034       0.007910       0.025573       0.027238       0.041817      -0.016773       0.025762       0.076610       0.060679      -0.076369       0.028511       0.047858             11.059673      19.025765       5.394841      -2.259112       6.993174       0.211681       7.160082           0.000002
          524              N      10.330411       1.262236      27.744736      -0.263149      37.455805 0.53370350E+03  0.12997583E+05                                 9.381348                            7.459251      -0.099128       1.983400                    0.998675      28.517613      79.189301       0.643312       0.390950      -1.098577       0.088060       0.067914       0.072272       0.132628      -0.014997      -0.056205       0.010345      -0.006769       0.146907      -0.059481      -0.021713       0.081193             11.021528      13.997545       4.923335       1.192441       9.660393       2.834940       9.406647           0.000003
          525              O       1.711589      10.578001      32.178213      -0.565583      34.166447 0.53291948E+03  0.12773492E+05                                 8.295986                            7.068987       0.408443       2.172062                    0.998592      27.740774      72.635667       0.726731       0.351629      -1.145763       0.034836       0.013152      -0.020127       0.042328       0.046686       0.031517       0.020505      -0.058019      -0.033192      -0.057718      -0.016176       0.073894              9.437231       7.440368       2.458229       0.693436      12.701374       4.047915       8.169951          -0.000003
          526              O       3.810601      11.189760      31.858563      -0.593000      31.713278 0.52441453E+03  0.12491591E+05                                 7.828878                            7.023217       0.883328       2.329458                    0.996491      27.745603      71.902316       0.729011       0.352719      -1.147405      -0.033002       0.004971      -0.003187       0.033526      -0.046448      -0.026743      -0.049533       0.056307       0.084606      -0.094279       0.040155       0.054125              8.419876       8.457508      -1.487442      -1.968474       8.542736       1.409534       8.259386          -0.000003
          527              O       7.254522       0.063499      33.623287      -0.583734      40.582516 0.58973890E+03  0.14484042E+05                                 9.345276                            7.477383       0.374553       2.171572                    0.995828      27.820778      73.506809       0.701464       0.355525      -1.143709      -0.024263       0.032503       0.028521       0.049584       0.001859      -0.029862      -0.023791       0.093524      -0.057526      -0.055996      -0.011650       0.067646             11.060857      17.833911       3.244289      -3.262532       7.951030      -0.384103       7.397629          -0.000005
          528              O       5.848166       1.381490      34.674484      -0.563230      28.133618 0.43704412E+03  0.99445205E+04                                 7.115760                            6.331806       0.970899       2.354314                    0.999661      26.993644      68.320455       0.782504       0.344002      -1.154864       0.014137      -0.022852       0.005095       0.027350      -0.036333       0.042667       0.008030      -0.072497       0.196051      -0.095285       0.017433       0.077851              7.502188       6.311143       0.381146      -0.035648       9.910125       2.388774       6.285297          -0.000011
          529              O      -0.269720      14.005398      35.135294      -0.215058      32.973292 0.41387905E+03  0.93420298E+04                                 8.461068                            6.385531       0.146093       2.167467                    0.996530      23.417386      60.116585       0.734491       0.369447      -1.128135       0.094745       0.144751       0.064878       0.184767      -0.066376      -0.102436       0.105521       0.031292      -0.054369      -0.127388      -0.056114       0.183502             10.650279      14.566379      -3.350029      -6.703557       7.312595       2.702110      10.071862          -0.000003
          530              O       4.531248      13.754499      38.260567      -0.522808      32.753404 0.45388852E+03  0.10473953E+05                                 8.108918                            6.568118       0.550486       2.251704                    0.998137      26.167252      67.705132       0.744699       0.356422      -1.139418       0.005950       0.042452       0.045867       0.062780      -0.004047       0.005244      -0.040861      -0.001357      -0.172450      -0.073791       0.026482       0.047308              9.284784      15.187496       3.419539      -0.125347       6.361135       0.785086       6.305722          -0.000007
          531              O       5.370277      14.708533      39.962219      -0.636394      32.692175 0.57109892E+03  0.13890227E+05                                 7.934647                            7.305958       0.751438       2.259353                    0.998258      28.985003      75.784867       0.718512       0.350489      -1.149766      -0.014503       0.007702      -0.010266       0.019366      -0.029508      -0.019545       0.021287      -0.106353       0.212601      -0.097382       0.014226       0.083156              8.177494       7.344134       0.504559      -1.817404       6.358999       1.616855      10.829348          -0.000015
          532              O       0.523787      15.204135      40.466365      -0.606382      30.233283 0.49378854E+03  0.11581527E+05                                 7.515122                            6.757903       0.959594       2.341321                    0.998498      27.899610      71.644699       0.752952       0.346828      -1.152737       0.024819       0.013973      -0.001277       0.028511       0.071136       0.039868      -0.033325      -0.005000       0.095613      -0.106535       0.049260       0.057275              7.835691       6.413713       0.783130      -0.304395      10.184888      -2.231189       6.908472          -0.000014
          533              O       4.111944       0.252447      39.174465      -0.549707      33.486330 0.52118329E+03  0.12422790E+05                                 8.171785                            7.011125       0.459609       2.203250                    0.998076      27.166864      70.934255       0.726543       0.353685      -1.144098      -0.017945      -0.009202       0.035885       0.041163      -0.047256      -0.004060       0.024949       0.051543      -0.001093      -0.060176       0.001445       0.058731              8.928206      10.418784      -3.802529      -1.628291      10.522236       0.997465       5.843598          -0.000013
          534              O       3.980927       4.725254      36.778594      -0.578741      29.617033 0.46109268E+03  0.10636274E+05                                 7.352100                            6.502373       0.961994       2.334704                    0.999668      27.606224      70.417785       0.772179       0.343864      -1.154642       0.001466       0.008640       0.037336       0.038351      -0.055532       0.037741       0.030434       0.140093       0.096990      -0.117152       0.029741       0.087411              7.615567       6.792232      -0.850776      -2.450448       6.389021       0.406246       9.665449          -0.000002
          535              O       3.503568       6.363837      38.170465      -0.618492      39.499398 0.57223790E+03  0.14013489E+05                                 9.222999                            7.391760       0.153713       2.077017                    0.996990      28.903982      77.419954       0.698532       0.358056      -1.136410       0.016225      -0.033910      -0.001407       0.037618      -0.039040       0.047189       0.022546      -0.085983      -0.185774      -0.099546       0.010384       0.089161             10.643983       6.281758      -1.099344       0.041699      19.361346      -1.219089       6.288844           0.000016
          536              O       0.513515       4.232749      41.660010      -0.228681      28.888008 0.34799370E+03  0.74966477E+04                                 7.580578                            5.726110       0.351516       2.222771                    0.999132      23.126274      57.372048       0.804695       0.353329      -1.144592       0.023142       0.145041      -0.126318       0.193723      -0.123196      -0.071285       0.054485      -0.102943      -0.211801      -0.125804      -0.070308       0.196113              9.050584       9.065751      -4.709587      -3.967994      10.013118       3.665774       8.072883           0.000002
          537              O       6.175436       6.483091       2.980680      -0.662030      31.454261 0.55107519E+03  0.13309782E+05                                 7.706414                            7.151291       0.802890       2.263289                    0.999134      29.428158      77.159247       0.728713       0.348008      -1.149592       0.016135       0.023156       0.005571       0.028768       0.000850       0.003025      -0.033640       0.055912      -0.280067      -0.102733       0.028044       0.074690              7.705056      10.584488       0.486336      -0.473168       5.958319       0.658195       6.572361           0.000030
          538              O       7.884768       6.932231       4.098381      -0.542087      34.013182 0.49713821E+03  0.11813192E+05                                 8.472976                            7.009463       0.054331       2.079759                    0.995278      27.223635      73.025168       0.695492       0.370616      -1.120977      -0.052072      -0.004997      -0.031989       0.061317      -0.023430      -0.013711       0.000985      -0.098368       0.020189      -0.060427       0.008945       0.051482              9.435716       6.359258      -0.481500      -0.400420       7.284371       3.588107      14.663518           0.000010
          539              O       0.955316      12.653334      10.725213      -0.565583      34.166446 0.53291949E+03  0.12773492E+05                                 8.295986                            7.068987       0.408443       2.172062                    0.998592      27.740775      72.635668       0.726732       0.351628      -1.145763      -0.034836      -0.013152      -0.020127       0.042328       0.046686      -0.031517      -0.020505      -0.058019      -0.033192      -0.057718      -0.016176       0.073894              9.437231       7.440367       2.458228      -0.693436      12.701374      -4.047917       8.169953          -0.000003
          540              O      -1.143696      12.041576      10.405563      -0.593000      31.713285 0.52441460E+03  0.12491593E+05                                 7.828880                            7.023218       0.883328       2.329458                    0.996491      27.745603      71.902316       0.729011       0.352719      -1.147405       0.033002      -0.004971      -0.003187       0.033526      -0.046448       0.026743       0.049533       0.056307       0.084606      -0.094279       0.040155       0.054125              8.419879       8.457509      -1.487447       1.968474       8.542740      -1.409536       8.259387          -0.000003
          541              O       8.357113       7.680280      12.170287      -0.583734      40.582514 0.58973891E+03  0.14484042E+05                                 9.345276                            7.477383       0.374553       2.171572                    0.995828      27.820779      73.506811       0.701464       0.355525      -1.143709       0.024263      -0.032503       0.028521       0.049584       0.001859       0.029862       0.023791       0.093524      -0.057526      -0.055996      -0.011650       0.067646             11.060856      17.833910       3.244290       3.262531       7.951030       0.384103       7.397628          -0.000005
          542              O       9.763469       6.362288      13.221484      -0.563230      28.133628 0.43704440E+03  0.99445282E+04                                 7.115762                            6.331808       0.970899       2.354314                    0.999661      26.993643      68.320452       0.782503       0.344002      -1.154864      -0.014137       0.022852       0.005095       0.027350      -0.036333      -0.042667      -0.008030      -0.072497       0.196051      -0.095285       0.017433       0.077851              7.502190       6.311144       0.381146       0.035647       9.910129      -2.388774       6.285298          -0.000011
          543              O       2.936625       9.225938      13.682294      -0.215058      32.973290 0.41387920E+03  0.93420340E+04                                 8.461068                            6.385532       0.146093       2.167467                    0.996530      23.417386      60.116585       0.734491       0.369447      -1.128135      -0.094745      -0.144751       0.064878       0.184767      -0.066376       0.102436      -0.105521       0.031292      -0.054369      -0.127388      -0.056114       0.183502             10.650277      14.566381      -3.350024       6.703555       7.312593      -2.702105      10.071858          -0.000003
          544              O       9.177657       9.476836      16.807567      -0.522808      32.753395 0.45388830E+03  0.10473947E+05                                 8.108916                            6.568116       0.550486       2.251704                    0.998137      26.167252      67.705129       0.744699       0.356422      -1.139418      -0.005950      -0.042452       0.045867       0.062780      -0.004047      -0.005244       0.040861      -0.001357      -0.172450      -0.073791       0.026482       0.047308              9.284782      15.187495       3.419537       0.125346       6.361131      -0.785085       6.305721          -0.000007
          545              O       8.338628       8.522803      18.509219      -0.636394      32.692179 0.57109902E+03  0.13890230E+05                                 7.934648                            7.305959       0.751438       2.259353                    0.998258      28.985004      75.784873       0.718512       0.350489      -1.149766       0.014503      -0.007702      -0.010266       0.019366      -0.029508       0.019545      -0.021287      -0.106353       0.212601      -0.097382       0.014226       0.083156              8.177495       7.344135       0.504559       1.817404       6.358999      -1.616855      10.829350          -0.000015
          546              O       2.143118       8.027201      19.013365      -0.606382      30.233284 0.49378855E+03  0.11581527E+05                                 7.515122                            6.757903       0.959594       2.341321                    0.998498      27.899610      71.644699       0.752952       0.346828      -1.152737      -0.024819      -0.013973      -0.001277       0.028511       0.071136      -0.039868       0.033325      -0.005000       0.095613      -0.106535       0.049260       0.057275              7.835691       6.413714       0.783130       0.304396      10.184886       2.231189       6.908472          -0.000014
          547              O       0.457691       7.491331      17.721465      -0.549707      33.486318 0.52118326E+03  0.12422789E+05                                 8.171782                            7.011124       0.459609       2.203250                    0.998076      27.166865      70.934255       0.726543       0.353685      -1.144098       0.017945       0.009202       0.035885       0.041163      -0.047256       0.004060      -0.024949       0.051543      -0.001093      -0.060176       0.001445       0.058731              8.928202      10.418782      -3.802521       1.628291      10.522226      -0.997463       5.843597          -0.000013
          548              O       0.588708       3.018525      15.325594      -0.578741      29.617036 0.46109279E+03  0.10636277E+05                                 7.352100                            6.502373       0.961994       2.334704                    0.999668      27.606224      70.417784       0.772179       0.343864      -1.154642      -0.001466      -0.008640       0.037336       0.038351      -0.055532      -0.037741      -0.030434       0.140093       0.096990      -0.117152       0.029741       0.087411              7.615568       6.792232      -0.850777       2.450447       6.389024      -0.406248       9.665448          -0.000002
          549              O       1.066067       1.379941      16.717465      -0.618492      39.499404 0.57223794E+03  0.14013490E+05                                 9.223001                            7.391761       0.153713       2.077017                    0.996990      28.903982      77.419957       0.698532       0.358056      -1.136410      -0.016225       0.033910      -0.001407       0.037618      -0.039040      -0.047189      -0.022546      -0.085983      -0.185774      -0.099546       0.010384       0.089161             10.643985       6.281759      -1.099343      -0.041699      19.361351       1.219090       6.288845           0.000016
          550              O       4.056120       3.511029      20.207010      -0.228681      28.888010 0.34799373E+03  0.74966487E+04                                 7.580579                            5.726110       0.351516       2.222771                    0.999132      23.126273      57.372046       0.804695       0.353329      -1.144592      -0.023142      -0.145041      -0.126318       0.193723      -0.123196       0.071285      -0.054485      -0.102943      -0.211801      -0.125804      -0.070308       0.196113              9.050584       9.065750      -4.709588       3.967993      10.013121      -3.665775       8.072883           0.000002
          551              O       9.436199       1.260687      24.433680      -0.662030      31.454261 0.55107517E+03  0.13309781E+05                                 7.706414                            7.151291       0.802890       2.263289                    0.999134      29.428158      77.159248       0.728713       0.348008      -1.149592      -0.016135      -0.023156       0.005571       0.028768       0.000850      -0.003025       0.033640       0.055912      -0.280067      -0.102733       0.028044       0.074690              7.705056      10.584489       0.486333       0.473168       5.958319      -0.658195       6.572361           0.000030
          552              O       7.726867       0.811548      25.551381      -0.542087      34.013180 0.49713820E+03  0.11813192E+05                                 8.472976                            7.009463       0.054331       2.079759                    0.995278      27.223635      73.025167       0.695492       0.370616      -1.120977       0.052072       0.004997      -0.031989       0.061317      -0.023430       0.013711      -0.000985      -0.098367       0.020189      -0.060427       0.008945       0.051482              9.435715       6.359258      -0.481501       0.400421       7.284369      -3.588104      14.663518           0.000010
          553              O       7.427681       4.909556      10.727787      -0.565583      34.166447 0.53291948E+03  0.12773492E+05                                 8.295986                            7.068987       0.408443       2.172062                    0.998592      27.740774      72.635667       0.726731       0.351629      -1.145763      -0.034836      -0.013152       0.020127       0.042328       0.046686       0.031517       0.020505      -0.058019      -0.033192      -0.057718      -0.016176       0.073894              9.437231       7.440368       2.458229       0.693436      12.701374       4.047915       8.169951          -0.000003
          554              O       5.328669       4.297797      11.047437      -0.593000      31.713276 0.52441450E+03  0.12491590E+05                                 7.828878                            7.023217       0.883328       2.329458                    0.996491      27.745603      71.902314       0.729011       0.352719      -1.147405       0.033002      -0.004971       0.003187       0.033526      -0.046448      -0.026743      -0.049533       0.056307       0.084606      -0.094279       0.040155       0.054125              8.419876       8.457507      -1.487442      -1.968473       8.542735       1.409533       8.259385          -0.000003
          555              O       1.884748      15.424058       9.282713      -0.583734      40.582517 0.58973892E+03  0.14484042E+05                                 9.345277                            7.477383       0.374552       2.171572                    0.995828      27.820778      73.506811       0.701464       0.355526      -1.143709       0.024263      -0.032503      -0.028521       0.049584       0.001859      -0.029862      -0.023791       0.093524      -0.057526      -0.055996      -0.011650       0.067646             11.060857      17.833912       3.244289      -3.262532       7.951030      -0.384103       7.397630          -0.000005
          556              O       3.291104      14.106067       8.231516      -0.563230      28.133619 0.43704413E+03  0.99445209E+04                                 7.115760                            6.331806       0.970899       2.354314                    0.999661      26.993644      68.320456       0.782504       0.344002      -1.154864      -0.014137       0.022852      -0.005095       0.027350      -0.036333       0.042667       0.008030      -0.072497       0.196051      -0.095285       0.017433       0.077851              7.502188       6.311143       0.381146      -0.035648       9.910125       2.388774       6.285297          -0.000011
          557              O       9.408990       1.482159       7.770706      -0.215058      32.973291 0.41387905E+03  0.93420297E+04                                 8.461068                            6.385531       0.146093       2.167467                    0.996530      23.417386      60.116585       0.734491       0.369447      -1.128135      -0.094745      -0.144751      -0.064878       0.184767      -0.066376      -0.102436       0.105521       0.031292      -0.054369      -0.127388      -0.056114       0.183502             10.650278      14.566376      -3.350028      -6.703556       7.312595       2.702110      10.071862          -0.000003
          558              O       4.608022       1.733058       4.645433      -0.522808      32.753403 0.45388850E+03  0.10473953E+05                                 8.108917                            6.568118       0.550486       2.251704                    0.998137      26.167252      67.705130       0.744699       0.356422      -1.139418      -0.005950      -0.042452      -0.045867       0.062780      -0.004047       0.005244      -0.040861      -0.001357      -0.172450      -0.073791       0.026482       0.047308              9.284784      15.187495       3.419539      -0.125347       6.361135       0.785086       6.305721          -0.000007
          559              O       3.768993       0.779024       2.943781      -0.636394      32.692175 0.57109890E+03  0.13890226E+05                                 7.934647                            7.305957       0.751438       2.259353                    0.998258      28.985003      75.784866       0.718512       0.350489      -1.149766       0.014503      -0.007702       0.010266       0.019366      -0.029508      -0.019545       0.021287      -0.106353       0.212601      -0.097382       0.014226       0.083156              8.177494       7.344134       0.504559      -1.817404       6.358999       1.616855      10.829348          -0.000015
[truncated: 16,324 more chars]
