# Supplementary material for: A collection of forcefield precursors for metal–organic frameworks
Source: RSC Adv. 2019 Nov 13;9(63):36492–507. doi: 10.1039/c9ra07327b (PMC9075174; doi:10.1039/c9ra07327b)
Supplement: RA-009-C9RA07327B-s4168 [file RA-009-C9RA07327B-s4168.xyz]

   66
jmolscript: load "" {1 1 1} spacegroup "x,y,z" unitcell [{      9.611600     0.000000     0.000000 }, {     -1.515928     9.491302     0.000000 }, {     -0.794804    -0.931822    15.499687 }]
Dy    -1.991297     8.689455    11.624765     2.232643
Dy     9.292165    -0.129975     3.874922     2.232645
P      2.820773    -0.176061    10.006133     1.193207
P      4.262258     8.654588    10.141290     1.216031
P      7.522212     5.335869    13.243398     1.193207
P     -0.970565     2.519668    13.108240     1.216031
P      4.480095     8.735541     5.493554     1.193208
P      3.038610    -0.095108     5.358397     1.216031
P     -0.221344     3.223611     2.256289     1.193208
P      8.271433     6.039812     2.391447     1.216031
H      3.676144     0.767046    12.627595     0.177348
H      5.250214     0.484968    12.630695     0.170229
H      4.616567     1.472936    11.542617     0.171274
H      2.226764     7.140603    11.314772     0.363007
H      6.725817     4.342458    10.621936     0.177349
H      7.252624     2.832578    10.618836     0.170229
H      6.177083     3.302473    11.706914     0.171274
H      0.203436     4.768470    11.934759     0.363007
H      3.624724     7.792434     2.872092     0.177348
H      2.050654     8.074512     2.868992     0.170229
H      2.684301     7.086544     3.957070     0.171274
H      5.074104     1.418877     4.184915     0.363006
H      0.575051     4.217022     4.877751     0.177348
H      0.048244     5.726902     4.880851     0.170229
H      1.123785     5.257007     3.792773     0.171274
H      7.097432     3.791010     3.564928     0.363007
Ru     4.659976     0.686349     7.781153     0.973267
Ru     7.755476     4.315489    -0.031309     0.973261
Ru     2.640892     7.873131     7.718534     0.973258
Ru     0.340196     5.175813     0.031309     0.973265
C      4.266014    -0.488603    11.142725    -0.115452
C      4.470053     0.656603    12.064956    -0.453700
C      8.058783     3.958010    12.106806    -0.115452
C      6.960091     3.575904    11.184574    -0.453700
C      3.034854     9.048083     4.356962    -0.115452
C      2.830815     7.902877     3.434731    -0.453700
C     -0.757915     4.601470     3.392881    -0.115452
C      0.340777     4.983576     4.315113    -0.453700
O      3.201638     1.049119     9.135516    -0.630815
O      1.135321     8.083165     9.087466    -0.703875
O      1.579846     0.067258    10.848231    -0.841885
O      6.016991     0.428358     9.278113    -0.677996
O      3.971116     7.448055     9.216114    -0.656110
O      5.407468     8.392805    11.072976    -0.827058
O      2.347396     7.822922    11.900660    -0.473789
O      6.372435     4.766537    14.114015    -0.630815
O     -0.899469     5.697593    14.162064    -0.703875
O      7.086220     6.522888    12.401300    -0.841885
O      7.429461     2.084326    13.971418    -0.677996
O      0.174948     2.997458    14.033417    -0.656111
O     -0.531437     1.430079    12.176554    -0.827058
O     -0.451318     4.541733    11.348871    -0.473789
O      4.099230     7.510361     6.364171    -0.630815
O      6.165547     0.476315     6.412221    -0.703875
O      5.721022     8.492222     4.651456    -0.841885
O      1.283877     8.131122     6.221574    -0.677996
O      3.329752     1.111425     6.283573    -0.656110
O      1.893400     0.166675     4.426711    -0.827058
O      4.953472     0.736558     3.599027    -0.473789
O      0.928433     3.792943     1.385672    -0.630815
O      8.200337     2.861887     1.337623    -0.703874
O      0.214648     2.036592     3.098387    -0.841886
O     -0.128593     6.475154     1.528269    -0.677996
O      7.125920     5.562022     1.466270    -0.656110
O      7.832305     7.129401     3.323133    -0.827058
O      7.752186     4.017747     4.150816    -0.473790

The following XYZ coordinates are in angstroms. Other properties are in atomic units.
The sperically averaged electron density of each atom fit to a function of the form exp(a - br)
eigen_1, eigen_2 and eigen_3 are the three eigenvalues of traceless quadrupole moment tensor
  atom number  atomic symbol              X              Y              Z     net charge C6 coefficient C8 coefficient C10 coefficient fluctuating dipole atomic polarizability isotropic forcefield polarizability              a              b squared Pearson coefficient          <r^3>          <r^4>         wp_QDO          m_QDO          q_QDO       dipole_x       dipole_y       dipole_z         dipole            Qxy            Qxz            Qyz     Q(x^2-y^2)  Q(3z^2 - R^2)        eigen_1        eigen_2        eigen_3 static polarizability      alpha(xx)      alpha(xy)      alpha(xz)      alpha(yy)      alpha(yz)      alpha(zz) atomic spin moment
            1             Dy      -1.991297       8.689455      11.624765       2.232643      76.405179 0.14460622E+04  0.40724512E+05                                11.710132                            9.954970       2.776018       2.675361                    0.996865      65.778801     139.902174       0.846278       0.256995      -1.353615      -0.013725       0.011707       0.000000       0.018039      -0.035379       0.019718       0.023117       0.011301       0.689182      -0.153103      -0.079036       0.232139             13.551207      15.822302       1.424203      -0.528791      16.277235      -0.619948       8.554084          -0.001224
            2             Dy       9.292165      -0.129975       3.874922       2.232645      76.405141 0.14460612E+04  0.40724477E+05                                11.710127                            9.954966       2.776022       2.675362                    0.996865      65.778795     139.902142       0.846278       0.256995      -1.353615       0.013725      -0.011707      -0.000000       0.018039      -0.035379       0.019718       0.023117       0.011301       0.689181      -0.153103      -0.079036       0.232139             13.551202      15.822296       1.424203      -0.528792      16.277229      -0.619947       8.554080          -0.001224
            3              P       2.820773      -0.176061      10.006133       1.193207      79.953782 0.15332681E+04  0.48743442E+05                                14.794428                           12.182715       0.055790       1.786298                    0.999336      53.318627     170.638159       0.530770       0.362996      -1.116168      -0.184862       0.088176      -0.017378       0.205551      -0.027996       0.049395       0.054267      -0.254404       0.009755      -0.152396       0.005924       0.146472             17.076014      20.914366      -0.948791      -5.269115      11.291913       1.033545      19.021765           0.002479
            4              P       4.262258       8.654588      10.141290       1.216031      76.460014 0.14602557E+04  0.45836593E+05                                14.323053                           11.876563       0.085662       1.801597                    0.999355      52.247519     165.880547       0.538690       0.362230      -1.117316       0.167005      -0.062810       0.017129       0.179246       0.001330      -0.027457      -0.018733      -0.295287       0.051412      -0.160465       0.018478       0.141987             16.386173      18.963459      -1.490984       5.207347      11.638720      -0.652711      18.556340           0.002451
            5              P       7.522212       5.335869      13.243398       1.193207      79.953762 0.15332681E+04  0.48743442E+05                                14.794426                           12.182715       0.055791       1.786298                    0.999336      53.318633     170.638193       0.530770       0.362996      -1.116167      -0.116228       0.168642       0.017378       0.205551       0.013019       0.045797       0.057335       0.259188       0.009754      -0.152396       0.005924       0.146472             17.076010      11.826817      -2.400235       1.851649      20.379460      -5.040154      19.021752           0.002478
            6              P      -0.970565       2.519668      13.108240       1.216031      76.460024 0.14602558E+04  0.45836595E+05                                14.323053                           11.876562       0.085663       1.801597                    0.999355      52.247514     165.880518       0.538690       0.362229      -1.117316       0.088364      -0.155008      -0.017129       0.179246       0.047253      -0.014168      -0.030068       0.279767       0.051411      -0.160465       0.018478       0.141987             16.386174      12.285346      -2.557600      -1.465836      18.316831       5.039225      18.556344           0.002450
            7              P       4.480095       8.735541       5.493554       1.193208      79.953775 0.15332678E+04  0.48743431E+05                                14.794428                           12.182714       0.055790       1.786298                    0.999336      53.318628     170.638173       0.530770       0.362996      -1.116167       0.184862      -0.088176       0.017378       0.205551      -0.027996       0.049394       0.054267      -0.254404       0.009754      -0.152396       0.005924       0.146472             17.076015      20.914367      -0.948791      -5.269116      11.291913       1.033544      19.021764           0.002479
            8              P       3.038610      -0.095108       5.358397       1.216031      76.460003 0.14602555E+04  0.45836582E+05                                14.323052                           11.876562       0.085662       1.801597                    0.999355      52.247514     165.880530       0.538690       0.362230      -1.117316      -0.167005       0.062810      -0.017129       0.179246       0.001330      -0.027457      -0.018733      -0.295287       0.051411      -0.160465       0.018478       0.141987             16.386172      18.963459      -1.490985       5.207346      11.638720      -0.652713      18.556337           0.002450
            9              P      -0.221344       3.223611       2.256289       1.193208      79.953751 0.15332678E+04  0.48743429E+05                                14.794424                           12.182713       0.055791       1.786298                    0.999336      53.318629     170.638176       0.530770       0.362996      -1.116168       0.116228      -0.168642      -0.017378       0.205551       0.013019       0.045798       0.057335       0.259188       0.009755      -0.152396       0.005924       0.146472             17.076008      11.826817      -2.400235       1.851649      20.379457      -5.040153      19.021749           0.002479
           10              P       8.271433       6.039812       2.391447       1.216031      76.460025 0.14602558E+04  0.45836594E+05                                14.323053                           11.876562       0.085663       1.801597                    0.999355      52.247518     165.880538       0.538690       0.362229      -1.117316      -0.088364       0.155008       0.017129       0.179246       0.047253      -0.014168      -0.030068       0.279767       0.051411      -0.160465       0.018478       0.141987             16.386175      12.285346      -2.557600      -1.465836      18.316834       5.039225      18.556344           0.002450
           11              H       3.676144       0.767046      12.627595       0.177348       0.930946 0.66813808E+01  0.61812818E+02                                 1.511497                            1.460534      -0.755696       2.549149                    0.999891       2.928658       7.595322       0.552975       1.197260      -0.731232      -0.017545      -0.002855       0.008445       0.019680      -0.001509      -0.002738       0.002836       0.002034      -0.005440      -0.004266      -0.000637       0.004902              1.527554       1.802571      -0.060237      -0.348789       1.274595       0.087572       1.505495           0.000085
           12              H       5.250214       0.484968      12.630695       0.170229       1.016981 0.75476443E+01  0.73027852E+02                                 1.691404                            1.621187      -0.897330       2.479257                    0.998805       3.238721       9.001785       0.484778       1.305828      -0.705346       0.013660      -0.009854       0.010833       0.020026      -0.002023       0.005344      -0.000183      -0.003762       0.002155      -0.006588       0.001282       0.005307              1.721689       2.016827      -0.013303       0.459677       1.435675       0.005111       1.712563           0.000006
           13              H       4.616567       1.472936      11.542617       0.171274       0.964643 0.72556024E+01  0.69432123E+02                                 1.618016                            1.576928      -0.999773       2.427287                    0.998031       3.242236       8.927975       0.498010       1.285231      -0.708981       0.000261       0.015115      -0.014011       0.020611      -0.001583      -0.000984      -0.003901      -0.014031      -0.001244      -0.007319      -0.001619       0.008938              1.628268       1.421882       0.208021      -0.046003       1.947699      -0.266675       1.515223           0.000123
           14              H       2.226764       7.140603      11.314772       0.363007       0.672324 0.46499757E+01  0.40517886E+02                                 1.364127                            1.339069      -1.350815       2.372112                    0.998003       2.575328       7.165872       0.486098       1.446060      -0.676423      -0.004275      -0.036907      -0.018311       0.041421       0.009602       0.000055       0.004215      -0.044558      -0.011463      -0.022385      -0.004347       0.026732              1.366553       1.206425       0.127686       0.030812       1.611048       0.160904       1.282185           0.000206
           15              H       6.725817       4.342458      10.621936       0.177349       0.930945 0.66813793E+01  0.61812799E+02                                 1.511496                            1.460533      -0.755696       2.549149                    0.999891       2.928658       7.595321       0.552975       1.197259      -0.731232       0.000052       0.017776      -0.008445       0.019680      -0.001751       0.003232      -0.002257      -0.000992      -0.005440      -0.004265      -0.000637       0.004902              1.527553       1.306491      -0.139469       0.141486       1.770674      -0.330612       1.505494           0.000085
           16              H       7.252624       2.832578      10.618836       0.170229       1.016980 0.75476330E+01  0.73027711E+02                                 1.691402                            1.621185      -0.897330       2.479257                    0.998805       3.238719       9.001775       0.484779       1.305828      -0.705347       0.011885      -0.011935      -0.010833       0.020026      -0.001336      -0.001024       0.005248       0.004835       0.002155      -0.006588       0.001282       0.005307              1.721687       1.454274      -0.103152      -0.067453       1.998225       0.454729       1.712561           0.000006
           17              H       6.177083       3.302473      11.706914       0.171274       0.964644 0.72556107E+01  0.69432223E+02                                 1.618017                            1.576929      -0.999774       2.427287                    0.998031       3.242237       8.927979       0.498010       1.285231      -0.708981      -0.014884      -0.002641       0.014011       0.020611       0.000681      -0.003697      -0.001587       0.014319      -0.001244      -0.007319      -0.001619       0.008938              1.628269       1.869823       0.279565      -0.256082       1.499759      -0.087487       1.515224           0.000123
           18              H       0.203436       4.768470      11.934759       0.363007       0.672323 0.46499746E+01  0.40517872E+02                                 1.364127                            1.339068      -1.350815       2.372112                    0.998003       2.575327       7.165868       0.486098       1.446060      -0.676423       0.035770       0.010042       0.018311       0.041421       0.016064       0.004154       0.000719       0.036359      -0.011463      -0.022385      -0.004347       0.026732              1.366553       1.561211       0.184351       0.154031       1.256263       0.055804       1.282185           0.000206
           19              H       3.624724       7.792434       2.872092       0.177348       0.930946 0.66813849E+01  0.61812867E+02                                 1.511497                            1.460535      -0.755696       2.549149                    0.999891       2.928659       7.595326       0.552975       1.197260      -0.731232       0.017545       0.002855      -0.008445       0.019680      -0.001509      -0.002738       0.002836       0.002034      -0.005440      -0.004266      -0.000637       0.004902              1.527554       1.802572      -0.060237      -0.348790       1.274595       0.087572       1.505496           0.000085
           20              H       2.050654       8.074512       2.868992       0.170229       1.016981 0.75476434E+01  0.73027851E+02                                 1.691405                            1.621188      -0.897329       2.479257                    0.998805       3.238721       9.001789       0.484777       1.305830      -0.705346      -0.013660       0.009854      -0.010833       0.020026      -0.002022       0.005344      -0.000183      -0.003762       0.002155      -0.006588       0.001282       0.005307              1.721689       2.016828      -0.013303       0.459678       1.435676       0.005111       1.712564           0.000006
           21              H       2.684301       7.086544       3.957070       0.171274       0.964643 0.72556024E+01  0.69432123E+02                                 1.618016                            1.576928      -0.999773       2.427287                    0.998031       3.242236       8.927975       0.498010       1.285231      -0.708981      -0.000261      -0.015115       0.014011       0.020611      -0.001583      -0.000984      -0.003901      -0.014031      -0.001244      -0.007319      -0.001619       0.008938              1.628268       1.421882       0.208021      -0.046003       1.947699      -0.266675       1.515223           0.000123
           22              H       5.074104       1.418877       4.184915       0.363006       0.672324 0.46499827E+01  0.40517966E+02                                 1.364128                            1.339070      -1.350816       2.372111                    0.998003       2.575331       7.165884       0.486097       1.446061      -0.676423       0.004275       0.036907       0.018311       0.041421       0.009602       0.000055       0.004215      -0.044558      -0.011463      -0.022385      -0.004347       0.026732              1.366554       1.206427       0.127686       0.030812       1.611051       0.160904       1.282186           0.000206
           23              H       0.575051       4.217022       4.877751       0.177348       0.930945 0.66813776E+01  0.61812775E+02                                 1.511496                            1.460533      -0.755696       2.549149                    0.999891       2.928658       7.595319       0.552975       1.197259      -0.731233      -0.000052      -0.017776       0.008445       0.019680      -0.001751       0.003232      -0.002257      -0.000992      -0.005440      -0.004266      -0.000637       0.004902              1.527553       1.306491      -0.139469       0.141486       1.770674      -0.330612       1.505494           0.000085
           24              H       0.048244       5.726902       4.880851       0.170229       1.016980 0.75476321E+01  0.73027695E+02                                 1.691402                            1.621185      -0.897329       2.479257                    0.998805       3.238719       9.001773       0.484779       1.305827      -0.705347      -0.011885       0.011935       0.010833       0.020026      -0.001336      -0.001024       0.005248       0.004835       0.002155      -0.006588       0.001282       0.005307              1.721686       1.454273      -0.103152      -0.067453       1.998224       0.454729       1.712561           0.000006
           25              H       1.123785       5.257007       3.792773       0.171274       0.964644 0.72556053E+01  0.69432159E+02                                 1.618017                            1.576928      -0.999774       2.427287                    0.998031       3.242236       8.927976       0.498010       1.285232      -0.708981       0.014884       0.002641      -0.014011       0.020611       0.000681      -0.003697      -0.001587       0.014319      -0.001244      -0.007319      -0.001619       0.008938              1.628268       1.869823       0.279565      -0.256082       1.499758      -0.087487       1.515224           0.000123
           26              H       7.097432       3.791010       3.564928       0.363007       0.672324 0.46499834E+01  0.40517968E+02                                 1.364128                            1.339069      -1.350816       2.372111                    0.998003       2.575330       7.165878       0.486098       1.446059      -0.676423      -0.035770      -0.010042      -0.018311       0.041421       0.016064       0.004154       0.000719       0.036359      -0.011463      -0.022385      -0.004347       0.026732              1.366554       1.561212       0.184352       0.154031       1.256264       0.055804       1.282185           0.000206
           27             Ru       4.659976       0.686349       7.781153       0.973267     124.252717 0.28755735E+04  0.98472866E+05                                16.738232                           14.511920       2.052408       2.317629                    0.999050      78.900094     199.933572       0.651265       0.274635      -1.300164       0.105939       0.458923       0.010705       0.471114      -0.055608       0.010286       0.002064       0.229833      -0.173309      -0.099231      -0.057744       0.156975             19.327321      17.189663      -0.961188      -0.187446      10.727847       0.043895      30.064454           1.385927
           28             Ru       7.755476       4.315489      -0.031309       0.973261     124.253378 0.28755927E+04  0.98473722E+05                                16.738324                           14.511998       2.052390       2.317623                    0.999050      78.900116     199.934055       0.651261       0.274637      -1.300162      -0.436475      -0.176995      -0.010705       0.471118      -0.088634       0.000417       0.010484      -0.183752      -0.173317      -0.099227      -0.057746       0.156973             19.327431      11.188044      -1.919772       0.072909      16.729616      -0.178175      30.064632           1.385913
           29             Ru       2.640892       7.873131       7.718534       0.973258     124.253719 0.28756023E+04  0.98474109E+05                                16.738326                           14.511998       2.052388       2.317623                    0.999050      78.900391     199.934668       0.651262       0.274636      -1.300164      -0.105940      -0.458930      -0.010705       0.471121      -0.055600       0.010287       0.002065       0.229800      -0.173345      -0.099207      -0.057755       0.156963             19.327434      17.189754      -0.961192      -0.187447      10.727904       0.043895      30.064645           1.385906
           30             Ru       0.340196       5.175813       0.031309       0.973265     124.252899 0.28755788E+04  0.98473082E+05                                16.738233                           14.511921       2.052412       2.317630                    0.999050      78.900233     199.933888       0.651265       0.274635      -1.300165       0.436474       0.176994       0.010705       0.471117      -0.088633       0.000417       0.010484      -0.183749      -0.173321      -0.099224      -0.057747       0.156971             19.327322      11.187986      -1.919763       0.072908      16.729531      -0.178174      30.064449           1.385927
           31              C       4.266014      -0.488603      11.142725      -0.115452      33.724216 0.60052427E+03  0.15124830E+05                                 8.977062                            8.116640      -0.357486       1.876591                    0.996322      29.789140      85.262122       0.591143       0.411390      -1.080209      -0.010677      -0.011774       0.254177       0.254673       0.033071      -0.002834      -0.031132      -0.172424      -0.057046      -0.082971      -0.026422       0.109393              9.635190       9.863072       0.963429       0.261899       9.761046       1.211886       9.281452          -0.000813
           32              C       4.470053       0.656603      12.064956      -0.453700      26.070749 0.43010652E+03  0.10113264E+05                                 7.502978                            6.750468       0.037100       1.980541                    0.997700      31.723638      92.054434       0.655644       0.397304      -1.073733      -0.020026      -0.081949      -0.039150       0.093002       0.001180       0.008106       0.011439      -0.085648      -0.033506      -0.039602      -0.011007       0.050610              7.863622       7.656291       0.964848       0.722166       8.126035       1.777035       7.808541           0.000978
           33              C       8.058783       3.958010      12.106806      -0.115452      33.724216 0.60052439E+03  0.15124833E+05                                 8.977062                            8.116641      -0.357486       1.876591                    0.996322      29.789139      85.262117       0.591143       0.411390      -1.080209       0.009942       0.012400      -0.254177       0.254673       0.058280      -0.030295      -0.007708       0.143243      -0.057046      -0.082971      -0.026422       0.109393              9.635191       9.463480       0.899606       1.155412      10.160638       0.449758       9.281454          -0.000813
           34              C       6.960091       3.575904      11.184574      -0.453700      26.070747 0.43010659E+03  0.10113266E+05                                 7.502977                            6.750468       0.037099       1.980541                    0.997700      31.723645      92.054449       0.655644       0.397304      -1.073733       0.077765       0.032701       0.039150       0.093003       0.014461       0.010017       0.009809       0.080651      -0.033507      -0.039602      -0.011007       0.050609              7.863621       7.813805       0.990005       1.640890       7.968518       0.993398       7.808539           0.000978
           35              C       3.034854       9.048083       4.356962      -0.115452      33.724211 0.60052414E+03  0.15124826E+05                                 8.977062                            8.116640      -0.357486       1.876591                    0.996322      29.789139      85.262125       0.591143       0.411390      -1.080209       0.010677       0.011773      -0.254176       0.254673       0.033071      -0.002834      -0.031132      -0.172424      -0.057046      -0.082971      -0.026422       0.109393              9.635191       9.863073       0.963430       0.261899       9.761047       1.211886       9.281452          -0.000813
           36              C       2.830815       7.902877       3.434731      -0.453700      26.070755 0.43010665E+03  0.10113268E+05                                 7.502980                            6.750469       0.037100       1.980541                    0.997700      31.723644      92.054462       0.655643       0.397304      -1.073733       0.020026       0.081950       0.039150       0.093003       0.001180       0.008106       0.011439      -0.085648      -0.033507      -0.039602      -0.011007       0.050609              7.863624       7.656293       0.964848       0.722167       8.126037       1.777036       7.808542           0.000978
           37              C      -0.757915       4.601470       3.392881      -0.115452      33.724215 0.60052432E+03  0.15124832E+05                                 8.977063                            8.116641      -0.357487       1.876590                    0.996322      29.789141      85.262130       0.591143       0.411390      -1.080209      -0.009942      -0.012400       0.254176       0.254673       0.058280      -0.030295      -0.007708       0.143243      -0.057046      -0.082971      -0.026422       0.109393              9.635191       9.463482       0.899607       1.155411      10.160639       0.449757       9.281453          -0.000813
           38              C       0.340777       4.983576       4.315113      -0.453700      26.070744 0.43010653E+03  0.10113264E+05                                 7.502976                            6.750467       0.037100       1.980541                    0.997700      31.723641      92.054429       0.655644       0.397304      -1.073733      -0.077765      -0.032701      -0.039150       0.093003       0.014461       0.010018       0.009809       0.080651      -0.033507      -0.039602      -0.011007       0.050609              7.863620       7.813805       0.990006       1.640890       7.968517       0.993398       7.808537           0.000978
           39              O       3.201638       1.049119       9.135516      -0.630815      31.211639 0.56935979E+03  0.13874796E+05                                 7.832854                            7.378069       0.232698       2.104949                    0.999175      28.551568      75.386134       0.701030       0.358534      -1.140178      -0.030665       0.072365      -0.027567       0.083289       0.011723      -0.063291      -0.009411       0.057386       0.083016      -0.045844      -0.040742       0.086586              8.181646       7.386526       0.292194      -2.285879       7.257947      -1.409339       9.900465           0.031596
           40              O       1.135321       8.083165       9.087466      -0.703875      39.796068 0.77024411E+03  0.20352702E+05                                 9.441951                            8.755223      -0.167706       1.935910                    0.998905      31.691058      88.680896       0.621119       0.373196      -1.122735      -0.040551      -0.055176      -0.063540       0.093414      -0.031665      -0.007044       0.051506      -0.056059       0.063473      -0.057173      -0.020147       0.077320              9.988982       8.793553       0.250378      -2.065907       8.513787       2.663126      12.659607           0.027635
           41              O       1.579846       0.067258      10.848231      -0.841885      57.439480 0.85605046E+03  0.23077610E+05                                11.933235                            9.097337       0.074094       2.008811                    0.998084      32.615315      90.285043       0.626692       0.362544      -1.138129       0.075504       0.157315      -0.007166       0.174643      -0.023041      -0.010140       0.038228      -0.071391      -0.007894      -0.041228      -0.025208       0.066436             14.786651      23.282864      -2.103899      -9.181651       8.160377       1.537802      12.916712          -0.003093
           42              O       6.016991       0.428358       9.278113      -0.677996      37.614635 0.72037757E+03  0.18658271E+05                                 9.014639                            8.412478      -0.015236       2.003451                    0.998524      30.407946      83.351943       0.641913       0.368399      -1.130049       0.030071       0.062303      -0.040450       0.080138      -0.021821       0.013196      -0.044819      -0.045177       0.138151      -0.054745      -0.022748       0.077492              9.538006       8.036531       0.529227       1.915281       8.473580      -1.968272      12.103906           0.026566
           43              O       3.971116       7.448055       9.216114      -0.656110      33.700406 0.61724327E+03  0.15358792E+05                                 8.281667                            7.704397       0.144614       2.063592                    0.999137      29.386271      78.576943       0.682579       0.360622      -1.137755       0.032059      -0.080079      -0.037350       0.093997       0.004653       0.056489       0.013038       0.020876       0.122204      -0.047184      -0.031783       0.078967              8.724217       7.333300       0.004277       2.382759       7.924525       1.558068      10.914826           0.027131
           44              O       5.407468       8.392805      11.072976      -0.827058      54.684940 0.82178032E+03  0.21929244E+05                                11.545830                            8.932625       0.021938       2.007730                    0.997100      31.870988      87.784598       0.630383       0.364111      -1.136870      -0.112369      -0.087342       0.041308       0.148195      -0.004854       0.002613      -0.025600      -0.110607       0.024029      -0.059557      -0.003868       0.063425             14.060039      20.428547      -2.854368       8.621593       8.778968      -1.951846      12.972601          -0.002993
           45              O       2.347396       7.822922      11.900660      -0.473789      22.417035 0.37299502E+03  0.82229840E+04                                 6.179626                            5.848734       0.307582       2.171496                    0.998012      25.843113      66.086655       0.807844       0.343916      -1.145736       0.065560       0.116924      -0.060306       0.146991       0.091089      -0.005878       0.008543      -0.347088      -0.117836      -0.176795      -0.039027       0.215822              6.312019       5.058497       1.419116      -0.438507       8.150481      -0.939016       5.727079           0.002291
           46              O       6.372435       4.766537      14.114015      -0.630815      31.211623 0.56935946E+03  0.13874786E+05                                 7.832852                            7.378068       0.232698       2.104950                    0.999175      28.551549      75.386080       0.701030       0.358534      -1.140178      -0.076296       0.018868       0.027568       0.083289       0.002203       0.000688      -0.063983      -0.061835       0.083016      -0.045844      -0.040742       0.086586              8.181644       7.170129       0.257631      -1.031173       7.474340      -2.479547       9.900463           0.031595
           47              O      -0.899469       5.697593      14.162064      -0.703875      39.796159 0.77024657E+03  0.20352785E+05                                 9.441969                            8.755241      -0.167711       1.935908                    0.998905      31.691088      88.681038       0.621118       0.373197      -1.122735       0.048089       0.048746       0.063540       0.093413      -0.021359       0.051972       0.001168       0.072994       0.063475      -0.057172      -0.020147       0.077319              9.989000       8.442774       0.194354       2.955630       8.864603      -1.620028      12.659624           0.027637
           48              O       7.086220       6.522888      12.401300      -0.841885      57.439499 0.85605102E+03  0.23077630E+05                                11.933239                            9.097341       0.074094       2.008811                    0.998084      32.615322      90.285080       0.626692       0.362544      -1.138129      -0.143437      -0.099370       0.007166       0.174643      -0.010776       0.039349      -0.003984       0.082192      -0.007895      -0.041227      -0.025208       0.066436             14.786654       9.191901      -4.354482       2.966678      22.251344      -8.824195      12.916718          -0.003093
           49              O       7.429461       2.084326      13.971418      -0.677996      37.614578 0.72037624E+03  0.18658227E+05                                 9.014630                            8.412470      -0.015235       2.003452                    0.998524      30.407916      83.351836       0.641913       0.368399      -1.130049      -0.056781      -0.039521       0.040450       0.080139      -0.013700      -0.046340       0.005962       0.056525       0.138150      -0.054745      -0.022748       0.077493              9.537995       8.297850       0.570966      -2.245710       8.212242       1.580872      12.103893           0.026565
           50              O       0.174948       2.997458      14.033417      -0.656111      33.700473 0.61724477E+03  0.15358840E+05                                 8.281681                            7.704409       0.144609       2.063590                    0.999137      29.386295      78.577051       0.682579       0.360622      -1.137754       0.084133      -0.019028       0.037350       0.093997       0.001170       0.003965       0.057838      -0.022738       0.122205      -0.047184      -0.031783       0.078967              8.724232       7.908495       0.096142       1.162764       7.349351       2.598680      10.914851           0.027132
           51              O      -0.531437       1.430079      12.176554      -0.827058      54.684946 0.82178041E+03  0.21929246E+05                                11.545830                            8.932625       0.021938       2.007730                    0.997100      31.870989      87.784593       0.630383       0.364111      -1.136870       0.068526       0.124738      -0.041308       0.148195       0.012614      -0.025691      -0.001458       0.108128       0.024029      -0.059557      -0.003868       0.063424             14.060039       9.957859      -4.526723      -3.287203      19.249657       8.205845      12.972601          -0.002993
           52              O      -0.451318       4.541733      11.348871      -0.473789      22.417011 0.37299448E+03  0.82229685E+04                                 6.179619                            5.848728       0.307582       2.171496                    0.998012      25.843106      66.086602       0.807845       0.343915      -1.145737      -0.105121      -0.083181       0.060306       0.146991       0.140614       0.009363      -0.004457       0.273074      -0.117835      -0.176795      -0.039027       0.215822              6.312011       7.631518       1.830072      -0.858100       5.577444      -0.581117       5.727071           0.002291
           53              O       4.099230       7.510361       6.364171      -0.630815      31.211626 0.56935940E+03  0.13874784E+05                                 7.832849                            7.378064       0.232706       2.104952                    0.999175      28.551566      75.386111       0.701030       0.358533      -1.140178       0.030664      -0.072366       0.027567       0.083289       0.011724      -0.063292      -0.009412       0.057384       0.083014      -0.045844      -0.040742       0.086586              8.181641       7.386521       0.292194      -2.285878       7.257943      -1.409338       9.900460           0.031594
           54              O       6.165547       0.476315       6.412221      -0.703875      39.796116 0.77024536E+03  0.20352745E+05                                 9.441963                            8.755234      -0.167714       1.935907                    0.998905      31.691065      88.680957       0.621119       0.373197      -1.122735       0.040551       0.055175       0.063540       0.093413      -0.031665      -0.007043       0.051505      -0.056056       0.063475      -0.057173      -0.020146       0.077319              9.988995       8.793565       0.250379      -2.065910       8.513797       2.663129      12.659625           0.027637
           55              O       5.721022       8.492222       4.651456      -0.841885      57.439544 0.85605146E+03  0.23077645E+05                                11.933245                            9.097344       0.074093       2.008810                    0.998084      32.615327      90.285102       0.626692       0.362544      -1.138129      -0.075504      -0.157315       0.007166       0.174643      -0.023040      -0.010140       0.038228      -0.071391      -0.007894      -0.041228      -0.025208       0.066436             14.786666      23.282889      -2.103903      -9.181663       8.160384       1.537805      12.916725          -0.003093
           56              O       1.283877       8.131122       6.221574      -0.677996      37.614604 0.72037672E+03  0.18658242E+05                                 9.014630                            8.412470      -0.015229       2.003453                    0.998524      30.407942      83.351901       0.641913       0.368399      -1.130050      -0.030071      -0.062304       0.040450       0.080139      -0.021821       0.013197      -0.044819      -0.045180       0.138150      -0.054745      -0.022748       0.077493              9.537996       8.036523       0.529226       1.915278       8.473573      -1.968271      12.103893           0.026564
           57              O       3.329752       1.111425       6.283573      -0.656110      33.700432 0.61724396E+03  0.15358815E+05                                 8.281675                            7.704404       0.144606       2.063589                    0.999137      29.386275      78.576982       0.682579       0.360622      -1.137754      -0.032059       0.080079       0.037350       0.093997       0.004653       0.056488       0.013038       0.020878       0.122205      -0.047183      -0.031783       0.078966              8.724225       7.333307       0.004276       2.382761       7.924532       1.558069      10.914836           0.027133
           58              O       1.893400       0.166675       4.426711      -0.827058      54.684959 0.82178064E+03  0.21929254E+05                                11.545833                            8.932627       0.021937       2.007730                    0.997100      31.870993      87.784617       0.630383       0.364111      -1.136870       0.112369       0.087342      -0.041308       0.148195      -0.004854       0.002613      -0.025600      -0.110607       0.024029      -0.059557      -0.003868       0.063425             14.060043      20.428554      -2.854369       8.621596       8.778970      -1.951846      12.972604          -0.002993
           59              O       4.953472       0.736558       3.599027      -0.473789      22.417049 0.37299533E+03  0.82229927E+04                                 6.179629                            5.848737       0.307580       2.171496                    0.998012      25.843118      66.086682       0.807844       0.343916      -1.145736      -0.065560      -0.116924       0.060306       0.146991       0.091089      -0.005879       0.008543      -0.347088      -0.117837      -0.176795      -0.039028       0.215822              6.312022       5.058499       1.419117      -0.438507       8.150486      -0.939016       5.727081           0.002291
           60              O       0.928433       3.792943       1.385672      -0.630815      31.211711 0.56936148E+03  0.13874848E+05                                 7.832867                            7.378081       0.232700       2.104950                    0.999175      28.551596      75.386242       0.701029       0.358534      -1.140178       0.076296      -0.018867      -0.027568       0.083289       0.002203       0.000688      -0.063984      -0.061835       0.083016      -0.045844      -0.040742       0.086586              8.181660       7.170142       0.257631      -1.031175       7.474355      -2.479554       9.900483           0.031596
           61              O       8.200337       2.861887       1.337623      -0.703874      39.796071 0.77024442E+03  0.20352714E+05                                 9.441956                            8.755229      -0.167713       1.935908                    0.998905      31.691043      88.680882       0.621119       0.373197      -1.122735      -0.048089      -0.048746      -0.063540       0.093414      -0.021359       0.051972       0.001169       0.072995       0.063475      -0.057173      -0.020146       0.077319              9.988986       8.442764       0.194353       2.955626       8.864590      -1.620024      12.659605           0.027635
           62              O       0.214648       2.036592       3.098387      -0.841886      57.439528 0.85605148E+03  0.23077646E+05                                11.933243                            9.097344       0.074093       2.008810                    0.998084      32.615328      90.285106       0.626692       0.362544      -1.138129       0.143437       0.099371      -0.007166       0.174643      -0.010775       0.039349      -0.003984       0.082193      -0.007895      -0.041227      -0.025208       0.066436             14.786661       9.191904      -4.354485       2.966679      22.251355      -8.824200      12.916723          -0.003093
           63              O      -0.128593       6.475154       1.528269      -0.677996      37.614675 0.72037858E+03  0.18658303E+05                                 9.014645                            8.412483      -0.015232       2.003452                    0.998524      30.407963      83.352000       0.641913       0.368399      -1.130049       0.056781       0.039521      -0.040450       0.080139      -0.013699      -0.046339       0.005963       0.056524       0.138151      -0.054745      -0.022748       0.077493              9.538011       8.297863       0.570967      -2.245714       8.212256       1.580877      12.103915           0.026566
           64              O       7.125920       5.562022       1.466270      -0.656110      33.700403 0.61724314E+03  0.15358789E+05                                 8.281670                            7.704399       0.144607       2.063590                    0.999137      29.386256      78.576919       0.682579       0.360622      -1.137754      -0.084133       0.019028      -0.037350       0.093997       0.001170       0.003966       0.057838      -0.022739       0.122205      -0.047183      -0.031784       0.078967              8.724221       7.908485       0.096143       1.162763       7.349341       2.598676      10.914835           0.027131
           65              O       7.832305       7.129401       3.323133      -0.827058      54.684992 0.82178113E+03  0.21929271E+05                                11.545838                            8.932630       0.021938       2.007729                    0.997100      31.870998      87.784637       0.630383       0.364111      -1.136870      -0.068526      -0.124738       0.041308       0.148195       0.012614      -0.025692      -0.001458       0.108128       0.024029      -0.059557      -0.003868       0.063424             14.060050       9.957867      -4.526729      -3.287208      19.249673       8.205853      12.972611          -0.002993
           66              O       7.752186       4.017747       4.150816      -0.473790      22.417045 0.37299522E+03  0.82229893E+04                                 6.179628                            5.848736       0.307580       2.171496                    0.998012      25.843119      66.086670       0.807844       0.343916      -1.145736       0.105121       0.083181      -0.060306       0.146991       0.140615       0.009363      -0.004457       0.273074      -0.117836      -0.176795      -0.039027       0.215822              6.312020       7.631529       1.830076      -0.858103       5.577452      -0.581119       5.727079           0.002290

******************************************************
Auxiliary information for the entire system
The total spin magnetic moment of the unit cell is   5.999814
The total net atomic charge of the unit cell is   0.000003
Accuracy of reproducing the electrostatic potential in the unit cell:
  The inner radius (bohr) =    5.0000
  The outer radius (bohr) =   12.0000
  Valid grid points have density less than (e/(bohr^3)) =    0.0001
  The number of valid grid points were=        59586
  The rms potential error without charges in kcal/mol is=      8.25036
  The rms potential error with partial charges in kcal/mol is=      3.26093
  The RRMSE value at monopole order=      0.39525
  The rms potential error with partial charges and cloud penetration in kcal/mol is=      3.27180
  The RRMSE value at monopole order with cloud penetration is=      0.39656
  The rms potential error with partial charges and atomic dipoles in kcal/mol is=      0.68653
  The RRMSE value at dipole order=      0.08321
  The rms potential error with partial charges, atomic dipoles and cloud penetration in kcal/mol is=      0.69017
  The RRMSE value at dipole order with cloud penetration=      0.08365

******************************************************
The electron densities and ab initio electrostatic potential were computed in VASP using the PBE functional and
projector augmented wave method. See the main text of the journal article for a description of computational details.
The atomic charges, dipoles, and quadrupoles were computed with the DDEC6 method as described in
(a) T. A. Manz and N. Gabaldon Limas, RSC Adv. 6 (2016) 47771-47801 DOI: 10.1039/c6ra04656h
(b) N. Gabaldon Limas and T. A. Manz, RSC Adv. 8 (2018) 2678-2707 DOI: 10.1039/c7ra11829e.
For each atom in the material, the electron cloud parameters were fit to the spherically averaged atom-in-material
electron density using radial positions for which this density was between 10^-4 and 10^-2 electrons per cubic bohr.
The polarizabilities, dispersion coefficients, and quantum Drude oscillator (QDO) parameters were fit using the MCLF method.
The magnetic structure of the system was optimized in VASP from the default ferromagnetic initial guess using spin polarization.
The atomic spin moments (ASMs) were computed on this optimized magnetic structure using the DDEC6 partition as inputs
to the method of T. A. Manz and D. S. Sholl, J. Chem. Theory Comput. 7 (2011) 4146-4164 DOI: 10.1021/ct200539n.
The RMSE and RRMSE were computed using a uniform grid with Ewald summation.
