# Supplementary material for: A collection of forcefield precursors for metal–organic frameworks
Source: RSC Adv. 2019 Nov 13;9(63):36492–507. doi: 10.1039/c9ra07327b (PMC9075174; doi:10.1039/c9ra07327b)
Supplement: RA-009-C9RA07327B-s4169 [file RA-009-C9RA07327B-s4169.xyz]

   66
jmolscript: load "" {1 1 1} spacegroup "x,y,z" unitcell [{      9.532100     0.000000     0.000000 }, {     -1.497918     9.413669     0.000000 }, {     -0.772312    -0.904920    15.405131 }]
Er    -1.957366     8.632747    11.553848     2.236465
Er     9.219236    -0.123998     3.851283     2.236468
P      2.807542    -0.161774     9.951098     1.208371
P      4.243905     8.598203    10.079423     1.216570
P      7.476668     5.309051    13.156598     1.208371
P     -0.948755     2.513952    13.028273     1.216570
P      4.454328     8.670523     5.454033     1.208371
P      3.017965    -0.089454     5.325708     1.216570
P     -0.214798     3.199698     2.248533     1.208371
P      8.210625     5.994797     2.376858     1.216570
H      2.198904     7.146726    11.284258     0.383292
H      3.632089     0.759897    12.544398     0.175963
H      5.200844     0.449138    12.578289     0.170524
H      4.606382     1.445793    11.476823     0.168608
H      0.163327     4.761636    11.823438     0.383293
H      6.696021     4.349914    10.563298     0.175963
H      7.249441     2.849483    10.529407     0.170524
H      6.171752     3.279940    11.630874     0.168608
H      5.062966     1.362023     4.120873     0.383293
H      3.629781     7.748852     2.860733     0.175964
H      2.061026     8.059611     2.826842     0.170524
H      2.655488     7.062956     3.928308     0.168608
H      7.098543     3.747113     3.581693     0.383293
H      0.565849     4.158835     4.841833     0.175963
H      0.012429     5.659266     4.875724     0.170524
H      1.090118     5.228809     3.774257     0.168608
Ru     4.631646     0.690899     7.731835     0.981480
Ru     7.693549     4.278537    -0.029270     0.981482
Ru     2.630224     7.817850     7.673296     0.981496
Ru     0.340633     5.135132     0.029270     0.981476
C      4.230003    -0.494063    11.087073    -0.106227
C      4.433971     0.633963    11.995976    -0.460674
C      8.028360     3.956481    12.020624    -0.106227
C      6.946402     3.577784    11.111721    -0.460675
C      3.031867     9.002812     4.318058    -0.106227
C      2.827899     7.874786     3.409155    -0.460676
C     -0.766490     4.552268     3.384507    -0.106226
C      0.315468     4.930965     4.293410    -0.460674
O      3.188110     1.046073     9.082865    -0.636572
O      1.129158     8.033241     9.028947    -0.711120
O      1.570705     0.064561    10.775889    -0.850835
O      5.970925     0.440070     9.223052    -0.678924
O      3.946025     7.386723     9.153729    -0.658707
O      5.381940     8.343217    11.011588    -0.833100
O      2.355169     7.778808    11.821898    -0.486888
O      6.343632     4.743405    14.024831    -0.636573
O     -0.880278     5.678780    14.078749    -0.711115
O      7.058782     6.494954    12.331807    -0.850836
O      7.379410     2.090395    13.884645    -0.678925
O      0.200862     2.998508    13.953968    -0.658702
O     -0.518101     1.430125    12.096109    -0.833101
O     -0.436345     4.507984    11.285799    -0.486888
O      4.073760     7.462676     6.322266    -0.636573
O      6.132712     0.475508     6.376184    -0.711119
O      5.691165     8.444188     4.629242    -0.850836
O      1.290945     8.068679     6.182079    -0.678924
O      3.315845     1.122026     6.251402    -0.658707
O      1.879930     0.165532     4.393543    -0.833100
O      4.906701     0.729941     3.583233    -0.486888
O      0.918238     3.765344     1.380300    -0.636570
O      8.142148     2.829969     1.326382    -0.711120
O      0.203088     2.013795     3.073324    -0.850836
O     -0.117540     6.418354     1.520486    -0.678920
O      7.061008     5.510241     1.451163    -0.658708
O      7.779971     7.078624     3.309022    -0.833101
O      7.698215     4.000765     4.119332    -0.486888

The following XYZ coordinates are in angstroms. Other properties are in atomic units.
The sperically averaged electron density of each atom fit to a function of the form exp(a - br)
eigen_1, eigen_2 and eigen_3 are the three eigenvalues of traceless quadrupole moment tensor
  atom number  atomic symbol              X              Y              Z     net charge C6 coefficient C8 coefficient C10 coefficient fluctuating dipole atomic polarizability isotropic forcefield polarizability              a              b squared Pearson coefficient          <r^3>          <r^4>         wp_QDO          m_QDO          q_QDO       dipole_x       dipole_y       dipole_z         dipole            Qxy            Qxz            Qyz     Q(x^2-y^2)  Q(3z^2 - R^2)        eigen_1        eigen_2        eigen_3 static polarizability      alpha(xx)      alpha(xy)      alpha(xz)      alpha(yy)      alpha(yz)      alpha(zz) atomic spin moment
            1             Er      -1.957366       8.632747      11.553848       2.236465      68.695997 0.12506867E+04  0.33919574E+05                                10.937099                            9.272768       2.666400       2.676955                    0.996791      61.991041     128.795205       0.875997       0.257811      -1.354435      -0.011764       0.010038      -0.000000       0.015465      -0.035611       0.018264       0.021400       0.011332       0.670023      -0.149851      -0.075611       0.225462             12.677619      14.798306       1.327789      -0.521693      15.220870      -0.611264       8.013681          -0.001232
            2             Er       9.219236      -0.123998       3.851283       2.236468      68.695943 0.12506855E+04  0.33919534E+05                                10.937093                            9.272763       2.666403       2.676956                    0.996791      61.991029     128.795159       0.875998       0.257811      -1.354435       0.011766      -0.010036      -0.000001       0.015465      -0.035611       0.018263       0.021399       0.011329       0.670010      -0.149848      -0.075609       0.225457             12.677610      14.798295       1.327788      -0.521693      15.220858      -0.611263       8.013677          -0.001233
            3              P       2.807542      -0.161774       9.951098       1.208371      77.862637 0.14665926E+04  0.46148029E+05                                14.553905                           11.924511       0.036084       1.785472                    0.999322      52.698255     168.261110       0.535377       0.363582      -1.114760      -0.186626       0.091280      -0.019587       0.208674      -0.026665       0.047290       0.055844      -0.254187       0.003039      -0.150022       0.001939       0.148083             16.837356      20.647485      -0.880591      -5.191105      10.989951       0.953149      18.874634           0.002817
            4              P       4.243905       8.598203      10.079423       1.216570      75.755955 0.14359517E+04  0.44894649E+05                                14.244812                           11.783613       0.081768       1.802737                    0.999198      52.004450     164.896632       0.540260       0.362617      -1.116777       0.171668      -0.064276       0.018498       0.184238       0.001816      -0.023613      -0.017537      -0.304323       0.061013      -0.165334       0.020778       0.144556             16.331553      18.879930      -1.446686       5.281947      11.485229      -0.697386      18.629501           0.002873
            5              P       7.476668       5.309051      13.156598       1.208371      77.862642 0.14665924E+04  0.46148022E+05                                14.553910                           11.924513       0.036084       1.785472                    0.999322      52.698254     168.261143       0.535376       0.363583      -1.114759      -0.119473       0.169962       0.019587       0.208674       0.014098       0.047718       0.055477       0.258188       0.003038      -0.150022       0.001939       0.148083             16.837366      11.501764      -2.335877       1.757068      20.135690      -4.976831      18.874643           0.002819
            6              P      -0.948755       2.513952      13.028273       1.216570      75.756135 0.14359555E+04  0.44894796E+05                                14.244837                           11.783631       0.081721       1.802723                    0.999198      52.004499     164.896833       0.540260       0.362617      -1.116777       0.090453      -0.159434      -0.018498       0.184236       0.048954      -0.013610      -0.026076       0.288164       0.061012      -0.165333       0.020777       0.144556             16.331587      12.116879      -2.522857      -1.518757      18.248347       5.106748      18.629535           0.002872
            7              P       4.454328       8.670523       5.454033       1.208371      77.862594 0.14665913E+04  0.46147980E+05                                14.553905                           11.924509       0.036084       1.785472                    0.999322      52.698240     168.261090       0.535376       0.363583      -1.114759       0.186627      -0.091281       0.019588       0.208675      -0.026667       0.047290       0.055843      -0.254189       0.003040      -0.150024       0.001941       0.148083             16.837357      20.647483      -0.880589      -5.191109      10.989952       0.953145      18.874638           0.002818
            8              P       3.017965      -0.089454       5.325708       1.216570      75.756015 0.14359533E+04  0.44894709E+05                                14.244818                           11.783619       0.081766       1.802736                    0.999198      52.004467     164.896681       0.540260       0.362617      -1.116777      -0.171668       0.064274      -0.018498       0.184237       0.001817      -0.023613      -0.017538      -0.304319       0.061012      -0.165332       0.020777       0.144555             16.331560      18.879944      -1.446688       5.281952      11.485231      -0.697389      18.629507           0.002874
            9              P      -0.214798       3.199698       2.248533       1.208371      77.862660 0.14665929E+04  0.46148042E+05                                14.553911                           11.924514       0.036084       1.785472                    0.999322      52.698259     168.261147       0.535377       0.363583      -1.114760       0.119473      -0.169963      -0.019588       0.208674       0.014098       0.047718       0.055478       0.258183       0.003042      -0.150021       0.001941       0.148080             16.837366      11.501765      -2.335880       1.757067      20.135694      -4.976831      18.874640           0.002820
           10              P       8.210625       5.994797       2.376858       1.216570      75.756093 0.14359543E+04  0.44894754E+05                                14.244832                           11.783626       0.081723       1.802724                    0.999198      52.004489     164.896808       0.540260       0.362617      -1.116777      -0.090453       0.159434       0.018497       0.184236       0.048952      -0.013610      -0.026076       0.288166       0.061011      -0.165333       0.020777       0.144556             16.331582      12.116876      -2.522852      -1.518756      18.248337       5.106748      18.629533           0.002875
           11              H       2.198904       7.146726      11.284258       0.383292       0.512789 0.32530394E+01  0.25939076E+02                                 1.139101                            1.120713      -1.198048       2.469363                    0.999894       2.287818       6.101546       0.530530       1.447875      -0.675807      -0.004925      -0.032624      -0.016405       0.036847       0.010516       0.000866       0.003685      -0.040278      -0.010842      -0.020912      -0.004114       0.025026              1.141182       1.025377       0.114358       0.033276       1.329013       0.119975       1.069156           0.000254
           12              H       3.632089       0.759897      12.544398       0.175963       0.936694 0.67434642E+01  0.62594858E+02                                 1.523653                            1.471951      -0.775111       2.539820                    0.999826       2.951048       7.691476       0.547666       1.204855      -0.729339      -0.017355      -0.002523       0.007359       0.019019      -0.001915      -0.002534       0.002884       0.001793      -0.005448      -0.004115      -0.000939       0.005055              1.539991       1.827279      -0.074888      -0.348317       1.285513       0.097469       1.507181           0.000091
           13              H       5.200844       0.449138      12.578289       0.170524       1.019856 0.75769287E+01  0.73316281E+02                                 1.688835                            1.619710      -0.895786       2.480001                    0.998784       3.231953       8.956951       0.487513       1.298412      -0.706987       0.013045      -0.010146       0.010749       0.019715      -0.002365       0.005450      -0.000411      -0.004171       0.001883      -0.006861       0.001240       0.005621              1.718348       1.994221      -0.019307       0.463223       1.433027      -0.000487       1.727795           0.000017
           14              H       4.606382       1.445793      11.476823       0.168608       0.965665 0.72570603E+01  0.69479303E+02                                 1.621313                            1.578635      -1.052864       2.401194                    0.997724       3.259363       8.989847       0.496795       1.287757      -0.708329       0.001251       0.015621      -0.014004       0.021016      -0.001381      -0.001169      -0.004223      -0.012875      -0.001611      -0.006825      -0.001862       0.008688              1.632838       1.432635       0.228421      -0.056950       1.951931      -0.262817       1.513948           0.000142
           15              H       0.163327       4.761636      11.823438       0.383293       0.512789 0.32530372E+01  0.25939049E+02                                 1.139100                            1.120712      -1.198052       2.469361                    0.999894       2.287817       6.101539       0.530531       1.447873      -0.675807       0.031445       0.009991       0.016405       0.036847       0.016247       0.003503       0.001435       0.031761      -0.010842      -0.020912      -0.004114       0.025027              1.141181       1.286018       0.155832       0.113255       1.068369       0.051716       1.069154           0.000254
           16              H       6.696021       4.349914      10.563298       0.175963       0.936699 0.67435186E+01  0.62595523E+02                                 1.523663                            1.471960      -0.775116       2.539818                    0.999826       2.951058       7.691525       0.547662       1.204860      -0.729338      -0.000235       0.017536      -0.007359       0.019019      -0.002099       0.003246      -0.002049      -0.000515      -0.005449      -0.004115      -0.000939       0.005054              1.540000       1.322143      -0.155269       0.150996       1.790667      -0.328676       1.507191           0.000091
           17              H       7.249441       2.849483      10.529407       0.170524       1.019855 0.75769056E+01  0.73315941E+02                                 1.688827                            1.619702      -0.895786       2.480001                    0.998784       3.231944       8.956895       0.487517       1.298404      -0.706988       0.012070      -0.011288      -0.010749       0.019715      -0.001601      -0.001262       0.005317       0.005434       0.001885      -0.006861       0.001239       0.005622              1.718339       1.452872      -0.105445      -0.073273       1.974360       0.457387       1.727787           0.000016
           18              H       6.171752       3.279940      11.630874       0.168608       0.965667 0.72570764E+01  0.69479493E+02                                 1.621314                            1.578636      -1.052864       2.401194                    0.997724       3.259366       8.989857       0.496795       1.287756      -0.708330      -0.015230      -0.003690       0.014004       0.021016       0.000685      -0.003987      -0.001818       0.013096      -0.001611      -0.006825      -0.001863       0.008688              1.632839       1.868210       0.297731      -0.250602       1.516359      -0.097543       1.513949           0.000142
           19              H       5.062966       1.362023       4.120873       0.383293       0.512789 0.32530439E+01  0.25939121E+02                                 1.139102                            1.120714      -1.198050       2.469362                    0.999894       2.287819       6.101550       0.530530       1.447875      -0.675807       0.004925       0.032624       0.016405       0.036847       0.010516       0.000866       0.003685      -0.040278      -0.010842      -0.020912      -0.004114       0.025027              1.141182       1.025378       0.114358       0.033276       1.329013       0.119975       1.069156           0.000254
           20              H       3.629781       7.748852       2.860733       0.175964       0.936687 0.67433972E+01  0.62594069E+02                                 1.523644                            1.471943      -0.775104       2.539825                    0.999826       2.951035       7.691427       0.547668       1.204854      -0.729340       0.017355       0.002523      -0.007360       0.019019      -0.001915      -0.002534       0.002884       0.001793      -0.005448      -0.004115      -0.000939       0.005055              1.539982       1.827267      -0.074887      -0.348314       1.285506       0.097468       1.507172           0.000092
           21              H       2.061026       8.059611       2.826842       0.170524       1.019855 0.75769134E+01  0.73316047E+02                                 1.688829                            1.619704      -0.895791       2.479999                    0.998784       3.231947       8.956910       0.487516       1.298405      -0.706988      -0.013045       0.010146      -0.010749       0.019714      -0.002365       0.005450      -0.000411      -0.004172       0.001884      -0.006861       0.001239       0.005622              1.718341       1.994213      -0.019307       0.463220       1.433023      -0.000487       1.727789           0.000016
           22              H       2.655488       7.062956       3.928308       0.168608       0.965665 0.72570560E+01  0.69479242E+02                                 1.621311                            1.578633      -1.052861       2.401195                    0.997724       3.259362       8.989839       0.496796       1.287755      -0.708330      -0.001251      -0.015621       0.014004       0.021016      -0.001381      -0.001169      -0.004223      -0.012875      -0.001611      -0.006825      -0.001862       0.008688              1.632836       1.432634       0.228420      -0.056949       1.951929      -0.262816       1.513947           0.000142
           23              H       7.098543       3.747113       3.581693       0.383293       0.512788 0.32530331E+01  0.25939011E+02                                 1.139099                            1.120712      -1.198049       2.469362                    0.999894       2.287817       6.101540       0.530531       1.447873      -0.675807      -0.031445      -0.009991      -0.016405       0.036847       0.016247       0.003503       0.001434       0.031761      -0.010842      -0.020912      -0.004114       0.025026              1.141180       1.286018       0.155832       0.113255       1.068369       0.051716       1.069154           0.000255
           24              H       0.565849       4.158835       4.841833       0.175963       0.936690 0.67434290E+01  0.62594421E+02                                 1.523646                            1.471945      -0.775107       2.539822                    0.999826       2.951040       7.691437       0.547669       1.204851      -0.729340       0.000235      -0.017536       0.007359       0.019019      -0.002099       0.003246      -0.002050      -0.000515      -0.005447      -0.004115      -0.000940       0.005054              1.539984       1.322130      -0.155266       0.150993       1.790647      -0.328670       1.507175           0.000091
           25              H       0.012429       5.659266       4.875724       0.170524       1.019853 0.75768971E+01  0.73315873E+02                                 1.688829                            1.619705      -0.895784       2.480002                    0.998784       3.231944       8.956910       0.487515       1.298409      -0.706987      -0.012070       0.011289       0.010749       0.019715      -0.001601      -0.001262       0.005317       0.005433       0.001884      -0.006861       0.001239       0.005621              1.718342       1.452874      -0.105445      -0.073274       1.974362       0.457388       1.727790           0.000016
           26              H       1.090118       5.228809       3.774257       0.168608       0.965667 0.72570810E+01  0.69479549E+02                                 1.621315                            1.578637      -1.052865       2.401194                    0.997724       3.259366       8.989858       0.496795       1.287756      -0.708329       0.015230       0.003690      -0.014004       0.021016       0.000685      -0.003987      -0.001818       0.013096      -0.001611      -0.006825      -0.001863       0.008688              1.632840       1.868211       0.297731      -0.250602       1.516359      -0.097542       1.513950           0.000142
           27             Ru       4.631646       0.690899       7.731835       0.981480     123.210103 0.28179312E+04  0.96009661E+05                                16.618092                           14.335208       2.021698       2.312776                    0.999082      78.495683     198.390410       0.657374       0.273469      -1.301575       0.103161       0.454601       0.013526       0.466355      -0.055897       0.010444      -0.002757       0.236685      -0.164633      -0.103444      -0.055420       0.158863             19.256381      17.106224      -0.975854      -0.155663      10.617212       0.005318      30.045708           1.381985
           28             Ru       7.693549       4.278537      -0.029270       0.981482     123.209657 0.28179179E+04  0.96009010E+05                                16.617951                           14.335087       2.021746       2.312791                    0.999082      78.496097     198.390700       0.657384       0.273466      -1.301580      -0.432742      -0.173315      -0.013526       0.466355      -0.089856      -0.004365       0.009883      -0.190268      -0.164659      -0.103421      -0.055428       0.158849             19.256215      11.080253      -1.934683       0.029714      16.642962      -0.152885      30.045430           1.381996
           29             Ru       2.630224       7.817850       7.673296       0.981496     123.207858 0.28178658E+04  0.96006797E+05                                16.617820                           14.334977       2.021769       2.312799                    0.999082      78.495332     198.388333       0.657384       0.273467      -1.301579      -0.103159      -0.454594      -0.013525       0.466348      -0.055899       0.010444      -0.002758       0.236702      -0.164618      -0.103455      -0.055414       0.158870             19.256061      17.105969      -0.975843      -0.155665      10.617041       0.005317      30.045173           1.382036
           30             Ru       0.340633       5.135132       0.029270       0.981476     123.210759 0.28179504E+04  0.96010563E+05                                16.618239                           14.335332       2.021669       2.312766                    0.999082      78.495418     198.390577       0.657366       0.273472      -1.301570       0.432734       0.173313       0.013525       0.466347      -0.089889      -0.004368       0.009882      -0.190341      -0.164570      -0.103485      -0.055399       0.158884             19.256558      11.080440      -1.934710       0.029716      16.643231      -0.152891      30.046004           1.381997
           31              C       4.230003      -0.494063      11.087073      -0.106227      32.169310 0.55938074E+03  0.13858339E+05                                 8.711746                            7.845759      -0.248808       1.908065                    0.995734      29.371340      83.721833       0.599113       0.412661      -1.078011      -0.009777      -0.020552       0.253270       0.254291       0.031258       0.000955      -0.023942      -0.170650      -0.079244      -0.078201      -0.029952       0.108153              9.349026       9.466633       0.984743       0.258446       9.527086       1.073418       9.053358          -0.000670
           32              C       4.433971       0.633963      11.995976      -0.460674      26.074738 0.42867118E+03  0.10076268E+05                                 7.504275                            6.738311       0.028097       1.975432                    0.997909      31.836350      92.521723       0.656027       0.397200      -1.073252      -0.017796      -0.076665      -0.035473       0.086328      -0.001085       0.004942       0.004903      -0.085750      -0.041038      -0.037129      -0.012968       0.050097              7.868388       7.653514       0.976005       0.721651       8.146030       1.803942       7.805620           0.001036
           33              C       8.028360       3.956481      12.020624      -0.106227      32.169303 0.55938046E+03  0.13858330E+05                                 8.711745                            7.845758      -0.248810       1.908064                    0.995734      29.371336      83.721817       0.599113       0.412661      -1.078011       0.018761       0.012885      -0.253271       0.254291       0.056198      -0.023794      -0.002820       0.142816      -0.079242      -0.078201      -0.029952       0.108152              9.349026       9.219944       0.945481       1.019471       9.773775       0.423918       9.053358          -0.000672
           34              C       6.946402       3.577784      11.111721      -0.460675      26.074782 0.42867207E+03  0.10076294E+05                                 7.504280                            6.738316       0.028096       1.975432                    0.997909      31.836370      92.521772       0.656027       0.397200      -1.073252       0.072916       0.029622       0.035473       0.086328       0.012276       0.004063       0.005652       0.082188      -0.041039      -0.037129      -0.012968       0.050097              7.868394       7.830934       1.004235       1.668130       7.968615       0.996158       7.805631           0.001035
           35              C       3.031867       9.002812       4.318058      -0.106227      32.169302 0.55938058E+03  0.13858333E+05                                 8.711744                            7.845758      -0.248810       1.908065                    0.995734      29.371334      83.721805       0.599113       0.412661      -1.078011       0.009777       0.020552      -0.253271       0.254292       0.031258       0.000955      -0.023941      -0.170649      -0.079243      -0.078201      -0.029952       0.108153              9.349023       9.466633       0.984743       0.258446       9.527083       1.073412       9.053353          -0.000668
           36              C       2.827899       7.874786       3.409155      -0.460676      26.074738 0.42867127E+03  0.10076269E+05                                 7.504272                            6.738310       0.028103       1.975434                    0.997909      31.836339      92.521628       0.656027       0.397200      -1.073252       0.017796       0.076665       0.035472       0.086328      -0.001085       0.004942       0.004902      -0.085750      -0.041037      -0.037129      -0.012968       0.050097              7.868384       7.653506       0.976006       0.721653       8.146029       1.803941       7.805617           0.001032
           37              C      -0.766490       4.552268       3.384507      -0.106226      32.169298 0.55938034E+03  0.13858326E+05                                 8.711744                            7.845757      -0.248809       1.908065                    0.995734      29.371330      83.721795       0.599113       0.412661      -1.078011      -0.018760      -0.012885       0.253271       0.254291       0.056198      -0.023794      -0.002819       0.142816      -0.079243      -0.078200      -0.029952       0.108152              9.349024       9.219941       0.945484       1.019468       9.773776       0.423919       9.053355          -0.000666
           38              C       0.315468       4.930965       4.293410      -0.460674      26.074744 0.42867128E+03  0.10076269E+05                                 7.504271                            6.738308       0.028099       1.975433                    0.997909      31.836321      92.521557       0.656028       0.397199      -1.073252      -0.072916      -0.029622      -0.035473       0.086328       0.012276       0.004064       0.005650       0.082186      -0.041035      -0.037128      -0.012967       0.050096              7.868383       7.830928       1.004238       1.668125       7.968601       0.996165       7.805620           0.001033
           39              O       3.188110       1.046073       9.082865      -0.636572      31.212592 0.56558196E+03  0.13762297E+05                                 7.833520                            7.352926       0.223939       2.102622                    0.999208      28.515257      75.278773       0.702190       0.358473      -1.140021      -0.029876       0.072602      -0.028884       0.083654       0.011634      -0.060548      -0.007915       0.064021       0.083231      -0.048269      -0.036845       0.085115              8.202575       7.412841       0.316145      -2.354144       7.225546      -1.432669       9.969337           0.031313
           40              O       1.129158       8.033241       9.028947      -0.711120      39.706004 0.76466368E+03  0.20165388E+05                                 9.419886                            8.712048      -0.148213       1.941807                    0.998896      31.661551      88.465582       0.623977       0.372221      -1.123646      -0.040618      -0.052470      -0.065766       0.093425      -0.034663      -0.005706       0.046609      -0.051923       0.067188      -0.058676      -0.013958       0.072634              9.988057       8.797761       0.248103      -2.116727       8.451615       2.712240      12.714796           0.028419
           41              O       1.570705       0.064561      10.775889      -0.850835      58.165417 0.85626579E+03  0.23093327E+05                                12.036379                            9.105625       0.028759       1.994343                    0.998094      32.661180      90.539719       0.625440       0.363113      -1.137266       0.076352       0.158051      -0.012702       0.175986      -0.023197      -0.004689       0.035522      -0.079121      -0.010167      -0.044984      -0.020843       0.065827             14.976298      23.688681      -2.102386      -9.393892       8.167901       1.540988      13.072312          -0.002986
           42              O       5.970925       0.440070       9.223052      -0.678924      37.623058 0.71585555E+03  0.18519138E+05                                 9.025250                            8.392402      -0.024843       2.001221                    0.998566      30.354030      83.259805       0.641700       0.368959      -1.129184       0.029789       0.063875      -0.038895       0.080500      -0.023421       0.012081      -0.042016      -0.046420       0.138816      -0.056448      -0.018835       0.075284              9.574713       8.066199       0.510005       1.985448       8.441114      -1.981489      12.216826           0.026936
           43              O       3.946025       7.386723       9.153729      -0.658707      33.575987 0.61417526E+03  0.15259051E+05                                 8.252918                            7.675655       0.170820       2.072238                    0.999126      29.346494      78.337092       0.685332       0.359724      -1.138790       0.030612      -0.078445      -0.034187       0.090881       0.008058       0.055715       0.014573       0.019054       0.129721      -0.046685      -0.033578       0.080263              8.698897       7.317806      -0.019992       2.412602       7.883270       1.518457      10.895615           0.029226
           44              O       5.381940       8.343217      11.011588      -0.833100      55.208828 0.82494993E+03  0.22037105E+05                                11.617475                            8.951907       0.019948       2.006390                    0.997243      31.924645      88.006055       0.629426       0.364280      -1.136631      -0.117143      -0.085518       0.043536       0.151431      -0.003489       0.000845      -0.026072      -0.120240       0.027500      -0.064805      -0.002531       0.067336             14.187620      20.635691      -2.901563       8.752005       8.821215      -1.978546      13.105956          -0.002803
           45              O       2.355169       7.778808      11.821898      -0.486888      21.761393 0.35550336E+03  0.77644074E+04                                 6.124910                            5.773981       0.201000       2.144140                    0.997804      25.614455      65.764189       0.797449       0.351672      -1.136345       0.068764       0.124937      -0.058874       0.154285       0.087587       0.002750       0.005870      -0.314331      -0.157518      -0.153685      -0.052649       0.206334              6.267323       5.054492       1.481625      -0.421994       8.118168      -1.084390       5.629309           0.001930
           46              O       6.343632       4.743405      14.024831      -0.636573      31.212788 0.56558649E+03  0.13762435E+05                                 7.833554                            7.352957       0.223950       2.102624                    0.999208      28.515350      75.279112       0.702188       0.358473      -1.140021      -0.076396       0.018095       0.028884       0.083655       0.001125       0.001700      -0.061042      -0.068076       0.083230      -0.048267      -0.036849       0.085116              8.202612       7.132072       0.271463      -1.044931       7.506377      -2.550048       9.969386           0.031318
           47              O      -0.880278       5.678780      14.078749      -0.711115      39.705683 0.76465583E+03  0.20165129E+05                                 9.419837                            8.712004      -0.148222       1.941807                    0.998896      31.661394      88.465026       0.623979       0.372221      -1.123646       0.045435       0.048358       0.065769       0.093425      -0.024895       0.046927       0.001693       0.070874       0.067193      -0.058679      -0.013955       0.072634              9.988004       8.383118       0.182134       3.011157       8.866168      -1.664200      12.714724           0.028417
           48              O       7.058782       6.494954      12.331807      -0.850836      58.165555 0.85626802E+03  0.23093404E+05                                12.036404                            9.105642       0.028759       1.994343                    0.998094      32.661191      90.539808       0.625439       0.363114      -1.137265      -0.144088      -0.100241       0.012701       0.175985      -0.009772       0.035817       0.000950       0.089612      -0.010167      -0.044983      -0.020843       0.065826             14.976333       9.203745      -4.407267       2.998050      22.652914      -9.035046      13.072340          -0.002986
           49              O       7.379410       2.090395      13.884645      -0.678925      37.623316 0.71586172E+03  0.18519338E+05                                 9.025290                            8.392437      -0.024834       2.001222                    0.998566      30.354142      83.260206       0.641699       0.368959      -1.129184      -0.058401      -0.039456       0.038894       0.080500      -0.015058      -0.043393       0.005331       0.058667       0.138816      -0.056447      -0.018836       0.075284              9.574758       8.273582       0.543001      -2.268880       8.233798       1.649418      12.216895           0.026940
           50              O       0.200862       2.998508      13.953968      -0.658702      33.575474 0.61416328E+03  0.15258673E+05                                 8.252818                            7.675567       0.170809       2.072236                    0.999126      29.346304      78.336291       0.685338       0.359723      -1.138792       0.082281      -0.017905       0.034189       0.090882       0.004702       0.005641       0.057311      -0.023117       0.129717      -0.046681      -0.033580       0.080261              8.698789       7.875418       0.068754       1.120452       7.325477       2.621202      10.895471           0.029223
           51              O      -0.518101       1.430125      12.096109      -0.833101      55.208909 0.82495111E+03  0.22037145E+05                                11.617485                            8.951912       0.019948       2.006389                    0.997243      31.924675      88.006155       0.629425       0.364279      -1.136631       0.066048       0.129127      -0.043536       0.151431       0.015344      -0.025882      -0.003262       0.116468       0.027501      -0.064805      -0.002531       0.067336             14.187635      10.013577      -4.591785      -3.329301      19.443368       8.332357      13.105959          -0.002802
           52              O      -0.436345       4.507984      11.285799      -0.486888      21.761322 0.35550182E+03  0.77643640E+04                                 6.124890                            5.773963       0.201000       2.144140                    0.997804      25.614447      65.764093       0.797452       0.351672      -1.136345      -0.112580      -0.087543       0.058874       0.154286       0.132043       0.005365       0.003639       0.244433      -0.157514      -0.153685      -0.052648       0.206333              6.267302       7.582617       1.883901      -1.004596       5.590000      -0.587152       5.629288           0.001929
           53              O       4.073760       7.462676       6.322266      -0.636573      31.212864 0.56558824E+03  0.13762492E+05                                 7.833583                            7.352982       0.223927       2.102618                    0.999208      28.515324      75.279152       0.702185       0.358474      -1.140019       0.029879      -0.072602       0.028883       0.083654       0.011634      -0.060549      -0.007913       0.064022       0.083232      -0.048270      -0.036846       0.085115              8.202644       7.412904       0.316147      -2.354173       7.225599      -1.432681       9.969429           0.031318
           54              O       6.132712       0.475508       6.376184      -0.711119      39.705736 0.76465707E+03  0.20165165E+05                                 9.419828                            8.711997      -0.148199       1.941812                    0.998896      31.661484      88.465208       0.623981       0.372220      -1.123647       0.040616       0.052471       0.065768       0.093426      -0.034664      -0.005705       0.046610      -0.051924       0.067188      -0.058677      -0.013958       0.072635              9.987993       8.797700       0.248101      -2.116707       8.451570       2.712223      12.714708           0.028413
           55              O       5.691165       8.444188       4.629242      -0.850836      58.165487 0.85626680E+03  0.23093362E+05                                12.036391                            9.105633       0.028761       1.994344                    0.998094      32.661186      90.539763       0.625440       0.363114      -1.137266      -0.076352      -0.158051       0.012702       0.175986      -0.023197      -0.004690       0.035521      -0.079121      -0.010165      -0.044984      -0.020842       0.065826             14.976316      23.688708      -2.102385      -9.393909       8.167907       1.540987      13.072331          -0.002987
           56              O       1.290945       8.068679       6.182079      -0.678924      37.623221 0.71585959E+03  0.18519272E+05                                 9.025287                            8.392435      -0.024852       2.001218                    0.998566      30.354071      83.260034       0.641698       0.368960      -1.129183      -0.029791      -0.063874       0.038894       0.080499      -0.023421       0.012082      -0.042015      -0.046418       0.138817      -0.056447      -0.018836       0.075283              9.574754       8.066237       0.510008       1.985463       8.441142      -1.981496      12.216884           0.026940
           57              O       3.315845       1.122026       6.251402      -0.658707      33.575718 0.61416897E+03  0.15258849E+05                                 8.252853                            7.675599       0.170834       2.072242                    0.999126      29.346444      78.336747       0.685337       0.359723      -1.138792      -0.030610       0.078445       0.034189       0.090882       0.008058       0.055714       0.014576       0.019054       0.129718      -0.046684      -0.033579       0.080262              8.698827       7.317749      -0.019989       2.412575       7.883212       1.518446      10.895519           0.029221
           58              O       1.879930       0.165532       4.393543      -0.833100      55.208808 0.82494969E+03  0.22037096E+05                                11.617470                            8.951904       0.019945       2.006389                    0.997243      31.924653      88.006063       0.629426       0.364279      -1.136631       0.117142       0.085519      -0.043535       0.151430      -0.003489       0.000845      -0.026073      -0.120239       0.027501      -0.064804      -0.002531       0.067336             14.187612      20.635678      -2.901563       8.751998       8.821211      -1.978547      13.105947          -0.002804
           59              O       4.906701       0.729941       3.583233      -0.486888      21.761392 0.35550329E+03  0.77644054E+04                                 6.124910                            5.773981       0.200996       2.144139                    0.997804      25.614457      65.764194       0.797450       0.351672      -1.136345      -0.068764      -0.124938       0.058874       0.154286       0.087588       0.002750       0.005871      -0.314330      -0.157515      -0.153685      -0.052648       0.206333              6.267323       5.054491       1.481625      -0.421994       8.118167      -1.084390       5.629309           0.001931
           60              O       0.918238       3.765344       1.380300      -0.636570      31.212465 0.56557919E+03  0.13762214E+05                                 7.833505                            7.352914       0.223920       2.102618                    0.999208      28.515165      75.278511       0.702190       0.358473      -1.140020       0.076394      -0.018099      -0.028885       0.083654       0.001123       0.001696      -0.061037      -0.068087       0.083232      -0.048271      -0.036842       0.085113              8.202559       7.132032       0.271463      -1.044925       7.506330      -2.550025       9.969315           0.031315
           61              O       8.142148       2.829969       1.326382      -0.711120      39.706073 0.76466521E+03  0.20165436E+05                                 9.419886                            8.712048      -0.148193       1.941812                    0.998896      31.661612      88.465731       0.623978       0.372221      -1.123647      -0.045437      -0.048357      -0.065768       0.093426      -0.024892       0.046928       0.001688       0.070879       0.067186      -0.058675      -0.013960       0.072635              9.988057       8.383155       0.182133       3.011173       8.866220      -1.664215      12.714796           0.028418
           62              O       0.203088       2.013795       3.073324      -0.850836      58.165506 0.85626737E+03  0.23093380E+05                                12.036391                            9.105634       0.028758       1.994342                    0.998094      32.661201      90.539798       0.625440       0.363113      -1.137266       0.144088       0.100240      -0.012702       0.175985      -0.009773       0.035818       0.000950       0.089612      -0.010164      -0.044983      -0.020843       0.065826             14.976315       9.203739      -4.407265       2.998049      22.652882      -9.035032      13.072325          -0.002989
           63              O      -0.117540       6.418354       1.520486      -0.678920      37.622976 0.71585369E+03  0.18519081E+05                                 9.025249                            8.392400      -0.024865       2.001216                    0.998566      30.353947      83.259609       0.641699       0.368960      -1.129183       0.058398       0.039457      -0.038895       0.080498      -0.015061      -0.043392       0.005327       0.058662       0.138818      -0.056448      -0.018835       0.075283              9.574713       8.273551       0.542999      -2.268871       8.233756       1.649405      12.216832           0.026936
           64              O       7.061008       5.510241       1.451163      -0.658708      33.575915 0.61417337E+03  0.15258987E+05                                 8.252885                            7.675626       0.170841       2.072243                    0.999126      29.346539      78.337080       0.685336       0.359723      -1.138792      -0.082282       0.017902      -0.034188       0.090883       0.004704       0.005638       0.057316      -0.023108       0.129715      -0.046689      -0.033574       0.080263              8.698861       7.875478       0.068752       1.120459       7.325536       2.621231      10.895570           0.029225
           65              O       7.779971       7.078624       3.309022      -0.833101      55.208916 0.82495113E+03  0.22037146E+05                                11.617489                            8.951915       0.019950       2.006390                    0.997243      31.924664      88.006136       0.629425       0.364280      -1.136631      -0.066048      -0.129127       0.043536       0.151431       0.015344      -0.025880      -0.003261       0.116468       0.027501      -0.064805      -0.002530       0.067335             14.187640      10.013577      -4.591782      -3.329301      19.443375       8.332365      13.105970          -0.002802
           66              O       7.698215       4.000765       4.119332      -0.486888      21.761344 0.35550233E+03  0.77643787E+04                                 6.124898                            5.773970       0.200996       2.144139                    0.997804      25.614445      65.764121       0.797451       0.351672      -1.136345       0.112579       0.087543      -0.058874       0.154285       0.132043       0.005365       0.003639       0.244433      -0.157517      -0.153684      -0.052649       0.206333              6.267310       7.582624       1.883903      -1.004600       5.590009      -0.587155       5.629297           0.001930

******************************************************
Auxiliary information for the entire system
The total spin magnetic moment of the unit cell is   5.999929
The total net atomic charge of the unit cell is   0.000001
Accuracy of reproducing the electrostatic potential in the unit cell:
  The inner radius (bohr) =    5.0000
  The outer radius (bohr) =   12.0000
  Valid grid points have density less than (e/(bohr^3)) =    0.0001
  The number of valid grid points were=        57346
  The rms potential error without charges in kcal/mol is=      7.92795
  The rms potential error with partial charges in kcal/mol is=      3.18147
  The RRMSE value at monopole order=      0.40130
  The rms potential error with partial charges and cloud penetration in kcal/mol is=      3.19257
  The RRMSE value at monopole order with cloud penetration is=      0.40270
  The rms potential error with partial charges and atomic dipoles in kcal/mol is=      0.68495
  The RRMSE value at dipole order=      0.08640
  The rms potential error with partial charges, atomic dipoles and cloud penetration in kcal/mol is=      0.68766
  The RRMSE value at dipole order with cloud penetration=      0.08674

******************************************************
The electron densities and ab initio electrostatic potential were computed in VASP using the PBE functional and
projector augmented wave method. See the main text of the journal article for a description of computational details.
The atomic charges, dipoles, and quadrupoles were computed with the DDEC6 method as described in
(a) T. A. Manz and N. Gabaldon Limas, RSC Adv. 6 (2016) 47771-47801 DOI: 10.1039/c6ra04656h
(b) N. Gabaldon Limas and T. A. Manz, RSC Adv. 8 (2018) 2678-2707 DOI: 10.1039/c7ra11829e.
For each atom in the material, the electron cloud parameters were fit to the spherically averaged atom-in-material
electron density using radial positions for which this density was between 10^-4 and 10^-2 electrons per cubic bohr.
The polarizabilities, dispersion coefficients, and quantum Drude oscillator (QDO) parameters were fit using the MCLF method.
The magnetic structure of the system was optimized in VASP from the default ferromagnetic initial guess using spin polarization.
The atomic spin moments (ASMs) were computed on this optimized magnetic structure using the DDEC6 partition as inputs
to the method of T. A. Manz and D. S. Sholl, J. Chem. Theory Comput. 7 (2011) 4146-4164 DOI: 10.1021/ct200539n.
The RMSE and RRMSE were computed using a uniform grid with Ewald summation.
