# Supplementary material for: A collection of forcefield precursors for metal–organic frameworks
Source: RSC Adv. 2019 Nov 13;9(63):36492–507. doi: 10.1039/c9ra07327b (PMC9075174; doi:10.1039/c9ra07327b)
Supplement: RA-009-C9RA07327B-s4170 [file RA-009-C9RA07327B-s4170.xyz]

   66
jmolscript: load "" {1 1 1} spacegroup "x,y,z" unitcell [{      9.611600     0.000000     0.000000 }, {     -1.515928     9.491302     0.000000 }, {     -0.794804    -0.931822    15.499687 }]
Gd    -1.989072     8.687557    11.624765     2.185992
Gd     9.289940    -0.128077     3.874922     2.185994
P      2.825358    -0.170911     9.994663     1.202167
P      4.256286     8.657953    10.137415     1.220568
P      7.517849     5.330529    13.254867     1.202167
P     -0.974830     2.525034    13.112115     1.220568
P      4.475510     8.730391     5.505024     1.202167
P      3.044582    -0.098473     5.362272     1.220568
P     -0.216981     3.228951     2.244820     1.202168
P      8.275698     6.034446     2.387572     1.220568
H      2.226764     7.140603    11.314772     0.369540
H      3.672512     0.783071    12.613645     0.176029
H      5.238285     0.457460    12.646195     0.168436
H      4.654413     1.467725    11.550367     0.168083
H      0.203436     4.768470    11.934759     0.369541
H      6.709419     4.343517    10.635885     0.176029
H      7.277906     2.848696    10.603336     0.168436
H      6.188198     3.265923    11.699164     0.168083
H      5.074104     1.418877     4.184915     0.369541
H      3.628356     7.776409     2.886042     0.176028
H      2.062583     8.102020     2.853492     0.168436
H      2.646455     7.091755     3.949320     0.168082
H      7.097432     3.791010     3.564928     0.369541
H      0.591449     4.215963     4.863802     0.176029
H      0.022962     5.710784     4.896351     0.168436
H      1.112670     5.293557     3.800523     0.168083
Ru     4.661842     0.682902     7.780068     0.977941
Ru     7.759174     4.314190    -0.030224     0.977941
Ru     2.639026     7.876578     7.719619     0.977947
Ru     0.336498     5.177112     0.030224     0.977944
C      4.253603    -0.503154    11.116376    -0.127039
C      4.473392     0.653756    12.064956    -0.451168
C      8.071195     3.972561    12.133155    -0.127039
C      6.963429     3.573057    11.184574    -0.451168
C      3.047265     9.062634     4.383311    -0.127039
C      2.827476     7.905724     3.434731    -0.451168
C     -0.770327     4.586919     3.366532    -0.127039
C      0.337439     4.986423     4.315113    -0.451168
O      3.208135     1.049975     9.137065    -0.634112
O      1.134323     8.079741     9.081267    -0.705929
O      1.585781     0.078724    10.831181    -0.829056
O      6.008248     0.436137     9.275013    -0.680954
O      3.951881     7.466072     9.200614    -0.661697
O      5.391662     8.390051    11.071426    -0.808501
O      2.346427     7.824041    11.882060    -0.477306
O      6.372615     4.759986    14.112465    -0.634111
O     -0.896246     5.699118    14.168264    -0.705930
O      7.075834     6.515219    12.418349    -0.829056
O      7.420400     2.091732    13.974518    -0.680951
O      0.154124     3.013611    14.048916    -0.661699
O     -0.531211     1.446121    12.178104    -0.808501
O     -0.452575     4.542513    11.367470    -0.477307
O      4.092733     7.509505     6.362622    -0.634109
O      6.166545     0.479739     6.418420    -0.705932
O      5.715087     8.480756     4.668506    -0.829056
O      1.292620     8.123343     6.224674    -0.680951
O      3.348987     1.093408     6.299073    -0.661701
O      1.909206     0.169429     4.428261    -0.808501
O      4.954441     0.735439     3.617627    -0.477307
O      0.928253     3.799494     1.387222    -0.634110
O      8.197114     2.860362     1.331423    -0.705931
O      0.225034     2.044261     3.081338    -0.829056
O     -0.119532     6.467748     1.525169    -0.680950
O      7.146744     5.545869     1.450771    -0.661700
O      7.832079     7.113359     3.321583    -0.808501
O      7.753443     4.016967     4.132217    -0.477307

The following XYZ coordinates are in angstroms. Other properties are in atomic units.
The sperically averaged electron density of each atom fit to a function of the form exp(a - br)
eigen_1, eigen_2 and eigen_3 are the three eigenvalues of traceless quadrupole moment tensor
  atom number  atomic symbol              X              Y              Z     net charge C6 coefficient C8 coefficient C10 coefficient fluctuating dipole atomic polarizability isotropic forcefield polarizability              a              b squared Pearson coefficient          <r^3>          <r^4>         wp_QDO          m_QDO          q_QDO       dipole_x       dipole_y       dipole_z         dipole            Qxy            Qxz            Qyz     Q(x^2-y^2)  Q(3z^2 - R^2)        eigen_1        eigen_2        eigen_3 static polarizability      alpha(xx)      alpha(xy)      alpha(xz)      alpha(yy)      alpha(yz)      alpha(zz) atomic spin moment
            1             Gd      -1.989072       8.687557      11.624765       2.185992     119.695237 0.25046607E+04  0.81463345E+05                                16.356519                           13.660119       1.789521       2.328061                    0.999909      73.987296     172.843668       0.674064       0.279377      -1.316814      -0.016796       0.014327       0.000000       0.022076      -0.038168       0.024643       0.028891       0.012192       0.769574      -0.170292      -0.089611       0.259903             19.186452      22.587934       2.127625      -0.839988      23.267575      -0.984790      11.703848          -0.001480
            2             Gd       9.289940      -0.128077       3.874922       2.185994     119.695085 0.25046569E+04  0.81463185E+05                                16.356502                           13.660106       1.789526       2.328063                    0.999909      73.987272     172.843559       0.674065       0.279377      -1.316814       0.016797      -0.014327      -0.000000       0.022077      -0.038168       0.024643       0.028891       0.012192       0.769573      -0.170292      -0.089611       0.259903             19.186432      22.587910       2.127623      -0.839986      23.267550      -0.984788      11.703837          -0.001480
            3              P       2.825358      -0.170911       9.994663       1.202167      79.067348 0.15131466E+04  0.47895433E+05                                14.643361                           12.072933       0.063507       1.789242                    0.999424      52.873278     168.274657       0.535694       0.361223      -1.118694      -0.180760       0.085649      -0.016479       0.200703      -0.020668       0.048522       0.054115      -0.239841       0.001033      -0.142823       0.002185       0.140638             16.900846      20.868904      -0.937888      -5.176102      11.174963       0.915305      18.658669           0.002461
            4              P       4.256286       8.657953      10.137415       1.220568      76.264837 0.14467937E+04  0.45282682E+05                                14.285058                           11.815904       0.103876       1.808259                    0.999337      51.904020     164.239555       0.540782       0.361875      -1.118239       0.164029      -0.060859       0.017205       0.175799       0.003340      -0.030863      -0.014392      -0.284185       0.034655      -0.153636       0.015515       0.138122             16.388457      19.139895      -1.414610       5.345409      11.452417      -0.613528      18.573059           0.002794
            5              P       7.517849       5.330529      13.254867       1.202167      79.067382 0.15131471E+04  0.47895453E+05                                14.643365                           12.072935       0.063506       1.789241                    0.999424      52.873282     168.274674       0.535694       0.361223      -1.118694      -0.113087       0.164990       0.016479       0.200703       0.017714       0.045785       0.056450       0.240785       0.001032      -0.142823       0.002185       0.140638             16.900851      11.708246      -2.401012       1.720218      20.335631      -4.966960      18.658677           0.002461
            6              P      -0.974830       2.525034      13.112115       1.220568      76.264929 0.14467959E+04  0.45282767E+05                                14.285068                           11.815912       0.103876       1.808259                    0.999337      51.904038     164.239617       0.540782       0.361875      -1.118239       0.085967      -0.152377      -0.017205       0.175799       0.047434      -0.009344      -0.032747       0.267967       0.034655      -0.153637       0.015515       0.138122             16.388470      12.084285      -2.541518      -1.448920      18.508056       5.181745      18.573068           0.002794
            7              P       4.475510       8.730391       5.505024       1.202167      79.067333 0.15131463E+04  0.47895423E+05                                14.643360                           12.072933       0.063506       1.789242                    0.999424      52.873271     168.274632       0.535694       0.361223      -1.118694       0.180760      -0.085650       0.016479       0.200703      -0.020667       0.048522       0.054115      -0.239840       0.001033      -0.142822       0.002185       0.140637             16.900844      20.868902      -0.937890      -5.176100      11.174963       0.915308      18.658667           0.002461
            8              P       3.044582      -0.098473       5.362272       1.220568      76.264845 0.14467937E+04  0.45282684E+05                                14.285059                           11.815905       0.103876       1.808259                    0.999337      51.904026     164.239589       0.540782       0.361875      -1.118239      -0.164029       0.060858      -0.017205       0.175799       0.003339      -0.030863      -0.014392      -0.284187       0.034655      -0.153637       0.015515       0.138122             16.388459      19.139897      -1.414609       5.345410      11.452419      -0.613525      18.573063           0.002794
            9              P      -0.216981       3.228951       2.244820       1.202168      79.067362 0.15131466E+04  0.47895433E+05                                14.643363                           12.072933       0.063507       1.789242                    0.999424      52.873274     168.274642       0.535694       0.361223      -1.118694       0.113087      -0.164990      -0.016479       0.200703       0.017714       0.045785       0.056450       0.240784       0.001033      -0.142823       0.002185       0.140637             16.900848      11.708245      -2.401011       1.720219      20.335626      -4.966959      18.658673           0.002462
           10              P       8.275698       6.034446       2.387572       1.220568      76.264924 0.14467958E+04  0.45282763E+05                                14.285068                           11.815912       0.103876       1.808259                    0.999337      51.904038     164.239628       0.540782       0.361875      -1.118239      -0.085967       0.152377       0.017205       0.175799       0.047434      -0.009344      -0.032747       0.267967       0.034655      -0.153637       0.015515       0.138122             16.388470      12.084286      -2.541518      -1.448919      18.508057       5.181745      18.573069           0.002794
           11              H       2.226764       7.140603      11.314772       0.369540       0.640744 0.43614119E+01  0.37392204E+02                                 1.320304                            1.296377      -1.282796       2.411482                    0.998684       2.507113       6.915246       0.494408       1.444996      -0.676682      -0.003128      -0.035636      -0.017417       0.039788       0.009571      -0.000351       0.003911      -0.044384      -0.010391      -0.022505      -0.003869       0.026374              1.322551       1.168118       0.123161       0.027922       1.563934       0.150427       1.235602           0.000235
           12              H       3.672512       0.783071      12.613645       0.176029       0.933960 0.67116865E+01  0.62168740E+02                                 1.515164                            1.464254      -0.772187       2.541877                    0.999823       2.935344       7.619396       0.551993       1.197933      -0.731068      -0.016532      -0.002092       0.008340       0.018634      -0.001495      -0.002869       0.002956       0.001695      -0.006411      -0.004585      -0.000461       0.005046              1.531228       1.818230      -0.070185      -0.341953       1.279871       0.091999       1.495584           0.000097
           13              H       5.238285       0.457460      12.646195       0.168436       1.035216 0.77371545E+01  0.75211438E+02                                 1.700875                            1.633141      -0.905120       2.473830                    0.998791       3.248251       9.004070       0.487423       1.292699      -0.708217       0.013356      -0.009915       0.011681       0.020325      -0.001935       0.005796      -0.000236      -0.003817       0.002722      -0.006986       0.001246       0.005740              1.729097       1.999456      -0.032890       0.458879       1.450728      -0.011554       1.737108           0.000020
           14              H       4.654413       1.467725      11.550367       0.168083       0.970023 0.72999209E+01  0.69969971E+02                                 1.623196                            1.580818      -1.047662       2.402598                    0.997640       3.267395       9.007651       0.497778       1.283740      -0.709112       0.000942       0.015512      -0.013799       0.020782      -0.000928      -0.001308      -0.004016      -0.014082      -0.000968      -0.007352      -0.001598       0.008950              1.634618       1.438988       0.235029      -0.059642       1.949606      -0.261215       1.515260           0.000121
           15              H       0.203436       4.768470      11.934759       0.369541       0.640744 0.43614095E+01  0.37392180E+02                                 1.320303                            1.296377      -1.282795       2.411483                    0.998684       2.507112       6.915244       0.494408       1.444996      -0.676682       0.034697       0.008709       0.017417       0.039788       0.016008       0.003917       0.000270       0.036213      -0.010391      -0.022505      -0.003869       0.026374              1.322551       1.515723       0.178680       0.144140       1.216327       0.051297       1.235602           0.000235
           16              H       6.709419       4.343517      10.635885       0.176029       0.933958 0.67116711E+01  0.62168552E+02                                 1.515161                            1.464251      -0.772186       2.541877                    0.999823       2.935342       7.619384       0.551994       1.197931      -0.731068      -0.000541       0.016655      -0.008340       0.018634      -0.001685       0.003372      -0.002366      -0.000679      -0.006410      -0.004585      -0.000461       0.005046              1.531225       1.315122      -0.150540       0.144780       1.782972      -0.323162       1.495582           0.000097
           17              H       7.277906       2.848696      10.603336       0.168436       1.035215 0.77371432E+01  0.75211305E+02                                 1.700874                            1.633140      -0.905118       2.473831                    0.998791       3.248249       9.004065       0.487423       1.292700      -0.708217       0.011897      -0.011625      -0.011681       0.020325      -0.001244      -0.001147       0.005686       0.004833       0.002722      -0.006986       0.001246       0.005740              1.729096       1.474622      -0.116715      -0.083783       1.975561       0.451313       1.737106           0.000020
           18              H       6.188198       3.265923      11.699164       0.168083       0.970023 0.72999245E+01  0.69970010E+02                                 1.623196                            1.580819      -1.047664       2.402598                    0.997640       3.267395       9.007650       0.497778       1.283740      -0.709112      -0.015169      -0.003376       0.013799       0.020782       0.001311      -0.003759      -0.001925       0.013960      -0.000968      -0.007352      -0.001598       0.008950              1.634618       1.863695       0.302862      -0.248539       1.524899      -0.100094       1.515261           0.000121
           19              H       5.074104       1.418877       4.184915       0.369541       0.640744 0.43614090E+01  0.37392171E+02                                 1.320303                            1.296376      -1.282794       2.411483                    0.998684       2.507113       6.915244       0.494409       1.444995      -0.676682       0.003128       0.035636       0.017417       0.039788       0.009571      -0.000351       0.003911      -0.044384      -0.010391      -0.022505      -0.003869       0.026374              1.322550       1.168117       0.123161       0.027921       1.563932       0.150427       1.235601           0.000235
           20              H       3.628356       7.776409       2.886042       0.176028       0.933960 0.67116855E+01  0.62168720E+02                                 1.515163                            1.464253      -0.772186       2.541877                    0.999823       2.935344       7.619392       0.551993       1.197932      -0.731068       0.016532       0.002092      -0.008340       0.018634      -0.001495      -0.002869       0.002956       0.001695      -0.006410      -0.004585      -0.000461       0.005046              1.531228       1.818229      -0.070185      -0.341953       1.279870       0.091999       1.495584           0.000097
           21              H       2.062583       8.102020       2.853492       0.168436       1.035216 0.77371546E+01  0.75211438E+02                                 1.700875                            1.633141      -0.905120       2.473830                    0.998791       3.248251       9.004070       0.487423       1.292699      -0.708217      -0.013356       0.009915      -0.011681       0.020325      -0.001935       0.005796      -0.000236      -0.003817       0.002722      -0.006986       0.001246       0.005740              1.729097       1.999456      -0.032890       0.458879       1.450728      -0.011554       1.737108           0.000020
           22              H       2.646455       7.091755       3.949320       0.168082       0.970024 0.72999305E+01  0.69970089E+02                                 1.623198                            1.580820      -1.047664       2.402597                    0.997640       3.267397       9.007660       0.497777       1.283741      -0.709112      -0.000942      -0.015512       0.013799       0.020782      -0.000928      -0.001308      -0.004016      -0.014082      -0.000968      -0.007352      -0.001598       0.008950              1.634620       1.438990       0.235029      -0.059642       1.949609      -0.261215       1.515262           0.000120
           23              H       7.097432       3.791010       3.564928       0.369541       0.640744 0.43614100E+01  0.37392182E+02                                 1.320303                            1.296376      -1.282795       2.411483                    0.998684       2.507112       6.915242       0.494408       1.444995      -0.676682      -0.034697      -0.008709      -0.017417       0.039788       0.016008       0.003917       0.000270       0.036213      -0.010391      -0.022505      -0.003869       0.026374              1.322550       1.515723       0.178680       0.144140       1.216327       0.051297       1.235602           0.000235
           24              H       0.591449       4.215963       4.863802       0.176029       0.933959 0.67116827E+01  0.62168695E+02                                 1.515163                            1.464253      -0.772187       2.541877                    0.999823       2.935344       7.619395       0.551993       1.197933      -0.731068       0.000541      -0.016655       0.008340       0.018634      -0.001685       0.003372      -0.002366      -0.000679      -0.006410      -0.004585      -0.000461       0.005046              1.531228       1.315124      -0.150540       0.144780       1.782975      -0.323163       1.495584           0.000097
           25              H       0.022962       5.710784       4.896351       0.168436       1.035216 0.77371555E+01  0.75211435E+02                                 1.700874                            1.633140      -0.905121       2.473830                    0.998791       3.248251       9.004064       0.487424       1.292697      -0.708218      -0.011897       0.011625       0.011681       0.020325      -0.001245      -0.001147       0.005686       0.004833       0.002722      -0.006986       0.001246       0.005740              1.729096       1.474622      -0.116716      -0.083783       1.975561       0.451313       1.737105           0.000020
           26              H       1.112670       5.293557       3.800523       0.168083       0.970024 0.72999336E+01  0.69970122E+02                                 1.623197                            1.580820      -1.047664       2.402597                    0.997640       3.267397       9.007658       0.497778       1.283740      -0.709112       0.015169       0.003376      -0.013799       0.020782       0.001311      -0.003759      -0.001925       0.013960      -0.000968      -0.007352      -0.001598       0.008950              1.634619       1.863696       0.302862      -0.248539       1.524900      -0.100094       1.515262           0.000120
           27             Ru       4.661842       0.682902       7.780068       0.977941     123.661891 0.28463202E+04  0.97225203E+05                                16.668430                           14.427614       2.033829       2.314316                    0.999029      78.705661     199.208910       0.653844       0.274244      -1.300589       0.105731       0.457559       0.011026       0.469745      -0.055549       0.009994       0.000373       0.232177      -0.155352      -0.102933      -0.052105       0.155038             19.262743      17.087624      -0.919887      -0.027592      10.635424       0.039390      30.065180           1.382957
           28             Ru       7.759174       4.314190      -0.030224       0.977941     123.662209 0.28463304E+04  0.97225696E+05                                16.668519                           14.427693       2.033795       2.314306                    0.999029      78.705419     199.208803       0.653839       0.274246      -1.300586      -0.435153      -0.176570      -0.011025       0.469741      -0.088955      -0.001208       0.009926      -0.186040      -0.155312      -0.102953      -0.052092       0.155045             19.262847      11.082518      -1.879024       0.043250      16.640673      -0.021038      30.065348           1.382956
           29             Ru       2.639026       7.876578       7.719619       0.977947     123.661455 0.28463087E+04  0.97224818E+05                                16.668519                           14.427694       2.033797       2.314307                    0.999029      78.704816     199.207471       0.653835       0.274248      -1.300582      -0.105730      -0.457549      -0.011025       0.469736      -0.055567       0.009993       0.000371       0.232254      -0.155272      -0.102988      -0.052079       0.155067             19.262847      17.087707      -0.919890      -0.027593      10.635482       0.039391      30.065351           1.382977
           30             Ru       0.336498       5.177112       0.030224       0.977944     123.661889 0.28463215E+04  0.97225325E+05                                16.668504                           14.427681       2.033795       2.314307                    0.999029      78.705245     199.208349       0.653838       0.274246      -1.300585       0.435151       0.176569       0.011025       0.469739      -0.088961      -0.001208       0.009925      -0.186051      -0.155299      -0.102963      -0.052087       0.155050             19.262827      11.082509      -1.879022       0.043250      16.640658      -0.021040      30.065315           1.382972
           31              C       4.253603      -0.503154      11.116376      -0.127039      33.743930 0.60271006E+03  0.15195652E+05                                 8.999815                            8.148482      -0.278579       1.894562                    0.995344      29.876570      85.593134       0.588056       0.413120      -1.078935      -0.013410      -0.017068       0.252472       0.253404       0.034406      -0.004608      -0.022402      -0.184433      -0.052282      -0.089717      -0.021487       0.111204              9.662729      10.018582       0.918761       0.284862       9.594055       1.046173       9.375551          -0.000672
           32              C       4.473392       0.653756      12.064956      -0.451168      26.299470 0.43793331E+03  0.10338743E+05                                 7.549532                            6.815406       0.034601       1.978201                    0.997545      31.815243      92.357396       0.652288       0.397747      -1.073962      -0.020493      -0.081269      -0.042127       0.093804       0.004701       0.010812       0.015968      -0.090738      -0.025306      -0.044402      -0.009847       0.054249              7.904828       7.718524       0.967037       0.716707       8.117445       1.760802       7.878516           0.001162
           33              C       8.071195       3.972561      12.133155      -0.127039      33.743933 0.60271026E+03  0.15195658E+05                                 8.999816                            8.148484      -0.278580       1.894562                    0.995344      29.876574      85.593150       0.588056       0.413120      -1.078935       0.014740       0.015934      -0.252473       0.253404       0.061419      -0.021395      -0.008083       0.153823      -0.052282      -0.089716      -0.021487       0.111204              9.662730       9.318429       0.806928       0.988146      10.294211       0.446297       9.375552          -0.000672
           34              C       6.963429       3.573057      11.184574      -0.451168      26.299476 0.43793360E+03  0.10338751E+05                                 7.549533                            6.815408       0.034601       1.978201                    0.997545      31.815243      92.357388       0.652288       0.397747      -1.073962       0.077019       0.033054       0.042126       0.093804       0.018599       0.014063       0.013195       0.083295      -0.025306      -0.044401      -0.009847       0.054249              7.904829       7.806298       0.981054       1.625725       8.029672       0.985446       7.878516           0.001162
           35              C       3.047265       9.062634       4.383311      -0.127039      33.743931 0.60271007E+03  0.15195652E+05                                 8.999814                            8.148482      -0.278579       1.894562                    0.995344      29.876570      85.593131       0.588056       0.413120      -1.078935       0.013410       0.017069      -0.252472       0.253404       0.034406      -0.004607      -0.022402      -0.184433      -0.052282      -0.089717      -0.021487       0.111204              9.662729      10.018581       0.918761       0.284862       9.594055       1.046174       9.375550          -0.000672
           36              C       2.827476       7.905724       3.434731      -0.451168      26.299462 0.43793309E+03  0.10338736E+05                                 7.549530                            6.815404       0.034600       1.978201                    0.997545      31.815236      92.357368       0.652289       0.397747      -1.073962       0.020493       0.081269       0.042127       0.093804       0.004701       0.010811       0.015968      -0.090738      -0.025306      -0.044401      -0.009847       0.054248              7.904826       7.718522       0.967037       0.716706       8.117444       1.760800       7.878513           0.001162
           37              C      -0.770327       4.586919       3.366532      -0.127039      33.743935 0.60271031E+03  0.15195660E+05                                 8.999816                            8.148484      -0.278579       1.894562                    0.995344      29.876573      85.593143       0.588056       0.413120      -1.078935      -0.014740      -0.015934       0.252473       0.253404       0.061419      -0.021395      -0.008083       0.153823      -0.052282      -0.089716      -0.021487       0.111204              9.662730       9.318429       0.806927       0.988147      10.294210       0.446297       9.375552          -0.000671
           38              C       0.337439       4.986423       4.315113      -0.451168      26.299470 0.43793345E+03  0.10338747E+05                                 7.549533                            6.815408       0.034599       1.978201                    0.997545      31.815242      92.357394       0.652288       0.397747      -1.073962      -0.077019      -0.033054      -0.042127       0.093804       0.018599       0.014063       0.013195       0.083295      -0.025306      -0.044401      -0.009847       0.054248              7.904829       7.806298       0.981054       1.625725       8.029672       0.985444       7.878516           0.001162
           39              O       3.208135       1.049975       9.137065      -0.634112      31.144512 0.56670244E+03  0.13797725E+05                                 7.826151                            7.365146       0.214077       2.099588                    0.999155      28.548566      75.412920       0.700833       0.358954      -1.139528      -0.027225       0.075892      -0.027310       0.085127       0.011509      -0.061105      -0.007204       0.057214       0.086873      -0.046621      -0.037807       0.084428              8.177704       7.378558       0.299455      -2.292208       7.269356      -1.414942       9.885199           0.029620
           40              O       1.134323       8.079741       9.081267      -0.705929      38.680674 0.74684723E+03  0.19557968E+05                                 9.205896                            8.574868      -0.111646       1.954037                    0.999081      31.444326      87.232792       0.633519       0.369194      -1.127199      -0.039105      -0.056580      -0.061349       0.092164      -0.030826      -0.011802       0.049821      -0.045138       0.058364      -0.051536      -0.022944       0.074480              9.708356       8.609788       0.278650      -1.964063       8.287413       2.546685      12.227867           0.027604
           41              O       1.585781       0.078724      10.831181      -0.829056      54.224541 0.79782342E+03  0.21091223E+05                                11.398769                            8.707827       0.183743       2.051058                    0.998524      31.812083      86.649688       0.650080       0.356405      -1.145233       0.065800       0.147622      -0.006445       0.161751      -0.018281      -0.005402       0.032915      -0.065510      -0.001303      -0.037707      -0.019270       0.056977             14.099154      22.293919      -1.835217      -8.680905       7.762796       1.361886      12.240747          -0.002988
           42              O       6.008248       0.436137       9.275013      -0.680954      37.233483 0.71189126E+03  0.18371720E+05                                 8.920912                            8.338523       0.022184       2.014807                    0.998690      30.325681      82.796033       0.647999       0.366265      -1.132444       0.027951       0.061964      -0.039341       0.078540      -0.022232       0.013089      -0.045018      -0.045475       0.131686      -0.054119      -0.022516       0.076635              9.427197       7.971364       0.547207       1.893623       8.356040      -1.886606      11.954187           0.028340
           43              O       3.951881       7.466072       9.200614      -0.661697      33.843162 0.61710948E+03  0.15355565E+05                                 8.297568                            7.694933       0.140008       2.059848                    0.999180      29.459144      78.787703       0.684107       0.359815      -1.138323       0.027610      -0.078000      -0.037771       0.090956       0.007187       0.055522       0.013843       0.025281       0.121154      -0.044328      -0.034716       0.079043              8.766161       7.375718       0.018758       2.459790       7.833131       1.562374      11.089635           0.029542
           44              O       5.391662       8.390051      11.071426      -0.808501      52.167866 0.77212141E+03  0.20254710E+05                                11.125066                            8.603387       0.088432       2.038913                    0.997202      31.083426      84.466060       0.649503       0.359488      -1.142242      -0.101055      -0.082530       0.042117       0.137103      -0.004207       0.000245      -0.021017      -0.097009       0.031149      -0.053886       0.000198       0.053688             13.545152      19.824464      -2.655589       8.276040       8.360543      -1.796964      12.450448          -0.002855
           45              O       2.346427       7.824041      11.882060      -0.477306      22.145317 0.36612610E+03  0.80356764E+04                                 6.125820                            5.792073       0.295338       2.168407                    0.998161      25.770579      65.795815       0.812168       0.343612      -1.145769       0.065679       0.121966      -0.060915       0.151328       0.086981      -0.006301       0.001194      -0.338391      -0.122501      -0.170144      -0.040517       0.210661              6.259104       5.008648       1.399950      -0.453939       8.074030      -0.971193       5.694634           0.002223
           46              O       6.372615       4.759986      14.112465      -0.634111      31.144401 0.56669985E+03  0.13797646E+05                                 7.826134                            7.365130       0.214069       2.099586                    0.999155      28.548505      75.412714       0.700834       0.358954      -1.139528      -0.079236       0.014916       0.027310       0.085127       0.002025       0.002523      -0.061475      -0.061540       0.086874      -0.046621      -0.037806       0.084427              8.177685       7.178780       0.267550      -1.035707       7.469101      -2.486674       9.885176           0.029621
           47              O      -0.896246       5.699118      14.168264      -0.705930      38.680763 0.74684935E+03  0.19558037E+05                                 9.205907                            8.574878      -0.111638       1.954039                    0.999081      31.444371      87.232933       0.633519       0.369194      -1.127199       0.049705       0.047539       0.061350       0.092165      -0.022262       0.051060      -0.003798       0.062099       0.058364      -0.051536      -0.022947       0.074482              9.708368       8.208642       0.214579       2.824583       8.688577      -1.537824      12.227886           0.027604
           48              O       7.075834       6.515219      12.418349      -0.829056      54.224509 0.79782288E+03  0.21091205E+05                                11.398764                            8.707824       0.183743       2.051058                    0.998524      31.812079      86.649668       0.650081       0.356405      -1.145233      -0.135397      -0.088259       0.006445       0.161751      -0.007169       0.033355      -0.000143       0.073639      -0.001303      -0.037707      -0.019270       0.056978             14.099147       8.695908      -4.007058       2.713981      21.360791      -8.357453      12.240741          -0.002989
           49              O       7.420400       2.091732      13.974518      -0.680951      37.233320 0.71188746E+03  0.18371598E+05                                 8.920893                            8.338505       0.022166       2.014803                    0.998689      30.325583      82.795726       0.647999       0.366266      -1.132443      -0.056779      -0.037375       0.039343       0.078541      -0.014044      -0.046521       0.005823       0.057061       0.131691      -0.054119      -0.022517       0.076637              9.427175       8.176004       0.579895      -2.161646       8.151363       1.572363      11.954159           0.028340
           50              O       0.154124       3.013611      14.048916      -0.661699      33.843237 0.61711130E+03  0.15355620E+05                                 8.297576                            7.694941       0.140019       2.059851                    0.999180      29.459198      78.787856       0.684107       0.359814      -1.138324       0.081380      -0.014961       0.037771       0.090957       0.002893       0.004912       0.057012      -0.028497       0.121153      -0.044330      -0.034714       0.079044              8.766169       7.815918       0.089064       1.154864       7.392946       2.675421      11.089642           0.029542
           51              O      -0.531211       1.446121      12.178104      -0.808501      52.167896 0.77212188E+03  0.20254726E+05                                11.125071                            8.603391       0.088431       2.038912                    0.997202      31.083429      84.466082       0.649503       0.359488      -1.142242       0.065559       0.112807      -0.042116       0.137103       0.011111      -0.020792      -0.003072       0.094803       0.031149      -0.053885       0.000198       0.053687             13.545159       9.472900      -4.308918      -3.079759      18.712125       7.889049      12.450452          -0.002854
           52              O      -0.452575       4.542513      11.367470      -0.477307      22.145350 0.36612691E+03  0.80356987E+04                                 6.125828                            5.792081       0.295336       2.168406                    0.998161      25.770590      65.795864       0.812167       0.343612      -1.145769      -0.110081      -0.084093       0.060916       0.151328       0.135356       0.002173      -0.006034       0.267368      -0.122501      -0.170144      -0.040517       0.210661              6.259112       7.561715       1.807720      -0.887447       5.520976      -0.601434       5.694645           0.002223
           53              O       4.092733       7.509505       6.362622      -0.634109      31.144316 0.56669806E+03  0.13797593E+05                                 7.826126                            7.365123       0.214051       2.099582                    0.999155      28.548439      75.412533       0.700834       0.358955      -1.139527       0.027227      -0.075890       0.027310       0.085126       0.011508      -0.061101      -0.007205       0.057221       0.086877      -0.046621      -0.037805       0.084426              8.177676       7.378532       0.299454      -2.292197       7.269335      -1.414937       9.885161           0.029621
           54              O       6.166545       0.479739       6.418420      -0.705932      38.680899 0.74685253E+03  0.19558140E+05                                 9.205922                            8.574890      -0.111623       1.954042                    0.999081      31.444463      87.233216       0.633519       0.369193      -1.127200       0.039104       0.056583       0.061349       0.092165      -0.030824      -0.011806       0.049821      -0.045145       0.058358      -0.051533      -0.022949       0.074482              9.708385       8.609815       0.278651      -1.964072       8.287433       2.546693      12.227906           0.027603
           55              O       5.715087       8.480756       4.668506      -0.829056      54.224534 0.79782337E+03  0.21091221E+05                                11.398767                            8.707826       0.183743       2.051058                    0.998524      31.812086      86.649692       0.650080       0.356405      -1.145233      -0.065800      -0.147622       0.006445       0.161751      -0.018282      -0.005402       0.032915      -0.065510      -0.001302      -0.037708      -0.019270       0.056978             14.099151      22.293913      -1.835220      -8.680902       7.762795       1.361888      12.240745          -0.002989
           56              O       1.292620       8.123343       6.224674      -0.680951      37.233260 0.71188607E+03  0.18371554E+05                                 8.920887                            8.338500       0.022160       2.014802                    0.998689      30.325548      82.795630       0.647999       0.366266      -1.132443      -0.027952      -0.061961       0.039341       0.078538      -0.022234       0.013086      -0.045018      -0.045468       0.131688      -0.054119      -0.022514       0.076633              9.427169       7.971339       0.547205       1.893614       8.356020      -1.886600      11.954147           0.028341
           57              O       3.348987       1.093408       6.299073      -0.661701      33.843389 0.61711452E+03  0.15355720E+05                                 8.297597                            7.694958       0.140034       2.059854                    0.999180      29.459284      78.788133       0.684106       0.359814      -1.138324      -0.027607       0.078003       0.037771       0.090957       0.007188       0.055526       0.013842       0.025272       0.121151      -0.044333      -0.034712       0.079045              8.766193       7.375744       0.018757       2.459803       7.833156       1.562379      11.089679           0.029540
           58              O       1.909206       0.169429       4.428261      -0.808501      52.167893 0.77212184E+03  0.20254724E+05                                11.125070                            8.603390       0.088432       2.038913                    0.997202      31.083431      84.466085       0.649503       0.359488      -1.142242       0.101055       0.082530      -0.042117       0.137103      -0.004207       0.000246      -0.021017      -0.097009       0.031149      -0.053886       0.000198       0.053687             13.545158      19.824474      -2.655588       8.276046       8.360545      -1.796963      12.450455          -0.002855
           59              O       4.954441       0.735439       3.617627      -0.477307      22.145329 0.36612639E+03  0.80356844E+04                                 6.125824                            5.792077       0.295338       2.168407                    0.998161      25.770584      65.795839       0.812167       0.343612      -1.145769      -0.065679      -0.121966       0.060915       0.151328       0.086981      -0.006302       0.001194      -0.338391      -0.122500      -0.170145      -0.040516       0.210661              6.259108       5.008651       1.399951      -0.453940       8.074034      -0.971195       5.694638           0.002224
           60              O       0.928253       3.799494       1.387222      -0.634110      31.144393 0.56669970E+03  0.13797642E+05                                 7.826135                            7.365131       0.214063       2.099584                    0.999155      28.548491      75.412686       0.700834       0.358954      -1.139528       0.079235      -0.014916      -0.027310       0.085127       0.002025       0.002523      -0.061474      -0.061541       0.086875      -0.046621      -0.037805       0.084427              8.177686       7.178781       0.267550      -1.035707       7.469102      -2.486675       9.885177           0.029622
           61              O       8.197114       2.860362       1.331423      -0.705931      38.680784 0.74684981E+03  0.19558051E+05                                 9.205909                            8.574879      -0.111633       1.954041                    0.999081      31.444386      87.232974       0.633519       0.369193      -1.127200      -0.049706      -0.047539      -0.061350       0.092165      -0.022261       0.051060      -0.003799       0.062099       0.058363      -0.051535      -0.022947       0.074482              9.708370       8.208643       0.214579       2.824585       8.688579      -1.537825      12.227889           0.027603
           62              O       0.225034       2.044261       3.081338      -0.829056      54.224535 0.79782332E+03  0.21091220E+05                                11.398768                            8.707826       0.183743       2.051058                    0.998524      31.812085      86.649695       0.650080       0.356405      -1.145233       0.135397       0.088259      -0.006445       0.161751      -0.007169       0.033355      -0.000143       0.073639      -0.001303      -0.037707      -0.019270       0.056978             14.099153       8.695912      -4.007061       2.713983      21.360800      -8.357458      12.240746          -0.002988
           63              O      -0.119532       6.467748       1.525169      -0.680950      37.233294 0.71188689E+03  0.18371580E+05                                 8.920890                            8.338504       0.022161       2.014802                    0.998689      30.325565      82.795676       0.647999       0.366266      -1.132443       0.056779       0.037375      -0.039343       0.078540      -0.014044      -0.046521       0.005822       0.057060       0.131692      -0.054119      -0.022517       0.076637              9.427172       8.176002       0.579895      -2.161645       8.151361       1.572362      11.954154           0.028341
           64              O       7.146744       5.545869       1.450771      -0.661700      33.843284 0.61711233E+03  0.15355652E+05                                 8.297582                            7.694946       0.140023       2.059852                    0.999180      29.459225      78.787942       0.684107       0.359814      -1.138324      -0.081380       0.014961      -0.037771       0.090957       0.002893       0.004912       0.057013      -0.028496       0.121152      -0.044331      -0.034713       0.079044              8.766176       7.815923       0.089063       1.154864       7.392952       2.675424      11.089652           0.029541
           65              O       7.832079       7.113359       3.321583      -0.808501      52.167901 0.77212198E+03  0.20254729E+05                                11.125072                            8.603391       0.088431       2.038912                    0.997202      31.083433      84.466092       0.649503       0.359488      -1.142242      -0.065559      -0.112807       0.042117       0.137103       0.011111      -0.020792      -0.003072       0.094803       0.031149      -0.053885       0.000198       0.053687             13.545159       9.472900      -4.308917      -3.079758      18.712125       7.889050      12.450453          -0.002855
           66              O       7.753443       4.016967       4.132217      -0.477307      22.145336 0.36612659E+03  0.80356895E+04                                 6.125824                            5.792078       0.295338       2.168407                    0.998161      25.770586      65.795838       0.812167       0.343612      -1.145769       0.110081       0.084093      -0.060915       0.151328       0.135356       0.002173      -0.006034       0.267368      -0.122500      -0.170144      -0.040516       0.210661              6.259108       7.561710       1.807719      -0.887446       5.520972      -0.601433       5.694641           0.002224

******************************************************
Auxiliary information for the entire system
The total spin magnetic moment of the unit cell is   5.999719
The total net atomic charge of the unit cell is   0.000003
Accuracy of reproducing the electrostatic potential in the unit cell:
  The inner radius (bohr) =    5.0000
  The outer radius (bohr) =   12.0000
  Valid grid points have density less than (e/(bohr^3)) =    0.0001
  The number of valid grid points were=        59874
  The rms potential error without charges in kcal/mol is=      8.44065
  The rms potential error with partial charges in kcal/mol is=      3.09156
  The RRMSE value at monopole order=      0.36627
  The rms potential error with partial charges and cloud penetration in kcal/mol is=      3.10197
  The RRMSE value at monopole order with cloud penetration is=      0.36750
  The rms potential error with partial charges and atomic dipoles in kcal/mol is=      0.61394
  The RRMSE value at dipole order=      0.07274
  The rms potential error with partial charges, atomic dipoles and cloud penetration in kcal/mol is=      0.61535
  The RRMSE value at dipole order with cloud penetration=      0.07290

******************************************************
The electron densities and ab initio electrostatic potential were computed in VASP using the PBE functional and
projector augmented wave method. See the main text of the journal article for a description of computational details.
The atomic charges, dipoles, and quadrupoles were computed with the DDEC6 method as described in
(a) T. A. Manz and N. Gabaldon Limas, RSC Adv. 6 (2016) 47771-47801 DOI: 10.1039/c6ra04656h
(b) N. Gabaldon Limas and T. A. Manz, RSC Adv. 8 (2018) 2678-2707 DOI: 10.1039/c7ra11829e.
For each atom in the material, the electron cloud parameters were fit to the spherically averaged atom-in-material
electron density using radial positions for which this density was between 10^-4 and 10^-2 electrons per cubic bohr.
The polarizabilities, dispersion coefficients, and quantum Drude oscillator (QDO) parameters were fit using the MCLF method.
The magnetic structure of the system was optimized in VASP from the default ferromagnetic initial guess using spin polarization.
The atomic spin moments (ASMs) were computed on this optimized magnetic structure using the DDEC6 partition as inputs
to the method of T. A. Manz and D. S. Sholl, J. Chem. Theory Comput. 7 (2011) 4146-4164 DOI: 10.1021/ct200539n.
The RMSE and RRMSE were computed using a uniform grid with Ewald summation.
