# Supplementary material for: A collection of forcefield precursors for metal–organic frameworks
Source: RSC Adv. 2019 Nov 13;9(63):36492–507. doi: 10.1039/c9ra07327b (PMC9075174; doi:10.1039/c9ra07327b)
Supplement: RA-009-C9RA07327B-s4171 [file RA-009-C9RA07327B-s4171.xyz]

   66
jmolscript: load "" {1 1 1} spacegroup "x,y,z" unitcell [{      9.551500     0.000000     0.000000 }, {     -1.378769     9.451463     0.000000 }, {     -0.727785    -0.841657    15.349724 }]
Ho    -1.815852     8.726178    11.512293     2.248409
Ho     9.260798    -0.116372     3.837431     2.248413
P      2.843114    -0.126349     9.902414     1.243761
P      4.412755     8.681858    10.047008     1.228135
P      7.616486     5.393880    13.122172     1.243762
P     -0.872890     2.569205    12.977578     1.228135
P      4.601832     8.736155     5.447310     1.243762
P      3.032191    -0.072052     5.302716     1.228135
P     -0.171540     3.215926     2.227552     1.243761
P      8.317836     6.040601     2.372146     1.228135
H      2.375268     7.235988    11.291257     0.374714
H      3.681721     0.884339    12.485466     0.175829
H      5.232495     0.499489    12.557609     0.171812
H      4.716657     1.539953    11.457034     0.164922
H      0.263724     4.794064    11.733329     0.374715
H      6.737437     4.418162    10.539120     0.175830
H      7.342111     2.939183    10.466977     0.171812
H      6.238083     3.299426    11.567552     0.164922
H      5.069678     1.373818     4.058467     0.374715
H      3.763225     7.725467     2.864258     0.175829
H      2.212451     8.110317     2.792115     0.171811
H      2.728289     7.069853     3.892690     0.164921
H      7.181222     3.815742     3.616395     0.374715
H      0.707509     4.191644     4.810604     0.175830
H      0.102835     5.670623     4.882747     0.171812
H      1.206863     5.310380     3.782172     0.164922
Ru     4.675663     0.725513     7.704640     0.982684
Ru     7.765860     4.299213    -0.029778     0.982690
Ru     2.769283     7.884293     7.645084     0.982689
Ru     0.406871     5.152250     0.029778     0.982677
C      4.255507    -0.407234    10.995007    -0.142916
C      4.492987     0.728989    11.957435    -0.447596
C      8.098309     4.036825    12.029579    -0.142917
C      7.008267     3.637817    11.067151    -0.447595
C      3.189439     9.017040     4.354717    -0.142917
C      2.951959     7.880817     3.392289    -0.447595
C     -0.653363     4.572981     3.320145    -0.142918
C      0.436679     4.971989     4.282573    -0.447594
O      3.212162     1.063717     9.007218    -0.642126
O      1.261923     8.104617     8.998008    -0.714293
O      1.621862     0.088387    10.712572    -0.853935
O      6.035576     0.493734     9.180670    -0.685025
O      4.092086     7.478372     9.111596    -0.663673
O      5.536269     8.399601    10.961238    -0.825429
O      2.542076     7.872942    11.826962    -0.491079
O      6.492156     4.856910    14.017368    -0.642123
O     -0.756520     5.770361    14.026578    -0.714293
O      7.227709     6.571344    12.312014    -0.853932
O      7.463732     2.145344    13.843916    -0.685020
O      0.271702     3.060239    13.912990    -0.663674
O     -0.431408     1.498201    12.063348    -0.825428
O     -0.342481     4.537059    11.197624    -0.491078
O      4.232784     7.546089     6.342506    -0.642123
O      6.183023     0.505189     6.351716    -0.714296
O      5.823084     8.521419     4.637152    -0.853934
O      1.409370     8.116072     6.169054    -0.685021
O      3.352860     1.131434     6.238128    -0.663677
O      1.908677     0.210205     4.388486    -0.825429
O      4.902870     0.736864     3.522762    -0.491077
O      0.952790     3.752896     1.332356    -0.642124
O      8.201466     2.839445     1.323146    -0.714291
O      0.217237     2.038462     3.037710    -0.853932
O     -0.018786     6.464462     1.505808    -0.685022
O      7.173244     5.549567     1.436734    -0.663673
O      7.876354     7.111605     3.286376    -0.825427
O      7.787427     4.072747     4.152100    -0.491077

The following XYZ coordinates are in angstroms. Other properties are in atomic units.
The sperically averaged electron density of each atom fit to a function of the form exp(a - br)
eigen_1, eigen_2 and eigen_3 are the three eigenvalues of traceless quadrupole moment tensor
  atom number  atomic symbol              X              Y              Z     net charge C6 coefficient C8 coefficient C10 coefficient fluctuating dipole atomic polarizability isotropic forcefield polarizability              a              b squared Pearson coefficient          <r^3>          <r^4>         wp_QDO          m_QDO          q_QDO       dipole_x       dipole_y       dipole_z         dipole            Qxy            Qxz            Qyz     Q(x^2-y^2)  Q(3z^2 - R^2)        eigen_1        eigen_2        eigen_3 static polarizability      alpha(xx)      alpha(xy)      alpha(xz)      alpha(yy)      alpha(yz)      alpha(zz) atomic spin moment
            1             Ho      -1.815852       8.726178      11.512293       2.248409      70.793189 0.13034122E+04  0.35723679E+05                                11.117151                            9.433089       2.755970       2.694810                    0.996859      63.393495     132.493079       0.872920       0.256010      -1.356532      -0.007308       0.006322      -0.000000       0.009663      -0.042630       0.020236       0.023402       0.012437       0.684836      -0.159688      -0.071058       0.230746             12.888726      15.021762       1.446360      -0.493484      15.443738      -0.570699       8.200679          -0.001695
            2             Ho       9.260798      -0.116372       3.837431       2.248413      70.793159 0.13034116E+04  0.35723658E+05                                11.117148                            9.433086       2.755974       2.694811                    0.996859      63.393492     132.493061       0.872920       0.256010      -1.356532       0.007310      -0.006321       0.000001       0.009664      -0.042630       0.020236       0.023402       0.012437       0.684837      -0.159688      -0.071058       0.230746             12.888721      15.021754       1.446358      -0.493484      15.443733      -0.570700       8.200676          -0.001692
            3              P       2.843114      -0.126349       9.902414       1.243761      75.106608 0.13771122E+04  0.42721121E+05                                14.237976                           11.570800       0.026130       1.788561                    0.999379      51.845240     165.189480       0.541557       0.364577      -1.112295      -0.171706       0.088028      -0.012173       0.193340      -0.031925       0.053859       0.048220      -0.238739      -0.002988      -0.148295       0.010892       0.137403             16.507675      20.421222      -0.748121      -4.878733      10.690839       0.913357      18.410965           0.002889
            4              P       4.412755       8.681858      10.047008       1.228135      75.615836 0.14256890E+04  0.44516159E+05                                14.238794                           11.754236       0.078342       1.801239                    0.999266      51.971439     164.954240       0.539781       0.363409      -1.115611       0.161803      -0.067228       0.023861       0.176831       0.002438      -0.036323      -0.016516      -0.297473       0.076549      -0.168303       0.029705       0.138598             16.339739      19.131575      -1.618129       5.379416      11.523322      -0.760401      18.364321           0.002807
            5              P       7.616486       5.393880      13.122172       1.243762      75.106575 0.13771118E+04  0.42721100E+05                                14.237963                           11.570792       0.026135       1.788563                    0.999379      51.845223     165.189340       0.541558       0.364576      -1.112296      -0.111893       0.157202       0.012172       0.193341       0.003508       0.039940       0.060258       0.247031      -0.002995      -0.148297       0.010891       0.137405             16.507659      11.107314      -2.106825       1.608049      20.004731      -4.695793      18.410930           0.002890
            6              P      -0.872890       2.569205      12.977578       1.228135      75.615834 0.14256892E+04  0.44516160E+05                                14.238784                           11.754228       0.078348       1.801241                    0.999266      51.971445     164.954184       0.539782       0.363408      -1.115612       0.089880      -0.150406      -0.023861       0.176832       0.044828      -0.011099      -0.038328       0.283685       0.076544      -0.168304       0.029704       0.138600             16.339728      12.144120      -2.637448      -1.528949      18.510764       5.213308      18.364299           0.002807
            7              P       4.601832       8.736155       5.447310       1.243762      75.106551 0.13771112E+04  0.42721081E+05                                14.237969                           11.570796       0.026130       1.788561                    0.999379      51.845220     165.189403       0.541557       0.364577      -1.112295       0.171706      -0.088030       0.012173       0.193340      -0.031925       0.053860       0.048219      -0.238738      -0.002989      -0.148295       0.010892       0.137403             16.507665      20.421206      -0.748123      -4.878725      10.690836       0.913360      18.410954           0.002890
            8              P       3.032191      -0.072052       5.302716       1.228135      75.615850 0.14256893E+04  0.44516168E+05                                14.238796                           11.754237       0.078342       1.801239                    0.999266      51.971447     164.954275       0.539781       0.363409      -1.115611      -0.161804       0.067227      -0.023861       0.176831       0.002438      -0.036323      -0.016516      -0.297474       0.076548      -0.168304       0.029705       0.138599             16.339742      19.131579      -1.618127       5.379418      11.523323      -0.760396      18.364324           0.002807
            9              P      -0.171540       3.215926       2.227552       1.243761      75.106578 0.13771117E+04  0.42721096E+05                                14.237961                           11.570789       0.026135       1.788563                    0.999379      51.845230     165.189352       0.541558       0.364576      -1.112296       0.111893      -0.157202      -0.012172       0.193341       0.003507       0.039940       0.060257       0.247033      -0.002996      -0.148297       0.010891       0.137406             16.507656      11.107313      -2.106824       1.608046      20.004725      -4.695792      18.410929           0.002891
           10              P       8.317836       6.040601       2.372146       1.228135      75.615823 0.14256892E+04  0.44516157E+05                                14.238783                           11.754228       0.078349       1.801241                    0.999266      51.971438     164.954154       0.539782       0.363408      -1.115612      -0.089880       0.150406       0.023861       0.176832       0.044829      -0.011099      -0.038328       0.283684       0.076544      -0.168304       0.029704       0.138600             16.339725      12.144118      -2.637448      -1.528953      18.510764       5.213302      18.364294           0.002808
           11              H       2.375268       7.235988      11.291257       0.374714       0.541021 0.35094518E+01  0.28501737E+02                                 1.176544                            1.160825      -1.193048       2.462649                    0.999834       2.354591       6.324605       0.523780       1.439877      -0.677165      -0.004346      -0.032403      -0.015945       0.036375       0.010230       0.001771       0.003423      -0.042630      -0.006413      -0.022621      -0.002600       0.025221              1.176285       1.058356       0.115369       0.033779       1.364089       0.119347       1.106411           0.000264
           12              H       3.681721       0.884339      12.485466       0.175829       0.922337 0.66084743E+01  0.61010904E+02                                 1.505272                            1.455019      -0.746276       2.553320                    0.999918       2.932554       7.613811       0.552246       1.201343      -0.730131      -0.017902      -0.001589       0.008246       0.019774      -0.001928      -0.002177       0.003283       0.003890      -0.005584      -0.004768      -0.000542       0.005310              1.521210       1.818886      -0.088835      -0.331977       1.277519       0.099744       1.467224           0.000089
           13              H       5.232495       0.499489      12.557609       0.171812       1.030828 0.77243551E+01  0.75082008E+02                                 1.699275                            1.634605      -0.919687       2.470333                    0.998607       3.236166       8.980451       0.485778       1.297163      -0.707362       0.012128      -0.010552       0.013247       0.020831      -0.002553       0.005700      -0.000076      -0.005274       0.006421      -0.007692       0.001603       0.006089              1.724647       1.960053      -0.053091       0.454949       1.459999      -0.033534       1.753889           0.000035
           14              H       4.716657       1.539953      11.457034       0.164922       0.971787 0.72900137E+01  0.69840986E+02                                 1.623633                            1.578305      -0.973959       2.433997                    0.998192       3.276587       9.026442       0.498929       1.281401      -0.709540       0.001448       0.014570      -0.013684       0.020041      -0.000227      -0.001256      -0.004135      -0.013157       0.000611      -0.006981      -0.001558       0.008539              1.636814       1.457866       0.270014      -0.078774       1.954805      -0.253732       1.497771           0.000099
           15              H       0.263724       4.794064      11.733329       0.374715       0.541019 0.35094353E+01  0.28501560E+02                                 1.176540                            1.160821      -1.193046       2.462650                    0.999834       2.354583       6.324571       0.523782       1.439874      -0.677166       0.031437       0.008979       0.015945       0.036375       0.015893       0.003132       0.002247       0.035008      -0.006412      -0.022621      -0.002600       0.025221              1.176281       1.324756       0.154231       0.113222       1.097681       0.050654       1.106407           0.000264
           16              H       6.737437       4.418162      10.539120       0.175830       0.922331 0.66084082E+01  0.61010058E+02                                 1.505256                            1.455004      -0.746274       2.553320                    0.999918       2.932538       7.613721       0.552254       1.201331      -0.730133      -0.001012       0.017944      -0.008246       0.019774      -0.002403       0.003562      -0.001680      -0.002626      -0.005583      -0.004768      -0.000542       0.005310              1.521193       1.314164      -0.162457       0.146618       1.782206      -0.314097       1.467208           0.000089
           17              H       7.342111       2.939183      10.466977       0.171812       1.030821 0.77242667E+01  0.75080750E+02                                 1.699248                            1.634581      -0.919690       2.470331                    0.998607       3.236140       8.980283       0.485789       1.297140      -0.707367       0.012192      -0.010478      -0.013247       0.020831      -0.001693      -0.000899       0.005629       0.006513       0.006422      -0.007691       0.001602       0.006089              1.724620       1.485565      -0.122302      -0.098854       1.934433       0.445332       1.753861           0.000034
           18              H       6.238083       3.299426      11.567552       0.164922       0.971785 0.72900011E+01  0.69840832E+02                                 1.623631                            1.578304      -0.974023       2.433967                    0.998191       3.276583       9.026427       0.498930       1.281400      -0.709540      -0.014208      -0.003536       0.013684       0.020041       0.001662      -0.003911      -0.001839       0.012738       0.000610      -0.006981      -0.001558       0.008539              1.636812       1.867311       0.329744      -0.239703       1.545356      -0.114575       1.497769           0.000099
           19              H       5.069678       1.373818       4.058467       0.374715       0.541020 0.35094452E+01  0.28501678E+02                                 1.176544                            1.160825      -1.193046       2.462650                    0.999834       2.354590       6.324607       0.523779       1.439880      -0.677165       0.004346       0.032403       0.015945       0.036375       0.010230       0.001771       0.003423      -0.042630      -0.006412      -0.022621      -0.002600       0.025221              1.176285       1.058356       0.115369       0.033779       1.364089       0.119347       1.106410           0.000264
           20              H       3.763225       7.725467       2.864258       0.175829       0.922338 0.66084886E+01  0.61011084E+02                                 1.505276                            1.455022      -0.746276       2.553320                    0.999918       2.932556       7.613825       0.552245       1.201346      -0.730130       0.017902       0.001589      -0.008246       0.019774      -0.001928      -0.002177       0.003283       0.003890      -0.005585      -0.004769      -0.000542       0.005310              1.521213       1.818890      -0.088835      -0.331978       1.277521       0.099744       1.467227           0.000090
           21              H       2.212451       8.110317       2.792115       0.171811       1.030827 0.77243415E+01  0.75081820E+02                                 1.699271                            1.634602      -0.919682       2.470335                    0.998607       3.236163       8.980430       0.485779       1.297161      -0.707362      -0.012128       0.010552      -0.013247       0.020831      -0.002553       0.005700      -0.000076      -0.005274       0.006421      -0.007692       0.001602       0.006089              1.724644       1.960049      -0.053091       0.454947       1.459997      -0.033534       1.753885           0.000035
           22              H       2.728289       7.069853       3.892690       0.164921       0.971788 0.72900217E+01  0.69841078E+02                                 1.623634                            1.578306      -0.973960       2.433996                    0.998192       3.276588       9.026444       0.498929       1.281400      -0.709540      -0.001448      -0.014570       0.013684       0.020041      -0.000226      -0.001256      -0.004135      -0.013157       0.000611      -0.006981      -0.001558       0.008539              1.636815       1.457866       0.270015      -0.078774       1.954806      -0.253733       1.497772           0.000099
           23              H       7.181222       3.815742       3.616395       0.374715       0.541020 0.35094381E+01  0.28501595E+02                                 1.176542                            1.160822      -1.193047       2.462650                    0.999834       2.354585       6.324583       0.523781       1.439876      -0.677165      -0.031437      -0.008978      -0.015945       0.036375       0.015893       0.003132       0.002247       0.035008      -0.006413      -0.022621      -0.002600       0.025221              1.176283       1.324758       0.154231       0.113222       1.097682       0.050653       1.106408           0.000264
           24              H       0.707509       4.191644       4.810604       0.175830       0.922331 0.66084132E+01  0.61010116E+02                                 1.505257                            1.455004      -0.746276       2.553320                    0.999918       2.932539       7.613724       0.552254       1.201331      -0.730133       0.001012      -0.017944       0.008246       0.019774      -0.002403       0.003563      -0.001680      -0.002626      -0.005582      -0.004768      -0.000542       0.005310              1.521193       1.314165      -0.162458       0.146618       1.782207      -0.314097       1.467209           0.000089
           25              H       0.102835       5.670623       4.882747       0.171812       1.030822 0.77242744E+01  0.75080830E+02                                 1.699248                            1.634581      -0.919691       2.470330                    0.998607       3.236141       8.980281       0.485790       1.297138      -0.707367      -0.012192       0.010478       0.013247       0.020831      -0.001693      -0.000899       0.005629       0.006513       0.006423      -0.007691       0.001602       0.006089              1.724619       1.485564      -0.122302      -0.098854       1.934433       0.445332       1.753861           0.000034
           26              H       1.206863       5.310380       3.782172       0.164922       0.971784 0.72899877E+01  0.69840672E+02                                 1.623630                            1.578302      -0.974018       2.433969                    0.998191       3.276580       9.026417       0.498930       1.281401      -0.709540       0.014208       0.003536      -0.013684       0.020041       0.001662      -0.003911      -0.001839       0.012738       0.000611      -0.006981      -0.001558       0.008538              1.636811       1.867310       0.329744      -0.239703       1.545355      -0.114575       1.497768           0.000099
           27             Ru       4.675663       0.725513       7.704640       0.982684     123.036284 0.28131733E+04  0.95826976E+05                                16.592795                           14.320272       2.006022       2.308188                    0.999053      78.532316     198.596410       0.657775       0.273361      -1.301433       0.102106       0.452094       0.010094       0.463591      -0.059299       0.014927      -0.000926       0.259269      -0.191383      -0.110768      -0.064596       0.175364             19.204623      17.416865      -0.964299      -0.157995      10.561950       0.097802      29.635053           1.376866
           28             Ru       7.765860       4.299213      -0.029778       0.982690     123.035547 0.28131536E+04  0.95826216E+05                                16.592833                           14.320309       2.006015       2.308186                    0.999053      78.531496     198.594785       0.657768       0.273365      -1.301428      -0.432621      -0.166298      -0.010093       0.463592      -0.093872      -0.003072       0.014637      -0.214600      -0.191355      -0.110786      -0.064587       0.175373             19.204663      10.980295      -1.903266       0.119590      16.998592      -0.142225      29.635101           1.376883
           29             Ru       2.769283       7.884293       7.645084       0.982689     123.035592 0.28131553E+04  0.95826291E+05                                16.592837                           14.320314       2.006008       2.308184                    0.999053      78.531534     198.594902       0.657768       0.273365      -1.301428      -0.102106      -0.452087      -0.010093       0.463584      -0.059311       0.014926      -0.000928       0.259323      -0.191312      -0.110809      -0.064573       0.175382             19.204668      17.416901      -0.964299      -0.157998      10.561981       0.097803      29.635122           1.376888
           30             Ru       0.406871       5.152250       0.029778       0.982677     123.036922 0.28131922E+04  0.95827752E+05                                16.592815                           14.320288       2.006028       2.308189                    0.999053      78.532733     198.597433       0.657777       0.273360      -1.301435       0.432626       0.166299       0.010094       0.463597      -0.093858      -0.003071       0.014637      -0.214571      -0.191398      -0.110758      -0.064601       0.175360             19.204643      10.980280      -1.903266       0.119587      16.998577      -0.142219      29.635072           1.376868
           31              C       4.255507      -0.407234      10.995007      -0.142916      33.740527 0.60312472E+03  0.15213828E+05                                 9.059239                            8.199947      -0.285376       1.891249                    0.995741      29.977703      85.998935       0.580803       0.418067      -1.075368      -0.008762      -0.008896       0.246984       0.247300       0.033726      -0.004998      -0.033835      -0.196197      -0.051995      -0.095074      -0.025788       0.120862              9.735919      10.265259       0.712061       0.566007       9.269311       1.049275       9.673186          -0.000722
           32              C       4.492987       0.728989      11.957435      -0.447596      26.154690 0.43579637E+03  0.10276998E+05                                 7.521400                            6.799098       0.035762       1.979057                    0.997697      31.758827      92.180414       0.652940       0.397787      -1.073801      -0.023797      -0.081833      -0.044813       0.096287       0.005733       0.011743       0.019656      -0.089436      -0.010010      -0.046264      -0.007851       0.054115              7.862938       7.663494       0.963441       0.696375       8.094005       1.737320       7.831317           0.001255
           33              C       8.098309       4.036825      12.029579      -0.142917      33.740581 0.60312619E+03  0.15213871E+05                                 9.059244                            8.199955      -0.285379       1.891248                    0.995741      29.977722      85.998954       0.580803       0.418067      -1.075368       0.007538       0.009955      -0.246985       0.247301       0.060345      -0.032759      -0.009829       0.168751      -0.051998      -0.095073      -0.025789       0.120862              9.735922       9.086640       0.540120       0.956585      10.447940       0.711540       9.673185          -0.000722
           34              C       7.008267       3.637817      11.067151      -0.447595      26.154659 0.43579559E+03  0.10276968E+05                                 7.521381                            6.799085       0.035758       1.979056                    0.997697      31.758776      92.180031       0.652942       0.397786      -1.073803       0.077541       0.035361       0.044813       0.096287       0.018270       0.017754       0.014457       0.082434      -0.010006      -0.046265      -0.007850       0.054114              7.862916       7.809784       0.984790       1.618599       7.947669       0.939861       7.831296           0.001254
           35              C       3.189439       9.017040       4.354717      -0.142917      33.740536 0.60312493E+03  0.15213835E+05                                 9.059242                            8.199949      -0.285377       1.891249                    0.995741      29.977712      85.998977       0.580802       0.418067      -1.075368       0.008762       0.008896      -0.246984       0.247300       0.033726      -0.004998      -0.033835      -0.196197      -0.051996      -0.095074      -0.025788       0.120862              9.735922      10.265261       0.712061       0.566006       9.269315       1.049277       9.673189          -0.000723
           36              C       2.951959       7.880817       3.392289      -0.447595      26.154667 0.43579582E+03  0.10276981E+05                                 7.521395                            6.799093       0.035765       1.979058                    0.997697      31.758807      92.180331       0.652940       0.397787      -1.073802       0.023797       0.081833       0.044813       0.096287       0.005733       0.011744       0.019656      -0.089436      -0.010011      -0.046264      -0.007851       0.054115              7.862933       7.663488       0.963439       0.696371       8.094000       1.737318       7.831309           0.001256
           37              C      -0.653363       4.572981       3.320145      -0.142918      33.740583 0.60312621E+03  0.15213873E+05                                 9.059247                            8.199957      -0.285381       1.891247                    0.995741      29.977731      85.999006       0.580802       0.418067      -1.075368      -0.007538      -0.009955       0.246985       0.247300       0.060345      -0.032759      -0.009829       0.168751      -0.051998      -0.095073      -0.025789       0.120862              9.735925       9.086643       0.540122       0.956582      10.447944       0.711538       9.673188          -0.000722
           38              C       0.436679       4.971989       4.282573      -0.447594      26.154640 0.43579519E+03  0.10276956E+05                                 7.521377                            6.799081       0.035760       1.979056                    0.997697      31.758760      92.179963       0.652942       0.397786      -1.073803      -0.077540      -0.035361      -0.044813       0.096286       0.018269       0.017755       0.014457       0.082435      -0.010005      -0.046265      -0.007849       0.054115              7.862912       7.809779       0.984789       1.618597       7.947665       0.939859       7.831290           0.001254
           39              O       3.212162       1.063717       9.007218      -0.642126      31.696880 0.57245263E+03  0.13975926E+05                                 7.927914                            7.405391       0.223160       2.101449                    0.999158      28.611485      75.735307       0.698357       0.359242      -1.139056      -0.033066       0.072676      -0.035625       0.087432       0.010513      -0.055331      -0.010672       0.068139       0.091804      -0.051097      -0.030938       0.082035              8.328914       7.500118       0.296370      -2.447763       7.227150      -1.499830      10.259475           0.032376
           40              O       1.261923       8.104617       8.998008      -0.714293      39.821761 0.76635343E+03  0.20223760E+05                                 9.447027                            8.728040      -0.161718       1.938214                    0.998850      31.667581      88.550613       0.622641       0.372765      -1.123088      -0.042361      -0.052688      -0.065346       0.094024      -0.032570      -0.002607       0.047478      -0.050650       0.070936      -0.058737      -0.012997       0.071734             10.015469       8.829989       0.305133      -2.074158       8.555820       2.764224      12.660598           0.029510
           41              O       1.621862       0.088387      10.712572      -0.853935      58.154442 0.84449428E+03  0.22708600E+05                                12.043963                            9.052374       0.011613       1.990157                    0.998140      32.570772      90.304123       0.625969       0.363881      -1.136093       0.071244       0.147859      -0.014639       0.164779      -0.020872       0.002005       0.033452      -0.090215      -0.006404      -0.050813      -0.015341       0.066154             15.029013      23.739548      -2.154486      -9.495559       8.167403       1.599247      13.180089          -0.002897
           42              O       6.035576       0.493734       9.180670      -0.685025      37.735223 0.72387015E+03  0.18769183E+05                                 9.026307                            8.426356       0.005852       2.008649                    0.998522      30.471827      83.540140       0.642201       0.367833      -1.130619       0.027939       0.062711      -0.044617       0.081878      -0.021648       0.011355      -0.043000      -0.054070       0.142204      -0.058495      -0.018672       0.077168              9.548440       8.088398       0.581605       1.931441       8.444391      -1.897240      12.112531           0.029643
           43              O       4.092086       7.478372       9.111596      -0.663673      34.152941 0.62479993E+03  0.15591754E+05                                 8.354163                            7.745238       0.168382       2.068888                    0.999197      29.498041      78.949402       0.681698       0.360048      -1.138386       0.031353      -0.078352      -0.037846       0.092490       0.010436       0.055010       0.016086       0.023572       0.133620      -0.044502      -0.037207       0.081709              8.832499       7.455896       0.021500       2.543558       7.863650       1.525311      11.177952           0.028761
           44              O       5.536269       8.399601      10.961238      -0.825429      54.665305 0.80866681E+03  0.21509067E+05                                11.559215                            8.880049      -0.027251       1.994871                    0.997165      31.747079      87.518205       0.629741       0.365673      -1.134790      -0.111202      -0.096132       0.041773       0.152814      -0.004181      -0.005680      -0.022801      -0.120217       0.025652      -0.065132       0.000071       0.065061             14.132876      20.468966      -3.038377       8.731113       8.848366      -2.121669      13.081298          -0.002649
           45              O       2.542076       7.872942      11.826962      -0.491079      21.741947 0.36438878E+03  0.79952482E+04                                 6.093239                            5.823293       0.232496       2.151035                    0.997711      25.750416      65.928808       0.799900       0.348982      -1.140307       0.061329       0.115381      -0.060092       0.143823       0.086520       0.002591      -0.018033      -0.352932      -0.112837      -0.178040      -0.038436       0.216476              6.190562       4.964024       1.285821      -0.373243       7.826133      -1.069281       5.781530           0.002443
           46              O       6.492156       4.856910      14.017368      -0.642123      31.696850 0.57245233E+03  0.13975921E+05                                 7.927928                            7.405406       0.223146       2.101448                    0.999158      28.611380      75.735107       0.698354       0.359244      -1.139055      -0.076690       0.022232       0.035625       0.087434       0.000343      -0.002574      -0.056290      -0.071309       0.091806      -0.051099      -0.030936       0.082035              8.328929       7.148187       0.245029      -1.130786       7.579113      -2.638634      10.259487           0.032380
           47              O      -0.756520       5.770361      14.026578      -0.714293      39.821938 0.76635742E+03  0.20223891E+05                                 9.447053                            8.728062      -0.161692       1.938221                    0.998850      31.667653      88.550877       0.622640       0.372765      -1.123088       0.046026       0.049524       0.065346       0.094027      -0.023975       0.047357       0.004270       0.067152       0.070930      -0.058734      -0.013001       0.071735             10.015498       8.474389       0.253254       3.034691       8.911475      -1.653426      12.660630           0.029513
           48              O       7.227709       6.571344      12.312014      -0.853932      58.154219 0.84449035E+03  0.22708467E+05                                12.043934                            9.052354       0.011618       1.990160                    0.998140      32.570694      90.303835       0.625970       0.363881      -1.136093      -0.136027      -0.091840       0.014640       0.164779      -0.007116       0.032813       0.006814       0.098382      -0.006407      -0.050813      -0.015341       0.066155             15.028976       9.107356      -4.289001       2.953185      22.799513      -9.165234      13.180059          -0.002897
           49              O       7.463732       2.145344      13.843916      -0.685020      37.734960 0.72386416E+03  0.18768991E+05                                 9.026278                            8.426332       0.005847       2.008650                    0.998522      30.471663      83.539643       0.642201       0.367834      -1.130618      -0.058021      -0.036702       0.044617       0.081879      -0.013025      -0.044189       0.005028       0.064183       0.142203      -0.058495      -0.018672       0.077167              9.548407       8.270803       0.608219      -2.156163       8.261942       1.637335      12.112476           0.029645
           50              O       0.271702       3.060239      13.912990      -0.663674      34.153262 0.62480696E+03  0.15591976E+05                                 8.354219                            7.745285       0.168402       2.068893                    0.999198      29.498166      78.949887       0.681696       0.360048      -1.138386       0.082061      -0.019711       0.037846       0.092492       0.006637       0.007974       0.056760      -0.028545       0.133618      -0.044510      -0.037201       0.081711              8.832562       7.849062       0.078845       1.142179       7.470586       2.737127      11.178037           0.028763
           51              O      -0.431408       1.498201      12.063348      -0.825428      54.665263 0.80866622E+03  0.21509047E+05                                11.559211                            8.880046      -0.027256       1.994870                    0.997165      31.747054      87.518117       0.629741       0.365673      -1.134790       0.079072       0.123912      -0.041773       0.152813       0.013165      -0.021741      -0.008912       0.117596       0.025649      -0.065131       0.000070       0.065060             14.132873       9.958506      -4.571628      -3.359793      19.358817       8.333404      13.081296          -0.002649
           52              O      -0.342481       4.537059      11.197624      -0.491078      21.741693 0.36438308E+03  0.79950876E+04                                 6.093169                            5.823227       0.232500       2.151036                    0.997712      25.750354      65.928384       0.799909       0.348980      -1.140309      -0.105319      -0.077342       0.060091       0.143823       0.133327      -0.018219      -0.000038       0.288790      -0.112828      -0.178042      -0.038433       0.216475              6.190490       7.399077       1.641034      -1.004178       5.390930      -0.523674       5.781465           0.002441
           53              O       4.232784       7.546089       6.342506      -0.642123      31.696708 0.57244891E+03  0.13975814E+05                                 7.927894                            7.405374       0.223140       2.101446                    0.999158      28.611364      75.734955       0.698356       0.359243      -1.139056       0.033070      -0.072675       0.035625       0.087432       0.010513      -0.055328      -0.010673       0.068146       0.091808      -0.051101      -0.030933       0.082035              8.328892       7.500098       0.296370      -2.447752       7.227135      -1.499826      10.259443           0.032380
           54              O       6.183023       0.505189       6.351716      -0.714296      39.822028 0.76635970E+03  0.20223966E+05                                 9.447063                            8.728071      -0.161702       1.938217                    0.998850      31.667716      88.551074       0.622640       0.372765      -1.123089       0.042360       0.052690       0.065347       0.094026      -0.032569      -0.002609       0.047478      -0.050654       0.070933      -0.058736      -0.013000       0.071735             10.015510       8.830026       0.305134      -2.074171       8.555849       2.764236      12.660655           0.029509
           55              O       5.823084       8.521419       4.637152      -0.853934      58.154367 0.84449317E+03  0.22708562E+05                                12.043951                            9.052367       0.011619       1.990159                    0.998140      32.570756      90.304051       0.625969       0.363881      -1.136093      -0.071244      -0.147859       0.014639       0.164780      -0.020872       0.002006       0.033453      -0.090216      -0.006403      -0.050813      -0.015341       0.066154             15.028996      23.739516      -2.154487      -9.495546       8.167397       1.599247      13.180074          -0.002897
           56              O       1.409370       8.116072       6.169054      -0.685021      37.734982 0.72386458E+03  0.18769003E+05                                 9.026275                            8.426329       0.005835       2.008645                    0.998522      30.471700      83.539727       0.642202       0.367833      -1.130618      -0.027941      -0.062709       0.044617       0.081876      -0.021650       0.011353      -0.043000      -0.054065       0.142206      -0.058495      -0.018672       0.077167              9.548404       8.088368       0.581603       1.931429       8.444366      -1.897232      12.112479           0.029645
           57              O       3.352860       1.131434       6.238128      -0.663677      34.153179 0.62480524E+03  0.15591919E+05                                 8.354196                            7.745266       0.168398       2.068891                    0.999198      29.498177      78.949839       0.681698       0.360047      -1.138386      -0.031350       0.078354       0.037847       0.092491       0.010436       0.055013       0.016085       0.023565       0.133620      -0.044507      -0.037203       0.081710              8.832536       7.455926       0.021499       2.543573       7.863678       1.525317      11.178004           0.028756
           58              O       1.908677       0.210205       4.388486      -0.825429      54.665309 0.80866686E+03  0.21509069E+05                                11.559214                            8.880048      -0.027252       1.994871                    0.997165      31.747083      87.518210       0.629741       0.365672      -1.134790       0.111202       0.096132      -0.041773       0.152814      -0.004181      -0.005680      -0.022801      -0.120217       0.025652      -0.065131       0.000071       0.065061             14.132876      20.468966      -3.038374       8.731114       8.848364      -2.121666      13.081298          -0.002650
           59              O       4.902870       0.736864       3.522762      -0.491077      21.741974 0.36438944E+03  0.79952668E+04                                 6.093245                            5.823299       0.232498       2.151036                    0.997711      25.750429      65.928867       0.799899       0.348983      -1.140307      -0.061329      -0.115381       0.060092       0.143823       0.086520       0.002592      -0.018033      -0.352932      -0.112838      -0.178040      -0.038436       0.216477              6.190569       4.964029       1.285822      -0.373243       7.826141      -1.069284       5.781537           0.002443
           60              O       0.952790       3.752896       1.332356      -0.642124      31.697000 0.57245554E+03  0.13976017E+05                                 7.927944                            7.405419       0.223164       2.101451                    0.999158      28.611492      75.735424       0.698354       0.359243      -1.139055       0.076691      -0.022229      -0.035624       0.087434       0.000343      -0.002572      -0.056294      -0.071305       0.091803      -0.051097      -0.030940       0.082037              8.328946       7.148199       0.245029      -1.130788       7.579128      -2.638642      10.259511           0.032380
           61              O       8.201466       2.839445       1.323146      -0.714291      39.821821 0.76635482E+03  0.20223809E+05                                 9.447048                            8.728058      -0.161708       1.938218                    0.998850      31.667554      88.550618       0.622639       0.372766      -1.123087      -0.046024      -0.049524      -0.065347       0.094027      -0.023978       0.047357       0.004273       0.067151       0.070935      -0.058738      -0.012997       0.071735             10.015492       8.474386       0.253254       3.034689       8.911469      -1.653424      12.660622           0.029513
           62              O       0.217237       2.038462       3.037710      -0.853932      58.154290 0.84449150E+03  0.22708506E+05                                12.043945                            9.052361       0.011617       1.990159                    0.998140      32.570712      90.303910       0.625969       0.363881      -1.136093       0.136027       0.091840      -0.014640       0.164780      -0.007116       0.032812       0.006814       0.098382      -0.006408      -0.050813      -0.015341       0.066154             15.028990       9.107364      -4.289006       2.953189      22.799535      -9.165245      13.180072          -0.002896
           63              O      -0.018786       6.464462       1.505808      -0.685022      37.735164 0.72386883E+03  0.18769140E+05                                 9.026300                            8.426350       0.005859       2.008652                    0.998522      30.471790      83.540024       0.642201       0.367833      -1.130619       0.058023       0.036701      -0.044616       0.081880      -0.013022      -0.044189       0.005030       0.064186       0.142202      -0.058495      -0.018673       0.077168              9.548431       8.270820       0.608220      -2.156170       8.261964       1.637342      12.112510           0.029645
           64              O       7.173244       5.549567       1.436734      -0.663673      34.153048 0.62480229E+03  0.15591831E+05                                 8.354192                            7.745262       0.168392       2.068892                    0.999197      29.498035      78.949477       0.681696       0.360048      -1.138385      -0.082060       0.019714      -0.037846       0.092493       0.006635       0.007976       0.056758      -0.028550       0.133619      -0.044505      -0.037205       0.081710              8.832531       7.849038       0.078846       1.142176       7.470562       2.737113      11.177993           0.028760
           65              O       7.876354       7.111605       3.286376      -0.825427      54.665220 0.80866556E+03  0.21509025E+05                                11.559205                            8.880043      -0.027253       1.994871                    0.997165      31.747042      87.518073       0.629741       0.365673      -1.134790      -0.079073      -0.123913       0.041773       0.152813       0.013165      -0.021742      -0.008912       0.117596       0.025649      -0.065131       0.000070       0.065061             14.132865       9.958502      -4.571626      -3.359791      19.358807       8.333397      13.081286          -0.002649
           66              O       7.787427       4.072747       4.152100      -0.491077      21.741763 0.36438463E+03  0.79951310E+04                                 6.093186                            5.823243       0.232495       2.151034                    0.997711      25.750382      65.928522       0.799907       0.348980      -1.140309       0.105319       0.077342      -0.060092       0.143823       0.133327      -0.018218      -0.000038       0.288790      -0.112832      -0.178042      -0.038434       0.216476              6.190508       7.399098       1.641039      -1.004184       5.390945      -0.523677       5.781481           0.002442

******************************************************
Auxiliary information for the entire system
The total spin magnetic moment of the unit cell is   5.999748
The total net atomic charge of the unit cell is   -0.000000
Accuracy of reproducing the electrostatic potential in the unit cell:
  The inner radius (bohr) =    5.0000
  The outer radius (bohr) =   12.0000
  Valid grid points have density less than (e/(bohr^3)) =    0.0001
  The number of valid grid points were=        52306
  The rms potential error without charges in kcal/mol is=      8.25205
  The rms potential error with partial charges in kcal/mol is=      3.15889
  The RRMSE value at monopole order=      0.38280
  The rms potential error with partial charges and cloud penetration in kcal/mol is=      3.17064
  The RRMSE value at monopole order with cloud penetration is=      0.38422
  The rms potential error with partial charges and atomic dipoles in kcal/mol is=      0.67853
  The RRMSE value at dipole order=      0.08223
  The rms potential error with partial charges, atomic dipoles and cloud penetration in kcal/mol is=      0.68313
  The RRMSE value at dipole order with cloud penetration=      0.08278

******************************************************
The electron densities and ab initio electrostatic potential were computed in VASP using the PBE functional and
projector augmented wave method. See the main text of the journal article for a description of computational details.
The atomic charges, dipoles, and quadrupoles were computed with the DDEC6 method as described in
(a) T. A. Manz and N. Gabaldon Limas, RSC Adv. 6 (2016) 47771-47801 DOI: 10.1039/c6ra04656h
(b) N. Gabaldon Limas and T. A. Manz, RSC Adv. 8 (2018) 2678-2707 DOI: 10.1039/c7ra11829e.
For each atom in the material, the electron cloud parameters were fit to the spherically averaged atom-in-material
electron density using radial positions for which this density was between 10^-4 and 10^-2 electrons per cubic bohr.
The polarizabilities, dispersion coefficients, and quantum Drude oscillator (QDO) parameters were fit using the MCLF method.
The magnetic structure of the system was optimized in VASP from the default ferromagnetic initial guess using spin polarization.
The atomic spin moments (ASMs) were computed on this optimized magnetic structure using the DDEC6 partition as inputs
to the method of T. A. Manz and D. S. Sholl, J. Chem. Theory Comput. 7 (2011) 4146-4164 DOI: 10.1021/ct200539n.
The RMSE and RRMSE were computed using a uniform grid with Ewald summation.
