# Supplementary material for: A collection of forcefield precursors for metal–organic frameworks
Source: RSC Adv. 2019 Nov 13;9(63):36492–507. doi: 10.1039/c9ra07327b (PMC9075174; doi:10.1039/c9ra07327b)
Supplement: RA-009-C9RA07327B-s4172 [file RA-009-C9RA07327B-s4172.xyz]

   66
jmolscript: load "" {1 1 1} spacegroup "x,y,z" unitcell [{      9.720000     0.000000     0.000000 }, {     -1.534951     9.598038     0.000000 }, {     -0.752156    -0.882001    15.683421 }]
La    -1.967273     8.824144    11.762566     2.146950
La     9.400166    -0.108107     3.920855     2.146951
P      2.917051    -0.128249    10.093693     1.214660
P      4.315125     8.770770    10.214769     1.192440
P      7.644106     5.414840    13.431439     1.214660
P     -0.922472     2.629004    13.310363     1.192439
P      4.515842     8.844286     5.589728     1.214660
P      3.117768    -0.054733     5.468652     1.192440
P     -0.211213     3.301197     2.251982     1.214659
P      8.355365     6.087033     2.373058     1.192440
H      3.798884     0.816456    12.720823     0.174105
H      5.366029     0.495363    12.712981     0.161833
H      4.749785     1.500668    11.630825     0.165184
H      3.132830     7.207022    11.966450     0.360567
H      6.850511     4.394887    10.804309     0.174104
H      7.415054     2.898112    10.812150     0.161833
H      6.325048     3.347869    11.894306     0.165184
H      0.434950     4.043406    11.558681     0.360567
H      3.634009     7.899581     2.962598     0.174104
H      2.066864     8.220674     2.970440     0.161833
H      2.683108     7.215369     4.052596     0.165184
H      4.300063     1.509015     3.716971     0.360566
H      0.582382     4.321150     4.879112     0.174104
H      0.017839     5.817925     4.871271     0.161833
H      1.107845     5.368168     3.789115     0.165184
H      6.997943     4.672631     4.124740     0.360567
Ru     4.750177     0.706233     7.874489     0.980095
Ru     7.861732     4.354938    -0.032778     0.980097
Ru     2.682716     8.009804     7.808932     0.980095
Ru     0.323317     5.243100     0.032778     0.980095
C      4.340385    -0.485991    11.203452    -0.126610
C      4.585605     0.686501    12.152456    -0.468356
C      8.222127     4.065859    12.321680    -0.126610
C      7.103072     3.638559    11.372676    -0.468355
C      3.092508     9.202028     4.479969    -0.126610
C      2.847288     8.029536     3.530965    -0.468356
C     -0.789234     4.650178     3.361741    -0.126610
C      0.329821     5.077478     4.310745    -0.468356
O      3.302093     1.095590     9.237064    -0.644603
O      1.189563     8.233015     9.176683    -0.696053
O      1.702459     0.136891    10.936049    -0.795019
O      6.101843     0.439069     9.363630    -0.678727
O      4.009914     7.578310     9.286310    -0.657329
O      5.456292     8.487006    11.144012    -0.792358
O      2.422110     7.946529    11.973665    -0.463303
O      6.496428     4.841365    14.288067    -0.644605
O     -0.885043     5.800268    14.348448    -0.696051
O      7.190489     6.572322    12.589082    -0.795019
O      7.586839     2.180420    14.161502    -0.678730
O      0.206827     3.118695    14.238821    -0.657327
O     -0.462060     1.546967    12.381120    -0.792358
O     -0.407513     4.628428    11.551467    -0.463303
O      4.130800     7.620447     6.446357    -0.644607
O      6.243330     0.483022     6.506738    -0.696049
O      5.730434     8.579146     4.747372    -0.795019
O      1.331050     8.276968     6.319791    -0.678731
O      3.422979     1.137727     6.397111    -0.657325
O      1.976601     0.229031     4.539409    -0.792358
O      5.010783     0.769508     3.709756    -0.463303
O      0.936465     3.874672     1.395354    -0.644604
O      8.317936     2.915769     1.334973    -0.696051
O      0.242404     2.143715     3.094339    -0.795018
O     -0.153946     6.535617     1.521919    -0.678729
O      7.226066     5.597342     1.444600    -0.657328
O      7.894953     7.169070     3.302301    -0.792358
O      7.840406     4.087609     4.131954    -0.463303

The following XYZ coordinates are in angstroms. Other properties are in atomic units.
The sperically averaged electron density of each atom fit to a function of the form exp(a - br)
eigen_1, eigen_2 and eigen_3 are the three eigenvalues of traceless quadrupole moment tensor
  atom number  atomic symbol              X              Y              Z     net charge C6 coefficient C8 coefficient C10 coefficient fluctuating dipole atomic polarizability isotropic forcefield polarizability              a              b squared Pearson coefficient          <r^3>          <r^4>         wp_QDO          m_QDO          q_QDO       dipole_x       dipole_y       dipole_z         dipole            Qxy            Qxz            Qyz     Q(x^2-y^2)  Q(3z^2 - R^2)        eigen_1        eigen_2        eigen_3 static polarizability      alpha(xx)      alpha(xy)      alpha(xz)      alpha(yy)      alpha(yz)      alpha(zz) atomic spin moment
            1             La      -1.967273       8.824144      11.762566       2.146950     141.511093 0.32376854E+04  0.11348011E+06                                18.901722                           16.089589       2.231891       2.337243                    0.999808      90.715103     227.739681       0.582820       0.299838      -1.280119      -0.015370       0.013107      -0.000001       0.020200      -0.043978       0.026145       0.030658       0.014065       0.599455      -0.149099      -0.055373       0.204471             21.841109      25.553194       2.157869      -0.761597      26.243387      -0.893079      13.726744          -0.013382
            2             La       9.400166      -0.108107       3.920855       2.146951     141.510787 0.32376768E+04  0.11347973E+06                                18.901688                           16.089562       2.231898       2.337245                    0.999808      90.715081     227.739506       0.582821       0.299838      -1.280119       0.015369      -0.013107      -0.000000       0.020199      -0.043978       0.026145       0.030659       0.014066       0.599455      -0.149099      -0.055372       0.204471             21.841068      25.553146       2.157865      -0.761594      26.243339      -0.893076      13.726720          -0.013373
            3              P       2.917051      -0.128249      10.093693       1.214660      77.685918 0.14797695E+04  0.46593780E+05                                14.504013                           11.970793       0.051144       1.791823                    0.999279      52.305903     166.210735       0.535660       0.363147      -1.116843      -0.162084       0.066900      -0.000580       0.175348       0.006850       0.044952       0.024980      -0.245197       0.005998      -0.138034       0.010408       0.127626             16.640604      20.109016      -1.031976      -4.642699      11.190337       0.948587      18.622457           0.002815
            4              P       4.315125       8.770770      10.214769       1.192440      76.315966 0.14721766E+04  0.46241815E+05                                14.210338                           11.862765       0.160735       1.817306                    0.999449      52.566135     166.207464       0.543986       0.358462      -1.121767       0.164489      -0.045461       0.003840       0.170698       0.008296      -0.028903       0.006607      -0.236137      -0.015312      -0.123006       0.001840       0.121166             16.167273      18.329144      -1.287481       4.907835      11.517180      -0.558548      18.655495           0.002721
            5              P       7.644106       5.414840      13.431439       1.214660      77.685966 0.14797706E+04  0.46593832E+05                                14.504025                           11.970802       0.051146       1.791824                    0.999279      52.305951     166.210988       0.535659       0.363148      -1.116843      -0.091655       0.149486       0.000580       0.175348       0.044742       0.017566       0.048332       0.228696       0.005997      -0.138033       0.010408       0.127625             16.640619      11.734603      -2.371240       1.669844      19.564778      -4.434657      18.622474           0.002815
            6              P      -0.922472       2.629004      13.310363       1.192439      76.315951 0.14721763E+04  0.46241804E+05                                14.210334                           11.862762       0.160736       1.817307                    0.999449      52.566148     166.207506       0.543986       0.358462      -1.121767       0.070867      -0.155245      -0.003840       0.170698       0.044705       0.011089      -0.027497       0.219186      -0.015312      -0.123007       0.001840       0.121167             16.167268      12.088577      -2.285487      -1.326565      17.757740       4.758051      18.655487           0.002720
            7              P       4.515842       8.844286       5.589728       1.214660      77.685917 0.14797695E+04  0.46593779E+05                                14.504014                           11.970793       0.051144       1.791823                    0.999279      52.305901     166.210731       0.535660       0.363148      -1.116843       0.162084      -0.066899       0.000580       0.175348       0.006849       0.044952       0.024979      -0.245198       0.005997      -0.138034       0.010408       0.127626             16.640604      20.109018      -1.031974      -4.642701      11.190337       0.948587      18.622457           0.002815
            8              P       3.117768      -0.054733       5.468652       1.192440      76.315942 0.14721761E+04  0.46241796E+05                                14.210335                           11.862763       0.160735       1.817306                    0.999449      52.566129     166.207451       0.543986       0.358462      -1.121767      -0.164488       0.045462      -0.003840       0.170698       0.008297      -0.028903       0.006608      -0.236135      -0.015312      -0.123005       0.001840       0.121166             16.167270      18.329139      -1.287484       4.907832      11.517180      -0.558549      18.655491           0.002721
            9              P      -0.211213       3.301197       2.251982       1.214659      77.685981 0.14797712E+04  0.46593851E+05                                14.504026                           11.970804       0.051146       1.791824                    0.999279      52.305951     166.210973       0.535659       0.363148      -1.116843       0.091655      -0.149486      -0.000580       0.175348       0.044742       0.017566       0.048332       0.228696       0.005997      -0.138033       0.010408       0.127625             16.640619      11.734603      -2.371242       1.669845      19.564779      -4.434654      18.622474           0.002815
           10              P       8.355365       6.087033       2.373058       1.192440      76.315928 0.14721756E+04  0.46241778E+05                                14.210331                           11.862759       0.160736       1.817307                    0.999449      52.566141     166.207479       0.543986       0.358462      -1.121767      -0.070867       0.155246       0.003840       0.170699       0.044705       0.011089      -0.027497       0.219186      -0.015311      -0.123007       0.001840       0.121167             16.167264      12.088576      -2.285485      -1.326562      17.757732       4.758048      18.655485           0.002721
           11              H       3.798884       0.816456      12.720823       0.174105       0.965116 0.70222166E+01  0.65864052E+02                                 1.556203                            1.503808      -0.830350       2.511818                    0.999624       2.991411       7.844468       0.540742       1.207652      -0.728714      -0.016526      -0.001261       0.008837       0.018782       0.000167      -0.003133       0.004399       0.001263      -0.002630      -0.005843       0.000785       0.005058              1.572968       1.852694      -0.077480      -0.361114       1.314051       0.095987       1.552159           0.000093
           12              H       5.366029       0.495363      12.712981       0.161833       1.102717 0.84520369E+01  0.84098345E+02                                 1.778227                            1.710179      -1.053627       2.396353                    0.997634       3.388532       9.540885       0.474381       1.297636      -0.706682       0.012706      -0.006778       0.011605       0.018495      -0.001513       0.005446       0.001260      -0.001909       0.006488      -0.006387       0.000481       0.005906              1.805424       2.105255      -0.038564       0.474884       1.518542      -0.007884       1.792474           0.000032
           13              H       4.749785       1.500668      11.630825       0.165184       0.979861 0.74282952E+01  0.71522716E+02                                 1.634544                            1.595245      -1.036304       2.405121                    0.997704       3.296588       9.113374       0.495170       1.284686      -0.708870       0.000914       0.014859      -0.015184       0.021264      -0.000382      -0.001028      -0.004407      -0.011772       0.000978      -0.006331      -0.001863       0.008194              1.643663       1.437623       0.210289      -0.047931       1.953525      -0.266611       1.539839           0.000146
           14              H       3.132830       7.207022      11.966450       0.360567       0.878142 0.64323365E+01  0.60006965E+02                                 1.568436                            1.528197      -1.327342       2.361508                    0.998201       2.646116       7.304582       0.482227       1.361511      -0.695588       0.026788      -0.042106       0.006666       0.050348      -0.012061      -0.007213      -0.013877      -0.019032      -0.047072      -0.025985       0.000389       0.025596              1.576328       1.572452      -0.296636       0.018833       1.824716      -0.122679       1.331817           0.000112
           15              H       6.850511       4.394887      10.804309       0.174104       0.965116 0.70222166E+01  0.65864052E+02                                 1.556204                            1.503808      -0.830345       2.511820                    0.999624       2.991411       7.844468       0.540742       1.207652      -0.728714      -0.001364       0.016517      -0.008837       0.018782      -0.000038       0.004838      -0.002399      -0.001305      -0.002630      -0.005843       0.000785       0.005058              1.572968       1.351647      -0.157610       0.151808       1.815098      -0.341425       1.552159           0.000092
           16              H       7.415054       2.898112      10.812150       0.161833       1.102716 0.84520329E+01  0.84098310E+02                                 1.778229                            1.710180      -1.053627       2.396354                    0.997634       3.388531       9.540888       0.474380       1.297638      -0.706682       0.008699      -0.011476      -0.011605       0.018495      -0.001140       0.000384       0.005576       0.002757       0.006488      -0.006387       0.000481       0.005906              1.805425       1.545201      -0.128131      -0.082777       2.078597       0.467682       1.792476           0.000032
           17              H       6.325048       3.347869      11.894306       0.165184       0.979859 0.74282752E+01  0.71522477E+02                                 1.634541                            1.595243      -1.036299       2.405123                    0.997704       3.296585       9.113363       0.495170       1.284686      -0.708870      -0.014528      -0.003249       0.015184       0.021264       0.001473      -0.004190      -0.001710       0.011422       0.000978      -0.006330      -0.001863       0.008194              1.643661       1.875075       0.280248      -0.255697       1.516070      -0.089432       1.539837           0.000146
           18              H       0.434950       4.043406      11.558681       0.360567       0.878141 0.64323209E+01  0.60006775E+02                                 1.568434                            1.528195      -1.327340       2.361509                    0.998201       2.646112       7.304565       0.482228       1.361510      -0.695588       0.045808      -0.019802      -0.006666       0.050348      -0.008491      -0.012564      -0.009314       0.025606      -0.047071      -0.025985       0.000388       0.025596              1.576326       1.910934      -0.242504      -0.124114       1.486228      -0.000776       1.331815           0.000111
           19              H       3.634009       7.899581       2.962598       0.174104       0.965122 0.70222710E+01  0.65864707E+02                                 1.556211                            1.503815      -0.830356       2.511814                    0.999624       2.991422       7.844512       0.540740       1.207654      -0.728714       0.016525       0.001262      -0.008837       0.018782       0.000167      -0.003133       0.004399       0.001263      -0.002630      -0.005843       0.000786       0.005057              1.572976       1.852704      -0.077481      -0.361116       1.314057       0.095988       1.552167           0.000093
           20              H       2.066864       8.220674       2.970440       0.161833       1.102718 0.84520450E+01  0.84098453E+02                                 1.778229                            1.710180      -1.053628       2.396353                    0.997634       3.388534       9.540895       0.474380       1.297637      -0.706682      -0.012706       0.006778      -0.011605       0.018495      -0.001513       0.005446       0.001260      -0.001909       0.006488      -0.006387       0.000481       0.005906              1.805425       2.105257      -0.038565       0.474885       1.518543      -0.007884       1.792476           0.000032
           21              H       2.683108       7.215369       4.052596       0.165184       0.979861 0.74282940E+01  0.71522714E+02                                 1.634544                            1.595246      -1.036303       2.405122                    0.997704       3.296589       9.113382       0.495169       1.284688      -0.708869      -0.000914      -0.014859       0.015184       0.021264      -0.000382      -0.001028      -0.004407      -0.011772       0.000978      -0.006331      -0.001863       0.008194              1.643663       1.437624       0.210290      -0.047932       1.953526      -0.266612       1.539840           0.000147
           22              H       4.300063       1.509015       3.716971       0.360566       0.878141 0.64323176E+01  0.60006727E+02                                 1.568433                            1.528193      -1.327341       2.361508                    0.998201       2.646112       7.304560       0.482229       1.361509      -0.695589      -0.026788       0.042106      -0.006666       0.050348      -0.012061      -0.007213      -0.013877      -0.019032      -0.047071      -0.025985       0.000388       0.025596              1.576324       1.572448      -0.296635       0.018833       1.824711      -0.122679       1.331814           0.000111
           23              H       0.582382       4.321150       4.879112       0.174104       0.965121 0.70222594E+01  0.65864572E+02                                 1.556210                            1.503814      -0.830350       2.511818                    0.999624       2.991419       7.844503       0.540740       1.207654      -0.728714       0.001364      -0.016517       0.008837       0.018782      -0.000038       0.004838      -0.002399      -0.001305      -0.002630      -0.005843       0.000785       0.005058              1.572975       1.351653      -0.157611       0.151810       1.815106      -0.341427       1.552165           0.000092
           24              H       0.017839       5.817925       4.871271       0.161833       1.102718 0.84520510E+01  0.84098559E+02                                 1.778232                            1.710183      -1.053626       2.396354                    0.997634       3.388536       9.540915       0.474379       1.297641      -0.706681      -0.008699       0.011476       0.011605       0.018495      -0.001140       0.000384       0.005576       0.002757       0.006488      -0.006387       0.000481       0.005906              1.805429       1.545204      -0.128131      -0.082778       2.078603       0.467683       1.792480           0.000032
           25              H       1.107845       5.368168       3.789115       0.165184       0.979858 0.74282667E+01  0.71522381E+02                                 1.634541                            1.595243      -1.036298       2.405124                    0.997704       3.296584       9.113362       0.495170       1.284687      -0.708870       0.014528       0.003249      -0.015184       0.021264       0.001473      -0.004190      -0.001710       0.011422       0.000978      -0.006330      -0.001864       0.008194              1.643660       1.875074       0.280248      -0.255697       1.516070      -0.089432       1.539837           0.000146
           26              H       6.997943       4.672631       4.124740       0.360567       0.878140 0.64323111E+01  0.60006663E+02                                 1.568433                            1.528194      -1.327339       2.361509                    0.998201       2.646111       7.304562       0.482228       1.361511      -0.695588      -0.045808       0.019802       0.006666       0.050348      -0.008491      -0.012564      -0.009314       0.025606      -0.047071      -0.025985       0.000388       0.025596              1.576325       1.910932      -0.242504      -0.124114       1.486227      -0.000776       1.331814           0.000111
           27             Ru       4.750177       0.706233       7.874489       0.980095     123.153489 0.28507736E+04  0.97419358E+05                                16.623587                           14.445100       2.049341       2.319296                    0.998987      78.681996     199.218481       0.653001       0.274479      -1.300256       0.113259       0.461649       0.008579       0.475417      -0.055147       0.016238      -0.010324       0.229147      -0.136287      -0.105153      -0.046386       0.151539             19.139631      16.859219      -0.963323       0.044617      10.665744       0.017125      29.893930           1.385519
           28             Ru       7.861732       4.354938      -0.032778       0.980097     123.153227 0.28507650E+04  0.97418884E+05                                16.623443                           14.444975       2.049381       2.319308                    0.998987      78.682576     199.219063       0.653012       0.274475      -1.300262      -0.437974      -0.184741      -0.008579       0.475420      -0.088109      -0.012754       0.014406      -0.183293      -0.136329      -0.105122      -0.046401       0.151522             19.139462      11.120532      -1.881046       0.009863      16.404203       0.046761      29.893653           1.385514
           29             Ru       2.682716       8.009804       7.808932       0.980095     123.153388 0.28507692E+04  0.97419010E+05                                16.623387                           14.444927       2.049398       2.319313                    0.998987      78.683013     199.219778       0.653017       0.274473      -1.300266      -0.113259      -0.461653      -0.008579       0.475421      -0.055133       0.016238      -0.010322       0.229088      -0.136349      -0.105110      -0.046406       0.151516             19.139396      16.859032      -0.963317       0.044616      10.665617       0.017124      29.893538           1.385520
           30             Ru       0.323317       5.243100       0.032778       0.980095     123.153438 0.28507716E+04  0.97419195E+05                                16.623490                           14.445017       2.049368       2.319304                    0.998987      78.682491     199.219103       0.653009       0.274476      -1.300261       0.437974       0.184741       0.008579       0.475420      -0.088112      -0.012754       0.014406      -0.183299      -0.136322      -0.105127      -0.046398       0.151525             19.139517      11.120564      -1.881050       0.009864      16.404244       0.046761      29.893744           1.385520
           31              C       4.340385      -0.485991      11.203452      -0.126610      33.997252 0.60914575E+03  0.15437906E+05                                 9.130876                            8.264274      -0.365661       1.866402                    0.994783      30.225336      87.540838       0.574804       0.420455      -1.071474      -0.036379      -0.018681       0.232921       0.236483       0.051749      -0.020858      -0.011327      -0.152571      -0.103548      -0.081053      -0.030376       0.111429              9.787434       9.737773       0.504709       0.460585       9.683960       0.785841       9.940568          -0.000656
           32              C       4.585605       0.686501      12.152456      -0.468356      26.946406 0.45821382E+03  0.10956602E+05                                 7.691197                            6.984197      -0.005670       1.953733                    0.997902      32.692861      95.968941       0.641656       0.399205      -1.071417      -0.021400      -0.072140      -0.042006       0.086178       0.013192       0.011223       0.028563      -0.071997      -0.011856      -0.037997      -0.017617       0.055613              8.035059       7.776507       0.894676       0.705558       8.259719       1.788177       8.068950           0.001050
           33              C       8.222127       4.065859      12.321680      -0.126610      33.997251 0.60914571E+03  0.15437904E+05                                 9.130874                            8.264272      -0.365659       1.866403                    0.994783      30.225334      87.540811       0.574804       0.420455      -1.071474       0.012702       0.038873      -0.232921       0.236484       0.072959      -0.007891      -0.022385       0.112684      -0.103548      -0.081053      -0.030376       0.111429              9.787431       9.527890       0.471146       0.703247       9.893835       0.578907       9.940568          -0.000656
           34              C       7.103072       3.638559      11.372676      -0.468355      26.946372 0.45821306E+03  0.10956580E+05                                 7.691190                            6.984190      -0.005671       1.953733                    0.997902      32.692835      95.968843       0.641657       0.399205      -1.071417       0.067855       0.032524       0.042006       0.086178       0.023761       0.026432       0.015593       0.060180      -0.011856      -0.037997      -0.017616       0.055613              8.035052       7.968637       0.925403       1.654317       8.067573       0.979090       8.068945           0.001049
           35              C       3.092508       9.202028       4.479969      -0.126610      33.997252 0.60914580E+03  0.15437908E+05                                 9.130877                            8.264274      -0.365661       1.866402                    0.994783      30.225335      87.540835       0.574804       0.420455      -1.071474       0.036379       0.018681      -0.232921       0.236483       0.051749      -0.020858      -0.011327      -0.152571      -0.103547      -0.081053      -0.030376       0.111429              9.787434       9.737773       0.504708       0.460584       9.683959       0.785843       9.940570          -0.000657
           36              C       2.847288       8.029536       3.530965      -0.468356      26.946426 0.45821426E+03  0.10956617E+05                                 7.691201                            6.984200      -0.005671       1.953732                    0.997902      32.692889      95.969071       0.641656       0.399205      -1.071417       0.021400       0.072140       0.042007       0.086178       0.013192       0.011223       0.028563      -0.071998      -0.011857      -0.037997      -0.017617       0.055613              8.035064       7.776514       0.894675       0.705555       8.259721       1.788178       8.068957           0.001050
           37              C      -0.789234       4.650178       3.361741      -0.126610      33.997251 0.60914568E+03  0.15437904E+05                                 9.130875                            8.264272      -0.365659       1.866403                    0.994783      30.225337      87.540831       0.574804       0.420455      -1.071474      -0.012702      -0.038873       0.232921       0.236484       0.072959      -0.007891      -0.022385       0.112684      -0.103548      -0.081053      -0.030376       0.111429              9.787433       9.527892       0.471146       0.703250       9.893835       0.578907       9.940571          -0.000657
           38              C       0.329821       5.077478       4.310745      -0.468356      26.946382 0.45821323E+03  0.10956586E+05                                 7.691194                            6.984193      -0.005673       1.953732                    0.997902      32.692850      95.968934       0.641656       0.399205      -1.071417      -0.067855      -0.032524      -0.042006       0.086178       0.023761       0.026432       0.015594       0.060179      -0.011858      -0.037997      -0.017616       0.055614              8.035057       7.968640       0.925402       1.654319       8.067580       0.979090       8.068949           0.001050
           39              O       3.302093       1.095590       9.237064      -0.644603      31.974335 0.58661314E+03  0.14412071E+05                                 7.974850                            7.501617       0.160378       2.076055                    0.999065      28.931979      76.871599       0.693014       0.359740      -1.138451      -0.023797       0.074707      -0.030758       0.084223       0.012506      -0.055644      -0.014581       0.050107       0.095803      -0.044087      -0.036266       0.080353              8.328032       7.409956       0.242424      -2.258236       7.466834      -1.418491      10.107305           0.030503
           40              O       1.189563       8.233015       9.176683      -0.696053      38.352704 0.73885812E+03  0.19299975E+05                                 9.161860                            8.538712      -0.117300       1.955242                    0.998963      31.277807      86.707951       0.633659       0.370045      -1.126365      -0.028372      -0.067584      -0.041144       0.084056      -0.025364      -0.019345       0.045755      -0.048638       0.074594      -0.047572      -0.025902       0.073474              9.642005       8.534257       0.368869      -1.837662       8.287523       2.582603      12.104236           0.030769
           41              O       1.702459       0.136891      10.936049      -0.795019      48.764372 0.71845554E+03  0.18483914E+05                                10.590276                            8.241812       0.282982       2.103666                    0.997974      30.552025      81.833054       0.671483       0.354549      -1.147850       0.059752       0.103733       0.002722       0.119742      -0.008705      -0.007301       0.015834      -0.053224      -0.011678      -0.027260      -0.009651       0.036912             12.880794      19.950063      -1.795531      -7.619703       7.340924       1.326340      11.351395          -0.002583
           42              O       6.101843       0.439069       9.363630      -0.678727      36.760168 0.70165576E+03  0.18047858E+05                                 8.845048                            8.281944       0.035706       2.019224                    0.998911      30.264720      82.578792       0.649580       0.366583      -1.131839       0.028450       0.060019      -0.037750       0.076399      -0.026183       0.015033      -0.041718      -0.044926       0.126430      -0.055774      -0.018541       0.074315              9.321281       7.878735       0.558958       1.777503       8.292521      -1.925076      11.792586           0.027832
           43              O       4.009914       7.578310       9.286310      -0.657329      34.375168 0.62997862E+03  0.15773302E+05                                 8.426384                            7.808934       0.026432       2.021850                    0.999077      29.650680      79.817331       0.673939       0.362985      -1.134647       0.019264      -0.077145      -0.040771       0.089358       0.010286       0.053229       0.018989       0.031764       0.084225      -0.041583      -0.032559       0.074142              8.905105       7.377586       0.045211       2.495062       8.013010       1.637629      11.324720           0.028407
           44              O       5.456292       8.487006      11.144012      -0.792358      49.213844 0.74148012E+03  0.19235701E+05                                10.664741                            8.406926       0.228126       2.083468                    0.996952      30.587515      82.387126       0.660528       0.357442      -1.145020      -0.069496      -0.060618       0.016984       0.093770      -0.003519       0.005687      -0.009040      -0.063994       0.013872      -0.035200       0.002205       0.032995             12.799684      18.560045      -2.394824       7.595755       7.968359      -1.651931      11.870648          -0.002531
           45              O       2.422110       7.946529      11.973665      -0.463303      24.843356 0.41484456E+03  0.93642723E+04                                 6.604131                            6.160102       0.352547       2.173987                    0.998382      26.309536      67.425035       0.791035       0.343022      -1.149875       0.047261       0.127928      -0.075025       0.155653      -0.046314      -0.028356      -0.106440      -0.216336      -0.297040      -0.156422      -0.044184       0.200606              6.792187       5.973033       0.048260      -0.540789       8.665267      -2.150486       5.738261           0.002626
           46              O       6.496428       4.841365      14.288067      -0.644605      31.974536 0.58661769E+03  0.14412211E+05                                 7.974879                            7.501643       0.160391       2.076058                    0.999065      28.932098      76.871988       0.693014       0.359740      -1.138451      -0.077529       0.011699       0.030758       0.084224       0.004070      -0.005610      -0.057250      -0.055402       0.095801      -0.044084      -0.036270       0.080354              8.328064       7.389839       0.239203      -1.044084       7.487006      -2.453916      10.107346           0.030504
           47              O      -0.885043       5.800268      14.348448      -0.696051      38.352497 0.73885321E+03  0.19299816E+05                                 9.161835                            8.538690      -0.117313       1.955240                    0.998963      31.277689      86.707577       0.633659       0.370046      -1.126364       0.062254       0.038689       0.041144       0.084055      -0.016516       0.048236      -0.011875       0.062031       0.074596      -0.047572      -0.025901       0.073474              9.641977       8.178619       0.311997       2.840386       8.643118      -1.406761      12.104194           0.030768
           48              O       7.190489       6.572322      12.589082      -0.795019      48.764394 0.71845573E+03  0.18483921E+05                                10.590281                            8.241814       0.282984       2.103667                    0.997974      30.552018      81.833043       0.671483       0.354549      -1.147850      -0.092995      -0.075384      -0.002722       0.119742       0.000029       0.016788      -0.004709       0.056000      -0.011677      -0.027261      -0.009651       0.036912             12.880803       8.215341      -3.672187       2.512976      19.075665      -7.314652      11.351403          -0.002583
           49              O       7.586839       2.180420      14.161502      -0.678730      36.760391 0.70166114E+03  0.18048031E+05                                 8.845079                            8.281973       0.035719       2.019227                    0.998911      30.264841      82.579190       0.649579       0.366582      -1.131840      -0.054776      -0.037570       0.037751       0.076400      -0.017870      -0.043569       0.008258       0.059021       0.126429      -0.055774      -0.018542       0.074315              9.321314       8.107904       0.595606      -2.181627       8.063407       1.451206      11.792631           0.027832
           50              O       0.206827       3.118695      14.238821      -0.657327      34.374965 0.62997386E+03  0.15773154E+05                                 8.426354                            7.808907       0.026421       2.021848                    0.999077      29.650571      79.816971       0.673939       0.362985      -1.134647       0.079219      -0.006842       0.040770       0.089357       0.004819       0.010346       0.055558      -0.036597       0.084225      -0.041581      -0.032559       0.074141              8.905073       7.983039       0.142045       1.223066       7.407509       2.722352      11.324672           0.028407
           51              O      -0.462060       1.546967      12.381120      -0.792358      49.213794 0.74147927E+03  0.19235674E+05                                10.664734                            8.406921       0.228126       2.083468                    0.996952      30.587501      82.387077       0.660528       0.357443      -1.145020       0.048883       0.078197      -0.016984       0.093770       0.006635      -0.009825       0.004188       0.062998       0.013872      -0.035200       0.002205       0.032995             12.799674       8.979359      -3.926992      -2.830696      17.549023       7.239573      11.870641          -0.002532
           52              O      -0.407513       4.628428      11.551467      -0.463303      24.843328 0.41484391E+03  0.93642535E+04                                 6.604124                            6.160096       0.352549       2.173988                    0.998382      26.309523      67.424970       0.791036       0.343022      -1.149875      -0.118860      -0.066871       0.075024       0.155653      -0.010269      -0.100626      -0.044809       0.234435      -0.297039      -0.156422      -0.044184       0.200606              6.792180       8.583068       0.465666      -2.038102       6.055216      -0.873599       5.738256           0.002626
           53              O       4.130800       7.620447       6.446357      -0.644607      31.974630 0.58661988E+03  0.14412277E+05                                 7.974889                            7.501652       0.160401       2.076059                    0.999065      28.932170      76.872190       0.693014       0.359740      -1.138452       0.023794      -0.074709       0.030759       0.084224       0.012506      -0.055647      -0.014580       0.050099       0.095799      -0.044083      -0.036272       0.080354              8.328074       7.409994       0.242423      -2.258252       7.466867      -1.418498      10.107361           0.030503
           54              O       6.243330       0.483022       6.506738      -0.696049      38.352318 0.73884891E+03  0.19299676E+05                                 9.161810                            8.538668      -0.117322       1.955239                    0.998963      31.277589      86.707241       0.633659       0.370046      -1.126364       0.028374       0.067581       0.041143       0.084053      -0.025367      -0.019341       0.045755      -0.048632       0.074598      -0.047573      -0.025900       0.073473              9.641951       8.534207       0.368867      -1.837646       8.287484       2.582588      12.104160           0.030768
           55              O       5.730434       8.579146       4.747372      -0.795019      48.764395 0.71845590E+03  0.18483927E+05                                10.590281                            8.241815       0.282981       2.103666                    0.997974      30.552027      81.833072       0.671483       0.354549      -1.147850      -0.059752      -0.103732      -0.002722       0.119742      -0.008705      -0.007301       0.015833      -0.053224      -0.011678      -0.027260      -0.009651       0.036911             12.880800      19.950076      -1.795528      -7.619707       7.340926       1.326339      11.351399          -0.002582
           56              O       1.331050       8.276968       6.319791      -0.678731      36.760532 0.70166438E+03  0.18048135E+05                                 8.845098                            8.281989       0.035727       2.019228                    0.998911      30.264916      82.579435       0.649579       0.366582      -1.131840      -0.028448      -0.060022       0.037751       0.076401      -0.026181       0.015036      -0.041718      -0.044932       0.126428      -0.055773      -0.018542       0.074315              9.321336       7.878781       0.558962       1.777520       8.292562      -1.925087      11.792663           0.027833
           57              O       3.422979       1.137727       6.397111      -0.657325      34.374866 0.62997179E+03  0.15773090E+05                                 8.426346                            7.808900       0.026410       2.021846                    0.999077      29.650487      79.816735       0.673939       0.362986      -1.134646      -0.019268       0.077143       0.040770       0.089356       0.010285       0.053226       0.018991       0.031772       0.084227      -0.041580      -0.032561       0.074141              8.905064       7.377552       0.045213       2.495046       8.012979       1.637623      11.324661           0.028406
           58              O       1.976601       0.229031       4.539409      -0.792358      49.213850 0.74148026E+03  0.19235706E+05                                10.664742                            8.406926       0.228126       2.083467                    0.996952      30.587519      82.387140       0.660528       0.357442      -1.145020       0.069496       0.060618      -0.016984       0.093770      -0.003520       0.005687      -0.009040      -0.063994       0.013872      -0.035200       0.002205       0.032995             12.799685      18.560044      -2.394828       7.595754       7.968363      -1.651934      11.870648          -0.002531
           59              O       5.010783       0.769508       3.709756      -0.463303      24.843307 0.41484346E+03  0.93642405E+04                                 6.604119                            6.160091       0.352549       2.173988                    0.998382      26.309519      67.424943       0.791036       0.343021      -1.149875      -0.047261      -0.127928       0.075025       0.155653      -0.046314      -0.028356      -0.106440      -0.216336      -0.297039      -0.156422      -0.044184       0.200606              6.792174       5.973022       0.048260      -0.540788       8.665252      -2.150480       5.738249           0.002626
           60              O       0.936465       3.874672       1.395354      -0.644604      31.974421 0.58661504E+03  0.14412128E+05                                 7.974858                            7.501624       0.160391       2.076058                    0.999065      28.932050      76.871798       0.693015       0.359740      -1.138451       0.077529      -0.011699      -0.030758       0.084224       0.004070      -0.005610      -0.057250      -0.055402       0.095801      -0.044084      -0.036269       0.080353              8.328040       7.389820       0.239202      -1.044081       7.486986      -2.453906      10.107315           0.030504
           61              O       8.317936       2.915769       1.334973      -0.696051      38.352527 0.73885390E+03  0.19299838E+05                                 9.161837                            8.538692      -0.117309       1.955241                    0.998963      31.277713      86.707644       0.633659       0.370046      -1.126365      -0.062255      -0.038690      -0.041144       0.084056      -0.016515       0.048236      -0.011876       0.062031       0.074595      -0.047572      -0.025902       0.073474              9.641980       8.178620       0.311997       2.840387       8.643121      -1.406761      12.104197           0.030768
           62              O       0.242404       2.143715       3.094339      -0.795018      48.764375 0.71845549E+03  0.18483913E+05                                10.590278                            8.241812       0.282984       2.103667                    0.997974      30.552016      81.833033       0.671483       0.354549      -1.147850       0.092995       0.075384       0.002723       0.119742       0.000029       0.016788      -0.004710       0.056000      -0.011678      -0.027261      -0.009651       0.036912             12.880798       8.215339      -3.672187       2.512975      19.075658      -7.314646      11.351397          -0.002583
           63              O      -0.153946       6.535617       1.521919      -0.678729      36.760329 0.70165965E+03  0.18047983E+05                                 8.845071                            8.281965       0.035716       2.019226                    0.998911      30.264805      82.579074       0.649580       0.366582      -1.131839       0.054775       0.037571      -0.037751       0.076400      -0.017870      -0.043569       0.008258       0.059020       0.126429      -0.055774      -0.018542       0.074315              9.321305       8.107898       0.595606      -2.181625       8.063398       1.451203      11.792620           0.027833
           64              O       7.226066       5.597342       1.444600      -0.657328      34.375071 0.62997627E+03  0.15773230E+05                                 8.426373                            7.808923       0.026422       2.021848                    0.999077      29.650616      79.817144       0.673939       0.362986      -1.134646      -0.079220       0.006841      -0.040770       0.089357       0.004820       0.010345       0.055559      -0.036597       0.084225      -0.041581      -0.032560       0.074141              8.905094       7.983056       0.142044       1.223069       7.407524       2.722361      11.324702           0.028406
           65              O       7.894953       7.169070       3.302301      -0.792358      49.213826 0.74147983E+03  0.19235692E+05                                10.664740                            8.406925       0.228126       2.083468                    0.996952      30.587508      82.387111       0.660528       0.357443      -1.145020      -0.048883      -0.078197       0.016984       0.093770       0.006635      -0.009824       0.004188       0.062998       0.013872      -0.035200       0.002205       0.032995             12.799682       8.979364      -3.926994      -2.830698      17.549032       7.239578      11.870648          -0.002531
           66              O       7.840406       4.087609       4.131954      -0.463303      24.843337 0.41484417E+03  0.93642611E+04                                 6.604127                            6.160099       0.352548       2.173987                    0.998382      26.309524      67.424985       0.791035       0.343022      -1.149875       0.118860       0.066871      -0.075025       0.155653      -0.010269      -0.100627      -0.044809       0.234435      -0.297039      -0.156423      -0.044184       0.200607              6.792183       8.583072       0.465668      -2.038102       6.055218      -0.873600       5.738258           0.002625

******************************************************
Auxiliary information for the entire system
The total spin magnetic moment of the unit cell is   6.000653
The total net atomic charge of the unit cell is   0.000002
Accuracy of reproducing the electrostatic potential in the unit cell:
  The inner radius (bohr) =    5.0000
  The outer radius (bohr) =   12.0000
  Valid grid points have density less than (e/(bohr^3)) =    0.0001
  The number of valid grid points were=        59834
  The rms potential error without charges in kcal/mol is=      8.62217
  The rms potential error with partial charges in kcal/mol is=      3.06619
  The RRMSE value at monopole order=      0.35562
  The rms potential error with partial charges and cloud penetration in kcal/mol is=      3.07586
  The RRMSE value at monopole order with cloud penetration is=      0.35674
  The rms potential error with partial charges and atomic dipoles in kcal/mol is=      0.67431
  The RRMSE value at dipole order=      0.07821
  The rms potential error with partial charges, atomic dipoles and cloud penetration in kcal/mol is=      0.66870
  The RRMSE value at dipole order with cloud penetration=      0.07756

******************************************************
The electron densities and ab initio electrostatic potential were computed in VASP using the PBE functional and
projector augmented wave method. See the main text of the journal article for a description of computational details.
The atomic charges, dipoles, and quadrupoles were computed with the DDEC6 method as described in
(a) T. A. Manz and N. Gabaldon Limas, RSC Adv. 6 (2016) 47771-47801 DOI: 10.1039/c6ra04656h
(b) N. Gabaldon Limas and T. A. Manz, RSC Adv. 8 (2018) 2678-2707 DOI: 10.1039/c7ra11829e.
For each atom in the material, the electron cloud parameters were fit to the spherically averaged atom-in-material
electron density using radial positions for which this density was between 10^-4 and 10^-2 electrons per cubic bohr.
The polarizabilities, dispersion coefficients, and quantum Drude oscillator (QDO) parameters were fit using the MCLF method.
The magnetic structure of the system was optimized in VASP from the default ferromagnetic initial guess using spin polarization.
The atomic spin moments (ASMs) were computed on this optimized magnetic structure using the DDEC6 partition as inputs
to the method of T. A. Manz and D. S. Sholl, J. Chem. Theory Comput. 7 (2011) 4146-4164 DOI: 10.1021/ct200539n.
The RMSE and RRMSE were computed using a uniform grid with Ewald summation.
