# Supplementary material for: A collection of forcefield precursors for metal–organic frameworks
Source: RSC Adv. 2019 Nov 13;9(63):36492–507. doi: 10.1039/c9ra07327b (PMC9075174; doi:10.1039/c9ra07327b)
Supplement: RA-009-C9RA07327B-s4173 [file RA-009-C9RA07327B-s4173.xyz]

   66
jmolscript: load "" {1 1 1} spacegroup "x,y,z" unitcell [{      9.660200     0.000000     0.000000 }, {     -1.528871     9.538449     0.000000 }, {     -0.791958    -0.929006    15.577239 }]
Nd    -1.995844     8.733433    11.682929     2.231001
Nd     9.335215    -0.123990     3.894310     2.231004
P      2.853524    -0.170322    10.035480     1.182495
P      4.272254     8.692841    10.166018     1.220394
P      7.563180     5.354337    13.330378     1.182495
P     -0.963743     2.550759    13.199841     1.220395
P      4.485847     8.779765     5.541759     1.182495
P      3.067117    -0.083398     5.411221     1.220394
P     -0.223809     3.255106     2.246861     1.182495
P      8.303114     6.058684     2.377398     1.220395
H      3.740533     0.716297    12.715700     0.176173
H      5.320701     0.471245    12.650276     0.167005
H      4.621632     1.468839    11.612832     0.167635
H      2.206592     7.189188    11.402539     0.377615
H      6.828118     4.338186    10.650158     0.176173
H      7.320166     2.816717    10.715583     0.167005
H      6.224508     3.349090    11.753027     0.167635
H      0.194037     4.828362    11.963320     0.377615
H      3.598838     7.893146     2.861539     0.176173
H      2.018670     8.138198     2.926963     0.167005
H      2.717739     7.140604     3.964407     0.167634
H      5.132779     1.420255     4.174700     0.377615
H      0.511253     4.271257     4.927081     0.176173
H      0.019205     5.792726     4.861656     0.167005
H      1.114863     5.260353     3.824212     0.167635
H      7.145334     3.781081     3.613919     0.377615
Ru     4.692969     0.681778     7.823045     0.974543
Ru     7.804897     4.332223    -0.034426     0.974547
Ru     2.646402     7.927665     7.754194     0.974551
Ru     0.326432     5.206226     0.034426     0.974547
C      4.295384    -0.518462    11.156419    -0.117636
C      4.513726     0.637416    12.119092    -0.450333
C      8.135128     3.985747    12.209440    -0.117636
C      7.028374     3.587221    11.246767    -0.450333
C      3.043987     9.127905     4.420820    -0.117636
C      2.825645     7.972027     3.458147    -0.450333
C     -0.795757     4.623696     3.367799    -0.117636
C      0.310997     5.022222     4.330472    -0.450333
O      3.233793     1.060146     9.173280    -0.627873
O      1.145399     8.135944     9.122343    -0.704254
O      1.602141     0.091217    10.881636    -0.833799
O      6.043838     0.415236     9.319083    -0.681853
O      3.964538     7.498982     9.227645    -0.655825
O      5.408545     8.413012    11.093175    -0.818211
O      2.367420     7.860586    11.932165    -0.491580
O      6.408403     4.784120    14.192578    -0.627875
O     -0.908736     5.726342    14.243516    -0.704252
O      7.106887     6.548556    12.484222    -0.833799
O      7.489917     2.111557    14.046775    -0.681855
O      0.166369     3.043543    14.138214    -0.655824
O     -0.507606     1.473077    12.272684    -0.818211
O     -0.443445     4.563303    11.433693    -0.491580
O      4.105578     7.549297     6.403959    -0.627871
O      6.193972     0.473499     6.454896    -0.704256
O      5.737230     8.518226     4.695603    -0.833799
O      1.295533     8.194207     6.258156    -0.681851
O      3.374833     1.110461     6.349594    -0.655828
O      1.930826     0.196431     4.484064    -0.818211
O      4.971951     0.748857     3.645074    -0.491580
O      0.930968     3.825323     1.384661    -0.627870
O      8.248107     2.883101     1.333723    -0.704258
O      0.232484     2.060887     3.093017    -0.833799
O     -0.150546     6.497886     1.530464    -0.681850
O      7.173002     5.565900     1.439025    -0.655829
O      7.846977     7.136366     3.304555    -0.818211
O      7.782816     4.046140     4.143546    -0.491580

The following XYZ coordinates are in angstroms. Other properties are in atomic units.
The sperically averaged electron density of each atom fit to a function of the form exp(a - br)
eigen_1, eigen_2 and eigen_3 are the three eigenvalues of traceless quadrupole moment tensor
  atom number  atomic symbol              X              Y              Z     net charge C6 coefficient C8 coefficient C10 coefficient fluctuating dipole atomic polarizability isotropic forcefield polarizability              a              b squared Pearson coefficient          <r^3>          <r^4>         wp_QDO          m_QDO          q_QDO       dipole_x       dipole_y       dipole_z         dipole            Qxy            Qxz            Qyz     Q(x^2-y^2)  Q(3z^2 - R^2)        eigen_1        eigen_2        eigen_3 static polarizability      alpha(xx)      alpha(xy)      alpha(xz)      alpha(yy)      alpha(yz)      alpha(zz) atomic spin moment
            1             Nd      -1.995844       8.733433      11.682929       2.231001     110.106663 0.23183607E+04  0.73791297E+05                                14.831151                           12.537806       2.861950       2.592860                    0.997305      79.068488     181.362623       0.756813       0.254269      -1.351282      -0.026911       0.022941      -0.000000       0.035363      -0.016902       0.017236       0.020219       0.005417       0.585244      -0.116920      -0.080423       0.197344             17.249534      20.157051       1.953675      -0.735818      20.783337      -0.863156      10.808213          -0.000606
            2             Nd       9.335215      -0.123990       3.894310       2.231004     110.106546 0.23183578E+04  0.73791180E+05                                14.831139                           12.537797       2.861956       2.592862                    0.997305      79.068465     181.362530       0.756813       0.254269      -1.351282       0.026912      -0.022942       0.000000       0.035364      -0.016902       0.017236       0.020218       0.005417       0.585244      -0.116920      -0.080423       0.197344             17.249519      20.157032       1.953673      -0.735817      20.783319      -0.863155      10.808205          -0.000608
            3              P       2.853524      -0.170322      10.035480       1.182495      80.611903 0.15587871E+04  0.49715562E+05                                14.841239                           12.251477       0.078661       1.790450                    0.999430      53.530542     171.098416       0.531838       0.361095      -1.118624      -0.181601       0.087105      -0.019896       0.202391      -0.023225       0.049227       0.054461      -0.244273       0.000627      -0.145821       0.002923       0.142898             17.126925      21.005489      -1.079872      -5.249938      11.370587       1.014589      19.004698           0.002431
            4              P       4.272254       8.692841      10.166018       1.220394      75.584493 0.14289454E+04  0.44608453E+05                                14.192223                           11.726203       0.106149       1.809170                    0.999321      51.907087     164.313117       0.543719       0.360853      -1.118454       0.163875      -0.062963       0.014502       0.176152       0.003388      -0.030564      -0.013142      -0.282718       0.033161      -0.152597       0.015242       0.137356             16.272318      18.840932      -1.462716       5.175098      11.445467      -0.709247      18.530555           0.002712
            5              P       7.563180       5.354337      13.330378       1.182495      80.611931 0.15587871E+04  0.49715564E+05                                14.841244                           12.251478       0.078661       1.790450                    0.999430      53.530531     171.098385       0.531838       0.361095      -1.118624      -0.114748       0.165526       0.019896       0.202390       0.016110       0.045984       0.057225       0.246554       0.000625      -0.145821       0.002923       0.142898             17.126933      11.949427      -2.531430       1.832687      20.426671      -5.023210      19.004703           0.002431
            6              P      -0.963743       2.550759      13.199841       1.220395      75.584432 0.14289442E+04  0.44608406E+05                                14.192216                           11.726199       0.106144       1.809168                    0.999321      51.907077     164.313086       0.543719       0.360853      -1.118454       0.088106      -0.151844      -0.014502       0.176152       0.047399      -0.008139      -0.032259       0.266436       0.033161      -0.152597       0.015242       0.137355             16.272308      12.087862      -2.545126      -1.519342      18.198520       4.997621      18.530543           0.002713
            7              P       4.485847       8.779765       5.541759       1.182495      80.611873 0.15587863E+04  0.49715534E+05                                14.841237                           12.251475       0.078661       1.790450                    0.999430      53.530530     171.098381       0.531838       0.361095      -1.118624       0.181601      -0.087105       0.019896       0.202391      -0.023223       0.049227       0.054461      -0.244271       0.000627      -0.145820       0.002923       0.142897             17.126922      21.005486      -1.079871      -5.249938      11.370585       1.014590      19.004696           0.002431
            8              P       3.067117      -0.083398       5.411221       1.220394      75.584497 0.14289455E+04  0.44608456E+05                                14.192222                           11.726203       0.106150       1.809170                    0.999321      51.907084     164.313094       0.543719       0.360853      -1.118454      -0.163875       0.062964      -0.014502       0.176152       0.003386      -0.030564      -0.013142      -0.282720       0.033161      -0.152598       0.015242       0.137357             16.272317      18.840930      -1.462716       5.175097      11.445467      -0.709245      18.530553           0.002712
            9              P      -0.223809       3.255106       2.246861       1.182495      80.611908 0.15587867E+04  0.49715550E+05                                14.841243                           12.251478       0.078661       1.790450                    0.999430      53.530517     171.098337       0.531838       0.361095      -1.118624       0.114748      -0.165526      -0.019896       0.202390       0.016112       0.045983       0.057226       0.246551       0.000625      -0.145820       0.002923       0.142897             17.126932      11.949426      -2.531433       1.832689      20.426669      -5.023206      19.004700           0.002431
           10              P       8.303114       6.058684       2.377398       1.220395      75.584442 0.14289442E+04  0.44608409E+05                                14.192217                           11.726199       0.106145       1.809169                    0.999321      51.907081     164.313099       0.543719       0.360853      -1.118454      -0.088105       0.151844       0.014502       0.176152       0.047397      -0.008140      -0.032259       0.266440       0.033162      -0.152598       0.015242       0.137356             16.272309      12.087862      -2.545124      -1.519339      18.198519       4.997621      18.530546           0.002713
           11              H       3.740533       0.716297      12.715700       0.176173       0.951283 0.68784222E+01  0.64092779E+02                                 1.533175                            1.482002      -0.780129       2.536794                    0.999818       2.950635       7.676994       0.548967       1.197402      -0.731291      -0.016289      -0.002712       0.009405       0.019004      -0.001641      -0.003572       0.003440       0.000886      -0.001508      -0.004420      -0.001399       0.005819              1.548688       1.800536      -0.037984      -0.365547       1.288543       0.075667       1.556986           0.000112
           12              H       5.320701       0.471245      12.650276       0.167005       1.036128 0.77377253E+01  0.75307487E+02                                 1.707759                            1.637497      -0.903837       2.470998                    0.998751       3.280856       9.135183       0.484287       1.299508      -0.706451       0.013502      -0.008909       0.010777       0.019437      -0.001462       0.005753       0.000506      -0.004325       0.002587      -0.007119       0.001911       0.005207              1.738155       2.072987      -0.017208       0.447765       1.450115       0.009702       1.691364           0.000011
           13              H       4.621632       1.468839      11.612832       0.167635       0.970811 0.73297915E+01  0.70232753E+02                                 1.617737                            1.579806      -0.967758       2.440889                    0.998311       3.233070       8.872150       0.500623       1.276871      -0.711027      -0.000786       0.016575      -0.013590       0.021449      -0.001950      -0.000765      -0.003846      -0.014153      -0.001154      -0.007414      -0.001599       0.009012              1.625311       1.410241       0.174404      -0.027181       1.953329      -0.263913       1.512364           0.000104
           14              H       2.206592       7.189188      11.402539       0.377615       0.573790 0.37670646E+01  0.31154118E+02                                 1.228633                            1.206793      -1.196985       2.462316                    0.999705       2.389687       6.486609       0.510858       1.449752      -0.675714      -0.004918      -0.035040      -0.016086       0.038869       0.011083       0.000213       0.003195      -0.042918      -0.008291      -0.022786      -0.003096       0.025882              1.231270       1.102372       0.130288       0.033166       1.450144       0.125786       1.141292           0.000219
           15              H       6.828118       4.338186      10.650158       0.176173       0.951284 0.68784285E+01  0.64092850E+02                                 1.533176                            1.482002      -0.780129       2.536794                    0.999818       2.950635       7.676994       0.548967       1.197402      -0.731291       0.000100       0.016513      -0.009405       0.019004      -0.001697       0.003962      -0.002983       0.000184      -0.001508      -0.004420      -0.001399       0.005819              1.548689       1.313239      -0.116091       0.132567       1.775841      -0.348965       1.556986           0.000112
           16              H       7.320166       2.816717      10.715583       0.167005       1.036127 0.77377110E+01  0.75307333E+02                                 1.707759                            1.637497      -0.903828       2.471002                    0.998752       3.280855       9.135187       0.484286       1.299510      -0.706450       0.010933      -0.011922      -0.010777       0.019437      -0.000713      -0.000411       0.005760       0.005022       0.002587      -0.007119       0.001911       0.005207              1.738156       1.471094      -0.113683      -0.061286       2.052007       0.443657       1.691365           0.000011
           17              H       6.224508       3.349090      11.753027       0.167635       0.970811 0.73297957E+01  0.70232802E+02                                 1.617738                            1.579806      -0.967766       2.440885                    0.998311       3.233071       8.872153       0.500623       1.276870      -0.711028      -0.016491      -0.001847       0.013590       0.021449       0.000359      -0.003676      -0.001364       0.014664      -0.001154      -0.007414      -0.001599       0.009012              1.625311       1.885218       0.250535      -0.256285       1.478352      -0.068607       1.512365           0.000104
           18              H       0.194037       4.828362      11.963320       0.377615       0.573790 0.37670640E+01  0.31154105E+02                                 1.228632                            1.206792      -1.196983       2.462316                    0.999705       2.389687       6.486604       0.510859       1.449750      -0.675715       0.033820       0.010401       0.016086       0.038869       0.017235       0.003121       0.000716       0.033840      -0.008291      -0.022785      -0.003096       0.025882              1.231268       1.400711       0.178107       0.118952       1.151802       0.052655       1.141292           0.000219
           19              H       3.598838       7.893146       2.861539       0.176173       0.951284 0.68784304E+01  0.64092876E+02                                 1.533176                            1.482003      -0.780128       2.536794                    0.999818       2.950637       7.677001       0.548966       1.197402      -0.731291       0.016289       0.002712      -0.009405       0.019004      -0.001641      -0.003572       0.003440       0.000886      -0.001508      -0.004420      -0.001399       0.005819              1.548689       1.800538      -0.037984      -0.365547       1.288544       0.075667       1.556987           0.000112
           20              H       2.018670       8.138198       2.926963       0.167005       1.036131 0.77377509E+01  0.75307787E+02                                 1.707761                            1.637498      -0.903842       2.470995                    0.998751       3.280860       9.135193       0.484287       1.299506      -0.706451      -0.013502       0.008909      -0.010777       0.019437      -0.001463       0.005753       0.000506      -0.004325       0.002587      -0.007119       0.001911       0.005207              1.738157       2.072990      -0.017208       0.447765       1.450116       0.009702       1.691366           0.000011
           21              H       2.717739       7.140604       3.964407       0.167634       0.970812 0.73298009E+01  0.70232874E+02                                 1.617739                            1.579808      -0.967760       2.440888                    0.998311       3.233072       8.872161       0.500623       1.276872      -0.711027       0.000786      -0.016575       0.013590       0.021449      -0.001950      -0.000765      -0.003846      -0.014154      -0.001154      -0.007414      -0.001599       0.009012              1.625313       1.410242       0.174404      -0.027181       1.953332      -0.263913       1.512366           0.000104
           22              H       5.132779       1.420255       4.174700       0.377615       0.573789 0.37670580E+01  0.31154045E+02                                 1.228631                            1.206791      -1.196982       2.462317                    0.999705       2.389685       6.486599       0.510859       1.449751      -0.675715       0.004918       0.035040       0.016086       0.038869       0.011083       0.000213       0.003195      -0.042918      -0.008291      -0.022785      -0.003096       0.025881              1.231268       1.102371       0.130287       0.033166       1.450142       0.125786       1.141291           0.000219
           23              H       0.511253       4.271257       4.927081       0.176173       0.951284 0.68784267E+01  0.64092826E+02                                 1.533175                            1.482002      -0.780129       2.536794                    0.999818       2.950635       7.676992       0.548967       1.197401      -0.731291      -0.000100      -0.016513       0.009405       0.019004      -0.001697       0.003962      -0.002983       0.000184      -0.001508      -0.004420      -0.001399       0.005819              1.548688       1.313239      -0.116091       0.132567       1.775841      -0.348964       1.556986           0.000112
           24              H       0.019205       5.792726       4.861656       0.167005       1.036129 0.77377329E+01  0.75307598E+02                                 1.707761                            1.637499      -0.903832       2.471000                    0.998751       3.280859       9.135201       0.484286       1.299510      -0.706451      -0.010933       0.011922       0.010777       0.019437      -0.000713      -0.000411       0.005760       0.005022       0.002587      -0.007119       0.001911       0.005207              1.738158       1.471096      -0.113683      -0.061286       2.052010       0.443658       1.691368           0.000011
           25              H       1.114863       5.260353       3.824212       0.167635       0.970812 0.73298061E+01  0.70232929E+02                                 1.617739                            1.579807      -0.967769       2.440884                    0.998311       3.233073       8.872161       0.500623       1.276871      -0.711027       0.016491       0.001847      -0.013590       0.021449       0.000359      -0.003676      -0.001364       0.014664      -0.001154      -0.007414      -0.001599       0.009012              1.625313       1.885219       0.250536      -0.256285       1.478353      -0.068607       1.512366           0.000104
           26              H       7.145334       3.781081       3.613919       0.377615       0.573789 0.37670589E+01  0.31154054E+02                                 1.228631                            1.206791      -1.196981       2.462317                    0.999705       2.389686       6.486602       0.510859       1.449750      -0.675715      -0.033820      -0.010401      -0.016086       0.038868       0.017235       0.003121       0.000716       0.033840      -0.008291      -0.022785      -0.003096       0.025881              1.231268       1.400710       0.178106       0.118952       1.151801       0.052655       1.141291           0.000219
           27             Ru       4.692969       0.681778       7.823045       0.974543     124.011187 0.28626747E+04  0.97930748E+05                                16.710481                           14.471901       2.026825       2.311659                    0.999012      78.824260     199.703804       0.652602       0.274353      -1.300369       0.111855       0.458738       0.011549       0.472319      -0.056694       0.007121      -0.000241       0.228096      -0.171312      -0.098857      -0.057286       0.156143             19.317239      17.181868      -1.006151      -0.083669      10.710161      -0.026657      30.059687           1.384441
           28             Ru       7.804897       4.332223      -0.034426       0.974547     124.010740 0.28626611E+04  0.97930123E+05                                16.710391                           14.471824       2.026842       2.311665                    0.999012      78.824378     199.703634       0.652607       0.274352      -1.300371      -0.435253      -0.183046      -0.011549       0.472318      -0.089492      -0.001365       0.006993      -0.181213      -0.171335      -0.098842      -0.057294       0.156136             19.317134      11.186668      -1.967076      -0.013078      16.705221      -0.086836      30.059512           1.384444
           29             Ru       2.646402       7.927665       7.754194       0.974551     124.010603 0.28626579E+04  0.97930150E+05                                16.710577                           14.471984       2.026793       2.311650                    0.999012      78.823239     199.701994       0.652591       0.274358      -1.300362      -0.111854      -0.458732      -0.011548       0.472314      -0.056706       0.007120      -0.000242       0.228145      -0.171262      -0.098892      -0.057270       0.156162             19.317355      17.181961      -1.006154      -0.083671      10.710222      -0.026656      30.059881           1.384461
           30             Ru       0.326432       5.206226       0.034426       0.974547     124.011158 0.28626746E+04  0.97930909E+05                                16.710674                           14.472067       2.026763       2.311641                    0.999012      78.823164     199.702293       0.652586       0.274360      -1.300359       0.435246       0.183045       0.011548       0.472311      -0.089522      -0.001368       0.006992      -0.181278      -0.171250      -0.098900      -0.057266       0.156166             19.317469      11.186853      -1.967100      -0.013077      16.705483      -0.086837      30.060071           1.384453
           31              C       4.295384      -0.518462      11.156419      -0.117636      33.825836 0.60601523E+03  0.15310488E+05                                 9.036862                            8.187407      -0.305944       1.888892                    0.994865      29.838499      85.765984       0.584467       0.414802      -1.077094      -0.012022      -0.021999       0.249545       0.250801       0.035951      -0.001270      -0.023876      -0.186810      -0.056573      -0.090796      -0.022957       0.113753              9.696278      10.040641       0.876654       0.164436       9.499053       1.000676       9.549138          -0.000733
           32              C       4.513726       0.637416      12.119092      -0.450333      26.340110 0.44020495E+03  0.10406405E+05                                 7.556920                            6.833579       0.030943       1.976353                    0.997482      31.876583      92.614838       0.651310       0.397807      -1.073861      -0.020876      -0.079408      -0.042120       0.092280       0.002112       0.010405       0.017522      -0.095873      -0.018939      -0.047470      -0.008785       0.056255              7.904190       7.715630       0.938251       0.710891       8.094202       1.750700       7.902739           0.001189
           33              C       8.135128       3.985747      12.209440      -0.117636      33.825850 0.60601572E+03  0.15310503E+05                                 9.036864                            8.187410      -0.305944       1.888892                    0.994865      29.838499      85.765983       0.584467       0.414802      -1.077094       0.019819       0.015352      -0.249545       0.250801       0.063343      -0.023374      -0.005033       0.154979      -0.056572      -0.090796      -0.022957       0.113753              9.696280       9.238626       0.748102       0.962040      10.301075       0.320738       9.549140          -0.000733
           34              C       7.028374       3.587221      11.246767      -0.450333      26.340087 0.44020452E+03  0.10406393E+05                                 7.556917                            6.833577       0.030952       1.976356                    0.997482      31.876571      92.614811       0.651310       0.397807      -1.073861       0.075103       0.033181       0.042120       0.092280       0.016989       0.015655       0.013047       0.089749      -0.018939      -0.047469      -0.008785       0.056255              7.904187       7.791471       0.950409       1.616122       8.018351       0.979007       7.902739           0.001189
           35              C       3.043987       9.127905       4.420820      -0.117636      33.825837 0.60601528E+03  0.15310489E+05                                 9.036861                            8.187407      -0.305944       1.888892                    0.994865      29.838496      85.765969       0.584467       0.414802      -1.077094       0.012022       0.021999      -0.249545       0.250801       0.035951      -0.001270      -0.023876      -0.186810      -0.056573      -0.090796      -0.022957       0.113753              9.696277      10.040641       0.876653       0.164436       9.499052       1.000679       9.549139          -0.000734
           36              C       2.825645       7.972027       3.458147      -0.450333      26.340110 0.44020489E+03  0.10406404E+05                                 7.556921                            6.833580       0.030938       1.976351                    0.997482      31.876587      92.614869       0.651309       0.397807      -1.073861       0.020876       0.079408       0.042121       0.092280       0.002112       0.010405       0.017523      -0.095873      -0.018939      -0.047470      -0.008785       0.056255              7.904192       7.715632       0.938251       0.710891       8.094203       1.750699       7.902741           0.001189
           37              C      -0.795757       4.623696       3.367799      -0.117636      33.825851 0.60601569E+03  0.15310502E+05                                 9.036865                            8.187410      -0.305944       1.888892                    0.994865      29.838500      85.765988       0.584467       0.414802      -1.077094      -0.019819      -0.015352       0.249545       0.250801       0.063343      -0.023374      -0.005032       0.154978      -0.056573      -0.090796      -0.022957       0.113753              9.696281       9.238627       0.748103       0.962043      10.301075       0.320738       9.549141          -0.000733
           38              C       0.310997       5.022222       4.330472      -0.450333      26.340090 0.44020451E+03  0.10406393E+05                                 7.556919                            6.833578       0.030948       1.976355                    0.997482      31.876575      92.614839       0.651309       0.397808      -1.073861      -0.075103      -0.033181      -0.042120       0.092280       0.016988       0.015655       0.013047       0.089750      -0.018939      -0.047469      -0.008785       0.056255              7.904189       7.791474       0.950410       1.616123       8.018353       0.979008       7.902741           0.001189
           39              O       3.233793       1.060146       9.173280      -0.627873      31.102241 0.56754635E+03  0.13821956E+05                                 7.821364                            7.371499       0.208805       2.098556                    0.999093      28.523316      75.330317       0.700481       0.359039      -1.139581      -0.029955       0.074879      -0.028531       0.085547       0.009986      -0.062467      -0.009263       0.055416       0.083004      -0.043868      -0.041202       0.085071              8.167590       7.355217       0.266522      -2.270192       7.286627      -1.380421       9.860926           0.029686
           40              O       1.145399       8.135944       9.122343      -0.704254      39.130454 0.75670073E+03  0.19900848E+05                                 9.317141                            8.662726      -0.137709       1.945686                    0.999008      31.567062      88.046421       0.626242       0.371892      -1.124030      -0.036957      -0.056518      -0.061874       0.091589      -0.032692      -0.007107       0.046858      -0.051032       0.062645      -0.055697      -0.016495       0.072193              9.839954       8.721632       0.276328      -2.004391       8.383905       2.588294      12.414324           0.027245
           41              O       1.602141       0.091217      10.881636      -0.833799      56.116957 0.83817752E+03  0.22464337E+05                                11.743262                            8.987265       0.072055       2.012084                    0.998020      32.318105      89.038801       0.632409       0.361369      -1.139691       0.065909       0.149605      -0.007941       0.163672      -0.013303      -0.017686       0.036618      -0.051523      -0.023208      -0.036733      -0.020713       0.057446             14.528666      22.807619      -2.029766      -8.987976       8.054161       1.505051      12.724217          -0.003096
           42              O       6.043838       0.415236       9.319083      -0.681853      37.380772 0.71296456E+03  0.18421537E+05                                 8.971338                            8.365348      -0.002691       2.006524                    0.998711      30.388974      83.242651       0.644046       0.368071      -1.130120       0.028555       0.062374      -0.039757       0.079288      -0.022999       0.010182      -0.042914      -0.048161       0.132626      -0.055993      -0.018569       0.074563              9.490504       8.007023       0.535339       1.876843       8.454116      -1.997089      12.010374           0.027259
           43              O       3.964538       7.498982       9.227645      -0.655825      33.692793 0.61427707E+03  0.15268150E+05                                 8.283084                            7.683837       0.141719       2.062044                    0.999121      29.366412      78.506815       0.683692       0.360432      -1.137788       0.027013      -0.077165      -0.036592       0.089572       0.005627       0.056801       0.014677       0.023236       0.124250      -0.046850      -0.033573       0.080423              8.749867       7.353416       0.009818       2.454828       7.839523       1.552395      11.056663           0.029548
           44              O       5.408545       8.413012      11.093175      -0.818211      53.316440 0.79521497E+03  0.21042033E+05                                11.351386                            8.781128       0.020843       2.013540                    0.997092      31.459680      86.223964       0.636584       0.363620      -1.137508      -0.092415      -0.086465       0.039652       0.132624       0.000453       0.002746      -0.022879      -0.087276       0.008967      -0.045329      -0.007355       0.052684             13.824309      20.087085      -2.855912       8.474643       8.572110      -1.954465      12.813731          -0.002986
           45              O       2.367420       7.860586      11.932165      -0.491580      22.449936 0.37172303E+03  0.81982585E+04                                 6.221628                            5.872866       0.237999       2.148811                    0.997703      25.932009      66.600655       0.798164       0.347946      -1.140967       0.071994       0.120395      -0.063133       0.153831       0.095807      -0.001930      -0.008427      -0.331568      -0.125737      -0.170522      -0.042205       0.212726              6.366577       5.141360       1.514479      -0.456833       8.204149      -1.081368       5.754221           0.002117
           46              O       6.408403       4.784120      14.192578      -0.627875      31.102384 0.56754970E+03  0.13822059E+05                                 7.821390                            7.371523       0.208807       2.098555                    0.999093      28.523382      75.330566       0.700480       0.359039      -1.139580      -0.078677       0.017726       0.028530       0.085547       0.000826       0.000741      -0.063147      -0.058881       0.083004      -0.043869      -0.041203       0.085071              8.167618       7.205068       0.242451      -1.003733       7.436824      -2.460064       9.860964           0.029686
           47              O      -0.908736       5.726342      14.243516      -0.704252      39.130325 0.75669750E+03  0.19900741E+05                                 9.317121                            8.662708      -0.137711       1.945687                    0.999008      31.566995      88.046179       0.626243       0.371892      -1.124030       0.049956       0.045437       0.061874       0.091589      -0.023080       0.047392       0.000399       0.068909       0.062645      -0.055698      -0.016494       0.072192              9.839933       8.305985       0.209706       2.872892       8.799515      -1.569489      12.414298           0.027244
           48              O       7.106887       6.548556      12.484222      -0.833799      56.117008 0.83817795E+03  0.22464352E+05                                11.743270                            8.987267       0.072055       2.012084                    0.998020      32.318111      89.038825       0.632409       0.361369      -1.139691      -0.137289      -0.088755       0.007941       0.163672      -0.004585       0.038956      -0.011667       0.057256      -0.023208      -0.036733      -0.020712       0.057445             14.528679       9.058092      -4.233615       2.908566      21.803717      -8.636513      12.724226          -0.003096
           49              O       7.489917       2.111557      14.046775      -0.681855      37.380859 0.71296670E+03  0.18421605E+05                                 8.971349                            8.365358      -0.002682       2.006526                    0.998711      30.389029      83.242825       0.644046       0.368071      -1.130120      -0.057070      -0.038067       0.039756       0.079288      -0.014319      -0.043983       0.003263       0.060125       0.132627      -0.055993      -0.018569       0.074562              9.490516       8.275613       0.578391      -2.268959       8.185549       1.537121      12.010386           0.027259
           50              O       0.166369       3.043543      14.138214      -0.655824      33.692686 0.61427458E+03  0.15268073E+05                                 8.283068                            7.683822       0.141715       2.062044                    0.999121      29.366352      78.506612       0.683693       0.360432      -1.137788       0.080468      -0.014460       0.036592       0.089572       0.001714       0.005503       0.058408      -0.025591       0.124250      -0.046849      -0.033574       0.080423              8.749850       7.824265       0.085292       1.144315       7.368646       2.669571      11.056638           0.029547
           51              O      -0.507606       1.473077      12.272684      -0.818211      53.316393 0.79521440E+03  0.21042014E+05                                11.351378                            8.781124       0.020844       2.013541                    0.997092      31.459678      86.223949       0.636584       0.363620      -1.137508       0.070749       0.104935      -0.039652       0.132624       0.014069      -0.023026      -0.000909       0.082620       0.008967      -0.045329      -0.007355       0.052684             13.824296       9.753116      -4.512285      -3.271068      18.906048       8.058501      12.813723          -0.002987
           52              O      -0.443445       4.563303      11.433693      -0.491580      22.449922 0.37172287E+03  0.81982537E+04                                 6.221624                            5.872864       0.238000       2.148811                    0.997703      25.932007      66.600631       0.798164       0.347946      -1.140967      -0.107484      -0.090141       0.063133       0.153831       0.142822      -0.008015      -0.003240       0.255070      -0.125737      -0.170521      -0.042205       0.212726              6.366572       7.654087       1.917228      -0.995437       5.691408      -0.622218       5.754221           0.002117
           53              O       4.105578       7.549297       6.403959      -0.627871      31.102104 0.56754329E+03  0.13821865E+05                                 7.821350                            7.371486       0.208784       2.098551                    0.999093      28.523209      75.330017       0.700480       0.359040      -1.139580       0.029957      -0.074878       0.028531       0.085546       0.009986      -0.062463      -0.009264       0.055421       0.083008      -0.043868      -0.041201       0.085069              8.167575       7.355203       0.266522      -2.270186       7.286615      -1.380418       9.860907           0.029688
           54              O       6.193972       0.473499       6.454896      -0.704256      39.130625 0.75670474E+03  0.19900977E+05                                 9.317159                            8.662741      -0.137689       1.945691                    0.999008      31.567172      88.046750       0.626243       0.371891      -1.124030       0.036957       0.056520       0.061873       0.091590      -0.032690      -0.007110       0.046858      -0.051035       0.062641      -0.055694      -0.016499       0.072193              9.839973       8.721650       0.276329      -2.004397       8.383919       2.588299      12.414350           0.027243
           55              O       5.737230       8.518226       4.695603      -0.833799      56.116977 0.83817789E+03  0.22464349E+05                                11.743266                            8.987267       0.072055       2.012084                    0.998020      32.318110      89.038823       0.632409       0.361369      -1.139691      -0.065909      -0.149605       0.007941       0.163672      -0.013303      -0.017685       0.036619      -0.051523      -0.023208      -0.036733      -0.020714       0.057447             14.528670      22.807624      -2.029768      -8.987979       8.054164       1.505053      12.724222          -0.003096
           56              O       1.295533       8.194207       6.258156      -0.681851      37.380579 0.71296009E+03  0.18421394E+05                                 8.971316                            8.365328      -0.002710       2.006520                    0.998711      30.388858      83.242298       0.644046       0.368071      -1.130119      -0.028555      -0.062372       0.039757       0.079287      -0.023000       0.010179      -0.042914      -0.048157       0.132628      -0.055995      -0.018568       0.074562              9.490480       8.007002       0.535337       1.876836       8.454098      -1.997083      12.010340           0.027260
           57              O       3.374833       1.110461       6.349594      -0.655828      33.692950 0.61428054E+03  0.15268256E+05                                 8.283101                            7.683852       0.141739       2.062049                    0.999121      29.366523      78.507136       0.683693       0.360431      -1.137789      -0.027011       0.077167       0.036592       0.089573       0.005627       0.056805       0.014676       0.023229       0.124248      -0.046854      -0.033571       0.080425              8.749886       7.353432       0.009817       2.454835       7.839538       1.552398      11.056688           0.029547
           58              O       1.930826       0.196431       4.484064      -0.818211      53.316424 0.79521474E+03  0.21042025E+05                                11.351383                            8.781126       0.020844       2.013541                    0.997092      31.459678      86.223950       0.636584       0.363620      -1.137508       0.092415       0.086465      -0.039652       0.132624       0.000454       0.002747      -0.022878      -0.087276       0.008967      -0.045329      -0.007354       0.052683             13.824304      20.087078      -2.855910       8.474640       8.572108      -1.954463      12.813726          -0.002986
           59              O       4.971951       0.748857       3.645074      -0.491580      22.449903 0.37172233E+03  0.81982387E+04                                 6.221620                            5.872859       0.238002       2.148812                    0.997703      25.931997      66.600591       0.798165       0.347946      -1.140967      -0.071994      -0.120395       0.063132       0.153830       0.095808      -0.001930      -0.008427      -0.331568      -0.125736      -0.170522      -0.042204       0.212726              6.366568       5.141354       1.514477      -0.456832       8.204138      -1.081365       5.754213           0.002117
           60              O       0.930968       3.825323       1.384661      -0.627870      31.101979 0.56754050E+03  0.13821779E+05                                 7.821328                            7.371468       0.208781       2.098551                    0.999093      28.523148      75.329798       0.700481       0.359040      -1.139580       0.078675      -0.017730      -0.028531       0.085546       0.000825       0.000738      -0.063141      -0.058889       0.083008      -0.043868      -0.041200       0.085068              8.167552       7.205015       0.242452      -1.003726       7.436764      -2.460036       9.860876           0.029687
           61              O       8.248107       2.883101       1.333723      -0.704258      39.130749 0.75670764E+03  0.19901072E+05                                 9.317176                            8.662756      -0.137684       1.945691                    0.999008      31.567232      88.046953       0.626242       0.371891      -1.124031      -0.049959      -0.045437      -0.061873       0.091590      -0.023076       0.047392       0.000394       0.068912       0.062639      -0.055693      -0.016500       0.072193              9.839993       8.306026       0.209706       2.872910       8.799572      -1.569505      12.414381           0.027244
           62              O       0.232484       2.060887       3.093017      -0.833799      56.116973 0.83817751E+03  0.22464336E+05                                11.743264                            8.987264       0.072055       2.012084                    0.998020      32.318108      89.038807       0.632409       0.361368      -1.139691       0.137288       0.088755      -0.007941       0.163672      -0.004586       0.038957      -0.011667       0.057257      -0.023208      -0.036733      -0.020714       0.057447             14.528670       9.058091      -4.233617       2.908567      21.803700      -8.636504      12.724218          -0.003097
           63              O      -0.150546       6.497886       1.530464      -0.681850      37.380443 0.71295686E+03  0.18421290E+05                                 8.971294                            8.365309      -0.002710       2.006521                    0.998711      30.388801      83.242089       0.644047       0.368071      -1.130119       0.057066       0.038067      -0.039757       0.079286      -0.014323      -0.043982       0.003259       0.060122       0.132629      -0.055995      -0.018566       0.074561              9.490455       8.275569       0.578388      -2.268944       8.185494       1.537104      12.010302           0.027260
           64              O       7.173002       5.565900       1.439025      -0.655829      33.693088 0.61428365E+03  0.15268353E+05                                 8.283124                            7.683871       0.141743       2.062049                    0.999121      29.366587      78.507367       0.683692       0.360431      -1.137789      -0.080470       0.014457      -0.036592       0.089573       0.001716       0.005500       0.058412      -0.025582       0.124248      -0.046855      -0.033570       0.080425              8.749911       7.824315       0.085289       1.144321       7.368696       2.669597      11.056724           0.029547
           65              O       7.846977       7.136366       3.304555      -0.818211      53.316418 0.79521480E+03  0.21042028E+05                                11.351383                            8.781127       0.020844       2.013541                    0.997092      31.459681      86.223968       0.636584       0.363620      -1.137508      -0.070749      -0.104935       0.039652       0.132624       0.014070      -0.023024      -0.000909       0.082620       0.008967      -0.045329      -0.007354       0.052683             13.824301       9.753116      -4.512284      -3.271066      18.906058       8.058507      12.813730          -0.002986
           66              O       7.782816       4.046140       4.143546      -0.491580      22.449938 0.37172329E+03  0.81982654E+04                                 6.221629                            5.872869       0.237999       2.148811                    0.997703      25.932013      66.600664       0.798163       0.347946      -1.140967       0.107483       0.090141      -0.063132       0.153830       0.142822      -0.008015      -0.003240       0.255070      -0.125736      -0.170521      -0.042204       0.212726              6.366577       7.654092       1.917230      -0.995438       5.691412      -0.622219       5.754225           0.002117

******************************************************
Auxiliary information for the entire system
The total spin magnetic moment of the unit cell is   5.999858
The total net atomic charge of the unit cell is   0.000002
Accuracy of reproducing the electrostatic potential in the unit cell:
  The inner radius (bohr) =    5.0000
  The outer radius (bohr) =   12.0000
  Valid grid points have density less than (e/(bohr^3)) =    0.0001
  The number of valid grid points were=        61898
  The rms potential error without charges in kcal/mol is=      8.80784
  The rms potential error with partial charges in kcal/mol is=      3.18907
  The RRMSE value at monopole order=      0.36207
  The rms potential error with partial charges and cloud penetration in kcal/mol is=      3.19876
  The RRMSE value at monopole order with cloud penetration is=      0.36317
  The rms potential error with partial charges and atomic dipoles in kcal/mol is=      0.72077
  The RRMSE value at dipole order=      0.08183
  The rms potential error with partial charges, atomic dipoles and cloud penetration in kcal/mol is=      0.72426
  The RRMSE value at dipole order with cloud penetration=      0.08223

******************************************************
The electron densities and ab initio electrostatic potential were computed in VASP using the PBE functional and
projector augmented wave method. See the main text of the journal article for a description of computational details.
The atomic charges, dipoles, and quadrupoles were computed with the DDEC6 method as described in
(a) T. A. Manz and N. Gabaldon Limas, RSC Adv. 6 (2016) 47771-47801 DOI: 10.1039/c6ra04656h
(b) N. Gabaldon Limas and T. A. Manz, RSC Adv. 8 (2018) 2678-2707 DOI: 10.1039/c7ra11829e.
For each atom in the material, the electron cloud parameters were fit to the spherically averaged atom-in-material
electron density using radial positions for which this density was between 10^-4 and 10^-2 electrons per cubic bohr.
The polarizabilities, dispersion coefficients, and quantum Drude oscillator (QDO) parameters were fit using the MCLF method.
The magnetic structure of the system was optimized in VASP from the default ferromagnetic initial guess using spin polarization.
The atomic spin moments (ASMs) were computed on this optimized magnetic structure using the DDEC6 partition as inputs
to the method of T. A. Manz and D. S. Sholl, J. Chem. Theory Comput. 7 (2011) 4146-4164 DOI: 10.1021/ct200539n.
The RMSE and RRMSE were computed using a uniform grid with Ewald summation.
