# Supplementary material for: A collection of forcefield precursors for metal–organic frameworks
Source: RSC Adv. 2019 Nov 13;9(63):36492–507. doi: 10.1039/c9ra07327b (PMC9075174; doi:10.1039/c9ra07327b)
Supplement: RA-009-C9RA07327B-s4174 [file RA-009-C9RA07327B-s4174.xyz]

   78
jmolscript: load "" {1 1 1} spacegroup "x,y,z" unitcell [{      9.940200     0.000000     0.000000 }, {     -1.242068     9.862294     0.000000 }, {     -0.675141    -0.765502    15.656765 }]
Pr    -1.630115     9.183824    11.742574     2.148502
Pr     9.653106    -0.087032     3.914191     2.148501
P      3.056214    -0.034036    10.045537     1.058019
P      4.804579     9.140551    10.203044     1.033774
P      8.101077     5.686032    13.439611     1.058019
P     -0.783141     2.804969    13.282103     1.033775
P      4.966777     9.130828     5.611228     1.058019
P      3.218412    -0.043759     5.453721     1.033775
P     -0.078086     3.410760     2.217154     1.058019
P      8.806132     6.291823     2.374662     1.033775
H      2.736053     7.806597    11.283831     0.397253
H      8.499515     0.494383    13.892248     0.444895
H      6.624907     9.046644    13.757599     0.487331
H      4.742632     0.632465    13.004509     0.177295
H      5.703407     1.162809    11.839646     0.148247
H      4.155218     1.566856    11.845908     0.178603
H      0.281889     5.023966    12.201317     0.397253
H      8.256961     0.219365     9.592900     0.444895
H     -0.462512     1.010641     9.727548     0.487332
H      7.650523     3.929550    10.480638     0.177295
H      7.244389     2.910037    11.645502     0.148246
H      6.650056     4.395605    11.639239     0.178603
H      5.286938     1.290195     4.372934     0.397253
H     -0.476524     8.602409     1.764517     0.444895
H      1.398084     0.050148     1.899166     0.487332
H      3.280359     8.464327     2.652256     0.177295
H      2.319584     7.933983     3.817119     0.148247
H      3.867773     7.529936     3.810857     0.178603
H      7.741102     4.072826     3.455448     0.397253
H     -0.233970     8.877427     6.063865     0.444895
H      8.485503     8.086151     5.929217     0.487332
H      0.372468     5.167242     5.176127     0.177295
H      0.778602     6.186755     4.011263     0.148246
H      1.372935     4.701187     4.017526     0.178603
Ru     4.926681     0.788176     7.881302     0.925807
Ru     7.519031     3.727486    15.603845     0.925806
Ru     3.096310     8.308616     7.775463     0.925811
Ru     0.503960     5.369306     0.052920     0.925809
C      4.475517    -0.364670    11.230598    -0.020151
C      4.798226     0.855543    12.052578    -0.478031
C      8.606466     4.319168    12.254550    -0.020151
C      7.436141     3.846517    11.432570    -0.478031
C      3.547474     9.461462     4.426167    -0.020151
C      3.224765     8.241249     3.604187    -0.478031
C     -0.583475     4.777624     3.402215    -0.020151
C      0.586850     5.250275     4.224195    -0.478031
O      3.438845     1.212190     9.256279    -0.607302
O      1.522672     8.482065     9.087186    -0.659057
O      1.788716     0.222568    10.939382    -0.802645
O      6.312335     0.545846     9.329866    -0.635693
O      4.361472     7.859791     9.348654    -0.632489
O      5.864878     8.692069    11.307316    -0.767953
O      2.924995     8.476159    11.830252    -0.446193
O      8.632070    -0.358404    13.724720    -0.875965
O      6.912428     5.150680    14.228868    -0.607301
O     -0.539902     6.143435    14.397961    -0.659057
O      7.688104     6.911534    12.545766    -0.802645
O      7.932604     2.382973    14.155281    -0.635692
O      0.432214     3.404639    14.136493    -0.632490
O     -0.205684     1.809020    12.177832    -0.767953
O     -0.358817     4.752840    11.654896    -0.446193
O      9.119628     0.194408     9.760427    -0.875965
O      4.584146     7.884602     6.400486    -0.607298
O      6.500319     0.614727     6.569579    -0.659060
O      6.234275     8.874224     4.717383    -0.802645
O      1.710656     8.550946     6.326899    -0.635690
O      3.661519     1.237001     6.308111    -0.632493
O      2.158113     0.404723     4.349449    -0.767952
O      5.097996     0.620633     3.826513    -0.446193
O     -0.609079     9.455196     1.932045    -0.875965
O      1.110563     3.946112     1.427897    -0.607299
O      8.562893     2.953357     1.258804    -0.659058
O      0.334887     2.185258     3.110999    -0.802645
O      0.090387     6.713819     1.501484    -0.635691
O      7.590777     5.692153     1.520272    -0.632491
O      8.228675     7.287772     3.478933    -0.767953
O      8.381808     4.343952     4.001869    -0.446193
O     -1.096637     8.902384     5.896338    -0.875965

The following XYZ coordinates are in angstroms. Other properties are in atomic units.
The sperically averaged electron density of each atom fit to a function of the form exp(a - br)
eigen_1, eigen_2 and eigen_3 are the three eigenvalues of traceless quadrupole moment tensor
  atom number  atomic symbol              X              Y              Z     net charge C6 coefficient C8 coefficient C10 coefficient fluctuating dipole atomic polarizability isotropic forcefield polarizability              a              b squared Pearson coefficient          <r^3>          <r^4>         wp_QDO          m_QDO          q_QDO       dipole_x       dipole_y       dipole_z         dipole            Qxy            Qxz            Qyz     Q(x^2-y^2)  Q(3z^2 - R^2)        eigen_1        eigen_2        eigen_3 static polarizability      alpha(xx)      alpha(xy)      alpha(xz)      alpha(yy)      alpha(yz)      alpha(zz) atomic spin moment
            1             Pr      -1.630115       9.183824      11.742574       2.148502     130.207983 0.31956868E+04  0.11030302E+06                                16.576396                           14.880188       2.380305       2.420598                    0.999822      84.475055     202.314140       0.682966       0.259827      -1.342905      -0.042741       0.037696       0.000000       0.056989       0.054449       0.030700       0.034809      -0.013714       0.199737      -0.088168      -0.007493       0.095661             18.494683      19.290316       1.520634      -2.234264      19.673340      -2.533299      16.520394          -0.000473
            2             Pr       9.653106      -0.087032       3.914191       2.148501     130.208124 0.31956914E+04  0.11030322E+06                                16.576411                           14.880201       2.380304       2.420598                    0.999822      84.475066     202.314218       0.682965       0.259827      -1.342904       0.042741      -0.037696      -0.000000       0.056989       0.054449       0.030701       0.034809      -0.013714       0.199737      -0.088168      -0.007493       0.095662             18.494700      19.290334       1.520635      -2.234265      19.673357      -2.533299      16.520407          -0.000471
            3              P       3.056214      -0.034036      10.045537       1.058019      89.513688 0.18378249E+04  0.60643911E+05                                15.709653                           13.175217       0.260199       1.824828                    0.999763      55.685514     176.865575       0.524059       0.354195      -1.132089      -0.207682       0.073889      -0.042631       0.224519      -0.001418       0.051663       0.041410      -0.251221      -0.005908      -0.144408       0.004924       0.139483             18.179151      23.636274      -0.962715      -5.120085      11.622750       1.024639      19.278430           0.001921
            4              P       4.804579       9.140551      10.203044       1.033774      86.359107 0.18036400E+04  0.59225066E+05                                15.365356                           13.105454       0.312223       1.840760                    0.999832      55.716892     176.414447       0.522354       0.357096      -1.130014       0.182794      -0.088503      -0.018883       0.203968       0.021916      -0.049766      -0.042985      -0.304126       0.044859      -0.173072       0.011503       0.161569             17.497283      20.506354      -0.999416       5.475751      12.203058      -1.259968      19.782437           0.001966
            5              P       8.101077       5.686032      13.439611       1.058019      89.513684 0.18378260E+04  0.60643953E+05                                15.709652                           13.175220       0.260199       1.824828                    0.999763      55.685513     176.865568       0.524059       0.354195      -1.132089      -0.099261       0.196821       0.042631       0.224519       0.029771       0.034629       0.056432       0.244077      -0.005909      -0.144406       0.004924       0.139482             18.179149      12.049034      -2.422026       1.656384      23.209996      -4.951900      19.278417           0.001921
            6              P      -0.783141       2.804969      13.282103       1.033775      86.359061 0.18036388E+04  0.59225019E+05                                15.365352                           13.105450       0.312222       1.840760                    0.999832      55.716884     176.414428       0.522354       0.357096      -1.130014       0.110650      -0.170302       0.018883       0.203968       0.058935      -0.036430      -0.054747       0.283761       0.044859      -0.173072       0.011502       0.161570             17.497279      12.580510      -1.997612      -1.934316      20.128903       5.275388      19.782422           0.001966
            7              P       4.966777       9.130828       5.611228       1.058019      89.513702 0.18378257E+04  0.60643940E+05                                15.709652                           13.175218       0.260198       1.824827                    0.999763      55.685509     176.865539       0.524059       0.354195      -1.132089       0.207682      -0.073890       0.042631       0.224519      -0.001416       0.051663       0.041410      -0.251216      -0.005908      -0.144405       0.004924       0.139481             18.179149      23.636271      -0.962717      -5.120082      11.622749       1.024643      19.278428           0.001921
            8              P       3.218412      -0.043759       5.453721       1.033775      86.359082 0.18036392E+04  0.59225034E+05                                15.365357                           13.105453       0.312221       1.840759                    0.999832      55.716886     176.414447       0.522354       0.357097      -1.130013      -0.182793       0.088503       0.018883       0.203967       0.021915      -0.049765      -0.042986      -0.304128       0.044860      -0.173073       0.011502       0.161571             17.497284      20.506353      -0.999414       5.475753      12.203059      -1.259965      19.782439           0.001966
            9              P      -0.078086       3.410760       2.217154       1.058019      89.513665 0.18378256E+04  0.60643938E+05                                15.709650                           13.175218       0.260198       1.824828                    0.999763      55.685499     176.865506       0.524059       0.354195      -1.132089       0.099261      -0.196821      -0.042631       0.224519       0.029772       0.034630       0.056433       0.244074      -0.005909      -0.144405       0.004924       0.139482             18.179146      12.049032      -2.422026       1.656385      23.209991      -4.951898      19.278414           0.001920
           10              P       8.806132       6.291823       2.374662       1.033775      86.359048 0.18036385E+04  0.59225007E+05                                15.365351                           13.105449       0.312222       1.840760                    0.999832      55.716876     176.414393       0.522354       0.357096      -1.130014      -0.110650       0.170302      -0.018883       0.203967       0.058934      -0.036430      -0.054747       0.283763       0.044859      -0.173072       0.011502       0.161570             17.497276      12.580509      -1.997611      -1.934314      20.128900       5.275387      19.782420           0.001966
           11              H       2.736053       7.806597      11.283831       0.397253       0.563959 0.36292196E+01  0.29763760E+02                                 1.224698                            1.192677      -1.311019       2.428073                    0.999316       2.305387       6.250858       0.508122       1.469818      -0.672761      -0.005209      -0.033385      -0.015566       0.037202       0.009478       0.001160      -0.000064      -0.037879      -0.031350      -0.016182      -0.010223       0.026405              1.231235       1.104171       0.140130       0.048558       1.448498       0.151430       1.141037           0.000311
           12              H       8.499515       0.494383      13.892248       0.444895       0.403689 0.23123117E+01  0.17372721E+02                                 1.062155                            1.013329      -1.547154       2.312081                    0.999018       2.374517       6.688242       0.489552       1.665274      -0.635941       0.003577       0.007821       0.011744       0.014556       0.004304       0.000632       0.000619       0.014311      -0.016675      -0.006009      -0.005156       0.011165              1.088968       0.888805       0.000704      -0.000289       1.454878       0.094821       0.923221          -0.000018
           13              H       6.624907       9.046644      13.757599       0.487331       0.387842 0.22696002E+01  0.16702141E+02                                 1.003987                            0.985944      -1.346995       2.497457                    0.999960       1.814570       4.799868       0.518199       1.606151      -0.652103      -0.019957      -0.018675       0.009179       0.028832       0.006535      -0.006271       0.000515       0.006609      -0.033357      -0.013303      -0.000644       0.013947              1.010326       1.051491       0.156241       0.019230       1.079242       0.002476       0.900244          -0.000016
           14              H       4.742632       0.632465      13.004509       0.177295       0.953280 0.70044499E+01  0.65457498E+02                                 1.528421                            1.490993      -0.722541       2.562524                    0.999961       2.926124       7.583928       0.550696       1.190169      -0.733591      -0.004669      -0.010806       0.012629       0.017265       0.002752       0.000563      -0.000273      -0.009482       0.011043      -0.007357       0.003556       0.003801              1.533446       1.312359       0.033917      -0.025194       1.301054      -0.089797       1.986925           0.000233
           15              H       5.703407       1.162809      11.839646       0.148247       0.979271 0.71558361E+01  0.69093815E+02                                 1.692194                            1.606101      -1.294606       2.264831                    0.996398       3.688188      10.624052       0.469257       1.351812      -0.691442       0.011741       0.005088      -0.008185       0.015190       0.004394      -0.002874       0.001116      -0.001986      -0.003153      -0.005823       0.000632       0.005191              1.741882       2.258191       0.369903      -0.120715       1.562890       0.023859       1.404566           0.000105
           16              H       4.155218       1.566856      11.845908       0.178603       0.924385 0.67598900E+01  0.62953754E+02                                 1.525128                            1.486633      -0.826894       2.517969                    0.999730       2.972853       7.829184       0.536444       1.226025      -0.724230      -0.018021       0.012499      -0.010027       0.024115      -0.005444       0.004635      -0.001898      -0.001297      -0.018527      -0.008216      -0.001647       0.009863              1.532604       1.677889      -0.318738       0.119119       1.621659      -0.042652       1.298263           0.000002
           17              H       0.281889       5.023966      12.201317       0.397253       0.563960 0.36292250E+01  0.29763817E+02                                 1.224700                            1.192678      -1.311021       2.428073                    0.999316       2.305388       6.250863       0.508121       1.469819      -0.672761       0.032473       0.009340       0.015566       0.037202       0.013878      -0.000208       0.001143       0.031996      -0.031350      -0.016182      -0.010223       0.026405              1.231237       1.408378       0.178443       0.144176       1.144294       0.067099       1.141038           0.000311
           18              H       8.256961       0.219365       9.592900       0.444895       0.403689 0.23123115E+01  0.17372720E+02                                 1.062155                            1.013329      -1.547154       2.312081                    0.999018       2.374517       6.688243       0.489552       1.665275      -0.635941      -0.007312      -0.004526      -0.011744       0.014556       0.002395       0.000535       0.000704      -0.015998      -0.016675      -0.006009      -0.005156       0.011165              1.088968       1.445866       0.070861       0.094114       0.897818       0.011561       0.923220          -0.000018
           19              H      -0.462512       1.010641       9.727548       0.487332       0.387842 0.22696016E+01  0.16702154E+02                                 1.003987                            0.985944      -1.346996       2.497457                    0.999960       1.814571       4.799871       0.518200       1.606150      -0.652103       0.016035       0.022134      -0.009179       0.028832       0.005512       0.001294      -0.006158      -0.009643      -0.033357      -0.013303      -0.000644       0.013947              1.010326       1.040068       0.154803       0.000054       1.090664       0.019388       0.900244          -0.000016
           20              H       7.650523       3.929550      10.480638       0.177295       0.953280 0.70044466E+01  0.65457451E+02                                 1.528420                            1.490992      -0.722540       2.562524                    0.999961       2.926123       7.583921       0.550697       1.190167      -0.733592       0.010138       0.005983      -0.012629       0.017265       0.003841      -0.000341       0.000524       0.007822       0.011043      -0.007357       0.003556       0.003801              1.533445       1.292819       0.031456      -0.085944       1.320591      -0.036217       1.986923           0.000233
           21              H       7.244389       2.910037      11.645502       0.148246       0.979271 0.71558388E+01  0.69093846E+02                                 1.692194                            1.606101      -1.294607       2.264831                    0.996398       3.688190      10.624058       0.469257       1.351812      -0.691442      -0.003581      -0.012285       0.008185       0.015190       0.004503       0.001466      -0.002712      -0.000255      -0.003154      -0.005823       0.000632       0.005191              1.741883       1.482030       0.272152       0.038756       2.339052      -0.116787       1.404566           0.000105
           22              H       6.650056       4.395605      11.639239       0.178603       0.924387 0.67599034E+01  0.62953906E+02                                 1.525129                            1.486635      -0.826895       2.517969                    0.999730       2.972855       7.829190       0.536444       1.226025      -0.724230      -0.014653       0.016318       0.010027       0.024115      -0.005113      -0.002462       0.004362       0.003956      -0.018527      -0.008216      -0.001647       0.009863              1.532605       1.701569      -0.315757      -0.057202       1.597982       0.112855       1.298264           0.000002
           23              H       5.286938       1.290195       4.372934       0.397253       0.563960 0.36292248E+01  0.29763814E+02                                 1.224699                            1.192678      -1.311019       2.428073                    0.999316       2.305389       6.250865       0.508122       1.469818      -0.672761       0.005209       0.033385       0.015566       0.037202       0.009478       0.001160      -0.000064      -0.037879      -0.031350      -0.016182      -0.010223       0.026405              1.231236       1.104172       0.140131       0.048558       1.448499       0.151430       1.141038           0.000311
           24              H      -0.476524       8.602409       1.764517       0.444895       0.403689 0.23123124E+01  0.17372728E+02                                 1.062155                            1.013329      -1.547154       2.312081                    0.999018       2.374517       6.688242       0.489552       1.665274      -0.635941      -0.003577      -0.007821      -0.011744       0.014556       0.004304       0.000632       0.000619       0.014311      -0.016674      -0.006009      -0.005156       0.011165              1.088968       0.888805       0.000704      -0.000289       1.454879       0.094821       0.923221          -0.000018
           25              H       1.398084       0.050148       1.899166       0.487332       0.387842 0.22696007E+01  0.16702144E+02                                 1.003987                            0.985943      -1.346995       2.497457                    0.999960       1.814570       4.799866       0.518200       1.606149      -0.652103       0.019957       0.018675      -0.009179       0.028832       0.006535      -0.006271       0.000515       0.006609      -0.033357      -0.013303      -0.000644       0.013947              1.010325       1.051490       0.156241       0.019230       1.079241       0.002476       0.900244          -0.000016
           26              H       3.280359       8.464327       2.652256       0.177295       0.953281 0.70044522E+01  0.65457519E+02                                 1.528421                            1.490993      -0.722540       2.562524                    0.999961       2.926125       7.583928       0.550697       1.190167      -0.733592       0.004669       0.010806      -0.012629       0.017265       0.002752       0.000563      -0.000273      -0.009482       0.011043      -0.007357       0.003556       0.003801              1.533445       1.312359       0.033917      -0.025194       1.301053      -0.089797       1.986924           0.000233
           27              H       2.319584       7.933983       3.817119       0.148247       0.979272 0.71558466E+01  0.69093940E+02                                 1.692195                            1.606101      -1.294608       2.264830                    0.996398       3.688191      10.624062       0.469257       1.351812      -0.691442      -0.011741      -0.005088       0.008185       0.015190       0.004394      -0.002874       0.001116      -0.001986      -0.003154      -0.005823       0.000632       0.005191              1.741883       2.258192       0.369903      -0.120715       1.562891       0.023859       1.404566           0.000105
           28              H       3.867773       7.529936       3.810857       0.178603       0.924386 0.67599003E+01  0.62953874E+02                                 1.525129                            1.486634      -0.826896       2.517968                    0.999730       2.972855       7.829191       0.536444       1.226025      -0.724230       0.018021      -0.012499       0.010027       0.024115      -0.005444       0.004635      -0.001898      -0.001297      -0.018527      -0.008216      -0.001647       0.009863              1.532605       1.677890      -0.318738       0.119119       1.621660      -0.042652       1.298264           0.000002
           29              H       7.741102       4.072826       3.455448       0.397253       0.563960 0.36292273E+01  0.29763837E+02                                 1.224699                            1.192678      -1.311020       2.428073                    0.999316       2.305389       6.250863       0.508122       1.469817      -0.672762      -0.032473      -0.009340      -0.015566       0.037202       0.013878      -0.000208       0.001143       0.031996      -0.031350      -0.016182      -0.010223       0.026405              1.231236       1.408378       0.178443       0.144176       1.144293       0.067099       1.141038           0.000311
           30              H      -0.233970       8.877427       6.063865       0.444895       0.403689 0.23123122E+01  0.17372727E+02                                 1.062155                            1.013329      -1.547154       2.312081                    0.999018       2.374517       6.688243       0.489552       1.665275      -0.635941       0.007312       0.004526       0.011744       0.014556       0.002395       0.000535       0.000704      -0.015998      -0.016674      -0.006009      -0.005156       0.011165              1.088968       1.445866       0.070861       0.094114       0.897818       0.011561       0.923221          -0.000018
           31              H       8.485503       8.086151       5.929217       0.487332       0.387842 0.22695974E+01  0.16702115E+02                                 1.003986                            0.985943      -1.346995       2.497457                    0.999960       1.814569       4.799864       0.518200       1.606150      -0.652103      -0.016035      -0.022134       0.009179       0.028832       0.005512       0.001294      -0.006158      -0.009643      -0.033357      -0.013303      -0.000644       0.013947              1.010325       1.040067       0.154803       0.000054       1.090663       0.019388       0.900244          -0.000016
           32              H       0.372468       5.167242       5.176127       0.177295       0.953280 0.70044500E+01  0.65457488E+02                                 1.528420                            1.490992      -0.722540       2.562524                    0.999961       2.926124       7.583923       0.550697       1.190167      -0.733592      -0.010138      -0.005983       0.012629       0.017265       0.003841      -0.000341       0.000524       0.007822       0.011043      -0.007357       0.003556       0.003801              1.533445       1.292819       0.031456      -0.085945       1.320591      -0.036217       1.986923           0.000233
           33              H       0.778602       6.186755       4.011263       0.148246       0.979272 0.71558504E+01  0.69093986E+02                                 1.692195                            1.606102      -1.294609       2.264830                    0.996398       3.688193      10.624068       0.469257       1.351812      -0.691442       0.003581       0.012285      -0.008185       0.015190       0.004503       0.001466      -0.002712      -0.000255      -0.003154      -0.005823       0.000632       0.005191              1.741884       1.482031       0.272153       0.038756       2.339054      -0.116788       1.404567           0.000105
           34              H       1.372935       4.701187       4.017526       0.178603       0.924387 0.67599034E+01  0.62953907E+02                                 1.525129                            1.486635      -0.826896       2.517968                    0.999730       2.972855       7.829190       0.536444       1.226025      -0.724230       0.014653      -0.016318      -0.010027       0.024115      -0.005113      -0.002462       0.004362       0.003956      -0.018527      -0.008216      -0.001647       0.009863              1.532605       1.701569      -0.315757      -0.057202       1.597982       0.112855       1.298264           0.000002
           35             Ru       4.926681       0.788176       7.881302       0.925807     131.904190 0.31465576E+04  0.11034441E+06                                17.505099                           15.294588       1.999419       2.286303                    0.998776      81.102671     208.825748       0.626499       0.278786      -1.293674       0.125083       0.479496       0.018541       0.495889      -0.055590       0.036093      -0.005975       0.165389      -0.151213      -0.075677      -0.056381       0.132058             20.079150      19.258452      -1.027939       0.579612      10.986723       0.103355      29.992276           1.392962
           36             Ru       7.519031       3.727486      15.603845       0.925806     131.904326 0.31465636E+04  0.11034474E+06                                17.505180                           15.294662       1.999403       2.286299                    0.998776      81.102346     208.825428       0.626493       0.278788      -1.293670      -0.460107      -0.184017      -0.018543       0.495888      -0.074371      -0.010446       0.035061      -0.132686      -0.151167      -0.075697      -0.056372       0.132069             20.079243      11.370802      -2.021327       0.030122      18.874501       0.587986      29.992426           1.392960
           37             Ru       3.096310       8.308616       7.775463       0.925811     131.903879 0.31465504E+04  0.11034427E+06                                17.505261                           15.294732       1.999368       2.286289                    0.998776      81.101558     208.824033       0.626485       0.278792      -1.293665      -0.125080      -0.479487      -0.018544       0.495880      -0.055611       0.036091      -0.005981       0.165456      -0.151116      -0.075724      -0.056357       0.132081             20.079339      19.258617      -1.027945       0.579617      10.986826       0.103357      29.992574           1.392966
           38             Ru       0.503960       5.369306       0.052920       0.925809     131.904044 0.31465558E+04  0.11034448E+06                                17.505247                           15.294721       1.999382       2.286293                    0.998776      81.101759     208.824428       0.626487       0.278791      -1.293666       0.460103       0.184015       0.018544       0.495883      -0.074383      -0.010448       0.035060      -0.132712      -0.151127      -0.075717      -0.056363       0.132080             20.079322      11.370845      -2.021332       0.030123      18.874569       0.587989      29.992552           1.392964
           39              C       4.475517      -0.364670      11.230598      -0.020151      28.974212 0.48012272E+03  0.11495922E+05                                 8.117669                            7.264052      -0.258055       1.915500                    0.994745      28.439727      80.767730       0.620694       0.412133      -1.073954      -0.013948      -0.013777       0.250217       0.250984       0.007495       0.005993       0.007190      -0.139717      -0.111211      -0.053661      -0.035579       0.089240              8.677363       8.843984       1.344631       0.505829       9.639221       0.733036       7.548886          -0.000159
           40              C       4.798226       0.855543      12.052578      -0.478031      27.535667 0.46136051E+03  0.11033067E+05                                 7.818171                            7.028338       0.001996       1.960005                    0.997955      32.432846      94.714597       0.637902       0.401510      -1.071590      -0.029427      -0.072209      -0.040530       0.087880       0.022759       0.002050      -0.003968      -0.080776      -0.066587      -0.035918      -0.021677       0.057595              8.198799       8.343184       1.073654       0.754871       8.416763       1.881063       7.836450           0.000790
           41              C       8.606466       4.319168      12.254550      -0.020151      28.974207 0.48012239E+03  0.11495912E+05                                 8.117667                            7.264049      -0.258054       1.915500                    0.994745      28.439727      80.767726       0.620694       0.412132      -1.073954       0.011927       0.015560      -0.250217       0.250984       0.024583       0.006385       0.006845       0.131637      -0.111210      -0.053661      -0.035579       0.089240              8.677363       9.293402       1.401232       0.664086       9.189801       0.593465       7.548886          -0.000159
           42              C       7.436141       3.846517      11.432570      -0.478031      27.535686 0.46136074E+03  0.11033074E+05                                 7.818174                            7.028339       0.001996       1.960005                    0.997955      32.432851      94.714610       0.637902       0.401510      -1.071590       0.067966       0.038219       0.040530       0.087879       0.032062      -0.004193       0.001538       0.066968      -0.066586      -0.035918      -0.021677       0.057595              8.198803       8.149406       1.049251       1.772004       8.610550       0.984001       7.836454           0.000789
           43              C       3.547474       9.461462       4.426167      -0.020151      28.974215 0.48012275E+03  0.11495923E+05                                 8.117668                            7.264052      -0.258054       1.915500                    0.994745      28.439728      80.767726       0.620694       0.412132      -1.073954       0.013948       0.013777      -0.250217       0.250984       0.007495       0.005993       0.007190      -0.139717      -0.111210      -0.053661      -0.035579       0.089240              8.677363       8.843982       1.344632       0.505829       9.639222       0.733038       7.548885          -0.000159
           44              C       3.224765       8.241249       3.604187      -0.478031      27.535673 0.46136057E+03  0.11033069E+05                                 7.818172                            7.028338       0.001995       1.960004                    0.997955      32.432852      94.714623       0.637902       0.401510      -1.071590       0.029427       0.072209       0.040530       0.087880       0.022759       0.002050      -0.003968      -0.080776      -0.066587      -0.035918      -0.021677       0.057595              8.198801       8.343187       1.073655       0.754871       8.416767       1.881064       7.836450           0.000789
           45              C      -0.583475       4.777624       3.402215      -0.020151      28.974211 0.48012246E+03  0.11495914E+05                                 8.117667                            7.264049      -0.258054       1.915500                    0.994745      28.439727      80.767721       0.620694       0.412132      -1.073954      -0.011926      -0.015560       0.250217       0.250984       0.024582       0.006385       0.006845       0.131637      -0.111210      -0.053661      -0.035579       0.089240              8.677363       9.293401       1.401233       0.664086       9.189801       0.593465       7.548886          -0.000159
           46              C       0.586850       5.250275       4.224195      -0.478031      27.535683 0.46136063E+03  0.11033071E+05                                 7.818174                            7.028339       0.001994       1.960004                    0.997955      32.432849      94.714608       0.637902       0.401510      -1.071590      -0.067966      -0.038219      -0.040530       0.087880       0.032062      -0.004193       0.001538       0.066968      -0.066586      -0.035918      -0.021677       0.057595              8.198803       8.149405       1.049251       1.772003       8.610551       0.984000       7.836454           0.000789
           47              O       3.438845       1.212190       9.256279      -0.607302      29.719160 0.54481600E+03  0.13143413E+05                                 7.574216                            7.224134       0.115340       2.069541                    0.999004      28.324264      74.635395       0.706797       0.359214      -1.138582      -0.019562       0.081395      -0.007009       0.084006       0.020107      -0.058014       0.006191       0.055874       0.043597      -0.056717      -0.019959       0.076676              7.833743       7.463273       0.289313      -2.085621       6.950982      -1.161418       9.086974           0.028492
           48              O       1.522672       8.482065       9.087186      -0.659057      36.406162 0.71363514E+03  0.18399309E+05                                 8.737397                            8.298734       0.083064       2.022475                    0.998950      30.705196      83.367272       0.656451       0.361892      -1.137620      -0.046239      -0.042434      -0.046955       0.078380      -0.017209      -0.020765       0.073752      -0.038513       0.040772      -0.060923      -0.031928       0.092850              9.110583       8.613428       0.399973      -1.451811       7.558964       2.169086      11.159358           0.026412
           49              O       1.788716       0.222568      10.939382      -0.802645      54.401939 0.82145606E+03  0.21850391E+05                                11.458669                            8.853478       0.134140       2.044736                    0.996258      31.648048      86.151505       0.643512       0.357828      -1.145383       0.039402       0.127688      -0.015209       0.134491      -0.028783      -0.001514       0.038794       0.013898      -0.007147      -0.050230       0.002845       0.047385             14.217641      23.216477      -1.954415      -8.096731       7.564445       1.367747      11.872001          -0.001595
           50              O       6.312335       0.545846       9.329866      -0.635693      36.661138 0.68837955E+03  0.17598132E+05                                 8.826293                            8.201743      -0.014602       2.020276                    0.998328      29.431102      79.704558       0.653811       0.366451      -1.133477      -0.005621       0.059529      -0.041108       0.072561      -0.031577       0.008981      -0.042067      -0.044679       0.052184      -0.050176      -0.015963       0.066139              9.368610       9.370003       0.506649       1.969040       7.456629      -1.669206      11.279198           0.025061
           51              O       4.361472       7.859791       9.348654      -0.632489      33.157282 0.61937493E+03  0.15413322E+05                                 8.168879                            7.696178       0.085348       2.039443                    0.998973      29.503225      78.696481       0.686334       0.358614      -1.140216       0.018037      -0.077522      -0.004292       0.079708       0.023430       0.066669       0.008358      -0.001752       0.114943      -0.068391      -0.017353       0.085744              8.564574       7.629064       0.228821       2.449681       7.678771       1.383427      10.385886           0.025495
           52              O       5.864878       8.692069      11.307316      -0.767953      48.562333 0.78930694E+03  0.20749735E+05                                10.547981                            8.651328       0.219664       2.082209                    0.995731      30.957991      83.292810       0.655222       0.355591      -1.149226      -0.085347      -0.122572       0.058018       0.160231      -0.014182       0.020537      -0.040684      -0.028434       0.110615      -0.038988      -0.029085       0.068072             12.471689      16.742350      -2.461797       7.048486       8.181238      -2.195771      12.491479          -0.002456
           53              O       2.924995       8.476159      11.830252      -0.446193      20.607548 0.31945510E+03  0.68295251E+04                                 5.928076                            5.501372       0.159550       2.132995                    0.997409      25.175634      65.078248       0.806421       0.355274      -1.127403       0.062394       0.122941      -0.056069       0.148833       0.042886       0.016986       0.047367      -0.210673      -0.238090      -0.092527      -0.071082       0.163609              6.046735       5.003371       1.406029      -0.297152       7.814139      -0.835608       5.322697           0.001210
           54              O       8.632070      -0.358404      13.724720      -0.875965      27.600251 0.48854641E+03  0.11505159E+05                                 7.163131                            6.715993       0.207424       2.114998                    0.997492      28.676959      75.429398       0.751231       0.346215      -1.145517       0.051064      -0.035224       0.093437       0.112155       0.046780      -0.026240       0.027665      -0.002374      -0.099584      -0.069835       0.006415       0.063420              7.479356       5.823854       0.309069      -0.189090      10.110655       0.833357       6.503560           0.000004
           55              O       6.912428       5.150680      14.228868      -0.607301      29.719073 0.54481428E+03  0.13143361E+05                                 7.574204                            7.224124       0.115329       2.069538                    0.999004      28.324208      74.635222       0.706797       0.359214      -1.138582      -0.083201       0.009239       0.007010       0.084005       0.012551       0.013390      -0.056785      -0.064104       0.043598      -0.056715      -0.019960       0.076675              7.833728       6.887241       0.216766      -0.891708       7.526995      -2.214388       9.086949           0.028492
           56              O      -0.539902       6.143435      14.397961      -0.659057      36.406226 0.71363664E+03  0.18399358E+05                                 8.737407                            8.298742       0.083068       2.022476                    0.998950      30.705227      83.367386       0.656450       0.361892      -1.137620       0.036324       0.051179       0.046955       0.078380      -0.011897       0.075770      -0.011387       0.045844       0.040771      -0.060923      -0.031928       0.092851              9.110594       7.476262       0.256761       2.333497       8.696149      -1.169397      11.159371           0.026412
           57              O       7.688104       6.911534      12.545766      -0.802645      54.401966 0.82145695E+03  0.21850420E+05                                11.458673                            8.853482       0.134140       2.044736                    0.996258      31.648054      86.151521       0.643512       0.357828      -1.145383      -0.121763      -0.055048       0.015209       0.134491      -0.029607       0.038679       0.003345       0.000809      -0.007147      -0.050230       0.002845       0.047385             14.217646       8.293429      -3.833846       2.368748      22.487512      -7.862367      11.871998          -0.001595
           58              O       7.932604       2.382973      14.155281      -0.635692      36.661051 0.68837742E+03  0.17598065E+05                                 8.826282                            8.201733      -0.014613       2.020273                    0.998328      29.431051      79.704409       0.653811       0.366451      -1.133477      -0.059764      -0.001861       0.041108       0.072561      -0.025053      -0.042859       0.003653       0.058941       0.052185      -0.050176      -0.015962       0.066138              9.368599       7.360873       0.253619      -1.902161       9.465739       1.745030      11.279184           0.025062
           59              O       0.432214       3.404639      14.136493      -0.632490      33.157366 0.61937715E+03  0.15413391E+05                                 8.168894                            7.696192       0.085351       2.039444                    0.998973      29.503262      78.696618       0.686333       0.358615      -1.140216       0.079168      -0.008208       0.004292       0.079708       0.022916      -0.000039       0.067191      -0.009920       0.114944      -0.068392      -0.017353       0.085745              8.564588       7.621273       0.227837       1.066489       7.686589       2.603350      10.385903           0.025495
           60              O      -0.205684       1.809020      12.177832      -0.767953      48.562354 0.78930733E+03  0.20749748E+05                                10.547984                            8.651330       0.219664       2.082209                    0.995731      30.958000      83.292841       0.655222       0.355591      -1.149226       0.110947       0.099994      -0.058018       0.160231      -0.010214      -0.042931       0.015293       0.034579       0.110615      -0.038988      -0.029084       0.068072             12.471693       8.925314      -3.446288      -3.059302      15.998285       6.718875      12.491479          -0.002456
           61              O      -0.358817       4.752840      11.654896      -0.446193      20.607567 0.31945547E+03  0.68295349E+04                                 5.928080                            5.501375       0.159549       2.132994                    0.997409      25.175642      65.078279       0.806421       0.355274      -1.127403      -0.114182      -0.077267       0.056069       0.148833       0.067665       0.044873       0.022771       0.182828      -0.238089      -0.092527      -0.071083       0.163609              6.046740       7.421636       1.710588      -0.791930       5.395883      -0.399235       5.322700           0.001210
           62              O       9.119628       0.194408       9.760427      -0.875965      27.600251 0.48854650E+03  0.11505162E+05                                 7.163131                            6.715994       0.207424       2.114997                    0.997492      28.676963      75.429415       0.751231       0.346215      -1.145517       0.041328      -0.046263      -0.093437       0.112155       0.045613       0.030727      -0.022577      -0.020898      -0.099585      -0.069835       0.006415       0.063420              7.479356       9.967090       0.830872       0.850449       5.967420      -0.083477       6.503559           0.000003
           63              O       4.584146       7.884602       6.400486      -0.607298      29.718890 0.54480983E+03  0.13143227E+05                                 7.574176                            7.224097       0.115314       2.069535                    0.999004      28.324096      74.634854       0.706798       0.359214      -1.138581       0.019564      -0.081393       0.007010       0.084004       0.020106      -0.058010       0.006188       0.055882       0.043600      -0.056713      -0.019961       0.076674              7.833699       7.463231       0.289312      -2.085603       6.950948      -1.161412       9.086920           0.028493
           64              O       6.500319       0.614727       6.569579      -0.659060      36.406428 0.71364160E+03  0.18399516E+05                                 8.737432                            8.298765       0.083085       2.022479                    0.998950      30.705350      83.367766       0.656450       0.361891      -1.137621       0.046239       0.042436       0.046955       0.078381      -0.017206      -0.020770       0.073754      -0.038515       0.040764      -0.060926      -0.031927       0.092853              9.110621       8.613466       0.399975      -1.451821       7.558990       2.169096      11.159409           0.026411
           65              O       6.234275       8.874224       4.717383      -0.802645      54.401875 0.82145512E+03  0.21850359E+05                                11.458658                            8.853471       0.134141       2.044737                    0.996258      31.648037      86.151450       0.643512       0.357828      -1.145383      -0.039402      -0.127687       0.015209       0.134491      -0.028783      -0.001514       0.038795       0.013898      -0.007146      -0.050231       0.002845       0.047386             14.217625      23.216448      -1.954416      -8.096719       7.564439       1.367748      11.871988          -0.001596
           66              O       1.710656       8.550946       6.326899      -0.635690      36.660881 0.68837370E+03  0.17597947E+05                                 8.826261                            8.201715      -0.014630       2.020270                    0.998328      29.430955      79.704106       0.653811       0.366451      -1.133477       0.005621      -0.059526       0.041108       0.072559      -0.031579       0.008978      -0.042066      -0.044674       0.052186      -0.050178      -0.015959       0.066137              9.368574       9.369965       0.506647       1.969027       7.456607      -1.669200      11.279151           0.025062
           67              O       3.661519       1.237001       6.308111      -0.632493      33.157581 0.61938185E+03  0.15413536E+05                                 8.168922                            7.696215       0.085371       2.039448                    0.998973      29.503399      78.697044       0.686333       0.358614      -1.140216      -0.018035       0.077524       0.004292       0.079709       0.023430       0.066673       0.008355      -0.001763       0.114945      -0.068399      -0.017348       0.085747              8.564620       7.629105       0.228822       2.449700       7.678807       1.383434      10.385948           0.025493
           68              O       2.158113       0.404723       4.349449      -0.767952      48.562350 0.78930723E+03  0.20749745E+05                                10.547985                            8.651330       0.219663       2.082209                    0.995731      30.957993      83.292823       0.655222       0.355591      -1.149226       0.085347       0.122572      -0.058018       0.160231      -0.014182       0.020538      -0.040684      -0.028434       0.110614      -0.038988      -0.029084       0.068071             12.471693      16.742357      -2.461795       7.048490       8.181238      -2.195769      12.491484          -0.002455
           69              O       5.097996       0.620633       3.826513      -0.446193      20.607556 0.31945530E+03  0.68295304E+04                                 5.928078                            5.501374       0.159549       2.132995                    0.997409      25.175641      65.078277       0.806421       0.355274      -1.127403      -0.062394      -0.122941       0.056068       0.148833       0.042885       0.016986       0.047366      -0.210673      -0.238090      -0.092527      -0.071083       0.163609              6.046738       5.003372       1.406030      -0.297152       7.814141      -0.835608       5.322699           0.001210
           70              O      -0.609079       9.455196       1.932045      -0.875965      27.600243 0.48854623E+03  0.11505153E+05                                 7.163129                            6.715991       0.207425       2.114998                    0.997492      28.676957      75.429386       0.751231       0.346215      -1.145517      -0.051064       0.035224      -0.093437       0.112155       0.046780      -0.026240       0.027665      -0.002374      -0.099584      -0.069835       0.006415       0.063420              7.479354       5.823852       0.309068      -0.189090      10.110652       0.833357       6.503558           0.000004
           71              O       1.110563       3.946112       1.427897      -0.607299      29.718963 0.54481178E+03  0.13143286E+05                                 7.574189                            7.224111       0.115317       2.069536                    0.999004      28.324134      74.634994       0.706798       0.359214      -1.138581       0.083200      -0.009240      -0.007010       0.084004       0.012551       0.013388      -0.056783      -0.064106       0.043599      -0.056713      -0.019961       0.076674              7.833712       6.887228       0.216766      -0.891706       7.526979      -2.214381       9.086930           0.028493
           72              O       8.562893       2.953357       1.258804      -0.659058      36.406332 0.71363921E+03  0.18399439E+05                                 8.737419                            8.298754       0.083078       2.022478                    0.998950      30.705294      83.367590       0.656450       0.361891      -1.137621      -0.036325      -0.051179      -0.046955       0.078381      -0.011896       0.075771      -0.011390       0.045844       0.040768      -0.060925      -0.031927       0.092852              9.110608       7.476271       0.256761       2.333501       8.696162      -1.169400      11.159389           0.026412
           73              O       0.334887       2.185258       3.110999      -0.802645      54.401940 0.82145657E+03  0.21850407E+05                                11.458669                            8.853480       0.134141       2.044736                    0.996258      31.648049      86.151497       0.643512       0.357828      -1.145383       0.121763       0.055048      -0.015209       0.134491      -0.029607       0.038680       0.003345       0.000809      -0.007146      -0.050231       0.002845       0.047386             14.217640       8.293427      -3.833844       2.368748      22.487500      -7.862363      11.871994          -0.001595
           74              O       0.090387       6.713819       1.501484      -0.635691      36.660939 0.68837487E+03  0.17597984E+05                                 8.826269                            8.201721      -0.014625       2.020271                    0.998328      29.430986      79.704211       0.653811       0.366451      -1.133477       0.059763       0.001861      -0.041108       0.072560      -0.025054      -0.042859       0.003651       0.058939       0.052186      -0.050178      -0.015960       0.066137              9.368584       7.360864       0.253619      -1.902158       9.465723       1.745025      11.279165           0.025062
           75              O       7.590777       5.692153       1.520272      -0.632491      33.157466 0.61937945E+03  0.15413462E+05                                 8.168906                            7.696203       0.085363       2.039446                    0.998973      29.503331      78.696823       0.686334       0.358614      -1.140216      -0.079169       0.008207      -0.004292       0.079709       0.022917      -0.000040       0.067193      -0.009916       0.114944      -0.068396      -0.017350       0.085746              8.564601       7.621284       0.227837       1.066490       7.686600       2.603355      10.385919           0.025494
           76              O       8.228675       7.287772       3.478933      -0.767953      48.562329 0.78930688E+03  0.20749733E+05                                10.547981                            8.651327       0.219664       2.082209                    0.995731      30.957993      83.292815       0.655222       0.355591      -1.149226      -0.110947      -0.099994       0.058017       0.160231      -0.010214      -0.042931       0.015293       0.034578       0.110614      -0.038987      -0.029084       0.068071             12.471688       8.925310      -3.446286      -3.059299      15.998279       6.718871      12.491474          -0.002456
           77              O       8.381808       4.343952       4.001869      -0.446193      20.607558 0.31945529E+03  0.68295301E+04                                 5.928078                            5.501373       0.159550       2.132995                    0.997409      25.175639      65.078262       0.806421       0.355274      -1.127403       0.114181       0.077267      -0.056068       0.148833       0.067664       0.044873       0.022771       0.182828      -0.238089      -0.092527      -0.071083       0.163609              6.046738       7.421633       1.710588      -0.791929       5.395882      -0.399235       5.322698           0.001210
           78              O      -1.096637       8.902384       5.896338      -0.875965      27.600238 0.48854623E+03  0.11505153E+05                                 7.163128                            6.715991       0.207425       2.114998                    0.997492      28.676958      75.429390       0.751231       0.346215      -1.145517      -0.041328       0.046263       0.093437       0.112155       0.045614       0.030727      -0.022577      -0.020898      -0.099584      -0.069835       0.006415       0.063420              7.479353       9.967084       0.830871       0.850448       5.967417      -0.083477       6.503556           0.000003

******************************************************
Auxiliary information for the entire system
The total spin magnetic moment of the unit cell is   6.001933
The total net atomic charge of the unit cell is   -0.000004
Accuracy of reproducing the electrostatic potential in the unit cell:
  The inner radius (bohr) =    5.0000
  The outer radius (bohr) =   12.0000
  Valid grid points have density less than (e/(bohr^3)) =    0.0001
  The number of valid grid points were=        62552
  The rms potential error without charges in kcal/mol is=      5.26534
  The rms potential error with partial charges in kcal/mol is=      2.26276
  The RRMSE value at monopole order=      0.42975
  The rms potential error with partial charges and cloud penetration in kcal/mol is=      2.26171
  The RRMSE value at monopole order with cloud penetration is=      0.42955
  The rms potential error with partial charges and atomic dipoles in kcal/mol is=      0.72088
  The RRMSE value at dipole order=      0.13691
  The rms potential error with partial charges, atomic dipoles and cloud penetration in kcal/mol is=      0.72085
  The RRMSE value at dipole order with cloud penetration=      0.13690

******************************************************
The electron densities and ab initio electrostatic potential were computed in VASP using the PBE functional and
projector augmented wave method. See the main text of the journal article for a description of computational details.
The atomic charges, dipoles, and quadrupoles were computed with the DDEC6 method as described in
(a) T. A. Manz and N. Gabaldon Limas, RSC Adv. 6 (2016) 47771-47801 DOI: 10.1039/c6ra04656h
(b) N. Gabaldon Limas and T. A. Manz, RSC Adv. 8 (2018) 2678-2707 DOI: 10.1039/c7ra11829e.
For each atom in the material, the electron cloud parameters were fit to the spherically averaged atom-in-material
electron density using radial positions for which this density was between 10^-4 and 10^-2 electrons per cubic bohr.
The polarizabilities, dispersion coefficients, and quantum Drude oscillator (QDO) parameters were fit using the MCLF method.
The magnetic structure of the system was optimized in VASP from the default ferromagnetic initial guess using spin polarization.
The atomic spin moments (ASMs) were computed on this optimized magnetic structure using the DDEC6 partition as inputs
to the method of T. A. Manz and D. S. Sholl, J. Chem. Theory Comput. 7 (2011) 4146-4164 DOI: 10.1021/ct200539n.
The RMSE and RRMSE were computed using a uniform grid with Ewald summation.
