# Supplementary material for: A collection of forcefield precursors for metal–organic frameworks
Source: RSC Adv. 2019 Nov 13;9(63):36492–507. doi: 10.1039/c9ra07327b (PMC9075174; doi:10.1039/c9ra07327b)
Supplement: RA-009-C9RA07327B-s4175 [file RA-009-C9RA07327B-s4175.xyz]

   66
jmolscript: load "" {1 1 1} spacegroup "x,y,z" unitcell [{      9.589900     0.000000     0.000000 }, {     -1.497976     9.472183     0.000000 }, {     -0.790600    -0.925455    15.476210 }]
Tb    -1.968627     8.673614    11.607158     2.234342
Tb     9.269951    -0.126886     3.869053     2.234344
P      2.822317    -0.173314     9.988346     1.212122
P      4.266029     8.650346    10.116025     1.228827
P      7.518066     5.323400    13.225969     1.212121
P     -0.971770     2.519123    13.098290     1.228827
P      4.479007     8.720042     5.487864     1.212122
P      3.035295    -0.103618     5.360185     1.228827
P     -0.216742     3.223328     2.250241     1.212122
P      8.273094     6.027605     2.377920     1.228827
H      2.219311     7.191409    11.339419     0.377346
H      3.710827     0.686468    12.676564     0.175614
H      5.294814     0.484095    12.575968     0.166009
H      4.547253     1.470237    11.560729     0.165225
H      0.149554     4.768609    11.874896     0.377346
H      6.807627     4.311496    10.537751     0.175614
H      7.254939     2.778564    10.638347     0.166009
H      6.164131     3.362910    11.653586     0.165226
H      5.082013     1.355319     4.136791     0.377346
H      3.590497     7.860260     2.799646     0.175614
H      2.006510     8.062633     2.900242     0.166009
H      2.754071     7.076491     3.915481     0.165225
H      7.151770     3.778119     3.601314     0.377346
H      0.493697     4.235232     4.938459     0.175614
H      0.046385     5.768164     4.837863     0.166009
H      1.137193     5.183818     3.822624     0.165225
Ru     4.650633     0.682646     7.769831     0.978132
Ru     7.748802     4.309278    -0.031726     0.978131
Ru     2.650691     7.864082     7.706379     0.978133
Ru     0.343122     5.162905     0.031726     0.978134
C      4.263459    -0.523363    11.096443    -0.129273
C      4.473031     0.631236    12.063706    -0.450253
C      8.088930     3.954627    12.117872    -0.129273
C      6.981240     3.567275    11.150609    -0.450253
C      3.037865     9.070091     4.379767    -0.129273
C      2.828293     7.915492     3.412504    -0.450253
C     -0.787606     4.592101     3.358338    -0.129273
C      0.320084     4.979453     4.325601    -0.450253
O      3.201933     1.042707     9.126940    -0.637625
O      1.158795     8.053689     9.069059    -0.712430
O      1.599980     0.063314    10.805490    -0.840284
O      5.997971     0.445060     9.268702    -0.679005
O      3.967691     7.446397     9.182035    -0.661339
O      5.419869     8.387421    11.028038    -0.830346
O      2.375908     7.825989    11.878920    -0.479891
O      6.376269     4.758497    14.087375    -0.637627
O     -0.867798     5.681415    14.145256    -0.712428
O      7.093410     6.493771    12.408825    -0.840284
O      7.403331     2.090135    13.945613    -0.679008
O      0.170799     3.001860    14.032280    -0.661337
O     -0.531838     1.420517    12.186277    -0.830346
O     -0.452775     4.514810    11.335395    -0.479891
O      4.099391     7.504021     6.349270    -0.637625
O      6.142529     0.493039     6.407151    -0.712431
O      5.701344     8.483414     4.670720    -0.840285
O      1.303353     8.101668     6.207508    -0.679005
O      3.333633     1.100331     6.294175    -0.661340
O      1.881455     0.159307     4.448172    -0.830346
O      4.925416     0.720739     3.597290    -0.479892
O      0.925055     3.788231     1.388835    -0.637623
O      8.169122     2.865313     1.330954    -0.712433
O      0.207914     2.052957     3.067385    -0.840285
O     -0.102007     6.456593     1.530597    -0.679003
O      7.130525     5.544868     1.443930    -0.661342
O      7.833162     7.126211     3.289933    -0.830346
O      7.754099     4.031918     4.140815    -0.479892

The following XYZ coordinates are in angstroms. Other properties are in atomic units.
The sperically averaged electron density of each atom fit to a function of the form exp(a - br)
eigen_1, eigen_2 and eigen_3 are the three eigenvalues of traceless quadrupole moment tensor
  atom number  atomic symbol              X              Y              Z     net charge C6 coefficient C8 coefficient C10 coefficient fluctuating dipole atomic polarizability isotropic forcefield polarizability              a              b squared Pearson coefficient          <r^3>          <r^4>         wp_QDO          m_QDO          q_QDO       dipole_x       dipole_y       dipole_z         dipole            Qxy            Qxz            Qyz     Q(x^2-y^2)  Q(3z^2 - R^2)        eigen_1        eigen_2        eigen_3 static polarizability      alpha(xx)      alpha(xy)      alpha(xz)      alpha(yy)      alpha(yz)      alpha(zz) atomic spin moment
            1             Tb      -1.968627       8.673614      11.607158       2.234342      80.565826 0.15409904E+04  0.44111607E+05                                12.101695                           10.251654       2.791321       2.666116                    0.997122      67.591470     145.131916       0.836631       0.255752      -1.354692      -0.019016       0.016245      -0.000000       0.025010      -0.035701       0.015122       0.017701       0.011292       0.685616      -0.151839      -0.078124       0.229963             14.045884      16.409918       1.341750      -0.495935      16.834308      -0.580528       8.893427          -0.001319
            2             Tb       9.269951      -0.126886       3.869053       2.234344      80.565749 0.15409887E+04  0.44111544E+05                                12.101687                           10.251647       2.791326       2.666118                    0.997122      67.591453     145.131850       0.836631       0.255752      -1.354692       0.019016      -0.016245       0.000000       0.025010      -0.035701       0.015121       0.017701       0.011292       0.685615      -0.151839      -0.078124       0.229963             14.045873      16.409912       1.341750      -0.495935      16.834287      -0.580527       8.893421          -0.001318
            3              P       2.822317      -0.173314       9.988346       1.212122      77.797769 0.14693675E+04  0.46242632E+05                                14.530789                           11.930177       0.053319       1.789899                    0.999332      52.664388     167.993292       0.535796       0.363241      -1.115373      -0.178550       0.086862      -0.015905       0.199194      -0.023786       0.053140       0.054841      -0.252254       0.012268      -0.153082       0.007678       0.145404             16.779144      20.722349      -1.038206      -5.207846      11.097938       0.940031      18.517146           0.002765
            4              P       4.266029       8.650346      10.116025       1.228827      75.322814 0.14216539E+04  0.44349771E+05                                14.199502                           11.728070       0.070880       1.800326                    0.999300      51.813788     164.270684       0.541151       0.362819      -1.116289       0.163534      -0.059896       0.019574       0.175254      -0.000669      -0.027614      -0.015649      -0.292199       0.040691      -0.157376       0.016116       0.141261             16.281698      19.076475      -1.359908       5.108237      11.430677      -0.589996      18.337940           0.002880
            5              P       7.518066       5.323400      13.225969       1.212121      77.797778 0.14693675E+04  0.46242633E+05                                14.530790                           11.930177       0.053319       1.789899                    0.999332      52.664390     167.993299       0.535796       0.363241      -1.115373      -0.113686       0.162790       0.015905       0.199193       0.016293       0.045867       0.061054       0.254624       0.012268      -0.153082       0.007678       0.145405             16.779146      11.653129      -2.472453       1.741974      20.167160      -4.997086      18.517148           0.002765
            6              P      -0.971770       2.519123      13.098290       1.228827      75.322780 0.14216530E+04  0.44349737E+05                                14.199498                           11.728067       0.070880       1.800326                    0.999300      51.813782     164.270665       0.541151       0.362819      -1.116289       0.084705      -0.152170      -0.019574       0.175254       0.044446      -0.011143      -0.029719       0.278352       0.040691      -0.157376       0.016116       0.141260             16.281693      12.036858      -2.473185      -1.380681      18.470285       4.953369      18.337937           0.002880
            7              P       4.479007       8.720042       5.487864       1.212122      77.797755 0.14693671E+04  0.46242617E+05                                14.530788                           11.930175       0.053319       1.789899                    0.999332      52.664382     167.993272       0.535796       0.363241      -1.115373       0.178550      -0.086863       0.015905       0.199194      -0.023786       0.053140       0.054841      -0.252254       0.012268      -0.153082       0.007677       0.145404             16.779143      20.722347      -1.038207      -5.207846      11.097937       0.940032      18.517144           0.002765
            8              P       3.035295      -0.103618       5.360185       1.228827      75.322804 0.14216537E+04  0.44349762E+05                                14.199501                           11.728069       0.070881       1.800326                    0.999300      51.813781     164.270654       0.541151       0.362819      -1.116289      -0.163534       0.059895      -0.019574       0.175254      -0.000670      -0.027614      -0.015648      -0.292199       0.040691      -0.157377       0.016116       0.141261             16.281696      19.076474      -1.359907       5.108235      11.430676      -0.589994      18.337937           0.002880
            9              P      -0.216742       3.223328       2.250241       1.212122      77.797752 0.14693671E+04  0.46242616E+05                                14.530788                           11.930176       0.053319       1.789899                    0.999332      52.664380     167.993267       0.535796       0.363241      -1.115373       0.113686      -0.162790      -0.015905       0.199194       0.016295       0.045867       0.061054       0.254622       0.012268      -0.153081       0.007678       0.145404             16.779142      11.653128      -2.472454       1.741975      20.167154      -4.997083      18.517145           0.002766
           10              P       8.273094       6.027605       2.377920       1.228827      75.322792 0.14216532E+04  0.44349743E+05                                14.199499                           11.728067       0.070881       1.800326                    0.999300      51.813789     164.270694       0.541151       0.362819      -1.116289      -0.084704       0.152170       0.019574       0.175254       0.044445      -0.011143      -0.029719       0.278355       0.040691      -0.157377       0.016116       0.141261             16.281695      12.036859      -2.473184      -1.380680      18.470285       4.953370      18.337940           0.002880
           11              H       2.219311       7.191409      11.339419       0.377346       0.527782 0.33842921E+01  0.27239897E+02                                 1.159252                            1.141544      -1.187252       2.471452                    0.999889       2.317038       6.198150       0.527011       1.443938      -0.676613      -0.004960      -0.032138      -0.017593       0.036973       0.010875       0.000165       0.003296      -0.040275      -0.008778      -0.021446      -0.003282       0.024728              1.160609       1.041248       0.117033       0.034210       1.350389       0.120670       1.090191           0.000284
           12              H       3.710827       0.686468      12.676564       0.175614       0.947146 0.68469833E+01  0.63688828E+02                                 1.524302                            1.475018      -0.764064       2.542973                    0.999893       2.947238       7.646578       0.552606       1.191589      -0.732618      -0.015627      -0.002811       0.010515       0.019044      -0.001162      -0.002952       0.003116       0.001929      -0.001418      -0.004084      -0.000849       0.004934              1.538736       1.773454      -0.022815      -0.366850       1.280100       0.065380       1.562654           0.000129
           13              H       5.294814       0.484095      12.575968       0.166009       1.024177 0.76252118E+01  0.74026132E+02                                 1.701225                            1.630579      -0.916370       2.466427                    0.998590       3.291183       9.186817       0.482514       1.307565      -0.704551       0.014929      -0.007847       0.011035       0.020155      -0.001639       0.004834       0.000383      -0.003148       0.000597      -0.005969       0.001575       0.004394              1.732519       2.091158      -0.000835       0.440289       1.440478       0.022066       1.665922           0.000008
           14              H       4.547253       1.470237      11.560729       0.165225       0.983137 0.74639835E+01  0.71786641E+02                                 1.625939                            1.589916      -0.966680       2.438884                    0.998349       3.246897       8.903653       0.501446       1.270015      -0.712551      -0.001441       0.015846      -0.013456       0.020838      -0.002357      -0.000311      -0.004526      -0.013271      -0.001218      -0.007057      -0.002211       0.009268              1.631791       1.411317       0.150624      -0.013653       1.966971      -0.265407       1.517083           0.000104
           15              H       0.149554       4.768609      11.874896       0.377346       0.527782 0.33842890E+01  0.27239867E+02                                 1.159252                            1.141543      -1.187253       2.471452                    0.999889       2.317037       6.198147       0.527011       1.443938      -0.676613       0.030969       0.009919       0.017594       0.036973       0.016558       0.003230       0.000677       0.031598      -0.008778      -0.021446      -0.003282       0.024728              1.160609       1.306732       0.159018       0.113845       1.084904       0.052639       1.090190           0.000284
           16              H       6.807627       4.311496      10.537751       0.175614       0.947147 0.68469846E+01  0.63688846E+02                                 1.524303                            1.475018      -0.764064       2.542974                    0.999893       2.947238       7.646579       0.552606       1.191590      -0.732618       0.000336       0.015875      -0.010515       0.019044      -0.001403       0.003539      -0.002429      -0.001117      -0.001418      -0.004084      -0.000849       0.004934              1.538736       1.299178      -0.097819       0.121881       1.754377      -0.352135       1.562654           0.000129
           17              H       7.254939       2.778564      10.638347       0.166009       1.024178 0.76252175E+01  0.74026206E+02                                 1.701226                            1.630580      -0.916373       2.466425                    0.998590       3.291185       9.186826       0.482514       1.307565      -0.704551       0.010082      -0.013520      -0.011035       0.020155      -0.001073      -0.000376       0.004834       0.004006       0.000597      -0.005969       0.001575       0.004394              1.732520       1.456613      -0.101185      -0.046980       2.075026       0.438332       1.665923           0.000008
           18              H       6.164131       3.362910      11.653586       0.165226       0.983136 0.74639794E+01  0.71786587E+02                                 1.625938                            1.589915      -0.966678       2.438885                    0.998349       3.246896       8.903647       0.501447       1.270014      -0.712551      -0.015876      -0.001052       0.013456       0.020838      -0.000194      -0.004422      -0.001015       0.014078      -0.001218      -0.007057      -0.002211       0.009268              1.631789       1.906934       0.229003      -0.260016       1.471352      -0.054942       1.517082           0.000104
           19              H       5.082013       1.355319       4.136791       0.377346       0.527783 0.33842949E+01  0.27239924E+02                                 1.159252                            1.141544      -1.187252       2.471452                    0.999889       2.317039       6.198152       0.527012       1.443937      -0.676613       0.004960       0.032138       0.017593       0.036973       0.010875       0.000165       0.003296      -0.040275      -0.008778      -0.021446      -0.003282       0.024728              1.160609       1.041248       0.117033       0.034210       1.350389       0.120670       1.090191           0.000284
           20              H       3.590497       7.860260       2.799646       0.175614       0.947147 0.68469907E+01  0.63688912E+02                                 1.524303                            1.475018      -0.764065       2.542973                    0.999893       2.947240       7.646583       0.552606       1.191589      -0.732618       0.015627       0.002811      -0.010515       0.019044      -0.001162      -0.002952       0.003116       0.001929      -0.001418      -0.004084      -0.000849       0.004934              1.538737       1.773455      -0.022815      -0.366851       1.280101       0.065380       1.562654           0.000129
           21              H       2.006510       8.062633       2.900242       0.166009       1.024178 0.76252260E+01  0.74026298E+02                                 1.701226                            1.630580      -0.916375       2.466424                    0.998590       3.291185       9.186822       0.482514       1.307564      -0.704551      -0.014929       0.007847      -0.011035       0.020155      -0.001639       0.004834       0.000383      -0.003148       0.000597      -0.005969       0.001575       0.004394              1.732520       2.091159      -0.000835       0.440289       1.440479       0.022066       1.665923           0.000008
           22              H       2.754071       7.076491       3.915481       0.165225       0.983136 0.74639781E+01  0.71786577E+02                                 1.625939                            1.589916      -0.966679       2.438884                    0.998349       3.246896       8.903650       0.501446       1.270016      -0.712551       0.001441      -0.015846       0.013456       0.020838      -0.002357      -0.000311      -0.004526      -0.013271      -0.001218      -0.007057      -0.002211       0.009268              1.631790       1.411317       0.150624      -0.013653       1.966970      -0.265407       1.517083           0.000104
           23              H       7.151770       3.778119       3.601314       0.377346       0.527782 0.33842901E+01  0.27239876E+02                                 1.159251                            1.141543      -1.187251       2.471453                    0.999889       2.317038       6.198148       0.527012       1.443937      -0.676613      -0.030969      -0.009919      -0.017593       0.036973       0.016558       0.003230       0.000677       0.031598      -0.008778      -0.021446      -0.003282       0.024728              1.160608       1.306731       0.159018       0.113845       1.084903       0.052639       1.090190           0.000284
           24              H       0.493697       4.235232       4.938459       0.175614       0.947147 0.68469932E+01  0.63688943E+02                                 1.524303                            1.475019      -0.764064       2.542973                    0.999893       2.947240       7.646584       0.552606       1.191589      -0.732618      -0.000336      -0.015875       0.010515       0.019044      -0.001403       0.003539      -0.002429      -0.001117      -0.001418      -0.004084      -0.000849       0.004934              1.538737       1.299179      -0.097819       0.121881       1.754378      -0.352135       1.562654           0.000129
           25              H       0.046385       5.768164       4.837863       0.166009       1.024178 0.76252229E+01  0.74026273E+02                                 1.701227                            1.630581      -0.916373       2.466425                    0.998590       3.291186       9.186830       0.482513       1.307565      -0.704551      -0.010082       0.013520       0.011035       0.020155      -0.001073      -0.000376       0.004834       0.004006       0.000597      -0.005969       0.001575       0.004394              1.732521       1.456613      -0.101185      -0.046980       2.075027       0.438332       1.665924           0.000008
           26              H       1.137193       5.183818       3.822624       0.165225       0.983137 0.74639905E+01  0.71786726E+02                                 1.625940                            1.589917      -0.966681       2.438883                    0.998349       3.246898       8.903657       0.501446       1.270015      -0.712551       0.015876       0.001052      -0.013456       0.020838      -0.000194      -0.004422      -0.001015       0.014078      -0.001218      -0.007057      -0.002211       0.009268              1.631791       1.906936       0.229003      -0.260017       1.471354      -0.054942       1.517084           0.000104
           27             Ru       4.650633       0.682646       7.769831       0.978132     123.804308 0.28398049E+04  0.96943581E+05                                16.673075                           14.396937       2.028001       2.313318                    0.999107      78.653600     198.992958       0.655530       0.273705      -1.301275       0.104567       0.461128       0.010390       0.472950      -0.052642       0.008594      -0.002602       0.228384      -0.157409      -0.099517      -0.052850       0.152368             19.303482      17.103066      -0.901942      -0.112108      10.634079       0.028034      30.173300           1.383260
           28             Ru       7.748802       4.309278      -0.031726       0.978131     123.804283 0.28398036E+04  0.96943463E+05                                16.672995                           14.396868       2.028023       2.313325                    0.999107      78.654011     198.993478       0.655536       0.273703      -1.301279      -0.439138      -0.175313      -0.010390       0.472953      -0.085302      -0.003916       0.008081      -0.184705      -0.157449      -0.099489      -0.052864       0.152352             19.303386      11.070182      -1.855998       0.045203      16.666837      -0.106352      30.173140           1.383258
           29             Ru       2.650691       7.864082       7.706379       0.978133     123.804161 0.28398011E+04  0.96943442E+05                                16.673087                           14.396948       2.027996       2.313317                    0.999107      78.653418     198.992613       0.655528       0.273706      -1.301274      -0.104567      -0.461128      -0.010390       0.472949      -0.052643       0.008594      -0.002602       0.228390      -0.157402      -0.099522      -0.052848       0.152370             19.303494      17.103077      -0.901942      -0.112109      10.634087       0.028034      30.173319           1.383267
           30             Ru       0.343122       5.162905       0.031726       0.978134     123.804270 0.28398041E+04  0.96943641E+05                                16.673182                           14.397028       2.027968       2.313308                    0.999107      78.652975     198.992080       0.655521       0.273709      -1.301270       0.439128       0.175311       0.010390       0.472943      -0.085335      -0.003919       0.008080      -0.184777      -0.157359      -0.099553      -0.052834       0.152386             19.303608      11.070303      -1.856013       0.045205      16.667010      -0.106354      30.173510           1.383270
           31              C       4.263459      -0.523363      11.096443      -0.129273      33.113101 0.58852374E+03  0.14756319E+05                                 8.891993                            8.056030      -0.269577       1.900263                    0.995405      29.696720      84.964291       0.590721       0.413532      -1.078196      -0.010269      -0.023531       0.248795       0.250116       0.033577      -0.000754      -0.016508      -0.188861      -0.061917      -0.089966      -0.022595       0.112561              9.536870       9.937009       0.873946       0.105220       9.269651       0.881436       9.403950          -0.000531
           32              C       4.473031       0.631236      12.063706      -0.450253      26.283574 0.44063244E+03  0.10417653E+05                                 7.547587                            6.838796       0.035585       1.977866                    0.997582      31.849737      92.501727       0.650876       0.398028      -1.073854      -0.017129      -0.080679      -0.040804       0.092019      -0.000715       0.010977       0.018177      -0.092571      -0.023472      -0.045939      -0.009539       0.055478              7.885286       7.708893       0.946812       0.714258       8.076153       1.742761       7.870812           0.001335
           33              C       8.088930       3.954627      12.117872      -0.129273      33.113099 0.58852363E+03  0.14756315E+05                                 8.891992                            8.056029      -0.269577       1.900263                    0.995405      29.696719      84.964289       0.590721       0.413532      -1.078196       0.021638       0.013818      -0.248795       0.250116       0.061078      -0.016188      -0.003323       0.158923      -0.061916      -0.089966      -0.022595       0.112561              9.536870       9.016257       0.728335       0.854180      10.190402       0.241611       9.403951          -0.000531
           34              C       6.981240       3.567275      11.150609      -0.450253      26.283574 0.44063240E+03  0.10417652E+05                                 7.547588                            6.838797       0.035585       1.977866                    0.997582      31.849738      92.501738       0.650876       0.398029      -1.073854       0.077013       0.029521       0.040804       0.092019       0.013602       0.016239       0.013681       0.088495      -0.023472      -0.045939      -0.009539       0.055479              7.885287       7.775032       0.957273       1.609800       8.010016       0.977720       7.870815           0.001335
           35              C       3.037865       9.070091       4.379767      -0.129273      33.113104 0.58852377E+03  0.14756319E+05                                 8.891993                            8.056030      -0.269577       1.900263                    0.995405      29.696721      84.964292       0.590721       0.413532      -1.078196       0.010269       0.023530      -0.248795       0.250116       0.033578      -0.000754      -0.016508      -0.188861      -0.061917      -0.089966      -0.022595       0.112561              9.536871       9.937010       0.873946       0.105220       9.269651       0.881437       9.403951          -0.000531
           36              C       2.828293       7.915492       3.412504      -0.450253      26.283569 0.44063231E+03  0.10417650E+05                                 7.547587                            6.838796       0.035583       1.977865                    0.997582      31.849734      92.501721       0.650876       0.398029      -1.073854       0.017129       0.080679       0.040804       0.092019      -0.000715       0.010976       0.018177      -0.092571      -0.023471      -0.045939      -0.009539       0.055478              7.885286       7.708893       0.946812       0.714258       8.076153       1.742761       7.870812           0.001334
           37              C      -0.787606       4.592101       3.358338      -0.129273      33.113100 0.58852362E+03  0.14756315E+05                                 8.891992                            8.056029      -0.269577       1.900263                    0.995405      29.696721      84.964296       0.590721       0.413532      -1.078196      -0.021638      -0.013818       0.248795       0.250116       0.061078      -0.016188      -0.003323       0.158923      -0.061917      -0.089966      -0.022595       0.112561              9.536870       9.016259       0.728335       0.854182      10.190401       0.241611       9.403952          -0.000531
           38              C       0.320084       4.979453       4.325601      -0.450253      26.283571 0.44063229E+03  0.10417649E+05                                 7.547587                            6.838796       0.035583       1.977866                    0.997582      31.849738      92.501742       0.650876       0.398029      -1.073854      -0.077013      -0.029521      -0.040804       0.092019       0.013602       0.016239       0.013681       0.088495      -0.023472      -0.045939      -0.009539       0.055478              7.885287       7.775033       0.957273       1.609799       8.010015       0.977719       7.870813           0.001335
           39              O       3.201933       1.042707       9.126940      -0.637625      31.313652 0.56881621E+03  0.13861238E+05                                 7.852672                            7.375930       0.222326       2.101085                    0.999246      28.581649      75.518057       0.700782       0.358668      -1.139825      -0.029167       0.076889      -0.028681       0.087093       0.011522      -0.061889      -0.008532       0.059270       0.081323      -0.046073      -0.039198       0.085271              8.215225       7.410369       0.312017      -2.332101       7.267036      -1.432689       9.968270           0.029611
           40              O       1.158795       8.053689       9.069059      -0.712430      39.696967 0.76886615E+03  0.20292672E+05                                 9.400057                            8.722238      -0.125902       1.947726                    0.998939      31.705507      88.462721       0.625434       0.371053      -1.125158      -0.035717      -0.055919      -0.061556       0.090509      -0.033970      -0.009122       0.049105      -0.057358       0.065679      -0.058225      -0.018719       0.076944              9.943489       8.782603       0.258063      -2.085797       8.473116       2.646513      12.574747           0.028977
           41              O       1.599980       0.063314      10.805490      -0.840284      56.379147 0.82956858E+03  0.22203588E+05                                11.792000                            8.966885       0.069604       2.010825                    0.998120      32.361408      89.456602       0.629612       0.363465      -1.136645       0.067419       0.153659      -0.007933       0.167986      -0.019077       0.001014       0.035423      -0.080883      -0.009058      -0.045755      -0.018255       0.064011             14.605532      23.045541      -2.066965      -9.070662       8.009748       1.499021      12.761308          -0.002839
           42              O       5.997971       0.445060       9.268702      -0.679005      37.439356 0.71409877E+03  0.18456958E+05                                 8.989089                            8.377667      -0.014189       2.005445                    0.998490      30.312492      83.029004       0.642962       0.368569      -1.129812       0.028279       0.066055      -0.039154       0.081829      -0.021673       0.012262      -0.043671      -0.047563       0.138046      -0.055453      -0.021004       0.076456              9.517121       8.032407       0.577433       1.935539       8.477870      -1.922340      12.041087           0.026627
           43              O       3.967691       7.446397       9.182035      -0.661339      33.810002 0.61714467E+03  0.15354220E+05                                 8.297371                            7.696905       0.163618       2.068899                    0.999119      29.409027      78.607181       0.683894       0.359978      -1.138374       0.028009      -0.080202      -0.035524       0.092081       0.008123       0.056746       0.014387       0.022418       0.125542      -0.046339      -0.034465       0.080804              8.765921       7.376753      -0.005314       2.458258       7.879927       1.573959      11.041082           0.028772
           44              O       5.419869       8.387421      11.028038      -0.830346      54.552040 0.81427514E+03  0.21676119E+05                                11.514786                            8.883918       0.032587       2.011211                    0.997317      31.793101      87.423111       0.633033       0.363471      -1.137531      -0.111131      -0.082640       0.035655       0.143006      -0.000893       0.001938      -0.023318      -0.105157       0.017123      -0.055494      -0.004308       0.059802             14.040135      20.561523      -2.795693       8.618456       8.693405      -1.869104      12.865476          -0.002752
           45              O       2.375908       7.825989      11.878920      -0.479891      21.606035 0.35418675E+03  0.77255090E+04                                 6.081374                            5.750894       0.221305       2.150546                    0.997827      25.579764      65.549684       0.801940       0.350162      -1.138005       0.069585       0.119470      -0.062377       0.151678       0.095319      -0.002640      -0.002912      -0.316693      -0.127646      -0.163574      -0.042572       0.206146              6.214301       5.007491       1.445319      -0.442907       7.904811      -1.076086       5.730601           0.001961
           46              O       6.376269       4.758497      14.087375      -0.637627      31.313767 0.56881880E+03  0.13861317E+05                                 7.852689                            7.375944       0.222339       2.101088                    0.999246      28.581717      75.518274       0.700782       0.358668      -1.139825      -0.080502       0.016798       0.028681       0.087094       0.001816       0.001240      -0.062465      -0.063484       0.081320      -0.046072      -0.039200       0.085272              8.215243       7.174268       0.274676      -1.050822       7.503167      -2.527272       9.968294           0.029610
           47              O      -0.867798       5.681415      14.145256      -0.712428      39.696822 0.76886252E+03  0.20292553E+05                                 9.400039                            8.722220      -0.125914       1.947723                    0.998939      31.705428      88.462465       0.625434       0.371054      -1.125157       0.049651       0.044014       0.061556       0.090507      -0.023464       0.049926      -0.001338       0.075522       0.065682      -0.058227      -0.018715       0.076942              9.943469       8.401021       0.197717       2.939832       8.854662      -1.646795      12.574723           0.028977
           48              O       7.093410       6.493771      12.408825      -0.840284      56.379178 0.82956900E+03  0.22203602E+05                                11.792005                            8.966888       0.069604       2.010825                    0.998120      32.361413      89.456623       0.629612       0.363465      -1.136645      -0.141242      -0.090594       0.007933       0.167987      -0.005667       0.034829       0.006535       0.088709      -0.009058      -0.045755      -0.018255       0.064010             14.605539       9.014422      -4.285911       2.897488      22.040883      -8.725172      12.761312          -0.002839
           49              O       7.403331       2.090135      13.945613      -0.679008      37.439488 0.71410187E+03  0.18457057E+05                                 8.989105                            8.377681      -0.014178       2.005447                    0.998490      30.312570      83.029244       0.642962       0.368569      -1.129812      -0.060828      -0.038249       0.039153       0.081830      -0.013275      -0.045050       0.005291       0.058619       0.138045      -0.055452      -0.021004       0.076456              9.517138       8.288835       0.617986      -2.201086       8.221471       1.611507      12.041109           0.026626
           50              O       0.170799       3.001860      14.032280      -0.661337      33.809894 0.61714221E+03  0.15354144E+05                                 8.297358                            7.696893       0.163604       2.068896                    0.999119      29.408955      78.606964       0.683894       0.359979      -1.138374       0.083592      -0.015139       0.035525       0.092081       0.004267       0.005348       0.058296      -0.026342       0.125544      -0.046336      -0.034468       0.080804              8.765907       7.869277       0.072580       1.170649       7.387380       2.673937      11.041064           0.028772
           51              O      -0.531838       1.420517      12.186277      -0.830346      54.552027 0.81427481E+03  0.21676108E+05                                11.514784                            8.883916       0.032587       2.011211                    0.997317      31.793099      87.423102       0.633033       0.363470      -1.137531       0.064266       0.122675      -0.035655       0.143006       0.015375      -0.023335      -0.001728       0.100577       0.017123      -0.055494      -0.004308       0.059802             14.040133       9.845656      -4.490354      -3.192397      19.409268       8.220700      12.865474          -0.002752
           52              O      -0.452775       4.514810      11.335395      -0.479891      21.606034 0.35418671E+03  0.77255080E+04                                 6.081374                            5.750894       0.221305       2.150546                    0.997827      25.579762      65.549680       0.801940       0.350163      -1.138005      -0.107135      -0.087392       0.062377       0.151678       0.139528      -0.002464      -0.003063       0.242413      -0.127646      -0.163573      -0.042573       0.206146              6.214302       7.388132       1.821806      -0.993694       5.524171      -0.605559       5.730601           0.001961
           53              O       4.099391       7.504021       6.349270      -0.637625      31.313600 0.56881505E+03  0.13861203E+05                                 7.852667                            7.375924       0.222322       2.101085                    0.999246      28.581611      75.517946       0.700782       0.358668      -1.139824       0.029168      -0.076889       0.028681       0.087093       0.011523      -0.061889      -0.008532       0.059270       0.081323      -0.046073      -0.039198       0.085271              8.215219       7.410364       0.312017      -2.332098       7.267031      -1.432688       9.968262           0.029611
           54              O       6.142529       0.493039       6.407151      -0.712431      39.697029 0.76886760E+03  0.20292720E+05                                 9.400065                            8.722244      -0.125898       1.947726                    0.998939      31.705542      88.462833       0.625434       0.371053      -1.125158       0.035718       0.055919       0.061556       0.090509      -0.033969      -0.009122       0.049105      -0.057359       0.065678      -0.058225      -0.018719       0.076944              9.943497       8.782610       0.258063      -2.085801       8.473122       2.646516      12.574759           0.028977
           55              O       5.701344       8.483414       4.670720      -0.840285      56.379184 0.82956916E+03  0.22203608E+05                                11.792006                            8.966889       0.069603       2.010825                    0.998120      32.361416      89.456638       0.629612       0.363465      -1.136645      -0.067419      -0.153660       0.007933       0.167987      -0.019077       0.001014       0.035423      -0.080883      -0.009058      -0.045755      -0.018255       0.064011             14.605541      23.045555      -2.066968      -9.070668       8.009753       1.499023      12.761315          -0.002839
           56              O       1.303353       8.101668       6.207508      -0.679005      37.439289 0.71409722E+03  0.18456908E+05                                 8.989080                            8.377660      -0.014193       2.005445                    0.998490      30.312455      83.028884       0.642962       0.368569      -1.129812      -0.028279      -0.066055       0.039154       0.081829      -0.021673       0.012261      -0.043671      -0.047562       0.138046      -0.055453      -0.021004       0.076456              9.517111       8.032399       0.577433       1.935535       8.477863      -1.922337      12.041072           0.026627
           57              O       3.333633       1.100331       6.294175      -0.661340      33.810064 0.61714607E+03  0.15354263E+05                                 8.297379                            7.696912       0.163621       2.068899                    0.999119      29.409065      78.607301       0.683894       0.359978      -1.138375      -0.028009       0.080203       0.035525       0.092081       0.008123       0.056747       0.014387       0.022418       0.125542      -0.046339      -0.034465       0.080804              8.765930       7.376760      -0.005314       2.458262       7.879935       1.573960      11.041095           0.028772
           58              O       1.881455       0.159307       4.448172      -0.830346      54.552009 0.81427462E+03  0.21676101E+05                                11.514780                            8.883914       0.032588       2.011211                    0.997317      31.793095      87.423079       0.633034       0.363470      -1.137532       0.111131       0.082640      -0.035655       0.143006      -0.000893       0.001938      -0.023318      -0.105157       0.017123      -0.055494      -0.004308       0.059802             14.040127      20.561514      -2.795690       8.618450       8.693401      -1.869102      12.865467          -0.002752
           59              O       4.925416       0.720739       3.597290      -0.479892      21.606043 0.35418694E+03  0.77255142E+04                                 6.081376                            5.750895       0.221305       2.150546                    0.997827      25.579771      65.549708       0.801939       0.350163      -1.138005      -0.069585      -0.119470       0.062377       0.151678       0.095319      -0.002641      -0.002912      -0.316693      -0.127646      -0.163574      -0.042572       0.206146              6.214303       5.007493       1.445320      -0.442908       7.904814      -1.076087       5.730603           0.001961
           60              O       0.925055       3.788231       1.388835      -0.637623      31.313499 0.56881279E+03  0.13861135E+05                                 7.852653                            7.375913       0.222308       2.101082                    0.999246      28.581545      75.517745       0.700782       0.358669      -1.139824       0.080500      -0.016801      -0.028681       0.087093       0.001814       0.001238      -0.062460      -0.063493       0.081325      -0.046074      -0.039197       0.085270              8.215204       7.174238       0.274677      -1.050818       7.503132      -2.527255       9.968242           0.029611
           61              O       8.169122       2.865313       1.330954      -0.712433      39.697151 0.76887039E+03  0.20292811E+05                                 9.400078                            8.722255      -0.125887       1.947728                    0.998939      31.705619      88.463070       0.625434       0.371053      -1.125158      -0.049655      -0.044013      -0.061556       0.090509      -0.023461       0.049927      -0.001342       0.075527       0.065675      -0.058223      -0.018721       0.076944              9.943512       8.401052       0.197717       2.939845       8.854703      -1.646807      12.574782           0.028977
           62              O       0.207914       2.052957       3.067385      -0.840285      56.379157 0.82956881E+03  0.22203596E+05                                11.792002                            8.966887       0.069604       2.010825                    0.998120      32.361411      89.456614       0.629612       0.363465      -1.136645       0.141242       0.090594      -0.007933       0.167986      -0.005668       0.034830       0.006535       0.088710      -0.009058      -0.045756      -0.018255       0.064011             14.605534       9.014423      -4.285912       2.897489      22.040871      -8.725168      12.761309          -0.002839
           63              O      -0.102007       6.456593       1.530597      -0.679003      37.439178 0.71409459E+03  0.18456824E+05                                 8.989067                            8.377647      -0.014206       2.005442                    0.998490      30.312392      83.028691       0.642962       0.368570      -1.129812       0.060825       0.038250      -0.039153       0.081827      -0.013279      -0.045050       0.005287       0.058614       0.138048      -0.055453      -0.021003       0.076455              9.517096       8.288804       0.617984      -2.201076       8.221434       1.611495      12.041051           0.026628
           64              O       7.130525       5.544868       1.443930      -0.661342      33.810193 0.61714893E+03  0.15354352E+05                                 8.297398                            7.696928       0.163633       2.068902                    0.999119      29.409135      78.607529       0.683893       0.359978      -1.138375      -0.083594       0.015136      -0.035525       0.092082       0.004269       0.005345       0.058300      -0.026333       0.125541      -0.046343      -0.034462       0.080805              8.765951       7.869312       0.072578       1.170653       7.387415       2.673955      11.041125           0.028771
           65              O       7.833162       7.126211       3.289933      -0.830346      54.552052 0.81427522E+03  0.21676122E+05                                11.514788                            8.883919       0.032587       2.011211                    0.997317      31.793103      87.423122       0.633033       0.363471      -1.137531      -0.064266      -0.122675       0.035655       0.143006       0.015375      -0.023334      -0.001728       0.100577       0.017123      -0.055494      -0.004308       0.059802             14.040138       9.845657      -4.490353      -3.192396      19.409275       8.220706      12.865480          -0.002752
           66              O       7.754099       4.031918       4.140815      -0.479892      21.606058 0.35418725E+03  0.77255231E+04                                 6.081380                            5.750899       0.221304       2.150546                    0.997827      25.579776      65.549737       0.801939       0.350163      -1.138005       0.107135       0.087392      -0.062377       0.151677       0.139529      -0.002464      -0.003063       0.242413      -0.127646      -0.163574      -0.042573       0.206146              6.214308       7.388139       1.821808      -0.993696       5.524177      -0.605560       5.730607           0.001962

******************************************************
Auxiliary information for the entire system
The total spin magnetic moment of the unit cell is   5.999745
The total net atomic charge of the unit cell is   -0.000005
Accuracy of reproducing the electrostatic potential in the unit cell:
  The inner radius (bohr) =    5.0000
  The outer radius (bohr) =   12.0000
  Valid grid points have density less than (e/(bohr^3)) =    0.0001
  The number of valid grid points were=        59130
  The rms potential error without charges in kcal/mol is=      8.42206
  The rms potential error with partial charges in kcal/mol is=      3.37286
  The RRMSE value at monopole order=      0.40048
  The rms potential error with partial charges and cloud penetration in kcal/mol is=      3.38281
  The RRMSE value at monopole order with cloud penetration is=      0.40166
  The rms potential error with partial charges and atomic dipoles in kcal/mol is=      0.69803
  The RRMSE value at dipole order=      0.08288
  The rms potential error with partial charges, atomic dipoles and cloud penetration in kcal/mol is=      0.70053
  The RRMSE value at dipole order with cloud penetration=      0.08318

******************************************************
The electron densities and ab initio electrostatic potential were computed in VASP using the PBE functional and
projector augmented wave method. See the main text of the journal article for a description of computational details.
The atomic charges, dipoles, and quadrupoles were computed with the DDEC6 method as described in
(a) T. A. Manz and N. Gabaldon Limas, RSC Adv. 6 (2016) 47771-47801 DOI: 10.1039/c6ra04656h
(b) N. Gabaldon Limas and T. A. Manz, RSC Adv. 8 (2018) 2678-2707 DOI: 10.1039/c7ra11829e.
For each atom in the material, the electron cloud parameters were fit to the spherically averaged atom-in-material
electron density using radial positions for which this density was between 10^-4 and 10^-2 electrons per cubic bohr.
The polarizabilities, dispersion coefficients, and quantum Drude oscillator (QDO) parameters were fit using the MCLF method.
The magnetic structure of the system was optimized in VASP from the default ferromagnetic initial guess using spin polarization.
The atomic spin moments (ASMs) were computed on this optimized magnetic structure using the DDEC6 partition as inputs
to the method of T. A. Manz and D. S. Sholl, J. Chem. Theory Comput. 7 (2011) 4146-4164 DOI: 10.1021/ct200539n.
The RMSE and RRMSE were computed using a uniform grid with Ewald summation.
