# Supplementary material for: A collection of forcefield precursors for metal–organic frameworks
Source: RSC Adv. 2019 Nov 13;9(63):36492–507. doi: 10.1039/c9ra07327b (PMC9075174; doi:10.1039/c9ra07327b)
Supplement: RA-009-C9RA07327B-s4176 [file RA-009-C9RA07327B-s4176.xyz]

  138
jmolscript: load "" {1 1 1} spacegroup "x,y,z" unitcell [{     11.111600     0.000000     0.000000 }, {      4.282695    11.874179     0.000000 }, {      1.912196    -0.216798    17.695663 }]
Mg    10.499047     3.413553    13.164688     1.422380
Mg    10.658814     4.889274     9.956819     1.446791
Mg    10.148825     1.896433    16.330443     1.463222
Mg     6.807444     8.243828     4.530975     1.422380
Mg     6.647677     6.768107     7.738844     1.446791
Mg     7.157666     9.760948     1.365220     1.463222
H      7.979276     8.057555    11.070407     0.115685
H      8.647022     6.814850    14.807731     0.120603
H      7.491103     8.594099    15.639427     0.105749
H      6.071352    10.607980    15.250122     0.119407
H     12.230740    -0.044911    11.516337     0.119053
H      6.578733    10.073745    10.686411     0.117535
H      7.381872     4.127701    13.549569     0.126193
H      6.038353     0.471098    14.466205     0.117256
H      4.031133     0.922540    13.478787     0.114021
H      2.471666     2.570362    12.438282     0.126615
H      3.820167     6.219992    11.509259     0.118200
H      5.856985     5.735524    12.381655     0.108109
H     11.023240     4.643988     0.484861     0.114635
H     14.062106     5.364230    14.483900     0.105005
H      4.857448     6.347091    15.285514     0.110735
H      7.919782     2.005500     8.145314     0.118097
H     10.635265    10.897263    11.312837     0.115642
H      7.773473     0.697162    11.909181     0.110756
H      9.327215     3.599826     6.625256     0.115685
H      8.659469     4.842531     2.887932     0.120603
H      9.815388     3.063282     2.056236     0.105749
H     11.235139     1.049401     2.445541     0.119407
H      5.075751    11.702292     6.179326     0.119053
H     10.727758     1.583636     7.009252     0.117535
H      9.924619     7.529680     4.146094     0.126192
H     11.268138    11.186283     3.229458     0.117256
H     13.275358    10.734841     4.216876     0.114021
H     14.834825     9.087019     5.257381     0.126615
H     13.486324     5.437389     6.186404     0.118200
H     11.449506     5.921857     5.314008     0.108109
H      6.283251     7.013393    17.210802     0.114635
H      3.244385     6.293151     3.211763     0.105005
H     12.449043     5.310290     2.410149     0.110735
H      9.386709     9.651881     9.550349     0.118097
H      6.671226     0.760118     6.382826     0.115642
H      9.533018    10.960219     5.786482     0.110756
C      7.866270     8.163879    11.987042    -0.181229
C      8.435251     7.271243    12.834664    -0.023415
C      8.271313     7.433503    14.225543    -0.114632
C      7.569963     8.486631    14.719252    -0.160074
C      6.185896    10.502843    14.333487    -0.171661
C      5.607280    11.399019    13.487634    -0.021811
C      5.783529    11.218840    12.105603    -0.106954
C      6.494827    10.176464    11.606585    -0.154985
C      7.104887     9.251594    12.468364     0.087301
C      6.959630     9.417459    13.855704     0.083371
C     11.639128     0.679870    13.999039     0.665772
C      9.242954     6.108118    12.305564     0.656909
C      6.695980     3.498369    13.549569    -0.144534
C      6.913341     2.285124    14.106983    -0.010662
C      5.888614     1.305786    14.083978    -0.113014
C      4.687456     1.581210    13.507100    -0.132303
C      3.163350     3.193865    12.429434    -0.143822
C      2.940839     4.438672    11.912720    -0.011134
C      3.971809     5.382995    11.886177    -0.113935
C      5.186027     5.091684    12.402890    -0.139725
C      5.452025     3.834373    12.970921     0.087875
C      4.422113     2.839556    12.951456     0.087145
C     12.706867     4.774481    11.349998     0.621758
C      8.180920     2.009326    14.811270     0.623570
C     13.552391     4.814232    17.603646    -0.172351
C     13.323351     4.765292    16.267623    -0.028029
C     14.229442     5.367271    15.398766    -0.111464
C      4.255230     5.964582    15.880088    -0.145456
C     12.785601     5.651396     0.445931     0.089906
C     12.130499     4.015584    15.722597     0.674828
C      7.603795     1.398136     8.775279    -0.163851
C      7.962473     1.536414    10.088297    -0.031600
C     10.947424    11.484679    10.663407    -0.143701
C      7.503752     0.620154    11.022628    -0.110578
C      6.758763     0.341614     8.364740     0.087190
C      8.874412     2.655392    10.537767     0.662283
C      9.440221     3.493502     5.708621    -0.181229
C      8.871240     4.386138     4.860999    -0.023415
C      9.035178     4.223878     3.470120    -0.114632
C      9.736528     3.170750     2.976411    -0.160074
C     11.120595     1.154538     3.362176    -0.171661
C      0.587611     0.258362     4.208029    -0.021811
C     11.522962     0.438541     5.590060    -0.106954
C     10.811664     1.480917     6.089078    -0.154985
C     10.201604     2.405787     5.227299     0.087301
C     10.346861     2.239922     3.839959     0.083371
C      5.667363    10.977511     3.696624     0.665772
C      8.063537     5.549263     5.390099     0.656909
C     10.610511     8.159012     4.146094    -0.144534
C     10.393150     9.372257     3.588680    -0.010662
C     11.417877    10.351595     3.611685    -0.113014
C     12.619035    10.076171     4.188563    -0.132303
C     14.143141     8.463516     5.266229    -0.143822
C      3.254052     7.218709     5.782943    -0.011134
C     13.334682     6.274386     5.809486    -0.113935
C     12.120464     6.565697     5.292773    -0.139725
C     11.854466     7.823008     4.724742     0.087875
C     12.884378     8.817825     4.744207     0.087145
C      4.599624     6.882900     6.345665     0.621758
C      9.125571     9.648055     2.884393     0.623570
C      3.754100     6.843149     0.092017    -0.172351
C      3.983140     6.892089     1.428040    -0.028029
C      3.077049     6.290110     2.296897    -0.111463
C     13.051261     5.692799     1.815575    -0.145456
C      4.520890     6.005985    17.249732     0.089906
C      5.175992     7.641797     1.973066     0.674828
C      9.702696    10.259245     8.920384    -0.163851
C      9.344018    10.120967     7.607366    -0.031600
C      6.359067     0.172702     7.032256    -0.143700
C      9.802739    11.037227     6.673035    -0.110578
C     10.547728    11.315767     9.330923     0.087191
C      8.432079     9.001989     7.157896     0.662283
O     11.393205     1.582781    13.185039    -0.640296
O     11.277885     0.647360    15.198805    -0.720958
O      9.471241     6.086376    11.075715    -0.712425
O      9.615675     5.260890    13.129828    -0.642060
O     12.573812     5.764372    10.608550    -0.627439
O     11.736948     3.987220    11.544120    -0.735991
O      8.266919     1.053307    15.598727    -0.630694
O      9.169853     2.816199    14.664042    -0.751483
O     11.847841     4.168075    14.518584    -0.627922
O     11.528371     3.282389    16.543498    -0.740879
O      9.239928     2.652892    11.710990    -0.628776
O      9.196897     3.522187     9.667141    -0.733755
O      5.913286    10.074600     4.510624    -0.640296
O      6.028606    11.010021     2.496858    -0.720958
O      7.835250     5.571005     6.619948    -0.712425
O      7.690816     6.396491     4.565835    -0.642060
O      4.732679     5.893009     7.087113    -0.627439
O      5.569543     7.670161     6.151543    -0.735991
O      9.039572    10.604074     2.096936    -0.630693
O      8.136638     8.841182     3.031621    -0.751483
O      5.458650     7.489306     3.177079    -0.627922
O      5.778120     8.374992     1.152165    -0.740879
O      8.066563     9.004489     5.984673    -0.628776
O      8.109594     8.135194     8.028522    -0.733755

The following XYZ coordinates are in angstroms. Other properties are in atomic units.
The sperically averaged electron density of each atom fit to a function of the form exp(a - br)
eigen_1, eigen_2 and eigen_3 are the three eigenvalues of traceless quadrupole moment tensor
  atom number  atomic symbol              X              Y              Z     net charge C6 coefficient C8 coefficient C10 coefficient fluctuating dipole atomic polarizability isotropic forcefield polarizability              a              b squared Pearson coefficient          <r^3>          <r^4>         wp_QDO          m_QDO          q_QDO       dipole_x       dipole_y       dipole_z         dipole            Qxy            Qxz            Qyz     Q(x^2-y^2)  Q(3z^2 - R^2)        eigen_1        eigen_2        eigen_3 static polarizability      alpha(xx)      alpha(xy)      alpha(xz)      alpha(yy)      alpha(yz)      alpha(zz) atomic spin moment
            1             Mg      10.499047       3.413553      13.164688       1.422380      24.640012 0.31682469E+03  0.70469008E+04                                10.032626                            8.027512      -1.113424       1.761924                    0.999295      19.423626      58.680736       0.361038       0.762736      -0.893368      -0.000921       0.000395      -0.002472       0.002667       0.017707      -0.037731       0.031841       0.026199      -0.039208      -0.061780       0.017173       0.044607             12.427548      14.081651      -0.777036       2.324284      12.261423      -0.358174      10.939571           0.000003
            2             Mg      10.658814       4.889274       9.956819       1.446791      25.317246 0.42413309E+03  0.99654224E+04                                 9.925471                            9.059116      -1.075651       1.804558                    0.999559      17.938257      52.503722       0.359262       0.725606      -0.921096       0.016189       0.036239      -0.162368       0.167149      -0.072852      -0.017454      -0.054071      -0.044063       0.354329      -0.143555       0.008315       0.135239             10.892971      13.070685       0.799901       1.379718       9.288076       0.894711      10.320152          -0.000000
            3             Mg      10.148825       1.896433      16.330443       1.463222      25.781704 0.42134477E+03  0.98569956E+04                                 9.996133                            9.011687      -1.066928       1.818468                    0.999612      17.407971      50.395462       0.362237       0.722780      -0.924484      -0.016231      -0.035004       0.170952       0.175252      -0.070237      -0.018244      -0.050050      -0.045046       0.380330      -0.144516       0.003928       0.140588             10.923763      13.248935       1.080720       1.753384       8.882674       1.136382      10.639681           0.000012
            4             Mg       6.807444       8.243828       4.530975       1.422380      24.640011 0.31682469E+03  0.70469007E+04                                10.032626                            8.027512      -1.113424       1.761924                    0.999295      19.423626      58.680737       0.361038       0.762736      -0.893368       0.000921      -0.000395       0.002472       0.002667       0.017707      -0.037731       0.031841       0.026199      -0.039208      -0.061780       0.017173       0.044607             12.427549      14.081651      -0.777036       2.324284      12.261423      -0.358174      10.939571           0.000003
            5             Mg       6.647677       6.768107       7.738844       1.446791      25.317247 0.42413311E+03  0.99654229E+04                                 9.925471                            9.059116      -1.075651       1.804558                    0.999559      17.938258      52.503724       0.359262       0.725606      -0.921096      -0.016189      -0.036239       0.162368       0.167149      -0.072852      -0.017454      -0.054071      -0.044063       0.354328      -0.143555       0.008315       0.135239             10.892971      13.070685       0.799901       1.379718       9.288076       0.894711      10.320152          -0.000000
            6             Mg       7.157666       9.760948       1.365220       1.463222      25.781713 0.42134497E+03  0.98570015E+04                                 9.996137                            9.011690      -1.066928       1.818468                    0.999612      17.407973      50.395474       0.362237       0.722780      -0.924484       0.016231       0.035004      -0.170952       0.175252      -0.070237      -0.018244      -0.050050      -0.045046       0.380330      -0.144516       0.003928       0.140588             10.923767      13.248940       1.080721       1.753385       8.882677       1.136382      10.639685           0.000012
            7              H       7.979276       8.057555      11.070407       0.115685       1.077699 0.78301072E+01  0.76981462E+02                                 1.762458                            1.652253      -1.386658       2.217410                    0.993091       3.776063      10.817042       0.476509       1.307425      -0.700354       0.008675      -0.002203      -0.031118       0.032379      -0.004226      -0.000140      -0.002271      -0.003862       0.017953      -0.007773       0.001005       0.006768              1.818423       1.482106      -0.104538      -0.201710       1.650060       0.036952       2.323102           0.000000
            8              H       8.647022       6.814850      14.807731       0.120603       1.093323 0.78669867E+01  0.76243692E+02                                 1.703121                            1.603243      -0.911866       2.450204                    0.999041       3.289517       8.893985       0.515809       1.225241      -0.722935       0.015353      -0.027399       0.025198       0.040266      -0.008154       0.002451      -0.009023      -0.006210       0.034569      -0.014923      -0.002343       0.017266              1.747606       1.575662      -0.336360       0.164761       1.917791      -0.294757       1.749366           0.000000
            9              H       7.491103       8.594099      15.639427       0.105749       1.085543 0.76274557E+01  0.73589034E+02                                 1.697270                            1.576016      -1.033374       2.379923                    0.997220       3.495125       9.528026       0.519876       1.221161      -0.721218      -0.005967       0.000505       0.032744       0.033288      -0.013153      -0.001553      -0.000860      -0.011859       0.017124      -0.017417       0.005841       0.011576              1.756414       1.377610      -0.038667      -0.129176       1.486229       0.021138       2.405402           0.000001
           10              H       6.071352      10.607980      15.250122       0.119407       1.174131 0.88768495E+01  0.88702348E+02                                 1.782071                            1.699846      -1.119716       2.349573                    0.996916       3.459304       9.509170       0.502156       1.220651      -0.723334      -0.007775       0.003011       0.034261       0.035261      -0.004042       0.001564      -0.003445      -0.007985       0.033442      -0.011256      -0.001063       0.012319              1.803465       1.485268      -0.148679      -0.145182       1.671053       0.070421       2.254074          -0.000000
           11              H      12.230740      -0.044911      11.516337       0.119053       1.053356 0.75121251E+01  0.71618664E+02                                 1.628254                            1.540613      -0.875782       2.466122                    0.999290       3.203788       8.455412       0.542234       1.184829      -0.732591      -0.015805       0.025373      -0.027386       0.040541      -0.008663       0.002637      -0.008189      -0.005005       0.039988      -0.015990      -0.001845       0.017834              1.665318       1.532407      -0.333867       0.200409       1.842567      -0.265990       1.620980          -0.000000
           12              H       6.578733      10.073745      10.686411       0.117535       1.116472 0.80299527E+01  0.77981488E+02                                 1.701071                            1.598938      -0.879752       2.464121                    0.998799       3.317222       8.887775       0.528258       1.193937      -0.729882       0.003786       0.000696      -0.034321       0.034537      -0.013816       0.002649      -0.004762      -0.009943       0.032488      -0.020109       0.004580       0.015529              1.736068       1.425798      -0.084749      -0.141091       1.476227       0.120071       2.306179           0.000000
           13              H       7.381872       4.127701      13.549569       0.126193       0.968065 0.70267723E+01  0.68063516E+02                                 1.728320                            1.635211      -1.323385       2.261779                    0.993574       3.769359      11.153117       0.443123       1.426997      -0.676898       0.027050       0.022262      -0.000818       0.035042       0.003824       0.004970      -0.003252      -0.007868      -0.005042      -0.009210       0.002633       0.006577              1.778326       2.102419       0.388168       0.014668       1.861511      -0.030303       1.371048          -0.000000
           14              H       6.038353       0.471098      14.466205       0.117256       1.140689 0.84545357E+01  0.83215659E+02                                 1.737046                            1.652322      -0.874554       2.466302                    0.999121       3.309984       8.944481       0.513878       1.210964      -0.726897       0.005714      -0.035373       0.013731       0.038372       0.003446       0.003526      -0.006320      -0.009389      -0.039841      -0.015830       0.002383       0.013447              1.752341       1.551941      -0.087108       0.096995       2.129497      -0.337093       1.575584           0.000002
           15              H       4.031133       0.922540      13.478787       0.114021       1.005595 0.71375313E+01  0.68639449E+02                                 1.700511                            1.592985      -1.067975       2.372800                    0.996696       3.597377      10.227483       0.477720       1.333235      -0.696198      -0.022793      -0.024854      -0.002105       0.033788      -0.001610       0.007363      -0.005747      -0.005014      -0.033867      -0.015339       0.003767       0.011572              1.749793       1.976245       0.524715       0.039886       1.959418       0.007150       1.313717          -0.000000
           16              H       2.471666       2.570362      12.438282       0.126615       1.022554 0.74464354E+01  0.72798489E+02                                 1.755440                            1.655089      -1.320702       2.262249                    0.993777       3.731941      10.904729       0.454157       1.379513      -0.686246      -0.028022      -0.023449       0.001108       0.036555       0.002763       0.006192      -0.002202      -0.007201      -0.007699      -0.009491       0.003667       0.005824              1.806111       2.147466       0.417110       0.031031       1.893316      -0.038263       1.377550          -0.000000
           17              H       3.820167       6.219992      11.509259       0.118200       1.165684 0.85866369E+01  0.84824645E+02                                 1.761046                            1.663394      -0.921623       2.444058                    0.998741       3.326017       8.997461       0.513108       1.208365      -0.727454      -0.006604       0.035544      -0.012436       0.038231       0.004030       0.003609      -0.007606      -0.010002      -0.041376      -0.016986       0.002295       0.014690              1.790040       1.583588      -0.098925       0.115088       2.164630      -0.403091       1.621901           0.000001
           18              H       5.856985       5.735524      12.381655       0.108109       1.009958 0.71374628E+01  0.68513912E+02                                 1.692180                            1.582682      -1.046632       2.375552                    0.997168       3.594998      10.150937       0.484838       1.316058      -0.699730       0.022599       0.024484       0.000337       0.033321      -0.002476       0.005359      -0.007021      -0.000991      -0.036198      -0.015332       0.003511       0.011821              1.747700       1.992506       0.512951      -0.009346       1.897164      -0.049883       1.353429           0.000000
           19              H      11.023240       4.643988       0.484861       0.114635       1.049735 0.75714497E+01  0.73500076E+02                                 1.709955                            1.609069      -1.205493       2.305754                    0.995493       3.606954      10.124442       0.492035       1.282335      -0.706779      -0.022964      -0.012612       0.020383       0.033194       0.003981      -0.004040      -0.001970       0.012212       0.021688      -0.010936       0.000690       0.010246              1.750762       1.805560       0.339439      -0.292060       1.499488      -0.183803       1.947238           0.000001
           20              H      14.062106       5.364230      14.483900       0.105005       1.193092 0.87908993E+01  0.88712186E+02                                 1.866383                            1.736689      -1.445973       2.182436                    0.993162       3.846940      11.061570       0.471753       1.286595      -0.705174      -0.007469       0.002763      -0.034279       0.035192       0.002606       0.002612      -0.006915       0.003729       0.019080      -0.009748      -0.000023       0.009771              1.938913       1.641478       0.093774       0.184606       1.457910       0.167034       2.717352           0.000000
           21              H       4.857448       6.347091      15.285514       0.110735       1.066664 0.78059101E+01  0.76380514E+02                                 1.737662                            1.643274      -1.040483       2.384734                    0.996878       3.572748      10.078887       0.482525       1.297262      -0.704512       0.021739       0.014415      -0.022747       0.034609       0.008436       0.001052      -0.003485       0.012603       0.022688      -0.014885       0.006517       0.008368              1.772499       1.816481       0.316961      -0.385011       1.536064      -0.181717       1.964952           0.000001
           22              H       7.919782       2.005500       8.145314       0.118097       1.042234 0.75316195E+01  0.73507719E+02                                 1.751657                            1.643959      -1.198925       2.317111                    0.994962       3.655627      10.516248       0.466376       1.345628      -0.693657       0.011366       0.025515      -0.024627       0.037238       0.006184       0.000805      -0.006104      -0.005359       0.027983      -0.012212       0.000045       0.012167              1.800595       1.583005       0.353736      -0.213040       1.871335      -0.331248       1.947443           0.000001
           23              H      10.635265      10.897263      11.312837       0.115642       1.100650 0.80953117E+01  0.78904903E+02                                 1.702641                            1.621374      -0.820224       2.493560                    0.999421       3.290315       8.879261       0.516026       1.217767      -0.725095      -0.010598      -0.022539       0.026304       0.036224       0.011801       0.004547      -0.004736      -0.008240       0.031456      -0.019148       0.006966       0.012182              1.719235       1.515853       0.289037      -0.203383       1.794948      -0.313340       1.846904           0.000000
           24              H       7.773473       0.697162      11.909181       0.110756       1.118468 0.81854007E+01  0.80859346E+02                                 1.778237                            1.670855      -1.084864       2.358480                    0.997224       3.578443      10.065349       0.484783       1.278994      -0.708681       0.013800      -0.000690       0.036019       0.038579       0.004690       0.008123      -0.010722      -0.003679       0.039323      -0.017177      -0.002084       0.019261              1.827945       1.586143       0.133830       0.266395       1.535853       0.249534       2.361838           0.000000
           25              H       9.327215       3.599826       6.625256       0.115685       1.077699 0.78301076E+01  0.76981470E+02                                 1.762459                            1.652253      -1.386658       2.217410                    0.993091       3.776063      10.817043       0.476509       1.307425      -0.700354      -0.008675       0.002203       0.031118       0.032379      -0.004226      -0.000140      -0.002271      -0.003862       0.017953      -0.007773       0.001005       0.006768              1.818423       1.482106      -0.104538      -0.201711       1.650060       0.036952       2.323102           0.000000
           26              H       8.659469       4.842531       2.887932       0.120603       1.093323 0.78669866E+01  0.76243689E+02                                 1.703121                            1.603242      -0.911866       2.450204                    0.999041       3.289517       8.893984       0.515810       1.225240      -0.722936      -0.015353       0.027399      -0.025198       0.040266      -0.008154       0.002451      -0.009023      -0.006210       0.034569      -0.014923      -0.002343       0.017266              1.747606       1.575662      -0.336360       0.164761       1.917791      -0.294757       1.749366           0.000000
           27              H       9.815388       3.063282       2.056236       0.105749       1.085543 0.76274568E+01  0.73589047E+02                                 1.697270                            1.576017      -1.033375       2.379923                    0.997220       3.495125       9.528026       0.519876       1.221161      -0.721218       0.005967      -0.000505      -0.032744       0.033288      -0.013153      -0.001553      -0.000860      -0.011859       0.017124      -0.017417       0.005841       0.011576              1.756414       1.377610      -0.038667      -0.129176       1.486229       0.021138       2.405403           0.000001
           28              H      11.235139       1.049401       2.445541       0.119407       1.174131 0.88768494E+01  0.88702344E+02                                 1.782070                            1.699845      -1.119716       2.349573                    0.996916       3.459304       9.509169       0.502156       1.220650      -0.723334       0.007775      -0.003011      -0.034261       0.035261      -0.004042       0.001564      -0.003445      -0.007985       0.033442      -0.011256      -0.001063       0.012319              1.803465       1.485268      -0.148679      -0.145182       1.671052       0.070421       2.254074          -0.000000
           29              H       5.075751      11.702292       6.179326       0.119053       1.053356 0.75121238E+01  0.71618646E+02                                 1.628254                            1.540613      -0.875781       2.466122                    0.999290       3.203788       8.455411       0.542235       1.184828      -0.732591       0.015805      -0.025373       0.027386       0.040541      -0.008663       0.002637      -0.008189      -0.005005       0.039988      -0.015990      -0.001845       0.017834              1.665317       1.532407      -0.333867       0.200409       1.842566      -0.265990       1.620979          -0.000000
           30              H      10.727758       1.583636       7.009252       0.117535       1.116472 0.80299500E+01  0.77981451E+02                                 1.701070                            1.598937      -0.879751       2.464121                    0.998799       3.317222       8.887773       0.528259       1.193936      -0.729882      -0.003786      -0.000696       0.034321       0.034537      -0.013816       0.002649      -0.004762      -0.009943       0.032488      -0.020109       0.004580       0.015529              1.736067       1.425797      -0.084749      -0.141091       1.476226       0.120071       2.306178           0.000000
           31              H       9.924619       7.529680       4.146094       0.126192       0.968064 0.70267662E+01  0.68063448E+02                                 1.728320                            1.635211      -1.323384       2.261780                    0.993574       3.769358      11.153116       0.443123       1.426998      -0.676897      -0.027050      -0.022262       0.000818       0.035042       0.003824       0.004970      -0.003252      -0.007868      -0.005042      -0.009210       0.002633       0.006577              1.778326       2.102419       0.388168       0.014668       1.861511      -0.030303       1.371049          -0.000000
           32              H      11.268138      11.186283       3.229458       0.117256       1.140688 0.84545299E+01  0.83215583E+02                                 1.737045                            1.652322      -0.874554       2.466302                    0.999121       3.309983       8.944476       0.513878       1.210963      -0.726897      -0.005714       0.035373      -0.013731       0.038372       0.003446       0.003526      -0.006320      -0.009389      -0.039841      -0.015830       0.002383       0.013447              1.752340       1.551940      -0.087108       0.096995       2.129496      -0.337093       1.575583           0.000002
           33              H      13.275358      10.734841       4.216876       0.114021       1.005595 0.71375306E+01  0.68639442E+02                                 1.700511                            1.592986      -1.067974       2.372800                    0.996696       3.597377      10.227484       0.477720       1.333236      -0.696198       0.022793       0.024854       0.002105       0.033788      -0.001610       0.007363      -0.005747      -0.005014      -0.033867      -0.015339       0.003767       0.011572              1.749793       1.976245       0.524715       0.039886       1.959419       0.007150       1.313717          -0.000000
           34              H      14.834825       9.087019       5.257381       0.126615       1.022554 0.74464347E+01  0.72798482E+02                                 1.755441                            1.655089      -1.320702       2.262249                    0.993777       3.731941      10.904730       0.454157       1.379513      -0.686246       0.028022       0.023449      -0.001108       0.036555       0.002763       0.006192      -0.002202      -0.007201      -0.007699      -0.009491       0.003667       0.005824              1.806111       2.147466       0.417110       0.031031       1.893316      -0.038263       1.377550          -0.000000
           35              H      13.486324       5.437389       6.186404       0.118200       1.165684 0.85866372E+01  0.84824651E+02                                 1.761046                            1.663394      -0.921622       2.444058                    0.998741       3.326017       8.997462       0.513108       1.208366      -0.727454       0.006604      -0.035544       0.012436       0.038231       0.004030       0.003609      -0.007606      -0.010002      -0.041376      -0.016986       0.002295       0.014690              1.790040       1.583588      -0.098925       0.115088       2.164630      -0.403091       1.621901           0.000001
           36              H      11.449506       5.921857       5.314008       0.108109       1.009958 0.71374628E+01  0.68513912E+02                                 1.692180                            1.582682      -1.046632       2.375552                    0.997168       3.594998      10.150937       0.484838       1.316058      -0.699730      -0.022599      -0.024484      -0.000337       0.033321      -0.002476       0.005359      -0.007021      -0.000991      -0.036198      -0.015332       0.003511       0.011821              1.747700       1.992506       0.512951      -0.009346       1.897164      -0.049883       1.353429           0.000000
           37              H       6.283251       7.013393      17.210802       0.114635       1.049735 0.75714503E+01  0.73500077E+02                                 1.709954                            1.609069      -1.205493       2.305754                    0.995493       3.606954      10.124439       0.492035       1.282334      -0.706780       0.022964       0.012612      -0.020383       0.033194       0.003981      -0.004040      -0.001970       0.012212       0.021688      -0.010936       0.000690       0.010246              1.750762       1.805560       0.339439      -0.292060       1.499488      -0.183803       1.947237           0.000001
           38              H       3.244385       6.293151       3.211763       0.105005       1.193092 0.87909045E+01  0.88712247E+02                                 1.866383                            1.736689      -1.445973       2.182436                    0.993162       3.846941      11.061572       0.471753       1.286595      -0.705174       0.007469      -0.002763       0.034279       0.035192       0.002606       0.002612      -0.006915       0.003729       0.019080      -0.009748      -0.000023       0.009771              1.938913       1.641478       0.093774       0.184606       1.457910       0.167034       2.717352           0.000000
           39              H      12.449043       5.310290       2.410149       0.110735       1.066664 0.78059099E+01  0.76380507E+02                                 1.737662                            1.643273      -1.040483       2.384734                    0.996878       3.572748      10.078885       0.482525       1.297261      -0.704512      -0.021739      -0.014415       0.022747       0.034609       0.008436       0.001052      -0.003485       0.012603       0.022688      -0.014884       0.006517       0.008368              1.772499       1.816481       0.316961      -0.385011       1.536063      -0.181717       1.964952           0.000001
           40              H       9.386709       9.651881       9.550349       0.118097       1.042234 0.75316194E+01  0.73507719E+02                                 1.751657                            1.643959      -1.198925       2.317111                    0.994962       3.655627      10.516248       0.466376       1.345628      -0.693657      -0.011366      -0.025515       0.024627       0.037238       0.006184       0.000805      -0.006104      -0.005359       0.027983      -0.012212       0.000045       0.012167              1.800595       1.583005       0.353736      -0.213040       1.871335      -0.331248       1.947443           0.000001
           41              H       6.671226       0.760118       6.382826       0.115642       1.100651 0.80953187E+01  0.78904995E+02                                 1.702643                            1.621376      -0.820225       2.493559                    0.999421       3.290316       8.879267       0.516025       1.217768      -0.725095       0.010598       0.022539      -0.026304       0.036224       0.011801       0.004547      -0.004736      -0.008240       0.031456      -0.019149       0.006966       0.012182              1.719236       1.515854       0.289037      -0.203383       1.794949      -0.313340       1.846905           0.000000
           42              H       9.533018      10.960219       5.786482       0.110756       1.118468 0.81854011E+01  0.80859356E+02                                 1.778238                            1.670855      -1.084865       2.358480                    0.997224       3.578443      10.065351       0.484783       1.278995      -0.708681      -0.013800       0.000690      -0.036019       0.038579       0.004690       0.008123      -0.010722      -0.003678       0.039323      -0.017177      -0.002084       0.019261              1.827945       1.586143       0.133830       0.266395       1.535854       0.249534       2.361838           0.000000
           43              C       7.866270       8.163879      11.987042      -0.181229      39.811157 0.47538671E+03  0.11478047E+05                                10.274193                            7.369899      -0.031498       1.948720                    0.999639      30.852422      91.156481       0.592077       0.428457      -1.052113       0.009312       0.015726       0.013768       0.022882       0.025976      -0.011512       0.000685       0.032785       0.034912      -0.037334       0.007148       0.030185             12.764502       9.638087      -6.922190      -0.954182      18.038225      -0.157988      10.617195           0.000003
           44              C       8.435251       7.271243      12.834664      -0.023415      38.560248 0.43087372E+03  0.10024426E+05                                 9.888462                            6.856194       0.087058       2.033359                    0.999369      27.041164      75.284833       0.643501       0.409117      -1.077741      -0.015809       0.041531       0.030608       0.053959       0.011349      -0.005743      -0.009212       0.010341       0.031036      -0.018501      -0.000594       0.019095             12.792399       9.834466      -7.291814      -1.657677      17.429351       1.356494      11.113382           0.000001
           45              C       8.271313       7.433503      14.225543      -0.114632      33.254680 0.42617855E+03  0.99923787E+04                                 9.037096                            6.929335       0.058214       1.985622                    0.999685      29.507685      85.346883       0.618310       0.422496      -1.057945      -0.007390       0.003542      -0.028285       0.029448      -0.001901       0.004481      -0.029019       0.003483       0.012155      -0.029219      -0.000908       0.030127             10.397667       7.762409      -4.517185      -1.662400      12.477089       1.764734      10.953504           0.000003
           46              C       7.569963       8.486631      14.719252      -0.160074      36.007723 0.44114344E+03  0.10412456E+05                                 9.444814                            6.993843       0.146777       2.008350                    0.999798      29.906750      86.236266       0.624093       0.415799      -1.064263      -0.012596      -0.007264      -0.017102       0.022447      -0.006478      -0.021525      -0.002004      -0.002230       0.085347      -0.027352      -0.009913       0.037265             11.098384       7.915806      -4.948973      -0.534569      14.149827      -0.445280      11.229519           0.000006
           47              C       6.185896      10.502843      14.333487      -0.171661      37.898828 0.45290336E+03  0.10787669E+05                                 9.895281                            7.153198       0.036146       1.971608                    0.999677      30.383325      88.735695       0.606957       0.423669      -1.056625      -0.007522      -0.013037      -0.011980       0.019236       0.026501      -0.007345       0.001445       0.015895       0.062220      -0.038559       0.013895       0.024664             12.173175       9.427558      -7.073212      -0.470055      17.626781      -0.232421       9.465188           0.000002
           48              C       5.607280      11.399019      13.487634      -0.021811      38.158056 0.42504865E+03  0.98549114E+04                                 9.831786                            6.814807       0.073146       2.031492                    0.999351      26.894425      74.737606       0.644751       0.409732      -1.077380       0.014888      -0.037488      -0.028249       0.049244       0.014618      -0.004918      -0.011050       0.004508       0.033676      -0.021342      -0.000190       0.021532             12.686092      10.134993      -7.759806      -1.400777      17.779651       1.434544      10.143633           0.000000
           49              C       5.783529      11.218840      12.105603      -0.106954      32.598895 0.41806538E+03  0.97385004E+04                                 8.888370                            6.845626       0.077097       1.994815                    0.999666      29.094697      83.411526       0.625525       0.420352      -1.061104       0.005197      -0.006760       0.022577       0.024133       0.001028       0.008838      -0.027502       0.003314       0.027850      -0.028610      -0.002696       0.031306             10.215369       7.967575      -4.892967      -1.376380      12.805596       2.011766       9.872937           0.000001
           50              C       6.494827      10.176464      11.606585      -0.154985      34.592914 0.42417735E+03  0.99064768E+04                                 9.162056                            6.833039       0.173212       2.021345                    0.999795      29.483146      84.347409       0.635364       0.412773      -1.067052       0.002447       0.004369       0.016272       0.017025      -0.005993      -0.007790      -0.005453       0.000020       0.088598      -0.022452      -0.008833       0.031286             10.726894       8.228833      -5.348832      -0.689241      13.864859       0.408667      10.086990           0.000003
           51              C       7.104887       9.251594      12.468364       0.087301      34.717827 0.39679403E+03  0.90880516E+04                                 9.346776                            6.696696      -0.077153       1.991311                    0.999105      26.157125      73.429088       0.630976       0.423826      -1.063009       0.005901      -0.000638      -0.010710       0.012245      -0.020005      -0.005020      -0.004937      -0.009027      -0.033259      -0.020297      -0.005768       0.026066             11.571232       8.658998      -6.443627      -0.665053      16.095310       0.050513       9.959389           0.000004
           52              C       6.959630       9.417459      13.855704       0.083371      35.303584 0.39861932E+03  0.91300046E+04                                 9.418431                            6.686673      -0.090833       1.985307                    0.999193      26.161876      73.172126       0.635770       0.420623      -1.066233      -0.006168      -0.002599       0.013978       0.015498      -0.020886      -0.002778      -0.005479      -0.014700      -0.032645      -0.020001      -0.007798       0.027799             11.701307       8.563244      -6.488264      -0.419653      16.501446      -0.395152      10.039231           0.000003
           53              C      11.639128       0.679870      13.999039       0.665772      22.369380 0.23017014E+03  0.46835968E+04                                 7.483592                            5.463808      -0.070546       2.051046                    0.999352      21.561128      60.476950       0.618874       0.486377      -1.008874      -0.043729       0.043746       0.031114       0.069239       0.077960       0.048536       0.007964       0.097476      -0.072717      -0.085332      -0.033831       0.119163              9.119638       7.497501      -4.453619      -1.680006      11.776249       0.407257       8.085164           0.000002
           54              C       9.242954       6.108118      12.305564       0.656909      22.745296 0.23318937E+03  0.47591901E+04                                 7.538240                            5.483090      -0.098811       2.037688                    0.999309      21.751192      61.045360       0.620738       0.483474      -1.010666       0.042178      -0.045683      -0.030019       0.069044       0.085537       0.035570       0.000881       0.080968      -0.096859      -0.085401      -0.031686       0.117087              9.274053       7.490411      -4.567274      -1.364414      11.775046       0.362415       8.556702           0.000001
           55              C       6.695980       3.498369      13.549569      -0.144534      34.658391 0.45912101E+03  0.11012671E+05                                 9.449908                            7.305638      -0.116567       1.940212                    0.998927      30.094416      89.243434       0.585761       0.435934      -1.045345      -0.008016      -0.009552      -0.012582       0.017714       0.018248      -0.022272       0.025248      -0.006465       0.066438      -0.045984       0.006902       0.039081             10.867521      15.300004      -2.374202       2.969826      10.666617      -2.223160       6.635941          -0.000001
           56              C       6.913341       2.285124      14.106983      -0.010662      35.487905 0.42514908E+03  0.98892997E+04                                 9.426792                            6.890750      -0.039351       2.004014                    0.999087      26.882096      75.608006       0.628722       0.418816      -1.068079      -0.038197      -0.004360      -0.027408       0.047215       0.007611      -0.008904      -0.005158      -0.009947      -0.003485      -0.012298      -0.002576       0.014874             11.389334      17.010225      -0.481310       4.274723       9.825865      -1.828624       7.331913          -0.000001
           57              C       5.888614       1.305786      14.083978      -0.113014      31.589742 0.42608792E+03  0.99951724E+04                                 8.748727                            6.950048       0.079447       1.998537                    0.999711      29.359611      85.090961       0.614197       0.425116      -1.055735       0.014729       0.021551      -0.013352       0.029320      -0.004694      -0.004077      -0.002937      -0.035691      -0.031081      -0.016520      -0.007283       0.023802              9.646851      13.739584       0.826858       2.486576       9.038311      -1.196796       6.162658           0.000003
           58              C       4.687456       1.581210      13.507100      -0.132303      32.258384 0.43266247E+03  0.10184698E+05                                 8.841037                            6.981713       0.146052       2.022551                    0.999684      29.386880      85.218819       0.615887       0.422480      -1.057755       0.009774       0.012962      -0.005393       0.017107       0.007949      -0.005212       0.006715       0.009526      -0.043174      -0.018691       0.002174       0.016517              9.718027      12.557090      -0.604637       2.398648      10.730190      -1.659982       5.866800          -0.000001
           59              C       3.163350       3.193865      12.429434      -0.143822      34.940787 0.45831932E+03  0.10989158E+05                                 9.504641                            7.306396      -0.155317       1.926520                    0.998798      30.172893      89.472533       0.584844       0.436787      -1.044784       0.006098       0.007966       0.012890       0.016334       0.018274      -0.020622       0.021276      -0.010189       0.077655      -0.044221       0.005565       0.038655             10.959382      15.438560      -2.237958       3.088482      10.809599      -2.271688       6.629987          -0.000001
           60              C       2.940839       4.438672      11.912720      -0.011134      36.356168 0.42646750E+03  0.99175590E+04                                 9.559027                            6.883259      -0.037604       2.002909                    0.999102      26.878078      75.336874       0.632199       0.416614      -1.070576       0.038970       0.004951       0.022818       0.045429       0.006114      -0.005926      -0.003275      -0.016186       0.005992      -0.012688       0.000779       0.011909             11.735171      18.006361      -0.666638       4.017542       9.948802      -2.196824       7.250350           0.000001
           61              C       3.971809       5.382995      11.886177      -0.113935      32.038443 0.41623360E+03  0.97108510E+04                                 8.816019                            6.857263       0.091995       2.002833                    0.999747      29.263452      84.689053       0.619712       0.423639      -1.056242      -0.016083      -0.020881       0.020647       0.033481      -0.007297      -0.000139       0.004383      -0.042189      -0.011513      -0.020423      -0.004473       0.024897              9.890900      14.145643       0.714366       2.455652       8.980105      -1.789836       6.546952           0.000004
           62              C       5.186027       5.091684      12.402890      -0.139725      32.960452 0.43572353E+03  0.10274965E+05                                 8.963828                            7.007647       0.144225       2.020216                    0.999536      29.505564      85.642096       0.614571       0.422634      -1.057646      -0.012476      -0.007683       0.015207       0.021117       0.010877      -0.006742       0.015083       0.005214      -0.052366      -0.027888       0.007365       0.020523              9.984134      12.990800      -0.673280       2.317274      10.499771      -2.181774       6.461829           0.000001
           63              C       5.452025       3.834373      12.970921       0.087875      32.643903 0.40901601E+03  0.94535567E+04                                 9.018032                            6.850551      -0.051760       2.003955                    0.999339      26.299256      74.531059       0.615899       0.430271      -1.057409       0.010550       0.011325       0.001599       0.015560      -0.012933       0.007767      -0.009245       0.011273      -0.039525      -0.017821      -0.006479       0.024300             10.430028      14.201255      -2.121246       2.937763      10.848397      -2.286967       6.240432          -0.000001
           64              C       4.422113       2.839556      12.951456       0.087145      32.299540 0.40291954E+03  0.92756283E+04                                 8.936214                            6.785756      -0.047174       2.005861                    0.999327      26.216172      74.092350       0.620829       0.428558      -1.058706      -0.013619      -0.012007       0.001559       0.018223      -0.010876       0.007145      -0.008482       0.011626      -0.016742      -0.013112      -0.006463       0.019575             10.307684      14.061421      -2.126787       2.840761      10.950148      -2.125477       5.911482          -0.000001
           65              C      12.706867       4.774481      11.349998       0.621758      24.091033 0.24774780E+03  0.51192649E+04                                 7.752389                            5.601325      -0.035806       2.045250                    0.999660      22.169816      62.043007       0.624174       0.474901      -1.018010      -0.055529       0.019724       0.009066       0.059621      -0.003368      -0.066823       0.081313      -0.124700       0.090473      -0.117143      -0.014683       0.131826              9.471239      14.355097      -0.355588       2.787240       7.160098      -2.454691       6.898521           0.000003
           66              C       8.180920       2.009326      14.811270       0.623570      23.843873 0.25043698E+03  0.51909041E+04                                 7.711070                            5.638414      -0.072228       2.033421                    0.999676      22.244766      62.431280       0.620747       0.476044      -1.016990       0.053681      -0.014654       0.001510       0.055665      -0.014598      -0.078215       0.077067      -0.117115       0.021304      -0.119184      -0.011704       0.130888              9.287822      13.837633      -0.108141       3.190311       6.781119      -2.178769       7.244715           0.000003
           67              C      13.552391       4.814232      17.603646      -0.172351      39.511545 0.46031942E+03  0.11016975E+05                                10.206515                            7.238496      -0.024321       1.952194                    0.999639      30.540510      89.622517       0.599562       0.426843      -1.053884       0.015174       0.003368      -0.008000       0.017481      -0.009177      -0.029234      -0.014286      -0.017248      -0.033126      -0.041640       0.017942       0.023698             12.689969      13.094311       4.814231       4.944475       7.829737       2.970429      17.145861           0.000004
           68              C      13.323351       4.765292      16.267623      -0.028029      38.225548 0.42293618E+03  0.97965890E+04                                 9.808362                            6.777581       0.060182       2.025234                    0.999323      27.009504      75.093279       0.649232       0.407292      -1.078675       0.043240       0.023088       0.008053       0.049675      -0.006249      -0.004866      -0.017512      -0.012474      -0.002464      -0.019402      -0.001546       0.020948             12.576748      14.382838       5.656159       4.118414       8.110569       2.497952      15.236836           0.000001
           69              C      14.229442       5.367271      15.398766      -0.111464      33.975925 0.44699250E+03  0.10659201E+05                                 9.323866                            7.204223      -0.241038       1.890943                    0.999117      30.279713      89.777172       0.589897       0.435417      -1.044775      -0.007079      -0.004896       0.027541       0.028855      -0.018705       0.008666      -0.009001      -0.022383       0.028041      -0.026764       0.000751       0.026013             10.631358      12.278268       4.234621       1.535415       7.056449       1.285722      12.559356           0.000002
           70              C       4.255230       5.964582      15.880088      -0.145456      35.179318 0.43624901E+03  0.10291613E+05                                 9.377694                            6.990496       0.103775       2.002275                    0.999645      29.751639      86.405897       0.618080       0.420061      -1.059143      -0.008802      -0.006443       0.010884       0.015410       0.009531      -0.014352      -0.011184       0.003067      -0.028465      -0.019329      -0.004881       0.024210             11.047501      11.124189       3.839569       2.798169       6.982392       2.013579      15.035921           0.000003
           71              C      12.785601       5.651396       0.445931       0.089906      34.894083 0.38861811E+03  0.88481805E+04                                 9.358005                            6.605858      -0.095107       1.987403                    0.999318      25.984296      72.556350       0.638864       0.421082      -1.065507      -0.008423      -0.005897       0.006165       0.011989       0.008825       0.014297       0.008560       0.011969       0.016239      -0.013495      -0.009890       0.023384             11.629788      11.861063       4.322193       4.096610       6.974529       2.518682      16.053773           0.000003
           72              C      12.130499       4.015584      15.722597       0.674828      22.821396 0.23497073E+03  0.48009697E+04                                 7.558462                            5.514814      -0.154395       2.021434                    0.999230      21.594113      60.486013       0.617606       0.485377      -1.010454      -0.060103      -0.044355      -0.011669       0.075603      -0.091543      -0.039500       0.013904      -0.035766      -0.076439      -0.088798      -0.026499       0.115297              9.199145      10.218460       3.738054       3.151051       6.757340       0.730890      10.621636           0.000002
           73              C       7.603795       1.398136       8.775279      -0.163851      39.070798 0.46654397E+03  0.11203537E+05                                10.134011                            7.284408       0.007185       1.964234                    0.999668      30.498539      89.650657       0.598021       0.426508      -1.054088      -0.014147      -0.006138       0.008479       0.017598      -0.011531      -0.015949      -0.026894      -0.010263       0.001927      -0.036555       0.006655       0.029899             12.478066      10.219374       6.229168       3.640130      12.781482       3.630523      14.433342           0.000003
           74              C       7.962473       1.536414      10.088297      -0.031600      37.585731 0.43301915E+03  0.10094444E+05                                 9.719458                            6.876580       0.063997       2.023814                    0.999318      27.219831      76.044359       0.641596       0.409514      -1.076670      -0.031924      -0.037877      -0.001425       0.049557      -0.007374      -0.000821      -0.012593      -0.000509       0.010459      -0.014958       0.000062       0.014896             12.268102      10.447604       6.608104       3.397179      12.877732       3.142096      13.478970           0.000002
           75              C      10.947424      11.484679      10.663407      -0.143701      33.914398 0.42131974E+03  0.98343698E+04                                 9.088425                            6.830901       0.165885       2.022355                    0.999800      29.376794      84.334813       0.631824       0.415313      -1.064199       0.006285       0.008771      -0.009971       0.014692       0.009856      -0.007224      -0.022974      -0.019927       0.007258      -0.017904      -0.014294       0.032198             10.567268       8.645801       4.933625       2.573574      10.905364       2.638723      12.150640           0.000002
           76              C       7.503752       0.620154      11.022628      -0.110578      32.980841 0.43360622E+03  0.10243131E+05                                 9.082570                            7.053307      -0.118410       1.931154                    0.999564      29.833480      87.519961       0.602626       0.430250      -1.049795       0.000687       0.006304      -0.025232       0.026016      -0.019097       0.012357      -0.006824       0.018115       0.048195      -0.029186       0.000426       0.028760             10.375772       9.030556       5.217277       1.678114      11.360061       1.670373      10.736700           0.000002
           77              C       6.758763       0.341614       8.364740       0.087190      34.511307 0.39352673E+03  0.89886259E+04                                 9.301510                            6.654698      -0.108801       1.982156                    0.999253      26.098529      73.005786       0.635438       0.422001      -1.064864       0.004680       0.009271      -0.007330       0.012712       0.011091       0.013406       0.011682      -0.005218       0.019174      -0.015724      -0.009203       0.024927             11.454915       9.332654       5.864475       3.457496      11.795711       3.432601      13.236380           0.000003
           78              C       8.874412       2.655392      10.537767       0.662283      22.881636 0.23552823E+03  0.48202683E+04                                 7.551097                            5.510736      -0.141605       2.020371                    0.999260      21.858998      61.488661       0.618971       0.483512      -1.010366       0.033986       0.064150       0.011478       0.073498      -0.093538      -0.031090       0.000778       0.037447      -0.073946      -0.089023      -0.023156       0.112179              9.185954       7.919462       4.145763       2.406431       9.506828       1.149697      10.131573           0.000002
           79              C       9.440221       3.493502       5.708621      -0.181229      39.811155 0.47538668E+03  0.11478046E+05                                10.274192                            7.369898      -0.031497       1.948720                    0.999639      30.852421      91.156474       0.592077       0.428457      -1.052113      -0.009312      -0.015726      -0.013768       0.022882       0.025975      -0.011512       0.000685       0.032785       0.034912      -0.037334       0.007148       0.030185             12.764501       9.638086      -6.922189      -0.954182      18.038223      -0.157988      10.617194           0.000003
           80              C       8.871240       4.386138       4.860999      -0.023415      38.560246 0.43087370E+03  0.10024426E+05                                 9.888461                            6.856194       0.087058       2.033359                    0.999369      27.041163      75.284828       0.643501       0.409117      -1.077741       0.015809      -0.041531      -0.030608       0.053959       0.011349      -0.005743      -0.009212       0.010340       0.031036      -0.018501      -0.000594       0.019095             12.792399       9.834465      -7.291813      -1.657677      17.429349       1.356493      11.113381           0.000001
           81              C       9.035178       4.223878       3.470120      -0.114632      33.254674 0.42617846E+03  0.99923758E+04                                 9.037094                            6.929334       0.058214       1.985622                    0.999685      29.507682      85.346866       0.618310       0.422496      -1.057945       0.007390      -0.003542       0.028285       0.029448      -0.001901       0.004481      -0.029019       0.003483       0.012155      -0.029219      -0.000908       0.030127             10.397665       7.762408      -4.517184      -1.662399      12.477086       1.764733      10.953501           0.000003
           82              C       9.736528       3.170750       2.976411      -0.160074      36.007720 0.44114340E+03  0.10412454E+05                                 9.444813                            6.993842       0.146777       2.008350                    0.999798      29.906749      86.236259       0.624093       0.415799      -1.064263       0.012596       0.007264       0.017102       0.022447      -0.006478      -0.021525      -0.002004      -0.002230       0.085347      -0.027352      -0.009913       0.037265             11.098383       7.915805      -4.948972      -0.534569      14.149825      -0.445281      11.229519           0.000007
           83              C      11.120595       1.154538       3.362176      -0.171661      37.898824 0.45290331E+03  0.10787667E+05                                 9.895280                            7.153197       0.036146       1.971608                    0.999677      30.383323      88.735687       0.606957       0.423669      -1.056625       0.007522       0.013037       0.011980       0.019236       0.026501      -0.007345       0.001445       0.015895       0.062220      -0.038559       0.013895       0.024664             12.173174       9.427557      -7.073211      -0.470055      17.626779      -0.232421       9.465187           0.000002
           84              C       0.587611       0.258362       4.208029      -0.021811      38.158056 0.42504865E+03  0.98549115E+04                                 9.831786                            6.814808       0.073146       2.031492                    0.999351      26.894425      74.737608       0.644751       0.409732      -1.077380      -0.014888       0.037488       0.028249       0.049244       0.014618      -0.004918      -0.011050       0.004508       0.033676      -0.021342      -0.000190       0.021532             12.686093      10.134993      -7.759806      -1.400777      17.779652       1.434544      10.143633           0.000000
           85              C      11.522962       0.438541       5.590060      -0.106954      32.598899 0.41806545E+03  0.97385023E+04                                 8.888371                            6.845627       0.077097       1.994815                    0.999666      29.094699      83.411536       0.625525       0.420352      -1.061104      -0.005197       0.006760      -0.022577       0.024133       0.001028       0.008838      -0.027502       0.003314       0.027850      -0.028610      -0.002696       0.031306             10.215370       7.967576      -4.892968      -1.376381      12.805598       2.011766       9.872938           0.000001
           86              C      10.811664       1.480917       6.089078      -0.154985      34.592920 0.42417743E+03  0.99064792E+04                                 9.162058                            6.833041       0.173212       2.021344                    0.999795      29.483148      84.347421       0.635364       0.412773      -1.067052      -0.002447      -0.004369      -0.016272       0.017025      -0.005993      -0.007790      -0.005454       0.000020       0.088598      -0.022452      -0.008834       0.031286             10.726896       8.228835      -5.348834      -0.689241      13.864862       0.408668      10.086991           0.000003
           87              C      10.201604       2.405787       5.227299       0.087301      34.717829 0.39679405E+03  0.90880522E+04                                 9.346776                            6.696696      -0.077153       1.991311                    0.999105      26.157126      73.429092       0.630976       0.423826      -1.063009      -0.005901       0.000638       0.010710       0.012245      -0.020005      -0.005021      -0.004937      -0.009027      -0.033259      -0.020297      -0.005768       0.026066             11.571233       8.658999      -6.443628      -0.665053      16.095311       0.050513       9.959389           0.000003
           88              C      10.346861       2.239922       3.839959       0.083371      35.303585 0.39861935E+03  0.91300054E+04                                 9.418431                            6.686673      -0.090833       1.985307                    0.999193      26.161877      73.172127       0.635770       0.420623      -1.066233       0.006168       0.002599      -0.013978       0.015498      -0.020886      -0.002778      -0.005479      -0.014700      -0.032645      -0.020001      -0.007798       0.027799             11.701306       8.563243      -6.488264      -0.419652      16.501445      -0.395152      10.039231           0.000003
           89              C       5.667363      10.977511       3.696624       0.665772      22.369381 0.23017015E+03  0.46835968E+04                                 7.483592                            5.463808      -0.070546       2.051046                    0.999352      21.561128      60.476948       0.618874       0.486377      -1.008874       0.043729      -0.043746      -0.031114       0.069239       0.077960       0.048536       0.007964       0.097476      -0.072717      -0.085332      -0.033831       0.119163              9.119638       7.497501      -4.453619      -1.680006      11.776248       0.407257       8.085164           0.000002
           90              C       8.063537       5.549263       5.390099       0.656909      22.745295 0.23318935E+03  0.47591897E+04                                 7.538240                            5.483089      -0.098811       2.037688                    0.999309      21.751191      61.045353       0.620738       0.483474      -1.010666      -0.042178       0.045683       0.030019       0.069044       0.085537       0.035570       0.000881       0.080968      -0.096859      -0.085401      -0.031686       0.117087              9.274052       7.490410      -4.567274      -1.364413      11.775044       0.362415       8.556701           0.000001
           91              C      10.610511       8.159012       4.146094      -0.144534      34.658389 0.45912099E+03  0.11012670E+05                                 9.449907                            7.305637      -0.116567       1.940212                    0.998927      30.094414      89.243424       0.585761       0.435934      -1.045345       0.008016       0.009552       0.012582       0.017714       0.018248      -0.022272       0.025248      -0.006465       0.066438      -0.045984       0.006902       0.039081             10.867520      15.300003      -2.374201       2.969826      10.666616      -2.223160       6.635940          -0.000001
           92              C      10.393150       9.372257       3.588680      -0.010662      35.487905 0.42514908E+03  0.98892996E+04                                 9.426792                            6.890750      -0.039350       2.004014                    0.999087      26.882096      75.608005       0.628722       0.418816      -1.068079       0.038197       0.004360       0.027408       0.047215       0.007611      -0.008904      -0.005158      -0.009947      -0.003485      -0.012298      -0.002576       0.014874             11.389334      17.010225      -0.481311       4.274723       9.825864      -1.828624       7.331913          -0.000001
           93              C      11.417877      10.351595       3.611685      -0.113014      31.589743 0.42608795E+03  0.99951731E+04                                 8.748727                            6.950048       0.079447       1.998537                    0.999711      29.359611      85.090960       0.614197       0.425116      -1.055735      -0.014729      -0.021551       0.013352       0.029320      -0.004694      -0.004077      -0.002937      -0.035691      -0.031081      -0.016520      -0.007283       0.023802              9.646851      13.739585       0.826858       2.486576       9.038310      -1.196796       6.162658           0.000003
           94              C      12.619035      10.076171       4.188563      -0.132303      32.258385 0.43266250E+03  0.10184700E+05                                 8.841038                            6.981714       0.146052       2.022551                    0.999684      29.386881      85.218826       0.615887       0.422480      -1.057755      -0.009774      -0.012962       0.005393       0.017107       0.007949      -0.005212       0.006715       0.009526      -0.043174      -0.018691       0.002174       0.016517              9.718027      12.557091      -0.604637       2.398648      10.730191      -1.659982       5.866800          -0.000001
           95              C      14.143141       8.463516       5.266229      -0.143822      34.940790 0.45831937E+03  0.10989160E+05                                 9.504642                            7.306396      -0.155318       1.926520                    0.998798      30.172895      89.472540       0.584844       0.436787      -1.044784      -0.006098      -0.007966      -0.012890       0.016334       0.018274      -0.020622       0.021276      -0.010189       0.077655      -0.044221       0.005565       0.038655             10.959382      15.438560      -2.237958       3.088482      10.809599      -2.271688       6.629988          -0.000001
           96              C       3.254052       7.218709       5.782943      -0.011134      36.356168 0.42646750E+03  0.99175589E+04                                 9.559027                            6.883259      -0.037604       2.002909                    0.999102      26.878078      75.336874       0.632199       0.416614      -1.070576      -0.038970      -0.004951      -0.022818       0.045429       0.006114      -0.005926      -0.003275      -0.016186       0.005992      -0.012688       0.000779       0.011909             11.735171      18.006360      -0.666638       4.017542       9.948803      -2.196824       7.250350           0.000001
           97              C      13.334682       6.274386       5.809486      -0.113935      32.038446 0.41623365E+03  0.97108525E+04                                 8.816019                            6.857263       0.091994       2.002833                    0.999747      29.263454      84.689060       0.619712       0.423639      -1.056242       0.016083       0.020881      -0.020647       0.033481      -0.007297      -0.000139       0.004383      -0.042189      -0.011513      -0.020423      -0.004473       0.024897              9.890900      14.145644       0.714366       2.455652       8.980105      -1.789837       6.546952           0.000004
           98              C      12.120464       6.565697       5.292773      -0.139725      32.960451 0.43572350E+03  0.10274964E+05                                 8.963827                            7.007647       0.144225       2.020216                    0.999536      29.505563      85.642092       0.614571       0.422634      -1.057646       0.012476       0.007683      -0.015207       0.021117       0.010877      -0.006742       0.015083       0.005214      -0.052366      -0.027888       0.007365       0.020523              9.984133      12.990800      -0.673280       2.317274      10.499770      -2.181774       6.461829           0.000000
           99              C      11.854466       7.823008       4.724742       0.087875      32.643901 0.40901599E+03  0.94535560E+04                                 9.018032                            6.850551      -0.051760       2.003955                    0.999339      26.299255      74.531054       0.615899       0.430271      -1.057409      -0.010550      -0.011325      -0.001599       0.015560      -0.012933       0.007767      -0.009245       0.011273      -0.039525      -0.017821      -0.006479       0.024300             10.430027      14.201254      -2.121246       2.937762      10.848397      -2.286967       6.240431          -0.000002
          100              C      12.884378       8.817825       4.744207       0.087145      32.299539 0.40291954E+03  0.92756281E+04                                 8.936214                            6.785756      -0.047174       2.005861                    0.999327      26.216172      74.092350       0.620829       0.428558      -1.058706       0.013619       0.012007      -0.001559       0.018223      -0.010876       0.007145      -0.008482       0.011626      -0.016742      -0.013112      -0.006463       0.019575             10.307684      14.061421      -2.126787       2.840761      10.950148      -2.125477       5.911482          -0.000001
          101              C       4.599624       6.882900       6.345665       0.621758      24.091034 0.24774781E+03  0.51192652E+04                                 7.752389                            5.601325      -0.035806       2.045250                    0.999660      22.169817      62.043008       0.624174       0.474901      -1.018010       0.055529      -0.019724      -0.009066       0.059621      -0.003368      -0.066823       0.081313      -0.124700       0.090473      -0.117143      -0.014683       0.131826              9.471238      14.355096      -0.355588       2.787240       7.160098      -2.454691       6.898520           0.000003
          102              C       9.125571       9.648055       2.884393       0.623570      23.843874 0.25043699E+03  0.51909043E+04                                 7.711071                            5.638415      -0.072228       2.033421                    0.999676      22.244766      62.431281       0.620747       0.476044      -1.016990      -0.053681       0.014654      -0.001510       0.055665      -0.014598      -0.078215       0.077067      -0.117115       0.021304      -0.119184      -0.011704       0.130888              9.287823      13.837634      -0.108141       3.190312       6.781119      -2.178769       7.244715           0.000003
          103              C       3.754100       6.843149       0.092017      -0.172351      39.511554 0.46031953E+03  0.11016978E+05                                10.206517                            7.238497      -0.024321       1.952194                    0.999639      30.540514      89.622533       0.599562       0.426844      -1.053884      -0.015174      -0.003368       0.008000       0.017481      -0.009177      -0.029234      -0.014287      -0.017248      -0.033126      -0.041640       0.017942       0.023698             12.689972      13.094314       4.814232       4.944476       7.829738       2.970430      17.145864           0.000004
          104              C       3.983140       6.892089       1.428040      -0.028029      38.225550 0.42293620E+03  0.97965895E+04                                 9.808362                            6.777581       0.060182       2.025234                    0.999323      27.009505      75.093281       0.649232       0.407292      -1.078675      -0.043240      -0.023088      -0.008053       0.049675      -0.006249      -0.004866      -0.017512      -0.012474      -0.002464      -0.019402      -0.001546       0.020948             12.576748      14.382838       5.656159       4.118415       8.110569       2.497952      15.236836           0.000001
          105              C       3.077049       6.290110       2.296897      -0.111463      33.975922 0.44699244E+03  0.10659199E+05                                 9.323865                            7.204222      -0.241038       1.890943                    0.999117      30.279712      89.777165       0.589897       0.435417      -1.044775       0.007079       0.004896      -0.027541       0.028855      -0.018705       0.008666      -0.009001      -0.022383       0.028041      -0.026764       0.000751       0.026013             10.631356      12.278266       4.234620       1.535415       7.056448       1.285722      12.559355           0.000002
          106              C      13.051261       5.692799       1.815575      -0.145456      35.179318 0.43624901E+03  0.10291613E+05                                 9.377694                            6.990496       0.103775       2.002274                    0.999645      29.751639      86.405897       0.618079       0.420061      -1.059143       0.008802       0.006444      -0.010884       0.015410       0.009531      -0.014352      -0.011184       0.003068      -0.028465      -0.019329      -0.004881       0.024210             11.047501      11.124189       3.839569       2.798169       6.982393       2.013580      15.035921           0.000002
          107              C       4.520890       6.005985      17.249732       0.089906      34.894076 0.38861802E+03  0.88481780E+04                                 9.358004                            6.605857      -0.095107       1.987403                    0.999318      25.984293      72.556338       0.638864       0.421082      -1.065507       0.008423       0.005898      -0.006165       0.011989       0.008825       0.014297       0.008560       0.011969       0.016239      -0.013494      -0.009890       0.023384             11.629786      11.861061       4.322192       4.096610       6.974528       2.518681      16.053771           0.000003
          108              C       5.175992       7.641797       1.973066       0.674828      22.821396 0.23497073E+03  0.48009697E+04                                 7.558462                            5.514814      -0.154395       2.021434                    0.999230      21.594113      60.486013       0.617606       0.485377      -1.010454       0.060103       0.044355       0.011669       0.075603      -0.091543      -0.039500       0.013904      -0.035766      -0.076439      -0.088798      -0.026499       0.115297              9.199145      10.218460       3.738054       3.151051       6.757340       0.730890      10.621636           0.000002
          109              C       9.702696      10.259245       8.920384      -0.163851      39.070805 0.46654407E+03  0.11203540E+05                                10.134012                            7.284408       0.007185       1.964234                    0.999668      30.498542      89.650668       0.598021       0.426508      -1.054088       0.014147       0.006138      -0.008479       0.017598      -0.011531      -0.015949      -0.026894      -0.010263       0.001927      -0.036555       0.006655       0.029899             12.478067      10.219375       6.229169       3.640131      12.781483       3.630523      14.433344           0.000004
          110              C       9.344018      10.120967       7.607366      -0.031600      37.585726 0.43301909E+03  0.10094443E+05                                 9.719457                            6.876579       0.063997       2.023814                    0.999318      27.219829      76.044354       0.641596       0.409514      -1.076670       0.031924       0.037877       0.001425       0.049557      -0.007374      -0.000821      -0.012593      -0.000509       0.010459      -0.014958       0.000062       0.014896             12.268101      10.447603       6.608103       3.397178      12.877731       3.142096      13.478970           0.000002
          111              C       6.359067       0.172702       7.032256      -0.143700      33.914379 0.42131945E+03  0.98343613E+04                                 9.088421                            6.830898       0.165885       2.022355                    0.999800      29.376785      84.334778       0.631824       0.415313      -1.064199      -0.006285      -0.008771       0.009971       0.014692       0.009856      -0.007224      -0.022974      -0.019927       0.007258      -0.017904      -0.014294       0.032198             10.567264       8.645798       4.933623       2.573572      10.905359       2.638720      12.150635           0.000002
          112              C       9.802739      11.037227       6.673035      -0.110578      32.980848 0.43360634E+03  0.10243135E+05                                 9.082571                            7.053307      -0.118410       1.931154                    0.999564      29.833484      87.519977       0.602626       0.430250      -1.049795      -0.000687      -0.006304       0.025232       0.026016      -0.019097       0.012357      -0.006824       0.018115       0.048195      -0.029186       0.000426       0.028760             10.375774       9.030557       5.217279       1.678114      11.360063       1.670373      10.736701           0.000002
          113              C      10.547728      11.315767       9.330923       0.087191      34.511286 0.39352645E+03  0.89886181E+04                                 9.301507                            6.654696      -0.108801       1.982157                    0.999253      26.098519      73.005753       0.635438       0.422001      -1.064864      -0.004680      -0.009271       0.007330       0.012712       0.011091       0.013406       0.011682      -0.005218       0.019174      -0.015724      -0.009203       0.024927             11.454911       9.332651       5.864473       3.457495      11.795707       3.432600      13.236374           0.000003
          114              C       8.432079       9.001989       7.157896       0.662283      22.881635 0.23552821E+03  0.48202680E+04                                 7.551097                            5.510736      -0.141605       2.020371                    0.999260      21.858997      61.488658       0.618971       0.483512      -1.010366      -0.033986      -0.064150      -0.011478       0.073498      -0.093538      -0.031090       0.000778       0.037447      -0.073946      -0.089023      -0.023156       0.112179              9.185954       7.919461       4.145763       2.406431       9.506828       1.149697      10.131573           0.000002
          115              O      11.393205       1.582781      13.185039      -0.640296      42.757947 0.62357986E+03  0.15527819E+05                                 9.758094                            7.727837       0.246146       2.119463                    0.996604      28.492766      75.763406       0.684909       0.359133      -1.141009       0.018666      -0.063185      -0.006421       0.066197       0.067094       0.045070      -0.043995       0.053473      -0.027088      -0.106945       0.027656       0.079289             11.614591       9.706858      -4.875430       1.470654      16.806040      -3.585064       8.330876           0.000001
          116              O      11.277885       0.647360      15.198805      -0.720958      34.931391 0.55351514E+03  0.13373460E+05                                 8.294233                            7.114162       0.503950       2.171467                    0.998692      29.402428      76.916958       0.739337       0.342886      -1.154726       0.049645      -0.042781      -0.080833       0.104061       0.060058       0.006427       0.011992       0.084534       0.088842      -0.088749       0.026237       0.062512              9.018219       7.921578      -2.312068      -3.335109       7.802538       1.943010      11.330542           0.000002
          117              O       9.471241       6.086376      11.075715      -0.712425      38.161398 0.60200229E+03  0.14844691E+05                                 8.840283                            7.461108       0.502358       2.173722                    0.998670      29.450072      77.680223       0.716297       0.346769      -1.152165      -0.048768       0.041091       0.074694       0.098214       0.066261       0.002897       0.007178       0.043533       0.104905      -0.087368       0.032890       0.054478              9.844056       8.029202      -2.520735      -3.158524       8.800112       1.998220      12.702854           0.000001
          118              O       9.615675       5.260890      13.129828      -0.642060      42.661777 0.60635524E+03  0.15013268E+05                                 9.777241                            7.635613       0.240175       2.114660                    0.996932      28.612833      76.193095       0.686066       0.360572      -1.138371      -0.017229       0.063716       0.002129       0.066039       0.066696       0.036862      -0.048547       0.059720      -0.054956      -0.106074       0.023568       0.082507             11.824108      10.205257      -5.592613       1.809111      16.626094      -3.695692       8.640974          -0.000001
          119              O      12.573812       5.764372      10.608550      -0.627439      28.405946 0.42959550E+03  0.97278237E+04                                 7.118362                            6.191174       0.982909       2.344509                    0.999671      27.635522      69.652075       0.808412       0.334594      -1.163531       0.069813       0.049728       0.079381       0.116825      -0.040710      -0.033619       0.000117      -0.138840       0.115333      -0.106948       0.041780       0.065168              7.674081       7.174590      -0.627002       1.174181       8.303005      -3.269800       7.544648           0.000005
          120              O      11.736948       3.987220      11.544120      -0.735991      46.228214 0.70408935E+03  0.18142027E+05                                10.263603                            8.225209      -0.162254       1.950346                    0.996447      30.910550      84.656401       0.659706       0.360327      -1.135724       0.090323      -0.021453       0.034844       0.099159       0.037811      -0.028106       0.065724      -0.076680      -0.098830      -0.094041       0.000220       0.093821             12.096421      18.556166       3.652807       0.075214       9.238080      -1.741535       8.495018           0.000002
          121              O       8.266919       1.053307      15.598727      -0.630694      27.979013 0.42464026E+03  0.95923327E+04                                 7.039176                            6.149159       0.953671       2.332818                    0.999680      27.713576      69.872742       0.812010       0.333919      -1.163564      -0.065135      -0.049251      -0.083971       0.117130      -0.047057      -0.043976       0.002567      -0.127639       0.086806      -0.106315       0.033701       0.072614              7.476686       7.024924      -0.347355       1.177360       7.713825      -3.000514       7.691309           0.000011
          122              O       9.169853       2.816199      14.664042      -0.751483      46.878438 0.73330319E+03  0.19077415E+05                                10.348355                            8.381914      -0.147765       1.947744                    0.996878      31.317235      86.030904       0.655294       0.359281      -1.137168      -0.090639       0.023139      -0.038915       0.101317       0.034011      -0.032853       0.064978      -0.067482      -0.148428      -0.101442       0.009312       0.092130             12.119873      18.745286       3.458422       0.446446       9.015034      -1.307636       8.599300           0.000001
          123              O      11.847841       4.168075      14.518584      -0.627922      42.466576 0.60537124E+03  0.14988898E+05                                 9.785753                            7.662369       0.157562       2.097311                    0.994659      28.421143      75.782971       0.680178       0.363694      -1.135460       0.035917       0.032857       0.036030       0.060562      -0.085888      -0.018845      -0.006865      -0.025318       0.075708      -0.102199       0.026945       0.075254             11.896677      11.613920       1.376790       6.237390       6.711115       1.265564      17.364996           0.000001
          124              O      11.528371       3.282389      16.543498      -0.740879      35.681694 0.54641601E+03  0.13124421E+05                                 8.337611                            6.988712       0.716921       2.242155                    0.999637      29.176757      75.443351       0.760759       0.335199      -1.164386       0.087527       0.079514      -0.020113       0.119950      -0.028509      -0.047908      -0.018048      -0.053375      -0.046221      -0.075151       0.028180       0.046970              9.131283       9.943382       4.463215      -0.499353       9.014076      -0.830815       8.436393           0.000003
          125              O       9.239928       2.652892      11.710990      -0.628776      45.814664 0.65400030E+03  0.16528007E+05                                10.338139                            8.018023      -0.053590       2.024708                    0.994082      28.822430      77.939833       0.657469       0.368628      -1.130325      -0.032970      -0.029609      -0.040188       0.059823      -0.086748      -0.021656       0.001863       0.051734       0.030472      -0.096848       0.007077       0.089771             12.538779      11.676913       2.476464       6.065837       8.255279       2.881215      17.684144          -0.000000
          126              O       9.196897       3.522187       9.667141      -0.733755      38.325540 0.59587434E+03  0.14613469E+05                                 8.763114                            7.337792       0.753612       2.254908                    0.999240      29.396168      76.594992       0.737055       0.338850      -1.162215      -0.098057      -0.059590       0.017949       0.116140      -0.026731      -0.036582      -0.041905      -0.037027      -0.004134      -0.072058       0.019945       0.052113              9.751727       8.097110       3.920438      -0.495555      11.578894      -1.882854       9.579177           0.000002
          127              O       5.913286      10.074600       4.510624      -0.640296      42.757949 0.62357989E+03  0.15527820E+05                                 9.758094                            7.727837       0.246147       2.119463                    0.996604      28.492767      75.763408       0.684909       0.359133      -1.141009      -0.018666       0.063185       0.006421       0.066197       0.067094       0.045070      -0.043995       0.053473      -0.027088      -0.106945       0.027656       0.079289             11.614591       9.706858      -4.875430       1.470654      16.806040      -3.585064       8.330876           0.000001
          128              O       6.028606      11.010021       2.496858      -0.720958      34.931390 0.55351511E+03  0.13373459E+05                                 8.294233                            7.114162       0.503950       2.171467                    0.998692      29.402429      76.916958       0.739337       0.342886      -1.154726      -0.049645       0.042781       0.080833       0.104061       0.060058       0.006427       0.011992       0.084534       0.088842      -0.088749       0.026237       0.062512              9.018219       7.921577      -2.312067      -3.335109       7.802537       1.943009      11.330541           0.000002
          129              O       7.835250       5.571005       6.619948      -0.712425      38.161396 0.60200226E+03  0.14844690E+05                                 8.840283                            7.461108       0.502358       2.173722                    0.998670      29.450072      77.680221       0.716297       0.346769      -1.152165       0.048768      -0.041091      -0.074694       0.098214       0.066261       0.002897       0.007178       0.043533       0.104905      -0.087368       0.032890       0.054478              9.844056       8.029202      -2.520735      -3.158524       8.800112       1.998220      12.702853           0.000001
          130              O       7.690816       6.396491       4.565835      -0.642060      42.661774 0.60635520E+03  0.15013267E+05                                 9.777240                            7.635613       0.240175       2.114660                    0.996932      28.612832      76.193092       0.686066       0.360572      -1.138371       0.017229      -0.063716      -0.002129       0.066039       0.066696       0.036862      -0.048547       0.059720      -0.054955      -0.106074       0.023568       0.082507             11.824108      10.205256      -5.592612       1.809111      16.626093      -3.695692       8.640974          -0.000001
          131              O       4.732679       5.893009       7.087113      -0.627439      28.405951 0.42959559E+03  0.97278265E+04                                 7.118363                            6.191175       0.982909       2.344509                    0.999671      27.635524      69.652083       0.808411       0.334594      -1.163531      -0.069813      -0.049728      -0.079381       0.116825      -0.040710      -0.033619       0.000117      -0.138840       0.115333      -0.106948       0.041780       0.065168              7.674082       7.174591      -0.627002       1.174181       8.303006      -3.269800       7.544649           0.000005
          132              O       5.569543       7.670161       6.151543      -0.735991      46.228214 0.70408935E+03  0.18142027E+05                                10.263603                            8.225209      -0.162254       1.950346                    0.996447      30.910550      84.656401       0.659706       0.360327      -1.135724      -0.090323       0.021453      -0.034844       0.099159       0.037811      -0.028106       0.065724      -0.076680      -0.098830      -0.094041       0.000220       0.093821             12.096421      18.556165       3.652807       0.075214       9.238080      -1.741536       8.495018           0.000002
          133              O       9.039572      10.604074       2.096936      -0.630693      27.979005 0.42464012E+03  0.95923288E+04                                 7.039175                            6.149158       0.953671       2.332818                    0.999680      27.713573      69.872731       0.812010       0.333919      -1.163564       0.065135       0.049251       0.083971       0.117130      -0.047057      -0.043976       0.002567      -0.127639       0.086805      -0.106315       0.033701       0.072614              7.476684       7.024923      -0.347355       1.177360       7.713823      -3.000513       7.691308           0.000011
          134              O       8.136638       8.841182       3.031621      -0.751483      46.878434 0.73330311E+03  0.19077412E+05                                10.348355                            8.381914      -0.147765       1.947745                    0.996878      31.317233      86.030898       0.655294       0.359281      -1.137168       0.090639      -0.023139       0.038915       0.101317       0.034011      -0.032853       0.064978      -0.067482      -0.148428      -0.101442       0.009312       0.092130             12.119873      18.745285       3.458421       0.446446       9.015034      -1.307636       8.599300           0.000001
          135              O       5.458650       7.489306       3.177079      -0.627922      42.466575 0.60537122E+03  0.14988898E+05                                 9.785753                            7.662369       0.157562       2.097311                    0.994659      28.421142      75.782970       0.680178       0.363694      -1.135460      -0.035917      -0.032857      -0.036030       0.060562      -0.085888      -0.018845      -0.006865      -0.025318       0.075708      -0.102199       0.026945       0.075254             11.896677      11.613920       1.376790       6.237390       6.711115       1.265564      17.364996           0.000001
          136              O       5.778120       8.374992       1.152165      -0.740879      35.681694 0.54641602E+03  0.13124421E+05                                 8.337611                            6.988712       0.716921       2.242155                    0.999637      29.176757      75.443351       0.760759       0.335199      -1.164386      -0.087527      -0.079514       0.020113       0.119950      -0.028509      -0.047908      -0.018048      -0.053375      -0.046221      -0.075151       0.028180       0.046970              9.131284       9.943382       4.463215      -0.499353       9.014076      -0.830815       8.436393           0.000003
          137              O       8.066563       9.004489       5.984673      -0.628776      45.814666 0.65400033E+03  0.16528008E+05                                10.338139                            8.018023      -0.053590       2.024708                    0.994082      28.822431      77.939834       0.657470       0.368628      -1.130325       0.032970       0.029609       0.040188       0.059823      -0.086748      -0.021656       0.001863       0.051734       0.030471      -0.096848       0.007077       0.089771             12.538779      11.676913       2.476464       6.065837       8.255279       2.881215      17.684143          -0.000000
          138              O       8.109594       8.135194       8.028522      -0.733755      38.325534 0.59587422E+03  0.14613465E+05                                 8.763113                            7.337791       0.753612       2.254908                    0.999240      29.396166      76.594983       0.737055       0.338850      -1.162215       0.098057       0.059590      -0.017949       0.116140      -0.026732      -0.036582      -0.041905      -0.037027      -0.004134      -0.072058       0.019945       0.052113              9.751725       8.097109       3.920437      -0.495555      11.578892      -1.882854       9.579176           0.000002

******************************************************
Auxiliary information for the entire system
The total spin magnetic moment of the unit cell is   0.000222
The total net atomic charge of the unit cell is   0.000001
Accuracy of reproducing the electrostatic potential in the unit cell:
  The inner radius (bohr) =    5.0000
  The outer radius (bohr) =   12.0000
  Valid grid points have density less than (e/(bohr^3)) =    0.0001
  The number of valid grid points were=        81573
  The rms potential error without charges in kcal/mol is=      8.14237
  The rms potential error with partial charges in kcal/mol is=      1.30451
  The RRMSE value at monopole order=      0.16021
  The rms potential error with partial charges and cloud penetration in kcal/mol is=      1.31291
  The RRMSE value at monopole order with cloud penetration is=      0.16124
  The rms potential error with partial charges and atomic dipoles in kcal/mol is=      0.56127
  The RRMSE value at dipole order=      0.06893
  The rms potential error with partial charges, atomic dipoles and cloud penetration in kcal/mol is=      0.55408
  The RRMSE value at dipole order with cloud penetration=      0.06805

******************************************************
The electron densities and ab initio electrostatic potential were computed in VASP using the PBE functional and
projector augmented wave method. See the main text of the journal article for a description of computational details.
The atomic charges, dipoles, and quadrupoles were computed with the DDEC6 method as described in
(a) T. A. Manz and N. Gabaldon Limas, RSC Adv. 6 (2016) 47771-47801 DOI: 10.1039/c6ra04656h
(b) N. Gabaldon Limas and T. A. Manz, RSC Adv. 8 (2018) 2678-2707 DOI: 10.1039/c7ra11829e.
For each atom in the material, the electron cloud parameters were fit to the spherically averaged atom-in-material
electron density using radial positions for which this density was between 10^-4 and 10^-2 electrons per cubic bohr.
The polarizabilities, dispersion coefficients, and quantum Drude oscillator (QDO) parameters were fit using the MCLF method.
The magnetic structure of the system was optimized in VASP from the default ferromagnetic initial guess using spin polarization.
The atomic spin moments (ASMs) were computed on this optimized magnetic structure using the DDEC6 partition as inputs
to the method of T. A. Manz and D. S. Sholl, J. Chem. Theory Comput. 7 (2011) 4146-4164 DOI: 10.1021/ct200539n.
The RMSE and RRMSE were computed using a uniform grid with Ewald summation.
