# Supplementary material for: A collection of forcefield precursors for metal–organic frameworks
Source: RSC Adv. 2019 Nov 13;9(63):36492–507. doi: 10.1039/c9ra07327b (PMC9075174; doi:10.1039/c9ra07327b)
Supplement: RA-009-C9RA07327B-s4177 [file RA-009-C9RA07327B-s4177.xyz]

  136
jmolscript: load "" {1 1 1} spacegroup "x,y,z" unitcell [{      8.287000     0.000000     0.000000 }, {     -2.395614    14.020813     0.000000 }, {      0.000000     0.000000    14.726000 }]
Co     7.220184     1.681236     1.215779     0.859727
Co     2.814702    12.339577     8.578779     0.859579
Co    -1.328798    12.339577    13.510221     0.859654
Co     3.076684     1.681236     6.147221     0.859672
H      2.098664    11.759256     4.447252     0.120570
H      3.222744    12.945417     0.826129     0.115755
H      2.355735    10.720314     1.085306     0.102165
H      0.985118    11.229269     1.640476     0.116222
H      1.222088     9.939354     3.473863     0.135897
H      1.342220     9.061651     2.180921     0.141967
H      2.631466     9.465451     2.976125     0.137314
H      1.546245     2.910721     1.613970     0.099152
H      2.863489     4.712395     1.189861     0.132546
H     -0.076483     6.190189    13.690762     0.122826
H      6.990108     4.331029    14.139905     0.090193
H      1.950678     7.537589    13.955830     0.113679
H     -0.350778     2.261557    11.810252     0.120570
H      6.812142     1.075396     8.189129     0.115756
H      7.679151     3.300499     8.448306     0.102162
H      0.762768     2.791544     9.003476     0.116219
H      0.525798     4.081459    10.836863     0.135899
H      0.405666     4.959162     9.543921     0.141965
H      7.403420     4.555362    10.339125     0.137315
H      0.201641    11.110092     8.976970     0.099155
H     -1.115603     9.308418     8.552861     0.132546
H      1.824369     7.830624     6.327762     0.122825
H      3.044778     9.689784     6.776905     0.090196
H     -0.202792     6.483224     6.592830     0.113677
H      3.792722     2.261557    10.278748     0.120570
H      2.668642     1.075396    13.899871     0.115754
H      3.535651     3.300499    13.640694     0.102164
H      4.906268     2.791544    13.085524     0.116222
H      4.669298     4.081459    11.252137     0.135897
H      4.549166     4.959162    12.545079     0.141966
H      3.259920     4.555362    11.749875     0.137314
H      4.345141    11.110092    13.112030     0.099153
H      3.027897     9.308418    13.536139     0.132547
H      5.967869     7.830624     1.035238     0.122825
H     -1.098722     9.689784     0.586095     0.090193
H      3.940708     6.483224     0.770170     0.113677
H     -2.044836    11.759256     2.915748     0.120570
H     -0.920756    12.945417     6.536871     0.115757
H     -1.787765    10.720314     6.277694     0.102163
H      5.128618    11.229269     5.722524     0.116219
H      5.365588     9.939354     3.889137     0.135899
H      5.485720     9.061651     5.182079     0.141966
H     -1.512034     9.465451     4.386875     0.137316
H      5.689745     2.910721     5.749030     0.099153
H      7.006989     4.712395     6.173139     0.132546
H      4.067017     6.190189     8.398238     0.122825
H      2.846608     4.331029     7.949095     0.090195
H      6.094178     7.537589     8.133170     0.113676
C      7.178756     1.374180     4.076304     0.555428
C      6.291308     0.258123     3.596973     0.065410
C      3.195814    13.437687     4.447988    -0.050669
C      2.553699    12.350514     3.890904    -0.155780
C      2.567920    12.116927     2.535081     0.118925
C      3.234299    13.052395     1.749302     0.030467
C      1.877475    10.948853     1.898181    -0.177457
C      1.758388     9.754280     2.699276    -0.447146
C      3.026123    13.674219     5.928688     0.642787
C      1.209753     3.585122     1.069108     0.126946
C      2.009067     4.668931     0.824656    -0.189421
C      1.543314     5.692450     0.039760     0.158046
C      0.281406     5.531211    14.240042    -0.211520
C     -0.450596     4.412350    14.518363     0.076823
C      2.336723     6.888425    14.497747    -0.142014
C      2.856130    12.646633    11.439304     0.555420
C      3.743578    13.762690    10.959973     0.065418
C      6.839072     0.583126    11.810988    -0.050640
C      7.481187     1.670299    11.253904    -0.155766
C      7.466966     1.903886     9.898081     0.118915
C      6.800587     0.968418     9.112302     0.030431
C     -0.129589     3.071960     9.261181    -0.177457
C     -0.010502     4.266533    10.062276    -0.447144
C      7.008763     0.346594    13.291688     0.642796
C      0.538133    10.435691     8.432108     0.126939
C     -0.261181     9.351882     8.187656    -0.189414
C      0.204572     8.328363     7.402760     0.158060
C      1.466480     8.489602     6.877042    -0.211514
C      2.198482     9.608463     7.155363     0.076825
C     -0.588837     7.132388     7.134747    -0.142008
C     -1.287370    12.646633    10.649696     0.555426
C     -0.399922    13.762690    11.129027     0.065409
C      2.695572     0.583126    10.278012    -0.050665
C      3.337687     1.670299    10.835096    -0.155778
C      3.323466     1.903886    12.190919     0.118925
C      2.657087     0.968418    12.976698     0.030465
C      4.013911     3.071960    12.827819    -0.177456
C      4.132998     4.266533    12.026724    -0.447146
C      2.865263     0.346594     8.797312     0.642790
C      4.681633    10.435691    13.656892     0.126945
C      3.882319     9.351882    13.901344    -0.189420
C      4.348072     8.328363    14.686240     0.158046
C      5.609980     8.489602     0.485958    -0.211521
C      6.341982     9.608463     0.207637     0.076822
C      3.554663     7.132388     0.228253    -0.141995
C      3.035256     1.374180     3.286696     0.555421
C      2.147808     0.258123     3.766027     0.065419
C     -0.947686    13.437687     2.915012    -0.050640
C     -1.589801    12.350514     3.472096    -0.155764
C     -1.575580    12.116927     4.827919     0.118915
C     -0.909201    13.052395     5.613698     0.030434
C      6.020975    10.948853     5.464819    -0.177458
C      5.901888     9.754280     4.663724    -0.447144
C     -1.117377    13.674219     1.434312     0.642795
C      5.353253     3.585122     6.293892     0.126940
C      6.152567     4.668931     6.538344    -0.189414
C      5.686814     5.692450     7.323240     0.158055
C      4.424906     5.531211     7.848958    -0.211513
C      3.692904     4.412350     7.570637     0.076824
C      6.480223     6.888425     7.591253    -0.141988
N      6.284896     0.077395     2.262944    -0.255062
N     -0.010644     3.433136     0.578143    -0.227486
N      3.749990    13.943418     9.625944    -0.255089
N      1.758530    10.587677     7.941143    -0.227483
N     -0.393510    13.943418    12.463056    -0.255055
N      5.902030    10.587677    14.147857    -0.227477
N      2.141396     0.077395     5.100056    -0.255101
N      4.132856     3.433136     6.784857    -0.227497
O      7.561172     2.215849     3.203052    -0.576740
O      7.502317     1.391425     5.265134    -0.528204
O      4.876629     0.695152     6.316423    -0.547585
O      3.402834    12.730478     6.665429    -0.553702
O      2.473714    11.804964    10.566052    -0.576768
O      2.532569    12.629388    12.628134    -0.528163
O      5.158257    13.325661    13.679423    -0.547564
O      6.632052     1.290335    14.028429    -0.553737
O     -1.669786    11.804964    11.522948    -0.576727
O     -1.610931    12.629388     9.460866    -0.528205
O      1.014757    13.325661     8.409577    -0.547571
O      2.488552     1.290335     8.060571    -0.553737
O      3.417672     2.215849     4.159948    -0.576782
O      3.358817     1.391425     2.097866    -0.528158
O      0.733129     0.695152     1.046577    -0.547578
O     -0.740666    12.730478     0.697571    -0.553717

The following XYZ coordinates are in angstroms. Other properties are in atomic units.
The sperically averaged electron density of each atom fit to a function of the form exp(a - br)
eigen_1, eigen_2 and eigen_3 are the three eigenvalues of traceless quadrupole moment tensor
  atom number  atomic symbol              X              Y              Z     net charge C6 coefficient C8 coefficient C10 coefficient fluctuating dipole atomic polarizability isotropic forcefield polarizability              a              b squared Pearson coefficient          <r^3>          <r^4>         wp_QDO          m_QDO          q_QDO       dipole_x       dipole_y       dipole_z         dipole            Qxy            Qxz            Qyz     Q(x^2-y^2)  Q(3z^2 - R^2)        eigen_1        eigen_2        eigen_3 static polarizability      alpha(xx)      alpha(xy)      alpha(xz)      alpha(yy)      alpha(yz)      alpha(zz) atomic spin moment
            1             Co       7.220184       1.681236       1.215779       0.859727     108.393362 0.22854761E+04  0.75377686E+05                                17.000647                           14.367402       0.871490       2.126020                    0.995728      47.449422     125.893589       0.548313       0.338697      -1.209549      -0.020784       0.023732      -0.025260       0.040413      -0.132037       0.072445       0.120931       0.351315      -0.014607      -0.285317       0.058249       0.227068             19.752703      16.305379       3.334373      -3.590200      16.390547      -3.491252      26.562182           2.831347
            2             Co       2.814702      12.339577       8.578779       0.859579     108.403704 0.22857517E+04  0.75389179E+05                                17.001754                           14.368302       0.871447       2.125981                    0.995729      47.451893     125.902854       0.548293       0.338698      -1.209546       0.020769      -0.023763      -0.025299       0.040448      -0.131960      -0.072348      -0.120784       0.351411      -0.013792      -0.285228       0.058300       0.226927             19.754018      16.306476       3.334643       3.590532      16.391608       3.491549      26.563971           2.831222
            3             Co      -1.328798      12.339577      13.510221       0.859654     108.399266 0.22856346E+04  0.75384371E+05                                17.001376                           14.368003       0.871379       2.125974                    0.995728      47.450591     125.898709       0.548295       0.338702      -1.209543       0.020787      -0.023741       0.025267       0.040425      -0.132030       0.072433       0.120905       0.351332      -0.014499      -0.285304       0.058250       0.227054             19.753563      16.306094       3.334536      -3.590411      16.391247      -3.491445      26.563348           2.831303
            4             Co       3.076684       1.681236       6.147221       0.859672     108.395957 0.22855439E+04  0.75380448E+05                                17.000837                           14.367548       0.871550       2.126030                    0.995728      47.450258     125.896062       0.548315       0.338694      -1.209553      -0.020773       0.023745       0.025275       0.040425      -0.132003      -0.072391      -0.120868       0.351350      -0.014233      -0.285275       0.058278       0.226997             19.752934      16.305582       3.334437       3.590264      16.390734       3.491314      26.562486           2.831279
            5              H       2.098664      11.759256       4.447252       0.120570       0.902979 0.68026686E+01  0.65011187E+02                                 1.619131                            1.587138      -1.070703       2.379055                    0.996604       3.605609      10.412854       0.461547       1.388612      -0.685195      -0.016324      -0.018430       0.019198       0.031221       0.005771      -0.004411      -0.000029      -0.005789       0.018155      -0.010355       0.002316       0.008039              1.618024       1.542550       0.253453      -0.186020       1.633398      -0.188730       1.678124          -0.000289
            6              H       3.222744      12.945417       0.826129       0.115755       0.925038 0.64615986E+01  0.61083072E+02                                 1.661582                            1.556859      -1.107751       2.368652                    0.996297       3.585979      10.366547       0.460612       1.406663      -0.681640      -0.005262      -0.002201      -0.045812       0.046166       0.005032       0.003427       0.002655      -0.003944       0.027123      -0.010027      -0.000809       0.010836              1.729152       1.372535       0.051774      -0.081995       1.374286       0.063345       2.440636           0.000188
            7              H       2.355735      10.720314       1.085306       0.102165       0.993815 0.74552369E+01  0.72184991E+02                                 1.666965                            1.608963      -0.844221       2.461695                    0.997994       3.613437      10.171989       0.485801       1.302153      -0.703174       0.013227      -0.011138      -0.017050       0.024284       0.003181      -0.004276      -0.002402      -0.010290       0.003511      -0.008067       0.000445       0.007621              1.690467       1.614411      -0.125801      -0.413752       1.507362       0.238807       1.949629          -0.000050
            8              H       0.985118      11.229269       1.640476       0.116222       0.957023 0.70815573E+01  0.68064561E+02                                 1.659702                            1.593727      -0.904185       2.435783                    0.997510       3.647333      10.415282       0.473787       1.345025      -0.693674      -0.026834       0.003465      -0.000777       0.027068       0.002778       0.000291      -0.004039       0.000116      -0.010170      -0.005990       0.000581       0.005409              1.693864       2.225626      -0.278732       0.234804       1.470312      -0.063513       1.385653          -0.000028
            9              H       1.222088       9.939354       3.473863       0.135897       0.974759 0.72730089E+01  0.69692858E+02                                 1.620977                            1.570856      -0.956159       2.422484                    0.998464       3.432791       9.482383       0.502391       1.272301      -0.710240      -0.008667       0.015261       0.005206       0.018306      -0.003857      -0.003349       0.001396      -0.005455      -0.001701      -0.005680      -0.000555       0.006236              1.622077       1.635865      -0.067172      -0.408657       1.377026       0.126909       1.853340          -0.000045
           10              H       1.342220       9.061651       2.180921       0.141967       1.019530 0.73470566E+01  0.69790010E+02                                 1.609762                            1.531777      -0.826556       2.485793                    0.999617       3.203386       8.491724       0.538415       1.197592      -0.729238      -0.006641      -0.003158      -0.014479       0.016239       0.003308       0.004300      -0.002153      -0.003924       0.009708      -0.007594       0.002211       0.005383              1.635979       1.473653       0.284866       0.186658       1.900924       0.410295       1.533359          -0.000003
           11              H       2.631466       9.465451       2.976125       0.137314       1.040931 0.79796253E+01  0.77786360E+02                                 1.663645                            1.623145      -0.841182       2.476778                    0.999448       3.353957       9.162034       0.507483       1.238122      -0.719419       0.015734       0.005602      -0.002421       0.016876       0.000577       0.000071      -0.004125       0.004299      -0.007219      -0.005885       0.002358       0.003527              1.658312       2.076079      -0.267172       0.222464       1.479421      -0.052467       1.419435          -0.000050
           12              H       1.546245       2.910721       1.613970       0.099152       1.074675 0.73990780E+01  0.72497507E+02                                 1.840063                            1.665074      -1.290955       2.261902                    0.994186       3.898784      11.548650       0.444877       1.405144      -0.680483       0.016967      -0.031934       0.028743       0.046193       0.002116       0.007754      -0.008446      -0.000035       0.009698      -0.012228       0.000491       0.011737              1.944491       1.607302      -0.254827       0.224633       2.336663      -0.656469       1.889509           0.000061
           13              H       2.863489       4.712395       1.189861       0.132546       1.057599 0.78093970E+01  0.75885377E+02                                 1.693218                            1.620252      -0.879851       2.474807                    0.999102       3.315830       9.109095       0.500019       1.260605      -0.714607       0.030529      -0.000517       0.014934       0.033990       0.003487       0.008404      -0.006740       0.009478      -0.014090      -0.014020       0.002561       0.011460              1.702716       2.024683       0.143716       0.224028       1.605236      -0.028425       1.478229           0.000152
           14              H      -0.076483       6.190189      13.690762       0.122826       1.106017 0.80699296E+01  0.78253943E+02                                 1.676146                            1.594429      -0.887840       2.460906                    0.999105       3.242843       8.605279       0.534685       1.181331      -0.733814      -0.011692       0.023256      -0.021595       0.033822       0.005890       0.010186      -0.012337       0.001274      -0.016082      -0.020330       0.008549       0.011782              1.688567       1.597688      -0.208315       0.201065       1.902242      -0.288846       1.565770           0.000268
           15              H       6.990108       4.331029      14.139905       0.090193       1.071516 0.74165542E+01  0.71473550E+02                                 1.734336                            1.592807      -0.829823       2.479651                    0.999069       3.486313       9.682880       0.495459       1.282789      -0.708218      -0.039949      -0.004261      -0.020364       0.045042       0.003563       0.011186      -0.009564       0.012816      -0.020874      -0.018972       0.003426       0.015546              1.798979       2.380865       0.159179       0.448236       1.479221       0.075367       1.536850           0.000104
           16              H       1.950678       7.537589      13.955830       0.113679       1.057462 0.79133941E+01  0.76740835E+02                                 1.658871                            1.600196      -0.875704       2.463991                    0.999056       3.319669       8.953304       0.520508       1.213431      -0.725306      -0.010772       0.024744      -0.020234       0.033730       0.001268       0.007313      -0.007836      -0.001814      -0.012277      -0.012647       0.003176       0.009472              1.677116       1.581990      -0.016660       0.120994       1.976763      -0.236474       1.472597          -0.000158
           17              H      -0.350778       2.261557      11.810252       0.120570       0.902979 0.68026734E+01  0.65011266E+02                                 1.619133                            1.587140      -1.070709       2.379053                    0.996604       3.605614      10.412882       0.461546       1.388615      -0.685194       0.016323       0.018430       0.019200       0.031221       0.005771       0.004411       0.000029      -0.005790       0.018158      -0.010356       0.002316       0.008040              1.618027       1.542552       0.253454       0.186021       1.633400       0.188731       1.678127          -0.000289
           18              H       6.812142       1.075396       8.189129       0.115756       0.925022 0.64614631E+01  0.61081435E+02                                 1.661560                            1.556841      -1.107717       2.368669                    0.996298       3.585939      10.366381       0.460616       1.406660      -0.681640       0.005262       0.002201      -0.045812       0.046166       0.005033      -0.003427      -0.002655      -0.003943       0.027124      -0.010027      -0.000809       0.010836              1.729127       1.372520       0.051773       0.081993       1.374272      -0.063342       2.440589           0.000188
           19              H       7.679151       3.300499       8.448306       0.102162       0.993827 0.74553536E+01  0.72186388E+02                                 1.666976                            1.608974      -0.844230       2.461688                    0.997994       3.613465      10.172079       0.485801       1.302150      -0.703174      -0.013227       0.011138      -0.017049       0.024284       0.003181       0.004276       0.002402      -0.010290       0.003510      -0.008066       0.000446       0.007621              1.690479       1.614421      -0.125802       0.413756       1.507372      -0.238810       1.949644          -0.000050
           20              H       0.762768       2.791544       9.003476       0.116219       0.957025 0.70815723E+01  0.68064704E+02                                 1.659701                            1.593726      -0.904171       2.435789                    0.997510       3.647333      10.415263       0.473789       1.345020      -0.693675       0.026835      -0.003465      -0.000776       0.027069       0.002778      -0.000291       0.004038       0.000117      -0.010171      -0.005990       0.000581       0.005409              1.693863       2.225624      -0.278732      -0.234803       1.470311       0.063513       1.385652          -0.000028
           21              H       0.525798       4.081459      10.836863       0.135899       0.974751 0.72729249E+01  0.69691859E+02                                 1.620968                            1.570848      -0.956151       2.422490                    0.998464       3.432772       9.482321       0.502392       1.272303      -0.710240       0.008666      -0.015261       0.005207       0.018306      -0.003857       0.003350      -0.001396      -0.005455      -0.001699      -0.005680      -0.000555       0.006235              1.622069       1.635857      -0.067171       0.408654       1.377019      -0.126909       1.853330          -0.000044
           22              H       0.405666       4.959162       9.543921       0.141965       1.019539 0.73471374E+01  0.69790965E+02                                 1.609770                            1.531784      -0.826563       2.485788                    0.999617       3.203402       8.491776       0.538414       1.197591      -0.729239       0.006641       0.003158      -0.014478       0.016239       0.003308      -0.004300       0.002153      -0.003925       0.009709      -0.007595       0.002212       0.005383              1.635988       1.473661       0.284869      -0.186659       1.900936      -0.410298       1.533366          -0.000003
           23              H       7.403420       4.555362      10.339125       0.137315       1.040929 0.79796099E+01  0.77786186E+02                                 1.663645                            1.623145      -0.841180       2.476780                    0.999448       3.353954       9.162030       0.507483       1.238124      -0.719419      -0.015734      -0.005602      -0.002420       0.016876       0.000577      -0.000071       0.004125       0.004298      -0.007218      -0.005885       0.002358       0.003527              1.658311       2.076078      -0.267171      -0.222465       1.479420       0.052467       1.419435          -0.000051
           24              H       0.201641      11.110092       8.976970       0.099155       1.074654 0.73989007E+01  0.72495314E+02                                 1.840038                            1.665054      -1.290939       2.261913                    0.994186       3.898730      11.548442       0.444880       1.405144      -0.680483      -0.016967       0.031934       0.028745       0.046194       0.002116      -0.007753       0.008445      -0.000036       0.009698      -0.012227       0.000491       0.011737              1.944464       1.607281      -0.254822      -0.224628       2.336628       0.656455       1.889483           0.000062
           25              H      -1.115603       9.308418       8.552861       0.132546       1.057598 0.78093744E+01  0.75885021E+02                                 1.693209                            1.620244      -0.879851       2.474807                    0.999102       3.315818       9.109022       0.500024       1.260595      -0.714609      -0.030528       0.000517       0.014934       0.033989       0.003487      -0.008404       0.006740       0.009479      -0.014091      -0.014020       0.002561       0.011460              1.702707       2.024671       0.143715      -0.224027       1.605227       0.028425       1.478222           0.000152
           26              H       1.824369       7.830624       6.327762       0.122825       1.106031 0.80700536E+01  0.78255456E+02                                 1.676160                            1.594441      -0.887856       2.460897                    0.999105       3.242864       8.605355       0.534683       1.181332      -0.733814       0.011691      -0.023257      -0.021594       0.033822       0.005891      -0.010186       0.012338       0.001273      -0.016082      -0.020331       0.008549       0.011782              1.688581       1.597702      -0.208319      -0.201069       1.902258       0.288850       1.565783           0.000268
           27              H       3.044778       9.689784       6.776905       0.090196       1.071471 0.74161536E+01  0.71468485E+02                                 1.734266                            1.592748      -0.829752       2.479686                    0.999070       3.486192       9.682356       0.495477       1.282764      -0.708224       0.039950       0.004260      -0.020362       0.045042       0.003564      -0.011185       0.009566       0.012815      -0.020873      -0.018973       0.003429       0.015544              1.798904       2.380755       0.159169      -0.448208       1.479165      -0.075363       1.536791           0.000105
           28              H      -0.202792       6.483224       6.592830       0.113677       1.057474 0.79135130E+01  0.76742257E+02                                 1.658881                            1.600206      -0.875715       2.463983                    0.999056       3.319693       8.953377       0.520508       1.213427      -0.725307       0.010771      -0.024744      -0.020234       0.033730       0.001269      -0.007313       0.007836      -0.001814      -0.012278      -0.012648       0.003176       0.009472              1.677127       1.581999      -0.016660      -0.120995       1.976776       0.236476       1.472605          -0.000158
           29              H       3.792722       2.261557      10.278748       0.120570       0.902974 0.68026226E+01  0.65010630E+02                                 1.619125                            1.587132      -1.070693       2.379061                    0.996604       3.605596      10.412803       0.461548       1.388612      -0.685195       0.016324       0.018430      -0.019199       0.031221       0.005771      -0.004411      -0.000029      -0.005789       0.018156      -0.010355       0.002316       0.008039              1.618018       1.542544       0.253452      -0.186019       1.633392      -0.188729       1.678118          -0.000289
           30              H       2.668642       1.075396      13.899871       0.115754       0.925038 0.64615955E+01  0.61083022E+02                                 1.661580                            1.556858      -1.107743       2.368655                    0.996297       3.585976      10.366529       0.460613       1.406661      -0.681640       0.005262       0.002201       0.045812       0.046166       0.005032       0.003427       0.002655      -0.003944       0.027123      -0.010027      -0.000809       0.010836              1.729150       1.372533       0.051774      -0.081995       1.374284       0.063345       2.440633           0.000188
           31              H       3.535651       3.300499      13.640694       0.102164       0.993821 0.74553006E+01  0.72185763E+02                                 1.666972                            1.608970      -0.844225       2.461692                    0.997994       3.613453      10.172045       0.485800       1.302152      -0.703174      -0.013227       0.011137       0.017049       0.024283       0.003181      -0.004277      -0.002402      -0.010290       0.003510      -0.008067       0.000446       0.007621              1.690475       1.614418      -0.125802      -0.413755       1.507368       0.238809       1.949638          -0.000050
           32              H       4.906268       2.791544      13.085524       0.116222       0.957025 0.70815746E+01  0.68064785E+02                                 1.659706                            1.593730      -0.904189       2.435782                    0.997510       3.647341      10.415317       0.473786       1.345027      -0.693674       0.026835      -0.003465       0.000777       0.027069       0.002778       0.000291      -0.004039       0.000116      -0.010172      -0.005990       0.000581       0.005409              1.693867       2.225632      -0.278734       0.234805       1.470315      -0.063513       1.385656          -0.000028
           33              H       4.669298       4.081459      11.252137       0.135897       0.974757 0.72729907E+01  0.69692642E+02                                 1.620975                            1.570855      -0.956159       2.422485                    0.998464       3.432787       9.482371       0.502391       1.272302      -0.710240       0.008667      -0.015261      -0.005206       0.018307      -0.003857      -0.003349       0.001396      -0.005455      -0.001700      -0.005680      -0.000555       0.006236              1.622076       1.635864      -0.067172      -0.408657       1.377025       0.126909       1.853339          -0.000044
           34              H       4.549166       4.959162      12.545079       0.141966       1.019533 0.73470865E+01  0.69790356E+02                                 1.609764                            1.531779      -0.826557       2.485791                    0.999617       3.203392       8.491740       0.538415       1.197590      -0.729239       0.006641       0.003158       0.014479       0.016239       0.003308       0.004300      -0.002153      -0.003924       0.009708      -0.007594       0.002211       0.005383              1.635981       1.473655       0.284866       0.186658       1.900927       0.410295       1.533361          -0.000003
           35              H       3.259920       4.555362      11.749875       0.137314       1.040932 0.79796345E+01  0.77786457E+02                                 1.663645                            1.623145      -0.841186       2.476776                    0.999448       3.353959       9.162034       0.507484       1.238120      -0.719420      -0.015734      -0.005602       0.002420       0.016876       0.000577       0.000071      -0.004125       0.004299      -0.007219      -0.005884       0.002357       0.003527              1.658311       2.076079      -0.267172       0.222465       1.479420      -0.052467       1.419434          -0.000050
           36              H       4.345141      11.110092      13.112030       0.099153       1.074674 0.73990655E+01  0.72497354E+02                                 1.840061                            1.665073      -1.290958       2.261902                    0.994186       3.898779      11.548633       0.444877       1.405144      -0.680483      -0.016967       0.031934      -0.028743       0.046193       0.002116       0.007754      -0.008446      -0.000035       0.009697      -0.012228       0.000491       0.011737              1.944490       1.607300      -0.254827       0.224633       2.336661      -0.656468       1.889507           0.000062
           37              H       3.027897       9.308418      13.536139       0.132547       1.057596 0.78093651E+01  0.75884967E+02                                 1.693213                            1.620247      -0.879850       2.474808                    0.999102       3.315821       9.109055       0.500021       1.260602      -0.714608      -0.030529       0.000517      -0.014934       0.033990       0.003487       0.008404      -0.006740       0.009478      -0.014091      -0.014020       0.002561       0.011460              1.702711       2.024676       0.143716       0.224027       1.605231      -0.028425       1.478225           0.000152
           38              H       5.967869       7.830624       1.035238       0.122825       1.106024 0.80699887E+01  0.78254675E+02                                 1.676153                            1.594435      -0.887845       2.460903                    0.999105       3.242855       8.605325       0.534683       1.181333      -0.733814       0.011692      -0.023256       0.021595       0.033822       0.005890       0.010186      -0.012337       0.001274      -0.016082      -0.020331       0.008549       0.011782              1.688574       1.597695      -0.208317       0.201067       1.902251      -0.288848       1.565777           0.000268
           39              H      -1.098722       9.689784       0.586095       0.090193       1.071508 0.74164800E+01  0.71472592E+02                                 1.734321                            1.592794      -0.829810       2.479657                    0.999069       3.486289       9.682768       0.495463       1.282782      -0.708219       0.039949       0.004261       0.020364       0.045042       0.003563       0.011186      -0.009565       0.012816      -0.020874      -0.018972       0.003426       0.015546              1.798963       2.380841       0.159177       0.448230       1.479209       0.075366       1.536837           0.000104
           40              H       3.940708       6.483224       0.770170       0.113677       1.057474 0.79135071E+01  0.76742213E+02                                 1.658884                            1.600208      -0.875712       2.463986                    0.999056       3.319688       8.953375       0.520506       1.213431      -0.725306       0.010772      -0.024744       0.020234       0.033730       0.001268       0.007313      -0.007836      -0.001814      -0.012278      -0.012648       0.003176       0.009472              1.677130       1.582001      -0.016661       0.120996       1.976781      -0.236479       1.472608          -0.000158
           41              H      -2.044836      11.759256       2.915748       0.120570       0.902979 0.68026705E+01  0.65011237E+02                                 1.619134                            1.587140      -1.070712       2.379052                    0.996604       3.605613      10.412882       0.461546       1.388616      -0.685194      -0.016323      -0.018430      -0.019200       0.031221       0.005771       0.004411       0.000029      -0.005790       0.018157      -0.010356       0.002316       0.008040              1.618027       1.542552       0.253454       0.186021       1.633401       0.188732       1.678128          -0.000289
           42              H      -0.920756      12.945417       6.536871       0.115757       0.925021 0.64614554E+01  0.61081355E+02                                 1.661560                            1.556841      -1.107725       2.368665                    0.996298       3.585938      10.366384       0.460615       1.406661      -0.681640      -0.005263      -0.002201       0.045813       0.046166       0.005032      -0.003427      -0.002655      -0.003944       0.027124      -0.010028      -0.000809       0.010837              1.729128       1.372520       0.051773       0.081993       1.374271      -0.063342       2.440592           0.000188
           43              H      -1.787765      10.720314       6.277694       0.102163       0.993821 0.74552921E+01  0.72185631E+02                                 1.666968                            1.608967      -0.844226       2.461691                    0.997994       3.613448      10.172014       0.485802       1.302149      -0.703175       0.013227      -0.011138       0.017050       0.024284       0.003181       0.004276       0.002402      -0.010290       0.003511      -0.008066       0.000445       0.007621              1.690471       1.614413      -0.125801       0.413753       1.507365      -0.238808       1.949634          -0.000051
           44              H       5.128618      11.229269       5.722524       0.116219       0.957023 0.70815530E+01  0.68064426E+02                                 1.659695                            1.593720      -0.904159       2.435793                    0.997510       3.647319      10.415193       0.473792       1.345015      -0.693676      -0.026834       0.003464       0.000777       0.027068       0.002778      -0.000291       0.004038       0.000117      -0.010166      -0.005989       0.000581       0.005408              1.693855       2.225613      -0.278731      -0.234802       1.470306       0.063512       1.385648          -0.000028
           45              H       5.365588       9.939354       3.889137       0.135899       0.974751 0.72729323E+01  0.69691950E+02                                 1.620969                            1.570849      -0.956151       2.422489                    0.998464       3.432774       9.482329       0.502392       1.272303      -0.710240      -0.008666       0.015261      -0.005207       0.018306      -0.003857       0.003350      -0.001396      -0.005455      -0.001699      -0.005681      -0.000555       0.006236              1.622070       1.635858      -0.067171       0.408655       1.377020      -0.126909       1.853332          -0.000045
           46              H       5.485720       9.061651       5.182079       0.141966       1.019538 0.73471277E+01  0.69790855E+02                                 1.609770                            1.531784      -0.826565       2.485788                    0.999617       3.203399       8.491769       0.538414       1.197591      -0.729238      -0.006640      -0.003158       0.014478       0.016239       0.003308      -0.004300       0.002153      -0.003925       0.009709      -0.007595       0.002212       0.005383              1.635987       1.473660       0.284868      -0.186659       1.900935      -0.410298       1.533366          -0.000003
           47              H      -1.512034       9.465451       4.386875       0.137316       1.040927 0.79795842E+01  0.77785882E+02                                 1.663643                            1.623143      -0.841176       2.476783                    0.999448       3.353950       9.162019       0.507483       1.238125      -0.719419       0.015734       0.005602       0.002420       0.016875       0.000577      -0.000071       0.004125       0.004298      -0.007219      -0.005884       0.002358       0.003527              1.658309       2.076075      -0.267171      -0.222464       1.479419       0.052467       1.419433          -0.000050
           48              H       5.689745       2.910721       5.749030       0.099153       1.074656 0.73989145E+01  0.72495475E+02                                 1.840039                            1.665055      -1.290932       2.261916                    0.994186       3.898735      11.548455       0.444880       1.405143      -0.680483       0.016967      -0.031934      -0.028744       0.046194       0.002116      -0.007753       0.008446      -0.000036       0.009698      -0.012228       0.000491       0.011737              1.944465       1.607282      -0.254822      -0.224629       2.336629       0.656456       1.889484           0.000062
           49              H       7.006989       4.712395       6.173139       0.132546       1.057601 0.78094087E+01  0.75885481E+02                                 1.693216                            1.620250      -0.879850       2.474807                    0.999102       3.315829       9.109077       0.500021       1.260600      -0.714608       0.030528      -0.000516      -0.014934       0.033989       0.003487      -0.008404       0.006740       0.009479      -0.014091      -0.014020       0.002561       0.011460              1.702714       2.024681       0.143716      -0.224028       1.605234       0.028425       1.478228           0.000152
           50              H       4.067017       6.190189       8.398238       0.122825       1.106030 0.80700399E+01  0.78255275E+02                                 1.676157                            1.594439      -0.887855       2.460898                    0.999105       3.242861       8.605339       0.534684       1.181330      -0.733815      -0.011692       0.023257       0.021595       0.033822       0.005891      -0.010186       0.012338       0.001274      -0.016081      -0.020331       0.008548       0.011782              1.688578       1.597699      -0.208318      -0.201068       1.902255       0.288850       1.565781           0.000268
           51              H       2.846608       4.331029       7.949095       0.090195       1.071493 0.74163482E+01  0.71470958E+02                                 1.734301                            1.592778      -0.829786       2.479670                    0.999069       3.486252       9.682620       0.495467       1.282778      -0.708220      -0.039949      -0.004260       0.020364       0.045042       0.003563      -0.011186       0.009565       0.012816      -0.020874      -0.018972       0.003427       0.015545              1.798941       2.380810       0.159174      -0.448222       1.479193      -0.075365       1.536821           0.000105
           52              H       6.094178       7.537589       8.133170       0.113676       1.057481 0.79135642E+01  0.76742840E+02                                 1.658884                            1.600208      -0.875721       2.463979                    0.999056       3.319697       8.953379       0.520509       1.213423      -0.725308      -0.010771       0.024744       0.020234       0.033730       0.001269      -0.007313       0.007837      -0.001814      -0.012278      -0.012648       0.003176       0.009472              1.677130       1.582001      -0.016662      -0.120996       1.976781       0.236479       1.472608          -0.000158
           53              C       7.178756       1.374180       4.076304       0.555428      22.206613 0.26769238E+03  0.56801269E+04                                 7.403416                            5.921747      -0.320423       1.947337                    0.998477      23.559118      68.396795       0.587610       0.491241      -1.002216       0.041383       0.066336       0.011263       0.078993      -0.071305      -0.041105       0.020148       0.053409      -0.171589      -0.070879      -0.045670       0.116549              8.202977       6.503558       2.106573       0.319801       6.925474      -0.361317      11.179900          -0.000277
           54              C       6.291308       0.258123       3.596973       0.065410      32.161503 0.43589188E+03  0.10324216E+05                                 9.156228                            7.280913      -0.323055       1.904176                    0.998830      28.015591      82.648736       0.567027       0.456062      -1.033258      -0.038372      -0.035922      -0.051600       0.073657      -0.053486       0.008588       0.008132       0.016248      -0.057870      -0.049099      -0.014663       0.063762             10.388557       9.399052       3.922454      -1.178400       8.716866       0.339523      13.049753          -0.001253
           55              C       3.195814      13.437687       4.447988      -0.050669      36.182702 0.47559689E+03  0.11433526E+05                                 9.681060                            7.422338      -0.259671       1.922350                    0.998307      28.342153      82.355805       0.586531       0.434384      -1.053170      -0.014995      -0.015621      -0.031142       0.037930      -0.039142       0.021676      -0.015918       0.007355      -0.105439      -0.042708      -0.021393       0.064101             11.447326       8.427784       2.625887      -2.167570       8.696663       1.226976      17.217532           0.003856
           56              C       2.553699      12.350514       3.890904      -0.155780      30.041924 0.45583868E+03  0.10898936E+05                                 8.514768                            7.234809       0.010338       1.982975                    0.997979      29.922291      88.182979       0.594920       0.430600      -1.050049      -0.001614       0.024655       0.010839       0.026981      -0.013161       0.004331      -0.010345       0.011017      -0.108449      -0.038300       0.004685       0.033615              9.164379       6.878841       2.486662       0.445788       8.459045       2.357278      12.155251          -0.004681
           57              C       2.567920      12.116927       2.535081       0.118925      28.819216 0.39049292E+03  0.89012739E+04                                 8.279538                            6.680504       0.138751       2.078227                    0.999652      25.340710      70.792950       0.626946       0.428585      -1.060849      -0.040737      -0.029398      -0.002777       0.050313       0.011782       0.008637       0.002853      -0.034468      -0.033180      -0.021132      -0.006028       0.027160              9.147356       7.049965       3.624984       0.216086       9.945366       1.911418      10.446735           0.002138
           58              C       3.234299      13.052395       1.749302       0.030467      26.611179 0.36900157E+03  0.83795174E+04                                 7.932941                            6.567871       0.061263       2.036048                    0.998674      27.046447      78.009955       0.615266       0.438382      -1.044002       0.013923       0.069806       0.013130       0.072382      -0.043421       0.021539       0.018019       0.057485      -0.006729      -0.062422       0.007096       0.055326              8.593238       7.126284       3.054990      -0.610413       8.038313       0.381914      10.615116          -0.002823
           59              C       1.877475      10.948853       1.898181      -0.177457      25.652918 0.40090383E+03  0.93103491E+04                                 7.723545                            6.757923      -0.191124       1.942208                    0.997918      29.006911      85.074559       0.617394       0.427187      -1.049006       0.012266      -0.052602       0.090778       0.105632       0.015226      -0.009541      -0.014131      -0.056442       0.002584      -0.033596      -0.004951       0.038547              8.137911       7.419936       1.188625       0.382080      10.074922       0.608559       6.918875           0.000425
           60              C       1.758388       9.754280       2.699276      -0.447146      24.280558 0.40442705E+03  0.93687043E+04                                 7.083112                            6.488714       0.312991       2.053209                    0.999105      31.662103      91.336187       0.677265       0.390399      -1.077933       0.008139       0.098155      -0.066826       0.119022      -0.000066       0.000875      -0.015101      -0.031717      -0.023721      -0.014755      -0.011699       0.026454              7.162936       6.409998       0.357782      -0.186942       8.682532      -0.168472       6.396278           0.000074
           61              C       3.026123      13.674219       5.928688       0.642787      21.325365 0.24018315E+03  0.49745687E+04                                 7.319615                            5.662053      -0.322130       1.958642                    0.998961      22.607864      65.465305       0.590822       0.500537      -0.994631       0.003619       0.004521       0.064185       0.064446       0.070582       0.022251       0.011249       0.073860      -0.144276      -0.056422      -0.051252       0.107674              8.460454       5.623609      -1.991070      -0.858536       7.480857       0.212739      12.276896           0.007234
           62              C       1.209753       3.585122       1.069108       0.126946      26.967631 0.32786065E+03  0.72510959E+04                                 8.145438                            6.254614      -0.122688       1.993325                    0.998684      25.850261      74.336704       0.618940       0.447448      -1.035429      -0.041834       0.010896      -0.026308       0.050606      -0.029700      -0.015402       0.026883      -0.001867       0.107252      -0.048435      -0.008063       0.056497              9.317234       9.224778       2.328927       0.826404      12.098867      -3.229582       6.628058          -0.006422
           63              C       2.009067       4.668931       0.824656      -0.189421      32.013926 0.41883328E+03  0.97618958E+04                                 8.792279                            6.837393       0.244254       2.063074                    0.999516      29.048397      83.331038       0.627830       0.418573      -1.062118      -0.000623      -0.005421       0.003821       0.006661       0.005483       0.005678       0.011784       0.029236       0.022883      -0.023261       0.004371       0.018890             10.119147       9.276288       3.188307       0.208745      14.599374      -3.249693       6.481778          -0.000588
           64              C       1.543314       5.692450       0.039760       0.158046      33.786357 0.36797345E+03  0.82581024E+04                                 9.204837                            6.438101      -0.027929       2.013989                    0.999218      25.194035      69.665265       0.646118       0.422406      -1.065506       0.008812       0.010349      -0.005291       0.014586       0.011851       0.000869      -0.009582      -0.006746      -0.029660      -0.016165      -0.002950       0.019115             11.691002      12.514554       6.051132       0.784429      16.529639      -2.052992       6.028812          -0.012105
           65              C       0.281406       5.531211      14.240042      -0.211520      32.976700 0.43489704E+03  0.10200069E+05                                 8.824360                            6.891171       0.288253       2.057095                    0.999833      29.621502      84.372814       0.637762       0.409478      -1.071323       0.004818      -0.010854       0.000402       0.011882      -0.009358       0.009667      -0.026489      -0.030902       0.021900      -0.022305      -0.016923       0.039228              9.928732      11.689581       3.411888       1.576219      12.072716      -1.402535       6.023898           0.000693
           66              C      -0.450596       4.412350      14.518363       0.076823      26.973628 0.33002121E+03  0.72515817E+04                                 7.823124                            6.066931       0.290658       2.098877                    0.999622      26.129566      72.930078       0.666481       0.418242      -1.061661       0.038125      -0.027251       0.025349       0.053280      -0.015323       0.009979       0.020906       0.043027       0.043308      -0.042852       0.017770       0.025082              8.768119       9.337000       1.865579       1.702712      10.774432      -2.124116       6.192925          -0.007346
           67              C       2.336723       6.888425      14.497747      -0.142014      39.073653 0.42566282E+03  0.99415349E+04                                10.058179                            6.868278       0.225241       2.046563                    0.999778      29.076333      82.957930       0.631040       0.415586      -1.066134      -0.008352      -0.017929       0.000831       0.019797      -0.013849       0.005596      -0.012199      -0.029672       0.022651      -0.024090      -0.002081       0.026171             13.154601      15.209427       8.967614       0.683640      18.320086      -0.663170       5.934289          -0.010648
           68              C       2.856130      12.646633      11.439304       0.555420      22.206531 0.26769113E+03  0.56800918E+04                                 7.403394                            5.921731      -0.320341       1.947366                    0.998477      23.559018      68.396372       0.587611       0.491241      -1.002217      -0.041378      -0.066337       0.011261       0.078991      -0.071302       0.041103      -0.020143       0.053398      -0.171586      -0.070878      -0.045664       0.116542              8.202954       6.503530       2.106558      -0.319805       6.925447       0.361308      11.179886          -0.000277
           69              C       3.743578      13.762690      10.959973       0.065418      32.161086 0.43588503E+03  0.10324013E+05                                 9.156162                            7.280864      -0.323015       1.904195                    0.998830      28.015321      82.647770       0.567028       0.456063      -1.033257       0.038367       0.035920      -0.051597       0.073652      -0.053485      -0.008591      -0.008128       0.016251      -0.057849      -0.049101      -0.014658       0.063758             10.388483       9.398971       3.922419       1.178399       8.716807      -0.339506      13.049671          -0.001258
           70              C       6.839072       0.583126      11.810988      -0.050640      36.182077 0.47558709E+03  0.11433218E+05                                 9.680913                            7.422229      -0.259634       1.922366                    0.998307      28.341701      82.353909       0.586540       0.434380      -1.053173       0.014993       0.015622      -0.031138       0.037926      -0.039142      -0.021677       0.015922       0.007357      -0.105452      -0.042713      -0.021392       0.064104             11.447155       8.427643       2.625843       2.167540       8.696532      -1.226930      17.217289           0.003855
           71              C       7.481187       1.670299      11.253904      -0.155766      30.041829 0.45583695E+03  0.10898883E+05                                 8.514748                            7.234793       0.010358       1.982981                    0.997979      29.922196      88.182596       0.594921       0.430600      -1.050049       0.001613      -0.024653       0.010842       0.026980      -0.013162      -0.004331       0.010344       0.011014      -0.108430      -0.038294       0.004681       0.033613              9.164358       6.878819       2.486650      -0.445773       8.459013      -2.357253      12.155242          -0.004690
           72              C       7.466966       1.903886       9.898081       0.118915      28.819365 0.39049499E+03  0.89013307E+04                                 8.279547                            6.680507       0.138766       2.078230                    0.999652      25.340813      70.793217       0.626949       0.428583      -1.060850       0.040736       0.029399      -0.002775       0.050314       0.011785      -0.008637      -0.002851      -0.034472      -0.033185      -0.021135      -0.006029       0.027164              9.147368       7.049982       3.625000      -0.216079       9.945391      -1.911409      10.446732           0.002139
           73              C       6.800587       0.968418       9.112302       0.030431      26.611814 0.36901276E+03  0.83798434E+04                                 7.933094                            6.567995       0.061192       2.036022                    0.998673      27.046929      78.011937       0.615256       0.438385      -1.043999      -0.013925      -0.069807       0.013132       0.072383      -0.043418      -0.021539      -0.018020       0.057489      -0.006712      -0.062422       0.007101       0.055322              8.593404       7.126451       3.055081       0.610433       8.038495      -0.381909      10.615267          -0.002828
           74              C      -0.129589       3.071960       9.261181      -0.177457      25.652971 0.40090456E+03  0.93103717E+04                                 7.723558                            6.757931      -0.191122       1.942207                    0.997918      29.006971      85.074799       0.617394       0.427187      -1.049006      -0.012266       0.052603       0.090782       0.105635       0.015224       0.009541       0.014128      -0.056437       0.002586      -0.033593      -0.004949       0.038542              8.137926       7.419947       1.188635      -0.382076      10.074948      -0.608561       6.918882           0.000425
           75              C      -0.010502       4.266533      10.062276      -0.447144      24.280536 0.40442654E+03  0.93686906E+04                                 7.083112                            6.488713       0.312981       2.053206                    0.999105      31.662078      91.336134       0.677264       0.390399      -1.077933      -0.008140      -0.098155      -0.066823       0.119021      -0.000065      -0.000876       0.015102      -0.031722      -0.023716      -0.014755      -0.011701       0.026456              7.162936       6.409994       0.357789       0.186939       8.682536       0.168474       6.396276           0.000074
           76              C       7.008763       0.346594      13.291688       0.642796      21.325409 0.24018371E+03  0.49745879E+04                                 7.319649                            5.662077      -0.322187       1.958621                    0.998961      22.607985      65.465911       0.590818       0.500540      -0.994628      -0.003618      -0.004520       0.064186       0.064446       0.070581      -0.022250      -0.011251       0.073864      -0.144274      -0.056420      -0.051254       0.107674              8.460494       5.623634      -1.991082       0.858548       7.480899      -0.212750      12.276948           0.007236
           77              C       0.538133      10.435691       8.432108       0.126939      26.967520 0.32785935E+03  0.72510540E+04                                 8.145402                            6.254594      -0.122635       1.993344                    0.998685      25.850132      74.336067       0.618943       0.447447      -1.035431       0.041838      -0.010902      -0.026299       0.050605      -0.029701       0.015403      -0.026882      -0.001863       0.107259      -0.048437      -0.008062       0.056499              9.317191       9.224738       2.328935      -0.826383      12.098818       3.229561       6.628018          -0.006420
           78              C      -0.261181       9.351882       8.187656      -0.189414      32.013768 0.41883081E+03  0.97618206E+04                                 8.792242                            6.837368       0.244270       2.063080                    0.999516      29.048302      83.330595       0.627832       0.418572      -1.062119       0.000624       0.005418       0.003826       0.006662       0.005485      -0.005674      -0.011782       0.029238       0.022885      -0.023261       0.004374       0.018887             10.119101       9.276234       3.188278      -0.208743      14.599315       3.249686       6.481756          -0.000590
           79              C       0.204572       8.328363       7.402760       0.158060      33.786349 0.36797357E+03  0.82581086E+04                                 9.204846                            6.438111      -0.027949       2.013982                    0.999218      25.194032      69.665350       0.646116       0.422407      -1.065505      -0.008811      -0.010351      -0.005290       0.014586       0.011849      -0.000869       0.009583      -0.006744      -0.029654      -0.016164      -0.002949       0.019113             11.691005      12.514548       6.051119      -0.784431      16.529648       2.053000       6.028820          -0.012102
           80              C       1.466480       8.489602       6.877042      -0.211514      32.976699 0.43489759E+03  0.10200084E+05                                 8.824349                            6.891170       0.288245       2.057091                    0.999833      29.621531      84.372865       0.637763       0.409478      -1.071324      -0.004817       0.010850       0.000405       0.011878      -0.009354      -0.009665       0.026493      -0.030900       0.021896      -0.022303      -0.016927       0.039229              9.928710      11.689547       3.411850      -1.576221      12.072683       1.402543       6.023901           0.000691
           81              C       2.198482       9.608463       7.155363       0.076825      26.973154 0.33001478E+03  0.72513922E+04                                 7.822999                            6.066852       0.290748       2.098910                    0.999622      26.129209      72.928409       0.666490       0.418239      -1.061665      -0.038120       0.027250       0.025356       0.053279      -0.015318      -0.009977      -0.020901       0.043032       0.043294      -0.042845       0.017768       0.025077              8.767972       9.336803       1.865546      -1.702655      10.774278       2.124098       6.192833          -0.007340
           82              C      -0.588837       7.132388       7.134747      -0.142008      39.073686 0.42566364E+03  0.99415599E+04                                10.058181                            6.868283       0.225241       2.046561                    0.999778      29.076386      82.958130       0.631040       0.415586      -1.066134       0.008352       0.017929       0.000832       0.019796      -0.013848      -0.005597       0.012200      -0.029671       0.022649      -0.024089      -0.002082       0.026171             13.154593      15.209417       8.967599      -0.683644      18.320072       0.663171       5.934291          -0.010652
           83              C      -1.287370      12.646633      10.649696       0.555426      22.206651 0.26769293E+03  0.56801407E+04                                 7.403421                            5.921752      -0.320414       1.947339                    0.998477      23.559125      68.396787       0.587610       0.491241      -1.002217      -0.041382      -0.066335      -0.011263       0.078992      -0.071305      -0.041104       0.020148       0.053410      -0.171587      -0.070878      -0.045671       0.116548              8.202983       6.503559       2.106573       0.319799       6.925478      -0.361324      11.179914          -0.000277
           84              C      -0.399922      13.762690      11.129027       0.065409      32.161466 0.43589130E+03  0.10324197E+05                                 9.156216                            7.280904      -0.323044       1.904181                    0.998830      28.015533      82.648477       0.567028       0.456062      -1.033258       0.038370       0.035921       0.051600       0.073656      -0.053486       0.008588       0.008131       0.016248      -0.057867      -0.049099      -0.014662       0.063762             10.388545       9.399036       3.922447      -1.178401       8.716852       0.339514      13.049746          -0.001252
           85              C       2.695572       0.583126      10.278012      -0.050665      36.182539 0.47559442E+03  0.11433450E+05                                 9.681026                            7.422314      -0.259663       1.922354                    0.998307      28.342046      82.355372       0.586533       0.434383      -1.053170       0.014995       0.015622       0.031140       0.037928      -0.039143       0.021676      -0.015919       0.007356      -0.105439      -0.042708      -0.021394       0.064102             11.447286       8.427755       2.625881      -2.167558       8.696631       1.226955      17.217473           0.003855
           86              C       3.337687       1.670299      10.835096      -0.155778      30.041895 0.45583816E+03  0.10898919E+05                                 8.514761                            7.234804       0.010346       1.982978                    0.997979      29.922253      88.182808       0.594921       0.430600      -1.050049       0.001614      -0.024655      -0.010840       0.026981      -0.013161       0.004331      -0.010345       0.011017      -0.108443      -0.038299       0.004684       0.033615              9.164371       6.878834       2.486657       0.445791       8.459030       2.357276      12.155250          -0.004680
           87              C       3.323466       1.903886      12.190919       0.118925      28.819268 0.39049378E+03  0.89012985E+04                                 8.279546                            6.680511       0.138750       2.078226                    0.999652      25.340742      70.793058       0.626946       0.428585      -1.060849       0.040738       0.029398       0.002777       0.050314       0.011783       0.008637       0.002853      -0.034469      -0.033178      -0.021133      -0.006028       0.027161              9.147365       7.049974       3.624989       0.216088       9.945374       1.911421      10.446746           0.002137
           88              C       2.657087       0.968418      12.976698       0.030465      26.611209 0.36900208E+03  0.83795306E+04                                 7.932943                            6.567873       0.061272       2.036051                    0.998674      27.046455      78.009944       0.615267       0.438381      -1.044003      -0.013923      -0.069806      -0.013130       0.072382      -0.043420       0.021538       0.018019       0.057486      -0.006727      -0.062421       0.007097       0.055325              8.593239       7.126290       3.054996      -0.610415       8.038320       0.381912      10.615108          -0.002821
           89              C       4.013911       3.071960      12.827819      -0.177456      25.652917 0.40090379E+03  0.93103488E+04                                 7.723546                            6.757923      -0.191122       1.942208                    0.997918      29.006929      85.074643       0.617394       0.427187      -1.049006      -0.012266       0.052601      -0.090779       0.105632       0.015225      -0.009542      -0.014131      -0.056442       0.002582      -0.033595      -0.004952       0.038547              8.137911       7.419941       1.188623       0.382078      10.074916       0.608560       6.918876           0.000425
           90              C       4.132998       4.266533      12.026724      -0.447146      24.280568 0.40442730E+03  0.93687117E+04                                 7.083114                            6.488716       0.312992       2.053208                    0.999105      31.662118      91.336241       0.677265       0.390399      -1.077933      -0.008139      -0.098155       0.066825       0.119022      -0.000066       0.000875      -0.015100      -0.031717      -0.023721      -0.014755      -0.011698       0.026453              7.162937       6.409999       0.357783      -0.186941       8.682531      -0.168474       6.396281           0.000074
           91              C       2.865263       0.346594       8.797312       0.642790      21.325265 0.24018182E+03  0.49745374E+04                                 7.319615                            5.662054      -0.322169       1.958631                    0.998961      22.607848      65.465369       0.590819       0.500540      -0.994629      -0.003619      -0.004520      -0.064185       0.064445       0.070580       0.022252       0.011250       0.073865      -0.144277      -0.056421      -0.051253       0.107674              8.460451       5.623613      -1.991074      -0.858540       7.480863       0.212745      12.276879           0.007232
           92              C       4.681633      10.435691      13.656892       0.126945      26.967612 0.32786035E+03  0.72510868E+04                                 8.145435                            6.254612      -0.122687       1.993326                    0.998684      25.850226      74.336563       0.618940       0.447449      -1.035429       0.041834      -0.010897       0.026307       0.050605      -0.029699      -0.015402       0.026883      -0.001866       0.107251      -0.048434      -0.008063       0.056497              9.317232       9.224774       2.328929       0.826401      12.098869      -3.229582       6.628053          -0.006422
           93              C       3.882319       9.351882      13.901344      -0.189420      32.013889 0.41883263E+03  0.97618764E+04                                 8.792273                            6.837388       0.244257       2.063076                    0.999516      29.048369      83.330920       0.627830       0.418573      -1.062118       0.000623       0.005421      -0.003822       0.006662       0.005483       0.005677       0.011784       0.029236       0.022884      -0.023261       0.004372       0.018889             10.119140       9.276276       3.188299       0.208745      14.599368      -3.249695       6.481775          -0.000589
           94              C       4.348072       8.328363      14.686240       0.158046      33.786439 0.36797460E+03  0.82581346E+04                                 9.204851                            6.438111      -0.027930       2.013988                    0.999218      25.194072      69.665389       0.646118       0.422406      -1.065506      -0.008811      -0.010349       0.005291       0.014585       0.011851       0.000869      -0.009582      -0.006746      -0.029659      -0.016165      -0.002950       0.019115             11.691021      12.514570       6.051140       0.784430      16.529671      -2.052999       6.028822          -0.012105
           95              C       5.609980       8.489602       0.485958      -0.211521      32.976773 0.43489849E+03  0.10200113E+05                                 8.824372                            6.891183       0.288246       2.057092                    0.999833      29.621566      84.373057       0.637761       0.409478      -1.071323      -0.004817       0.010853      -0.000403       0.011881      -0.009357       0.009667      -0.026490      -0.030901       0.021898      -0.022305      -0.016924       0.039229              9.928740      11.689586       3.411878       1.576222      12.072726      -1.402541       6.023908           0.000693
           96              C       6.341982       9.608463       0.207637       0.076822      26.973519 0.33001968E+03  0.72515358E+04                                 7.823091                            6.066909       0.290686       2.098887                    0.999622      26.129481      72.929650       0.666484       0.418241      -1.061662      -0.038124       0.027250      -0.025350       0.053279      -0.015321       0.009978       0.020905       0.043028       0.043304      -0.042849       0.017769       0.025080              8.768081       9.336947       1.865570       1.702697      10.774394      -2.124115       6.192902          -0.007345
           97              C       3.554663       7.132388       0.228253      -0.141995      39.073016 0.42565525E+03  0.99413101E+04                                10.058050                            6.868200       0.225265       2.046573                    0.999778      29.076094      82.956942       0.631046       0.415584      -1.066135       0.008352       0.017929      -0.000832       0.019796      -0.013848       0.005596      -0.012199      -0.029671       0.022648      -0.024089      -0.002081       0.026170             13.154415      15.209207       8.967452       0.683637      18.319813      -0.663173       5.934225          -0.010649
           98              C       3.035256       1.374180       3.286696       0.555421      22.206505 0.26769081E+03  0.56800829E+04                                 7.403386                            5.921725      -0.320373       1.947356                    0.998477      23.559005      68.396312       0.587612       0.491241      -1.002217       0.041380       0.066339      -0.011261       0.078993      -0.071302       0.041106      -0.020143       0.053399      -0.171594      -0.070882      -0.045662       0.116544              8.202943       6.503526       2.106557      -0.319806       6.925440       0.361304      11.179863          -0.000277
           99              C       2.147808       0.258123       3.766027       0.065419      32.161162 0.43588642E+03  0.10324055E+05                                 9.156175                            7.280875      -0.323037       1.904186                    0.998830      28.015391      82.648043       0.567027       0.456063      -1.033257      -0.038369      -0.035921       0.051597       0.073653      -0.053487      -0.008591      -0.008132       0.016250      -0.057854      -0.049103      -0.014658       0.063761             10.388495       9.398988       3.922425       1.178397       8.716820      -0.339514      13.049678          -0.001256
          100              C      -0.947686      13.437687       2.915012      -0.050640      36.182074 0.47558718E+03  0.11433222E+05                                 9.680914                            7.422231      -0.259636       1.922365                    0.998307      28.341707      82.353946       0.586540       0.434380      -1.053173      -0.014993      -0.015622       0.031138       0.037927      -0.039142      -0.021677       0.015921       0.007357      -0.105454      -0.042713      -0.021391       0.064104             11.447154       8.427646       2.625841       2.167542       8.696535      -1.226940      17.217280           0.003854
          101              C      -1.589801      12.350514       3.472096      -0.155764      30.041767 0.45583586E+03  0.10898851E+05                                 8.514739                            7.234787       0.010352       1.982980                    0.997979      29.922155      88.182468       0.594921       0.430600      -1.050049      -0.001613       0.024652      -0.010841       0.026979      -0.013163      -0.004331       0.010343       0.011017      -0.108435      -0.038295       0.004681       0.033615              9.164347       6.878814       2.486649      -0.445770       8.459010      -2.357249      12.155218          -0.004685
          102              C      -1.575580      12.116927       4.827919       0.118915      28.819327 0.39049448E+03  0.89013162E+04                                 8.279542                            6.680505       0.138768       2.078231                    0.999652      25.340787      70.793131       0.626949       0.428583      -1.060850      -0.040735      -0.029400       0.002775       0.050313       0.011784      -0.008636      -0.002851      -0.034471      -0.033185      -0.021134      -0.006030       0.027163              9.147361       7.049975       3.624996      -0.216077       9.945386      -1.911407      10.446721           0.002138
          103              C      -0.909201      13.052395       5.613698       0.030434      26.611697 0.36901078E+03  0.83797856E+04                                 7.933063                            6.567971       0.061208       2.036027                    0.998673      27.046855      78.011610       0.615259       0.438384      -1.044000       0.013924       0.069808      -0.013133       0.072384      -0.043420      -0.021541      -0.018020       0.057485      -0.006714      -0.062423       0.007100       0.055323              8.593369       7.126416       3.055060       0.610428       8.038456      -0.381909      10.615236          -0.002825
          104              C       6.020975      10.948853       5.464819      -0.177458      25.652963 0.40090449E+03  0.93103681E+04                                 7.723556                            6.757931      -0.191122       1.942207                    0.997918      29.006947      85.074682       0.617394       0.427187      -1.049006       0.012266      -0.052603      -0.090781       0.105635       0.015225       0.009539       0.014128      -0.056438       0.002592      -0.033594      -0.004948       0.038542              8.137922       7.419936       1.188636      -0.382075      10.074951      -0.608560       6.918880           0.000425
          105              C       5.901888       9.754280       4.663724      -0.447144      24.280527 0.40442633E+03  0.93686842E+04                                 7.083109                            6.488711       0.312980       2.053206                    0.999105      31.662063      91.336076       0.677264       0.390399      -1.077933       0.008140       0.098155       0.066823       0.119021      -0.000065      -0.000875       0.015102      -0.031723      -0.023715      -0.014755      -0.011702       0.026457              7.162934       6.409991       0.357789       0.186941       8.682536       0.168472       6.396274           0.000075
          106              C      -1.117377      13.674219       1.434312       0.642795      21.325442 0.24018419E+03  0.49745987E+04                                 7.319648                            5.662076      -0.322176       1.958624                    0.998961      22.607979      65.465837       0.590819       0.500539      -0.994629       0.003618       0.004522      -0.064186       0.064447       0.070582      -0.022249      -0.011251       0.073863      -0.144269      -0.056421      -0.051253       0.107674              8.460493       5.623630      -1.991079       0.858544       7.480894      -0.212744      12.276955           0.007236
          107              C       5.353253       3.585122       6.293892       0.126940      26.967533 0.32785956E+03  0.72510614E+04                                 8.145407                            6.254597      -0.122647       1.993340                    0.998684      25.850172      74.336254       0.618942       0.447448      -1.035431      -0.041838       0.010900       0.026302       0.050606      -0.029701       0.015402      -0.026882      -0.001864       0.107261      -0.048437      -0.008061       0.056499              9.317196       9.224746       2.328929      -0.826392      12.098814       3.229561       6.628027          -0.006423
          108              C       6.152567       4.668931       6.538344      -0.189414      32.013808 0.41883149E+03  0.97618417E+04                                 8.792250                            6.837374       0.244266       2.063078                    0.999516      29.048336      83.330757       0.627831       0.418572      -1.062119      -0.000624      -0.005418      -0.003824       0.006661       0.005486      -0.005676      -0.011783       0.029239       0.022883      -0.023262       0.004373       0.018889             10.119109       9.276259       3.188288      -0.208748      14.599310       3.249678       6.481758          -0.000588
          109              C       5.686814       5.692450       7.323240       0.158055      33.786467 0.36797508E+03  0.82581504E+04                                 9.204866                            6.438124      -0.027948       2.013982                    0.999218      25.194081      69.665502       0.646116       0.422407      -1.065505       0.008811       0.010349       0.005290       0.014585       0.011850      -0.000869       0.009583      -0.006744      -0.029657      -0.016165      -0.002949       0.019114             11.691036      12.514589       6.051148      -0.784433      16.529688       2.053000       6.028830          -0.012106
          110              C       4.424906       5.531211       7.848958      -0.211513      32.976651 0.43489663E+03  0.10200057E+05                                 8.824346                            6.891165       0.288246       2.057092                    0.999833      29.621502      84.372797       0.637763       0.409478      -1.071323       0.004817      -0.010852      -0.000403       0.011880      -0.009356      -0.009666       0.026492      -0.030901       0.021899      -0.022304      -0.016925       0.039229              9.928707      11.689545       3.411857      -1.576219      12.072682       1.402541       6.023895           0.000693
          111              C       3.692904       4.412350       7.570637       0.076824      26.973356 0.33001750E+03  0.72514739E+04                                 7.823057                            6.066889       0.290699       2.098893                    0.999622      26.129369      72.929202       0.666485       0.418241      -1.061663       0.038123      -0.027250      -0.025354       0.053280      -0.015321      -0.009979      -0.020904       0.043029       0.043305      -0.042850       0.017769       0.025081              8.768039       9.336897       1.865562      -1.702683      10.774345       2.124104       6.192876          -0.007345
          112              C       6.480223       6.888425       7.591253      -0.141988      39.072995 0.42565533E+03  0.99413124E+04                                10.058044                            6.868199       0.225263       2.046572                    0.999778      29.076111      82.956995       0.631047       0.415584      -1.066135      -0.008351      -0.017929      -0.000831       0.019796      -0.013848      -0.005596       0.012200      -0.029672       0.022650      -0.024089      -0.002082       0.026171             13.154397      15.209190       8.967432      -0.683642      18.319779       0.663170       5.934222          -0.010647
          113              N       6.284896       0.077395       2.262944      -0.255062      38.496822 0.58088011E+03  0.14487751E+05                                 9.564876                            7.857345      -0.095399       1.966981                    0.999305      29.563355      83.802464       0.616162       0.398562      -1.090389      -0.081280      -0.106401       0.079759       0.155850      -0.029971       0.040538       0.063540       0.039282       0.033808      -0.094842       0.029709       0.065133             10.724702       8.871748       3.400234      -0.235081       9.100041       1.465176      14.202317           0.027138
          114              N      -0.010644       3.433136       0.578143      -0.227486      35.927259 0.50126336E+03  0.11991090E+05                                 9.070742                            7.241927       0.183675       2.083450                    0.999410      27.615363      75.453439       0.652589       0.392350      -1.100028       0.099217       0.119431      -0.028294       0.157824      -0.066735       0.031687       0.009438       0.027594       0.128184      -0.095029       0.029256       0.065773             10.130217      10.019425       1.147923       1.715230      12.285706      -3.647361       8.085520           0.020750
          115              N       3.749990      13.943418       9.625944      -0.255089      38.497490 0.58089221E+03  0.14488151E+05                                 9.565024                            7.857455      -0.095582       1.966918                    0.999305      29.563763      83.804333       0.616154       0.398565      -1.090385       0.081274       0.106400       0.079761       0.155847      -0.029961      -0.040530      -0.063555       0.039276       0.033783      -0.094843       0.029705       0.065138             10.724875       8.871917       3.400320       0.235101       9.100202      -1.465174      14.202506           0.027139
          116              N       1.758530      10.587677       7.941143      -0.227483      35.926321 0.50124772E+03  0.11990614E+05                                 9.070577                            7.241810       0.183673       2.083458                    0.999410      27.614890      75.451657       0.652595       0.392349      -1.100029      -0.099209      -0.119426      -0.028291       0.157815      -0.066723      -0.031700      -0.009445       0.027582       0.128145      -0.095017       0.029245       0.065772             10.130024      10.019242       1.147916      -1.715174      12.285460       3.647283       8.085371           0.020757
          117              N      -0.393510      13.943418      12.463056      -0.255055      38.496451 0.58087296E+03  0.14487528E+05                                 9.564817                            7.857298      -0.095427       1.966975                    0.999305      29.563162      83.801782       0.616164       0.398563      -1.090389       0.081277       0.106398      -0.079758       0.155846      -0.029969       0.040536       0.063541       0.039279       0.033805      -0.094841       0.029707       0.065133             10.724634       8.871692       3.400213      -0.235075       9.099992       1.465163      14.202218           0.027138
          118              N       5.902030      10.587677      14.147857      -0.227477      35.926734 0.50125444E+03  0.11990821E+05                                 9.070655                            7.241863       0.183664       2.083451                    0.999410      27.615097      75.452496       0.652592       0.392350      -1.100028      -0.099214      -0.119428       0.028292       0.157819      -0.066732       0.031688       0.009438       0.027594       0.128172      -0.095025       0.029253       0.065772             10.130116      10.019333       1.147907       1.715212      12.285573      -3.647321       8.085442           0.020751
          119              N       2.141396       0.077395       5.100056      -0.255101      38.497841 0.58089910E+03  0.14488364E+05                                 9.565078                            7.857500      -0.095511       1.966938                    0.999305      29.563939      83.804921       0.616152       0.398565      -1.090385      -0.081279      -0.106403      -0.079762       0.155852      -0.029967      -0.040535      -0.063547       0.039280       0.033790      -0.094844       0.029709       0.065135             10.724936       8.871967       3.400336       0.235107       9.100242      -1.465184      14.202598           0.027138
          120              N       4.132856       3.433136       6.784857      -0.227497      35.927088 0.50126063E+03  0.11991005E+05                                 9.070707                            7.241905       0.183684       2.083454                    0.999410      27.615275      75.453053       0.652591       0.392350      -1.100028       0.099214       0.119432       0.028292       0.157823      -0.066730      -0.031692      -0.009443       0.027588       0.128172      -0.095025       0.029254       0.065772             10.130177      10.019382       1.147935      -1.715206      12.285661       3.647345       8.085488           0.020753
          121              O       7.561172       2.215849       3.203052      -0.576740      38.038732 0.60109489E+03  0.14922876E+05                                 9.045171                            7.665170       0.176995       2.076432                    0.998395      29.198690      79.101113       0.673077       0.366549      -1.128214       0.012542      -0.025541       0.043703       0.052149      -0.025572      -0.053733      -0.034822       0.021828       0.086820      -0.077118       0.006300       0.070818              9.948046       7.305323       1.923862      -2.729202       8.913522      -3.348656      13.625292           0.050735
          122              O       7.502317       1.391425       5.265134      -0.528204      32.628259 0.51685715E+03  0.12287463E+05                                 8.052965                            7.042100       0.671543       2.272256                    0.996714      27.150254      70.674720       0.716060       0.359803      -1.139811      -0.014377       0.000396      -0.028767       0.032162      -0.105007      -0.020387      -0.012192       0.070101       0.158516      -0.139598       0.052553       0.087045              8.812237       7.256958      -0.220017       1.254270       5.574444       0.856234      13.605309           0.012386
          123              O       4.876629       0.695152       6.316423      -0.547585      40.633245 0.68253705E+03  0.17506804E+05                                 9.556645                            8.299209      -0.268177       1.954557                    0.995406      28.877950      79.743867       0.631026       0.378424      -1.118290       0.023291      -0.003286       0.003636       0.023802      -0.000257       0.000234       0.009878       0.007575      -0.205564      -0.069498       0.031441       0.038057             10.361936      10.115731      -3.941328      -1.588224      11.523314       2.417396       9.446763           0.042849
          124              O       3.402834      12.730478       6.665429      -0.553702      38.174408 0.58915625E+03  0.14487379E+05                                 8.998292                            7.531506       0.266039       2.140262                    0.995069      27.704059      73.594625       0.689894       0.361048      -1.137641      -0.004606       0.043191       0.008256       0.044213       0.020814       0.028109      -0.037792       0.046449      -0.055858      -0.066357       0.020995       0.045363             10.097499       7.001493      -1.426024       0.203754       8.703620      -3.666714      14.587384           0.043229
          125              O       2.473714      11.804964      10.566052      -0.576768      38.038808 0.60109688E+03  0.14922957E+05                                 9.045251                            7.665241       0.176787       2.076374                    0.998394      29.198524      79.101094       0.673065       0.366554      -1.128208      -0.012553       0.025536       0.043706       0.052152      -0.025547       0.053733       0.034811       0.021841       0.086794      -0.077091       0.006275       0.070816              9.948131       7.305387       1.923875       2.729215       8.913596       3.348663      13.625409           0.050729
          126              O       2.532569      12.629388      12.628134      -0.528163      32.627818 0.51684793E+03  0.12287179E+05                                 8.052859                            7.042006       0.671659       2.272291                    0.996715      27.150148      70.674079       0.716070       0.359800      -1.139815       0.014383      -0.000392      -0.028765       0.032163      -0.105013       0.020389       0.012190       0.070097       0.158518      -0.139603       0.052553       0.087051              8.812121       7.256850      -0.220016      -1.254249       5.574377      -0.856216      13.605134           0.012384
          127              O       5.158257      13.325661      13.679423      -0.547564      40.632864 0.68252823E+03  0.17506514E+05                                 9.556560                            8.299133      -0.268153       1.954568                    0.995406      28.877802      79.743202       0.631031       0.378422      -1.118292      -0.023292       0.003291       0.003632       0.023802      -0.000257      -0.000233      -0.009873       0.007574      -0.205589      -0.069505       0.031444       0.038061             10.361838      10.115624      -3.941298       1.588204      11.523251      -2.417372       9.446638           0.042852
          128              O       6.632052       1.290335      14.028429      -0.553737      38.176475 0.58919607E+03  0.14488609E+05                                 8.998601                            7.531750       0.266141       2.140272                    0.995070      27.705015      73.597880       0.689884       0.361047      -1.137642       0.004603      -0.043199       0.008255       0.044221       0.020814      -0.028116       0.037775       0.046476      -0.055860      -0.066349       0.020969       0.045380             10.097863       7.001727      -1.426066      -0.203727       8.703906       3.666856      14.587957           0.043210
          129              O      -1.669786      11.804964      11.522948      -0.576727      38.038136 0.60108315E+03  0.14922506E+05                                 9.045059                            7.665079       0.177000       2.076436                    0.998395      29.198491      79.100271       0.673083       0.366547      -1.128216      -0.012542       0.025545      -0.043701       0.052150      -0.025569      -0.053732      -0.034823       0.021836       0.086831      -0.077115       0.006295       0.070820              9.947918       7.305230       1.923832      -2.729158       8.913415      -3.348614      13.625109           0.050735
          130              O      -1.610931      12.629388       9.460866      -0.528205      32.628434 0.51686084E+03  0.12287573E+05                                 8.052996                            7.042128       0.671532       2.272251                    0.996714      27.150326      70.674996       0.716058       0.359804      -1.139811       0.014376      -0.000396       0.028767       0.032162      -0.105006      -0.020387      -0.012191       0.070100       0.158513      -0.139597       0.052552       0.087045              8.812270       7.256989      -0.220017       1.254276       5.574465       0.856237      13.605355           0.012385
          131              O       1.014757      13.325661       8.409577      -0.547571      40.632518 0.68252111E+03  0.17506272E+05                                 9.556471                            8.299061      -0.268037       1.954603                    0.995407      28.877690      79.742542       0.631038       0.378419      -1.118295      -0.023289       0.003289      -0.003635       0.023800      -0.000262       0.000241       0.009883       0.007567      -0.205537      -0.069490       0.031441       0.038049             10.361738      10.115544      -3.941253      -1.588180      11.523122       2.417339       9.446547           0.042853
          132              O       2.488552       1.290335       8.060571      -0.553737      38.175937 0.58918573E+03  0.14488291E+05                                 8.998531                            7.531695       0.266087       2.140262                    0.995070      27.704737      73.596986       0.689885       0.361048      -1.137641       0.004605      -0.043194      -0.008252       0.044215       0.020816       0.028111      -0.037781       0.046458      -0.055866      -0.066352       0.020981       0.045370             10.097783       7.001676      -1.426053       0.203733       8.703828      -3.666821      14.587846           0.043216
          133              O       3.417672       2.215849       4.159948      -0.576782      38.039142 0.60110346E+03  0.14923164E+05                                 9.045319                            7.665296       0.176836       2.076389                    0.998394      29.198617      79.101501       0.673061       0.366556      -1.128207       0.012548      -0.025529      -0.043711       0.052152      -0.025557       0.053731       0.034813       0.021824       0.086788      -0.077098       0.006289       0.070810              9.948207       7.305443       1.923895       2.729244       8.913661       3.348689      13.625517           0.050731
          134              O       3.358817       1.391425       2.097866      -0.528158      32.627634 0.51684425E+03  0.12287069E+05                                 8.052829                            7.041981       0.671660       2.272294                    0.996715      27.150066      70.673794       0.716071       0.359800      -1.139815      -0.014384       0.000392       0.028764       0.032162      -0.105013       0.020390       0.012193       0.070100       0.158519      -0.139605       0.052554       0.087052              8.812087       7.256822      -0.220016      -1.254242       5.574357      -0.856213      13.605083           0.012384
          135              O       0.733129       0.695152       1.046577      -0.547578      40.633407 0.68254021E+03  0.17506908E+05                                 9.556673                            8.299230      -0.268202       1.954550                    0.995406      28.878014      79.744136       0.631025       0.378424      -1.118290       0.023295      -0.003290      -0.003634       0.023805      -0.000256      -0.000231      -0.009872       0.007575      -0.205592      -0.069506       0.031445       0.038061             10.361965      10.115745      -3.941345       1.588229      11.523373      -2.417405       9.446777           0.042850
          136              O      -0.740666      12.730478       0.697571      -0.553717      38.175492 0.58917728E+03  0.14488024E+05                                 8.998432                            7.531617       0.266147       2.140282                    0.995070      27.704612      73.596374       0.689892       0.361045      -1.137644      -0.004604       0.043198      -0.008260       0.044221       0.020813      -0.028116       0.037780       0.046473      -0.055854      -0.066352       0.020975       0.045378             10.097661       7.001598      -1.426045      -0.203740       8.703760       3.666779      14.587624           0.043213

******************************************************
Auxiliary information for the entire system
The total spin magnetic moment of the unit cell is   11.987142
The total net atomic charge of the unit cell is   -0.000003
Accuracy of reproducing the electrostatic potential in the unit cell:
  The inner radius (bohr) =    5.0000
  The outer radius (bohr) =   12.0000
  Valid grid points have density less than (e/(bohr^3)) =    0.0001
  The number of valid grid points were=        16508
  The rms potential error without charges in kcal/mol is=      5.99516
  The rms potential error with partial charges in kcal/mol is=      0.50062
  The RRMSE value at monopole order=      0.08350
  The rms potential error with partial charges and cloud penetration in kcal/mol is=      0.48939
  The RRMSE value at monopole order with cloud penetration is=      0.08163
  The rms potential error with partial charges and atomic dipoles in kcal/mol is=      0.25234
  The RRMSE value at dipole order=      0.04209
  The rms potential error with partial charges, atomic dipoles and cloud penetration in kcal/mol is=      0.22911
  The RRMSE value at dipole order with cloud penetration=      0.03822

******************************************************
The electron densities and ab initio electrostatic potential were computed in VASP using the PBE functional and
projector augmented wave method. See the main text of the journal article for a description of computational details.
The atomic charges, dipoles, and quadrupoles were computed with the DDEC6 method as described in
(a) T. A. Manz and N. Gabaldon Limas, RSC Adv. 6 (2016) 47771-47801 DOI: 10.1039/c6ra04656h
(b) N. Gabaldon Limas and T. A. Manz, RSC Adv. 8 (2018) 2678-2707 DOI: 10.1039/c7ra11829e.
For each atom in the material, the electron cloud parameters were fit to the spherically averaged atom-in-material
electron density using radial positions for which this density was between 10^-4 and 10^-2 electrons per cubic bohr.
The polarizabilities, dispersion coefficients, and quantum Drude oscillator (QDO) parameters were fit using the MCLF method.
The magnetic structure of the system was optimized in VASP from the default ferromagnetic initial guess using spin polarization.
The atomic spin moments (ASMs) were computed on this optimized magnetic structure using the DDEC6 partition as inputs
to the method of T. A. Manz and D. S. Sholl, J. Chem. Theory Comput. 7 (2011) 4146-4164 DOI: 10.1021/ct200539n.
The RMSE and RRMSE were computed using a uniform grid with Ewald summation.
