# Supplementary material for: A collection of forcefield precursors for metal–organic frameworks
Source: RSC Adv. 2019 Nov 13;9(63):36492–507. doi: 10.1039/c9ra07327b (PMC9075174; doi:10.1039/c9ra07327b)
Supplement: RA-009-C9RA07327B-s4178 [file RA-009-C9RA07327B-s4178.xyz]

  128
jmolscript: load "" {1 1 1} spacegroup "x,y,z" unitcell [{      8.267000     0.000000     0.000000 }, {     -3.642271    12.837297     0.000000 }, {      0.000000     0.000000    14.724000 }]
Co     1.271404     4.743766     1.224301     0.859251
Co    -0.780175     8.093531     8.586301     0.859219
Co     3.353325     8.093531    13.499699     0.859015
Co     5.404904     4.743766     6.137699     0.858980
H     -1.470667     8.685715     4.428979     0.118527
H     -0.309705     7.504684     0.826016     0.112597
H     -2.570013     9.305757     1.758046     0.113246
H     -1.239689     9.666485     1.024790     0.101552
H     -0.670122    10.983591     2.812284     0.137252
H     -1.956548    11.467557     2.058415     0.145311
H     -2.088435    10.699887     3.418913     0.134694
H      3.908477     3.441679     1.610806     0.100208
H      5.110604     1.564867     1.239761     0.128631
H      2.085692     0.192559    13.778719     0.124675
H      1.013223     2.163085    14.160071     0.087005
H      1.961896     4.151582    11.790979     0.118515
H      0.800934     5.332613     8.188016     0.112579
H      3.061242     3.531540     9.120046     0.113249
H      1.730918     3.170812     8.386790     0.101547
H      1.161351     1.853706    10.174284     0.137256
H      2.447777     1.369740     9.420415     0.145316
H      2.579664     2.137410    10.780913     0.134692
H      4.849752     9.395618     8.972806     0.100202
H      3.647625    11.272430     8.601761     0.128624
H     -1.594463    12.644738     6.416719     0.124657
H     -0.521994    10.674212     6.798071     0.086980
H      6.095396     4.151582    10.295021     0.118505
H      4.934434     5.332613    13.897984     0.112566
H      7.194742     3.531540    12.965954     0.113240
H      5.864418     3.170812    13.699210     0.101535
H      5.294851     1.853706    11.911716     0.137254
H      6.581277     1.369740    12.665585     0.145307
H      6.713164     2.137410    11.305087     0.134698
H      0.716252     9.395618    13.113194     0.100207
H     -0.485875    11.272430    13.484239     0.128624
H      2.539037    12.644738     0.945281     0.124660
H      3.611506    10.674212     0.563929     0.086991
H      2.662833     8.685715     2.933021     0.118519
H      3.823795     7.504684     6.535984     0.112600
H      1.563487     9.305757     5.603954     0.113254
H      2.893811     9.666485     6.337210     0.101559
H      3.463378    10.983591     4.549716     0.137255
H      2.176952    11.467557     5.303585     0.145322
H      2.045065    10.699887     3.943087     0.134687
H     -0.225023     3.441679     5.751194     0.100204
H      0.977104     1.564867     6.122239     0.128631
H      6.219192     0.192559     8.307281     0.124674
H      5.146723     2.163085     7.925929     0.087002
C      1.216999     5.057895     4.084438     0.556669
C      0.335023     6.173456     3.592656     0.067499
C     -1.003563     8.102902     3.876829    -0.155693
C     -0.975481     8.350662     2.520749     0.117836
C     -0.303714     7.401985     1.750684     0.031751
C     -0.537443     6.792214     5.924938     0.641122
C     -1.637215     9.529126     1.899396    -0.172701
C     -1.584241    10.773060     2.604676    -0.443476
C      3.531124     2.772856     1.086631     0.130536
C      4.261224     1.641890     0.870188    -0.180040
C      3.757713     0.625176     0.116320     0.100033
C      2.490929     0.844694    14.304366    -0.202115
C      1.843445     2.028293    14.557619     0.079300
C     -0.368024     7.028420     4.439286    -0.052502
C     -0.725770     7.779402    11.446438     0.556658
C      0.156206     6.663841    10.954656     0.067520
C      1.494792     4.734395    11.238829    -0.155702
C      1.466710     4.486635     9.882749     0.117828
C      0.794943     5.435312     9.112684     0.031760
C      1.028672     6.045083    13.286938     0.641189
C      2.128444     3.308171     9.261396    -0.172702
C      2.075470     2.064237     9.966676    -0.443477
C      5.227105    10.064441     8.448631     0.130524
C      4.497005    11.195407     8.232188    -0.180063
C     -3.266484    12.212121     7.478320     0.100011
C     -1.999700    11.992603     6.942366    -0.202149
C     -1.352216    10.809004     7.195619     0.079267
C      0.859253     5.808877    11.801286    -0.052521
C      3.407730     7.779402    10.639562     0.556656
C      4.289706     6.663841    11.131344     0.067493
C      5.628292     4.734395    10.847171    -0.155737
C      5.600210     4.486635    12.203251     0.117816
C      4.928443     5.435312    12.973316     0.031710
C      5.162172     6.045083     8.799062     0.641138
C      6.261944     3.308171    12.824604    -0.172700
C      6.208970     2.064237    12.119324    -0.443479
C      1.093605    10.064441    13.637369     0.130525
C      0.363505    11.195407    13.853812    -0.180044
C      0.867016    12.212121    14.607680     0.100014
C      2.133800    11.992603     0.419634    -0.202139
C      2.781284    10.809004     0.166381     0.079289
C      4.992753     5.808877    10.284714    -0.052523
C      5.350499     5.057895     3.277562     0.556657
C      4.468523     6.173456     3.769344     0.067493
C      3.129937     8.102902     3.485171    -0.155728
C      3.158019     8.350662     4.841251     0.117839
C      3.829786     7.401985     5.611316     0.031764
C      3.596057     6.792214     1.437062     0.641151
C      2.496285     9.529126     5.462604    -0.172702
C      2.549259    10.773060     4.757324    -0.443476
C     -0.602376     2.772856     6.275369     0.130510
C      0.127724     1.641890     6.491812    -0.180067
C      7.891213     0.625176     7.245680     0.100012
C      6.624429     0.844694     7.781634    -0.202134
C      5.976945     2.028293     7.528381     0.079275
C      3.765476     7.028420     2.922714    -0.052554
N      0.346230     6.358313     2.259545    -0.256114
N      2.315005     2.976969     0.595144    -0.217004
N      0.144999     6.478984     9.621545    -0.256098
N     -1.823776     9.860328     7.957144    -0.217016
N      4.278499     6.478984    12.464455    -0.256101
N      2.309724     9.860328    14.128856    -0.216942
N      4.479730     6.358313     5.102455    -0.256067
N      6.448505     2.976969     6.766856    -0.216987
O      1.595353     4.216795     3.212630    -0.579234
O      1.533545     5.040693     5.267953    -0.526574
O     -1.068277     5.729029     6.307467    -0.553653
O     -0.185052     7.735498     6.662463    -0.548258
O     -1.104124     8.620502    10.574630    -0.579278
O     -1.042316     7.796604    12.629953    -0.526658
O      1.559506     7.108268    13.669467    -0.553713
O      0.676281     5.101799    14.024463    -0.548266
O      3.029376     8.620502    11.511370    -0.579275
O      3.091184     7.796604     9.456047    -0.526682
O      5.693006     7.108268     8.416533    -0.553726
O      4.809781     5.101799     8.061537    -0.548208
O      5.728853     4.216795     4.149370    -0.579249
O      5.667045     5.040693     2.094047    -0.526629
O      3.065223     5.729029     1.054533    -0.553662
O      3.948448     7.735498     0.699537    -0.548104

The following XYZ coordinates are in angstroms. Other properties are in atomic units.
The sperically averaged electron density of each atom fit to a function of the form exp(a - br)
eigen_1, eigen_2 and eigen_3 are the three eigenvalues of traceless quadrupole moment tensor
  atom number  atomic symbol              X              Y              Z     net charge C6 coefficient C8 coefficient C10 coefficient fluctuating dipole atomic polarizability isotropic forcefield polarizability              a              b squared Pearson coefficient          <r^3>          <r^4>         wp_QDO          m_QDO          q_QDO       dipole_x       dipole_y       dipole_z         dipole            Qxy            Qxz            Qyz     Q(x^2-y^2)  Q(3z^2 - R^2)        eigen_1        eigen_2        eigen_3 static polarizability      alpha(xx)      alpha(xy)      alpha(xz)      alpha(yy)      alpha(yz)      alpha(zz) atomic spin moment
            1             Co       1.271404       4.743766       1.224301       0.859251     108.309626 0.22853004E+04  0.75372172E+05                                16.999188                           14.371881       0.869269       2.126208                    0.995536      47.414704     125.811139       0.547928       0.338934      -1.209310      -0.020985      -0.023987      -0.024026       0.039912       0.141626       0.074602      -0.119951       0.344260      -0.016024      -0.288090       0.057934       0.230156             19.632526      15.971873      -3.365080      -3.459113      17.124452       3.639211      25.801252           2.823973
            2             Co      -0.780175       8.093531       8.586301       0.859219     108.309768 0.22852964E+04  0.75372917E+05                                17.000377                           14.372842       0.868830       2.126076                    0.995538      47.411779     125.809056       0.547847       0.338980      -1.209254       0.021008       0.023938      -0.024006       0.039883       0.141678      -0.074876       0.120180       0.343979      -0.016843      -0.288225       0.057969       0.230256             19.633979      15.972951      -3.365414       3.459452      17.125885      -3.639599      25.803102           2.823818
            3             Co       3.353325       8.093531      13.499699       0.859015     108.323806 0.22856862E+04  0.75388951E+05                                17.001618                           14.373901       0.869023       2.126091                    0.995540      47.415938     125.822548       0.547837       0.338972      -1.209262       0.020879       0.024122       0.024189       0.040036       0.141055       0.074568      -0.119417       0.344466      -0.013666      -0.287600       0.058000       0.229600             19.635370      15.974140      -3.365620      -3.459813      17.126887       3.639823      25.805083           2.823708
            4             Co       5.404904       4.743766       6.137699       0.858980     108.329732 0.22858207E+04  0.75395132E+05                                17.002960                           14.374927       0.868604       2.125961                    0.995539      47.415404     125.826039       0.547778       0.339001      -1.209226      -0.021052      -0.023957       0.024013       0.039922       0.141842      -0.074868       0.120216       0.344298      -0.016583      -0.288452       0.058023       0.230429             19.637063      15.975353      -3.366019       3.460187      17.128429      -3.640261      25.807408           2.823250
            5              H      -1.470667       8.685715       4.428979       0.118527       0.911259 0.68685762E+01  0.65712389E+02                                 1.621196                            1.588693      -1.042608       2.391506                    0.996817       3.590188      10.329176       0.464602       1.377986      -0.687422      -0.017654       0.017713       0.018773       0.031271      -0.006795      -0.004428      -0.000499      -0.005574       0.016394      -0.011040       0.003335       0.007705              1.619489       1.555653      -0.250251      -0.200396       1.630222       0.190859       1.672592          -0.000274
            6              H      -0.309705       7.504684       0.826016       0.112597       0.943079 0.66325683E+01  0.63133394E+02                                 1.684210                            1.577787      -1.128801       2.355164                    0.995982       3.638031      10.566160       0.457175       1.407493      -0.681286      -0.004693       0.000549      -0.045496       0.045741      -0.004675       0.003902      -0.002470      -0.004484       0.027550      -0.010002      -0.001035       0.011037              1.746802       1.384517      -0.053631      -0.085935       1.397769      -0.064959       2.458120           0.000211
            7              H      -2.570013       9.305757       1.758046       0.113246       0.966666 0.71671297E+01  0.69073442E+02                                 1.669388                            1.601944      -0.909602       2.432649                    0.997389       3.659026      10.452529       0.473325       1.342705      -0.694182      -0.026434      -0.000980       0.003392       0.026669      -0.002144      -0.000598       0.002994       0.001296      -0.014560      -0.006010       0.000789       0.005221              1.703033       2.303842       0.249393       0.153273       1.456109       0.020788       1.349147          -0.000035
            8              H      -1.239689       9.666485       1.024790       0.101552       1.018516 0.77450135E+01  0.75668538E+02                                 1.693114                            1.639502      -0.869163       2.452772                    0.997724       3.617421      10.211250       0.481704       1.301466      -0.703643       0.012928       0.008385      -0.019345       0.024732      -0.002912      -0.003627       0.002871      -0.011992       0.008411      -0.008847       0.000815       0.008032              1.710046       1.574059       0.077517      -0.375275       1.505653      -0.184457       2.050426          -0.000040
            9              H      -0.670122      10.983591       2.812284       0.137252       1.016805 0.77734507E+01  0.75400892E+02                                 1.646184                            1.608413      -0.849101       2.472163                    0.999431       3.362963       9.211092       0.505977       1.247994      -0.716863       0.014373      -0.007322      -0.002728       0.016360      -0.002103       0.000219       0.004059       0.002051      -0.007671      -0.005700       0.001260       0.004441              1.639861       2.117707       0.231293       0.163239       1.435397       0.013067       1.366478          -0.000019
           10              H      -1.956548      11.467557       2.058415       0.145311       1.002118 0.72105330E+01  0.68216453E+02                                 1.596772                            1.522179      -0.820102       2.493784                    0.999602       3.173384       8.412780       0.537266       1.205022      -0.727645      -0.006103       0.003060      -0.013743       0.015346      -0.000687       0.003933       0.002882      -0.004638       0.007013      -0.006017       0.000444       0.005573              1.620402       1.414428      -0.235023       0.155456       1.909125      -0.426174       1.537654           0.000022
           11              H      -2.088435      10.699887       3.418913       0.134694       0.973165 0.72197249E+01  0.68712725E+02                                 1.588780                            1.541182      -0.921582       2.436667                    0.998787       3.351402       9.077467       0.521640       1.233725      -0.719295      -0.009604      -0.013826       0.006109       0.017909       0.004754      -0.002215      -0.001404      -0.006115      -0.005245      -0.005298      -0.001830       0.007128              1.585936       1.554312       0.014349      -0.396568       1.333467      -0.041449       1.870029          -0.000036
           12              H       3.908477       3.441679       1.610806       0.100208       1.064799 0.72788711E+01  0.70971224E+02                                 1.824849                            1.648543      -1.262085       2.277331                    0.994520       3.851533      11.350963       0.448663       1.400128      -0.681638       0.018755       0.032061       0.027763       0.046373      -0.002310       0.008499       0.008143      -0.000800       0.005058      -0.012763       0.001482       0.011281              1.932529       1.609437       0.301610       0.240885       2.355662       0.630622       1.832489          -0.000004
           13              H       5.110604       1.564867       1.239761       0.128631       1.036975 0.76307005E+01  0.73737319E+02                                 1.673055                            1.602938      -0.861730       2.481952                    0.999276       3.302255       9.053095       0.501976       1.262700      -0.714153       0.031286      -0.000419       0.015757       0.035032      -0.002978       0.009461       0.006223       0.009120      -0.014848      -0.014105       0.001851       0.012254              1.678015       1.969537      -0.147637       0.234144       1.606722       0.008816       1.457785           0.000196
           14              H       2.085692       0.192559      13.778719       0.124675       1.036661 0.74650166E+01  0.71180913E+02                                 1.619737                            1.544074      -0.854797       2.476974                    0.999424       3.213609       8.530144       0.536335       1.197669      -0.729355      -0.016453      -0.024656      -0.020672       0.036138      -0.000554       0.012217       0.010229      -0.000351      -0.018848      -0.018396       0.003718       0.014678              1.632546       1.513244       0.120288       0.164944       1.900608       0.257457       1.483787           0.000222
           15              H       1.013223       2.163085      14.160071       0.087005       1.088475 0.75493255E+01  0.72927043E+02                                 1.737298                            1.595032      -0.877490       2.453169                    0.998713       3.493179       9.648794       0.501723       1.263752      -0.712327      -0.038826       0.007196      -0.021726       0.045070      -0.002869       0.012399       0.009206       0.011164      -0.018502      -0.018715       0.002747       0.015968              1.800302       2.331615      -0.238838       0.459330       1.515218      -0.113241       1.554074           0.000205
           16              H       1.961896       4.151582      11.790979       0.118515       0.911312 0.68690867E+01  0.65718428E+02                                 1.621246                            1.588742      -1.042610       2.391490                    0.996816       3.590324      10.329624       0.464600       1.377968      -0.687425       0.017656      -0.017710       0.018769       0.031267      -0.006795       0.004426       0.000500      -0.005574       0.016396      -0.011040       0.003336       0.007704              1.619539       1.555701      -0.250263       0.200404       1.630270      -0.190865       1.672645          -0.000283
           17              H       0.800934       5.332613       8.188016       0.112579       0.943119 0.66328936E+01  0.63137154E+02                                 1.684245                            1.577816      -1.128791       2.355159                    0.995982       3.638090      10.566326       0.457175       1.407477      -0.681290       0.004690      -0.000548      -0.045492       0.045736      -0.004674      -0.003904       0.002470      -0.004485       0.027542      -0.010000      -0.001036       0.011036              1.746841       1.384540      -0.053632       0.085939       1.397792       0.064964       2.458190           0.000215
           18              H       3.061242       3.531540       9.120046       0.113249       0.966664 0.71671306E+01  0.69073748E+02                                 1.669414                            1.601966      -0.909679       2.432619                    0.997388       3.659087      10.452872       0.473310       1.342742      -0.694175       0.026437       0.000984       0.003394       0.026672      -0.002142       0.000599      -0.002995       0.001296      -0.014576      -0.006015       0.000792       0.005223              1.703061       2.303888       0.249398      -0.153278       1.456129      -0.020787       1.349165          -0.000037
           19              H       1.730918       3.170812       8.386790       0.101547       1.018545 0.77453032E+01  0.75672119E+02                                 1.693147                            1.639532      -0.869172       2.452761                    0.997724       3.617508      10.211565       0.481699       1.301466      -0.703643      -0.012930      -0.008385      -0.019341       0.024730      -0.002911       0.003630      -0.002871      -0.011994       0.008405      -0.008848       0.000815       0.008034              1.710080       1.574091       0.077520       0.375287       1.505681       0.184466       2.050469          -0.000041
           20              H       1.161351       1.853706      10.174284       0.137256       1.016820 0.77735969E+01  0.75402611E+02                                 1.646192                            1.608421      -0.849131       2.472145                    0.999431       3.362993       9.211171       0.505980       1.247983      -0.716865      -0.014373       0.007323      -0.002731       0.016361      -0.002103      -0.000218      -0.004058       0.002052      -0.007673      -0.005700       0.001259       0.004441              1.639869       2.117720       0.231295      -0.163240       1.435403      -0.013067       1.366484          -0.000022
           21              H       2.447777       1.369740       9.420415       0.145316       1.002114 0.72105189E+01  0.68216415E+02                                 1.596781                            1.522187      -0.820104       2.493786                    0.999602       3.173392       8.412859       0.537258       1.205038      -0.727641       0.006103      -0.003060      -0.013745       0.015348      -0.000687      -0.003933      -0.002881      -0.004637       0.007011      -0.006015       0.000444       0.005572              1.620411       1.414436      -0.235024      -0.155458       1.909135       0.426178       1.537663           0.000024
           22              H       2.579664       2.137410      10.780913       0.134692       0.973186 0.72199184E+01  0.68714910E+02                                 1.588789                            1.541191      -0.921589       2.436657                    0.998787       3.351437       9.077534       0.521645       1.233707      -0.719299       0.009605       0.013828       0.006105       0.017909       0.004754       0.002215       0.001404      -0.006115      -0.005249      -0.005298      -0.001831       0.007129              1.585945       1.554321       0.014350       0.396571       1.333474       0.041451       1.870040          -0.000044
           23              H       4.849752       9.395618       8.972806       0.100202       1.064784 0.72787416E+01  0.70969680E+02                                 1.824840                            1.648534      -1.262091       2.277331                    0.994520       3.851511      11.350894       0.448662       1.400137      -0.681637      -0.018753      -0.032062       0.027765       0.046374      -0.002310      -0.008499      -0.008144      -0.000797       0.005051      -0.012764       0.001483       0.011281              1.932520       1.609428       0.301606      -0.240881       2.355655      -0.630619       1.832478           0.000009
           24              H       3.647625      11.272430       8.601761       0.128624       1.037003 0.76309537E+01  0.73740306E+02                                 1.673075                            1.602956      -0.861744       2.481937                    0.999275       3.302317       9.053269       0.501978       1.262687      -0.714156      -0.031284       0.000417       0.015757       0.035031      -0.002977      -0.009462      -0.006224       0.009118      -0.014849      -0.014106       0.001852       0.012254              1.678035       1.969559      -0.147640      -0.234146       1.606747      -0.008818       1.457801           0.000211
           25              H      -1.594463      12.644738       6.416719       0.124657       1.036785 0.74661729E+01  0.71194906E+02                                 1.619878                            1.544203      -0.854918       2.476899                    0.999423       3.213873       8.531105       0.536307       1.197683      -0.729351       0.016452       0.024653      -0.020668       0.036133      -0.000557      -0.012218      -0.010228      -0.000349      -0.018854      -0.018397       0.003721       0.014676              1.632691       1.513374       0.120296      -0.164963       1.900794      -0.257488       1.483906           0.000226
           26              H      -0.521994      10.674212       6.798071       0.086980       1.088562 0.75500849E+01  0.72936306E+02                                 1.737395                            1.595115      -0.877613       2.453099                    0.998712       3.493383       9.649525       0.501708       1.263757      -0.712325       0.038825      -0.007197      -0.021723       0.045067      -0.002869      -0.012401      -0.009204       0.011164      -0.018505      -0.018715       0.002746       0.015970              1.800407       2.331759      -0.238863      -0.459364       1.515307       0.113250       1.554155           0.000222
           27              H       6.095396       4.151582      10.295021       0.118505       0.911329 0.68692579E+01  0.65720521E+02                                 1.621271                            1.588765      -1.042637       2.391473                    0.996816       3.590385      10.329858       0.464594       1.377974      -0.687423       0.017652      -0.017711      -0.018770       0.031267      -0.006796      -0.004427      -0.000501      -0.005577       0.016397      -0.011042       0.003338       0.007705              1.619564       1.555723      -0.250268      -0.200408       1.630296       0.190869       1.672673          -0.000280
           28              H       4.934434       5.332613      13.897984       0.112566       0.943139 0.66330965E+01  0.63139635E+02                                 1.684274                            1.577845      -1.128777       2.355159                    0.995981       3.638189      10.566696       0.457169       1.407484      -0.681288       0.004690      -0.000546       0.045491       0.045735      -0.004677       0.003901      -0.002469      -0.004482       0.027546      -0.010002      -0.001034       0.011035              1.746871       1.384567      -0.053635      -0.085942       1.397820      -0.064962       2.458225           0.000206
           29              H       7.194742       3.531540      12.965954       0.113240       0.966695 0.71674074E+01  0.69077002E+02                                 1.669439                            1.601989      -0.909652       2.432623                    0.997388       3.659151      10.453059       0.473311       1.342729      -0.694177       0.026435       0.000986      -0.003396       0.026671      -0.002141      -0.000599       0.002996       0.001296      -0.014581      -0.006017       0.000795       0.005222              1.703087       2.303929       0.249404       0.153281       1.456149       0.020788       1.349183          -0.000043
           30              H       5.864418       3.170812      13.699210       0.101535       1.018593 0.77457702E+01  0.75677850E+02                                 1.693200                            1.639581      -0.869214       2.452734                    0.997723       3.617622      10.211978       0.481692       1.301465      -0.703643      -0.012932      -0.008383       0.019339       0.024728      -0.002911      -0.003632       0.002871      -0.011995       0.008404      -0.008849       0.000815       0.008034              1.710135       1.574139       0.077524      -0.375304       1.505727      -0.184475       2.050540          -0.000051
           31              H       5.294851       1.853706      11.911716       0.137254       1.016819 0.77735881E+01  0.75402498E+02                                 1.646191                            1.608420      -0.849127       2.472147                    0.999431       3.362991       9.211161       0.505980       1.247983      -0.716865      -0.014372       0.007325       0.002728       0.016360      -0.002104       0.000218       0.004058       0.002051      -0.007671      -0.005700       0.001258       0.004441              1.639867       2.117714       0.231295       0.163240       1.435403       0.013068       1.366484          -0.000023
           32              H       6.581277       1.369740      12.665585       0.145307       1.002133 0.72106702E+01  0.68217982E+02                                 1.596777                            1.522184      -0.820106       2.493775                    0.999602       3.173416       8.412841       0.537271       1.205007      -0.727648       0.006103      -0.003059       0.013743       0.015345      -0.000687       0.003933       0.002882      -0.004637       0.007011      -0.006016       0.000444       0.005572              1.620407       1.414433      -0.235023       0.155456       1.909130      -0.426174       1.537658           0.000020
           33              H       6.713164       2.137410      11.305087       0.134698       0.973170 0.72197848E+01  0.68713459E+02                                 1.588786                            1.541188      -0.921606       2.436656                    0.998787       3.351421       9.077539       0.521639       1.233725      -0.719295       0.009604       0.013829      -0.006108       0.017910       0.004754      -0.002215      -0.001405      -0.006115      -0.005247      -0.005298      -0.001831       0.007129              1.585942       1.554318       0.014348      -0.396569       1.333473      -0.041448       1.870036          -0.000043
           34              H       0.716252       9.395618      13.113194       0.100207       1.064756 0.72785068E+01  0.70966787E+02                                 1.824807                            1.648507      -1.262080       2.277342                    0.994520       3.851427      11.350581       0.448665       1.400137      -0.681637      -0.018752      -0.032062      -0.027769       0.046376      -0.002312       0.008497       0.008143      -0.000803       0.005054      -0.012763       0.001485       0.011278              1.932483       1.609400       0.301600       0.240876       2.355604       0.630601       1.832444           0.000007
           35              H      -0.485875      11.272430      13.484239       0.128624       1.036937 0.76303031E+01  0.73732096E+02                                 1.672976                            1.602866      -0.861707       2.481963                    0.999276       3.302147       9.052544       0.502004       1.262653      -0.714164      -0.031286       0.000417      -0.015760       0.035033      -0.002977       0.009461       0.006223       0.009123      -0.014850      -0.014105       0.001850       0.012255              1.677934       1.969434      -0.147622       0.234128       1.606645       0.008815       1.457722           0.000209
           36              H       2.539037      12.644738       0.945281       0.124660       1.036737 0.74657307E+01  0.71189610E+02                                 1.619830                            1.544160      -0.854863       2.476933                    0.999423       3.213770       8.530757       0.536313       1.197687      -0.729350       0.016452       0.024656       0.020669       0.036136      -0.000556       0.012217       0.010229      -0.000351      -0.018849      -0.018396       0.003719       0.014677              1.632642       1.513332       0.120296       0.164959       1.900726       0.257477       1.483868           0.000220
           37              H       3.611506      10.674212       0.563929       0.086991       1.088345 0.75481841E+01  0.72912898E+02                                 1.737141                            1.594899      -0.877148       2.453329                    0.998717       3.492874       9.647588       0.501752       1.263732      -0.712333       0.038829      -0.007199       0.021714       0.045067      -0.002878       0.012389       0.009215       0.011162      -0.018498      -0.018720       0.002762       0.015958              1.800134       2.331374      -0.238807       0.459266       1.515087      -0.113227       1.553940           0.000223
           38              H       2.662833       8.685715       2.933021       0.118519       0.911344 0.68694214E+01  0.65722523E+02                                 1.621290                            1.588784      -1.042682       2.391453                    0.996815       3.590426      10.330035       0.464591       1.377973      -0.687423      -0.017654       0.017712      -0.018767       0.031266      -0.006796       0.004427       0.000501      -0.005574       0.016390      -0.011041       0.003338       0.007703              1.619583       1.555742      -0.250273       0.200410       1.630316      -0.190870       1.672690          -0.000277
           39              H       3.823795       7.504684       6.535984       0.112600       0.943082 0.66325688E+01  0.63133340E+02                                 1.684207                            1.577782      -1.128800       2.355164                    0.995982       3.638004      10.566044       0.457178       1.407485      -0.681288      -0.004689       0.000547       0.045494       0.045738      -0.004674      -0.003904       0.002470      -0.004487       0.027540      -0.010000      -0.001035       0.011036              1.746799       1.384511      -0.053630       0.085935       1.397764       0.064961       2.458122           0.000213
           40              H       1.563487       9.305757       5.603954       0.113254       0.966638 0.71668873E+01  0.69070776E+02                                 1.669383                            1.601938      -0.909625       2.432648                    0.997388       3.659013      10.452593       0.473315       1.342741      -0.694175      -0.026437      -0.000982      -0.003390       0.026672      -0.002143       0.000598      -0.002996       0.001298      -0.014577      -0.006016       0.000793       0.005223              1.703028       2.303836       0.249390      -0.153276       1.456105      -0.020787       1.349144          -0.000032
           41              H       2.893811       9.666485       6.337210       0.101559       1.018503 0.77449076E+01  0.75667368E+02                                 1.693111                            1.639499      -0.869167       2.452774                    0.997724       3.617416      10.211281       0.481699       1.301480      -0.703640       0.012929       0.008385       0.019344       0.024732      -0.002912       0.003630      -0.002871      -0.011994       0.008407      -0.008849       0.000814       0.008034              1.710044       1.574058       0.077517       0.375274       1.505652       0.184459       2.050423          -0.000038
           42              H       3.463378      10.983591       4.549716       0.137255       1.016828 0.77736883E+01  0.75403821E+02                                 1.646211                            1.608438      -0.849134       2.472145                    0.999431       3.363018       9.211300       0.505973       1.247995      -0.716862       0.014373      -0.007323       0.002732       0.016361      -0.002103      -0.000218      -0.004059       0.002052      -0.007674      -0.005700       0.001259       0.004442              1.639888       2.117747       0.231300      -0.163241       1.435419      -0.013067       1.366497          -0.000018
           43              H       2.176952      11.467557       5.303585       0.145322       1.002102 0.72104066E+01  0.68215149E+02                                 1.596774                            1.522180      -0.820093       2.493795                    0.999602       3.173370       8.412813       0.537256       1.205046      -0.727639      -0.006104       0.003060       0.013747       0.015349      -0.000687      -0.003933      -0.002882      -0.004636       0.007012      -0.006016       0.000444       0.005572              1.620405       1.414432      -0.235023      -0.155457       1.909126       0.426176       1.537658           0.000025
           44              H       2.045065      10.699887       3.943087       0.134687       0.973206 0.72201060E+01  0.68717177E+02                                 1.588813                            1.541213      -0.921613       2.436642                    0.998787       3.351484       9.077708       0.521641       1.233710      -0.719299      -0.009605      -0.013827      -0.006104       0.017908       0.004754       0.002215       0.001405      -0.006114      -0.005252      -0.005297      -0.001831       0.007129              1.585969       1.554345       0.014350       0.396580       1.333494       0.041452       1.870068          -0.000036
           45              H      -0.225023       3.441679       5.751194       0.100204       1.064841 0.72792238E+01  0.70975516E+02                                 1.824893                            1.648578      -1.262102       2.277315                    0.994519       3.851638      11.351337       0.448660       1.400120      -0.681639       0.018749       0.032061      -0.027760       0.046369      -0.002311      -0.008500      -0.008145      -0.000794       0.005047      -0.012766       0.001485       0.011281              1.932579       1.609472       0.301615      -0.240889       2.355733      -0.630645       1.832531          -0.000001
           46              H       0.977104       1.564867       6.122239       0.128631       1.037021 0.76311210E+01  0.73742272E+02                                 1.673084                            1.602964      -0.861758       2.481925                    0.999275       3.302361       9.053389       0.501981       1.262673      -0.714158       0.031284      -0.000418      -0.015754       0.035029      -0.002977      -0.009462      -0.006225       0.009118      -0.014851      -0.014107       0.001852       0.012254              1.678044       1.969566      -0.147643      -0.234144       1.606759      -0.008819       1.457807           0.000205
           47              H       6.219192       0.192559       8.307281       0.124674       1.036753 0.74658820E+01  0.71191415E+02                                 1.619842                            1.544170      -0.854881       2.476921                    0.999423       3.213811       8.530888       0.536314       1.197679      -0.729352      -0.016452      -0.024654       0.020670       0.036135      -0.000556      -0.012218      -0.010228      -0.000349      -0.018852      -0.018397       0.003720       0.014677              1.632654       1.513341       0.120293      -0.164957       1.900745      -0.257479       1.483876           0.000227
           48              H       5.146723       2.163085       7.925929       0.087002       1.088543 0.75499134E+01  0.72934096E+02                                 1.737356                            1.595082      -0.877585       2.453113                    0.998712       3.493333       9.649290       0.501721       1.263734      -0.712330      -0.038822       0.007199       0.021723       0.045065      -0.002870      -0.012399      -0.009206       0.011163      -0.018505      -0.018717       0.002749       0.015968              1.800365       2.331698      -0.238853      -0.459348       1.515274       0.113246       1.554123           0.000215
           49              C       1.216999       5.057895       4.084438       0.556669      22.026330 0.26478892E+03  0.56057678E+04                                 7.367791                            5.893654      -0.333129       1.943338                    0.998338      23.540141      68.365492       0.588126       0.491927      -1.001412       0.041153      -0.066625       0.010451       0.079005       0.072452      -0.041826      -0.018504       0.055810      -0.174011      -0.072292      -0.045851       0.118143              8.126305       6.402508      -2.098746       0.330202       7.037891       0.347270      10.938516          -0.000215
           50              C       0.335023       6.173456       3.592656       0.067499      32.152274 0.43743808E+03  0.10367840E+05                                 9.155915                            7.292060      -0.322432       1.904941                    0.998766      27.984475      82.528273       0.566917       0.455843      -1.033599      -0.038357       0.035032      -0.053076       0.074267       0.052981       0.008667      -0.008012       0.018343      -0.059566      -0.048613      -0.015110       0.063723             10.329847       9.322037      -3.971169      -1.166846       8.944312      -0.394107      12.723193          -0.001646
           51              C      -1.003563       8.102902       3.876829      -0.155693      29.934054 0.45167469E+03  0.10781603E+05                                 8.508750                            7.212752      -0.011904       1.976068                    0.997932      29.936229      88.337907       0.594075       0.431924      -1.048565      -0.003535      -0.024638       0.009995       0.026822       0.011996       0.001974       0.011242       0.005999      -0.111895      -0.039590       0.007506       0.032084              9.127179       6.837961      -2.448972       0.310979       8.564089      -2.470670      11.979487          -0.004686
           52              C      -0.975481       8.350662       2.520749       0.117836      29.008714 0.38908472E+03  0.88577388E+04                                 8.306661                            6.660601       0.150096       2.082688                    0.999649      25.280085      70.488883       0.629236       0.427577      -1.061884      -0.040353       0.032322      -0.001938       0.051739      -0.006713       0.009414      -0.001688      -0.034058      -0.026971      -0.020752      -0.002436       0.023188              9.181032       6.883810      -3.611666       0.157362      10.456624      -2.103877      10.202661           0.002212
           53              C      -0.303714       7.401985       1.750684       0.031751      26.562127 0.36639601E+03  0.83047318E+04                                 7.909911                            6.533432       0.091716       2.045405                    0.998808      27.004238      77.787841       0.618540       0.436881      -1.045010       0.013917      -0.071698       0.016967       0.074981       0.043977       0.021205      -0.017576       0.059476      -0.000932      -0.063373       0.007921       0.055452              8.544401       7.025372      -3.100721      -0.581683       8.265801      -0.421089      10.342029          -0.002769
           54              C      -0.537443       6.792214       5.924938       0.641122      21.440447 0.24241641E+03  0.50314176E+04                                 7.343568                            5.686867      -0.336380       1.953689                    0.998848      22.646926      65.603438       0.589878       0.500283      -0.994962       0.003482      -0.006819       0.063658       0.064117      -0.070749       0.023626      -0.012718       0.078471      -0.143360      -0.057219      -0.052148       0.109368              8.435869       5.547470       1.959258      -0.831007       7.663625      -0.111377      12.096511           0.007287
           55              C      -1.637215       9.529126       1.899396      -0.172701      25.560026 0.39205792E+03  0.90590621E+04                                 7.701064                            6.675565      -0.178780       1.945929                    0.998141      28.904857      84.707746       0.621893       0.426243      -1.049032       0.028726       0.056334       0.086294       0.106983      -0.011860      -0.009044       0.010478      -0.054606       0.001530      -0.031547      -0.002433       0.033981              8.152514       7.185776      -0.901786       0.441969      10.603232      -0.725354       6.668533           0.000372
           56              C      -1.584241      10.773060       2.604676      -0.443476      24.061600 0.39659957E+03  0.91347687E+04                                 7.019014                            6.408186       0.406559       2.085119                    0.999370      31.349920      89.924352       0.684875       0.388284      -1.080323      -0.006769      -0.100565      -0.056495       0.115546       0.003051       0.002244       0.013681      -0.037180      -0.031511      -0.015845      -0.013090       0.028935              7.114230       6.204407      -0.021335      -0.172878       8.981575       0.114547       6.156709           0.000061
           57              C       3.531124       2.772856       1.086631       0.130536      27.009445 0.32430530E+03  0.71493582E+04                                 8.156450                            6.221294      -0.069810       2.014212                    0.998699      25.630000      73.464199       0.620804       0.447547      -1.035891      -0.043974      -0.011494      -0.025694       0.052211       0.027825      -0.015829      -0.023944       0.004484       0.106308      -0.046326      -0.007421       0.053747              9.411215       8.787778      -2.181826       0.948465      13.022855       3.117668       6.423012          -0.008159
           58              C       4.261224       1.641890       0.870188      -0.180040      32.458733 0.41030587E+03  0.95123091E+04                                 8.852366                            6.748148       0.293025       2.078342                    0.999696      28.867034      82.539815       0.634797       0.416191      -1.063834      -0.005053       0.005593       0.002275       0.007874       0.000027       0.007427      -0.011794       0.040071       0.033898      -0.029231       0.007500       0.021730             10.352501       8.609502      -2.736950       0.429141      16.018247       3.332873       6.429755          -0.000693
           59              C       3.757713       0.625176       0.116320       0.100033      36.154919 0.39824412E+03  0.91141581E+04                                 9.614455                            6.700493       0.031071       2.027984                    0.999429      25.932468      72.369142       0.633058       0.422762      -1.065478      -0.004586       0.005830      -0.001374       0.007544      -0.003124       0.002238       0.003184      -0.001099      -0.016175      -0.007485       0.001508       0.005977             12.324937      10.657713      -5.394175       0.484824      19.939083       2.864453       6.378015          -0.013380
           60              C       2.490929       0.844694      14.304366      -0.202115      33.679328 0.44764043E+03  0.10576657E+05                                 8.991979                            7.025110       0.248975       2.045395                    0.999787      29.700515      84.952977       0.627016       0.413436      -1.068586       0.006802       0.007379       0.005623       0.011504       0.015418       0.017441       0.024986      -0.023454       0.006107      -0.024369      -0.017167       0.041536             10.195087      10.508159      -3.926386       1.242798      14.116731       1.379288       5.960370           0.000290
           61              C       1.843445       2.028293      14.557619       0.079300      26.841875 0.32052203E+03  0.69939019E+04                                 7.793078                            5.972801       0.262027       2.091951                    0.999603      25.965497      72.296870       0.672535       0.417378      -1.061864       0.037104       0.021668       0.023005       0.048738       0.014870       0.005519      -0.026303       0.052755       0.050628      -0.049567       0.021594       0.027972              8.811992       8.774621      -2.123936       1.714620      11.593049       1.917813       6.068305          -0.005917
           62              C      -0.368024       7.028420       4.439286      -0.052502      36.222939 0.47808004E+03  0.11512776E+05                                 9.698202                            7.448856      -0.281105       1.914160                    0.998318      28.448582      82.842968       0.584409       0.435221      -1.052244      -0.013510       0.013438      -0.031712       0.036997       0.037623       0.019369       0.016109       0.006321      -0.104412      -0.041433      -0.020285       0.061717             11.355775       8.398240      -2.681990      -2.103625       8.877929      -1.265574      16.791155           0.003920
           63              C      -0.725770       7.779402      11.446438       0.556658      22.025920 0.26478253E+03  0.56056036E+04                                 7.367704                            5.893580      -0.333175       1.943325                    0.998338      23.540064      68.365287       0.588129       0.491927      -1.001411      -0.041167       0.066615       0.010453       0.079003       0.072454       0.041827       0.018511       0.055831      -0.174025      -0.072294      -0.045859       0.118153              8.126214       6.402433      -2.098722      -0.330178       7.037826      -0.347335      10.938384          -0.000201
           64              C       0.156206       6.663841      10.954656       0.067520      32.151803 0.43743052E+03  0.10367599E+05                                 9.155787                            7.291963      -0.322446       1.904939                    0.998766      27.983945      82.526030       0.566925       0.455839      -1.033603       0.038356      -0.035032      -0.053079       0.074269       0.052991      -0.008661       0.008010       0.018350      -0.059599      -0.048615      -0.015123       0.063738             10.329704       9.321923      -3.971135       1.166803       8.944197       0.394084      12.722992          -0.001615
           65              C       1.494792       4.734395      11.238829      -0.155702      29.934467 0.45168131E+03  0.10781804E+05                                 8.508815                            7.212793      -0.011875       1.976069                    0.997932      29.936608      88.339305       0.594074       0.431923      -1.048565       0.003546       0.024647       0.009985       0.026828       0.011987      -0.001972      -0.011240       0.006006      -0.111907      -0.039593       0.007515       0.032078              9.127258       6.838028      -2.449001      -0.311007       8.564145       2.470735      11.979600          -0.004681
           66              C       1.466710       4.486635       9.882749       0.117828      29.008813 0.38908652E+03  0.88577938E+04                                 8.306704                            6.660635       0.150047       2.082672                    0.999649      25.280127      70.489150       0.629231       0.427579      -1.061882       0.040361      -0.032319      -0.001936       0.051742      -0.006714      -0.009411       0.001694      -0.034051      -0.026983      -0.020748      -0.002441       0.023189              9.181088       6.883841      -3.611674      -0.157382      10.456656       2.103940      10.202767           0.002209
           67              C       0.794943       5.435312       9.112684       0.031760      26.561177 0.36637902E+03  0.83042256E+04                                 7.909639                            6.533212       0.091873       2.045460                    0.998809      27.003482      77.784337       0.618562       0.436872      -1.045018      -0.013925       0.071698       0.016962       0.074982       0.043982      -0.021194       0.017573       0.059482      -0.000966      -0.063369       0.007910       0.055459              8.544106       7.025113      -3.100596       0.581660       8.265518       0.421090      10.341688          -0.002739
           68              C       1.028672       6.045083      13.286938       0.641189      21.439680 0.24240672E+03  0.50311993E+04                                 7.343619                            5.686920      -0.336665       1.953610                    0.998848      22.646809      65.604398       0.589846       0.500312      -0.994941      -0.003495       0.006816       0.063653       0.064112      -0.070744      -0.023647       0.012708       0.078486      -0.143417      -0.057218      -0.052163       0.109380              8.435918       5.547532       1.959258       0.831012       7.663612       0.111396      12.096609           0.007277
           69              C       2.128444       3.308171       9.261396      -0.172702      25.560110 0.39206043E+03  0.90591466E+04                                 7.701105                            6.675601      -0.178821       1.945914                    0.998141      28.905071      84.708864       0.621889       0.426245      -1.049029      -0.028728      -0.056332       0.086297       0.106985      -0.011854       0.009057      -0.010478      -0.054611       0.001496      -0.031548      -0.002438       0.033986              8.152560       7.185849      -0.901775      -0.441980      10.603247       0.725402       6.668584           0.000369
           70              C       2.075470       2.064237       9.966676      -0.443477      24.061768 0.39660386E+03  0.91348972E+04                                 7.019053                            6.408226       0.406548       2.085110                    0.999371      31.350181      89.925402       0.684872       0.388284      -1.080322       0.006771       0.100567      -0.056502       0.115552       0.003054      -0.002236      -0.013672      -0.037168      -0.031533      -0.015838      -0.013089       0.028927              7.114265       6.204451      -0.021324       0.172872       8.981605      -0.114523       6.156738           0.000056
           71              C       5.227105      10.064441       8.448631       0.130524      27.009841 0.32430938E+03  0.71494772E+04                                 8.156555                            6.221347      -0.069858       2.014194                    0.998699      25.630220      73.465198       0.620799       0.447549      -1.035889       0.043983       0.011494      -0.025684       0.052214       0.027822       0.015831       0.023936       0.004480       0.106287      -0.046317      -0.007420       0.053737              9.411387       8.787891      -2.181899      -0.948458      13.023178      -3.117762       6.423091          -0.008117
           72              C       4.497005      11.195407       8.232188      -0.180063      32.459999 0.41032252E+03  0.95127989E+04                                 8.852594                            6.748279       0.293017       2.078327                    0.999696      28.867803      82.542677       0.634792       0.416190      -1.063833       0.005060      -0.005588       0.002281       0.007876       0.000029      -0.007438       0.011787       0.040084       0.033867      -0.029229       0.007490       0.021739             10.352838       8.609736      -2.737091      -0.429133      16.018867      -3.333023       6.429912          -0.000675
           73              C      -3.266484      12.212121       7.478320       0.100011      36.156562 0.39825882E+03  0.91145901E+04                                 9.614749                            6.700609       0.031062       2.027969                    0.999429      25.933152      72.371727       0.633053       0.422760      -1.065478       0.004596      -0.005834      -0.001364       0.007551      -0.003130      -0.002242      -0.003193      -0.001103      -0.016208      -0.007501       0.001512       0.005989             12.325470      10.658156      -5.394574      -0.484808      19.940063      -2.864591       6.378190          -0.013377
           74              C      -1.999700      11.992603       6.942366      -0.202149      33.681668 0.44767225E+03  0.10577628E+05                                 8.992426                            7.025367       0.248867       2.045339                    0.999787      29.701978      84.958856       0.627002       0.413437      -1.068582      -0.006803      -0.007375       0.005639       0.011510       0.015419      -0.017451      -0.024996      -0.023461       0.006083      -0.024382      -0.017168       0.041550             10.195697      10.508741      -3.926743      -1.242840      14.117724      -1.379405       5.960626           0.000302
           75              C      -1.352216      10.809004       7.195619       0.079267      26.843461 0.32054151E+03  0.69944516E+04                                 7.793416                            5.972996       0.261898       2.091891                    0.999603      25.966572      72.301125       0.672520       0.417380      -1.061860      -0.037098      -0.021665       0.023016       0.048738       0.014866      -0.005525       0.026307       0.052762       0.050626      -0.049571       0.021598       0.027972              8.812441       8.775027      -2.124136      -1.714677      11.593758      -1.917936       6.068539          -0.005877
           76              C       0.859253       5.808877      11.801286      -0.052521      36.222985 0.47808111E+03  0.11512812E+05                                 9.698231                            7.448879      -0.281091       1.914167                    0.998317      28.448655      82.843310       0.584406       0.435223      -1.052243       0.013515      -0.013426      -0.031708       0.036991       0.037626      -0.019369      -0.016096       0.006321      -0.104377      -0.041419      -0.020293       0.061712             11.355803       8.398300      -2.682040       2.103577       8.877971       1.265595      16.791138           0.003922
           77              C       3.407730       7.779402      10.639562       0.556656      22.025776 0.26478029E+03  0.56055525E+04                                 7.367732                            5.893598      -0.332929       1.943411                    0.998339      23.539982      68.365347       0.588121       0.491934      -1.001406      -0.041144       0.066619      -0.010456       0.078995       0.072448      -0.041815      -0.018505       0.055801      -0.173978      -0.072277      -0.045853       0.118130              8.126246       6.402455      -2.098733       0.330213       7.037848       0.347261      10.938435          -0.000199
           78              C       4.289706       6.663841      11.131344       0.067493      32.151517 0.43742375E+03  0.10367427E+05                                 9.155843                            7.291988      -0.322375       1.904972                    0.998765      27.984050      82.527028       0.566913       0.455849      -1.033594       0.038350      -0.035028       0.053071       0.074257       0.052970       0.008669      -0.008000       0.018361      -0.059560      -0.048600      -0.015113       0.063713             10.329781       9.321957      -3.971161      -1.166787       8.944270      -0.394139      12.723117          -0.001656
           79              C       5.628292       4.734395      10.847171      -0.155737      29.935365 0.45169764E+03  0.10782303E+05                                 8.508995                            7.212928      -0.011909       1.976049                    0.997932      29.937336      88.342210       0.594067       0.431923      -1.048564       0.003538       0.024648      -0.009986       0.026828       0.011982       0.001967       0.011243       0.005981      -0.111885      -0.039587       0.007520       0.032067              9.127461       6.838150      -2.449056       0.310979       8.564324      -2.470754      11.979909          -0.004731
           80              C       5.600210       4.486635      12.203251       0.117816      29.009264 0.38909159E+03  0.88579430E+04                                 8.306770                            6.660655       0.150037       2.082661                    0.999649      25.280459      70.490344       0.629233       0.427576      -1.061884       0.040359      -0.032318       0.001935       0.051740      -0.006721       0.009419      -0.001694      -0.034070      -0.026988      -0.020761      -0.002439       0.023201              9.181174       6.883905      -3.611742       0.157370      10.456767      -2.103926      10.202852           0.002210
           81              C       4.928443       5.435312      12.973316       0.031710      26.563353 0.36641580E+03  0.83053186E+04                                 7.910226                            6.533660       0.091595       2.045355                    0.998807      27.005234      77.792159       0.618520       0.436888      -1.045002      -0.013920       0.071700      -0.016962       0.074983       0.043964       0.021189      -0.017572       0.059498      -0.000890      -0.063365       0.007927       0.055438              8.544762       7.025670      -3.100886      -0.581729       8.266148      -0.421112      10.342468          -0.002800
           82              C       5.162172       6.045083       8.799062       0.641138      21.440437 0.24241603E+03  0.50314112E+04                                 7.343588                            5.686877      -0.336419       1.953675                    0.998848      22.646960      65.603702       0.589875       0.500285      -0.994960      -0.003484       0.006824      -0.063659       0.064118      -0.070747       0.023626      -0.012709       0.078455      -0.143361      -0.057218      -0.052144       0.109361              8.435903       5.547475       1.959245      -0.831000       7.663621      -0.111371      12.096613           0.007276
           83              C       6.261944       3.308171      12.824604      -0.172700      25.560402 0.39206433E+03  0.90592695E+04                                 7.701177                            6.675640      -0.178824       1.945906                    0.998142      28.905424      84.710362       0.621886       0.426245      -1.049027      -0.028728      -0.056328      -0.086302       0.106987      -0.011848      -0.009062       0.010483      -0.054604       0.001498      -0.031545      -0.002439       0.033984              8.152646       7.185912      -0.901816       0.441979      10.603376      -0.725389       6.668650           0.000357
           84              C       6.208970       2.064237      12.119324      -0.443479      24.061915 0.39660636E+03  0.91349713E+04                                 7.019091                            6.408254       0.406526       2.085102                    0.999371      31.350302      89.925906       0.684869       0.388285      -1.080321       0.006768       0.100570       0.056492       0.115548       0.003049       0.002242       0.013669      -0.037175      -0.031529      -0.015842      -0.013085       0.028927              7.114308       6.204460      -0.021339      -0.172875       8.981691       0.114574       6.156772           0.000050
           85              C       1.093605      10.064441      13.637369       0.130525      27.008949 0.32429879E+03  0.71491627E+04                                 8.156324                            6.221214      -0.069693       2.014258                    0.998699      25.629470      73.461879       0.620812       0.447544      -1.035895       0.043980       0.011506       0.025660       0.052203       0.027816      -0.015838      -0.023938       0.004491       0.106288      -0.046312      -0.007429       0.053741              9.411072       8.787600      -2.181794       0.948418      13.022709       3.117642       6.422908          -0.008118
           86              C       0.363505      11.195407      13.853812      -0.180044      32.458558 0.41030362E+03  0.95122319E+04                                 8.852323                            6.748126       0.293069       2.078356                    0.999696      28.866883      82.538940       0.634800       0.416191      -1.063835       0.005058      -0.005593      -0.002294       0.007882       0.000035       0.007425      -0.011787       0.040080       0.033915      -0.029234       0.007506       0.021728             10.352454       8.609368      -2.736853       0.429127      16.018240       3.332924       6.429755          -0.000672
           87              C       0.867016      12.212121      14.607680       0.100014      36.155243 0.39824880E+03  0.91142913E+04                                 9.614493                            6.700522       0.031080       2.027982                    0.999429      25.932673      72.369801       0.633058       0.422760      -1.065479       0.004593      -0.005824       0.001367       0.007542      -0.003128       0.002237       0.003189      -0.001103      -0.016183      -0.007490       0.001507       0.005983             12.324977      10.657723      -5.394142       0.484833      19.939154       2.864488       6.378053          -0.013359
           88              C       2.133800      11.992603       0.419634      -0.202139      33.680399 0.44765950E+03  0.10577232E+05                                 8.992178                            7.025272       0.248891       2.045356                    0.999787      29.701288      84.956011       0.627007       0.413437      -1.068584      -0.006799      -0.007370      -0.005640       0.011505       0.015415       0.017441       0.024996      -0.023448       0.006095      -0.024368      -0.017172       0.041540             10.195300      10.508354      -3.926400       1.242840      14.117031       1.379343       5.960516           0.000295
           89              C       2.781284      10.809004       0.166381       0.079289      26.840500 0.32050382E+03  0.69933629E+04                                 7.792682                            5.972536       0.262329       2.092056                    0.999603      25.964470      72.291850       0.672570       0.417365      -1.061878      -0.037077      -0.021665      -0.023031       0.048729       0.014834       0.005500      -0.026282       0.052776       0.050551      -0.049535       0.021598       0.027937              8.811534       8.774065      -2.123801       1.714468      11.592517       1.917764       6.068019          -0.005858
           90              C       4.992753       5.808877      10.284714      -0.052523      36.223523 0.47808758E+03  0.11513021E+05                                 9.698361                            7.448956      -0.281137       1.914145                    0.998317      28.449015      82.844891       0.584399       0.435226      -1.052240       0.013513      -0.013429       0.031716       0.036998       0.037622       0.019371       0.016101       0.006319      -0.104395      -0.041427      -0.020286       0.061712             11.355979       8.398373      -2.682048      -2.103638       8.878086      -1.265653      16.791478           0.003928
           91              C       5.350499       5.057895       3.277562       0.556657      22.026568 0.26479129E+03  0.56058311E+04                                 7.367812                            5.893651      -0.333110       1.943337                    0.998339      23.540454      68.366507       0.588130       0.491922      -1.001414       0.041158      -0.066611      -0.010456       0.078996       0.072458       0.041826       0.018510       0.055824      -0.173973      -0.072281      -0.045866       0.118147              8.126348       6.402521      -2.098754      -0.330160       7.037908      -0.347346      10.938617          -0.000219
           92              C       4.468523       6.173456       3.769344       0.067493      32.152692 0.43744346E+03  0.10367968E+05                                 9.155878                            7.292013      -0.322342       1.904963                    0.998767      27.984449      82.527399       0.566931       0.455831      -1.033608      -0.038354       0.035031       0.053077       0.074266       0.052973      -0.008662       0.008001       0.018331      -0.059576      -0.048597      -0.015119       0.063716             10.329824       9.322021      -3.971192       1.166878       8.944289       0.394055      12.723162          -0.001648
           93              C       3.129937       8.102902       3.485171      -0.155728      29.935631 0.45170190E+03  0.10782425E+05                                 8.509011                            7.212933      -0.011887       1.976052                    0.997932      29.937563      88.342852       0.594071       0.431920      -1.048566      -0.003533      -0.024644      -0.009982       0.026822       0.011974      -0.001968      -0.011239       0.005990      -0.111910      -0.039594       0.007531       0.032063              9.127480       6.838176      -2.449083      -0.311023       8.564400       2.470832      11.979865          -0.004697
           94              C       3.158019       8.350662       4.841251       0.117839      29.008880 0.38908670E+03  0.88577934E+04                                 8.306689                            6.660613       0.150098       2.082685                    0.999649      25.280166      70.489105       0.629236       0.427576      -1.061885      -0.040352       0.032323       0.001936       0.051738      -0.006714      -0.009414       0.001694      -0.034052      -0.026973      -0.020750      -0.002438       0.023188              9.181082       6.883809      -3.611659      -0.157383      10.456658       2.103950      10.202779           0.002212
           95              C       3.829786       7.401985       5.611316       0.031764      26.561220 0.36637939E+03  0.83042337E+04                                 7.909663                            6.533228       0.091838       2.045454                    0.998808      27.003375      77.783953       0.618560       0.436874      -1.045017       0.013929      -0.071697      -0.016956       0.074980       0.043981      -0.021193       0.017564       0.059474      -0.000984      -0.063359       0.007900       0.055460              8.544141       7.025133      -3.100621       0.581674       8.265569       0.421078      10.341721          -0.002769
           96              C       3.596057       6.792214       1.437062       0.641151      21.440751 0.24242066E+03  0.50315391E+04                                 7.343684                            5.686950      -0.336378       1.953682                    0.998849      22.647249      65.605076       0.589867       0.500288      -0.994957       0.003504      -0.006827      -0.063662       0.064123      -0.070757      -0.023638       0.012714       0.078452      -0.143411      -0.057219      -0.052162       0.109381              8.436017       5.547557       1.959264       0.831009       7.663657       0.111403      12.096837           0.007287
           97              C       2.496285       9.529126       5.462604      -0.172702      25.560003 0.39205771E+03  0.90590598E+04                                 7.701072                            6.675571      -0.178793       1.945928                    0.998141      28.904817      84.707749       0.621892       0.426244      -1.049031       0.028728       0.056335      -0.086291       0.106982      -0.011859       0.009047      -0.010480      -0.054609       0.001493      -0.031543      -0.002443       0.033987              8.152534       7.185795      -0.901783      -0.441992      10.603244       0.725394       6.668562           0.000376
           98              C       2.549259      10.773060       4.757324      -0.443476      24.061776 0.39660358E+03  0.91348919E+04                                 7.019060                            6.408225       0.406546       2.085111                    0.999370      31.350179      89.925492       0.684872       0.388285      -1.080322      -0.006771      -0.100567       0.056506       0.115553       0.003052      -0.002236      -0.013675      -0.037163      -0.031526      -0.015838      -0.013088       0.028926              7.114279       6.204468      -0.021324       0.172876       8.981626      -0.114516       6.156744           0.000064
           99              C      -0.602376       2.772856       6.275369       0.130510      27.010893 0.32432342E+03  0.71498666E+04                                 8.156739                            6.221462      -0.069840       2.014186                    0.998699      25.630957      73.467815       0.620796       0.447546      -1.035890      -0.043983      -0.011485       0.025692       0.052216       0.027816       0.015831       0.023924       0.004466       0.106263      -0.046305      -0.007419       0.053723              9.411618       8.788105      -2.182002      -0.948456      13.023525      -3.117851       6.423224          -0.008160
          100              C       0.127724       1.641890       6.491812      -0.180067      32.461109 0.41033832E+03  0.95132646E+04                                 8.852795                            6.748410       0.292984       2.078304                    0.999696      28.868499      82.545314       0.634785       0.416190      -1.063833      -0.005058       0.005587      -0.002265       0.007870       0.000023      -0.007443       0.011787       0.040094       0.033842      -0.029230       0.007484       0.021746             10.353095       8.609918      -2.737203      -0.429113      16.019322      -3.333120       6.430046          -0.000685
          101              C       7.891213       0.625176       7.245680       0.100012      36.156777 0.39826160E+03  0.91146714E+04                                 9.614781                            6.700629       0.031042       2.027962                    0.999429      25.933279      72.372198       0.633052       0.422760      -1.065478      -0.004592       0.005840       0.001370       0.007555      -0.003133      -0.002246      -0.003197      -0.001104      -0.016226      -0.007511       0.001515       0.005995             12.325511      10.658185      -5.394596      -0.484803      19.940139      -2.864603       6.378209          -0.013402
          102              C       6.624429       0.844694       7.781634      -0.202134      33.681570 0.44767211E+03  0.10577619E+05                                 8.992392                            7.025358       0.248902       2.045350                    0.999787      29.701936      84.958584       0.627004       0.413436      -1.068583       0.006808       0.007381      -0.005631       0.011513       0.015422      -0.017452      -0.024998      -0.023465       0.006085      -0.024384      -0.017171       0.041554             10.195638      10.508703      -3.926699      -1.242844      14.117599      -1.379386       5.960611           0.000300
          103              C       5.976945       2.028293       7.528381       0.079275      26.843541 0.32054343E+03  0.69944983E+04                                 7.793411                            5.973004       0.261878       2.091884                    0.999603      25.966619      72.301093       0.672522       0.417378      -1.061861       0.037101       0.021672      -0.023007       0.048738       0.014858      -0.005524       0.026305       0.052758       0.050609      -0.049563       0.021596       0.027967              8.812425       8.775009      -2.124122      -1.714671      11.593721      -1.917941       6.068546          -0.005909
          104              C       3.765476       7.028420       2.922714      -0.052554      36.225134 0.47811216E+03  0.11513763E+05                                 9.698616                            7.449131      -0.281118       1.914139                    0.998318      28.449978      82.848292       0.584394       0.435224      -1.052241      -0.013504       0.013432       0.031723       0.037002       0.037610      -0.019371      -0.016091       0.006312      -0.104352      -0.041412      -0.020280       0.061692             11.356287       8.398627      -2.682148       2.103690       8.878349       1.265745      16.791886           0.003920
          105              N       0.346230       6.358313       2.259545      -0.256114      38.404418 0.57880346E+03  0.14428539E+05                                 9.557470                            7.850134      -0.106897       1.963378                    0.999234      29.582450      83.939538       0.615404       0.399259      -1.089498      -0.080485       0.106699       0.077400       0.154445       0.030593       0.040176      -0.062803       0.043633       0.028200      -0.095162       0.031939       0.063223             10.653001       8.781111      -3.442834      -0.269202       9.363730      -1.506743      13.814161           0.026713
          106              N       2.315005       2.976969       0.595144      -0.217004      35.201866 0.48636341E+03  0.11551429E+05                                 8.961110                            7.141038       0.194334       2.091778                    0.999399      27.325780      74.483355       0.655901       0.393181      -1.099045       0.089593      -0.125334      -0.025927       0.156230       0.064783       0.027062      -0.012007       0.048256       0.136365      -0.096423       0.032976       0.063447             10.047232       9.640215      -1.319622       1.654443      12.727552       3.449185       7.773928           0.019597
          107              N       0.144999       6.478984       9.621545      -0.256098      38.401900 0.57875635E+03  0.14427046E+05                                 9.557060                            7.849819      -0.106763       1.963446                    0.999234      29.580994      83.934012       0.615417       0.399259      -1.089499       0.080480      -0.106699       0.077392       0.154439       0.030612      -0.040185       0.062794       0.043654       0.028229      -0.095173       0.031953       0.063220             10.652532       8.780705      -3.442672       0.269141       9.363376       1.506702      13.813516           0.026730
          108              N      -1.823776       9.860328       7.957144      -0.217016      35.202312 0.48636703E+03  0.11551558E+05                                 8.961245                            7.141097       0.194234       2.091746                    0.999399      27.325915      74.484311       0.655893       0.393185      -1.099040      -0.089588       0.125347      -0.025904       0.156233       0.064794      -0.027050       0.011990       0.048286       0.136412      -0.096437       0.032981       0.063456             10.047453       9.640330      -1.319696      -1.654433      12.727976      -3.449335       7.774051           0.019613
          109              N       4.278499       6.478984      12.464455      -0.256101      38.404448 0.57880225E+03  0.14428535E+05                                 9.557541                            7.850164      -0.107436       1.963203                    0.999234      29.582521      83.940444       0.615397       0.399262      -1.089492       0.080454      -0.106700      -0.077398       0.154429       0.030548       0.040144      -0.062857       0.043655       0.028221      -0.095170       0.031913       0.063257             10.653093       8.781186      -3.442906      -0.269180       9.363852      -1.506779      13.814241           0.026723
          110              N       2.309724       9.860328      14.128856      -0.216942      35.197160 0.48628537E+03  0.11549093E+05                                 8.960371                            7.140508       0.194218       2.091791                    0.999399      27.323269      74.474561       0.655920       0.393186      -1.099043      -0.089548       0.125311       0.025900       0.156181       0.064741       0.027116      -0.011998       0.048247       0.136204      -0.096367       0.032900       0.063467             10.046366       9.639407      -1.319464       1.654279      12.726378       3.448862       7.773312           0.019649
          111              N       4.479730       6.358313       5.102455      -0.256067      38.400614 0.57873019E+03  0.14426207E+05                                 9.556779                            7.849582      -0.106581       1.963506                    0.999234      29.580332      83.931116       0.615435       0.399253      -1.089505      -0.080485       0.106690      -0.077382       0.154430       0.030620      -0.040187       0.062798       0.043629       0.028227      -0.095177       0.031955       0.063222             10.652225       8.780412      -3.442560       0.269150       9.363125       1.506642      13.813139           0.026689
          112              N       6.448505       2.976969       6.766856      -0.216987      35.201583 0.48635459E+03  0.11551181E+05                                 8.961080                            7.140971       0.194444       2.091810                    0.999400      27.325626      74.483108       0.655903       0.393181      -1.099044       0.089590      -0.125334       0.025913       0.156226       0.064794      -0.027056       0.011994       0.048275       0.136412      -0.096438       0.032979       0.063459             10.047252       9.640201      -1.319685      -1.654402      12.727644      -3.449242       7.773912           0.019575
          113              O       1.595353       4.216795       3.212630      -0.579234      38.100232 0.60282346E+03  0.14975672E+05                                 9.046252                            7.672706       0.181493       2.077173                    0.998467      29.225091      79.183821       0.673243       0.366217      -1.128535       0.011614       0.028072       0.044522       0.053899       0.027975      -0.052966       0.035356       0.021676       0.091089      -0.078981       0.008371       0.070610              9.904527       7.240694      -1.949105      -2.646386       9.184933       3.368186      13.287953           0.050771
          114              O       1.533545       5.040693       5.267953      -0.526574      32.434711 0.51290313E+03  0.12175956E+05                                 8.026993                            7.022210       0.649843       2.265510                    0.996844      27.137646      70.702677       0.715640       0.360532      -1.138685      -0.015525       0.000412      -0.029486       0.033325       0.104626      -0.021935       0.014522       0.073038       0.150551      -0.139097       0.050835       0.088262              8.709135       7.178248       0.214512       1.206190       5.612699      -0.830822      13.336460           0.012788
          115              O      -1.068277       5.729029       6.307467      -0.553653      41.065626 0.69326547E+03  0.17840945E+05                                 9.609217                            8.348691      -0.243824       1.960017                    0.995353      28.995978      80.048337       0.631276       0.377024      -1.119986       0.025661       0.004668       0.002676       0.026219       0.003472       0.000980      -0.009585       0.005617      -0.210003      -0.070908       0.031337       0.039571             10.425172      10.055500       3.984823      -1.473765      11.879748      -2.400840       9.340267           0.044808
          116              O      -0.185052       7.735498       6.662463      -0.548258      37.784713 0.57972441E+03  0.14202244E+05                                 8.939378                            7.474123       0.274398       2.143939                    0.995234      27.614961      73.291584       0.691896       0.361352      -1.137066      -0.004206      -0.043910       0.008343       0.044893      -0.024560       0.028506       0.038959       0.050164      -0.057079      -0.069823       0.021577       0.048246              9.970482       6.810291       1.317974       0.155286       8.890904       3.769303      14.210252           0.041894
          117              O      -1.104124       8.620502      10.574630      -0.579278      38.100234 0.60281979E+03  0.14975558E+05                                 9.046261                            7.672682       0.181544       2.077188                    0.998467      29.224978      79.183463       0.673244       0.366217      -1.128535      -0.011609      -0.028081       0.044505       0.053889       0.028013       0.052969      -0.035383       0.021670       0.091132      -0.079030       0.008409       0.070621              9.904573       7.240663      -1.949112       2.646404       9.184965      -3.368306      13.288090           0.050841
          118              O      -1.042316       7.796604      12.629953      -0.526658      32.439439 0.51299988E+03  0.12178876E+05                                 8.027891                            7.022980       0.649527       2.265373                    0.996844      27.139591      70.710476       0.715582       0.360543      -1.138671       0.015510      -0.000413      -0.029516       0.033345       0.104629       0.021952      -0.014527       0.073048       0.150523      -0.139100       0.050825       0.088275              8.710127       7.179090       0.214528      -1.206314       5.613262       0.830893      13.338028           0.012790
          119              O       1.559506       7.108268      13.669467      -0.553713      41.067029 0.69329822E+03  0.17841886E+05                                 9.609104                            8.348617      -0.242871       1.960276                    0.995361      28.996962      80.049623       0.631314       0.376999      -1.120012      -0.025657      -0.004670       0.002661       0.026214       0.003473      -0.001039       0.009630       0.005610      -0.209860      -0.070871       0.031327       0.039544             10.425021      10.055472       3.984739       1.473744      11.879439       2.400781       9.340151           0.044788
          120              O       0.676281       5.101799      14.024463      -0.548266      37.786323 0.57975671E+03  0.14203228E+05                                 8.939582                            7.474295       0.274417       2.143933                    0.995234      27.615730      73.294032       0.691893       0.361348      -1.137069       0.004206       0.043925       0.008297       0.044899      -0.024579      -0.028473      -0.038966       0.050136      -0.057098      -0.069819       0.021595       0.048224              9.970713       6.810468       1.318007      -0.155274       8.890982      -3.769345      14.210689           0.041885
          121              O       3.029376       8.620502      11.511370      -0.579275      38.100897 0.60283607E+03  0.14976084E+05                                 9.046399                            7.672816       0.181064       2.077030                    0.998467      29.225261      79.184898       0.673233       0.366220      -1.128531      -0.011663      -0.028091      -0.044507       0.053908       0.027900      -0.052991       0.035339       0.021772       0.091089      -0.078931       0.008278       0.070653              9.904694       7.240786      -1.949137      -2.646408       9.185084       3.368241      13.288213           0.050808
          122              O       3.091184       7.796604       9.456047      -0.526682      32.438405 0.51297783E+03  0.12178195E+05                                 8.027638                            7.022751       0.649794       2.265460                    0.996845      27.139355      70.708903       0.715607       0.360535      -1.138680       0.015536      -0.000407       0.029511       0.033353       0.104630      -0.021948       0.014518       0.073013       0.150553      -0.139098       0.050831       0.088267              8.709855       7.178850       0.214517       1.206294       5.613112      -0.830908      13.337604           0.012790
          123              O       5.693006       7.108268       8.416533      -0.553726      41.068276 0.69332267E+03  0.17842780E+05                                 9.609601                            8.349016      -0.243704       1.960032                    0.995354      28.997158      80.052332       0.631266       0.377022      -1.119988      -0.025678      -0.004669      -0.002652       0.026234       0.003455       0.000977      -0.009575       0.005640      -0.210038      -0.070917       0.031348       0.039570             10.425606      10.055921       3.984990      -1.473875      11.880175      -2.400970       9.340723           0.044820
          124              O       4.809781       5.101799       8.061537      -0.548208      37.782588 0.57968302E+03  0.14200957E+05                                 8.938990                            7.473806       0.274438       2.143969                    0.995233      27.614096      73.288246       0.691918       0.361347      -1.137072       0.004207       0.043913      -0.008341       0.044896      -0.024546       0.028499       0.038972       0.050148      -0.057024      -0.069818       0.021596       0.048222              9.970038       6.809997       1.317925       0.155318       8.890532       3.769134      14.209584           0.041902
          125              O       5.728853       4.216795       4.149370      -0.579249      38.100400 0.60282128E+03  0.14975618E+05                                 9.046310                            7.672707       0.181402       2.077146                    0.998467      29.224945      79.183669       0.673240       0.366218      -1.128533       0.011597       0.028088      -0.044474       0.053864       0.028024       0.052986      -0.035392       0.021677       0.091129      -0.079054       0.008417       0.070636              9.904643       7.240707      -1.949127       2.646446       9.184989      -3.368328      13.288232           0.050743
          126              O       5.667045       5.040693       2.094047      -0.526629      32.438276 0.51297438E+03  0.12178102E+05                                 8.027650                            7.022758       0.649683       2.265431                    0.996844      27.139182      70.708602       0.715601       0.360538      -1.138677      -0.015527       0.000411       0.029506       0.033345       0.104628       0.021946      -0.014523       0.073045       0.150564      -0.139103       0.050836       0.088267              8.709878       7.178855       0.214526      -1.206274       5.613094       0.830871      13.337686           0.012776
          127              O       3.065223       5.729029       1.054533      -0.553662      41.069247 0.69334522E+03  0.17843535E+05                                 9.609817                            8.349205      -0.243836       1.959981                    0.995356      28.997540      80.054215       0.631252       0.377027      -1.119983       0.025676       0.004657      -0.002691       0.026233       0.003466      -0.000984       0.009609       0.005665      -0.209988      -0.070907       0.031330       0.039578             10.425842      10.056216       3.985062       1.473928      11.880271       2.401059       9.341038           0.044802
          128              O       3.948448       7.735498       0.699537      -0.548104      37.779214 0.57961972E+03  0.14199051E+05                                 8.938634                            7.473542       0.273836       2.143832                    0.995226      27.612228      73.282916       0.691909       0.361361      -1.137058      -0.004208      -0.043903      -0.008322       0.044883      -0.024584      -0.028470      -0.039020       0.050069      -0.057058      -0.069854       0.021670       0.048185              9.969607       6.809745       1.317902      -0.155383       8.890123      -3.768899      14.208954           0.041964

******************************************************
Auxiliary information for the entire system
The total spin magnetic moment of the unit cell is   11.989983
The total net atomic charge of the unit cell is   -0.000003
Accuracy of reproducing the electrostatic potential in the unit cell:
  The inner radius (bohr) =    5.0000
  The outer radius (bohr) =   12.0000
  Valid grid points have density less than (e/(bohr^3)) =    0.0001
  The number of valid grid points were=         7904
  The rms potential error without charges in kcal/mol is=      4.93964
  The rms potential error with partial charges in kcal/mol is=      0.33604
  The RRMSE value at monopole order=      0.06803
  The rms potential error with partial charges and cloud penetration in kcal/mol is=      0.32541
  The RRMSE value at monopole order with cloud penetration is=      0.06588
  The rms potential error with partial charges and atomic dipoles in kcal/mol is=      0.29261
  The RRMSE value at dipole order=      0.05924
  The rms potential error with partial charges, atomic dipoles and cloud penetration in kcal/mol is=      0.26970
  The RRMSE value at dipole order with cloud penetration=      0.05460

******************************************************
The electron densities and ab initio electrostatic potential were computed in VASP using the PBE functional and
projector augmented wave method. See the main text of the journal article for a description of computational details.
The atomic charges, dipoles, and quadrupoles were computed with the DDEC6 method as described in
(a) T. A. Manz and N. Gabaldon Limas, RSC Adv. 6 (2016) 47771-47801 DOI: 10.1039/c6ra04656h
(b) N. Gabaldon Limas and T. A. Manz, RSC Adv. 8 (2018) 2678-2707 DOI: 10.1039/c7ra11829e.
For each atom in the material, the electron cloud parameters were fit to the spherically averaged atom-in-material
electron density using radial positions for which this density was between 10^-4 and 10^-2 electrons per cubic bohr.
The polarizabilities, dispersion coefficients, and quantum Drude oscillator (QDO) parameters were fit using the MCLF method.
The magnetic structure of the system was optimized in VASP from the default ferromagnetic initial guess using spin polarization.
The atomic spin moments (ASMs) were computed on this optimized magnetic structure using the DDEC6 partition as inputs
to the method of T. A. Manz and D. S. Sholl, J. Chem. Theory Comput. 7 (2011) 4146-4164 DOI: 10.1021/ct200539n.
The RMSE and RRMSE were computed using a uniform grid with Ewald summation.
