# Supplementary material for: A collection of forcefield precursors for metal–organic frameworks
Source: RSC Adv. 2019 Nov 13;9(63):36492–507. doi: 10.1039/c9ra07327b (PMC9075174; doi:10.1039/c9ra07327b)
Supplement: RA-009-C9RA07327B-s4179 [file RA-009-C9RA07327B-s4179.xyz]

  138
jmolscript: load "" {1 1 1} spacegroup "x,y,z" unitcell [{     14.686800     0.000000     0.000000 }, {     -4.895547    13.846867     0.000000 }, {     -4.895547    -6.923320    11.991804 }]
Co     7.343440     0.000057     5.995902     0.683157
Co    -2.447734     6.923490     5.995902     0.687839
Co     2.447853    -1.730773     8.993853     0.688715
Co     2.447853     8.654320     2.997951     0.688745
Co    -2.447734     1.730943     8.993853     0.688971
Co     7.343440     5.192603     2.997951     0.683288
H      4.382536     1.651431     5.655814     0.092448
H      9.887334    -2.241055     6.335990     0.093997
H     -2.516929     7.414676     2.624886     0.092768
H     -1.961529     7.022043     9.366918     0.092923
H     -0.513067    -2.850997     7.733754     0.092650
H      4.991771    -0.315676    10.764683     0.093240
H      2.378674     5.489354     4.258050     0.091969
H      2.934034    11.524413     1.227121     0.093653
H     -5.408633     1.199793    10.594039     0.095275
H      0.096156     2.556958     6.882936     0.092071
H      7.274289     7.866384     5.108868     0.092923
H      7.829600     2.223959     1.397765     0.092633
H     -5.408633     8.574871     6.335990     0.092740
H      0.096156     4.682372     5.655814     0.092962
H      7.274289     0.491306     9.366918     0.095427
H      7.829600     0.098545     2.624886     0.091673
H      4.382536     4.072404     4.258050     0.092699
H      9.887334     6.607667     1.227121     0.094075
H     -2.516929    -1.434047     7.733754     0.092174
H     -1.961529     4.601070    10.764683     0.092620
H     -0.513067     8.123139     1.397765     0.093464
H      4.991771     9.480375     5.108868     0.092288
H      2.378674     0.942968     6.882936     0.093717
H      2.934034    -4.699388    10.594039     0.091907
H      6.792248    -2.068233     7.747905     0.131919
H      5.223988    -3.067284     7.836404     0.145820
H      5.728640    -1.997807     9.274101     0.126166
H      0.540636    10.677144     3.434093     0.134532
H      6.050291    -1.462339     3.017618     0.122978
H      5.246737    -1.786202     4.665291     0.142052
H      1.549089     8.723166     5.842887     0.140852
H      1.410440     6.875234     6.021205     0.123162
H      0.098428     7.981190     6.743111     0.134355
H     -2.193108     9.729689     5.263443     0.138755
H      2.713418    -2.504424     6.193047     0.136688
H      1.109075    -3.405789     5.911839     0.122793
H      1.104417     1.981641     8.982701     0.123277
H      1.773942     0.728095    10.185239     0.134700
H      0.179647     1.614922    10.556145     0.142111
H      1.163896    -3.597027    11.866130     0.122944
H      0.392252    -2.071040    11.130193     0.140761
H      5.386017     4.658026     0.987285     0.134399
H      5.010788     8.693078     1.604024     0.136629
H      6.533757     7.622508     1.613737     0.138798
H      6.200135     8.779289     3.033567     0.122930
H      3.097475     6.565912     0.538432     0.145858
H     -2.719532    -0.238409    10.916979     0.131782
H      1.251296     6.804286     0.536393     0.126009
H     -3.599932     1.952119     6.006335     0.142524
H      9.908438     0.730056     5.242817     0.133628
H     -3.250539     0.127034     6.119178     0.125209
H     -4.488804     3.745586     8.256957     0.138855
H     -4.421587     5.418973     7.444392     0.137197
H     -3.729877     5.187538     9.157181     0.123295
H     -3.365342     5.222652     3.045439     0.123343
H      9.887877     4.088389     3.397638     0.135309
H     -3.464569     4.325875     4.673806     0.139850
H      7.528019     4.451268     5.768058     0.137313
H      7.675769     2.853834     6.712412     0.139677
H      6.008032     3.437820     6.126613     0.122007
C      4.433500     0.759561     6.364050    -0.069444
C      9.029472    -2.490306     5.627754    -0.065819
C     -1.535210     7.576343     3.181426    -0.068638
C     -2.136351     8.001495     8.810378    -0.067721
C     -0.462097    -1.791707     8.152028    -0.067043
C      4.133917    -0.804396    11.334653    -0.071164
C      3.360388     5.890494     3.839776    -0.066614
C      2.759205    10.552704     0.657151    -0.064732
C     -5.357678     1.032374     9.467529    -0.065543
C     -0.761696     3.294928     7.021201    -0.067812
C      8.256001     7.303577     4.970603    -0.068856
C      7.654785     2.216215     2.524275    -0.067066
C     -5.357678     7.682987     5.627754    -0.065955
C     -0.761696     4.433135     6.364050    -0.066704
C      8.256001     0.652963     8.810378    -0.069253
C      7.654785     1.078009     3.181426    -0.068616
C      4.433500     5.131685     3.839776    -0.067713
C      9.029472     6.118937     0.657151    -0.065721
C     -1.535210    -1.032899     8.152028    -0.069450
C     -2.136351     3.629371    11.334653    -0.069348
C     -0.462097     7.955741     2.524275    -0.069985
C      4.133917    10.218343     4.970603    -0.068475
C      3.360388     0.380163     7.021201    -0.064756
C      2.759205    -4.707153     9.467529    -0.066437
C      4.960268    -0.944285     7.554837     0.391941
C      5.721044    -2.086646     8.137638    -0.449536
C      7.247466    -2.561628     4.436967     0.397110
C      5.916839    -2.225155     3.854166    -0.448251
C      0.064682     7.776444     4.595259     0.398390
C      0.825467     7.842921     5.875984    -0.448925
C      2.414543    -4.270304     7.396545     0.393856
C      2.223609    -3.530893     6.115820    -0.449494
C      0.064682     0.091475     9.032227     0.397810
C      0.825467     1.167383     9.730150    -0.448465
C      7.247466     5.123341     0.000000     0.397867
C      5.916839     4.450383     0.000000    -0.448942
C      4.960268     7.014851     2.959577     0.394068
C      5.721044     8.090746     2.261654    -0.449433
C      2.414543     8.540748     0.000000     0.391673
C      2.223609     7.061902     0.000000    -0.449511
C     -4.830926     0.853037     7.396545     0.393111
C     -4.070158     0.919490     6.115820    -0.448440
C     -2.543687     4.361835     7.554837     0.391561
C     -3.874306     4.698319     8.137638    -0.450097
C     -4.830926     5.979119     4.436967     0.396219
C     -4.070158     4.836747     3.854166    -0.448044
C      7.310151     2.653103     4.595259     0.400897
C      7.119233     3.392538     5.875984    -0.447643
N      5.499761    -0.081633     6.701020    -0.367962
N      7.880965    -1.765425     5.290784    -0.371543
N     -1.218946     7.439965     4.537699    -0.369265
N     -2.370369     8.254188     7.454105    -0.370902
N      0.604171    -1.079281     8.712046    -0.369416
N      2.985403    -1.458665    10.875367    -0.371385
N      3.676645     7.133245     3.279758    -0.368338
N      2.525193     9.251795     1.116437    -0.372514
N     -4.291422     1.161141     8.570542    -0.374293
N     -1.910199     3.224317     7.817457    -0.369430
N      8.572247     6.197205     4.174347    -0.368774
N      7.420786     3.264431     3.421262    -0.369530
N     -4.291422     6.841787     5.290784    -0.370647
N     -1.910199     5.158021     6.701020    -0.370534
N      8.572247     0.516559     7.454105    -0.371870
N      7.420786     1.330727     4.537699    -0.368566
N      5.499761     5.844101     3.279758    -0.370522
N      7.880965     5.464677     1.116437    -0.370307
N     -1.218946     0.209862     8.712046    -0.370249
N     -2.370369     2.328454    10.875367    -0.368557
N      0.604171     8.084526     3.421262    -0.371262
N      2.985403    10.147716     4.174347    -0.369566
N      3.676645    -0.726194     7.817457    -0.372577
N      2.525193    -3.658953     8.570542    -0.368333

The following XYZ coordinates are in angstroms. Other properties are in atomic units.
The sperically averaged electron density of each atom fit to a function of the form exp(a - br)
eigen_1, eigen_2 and eigen_3 are the three eigenvalues of traceless quadrupole moment tensor
  atom number  atomic symbol              X              Y              Z     net charge C6 coefficient C8 coefficient C10 coefficient fluctuating dipole atomic polarizability isotropic forcefield polarizability              a              b squared Pearson coefficient          <r^3>          <r^4>         wp_QDO          m_QDO          q_QDO       dipole_x       dipole_y       dipole_z         dipole            Qxy            Qxz            Qyz     Q(x^2-y^2)  Q(3z^2 - R^2)        eigen_1        eigen_2        eigen_3 static polarizability      alpha(xx)      alpha(xy)      alpha(xz)      alpha(yy)      alpha(yz)      alpha(zz) atomic spin moment
            1             Co       7.343440       0.000057       5.995902       0.683157     133.954926 0.25381187E+04  0.85996646E+05                                19.684949                           15.334885       0.764402       2.073936                    0.994606      50.613473     136.437790       0.520303       0.347440      -1.200982      -0.005964       0.003222      -0.002126       0.007104      -0.020806       0.005634       0.007852       0.008092       0.040897      -0.030136       0.014134       0.016003             24.852768      24.941606       5.155774      -0.148894      28.369068      -0.165307      21.247630           2.760860
            2             Co      -2.447734       6.923490       5.995902       0.687839     133.831250 0.25452771E+04  0.86264446E+05                                19.563963                           15.263391       0.769405       2.077982                    0.994299      50.437339     135.800347       0.526515       0.343240      -1.205135      -0.000320      -0.001719      -0.001691       0.002433      -0.022871       0.000565       0.003368       0.009796       0.049848      -0.031880       0.014058       0.017822             24.683148      24.750349       5.118486      -0.011705      28.254079      -0.091674      21.045017           2.763558
            3             Co       2.447853      -1.730773       8.993853       0.688715     133.599638 0.25446741E+04  0.86236499E+05                                19.526798                           15.250903       0.761540       2.076391                    0.993964      50.405364     135.695994       0.527299       0.342760      -1.205591       0.000748      -0.004304      -0.000657       0.004418       0.009535       0.017042      -0.015234       0.001182      -0.022901      -0.029525       0.012841       0.016684             24.601139      24.492853      -2.462379      -4.327513      22.955553       3.131426      26.355010           2.763686
            4             Co       2.447853       8.654320       2.997951       0.688745     133.577222 0.25445596E+04  0.86231690E+05                                19.524556                           15.250690       0.761542       2.076401                    0.993962      50.404609     135.693446       0.527296       0.342766      -1.205585       0.002461      -0.003692       0.000409       0.004456       0.013622       0.017923      -0.010738      -0.010544      -0.010747      -0.029572       0.012881       0.016691             24.594843      24.687275      -2.605003      -4.330054      22.809674       2.990545      26.287580           2.763712
            5             Co      -2.447734       1.730943       8.993853       0.688971     133.477205 0.25398328E+04  0.86036706E+05                                19.528248                           15.246425       0.760462       2.076265                    0.993861      50.397179     135.672813       0.526824       0.343212      -1.205120       0.002856       0.005170      -0.003384       0.006807       0.007311      -0.014027       0.019636       0.000868      -0.017827      -0.029210       0.009860       0.019350             24.606165      24.515771      -2.427694       4.208245      22.936294      -3.248651      26.366429           2.762951
            6             Co       7.343440       5.192603       2.997951       0.683288     134.218685 0.25453492E+04  0.86291565E+05                                19.682353                           15.333217       0.775546       2.077113                    0.994907      50.603041     136.390198       0.521596       0.346378      -1.202061      -0.001712       0.001912       0.000662       0.002651       0.012112      -0.018790       0.012865      -0.014902      -0.021113      -0.031661       0.013362       0.018299             24.863975      24.975461      -2.622288       4.513151      22.922100      -3.162819      26.694364           2.762203
            7              H       4.382536       1.651431       5.655814       0.092448       2.246493 0.18148535E+02  0.21497722E+03                                 2.650094                            2.346908      -1.286072       2.193062                    0.995299       4.414586      12.842900       0.454332       1.138103      -0.742527      -0.016699       0.048650      -0.037178       0.063465      -0.013613      -0.004027      -0.028326       0.009939      -0.028111      -0.036639       0.008958       0.027680              2.856553       2.205777       0.237711      -0.235596       3.597298      -1.241547       2.766583           0.000635
            8              H       9.887334      -2.241055       6.335990       0.093997       2.216907 0.17914344E+02  0.21165388E+03                                 2.635810                            2.339144      -1.260356       2.208467                    0.995101       4.386443      12.771812       0.452623       1.145366      -0.740862       0.052304       0.001808       0.036151       0.063607      -0.012216       0.025072       0.013156       0.007941      -0.030881      -0.035984       0.009332       0.026652              2.836996       3.276352       0.591230       1.080256       2.467869       0.634385       2.766766           0.000646
            9              H      -2.516929       7.414676       2.624886       0.092768       2.240889 0.18065994E+02  0.21370550E+03                                 2.643796                            2.339848      -1.285920       2.193640                    0.995292       4.404189      12.794021       0.455625       1.136435      -0.742974      -0.047765      -0.002901      -0.042110       0.063743       0.008390       0.010369      -0.007298       0.047771       0.056873      -0.036283       0.008982       0.027301              2.853420       4.036102       0.664490       0.751878       2.082386       0.163207       2.441771           0.000646
           10              H      -1.961529       7.022043       9.366918       0.092923       2.234226 0.18047593E+02  0.21352856E+03                                 2.643163                            2.342574      -1.280451       2.196663                    0.995241       4.404873      12.815864       0.454015       1.140247      -0.742022       0.012420      -0.046291       0.041589       0.063457      -0.008337       0.011019      -0.007047      -0.048241       0.056526      -0.036682       0.009426       0.027256              2.848023       1.873432      -0.114972       0.089766       4.225753      -0.772157       2.444884           0.000635
           11              H      -0.513067      -2.850997       7.733754       0.092650       2.241882 0.18099870E+02  0.21424511E+03                                 2.646470                            2.343746      -1.283368       2.194809                    0.995273       4.407113      12.814202       0.454667       1.138090      -0.742570      -0.016486      -0.056473      -0.023677       0.063416       0.003005       0.013579       0.018194      -0.007361      -0.081744      -0.036764       0.009375       0.027390              2.854048       2.202971      -0.326338      -0.084063       4.051183       0.975285       2.307989           0.000637
           12              H       4.991771      -0.315676      10.764683       0.093240       2.230420 0.18011161E+02  0.21291231E+03                                 2.635959                            2.336871      -1.286184       2.194037                    0.995287       4.400574      12.782570       0.455709       1.136996      -0.742822       0.052251       0.032273      -0.018918       0.064262       0.027813      -0.001251      -0.002780       0.028800       0.026842      -0.035860       0.008667       0.027193              2.840432       3.269314       0.624102      -1.061611       2.149680      -0.409493       3.102301           0.000654
           13              H       2.378674       5.489354       4.258050       0.091969       2.247381 0.18155629E+02  0.21507977E+03                                 2.650853                            2.347350      -1.283737       2.193973                    0.995306       4.415587      12.845877       0.454299       1.138088      -0.742538      -0.047726      -0.034651       0.023524       0.063497       0.004824      -0.012504      -0.018958       0.001963      -0.080444      -0.036419       0.009015       0.027403              2.858141       4.052454       0.324932      -0.953108       2.209399      -0.240892       2.312571           0.000645
           14              H       2.934034      11.524413       1.227121       0.093653       2.226511 0.17984267E+02  0.21264775E+03                                 2.641158                            2.341793      -1.274674       2.201059                    0.995125       4.393144      12.788650       0.453004       1.143499      -0.741301       0.012094       0.059182       0.019387       0.063440       0.013470       0.001538       0.001848      -0.056741       0.028353      -0.036158       0.009215       0.026943              2.844539       1.868697       0.140136       0.062253       3.560015       1.155051       3.104906           0.000644
           15              H      -5.408633       1.199793      10.594039       0.095275       2.196255 0.17739893E+02  0.20909183E+03                                 2.621272                            2.329437      -1.253008       2.213937                    0.995041       4.362543      12.689253       0.453041       1.147050      -0.740550      -0.015499       0.006388       0.061472       0.063717       0.009459      -0.008112       0.008982       0.040630       0.066184      -0.035394       0.009085       0.026309              2.817911       2.173006       0.097516       0.289996       1.884619       0.271478       4.396109           0.000651
           16              H       0.096156       2.556958       6.882936       0.092071       2.246509 0.18149613E+02  0.21498682E+03                                 2.649857                            2.346736      -1.285376       2.193297                    0.995300       4.415244      12.843479       0.454432       1.137870      -0.742587       0.051515      -0.032468      -0.018495       0.063639      -0.014875      -0.024144      -0.010585       0.005156      -0.041710      -0.036180       0.008809       0.027371              2.856545       3.285245      -1.254315      -0.006856       3.252679      -0.209349       2.031711           0.000648
           17              H       7.274289       7.866384       5.108868       0.092923       2.240327 0.18090084E+02  0.21413564E+03                                 2.646788                            2.344316      -1.284041       2.194732                    0.995261       4.408346      12.824885       0.454187       1.139260      -0.742257      -0.047796       0.037821       0.017789       0.063493      -0.013302       0.002199       0.026770       0.015724      -0.040802      -0.036818       0.009341       0.027477              2.853580       4.042887      -0.986777       0.190294       2.501667       0.076448       2.016185           0.000634
           18              H       7.829600       2.223959       1.397765       0.092633       2.242720 0.18116482E+02  0.21452521E+03                                 2.648603                            2.345993      -1.281902       2.195589                    0.995223       4.410963      12.834590       0.454036       1.139229      -0.742266       0.012209      -0.013023      -0.060843       0.063407      -0.005509      -0.012611       0.005369      -0.045380       0.066071      -0.036801       0.009396       0.027406              2.856072       1.876275      -0.018465      -0.143803       2.228392      -0.387664       4.463550           0.000640
           19              H      -5.408633       8.574871       6.335990       0.092740       2.241516 0.18094941E+02  0.21419641E+03                                 2.647670                            2.344589      -1.283916       2.195011                    0.995239       4.406176      12.816503       0.454196       1.139220      -0.742302      -0.016491       0.048918       0.037016       0.063523      -0.013157       0.004083       0.028239       0.010251      -0.028034      -0.036478       0.009239       0.027238              2.855268       2.202130       0.232025       0.238434       3.597616       1.239941       2.766057           0.000644
           20              H       0.096156       4.682372       5.655814       0.092962       2.233865 0.18048753E+02  0.21355587E+03                                 2.643790                            2.343430      -1.278659       2.197733                    0.995217       4.402661      12.811828       0.453684       1.141007      -0.741863       0.051546       0.000943      -0.036776       0.063328      -0.013451      -0.025263      -0.013185       0.008364      -0.029146      -0.036535       0.009316       0.027219              2.848321       3.281838       0.611168      -1.090952       2.492106      -0.639244       2.771019           0.000637
           21              H       7.274289       0.491306       9.366918       0.095427       2.196534 0.17748747E+02  0.20922915E+03                                 2.621196                            2.329789      -1.253368       2.213350                    0.995075       4.366349      12.702685       0.453059       1.146824      -0.740562      -0.048033      -0.005159       0.041464       0.063664       0.009824      -0.010360       0.007411       0.046582       0.053535      -0.035862       0.009241       0.026620              2.817210       3.986950       0.623028      -0.754182       2.029991      -0.167948       2.434690           0.000636
           22              H       7.829600       0.098545       2.624886       0.091673       2.256515 0.18225654E+02  0.21607535E+03                                 2.655151                            2.349490      -1.288704       2.190927                    0.995321       4.425055      12.870227       0.454871       1.135783      -0.743059       0.012980      -0.046025      -0.042161       0.063752      -0.008481      -0.010540       0.007530      -0.047922       0.056938      -0.036451       0.008870       0.027580              2.865053       1.888688      -0.097522      -0.092362       4.251467       0.769688       2.455003           0.000649
           23              H       4.382536       4.072404       4.258050       0.092699       2.240933 0.18112246E+02  0.21447470E+03                                 2.647704                            2.346220      -1.282892       2.195120                    0.995251       4.410682      12.836146       0.453843       1.139715      -0.742145      -0.016502      -0.056342       0.024045       0.063442       0.003253      -0.013374      -0.018198      -0.007290      -0.081562      -0.036591       0.009124       0.027467              2.852724       2.198341      -0.319833       0.076228       4.047841      -0.974661       2.311990           0.000637
           24              H       9.887334       6.607667       1.227121       0.094075       2.221012 0.17925176E+02  0.21173682E+03                                 2.635172                            2.336689      -1.271167       2.202979                    0.995130       4.384611      12.749961       0.453945       1.142272      -0.741633       0.051836       0.030919       0.019413       0.063402       0.028350       0.001382       0.001891       0.027627       0.029092      -0.036401       0.009440       0.026961              2.838796       3.276237       0.638366       1.065070       2.139707       0.442004       3.100444           0.000637
           25              H      -2.516929      -1.434047       7.733754       0.092174       2.245449 0.18127315E+02  0.21463636E+03                                 2.647701                            2.344096      -1.286306       2.192774                    0.995314       4.415536      12.837768       0.455080       1.136707      -0.742848      -0.047869      -0.035242      -0.023867       0.064055       0.004777       0.012633       0.018991       0.002651      -0.078449      -0.036009       0.008773       0.027235              2.856471       4.030286       0.319007       0.944873       2.220507       0.238561       2.318620           0.000656
           26              H      -1.961529       4.601070      10.764683       0.092620       2.241311 0.18098905E+02  0.21424830E+03                                 2.646511                            2.344063      -1.284141       2.194296                    0.995286       4.409782      12.825816       0.454489       1.138460      -0.742449       0.012990       0.059092      -0.019225       0.063484       0.013661      -0.002170      -0.001670      -0.057781       0.028312      -0.036743       0.009258       0.027485              2.852876       1.877712       0.135143      -0.043195       3.559364      -1.164143       3.121552           0.000633
           27              H      -0.513067       8.123139       1.397765       0.093464       2.227589 0.17974124E+02  0.21236798E+03                                 2.634377                            2.334887      -1.285284       2.194758                    0.995287       4.395320      12.764658       0.455774       1.137406      -0.742746      -0.017263       0.007768      -0.061379       0.064232       0.010464       0.009176      -0.009412       0.039859       0.066293      -0.035814       0.008756       0.027058              2.839956       2.213163       0.080145      -0.317065       1.896248      -0.254280       4.410457           0.000654
           28              H       4.991771       9.480375       5.108868       0.092288       2.247024 0.18162266E+02  0.21516201E+03                                 2.649448                            2.347077      -1.284971       2.193565                    0.995272       4.415282      12.841969       0.454564       1.137407      -0.742705       0.051486      -0.032499       0.017801       0.063434      -0.015311       0.024484       0.010965       0.004662      -0.041225      -0.036830       0.009258       0.027572              2.855658       3.293855      -1.256926       0.008990       3.254514       0.204658       2.018605           0.000639
           29              H       2.378674       0.942968       6.882936       0.093717       2.223987 0.17964278E+02  0.21234248E+03                                 2.638584                            2.340035      -1.274520       2.201155                    0.995126       4.391562      12.780031       0.453328       1.143053      -0.741408      -0.047734       0.038054      -0.017281       0.063446      -0.013268      -0.002389      -0.026195       0.015478      -0.039375      -0.036117       0.009188       0.026929              2.841218       4.029349      -0.978490      -0.176501       2.495712      -0.083147       1.998591           0.000643
           30              H       2.934034      -4.699388      10.594039       0.091907       2.250778 0.18183487E+02  0.21549846E+03                                 2.653965                            2.349504      -1.283949       2.193837                    0.995305       4.417264      12.854588       0.453976       1.138431      -0.742461       0.013050      -0.013128       0.060738       0.063496      -0.004890       0.012645      -0.005644      -0.044957       0.065771      -0.036463       0.009050       0.027413              2.862202       1.882783      -0.031638       0.141107       2.231744       0.398187       4.472079           0.000647
           31              H       6.792248      -2.068233       7.747905       0.131919       1.979235 0.17269021E+02  0.20350255E+03                                 2.498532                            2.334076      -1.484982       2.114234                    0.997189       4.435848      13.179460       0.439350       1.183024      -0.730070       0.029602      -0.000815      -0.010443       0.031401      -0.004955      -0.000650      -0.001991       0.012257      -0.030552      -0.010735      -0.002237       0.012973              2.616474       3.499807       0.072486      -0.665477       2.053188       0.036879       2.296426           0.001358
           32              H       5.223988      -3.067284       7.836404       0.145820       1.420696 0.11876014E+02  0.12808948E+03                                 2.049987                            1.974337      -1.137890       2.293719                    0.998592       3.971344      11.475775       0.461381       1.230845      -0.719237      -0.017075      -0.026215      -0.013047       0.033897       0.007462       0.009419       0.004072      -0.014050      -0.009142      -0.014211      -0.001009       0.015220              2.102335       1.943405       0.495934       0.049875       2.645247       0.295650       1.718353           0.000158
           33              H       5.728640      -1.997807       9.274101       0.126166       2.154819 0.19590582E+02  0.23650574E+03                                 2.587993                            2.445064      -1.386041       2.148924                    0.998260       4.402889      12.925377       0.443351       1.144365      -0.741608      -0.001997       0.003051       0.028138       0.028373      -0.006450       0.000881      -0.002704      -0.003602       0.021604      -0.010349       0.001782       0.008566              2.673953       2.175177       0.030020      -0.218538       2.017100       0.133872       3.829582           0.000431
           34              H       0.540636      10.677144       3.434093       0.134532       1.813797 0.15537688E+02  0.17874876E+03                                 2.378033                            2.229092      -1.364596       2.168316                    0.998481       4.344824      12.853399       0.443965       1.199225      -0.725877      -0.015150      -0.025747      -0.008534       0.031069       0.007718       0.004930       0.002539       0.007136      -0.005548      -0.007645      -0.004038       0.011683              2.483834       2.210249       0.601551       0.169467       3.139674       0.513194       2.101578           0.001099
           35              H       6.050291      -1.462339       3.017618       0.122978       2.170454 0.20060337E+02  0.24311290E+03                                 2.580638                            2.459915      -1.340131       2.163375                    0.998640       4.403730      12.865685       0.446790       1.131184      -0.745298       0.004939       0.018172      -0.018143       0.026150       0.000459       0.001696      -0.008937       0.005455       0.000742      -0.010532       0.002572       0.007960              2.642053       2.010922       0.180610      -0.153057       3.030791      -0.693852       2.884447           0.000112
           36              H       5.246737      -1.786202       4.665291       0.142052       1.543017 0.12963795E+02  0.14274287E+03                                 2.150793                            2.049437      -1.228056       2.241786                    0.998862       4.101514      11.926911       0.457842       1.214978      -0.722465      -0.018133       0.008292       0.026600       0.033243      -0.007250      -0.008441      -0.001091       0.012648       0.016453      -0.013582      -0.000223       0.013805              2.221206       2.231684      -0.279673      -0.623138       2.011398       0.454710       2.420535           0.000483
           37              H       1.549089       8.723166       5.842887       0.140852       1.613411 0.13641605E+02  0.15210036E+03                                 2.212980                            2.099909      -1.261078       2.222945                    0.998829       4.168473      12.189486       0.453184       1.212179      -0.723033       0.017030       0.028600      -0.001079       0.033304       0.007424       0.008400       0.001374      -0.010914      -0.024154      -0.014208      -0.000282       0.014490              2.291687       2.405074       0.757680      -0.115518       2.668617      -0.006702       1.801368           0.000627
           38              H       1.410440       6.875234       6.021205       0.123162       2.163391 0.20045252E+02  0.24283831E+03                                 2.574103                            2.458633      -1.330550       2.167534                    0.998731       4.393265      12.824734       0.447088       1.130856      -0.745493       0.013048      -0.022526       0.001519       0.026076      -0.006498       0.006323       0.001198      -0.007654       0.001218      -0.011046       0.002895       0.008150              2.630288       2.632168      -0.665007      -0.053388       3.182641      -0.181720       2.076054           0.000043
           39              H       0.098428       7.981190       6.743111       0.134355       1.795725 0.15371409E+02  0.17649289E+03                                 2.367030                            2.220128      -1.373569       2.163247                    0.998464       4.362428      12.924516       0.443628       1.202468      -0.724844      -0.019381       0.006614       0.023139       0.030900      -0.003870      -0.003707       0.002401      -0.001234       0.031539      -0.009266      -0.002672       0.011938              2.471420       2.628962      -0.102353      -0.858626       1.980353       0.212383       2.804945           0.000971
           40              H      -2.193108       9.729689       5.263443       0.138755       1.668181 0.14123694E+02  0.15884678E+03                                 2.261880                            2.135550      -1.268059       2.216289                    0.998885       4.222683      12.401153       0.449753       1.210883      -0.723235       0.017941      -0.014486      -0.022868       0.032476      -0.003479      -0.006486       0.001637       0.011683       0.026715      -0.011252      -0.001822       0.013075              2.351065       2.101028      -0.304077      -0.533486       2.309032       0.634474       2.643137           0.000795
           41              H       2.713418      -2.504424       6.193047       0.136688       1.719015 0.14656058E+02  0.16648160E+03                                 2.311092                            2.177506      -1.348566       2.178316                    0.998513       4.305602      12.736569       0.444451       1.213201      -0.722388       0.016863       0.026508       0.001256       0.031442       0.006836       0.000123      -0.006960      -0.005732      -0.020041      -0.010610      -0.001936       0.012546              2.405238       2.168675       0.653797      -0.009457       3.171868       0.164169       1.875172           0.000792
           42              H       1.109075      -3.405789       5.911839       0.122793       2.160671 0.20035313E+02  0.24265367E+03                                 2.569812                            2.456340      -1.328180       2.168170                    0.998810       4.395006      12.822224       0.447820       1.129308      -0.745853      -0.025324       0.001720      -0.002894       0.025547      -0.001090       0.001694      -0.006634       0.014886      -0.000125      -0.011323       0.002959       0.008364              2.624297       3.551420      -0.160195       0.262241       2.229235       0.114101       2.092236           0.000026
           43              H       1.104417       1.981641       8.982701       0.123277       2.167328 0.20028265E+02  0.24261869E+03                                 2.577967                            2.457833      -1.340309       2.163571                    0.998637       4.399472      12.848990       0.447026       1.131078      -0.745341       0.004632       0.018172      -0.018346       0.026235       0.007272       0.001291      -0.003073      -0.009258       0.008834      -0.010605       0.002550       0.008055              2.638568       2.255701       0.099786      -0.209248       2.939212      -0.815334       2.720790           0.000111
           44              H       1.773942       0.728095      10.185239       0.134700       1.813720 0.15541761E+02  0.17881297E+03                                 2.378331                            2.229726      -1.365228       2.168202                    0.998475       4.344352      12.853951       0.443786       1.199593      -0.725798       0.024175      -0.011813       0.015563       0.031083       0.001870       0.007788      -0.000275       0.012589       0.003660      -0.007608      -0.004042       0.011650              2.483356       3.019898      -0.621537       0.543652       2.173340      -0.278099       2.256828           0.001099
           45              H       0.179647       1.614922      10.556145       0.142111       1.543967 0.12973971E+02  0.14287854E+03                                 2.151422                            2.050044      -1.228178       2.241637                    0.998870       4.101756      11.927402       0.457854       1.214743      -0.722522      -0.019475       0.007816       0.025769       0.033233       0.002372      -0.010253       0.006207      -0.004731       0.020561      -0.013691      -0.000192       0.013882              2.221717       2.231888      -0.400626      -0.554501       1.926025       0.405481       2.507239           0.000483
           46              H       1.163896      -3.597027      11.866130       0.122944       2.163848 0.20048132E+02  0.24289382E+03                                 2.574594                            2.458833      -1.330736       2.167189                    0.998731       4.396711      12.837392       0.447042       1.130878      -0.745453       0.005079      -0.025280      -0.003430       0.026012       0.000774      -0.000693       0.001723      -0.004919      -0.032488      -0.011028       0.002899       0.008129              2.631336       2.007132      -0.237409      -0.043543       3.564055       0.218365       2.322823           0.000041
           47              H       0.392252      -2.071040      11.130193       0.140761       1.613147 0.13634272E+02  0.15199144E+03                                 2.212319                            2.098967      -1.259924       2.223308                    0.998832       4.167972      12.185171       0.453428       1.211744      -0.723130      -0.018224       0.016103      -0.022627       0.033217      -0.002970       0.011998      -0.004989       0.003106      -0.017549      -0.014190      -0.000303       0.014493              2.291743       2.231369      -0.339969       0.590010       1.913903      -0.392395       2.729958           0.000626
           48              H       5.386017       4.658026       0.987285       0.134399       1.794407 0.15357602E+02  0.17631124E+03                                 2.366692                            2.219750      -1.374815       2.162868                    0.998452       4.363054      12.929477       0.443438       1.203140      -0.724675      -0.015453       0.008022       0.025535       0.030906       0.000534      -0.010168       0.000717       0.006725      -0.003303      -0.009191      -0.002687       0.011878              2.471305       2.266260      -0.226377      -0.637623       1.937045       0.291897       3.210609           0.000975
           49              H       5.010788       8.693078       1.604024       0.136629       1.718682 0.14655593E+02  0.16647330E+03                                 2.310667                            2.177394      -1.347771       2.178575                    0.998521       4.305684      12.736271       0.444491       1.213115      -0.722408      -0.019131       0.013811      -0.020777       0.031439      -0.000484       0.007077      -0.007530      -0.008091       0.012982      -0.010640      -0.001928       0.012568              2.404193       2.521672      -0.593046       0.565261       2.244464      -0.472876       2.446443           0.000791
           50              H       6.533757       7.622508       1.613737       0.138798       1.667236 0.14116854E+02  0.15876028E+03                                 2.261495                            2.135394      -1.269107       2.215903                    0.998877       4.223420      12.405405       0.449627       1.211293      -0.723130       0.019504      -0.013999      -0.021853       0.032464       0.002500      -0.009488       0.004407       0.006077       0.016600      -0.011140      -0.001833       0.012973              2.350397       2.610178      -0.538406      -0.606813       2.077417       0.354245       2.363597           0.000800
           51              H       6.200135       8.779289       3.033567       0.122930       2.159717 0.20036498E+02  0.24269359E+03                                 2.570062                            2.457317      -1.328789       2.168073                    0.998807       4.394804      12.826106       0.447443       1.130139      -0.745649       0.009958       0.014259       0.018777       0.025594       0.008546       0.001371       0.001983      -0.006566       0.013292      -0.011370       0.002968       0.008403              2.623296       2.464779       0.248283       0.469052       2.651210       0.671634       2.753898           0.000026
           52              H       3.097475       6.565912       0.538432       0.145858       1.421125 0.11879724E+02  0.12814238E+03                                 2.050586                            1.974780      -1.138420       2.293497                    0.998583       3.972006      11.479103       0.461272       1.231013      -0.719197       0.028693      -0.010036       0.014993       0.033894      -0.003029       0.009249      -0.005757       0.010605      -0.027066      -0.014202      -0.001009       0.015210              2.103162       2.361079      -0.493145       0.451206       1.893985      -0.258848       2.054422           0.000157
           53              H      -2.719532      -0.238409      10.916979       0.131782       1.981170 0.17282864E+02  0.20367813E+03                                 2.498863                            2.333996      -1.483933       2.114425                    0.997207       4.434864      13.170948       0.439705       1.181996      -0.730331      -0.000960      -0.011729      -0.029083       0.031373       0.000829       0.004380       0.008006      -0.014855       0.010841      -0.010783      -0.002465       0.013248              2.617261       2.065315      -0.058462      -0.002867       2.138816       0.499630       3.647651           0.001352
           54              H       1.251296       6.804286       0.536393       0.126009       2.156935 0.19603095E+02  0.23667345E+03                                 2.588745                            2.445029      -1.385818       2.148840                    0.998264       4.403631      12.924240       0.443615       1.143601      -0.741798      -0.023700      -0.004641       0.014807       0.028328       0.003825      -0.007280      -0.000482      -0.004690      -0.014635      -0.010318       0.001790       0.008528              2.675956       3.239742       0.274179      -0.793126       2.056482      -0.151486       2.731645           0.000433
           55              H      -3.599932       1.952119       6.006335       0.142524       1.478700 0.12388863E+02  0.13496244E+03                                 2.096174                            2.007934      -1.223033       2.247973                    0.998543       4.057216      11.760355       0.460708       1.220390      -0.721191       0.009156       0.031261      -0.000128       0.032574       0.004336      -0.006680       0.000220      -0.016761      -0.022924      -0.013290      -0.000066       0.013356              2.157818       1.963170       0.553554       0.019045       2.781539      -0.162694       1.728746           0.000249
           56              H       9.908438       0.730056       5.242817       0.133628       1.907289 0.16495315E+02  0.19233022E+03                                 2.445870                            2.287316      -1.441516       2.134897                    0.997868       4.384936      12.994439       0.441668       1.189386      -0.728485      -0.018601      -0.003111      -0.024742       0.031110       0.002769       0.002597       0.001321      -0.000820       0.034300      -0.008581      -0.003400       0.011981              2.559698       2.712961       0.172987       0.876831       2.061793       0.135876       2.904339           0.001294
           57              H      -3.250539       0.127034       6.119178       0.125209       2.162130 0.19763523E+02  0.23895700E+03                                 2.588110                            2.451771      -1.369661       2.154667                    0.998428       4.400635      12.900116       0.444144       1.140582      -0.742724       0.019946      -0.018615       0.002445       0.027392      -0.007285      -0.004641      -0.001908       0.004163       0.004402      -0.009994       0.001949       0.008045              2.666816       3.119958      -0.823350       0.200207       2.795596      -0.034459       2.084894           0.000302
           58              H      -4.488804       3.745586       8.256957       0.138855       1.656614 0.14060575E+02  0.15808772E+03                                 2.257287                            2.135172      -1.296398       2.204913                    0.998633       4.239405      12.481255       0.448040       1.215889      -0.721906      -0.018006      -0.026803      -0.000995       0.032305       0.010716      -0.002569       0.003614       0.004589      -0.013916      -0.011496      -0.001786       0.013283              2.342735       2.264405       0.699013      -0.023184       2.943355      -0.188690       1.820445           0.000679
           59              H      -4.421587       5.418973       7.444392       0.137197       1.726896 0.14701399E+02  0.16705570E+03                                 2.315925                            2.179507      -1.301368       2.199147                    0.998706       4.288639      12.671297       0.444851       1.211684      -0.722916      -0.016995       0.016498      -0.020968       0.031634      -0.007684       0.006578      -0.000597       0.008904      -0.003641      -0.009477      -0.002761       0.012238              2.412227       2.230499      -0.424991       0.514368       2.532100      -0.667318       2.474081           0.000901
           60              H      -3.729877       5.187538       9.157181       0.123295       2.152369 0.19934899E+02  0.24119055E+03                                 2.565775                            2.452237      -1.327703       2.169045                    0.998774       4.388517      12.806471       0.447526       1.131207      -0.745367       0.005153       0.010541       0.022956       0.025781      -0.000597      -0.000231       0.007649       0.010591       0.012683      -0.011214       0.003149       0.008065              2.619986       2.001176       0.093097       0.219487       2.487631       0.471768       3.371152           0.000038
           61              H      -3.365342       5.222652       3.045439       0.123343       2.167282 0.19972729E+02  0.24183786E+03                                 2.580325                            2.455929      -1.344012       2.162347                    0.998617       4.401164      12.861449       0.446677       1.132467      -0.744928       0.016421       0.010804      -0.017573       0.026366      -0.001240      -0.009073      -0.000996      -0.003896      -0.001601      -0.010398       0.002412       0.007986              2.646509       2.862369       0.489190      -0.613562       2.249947      -0.373178       2.827210           0.000135
           62              H       9.887877       4.088389       3.397638       0.135309       1.817666 0.15571230E+02  0.17920668E+03                                 2.381351                            2.231708      -1.369581       2.166899                    0.998458       4.334075      12.818439       0.443703       1.199452      -0.725942      -0.019203      -0.022712      -0.009540       0.031235       0.003102       0.001174       0.005583      -0.014903      -0.005261      -0.007195      -0.004223       0.011419              2.488288       2.665995       0.741778       0.461433       2.653186       0.353637       2.145685           0.001150
           63              H      -3.464569       4.325875       4.673806       0.139850       1.563440 0.13164065E+02  0.14549270E+03                                 2.165990                            2.061402      -1.279923       2.214791                    0.998503       4.149970      12.087237       0.457813       1.210505      -0.723191       0.013027      -0.013726       0.025757       0.031961      -0.009461       0.001425      -0.007490       0.001614       0.017962      -0.013654       0.000882       0.012773              2.239592       2.180797      -0.290916       0.620526       2.085281      -0.474534       2.452697           0.000436
           64              H       7.528019       4.451268       5.768058       0.137313       1.710551 0.14520344E+02  0.16434403E+03                                 2.293963                            2.160530      -1.286658       2.205423                    0.998814       4.254847      12.510679       0.448905       1.205522      -0.724472       0.015603       0.027418      -0.001871       0.031602       0.005546       0.000481       0.006833      -0.006613      -0.019364      -0.009757      -0.002082       0.011839              2.387658       2.071568       0.570322      -0.004436       3.218775      -0.209368       1.872630           0.000910
           65              H       7.675769       2.853834       6.712412       0.139677       1.620545 0.13667739E+02  0.15242008E+03                                 2.216077                            2.098913      -1.262251       2.220760                    0.998868       4.177078      12.204115       0.454399       1.208714      -0.723763       0.020294      -0.013946       0.021121       0.032441      -0.004623       0.006168      -0.001667       0.013190       0.023516      -0.011977      -0.000658       0.012635              2.297741       2.138870      -0.309411       0.586934       2.195064      -0.560249       2.559289           0.000685
           66              H       6.008032       3.437820       6.126613       0.122007       2.178088 0.20247850E+02  0.24579651E+03                                 2.580061                            2.466716      -1.331807       2.165389                    0.998782       4.407759      12.860822       0.447732       1.126914      -0.746489      -0.025318      -0.000260       0.004234       0.025670       0.000136      -0.002398       0.006422       0.015058      -0.000312      -0.011289       0.002795       0.008495              2.633247       3.551757      -0.023597      -0.341698       2.224642      -0.131355       2.123341           0.000036
           67              C       4.433500       0.759561       6.364050      -0.069444      36.859288 0.46605544E+03  0.11158396E+05                                 9.551141                            7.098791       0.171894       2.001037                    0.999833      30.574384      88.943342       0.630927       0.405473      -1.070417       0.101838      -0.047442       0.010691       0.112854      -0.026173       0.015477      -0.034542      -0.005222      -0.025655      -0.036935      -0.015536       0.052470             11.291481      12.434950       0.582948      -3.091631      11.943220      -5.309446       9.496275           0.005638
           68              C       9.029472      -2.490306       5.627754      -0.065819      36.542697 0.46297940E+03  0.11062956E+05                                 9.484913                            7.067647       0.197768       2.010342                    0.999834      30.453712      88.414889       0.633545       0.404594      -1.071333      -0.078617       0.079000      -0.010976       0.111991      -0.013880       0.036572      -0.003692       0.042636      -0.034494      -0.034523      -0.017431       0.051953             11.200642      11.457640       0.165561       3.852332      12.659536       4.677003       9.484749           0.005686
           69              C      -1.535210       7.576343       3.181426      -0.068638      36.961512 0.46509849E+03  0.11126055E+05                                 9.563223                            7.083961       0.188457       2.006048                    0.999793      30.525847      88.667934       0.632807       0.404612      -1.071343      -0.002156      -0.019771       0.109588       0.111378       0.001271       0.034803      -0.008685       0.036546       0.084037      -0.035265      -0.018116       0.053381             11.352686      16.430350       3.565430       0.096160       5.861174      -0.657090      11.766536           0.005715
           70              C      -2.136351       8.001495       8.810378      -0.067721      36.762047 0.46499922E+03  0.11126295E+05                                 9.534060                            7.090582       0.190717       2.007729                    0.999840      30.525203      88.760093       0.631342       0.405455      -1.070477      -0.020399      -0.010026      -0.110355       0.112672      -0.008950       0.020735      -0.028612      -0.032851       0.080818      -0.036660      -0.015356       0.052017             11.272442       4.780330      -0.622946       0.639143      17.271659       0.093664      11.765336           0.005724
           71              C      -0.462097      -1.791707       8.152028      -0.067043      36.763945 0.46360426E+03  0.11082360E+05                                 9.529712                            7.075365       0.202309       2.010257                    0.999810      30.487166      88.549116       0.632761       0.404931      -1.071038       0.100871       0.032921       0.036954       0.112358       0.026566       0.012818       0.025455      -0.022397      -0.075080      -0.035970      -0.015819       0.051790             11.285612      12.476145      -3.001721       1.083221      14.673520       3.653445       6.707172           0.005823
           72              C       4.133917      -0.804396      11.334653      -0.071164      37.019620 0.46716790E+03  0.11187289E+05                                 9.568306                            7.096947       0.193275       2.006814                    0.999783      30.580432      88.855455       0.632634       0.404298      -1.071616      -0.079672      -0.046606      -0.061615       0.110978       0.041530      -0.003278      -0.002565       0.033922      -0.057931      -0.035211      -0.019537       0.054748             11.348534      11.627464       3.238212      -2.263665       6.241554      -0.933103      16.176583           0.005580
           73              C       3.360388       5.890494       3.839776      -0.066614      36.757998 0.46454009E+03  0.11112550E+05                                 9.531991                            7.085595       0.195998       2.008003                    0.999809      30.526121      88.751341       0.631764       0.405285      -1.070590      -0.003359       0.105724      -0.037754       0.112313       0.028584      -0.017294      -0.021566      -0.014213      -0.077224      -0.035558      -0.016578       0.052136             11.273380      16.322875      -1.608941      -3.160317      10.796514      -2.195182       6.700751           0.005802
           74              C       2.759205      10.552704       0.657151      -0.064732      36.586944 0.46313485E+03  0.11070427E+05                                 9.501433                            7.074225       0.209372       2.013172                    0.999827      30.472207      88.557460       0.632365       0.405211      -1.070651      -0.021419      -0.089855       0.063756       0.112239       0.021417      -0.001290       0.004561      -0.074448      -0.049452      -0.035023      -0.016409       0.051432             11.221760       4.766279       0.874585       0.207284      13.014661       2.324803      15.884338           0.005718
           75              C      -5.357678       1.032374       9.467529      -0.065543      36.506275 0.46317779E+03  0.11069926E+05                                 9.479776                            7.069929       0.204586       2.011206                    0.999818      30.474949      88.512733       0.633279       0.404682      -1.071173       0.101157       0.013622      -0.046050       0.111977      -0.000168      -0.028908       0.007718       0.030835       0.106920      -0.034535      -0.017245       0.051780             11.185491      12.363424       2.400335       2.000179       5.505144       1.608191      15.687906           0.005657
           76              C      -0.761696       3.294928       7.021201      -0.067812      36.866363 0.46601673E+03  0.11157850E+05                                 9.553277                            7.098292       0.173094       2.001272                    0.999823      30.576265      88.966291       0.630942       0.405450      -1.070373      -0.079418      -0.031632       0.072461       0.112064      -0.023223      -0.035329       0.005703       0.034801      -0.031375      -0.036224      -0.016826       0.053050             11.302463      11.623209      -3.610352      -1.719447      14.404691      -3.765255       7.879488           0.005781
           77              C       8.256001       7.303577       4.970603      -0.068856      36.815295 0.46508559E+03  0.11127369E+05                                 9.540447                            7.088560       0.187253       2.006318                    0.999831      30.526210      88.719729       0.631876       0.405149      -1.070824      -0.002433      -0.084245      -0.074934       0.112775      -0.030731      -0.014012       0.030896       0.000572      -0.028041      -0.036825      -0.015408       0.052233             11.289247      16.301401      -1.868026       2.961206       9.704549       2.892601       7.861790           0.005630
           78              C       7.654785       2.216215       2.524275      -0.067066      36.702802 0.46318538E+03  0.11068474E+05                                 9.515348                            7.069656       0.199272       2.010612                    0.999826      30.460468      88.420305       0.633432       0.404644      -1.071361      -0.019898       0.100001       0.047249       0.112377      -0.013221      -0.015543       0.025317      -0.024479       0.104195      -0.035744      -0.016094       0.051837             11.265166       4.774457      -0.257439      -0.847773      13.253777      -2.468444      15.767263           0.005756
           79              C      -5.357678       7.682987       5.627754      -0.065955      36.700622 0.46353034E+03  0.11080033E+05                                 9.517312                            7.073546       0.194195       2.008863                    0.999825      30.474829      88.507968       0.633018       0.404788      -1.071144       0.101200      -0.047285      -0.010999       0.112242      -0.024765      -0.016327       0.033893      -0.008943      -0.028572      -0.035484      -0.016497       0.051981             11.261851      12.421434       0.549405       3.126000      11.872900       5.253596       9.491218           0.005744
           80              C      -0.761696       4.433135       6.364050      -0.066704      36.729126 0.46462011E+03  0.11116567E+05                                 9.531804                            7.090125       0.195854       2.008377                    0.999828      30.532011      88.819252       0.630946       0.405734      -1.070138      -0.078513       0.080027       0.010210       0.112573      -0.017308      -0.037782       0.003965       0.035223      -0.028115      -0.036454      -0.015271       0.051725             11.266633      11.589016       0.228689      -3.938561      12.697568      -4.688571       9.513313           0.005750
           81              C       8.256001       0.652963       8.810378      -0.069253      36.655855 0.46515978E+03  0.11130184E+05                                 9.509475                            7.088721       0.177784       2.003304                    0.999841      30.541609      88.784166       0.631889       0.405102      -1.070798      -0.002490      -0.023365      -0.110184       0.112661       0.003930      -0.033716       0.006772       0.039524       0.081746      -0.036397      -0.015742       0.052139             11.221089      16.181425       3.449427      -0.136299       5.784675       0.680206      11.697167           0.005512
           82              C       7.654785       1.078009       3.181426      -0.068616      36.867463 0.46500540E+03  0.11122019E+05                                 9.540453                            7.080369       0.195053       2.008149                    0.999792      30.511532      88.586560       0.633425       0.404283      -1.071682      -0.018116      -0.008362       0.110036       0.111831      -0.009342      -0.018642       0.030894      -0.031023       0.082928      -0.034891      -0.018470       0.053360             11.306018       4.785562      -0.565381      -0.651285      17.408602      -0.133332      11.723891           0.005755
           83              C       4.433500       5.131685       3.839776      -0.067713      36.775385 0.46509260E+03  0.11129467E+05                                 9.536802                            7.091541       0.188738       2.007044                    0.999840      30.532277      88.794251       0.631245       0.405483      -1.070422       0.101450       0.033268      -0.035628       0.112553       0.026978      -0.012938      -0.025372      -0.022523      -0.076719      -0.036333      -0.015982       0.052315             11.274466      12.445091      -2.965340      -1.136432      14.647848      -3.629379       6.730458           0.005719
           84              C       9.029472       6.118937       0.657151      -0.065721      36.645406 0.46253665E+03  0.11050103E+05                                 9.508397                            7.066549       0.210597       2.013566                    0.999821      30.447865      88.398496       0.633266       0.404855      -1.071124      -0.078475      -0.049160       0.063248       0.112140       0.039684       0.005082      -0.001106       0.033055      -0.049298      -0.035511      -0.015887       0.051398             11.252234      11.542982       3.262467       2.113041       6.229265       0.950779      15.984456           0.005737
           85              C      -1.535210      -1.032899       8.152028      -0.069450      36.967670 0.46628301E+03  0.11161047E+05                                 9.559547                            7.090528       0.194773       2.007603                    0.999784      30.551887      88.758642       0.632866       0.404333      -1.071570      -0.001837       0.103977       0.038631       0.110937       0.030871       0.018728       0.022866      -0.013849      -0.068661      -0.034197      -0.020188       0.054386             11.337706      16.431717      -1.707846       3.112345      10.836360       2.209378       6.745040           0.005658
           86              C      -2.136351       3.629371      11.334653      -0.069348      36.840898 0.46593803E+03  0.11154526E+05                                 9.547132                            7.097474       0.173745       2.001667                    0.999833      30.567926      88.911050       0.631063       0.405425      -1.070483      -0.020306      -0.090604      -0.064286       0.112934       0.023269       0.000240      -0.003063      -0.076174      -0.044867      -0.037206      -0.015029       0.052234             11.286616       4.778576       0.873896      -0.136717      13.094273      -2.440393      15.986999           0.005644
           87              C      -0.462097       7.955741       2.524275      -0.069985      37.032634 0.46635539E+03  0.11162798E+05                                 9.572610                            7.090780       0.195783       2.007916                    0.999779      30.552796      88.750582       0.632918       0.404299      -1.071633       0.098227       0.016905       0.047751       0.110519      -0.000635       0.032726      -0.008804       0.030241       0.104913      -0.034463      -0.020238       0.054701             11.369487      12.583880       2.461468      -2.171195       5.576495      -1.602895      15.948088           0.005620
           88              C       4.133917      10.218343       4.970603      -0.068475      36.742499 0.46464443E+03  0.11113737E+05                                 9.523284                            7.083361       0.181559       2.004346                    0.999830      30.523354      88.687681       0.632379       0.404939      -1.071006      -0.079277      -0.030877      -0.074391       0.113015      -0.024354       0.033296      -0.002798       0.037652      -0.029103      -0.036752      -0.015114       0.051866             11.256570      11.575955      -3.565731       1.729098      14.346107       3.736076       7.847648           0.005763
           89              C       3.360388       0.380163       7.021201      -0.064756      36.585525 0.46311459E+03  0.11069701E+05                                 9.501173                            7.073999       0.210426       2.013513                    0.999827      30.470740      88.549088       0.632391       0.405203      -1.070668      -0.002499      -0.083087       0.075349       0.112193      -0.030620       0.014803      -0.029042       0.000516      -0.028779      -0.034814      -0.016655       0.051469             11.222420      16.194711      -1.836042      -2.895772       9.672375      -2.897087       7.800173           0.005713
           90              C       2.759205      -4.707153       9.467529      -0.066437      36.757366 0.46446277E+03  0.11110251E+05                                 9.531719                            7.084766       0.195356       2.007817                    0.999809      30.524627      88.745539       0.631832       0.405258      -1.070607      -0.017778       0.100645      -0.046674       0.112356      -0.011086       0.019992      -0.024970      -0.025674       0.099258      -0.035820      -0.016289       0.052109             11.273739       4.765340      -0.336119       0.826429      13.146905       2.492489      15.908972           0.005806
           91              C       4.960268      -0.944285       7.554837       0.391941      26.682442 0.31785049E+03  0.70104931E+04                                 8.302588                            6.325445      -0.199954       1.966385                    0.999303      24.849678      72.540241       0.588288       0.472053      -1.016554      -0.001548       0.000648      -0.001009       0.001958      -0.023011       0.028943       0.007628      -0.050404       0.002975      -0.051513       0.017329       0.034184              9.684404      11.882582      -0.989147      -1.930897       9.616308      -3.359402       7.554321           0.007122
           92              C       5.721044      -2.086646       8.137638      -0.449536      34.654671 0.59041045E+03  0.14891049E+05                                 8.758764                            7.630085       0.279226       2.022536                    0.999090      33.993088      99.177962       0.656748       0.369774      -1.103142      -0.010807       0.010091      -0.009902       0.017795      -0.015259       0.001082      -0.007347       0.002027      -0.006892      -0.015853      -0.002294       0.018147              9.314998       9.724129      -0.175267      -0.858224       9.357278      -0.513245       8.863588           0.003378
           93              C       7.247466      -2.561628       4.436967       0.397110      26.397808 0.31386035E+03  0.68965300E+04                                 8.235809                            6.281821      -0.151378       1.985194                    0.999255      24.629139      71.621382       0.591216       0.471483      -1.017470      -0.000355      -0.000738       0.003665       0.003756      -0.001120       0.000172      -0.031110       0.068944       0.008939      -0.053201       0.020172       0.033029              9.601635      10.412169      -1.424807       2.530816      10.901580       2.932804       7.491156           0.007290
           94              C       5.916839      -2.225155       3.854166      -0.448251      34.334172 0.58415860E+03  0.14686765E+05                                 8.692642                            7.581596       0.322404       2.038628                    0.999118      33.788102      98.261070       0.660220       0.368996      -1.104282       0.014343      -0.004962       0.011136       0.018824       0.000649       0.010501      -0.002780       0.013529      -0.015880      -0.011763      -0.003142       0.014905              9.228023       9.490171      -0.047511       0.235577       9.656325       0.712525       8.537572           0.003243
           95              C       0.064682       7.776444       4.595259       0.398390      26.400003 0.31333612E+03  0.68815875E+04                                 8.235608                            6.274585      -0.159453       1.982806                    0.999278      24.601773      71.505461       0.591885       0.471184      -1.017712      -0.000891       0.002485      -0.000900       0.002789      -0.015082       0.033723       0.015576      -0.045396       0.030319      -0.053648       0.020456       0.033192              9.612693      11.725080       2.154159      -0.130964       5.117304      -0.775014      11.995695           0.007181
           96              C       0.825467       7.842921       5.875984      -0.448925      34.406863 0.58479673E+03  0.14711503E+05                                 8.713210                            7.589570       0.300992       2.032048                    0.998934      33.837086      98.534987       0.659164       0.369369      -1.103652      -0.009405       0.001476      -0.016104       0.018708      -0.001282       0.009363      -0.001087       0.008134       0.031378      -0.009507      -0.006260       0.015766              9.256655       9.638626       0.529600      -0.306682       8.458967       0.178854       9.672372           0.003164
           97              C       2.414543      -4.270304       7.396545       0.393856      26.594414 0.31670475E+03  0.69772099E+04                                 8.281100                            6.312620      -0.188934       1.970838                    0.999290      24.775342      72.223925       0.589227       0.471841      -1.016917      -0.000454      -0.001308       0.000644       0.001527       0.000240      -0.003212      -0.036941       0.047345       0.040422      -0.051462       0.016493       0.034969              9.657171       4.521312      -0.418661       0.668768      12.444173       0.337807      12.006026           0.007350
           98              C       2.223609      -3.530893       6.115820      -0.449494      34.449197 0.58603719E+03  0.14752396E+05                                 8.724274                            7.600234       0.298632       2.031049                    0.998934      33.873558      98.714579       0.658277       0.369624      -1.103322       0.004038      -0.008932       0.014630       0.017610      -0.002793      -0.000405      -0.009387      -0.007240       0.029821      -0.010454      -0.004839       0.015293              9.266774       8.281841       0.153363      -0.198136       9.897200       0.182969       9.621282           0.003163
           99              C       0.064682       0.091475       9.032227       0.397810      26.388998 0.31373465E+03  0.68929069E+04                                 8.234042                            6.280731      -0.151279       1.985386                    0.999259      24.617238      71.576517       0.591258       0.471508      -1.017482      -0.002412      -0.001577       0.002158       0.003600       0.037184       0.002582       0.005750      -0.025188       0.085052      -0.053453       0.020335       0.033118              9.597793      11.758852      -1.160449       1.846438      10.890367       2.550992       6.144161           0.007303
          100              C       0.825467       1.167383       9.730150      -0.448465      34.330682 0.58404177E+03  0.14682701E+05                                 8.691236                            7.580219       0.322589       2.038744                    0.999115      33.783861      98.236388       0.660379       0.368936      -1.104357      -0.011349      -0.014002      -0.004670       0.018619       0.008629       0.009900       0.003883      -0.003099      -0.007432      -0.012104      -0.003149       0.015253              9.225080       9.547171      -0.558457       0.499930       9.285120       0.483382       8.842949           0.003237
          101              C       7.247466       5.123341       0.000000       0.397867      26.405943 0.31342086E+03  0.68841112E+04                                 8.237056                            6.275499      -0.159712       1.982611                    0.999274      24.611284      71.543241       0.591815       0.471194      -1.017678      -0.000281       0.002812      -0.000369       0.002850      -0.000173       0.000186      -0.000217       0.012702      -0.160278      -0.053427       0.020360       0.033067              9.615833      10.435855       2.896381      -0.045484       5.804753      -0.015435      12.606891           0.007175
          102              C       5.916839       4.450383       0.000000      -0.448942      34.417207 0.58503668E+03  0.14719339E+05                                 8.715858                            7.591815       0.300606       2.031862                    0.998937      33.843114      98.564903       0.658964       0.369436      -1.103580       0.015752       0.010450      -0.000759       0.018918       0.011139      -0.001601       0.000738       0.009838      -0.019320      -0.009657      -0.005781       0.015437              9.261193       9.539835       0.196570      -0.066614       8.237967       0.078499      10.005777           0.003169
          103              C       4.960268       7.014851       2.959577       0.394068      26.587582 0.31659789E+03  0.69742802E+04                                 8.280002                            6.311670      -0.187774       1.971307                    0.999291      24.769462      72.204245       0.589255       0.471859      -1.016906       0.000339      -0.001071       0.001188       0.001635       0.036292      -0.006531      -0.006593      -0.026542       0.076859      -0.051485       0.016599       0.034886              9.655716      11.770765      -1.189397      -1.846890      10.982979      -2.588922       6.213404           0.007368
          104              C       5.721044       8.090746       2.261654      -0.449433      34.432292 0.58586637E+03  0.14746797E+05                                 8.720468                            7.598581       0.299880       2.031526                    0.998935      33.866358      98.684362       0.658430       0.369571      -1.103378      -0.009107      -0.013595       0.006700       0.017682       0.006334      -0.008029      -0.007498      -0.008173      -0.004515      -0.010508      -0.004564       0.015072              9.259987       9.610143      -0.521678      -0.356030       9.239237      -0.575538       8.930583           0.003163
          105              C       2.414543       8.540748       0.000000       0.391673      26.686707 0.31798384E+03  0.70141425E+04                                 8.302758                            6.326532      -0.201193       1.965866                    0.999301      24.856928      72.564144       0.588273       0.472017      -1.016578       0.001132       0.001548       0.000686       0.002037      -0.002405      -0.000556       0.000326      -0.016369      -0.154569      -0.051528       0.017235       0.034294              9.682815       4.547141       0.830386       0.013724      11.818962       0.021238      12.682341           0.007107
          106              C       2.223609       7.061902       0.000000      -0.449511      34.667650 0.59049999E+03  0.14894090E+05                                 8.761761                            7.631213       0.277936       2.022066                    0.999089      33.998150      99.200062       0.656619       0.369827      -1.103086       0.006891       0.016287       0.001055       0.017716       0.005327      -0.005036       0.006176      -0.027705      -0.015130      -0.015968      -0.002581       0.018549              9.320226       8.157061      -0.176485      -0.212859       9.552025       0.046519      10.251591           0.003378
          107              C      -4.830926       0.853037       7.396545       0.393111      26.643107 0.31668244E+03  0.69779179E+04                                 8.293928                            6.312198      -0.194764       1.968698                    0.999299      24.807468      72.368578       0.589163       0.471811      -1.016741      -0.000881       0.001320       0.001098       0.001930      -0.015406      -0.033519      -0.015412      -0.039307       0.037997      -0.052157       0.018039       0.034119              9.688524      11.851492       2.186863       0.146327       5.174452       0.806821      12.039629           0.007056
          108              C      -4.070158       0.919490       6.115820      -0.448440      34.579465 0.58836785E+03  0.14825535E+05                                 8.747563                            7.617909       0.288854       2.026662                    0.999070      33.923520      98.903341       0.657190       0.369874      -1.103153      -0.009471       0.004592       0.014758       0.018127      -0.005164      -0.005670      -0.002662       0.014501       0.046780      -0.017271      -0.000147       0.017418              9.303953       9.822507       0.521757       0.349659       8.362027      -0.160868       9.727323           0.003350
          109              C      -2.543687       4.361835       7.554837       0.391561      26.725770 0.31851286E+03  0.70290371E+04                                 8.312205                            6.332471      -0.205563       1.964079                    0.999293      24.875818      72.646250       0.587877       0.472118      -1.016479       0.002300       0.001167       0.001810       0.003151      -0.002616      -0.003783       0.028447       0.069476      -0.001587      -0.050628       0.014596       0.036033              9.697052      10.576321      -1.458927      -2.515522      10.958169      -2.957274       7.556665           0.007347
          110              C      -3.874306       4.698319       8.137638      -0.450097      34.506299 0.58734114E+03  0.14794844E+05                                 8.736259                            7.610100       0.292590       2.028808                    0.998911      33.912714      98.891538       0.657604       0.369761      -1.103114       0.014714      -0.004748      -0.007334       0.017113      -0.005465      -0.005114      -0.001338       0.022006      -0.014772      -0.010994      -0.004819       0.015813              9.278385       9.564546      -0.113380      -0.173927       9.537191      -0.762700       8.733417           0.003176
          111              C      -4.830926       5.979119       4.436967       0.396219      26.460906 0.31452675E+03  0.69145858E+04                                 8.247526                            6.286564      -0.165831       1.979882                    0.999273      24.655435      71.706989       0.591285       0.471195      -1.017663      -0.001164      -0.000672       0.002684       0.003002      -0.020927      -0.030184      -0.009957      -0.053515       0.001699      -0.053081       0.019385       0.033696              9.623258      11.771161      -0.974378       1.942857       9.566822       3.351967       7.531790           0.007144
          112              C      -4.070158       4.836747       3.854166      -0.448044      34.435726 0.58543761E+03  0.14730412E+05                                 8.718969                            7.595954       0.305487       2.033039                    0.999031      33.834443      98.509377       0.658653       0.369586      -1.103584      -0.009658       0.011650       0.011088       0.018760      -0.002539      -0.008229       0.009985      -0.008438      -0.023319      -0.015452       0.000116       0.015336              9.267513       9.714731       0.006411       0.617815       9.498547       0.441173       8.589261           0.003250
          113              C       7.310151       2.653103       4.595259       0.400897      26.210323 0.31123845E+03  0.68206275E+04                                 8.187176                            6.249572      -0.126466       1.995184                    0.999229      24.468747      70.925045       0.593932       0.470586      -1.018546       0.005508      -0.000420      -0.000287       0.005532       0.002178       0.004123       0.036815       0.057488       0.027575      -0.054590       0.021673       0.032918              9.542061       4.457061      -0.399674      -0.702873      12.309492      -0.372195      11.859631           0.007319
          114              C       7.119233       3.392538       5.875984      -0.447643      34.149254 0.58071547E+03  0.14572791E+05                                 8.649847                            7.551513       0.349461       2.048037                    0.999159      33.671182      97.701020       0.662813       0.368244      -1.105289       0.007186      -0.009653      -0.015588       0.019693       0.000346      -0.004187       0.009740      -0.000794       0.015658      -0.010007      -0.002612       0.012619              9.173403       8.190043       0.163918       0.187832       9.782383      -0.196382       9.547784           0.003160
          115              N       5.499761      -0.081633       6.701020      -0.367962      44.939290 0.60934131E+03  0.15374586E+05                                10.595595                            7.975680      -0.027395       1.984490                    0.997964      30.557217      87.014463       0.620093       0.391477      -1.095706      -0.108109       0.047394       0.008265       0.118330      -0.022809       0.011235      -0.027475      -0.026020      -0.039128      -0.028884      -0.018306       0.047191             13.107141      19.043799       1.330545      -5.110896      10.394638      -3.564007       9.882984           0.047023
          116              N       7.880965      -1.765425       5.290784      -0.371543      45.348429 0.61382297E+03  0.15521067E+05                                10.682389                            8.019286      -0.076596       1.969119                    0.997649      30.640655      87.438113       0.616550       0.392880      -1.094374       0.074668      -0.088615      -0.009240       0.116246      -0.014000       0.031831      -0.005175       0.051570      -0.048014      -0.031715      -0.020729       0.052444             13.260305      10.486250      -1.659048       1.627793      19.171890       6.240644      10.122777           0.046954
          117              N      -1.218946       7.439965       4.537699      -0.369265      44.992322 0.60973955E+03  0.15386164E+05                                10.609962                            7.982334      -0.040836       1.981146                    0.997759      30.536145      86.940639       0.619403       0.391874      -1.095498       0.022724       0.014158      -0.114611       0.117697       0.006214       0.033675      -0.001826       0.025980       0.074349      -0.030507      -0.018023       0.048530             13.150066      17.048806       4.126644      -4.401219       7.469412      -2.421903      14.931979           0.046461
          118              N      -2.370369       8.254188       7.454105      -0.370902      45.071449 0.61118504E+03  0.15435411E+05                                10.627630                            7.995313      -0.051678       1.977363                    0.997674      30.591972      87.202775       0.618345       0.392220      -1.094999       0.004911       0.026108       0.114458       0.117501      -0.005041       0.012690      -0.031922      -0.030182       0.080825      -0.031542      -0.019322       0.050863             13.164766       5.961202       0.155819       0.794849      18.632484       4.979220      14.900611           0.046963
          119              N       0.604171      -1.079281       8.712046      -0.369416      44.879956 0.60936932E+03  0.15371969E+05                                10.581880                            7.974609      -0.026898       1.985216                    0.997891      30.526356      86.852572       0.620423       0.391354      -1.096042      -0.108558      -0.015229      -0.045372       0.118640       0.022917       0.012560       0.028591      -0.023699      -0.043266      -0.030828      -0.017510       0.048338             13.090351      19.001583      -5.104352       1.447676      13.083503       1.960050       7.185966           0.046849
          120              N       2.985403      -1.458665      10.875367      -0.371385      45.259192 0.61329306E+03  0.15503456E+05                                10.664511                            8.014040      -0.070601       1.971001                    0.997642      30.629843      87.379493       0.616992       0.392705      -1.094557       0.076797       0.034435       0.080719       0.116616       0.034376      -0.004529       0.002155       0.040229      -0.061174      -0.031217      -0.018923       0.050140             13.224242      10.558496       2.226071       0.572916       6.978909       0.781636      22.135322           0.046398
          121              N       3.676645       7.133245       3.279758      -0.368338      44.944793 0.60949772E+03  0.15382551E+05                                10.608573                            7.986758      -0.056337       1.976477                    0.997695      30.551625      87.065936       0.618372       0.392464      -1.094800       0.021352      -0.105902       0.044962       0.117016       0.026608      -0.020265      -0.023490      -0.011356      -0.057485      -0.033001      -0.017577       0.050578             13.124149      17.023920      -5.871743      -1.460257      15.173416      -1.996870       7.175112           0.047355
          122              N       2.525193       9.251795       1.116437      -0.372514      45.339104 0.61507717E+03  0.15566327E+05                                10.689607                            8.034963      -0.098962       1.961992                    0.997470      30.697123      87.740614       0.614865       0.393613      -1.093470       0.006779       0.083907      -0.079892       0.116056       0.012651      -0.000549       0.003402      -0.083840      -0.057275      -0.034313      -0.019169       0.053482             13.248231       6.000969       0.624598      -0.574437      11.549295      -0.858061      22.194430           0.046700
          123              N      -4.291422       1.161141       8.570542      -0.374293      45.642906 0.61900599E+03  0.15692124E+05                                10.741255                            8.061982      -0.110631       1.956936                    0.997497      30.786044      88.094638       0.613619       0.393750      -1.093277      -0.107488      -0.030168       0.031955       0.116125       0.003510      -0.031720       0.002414       0.030426       0.107285      -0.034395      -0.019240       0.053635             13.336579      19.335379       3.861586       3.958269       7.085186       1.625027      13.589172           0.046488
          124              N      -1.910199       3.224317       7.817457      -0.369430      45.087769 0.61111112E+03  0.15436586E+05                                10.637815                            8.000600      -0.066828       1.972634                    0.997684      30.605002      87.313313       0.617332       0.392786      -1.094355       0.079621       0.051149      -0.068032       0.116551      -0.022025      -0.030675       0.003576       0.042977      -0.042100      -0.033754      -0.017675       0.051429             13.169830      10.579987      -0.616218      -2.264302      17.458132      -6.983535      11.471371           0.047211
          125              N       8.572247       6.197205       4.174347      -0.368774      44.928784 0.60873227E+03  0.15352468E+05                                10.592556                            7.970257      -0.027094       1.985318                    0.997841      30.519280      86.833524       0.620590       0.391336      -1.096013       0.021962       0.092491       0.070298       0.118232      -0.032492      -0.010451       0.020771      -0.011407      -0.039393      -0.029589      -0.018395       0.047985             13.120035      17.027858       1.751900       5.757290      10.904984       4.432041      11.427262           0.046816
          126              N       7.420786       3.264431       3.421262      -0.369530      44.937879 0.60892550E+03  0.15357317E+05                                10.596050                            7.973389      -0.032779       1.984012                    0.997786      30.501418      86.759703       0.620300       0.391519      -1.095973       0.007490      -0.112658      -0.033553       0.117786      -0.009932      -0.006963       0.026688      -0.017726       0.105718      -0.031458      -0.017844       0.049301             13.130645       5.934564      -0.772779      -0.284948      20.144537      -4.106190      13.312835           0.046899
          127              N      -4.291422       6.841787       5.290784      -0.370647      45.063182 0.61082783E+03  0.15424933E+05                                10.634740                            7.998580      -0.068793       1.972805                    0.997558      30.569188      87.148437       0.617538       0.392770      -1.094558      -0.106980       0.044480      -0.010613       0.116343      -0.025642      -0.014324       0.030159      -0.022270      -0.047970      -0.033336      -0.018751       0.052087             13.180851      19.097078       1.376523       5.242920      10.406876       3.553942      10.038599           0.046681
          128              N      -1.910199       5.158021       6.701020      -0.370534      45.137674 0.61208698E+03  0.15465092E+05                                10.637447                            8.001007      -0.054113       1.975883                    0.997767      30.626208      87.342040       0.618101       0.392200      -1.094927       0.080619      -0.084983       0.010799       0.117636      -0.014017      -0.033469       0.001986       0.047756      -0.034120      -0.032327      -0.018535       0.050862             13.176498      10.567756      -1.660352      -1.641628      19.026014      -6.086934       9.935724           0.047228
          129              N       8.572247       0.516559       7.454105      -0.371870      45.465970 0.61633111E+03  0.15599087E+05                                10.686656                            8.025643      -0.055228       1.973544                    0.997883      30.721357      87.685661       0.617510       0.391901      -1.095147       0.022156       0.016328       0.115333       0.118571       0.004283      -0.032209      -0.001515       0.029689       0.075690      -0.028499      -0.019613       0.048112             13.258154      17.235675       4.238119       4.444294       7.567676       2.497758      14.971110           0.046665
          130              N       7.420786       1.330727       4.537699      -0.368566      44.902999 0.60789942E+03  0.15326809E+05                                10.598019                            7.971346      -0.041874       1.981839                    0.997728      30.480026      86.719613       0.619759       0.391979      -1.095520       0.008065       0.027641      -0.113035       0.116644      -0.000440      -0.013080       0.032291      -0.026715       0.079110      -0.032486      -0.017260       0.049746             13.131657       5.920724       0.122781      -0.807644      18.597629      -5.006731      14.876619           0.046861
          131              N       5.499761       5.844101       3.279758      -0.370522      45.100640 0.61097096E+03  0.15429426E+05                                10.635189                            7.994890      -0.053115       1.977011                    0.997664      30.590137      87.210177       0.618217       0.392316      -1.094877      -0.107087      -0.013521       0.045521       0.117143       0.025341      -0.014652      -0.028168      -0.023846      -0.046177      -0.031069      -0.019767       0.050835             13.180529      19.100114      -5.211503      -1.461286      13.193831      -1.933206       7.247643           0.046998
          132              N       7.880965       5.464677       1.116437      -0.370307      45.157760 0.61174768E+03  0.15450678E+05                                10.638513                            7.996315      -0.047914       1.978212                    0.997762      30.584924      87.139657       0.618717       0.391957      -1.095359       0.078736       0.034781      -0.080335       0.117740       0.033452       0.005739      -0.000112       0.041817      -0.059033      -0.030406      -0.019238       0.049644             13.199159      10.536023       2.229338      -0.662470       6.961562      -0.870008      22.099892           0.046608
          133              N      -1.218946       0.209862       8.712046      -0.370249      45.138040 0.61140128E+03  0.15443435E+05                                10.646244                            8.002817      -0.069265       1.972258                    0.997642      30.583627      87.208305       0.617302       0.392817      -1.094497       0.024126      -0.105959      -0.040999       0.116147       0.026765       0.022979       0.022587      -0.019392      -0.041860      -0.032059      -0.018952       0.051012             13.195795      17.247891      -5.918190       1.348273      15.138336       2.010615       7.201157           0.046757
          134              N      -2.370369       2.328454      10.875367      -0.368557      44.899627 0.60974597E+03  0.15386542E+05                                10.585409                            7.977287      -0.025877       1.984779                    0.997980      30.563777      87.023155       0.620185       0.391375      -1.095835       0.006908       0.088396       0.079042       0.118782       0.009844       0.000974      -0.006841      -0.073111      -0.052269      -0.029449      -0.017805       0.047254             13.082859       5.901526       0.648583       0.634782      11.538476       0.867932      21.808573           0.046984
          135              N       0.604171       8.084526       3.421262      -0.371262      45.280792 0.61317245E+03  0.15499445E+05                                10.668747                            8.013297      -0.071182       1.970923                    0.997637      30.624102      87.356726       0.617023       0.392709      -1.094568      -0.107753      -0.030784      -0.032195       0.116597      -0.001472       0.029816      -0.000544       0.028369       0.100885      -0.031105      -0.019307       0.050412             13.238156      19.129362       3.877746      -3.852082       7.077174      -1.628959      13.507933           0.046248
          136              N       2.985403      10.147716       4.174347      -0.369566      44.849476 0.60955484E+03  0.15378128E+05                                10.575972                            7.975877      -0.026175       1.985297                    0.997899      30.534574      86.885829       0.620355       0.391359      -1.096016       0.080532       0.051512       0.070339       0.118687      -0.022452       0.024419      -0.002171       0.046950      -0.038542      -0.030958      -0.017096       0.048054             13.070417      10.482774      -0.572907       2.268719      17.344582       6.868792      11.383894           0.047045
          137              N       3.676645      -0.726194       7.817457      -0.372577      45.350299 0.61513208E+03  0.15568145E+05                                10.692062                            8.035499      -0.099122       1.961946                    0.997469      30.697987      87.745768       0.614821       0.393630      -1.093452       0.023466       0.089824      -0.069603       0.116033      -0.032628       0.011928      -0.027137      -0.014282      -0.049077      -0.033994      -0.019449       0.053443             13.254094      17.276596       1.794146      -5.849792      10.969944      -4.434644      11.515742           0.046720
          138              N       2.525193      -3.658953       8.570542      -0.368333      44.943625 0.60948293E+03  0.15381914E+05                                10.607770                            7.986292      -0.056085       1.976530                    0.997697      30.551674      87.062176       0.618439       0.392428      -1.094838       0.006242      -0.111307       0.035632       0.117038      -0.008236       0.013722      -0.025436      -0.024961       0.105514      -0.033340      -0.017286       0.050626             13.123560       5.871903      -0.891050       0.215633      20.100693       4.053581      13.398084           0.047343

******************************************************
Auxiliary information for the entire system
The total spin magnetic moment of the unit cell is   17.999781
The total net atomic charge of the unit cell is   0.000003
Accuracy of reproducing the electrostatic potential in the unit cell:
  The inner radius (bohr) =    5.0000
  The outer radius (bohr) =   12.0000
  Valid grid points have density less than (e/(bohr^3)) =    0.0001
  The number of valid grid points were=       186691
  The rms potential error without charges in kcal/mol is=      1.23354
  The rms potential error with partial charges in kcal/mol is=      0.47803
  The RRMSE value at monopole order=      0.38752
  The rms potential error with partial charges and cloud penetration in kcal/mol is=      0.47638
  The RRMSE value at monopole order with cloud penetration is=      0.38619
  The rms potential error with partial charges and atomic dipoles in kcal/mol is=      0.32781
  The RRMSE value at dipole order=      0.26575
  The rms potential error with partial charges, atomic dipoles and cloud penetration in kcal/mol is=      0.32955
  The RRMSE value at dipole order with cloud penetration=      0.26716

******************************************************
The electron densities and ab initio electrostatic potential were computed in VASP using the PBE functional and
projector augmented wave method. See the main text of the journal article for a description of computational details.
The atomic charges, dipoles, and quadrupoles were computed with the DDEC6 method as described in
(a) T. A. Manz and N. Gabaldon Limas, RSC Adv. 6 (2016) 47771-47801 DOI: 10.1039/c6ra04656h
(b) N. Gabaldon Limas and T. A. Manz, RSC Adv. 8 (2018) 2678-2707 DOI: 10.1039/c7ra11829e.
For each atom in the material, the electron cloud parameters were fit to the spherically averaged atom-in-material
electron density using radial positions for which this density was between 10^-4 and 10^-2 electrons per cubic bohr.
The polarizabilities, dispersion coefficients, and quantum Drude oscillator (QDO) parameters were fit using the MCLF method.
The magnetic structure of the system was optimized in VASP from the default ferromagnetic initial guess using spin polarization.
The atomic spin moments (ASMs) were computed on this optimized magnetic structure using the DDEC6 partition as inputs
to the method of T. A. Manz and D. S. Sholl, J. Chem. Theory Comput. 7 (2011) 4146-4164 DOI: 10.1021/ct200539n.
The RMSE and RRMSE were computed using a uniform grid with Ewald summation.
