# Supplementary material for: A collection of forcefield precursors for metal–organic frameworks
Source: RSC Adv. 2019 Nov 13;9(63):36492–507. doi: 10.1039/c9ra07327b (PMC9075174; doi:10.1039/c9ra07327b)
Supplement: RA-009-C9RA07327B-s4180 [file RA-009-C9RA07327B-s4180.xyz]

  432
jmolscript: load "" {1 1 1} spacegroup "x,y,z" unitcell [{     18.020800     0.000000     0.000000 }, {      0.000000    27.011100     0.000000 }, {      0.000000   -13.505550    23.392299 }]
Zn    10.446117     2.998907    10.375186     0.628530
Zn    10.446117    -6.019829    15.607576     0.628530
Zn    10.446117     3.020921    20.801836     0.628528
Zn     1.435717    10.506643    13.017113     0.628530
Zn     1.435717    19.525379     7.784723     0.628530
Zn     1.435717    10.484629     2.590463     0.628528
Zn     7.574683    16.504457    13.017113     0.628528
Zn     7.574683     7.485721     7.784723     0.628530
Zn     7.574683    16.526471     2.590463     0.628530
Zn    16.585083    -2.998907    10.375186     0.628528
Zn    16.585083     6.019829    15.607576     0.628530
Zn    16.585083    -3.020921    20.801836     0.628530
Zn     7.574683    10.506643    13.017113     0.628530
Zn     7.574683    19.525379     7.784723     0.628530
Zn     7.574683    10.484629     2.590463     0.628528
Zn    16.585083     2.998907    10.375186     0.628530
Zn    16.585083    -6.019829    15.607576     0.628530
Zn    16.585083     3.020921    20.801836     0.628528
Zn    10.446117    -2.998907    10.375186     0.628528
Zn    10.446117     6.019829    15.607576     0.628530
Zn    10.446117    -3.020921    20.801836     0.628530
Zn     1.435717    16.504457    13.017113     0.628528
Zn     1.435717     7.485721     7.784723     0.628530
Zn     1.435717    16.526471     2.590463     0.628530
H      8.026464     1.206046     9.340545     0.100386
H     12.304602     4.228588     8.086718     0.115932
H      7.779579     3.934167    11.955804     0.102374
H      9.592472     2.929354     7.207167     0.106765
H      8.026464    -6.019424    17.677560     0.100387
H     12.304602    -8.616541    15.686876     0.115933
H      7.779579    -5.118603    14.007309     0.102375
H      9.592472    -8.728637    17.251821     0.106765
H      8.026464     4.813378    19.766493     0.100386
H     12.304602     4.387953    23.011005     0.115933
H      7.779579     1.184437    20.821485     0.102375
H      9.592472     5.799283    22.325610     0.106763
H     17.036864    12.299504    14.051754     0.100386
H      3.294202     9.276962    15.305581     0.115932
H     16.789979     9.571383    11.436495     0.102374
H      0.582072    10.576196    16.185132     0.106765
H     17.036864    19.524974     5.714739     0.100387
H      3.294202    22.122091     7.705423     0.115933
H     16.789979    18.624153     9.384990     0.102375
H      0.582072    22.234187     6.140478     0.106765
H     17.036864     8.692172     3.625806     0.100386
H      3.294202     9.117597     0.381294     0.115933
H     16.789979    12.321113     2.570814     0.102375
H      0.582072     7.706267     1.066689     0.106763
H      9.994336    14.711596    14.051754     0.100386
H      5.716198    17.734138    15.305581     0.115933
H     10.241221    17.439717    11.436495     0.102375
H      8.428328    16.434904    16.185132     0.106762
H      9.994336     7.486126     5.714739     0.100386
H      5.716198     4.889009     7.705423     0.115932
H     10.241221     8.386947     9.384990     0.102374
H      8.428328     4.776913     6.140478     0.106764
H      9.994336    18.318928     3.625806     0.100387
H      5.716198    17.893503     0.381294     0.115933
H     10.241221    14.689987     2.570814     0.102375
H      8.428328    19.304833     1.066689     0.106763
H      0.983936    -1.206046     9.340545     0.100386
H     14.726598    -4.228588     8.086718     0.115933
H      1.230821    -3.934167    11.955804     0.102375
H     17.438728    -2.929354     7.207167     0.106762
H      0.983936     6.019424    17.677560     0.100386
H     14.726598     8.616541    15.686876     0.115932
H      1.230821     5.118603    14.007309     0.102374
H     17.438728     8.728637    17.251821     0.106764
H      0.983936    -4.813378    19.766493     0.100387
H     14.726598    -4.387953    23.011005     0.115933
H      1.230821    -1.184437    20.821485     0.102375
H     17.438728    -5.799283    22.325610     0.106763
H      9.994336    12.299504    14.051754     0.100384
H      5.716198     9.276962    15.305581     0.115928
H     10.241221     9.571383    11.436495     0.102369
H      8.428328    10.576196    16.185132     0.106765
H      9.994336    19.524974     5.714739     0.100384
H      5.716198    22.122091     7.705423     0.115928
H     10.241221    18.624153     9.384990     0.102369
H      8.428328    22.234187     6.140478     0.106764
H      9.994336     8.692172     3.625806     0.100384
H      5.716198     9.117597     0.381294     0.115929
H     10.241221    12.321113     2.570814     0.102370
H      8.428328     7.706267     1.066689     0.106763
H      0.983936     1.206046     9.340545     0.100384
H     14.726598     4.228588     8.086718     0.115928
H      1.230821     3.934167    11.955804     0.102369
H     17.438728     2.929354     7.207167     0.106765
H      0.983936    -6.019424    17.677560     0.100384
H     14.726598    -8.616541    15.686876     0.115928
H      1.230821    -5.118603    14.007309     0.102369
H     17.438728    -8.728637    17.251821     0.106764
H      0.983936     4.813378    19.766493     0.100384
H     14.726598     4.387953    23.011005     0.115929
H      1.230821     1.184437    20.821485     0.102370
H     17.438728     5.799283    22.325610     0.106763
H      8.026464    -1.206046     9.340545     0.100384
H     12.304602    -4.228588     8.086718     0.115929
H      7.779579    -3.934167    11.955804     0.102370
H      9.592472    -2.929354     7.207167     0.106762
H      8.026464     6.019424    17.677560     0.100384
H     12.304602     8.616541    15.686876     0.115928
H      7.779579     5.118603    14.007309     0.102369
H      9.592472     8.728637    17.251821     0.106764
H      8.026464    -4.813378    19.766493     0.100384
H     12.304602    -4.387953    23.011005     0.115928
H      7.779579    -1.184437    20.821485     0.102369
H      9.592472    -5.799283    22.325610     0.106763
H     17.036864    14.711596    14.051754     0.100384
H      3.294202    17.734138    15.305581     0.115929
H     16.789979    17.439717    11.436495     0.102370
H      0.582072    16.434904    16.185132     0.106762
H     17.036864     7.486126     5.714739     0.100384
H      3.294202     4.889009     7.705423     0.115928
H     16.789979     8.386947     9.384990     0.102369
H      0.582072     4.776913     6.140478     0.106764
H     17.036864    18.318928     3.625806     0.100384
H      3.294202    17.893503     0.381294     0.115928
H     16.789979    14.689987     2.570814     0.102369
H      0.582072    19.304833     1.066689     0.106763
H     11.331479     0.000000    10.400216     0.030833
H     11.331479    -4.498699    18.192191     0.030834
H     11.331479     4.498699    18.192191     0.030833
H      2.321079    13.505550    12.992083     0.030833
H      2.321079    18.004249     5.200108     0.030834
H      2.321079     9.006851     5.200108     0.030833
H      6.689321    13.505550    12.992083     0.030833
H      6.689321     9.006851     5.200108     0.030833
H      6.689321    18.004249     5.200108     0.030834
H     15.699721     0.000000    10.400216     0.030833
H     15.699721     4.498699    18.192191     0.030833
H     15.699721    -4.498699    18.192191     0.030834
H     11.299042     4.872802    12.781552     0.048854
H     11.299042    -4.872802    12.781552     0.048854
H     11.299042     0.000000    21.221494     0.048854
H      2.288642     8.632748    10.610747     0.048854
H      2.288642    18.378352    10.610747     0.048854
H      2.288642    13.505550     2.170805     0.048854
H      6.721758    18.378352    10.610747     0.048854
H      6.721758     8.632748    10.610747     0.048854
H      6.721758    13.505550     2.170805     0.048854
H     15.732158    -4.872802    12.781552     0.048854
H     15.732158     4.872802    12.781552     0.048854
H     15.732158     0.000000    21.221494     0.048854
H      9.010400     5.699342     9.871550     0.072538
H      9.010400    -7.806208    13.520749     0.072539
H      9.010400    15.612416     0.000000     0.072539
H      0.000000     7.806208    13.520749     0.072538
H      0.000000    -5.699342     9.871550     0.072539
H      0.000000    11.398684     0.000000     0.072539
H      9.010400     7.806208    13.520749     0.072537
H      9.010400    -5.699342     9.871550     0.072538
H      9.010400    11.398684     0.000000     0.072538
H      0.000000     5.699342     9.871550     0.072537
H      0.000000    -7.806208    13.520749     0.072538
H      0.000000    15.612416     0.000000     0.072538
C      8.691432     0.667174     9.707804    -0.109595
C     12.843424     3.863938     8.751059    -0.037092
C      8.538255     4.144853    12.451721    -0.083612
C      9.327566     3.716727     7.625889    -0.084585
C      8.691432    -5.431932    17.960607    -0.109595
C     12.843424    -7.858880    15.670501    -0.037091
C      8.538255    -4.794470    13.576890    -0.083612
C      9.327566    -8.759700    16.360574    -0.084584
C      8.691432     4.764758    19.116187    -0.109595
C     12.843424     3.994942    22.363038    -0.037092
C      8.538255     0.649617    20.755987    -0.083613
C      9.327566     5.042972    22.798135    -0.084585
C     17.701832    12.838376    13.684495    -0.109595
C      3.833024     9.641612    14.641240    -0.037092
C     17.548655     9.360697    10.940578    -0.083612
C      0.317166     9.788823    15.766410    -0.084585
C     17.701832    18.937482     5.431692    -0.109595
C      3.833024    21.364430     7.721798    -0.037091
C     17.548655    18.300020     9.815409    -0.083612
C      0.317166    22.265250     7.031725    -0.084584
C     17.701832     8.740792     4.276112    -0.109595
C      3.833024     9.510608     1.029261    -0.037092
C     17.548655    12.855933     2.636312    -0.083613
C      0.317166     8.462578     0.594164    -0.084585
C      9.329368    14.172724    13.684495    -0.109595
C      5.177376    17.369488    14.641240    -0.037092
C      9.482545    17.650403    10.940578    -0.083613
C      8.693234    17.222277    15.766410    -0.084571
C      9.329368     8.073618     5.431692    -0.109595
C      5.177376     5.646670     7.721798    -0.037092
C      9.482545     8.711080     9.815409    -0.083612
C      8.693234     4.745850     7.031725    -0.084571
C      9.329368    18.270308     4.276112    -0.109595
C      5.177376    17.500492     1.029261    -0.037091
C      9.482545    14.155167     2.636312    -0.083612
C      8.693234    18.548522     0.594164    -0.084570
C      0.318968    -0.667174     9.707804    -0.109595
C     14.187776    -3.863938     8.751059    -0.037092
C      0.472145    -4.144853    12.451721    -0.083613
C     17.703634    -3.716727     7.625889    -0.084571
C      0.318968     5.431932    17.960607    -0.109595
C     14.187776     7.858880    15.670501    -0.037092
C      0.472145     4.794470    13.576890    -0.083612
C     17.703634     8.759700    16.360574    -0.084571
C      0.318968    -4.764758    19.116187    -0.109595
C     14.187776    -3.994942    22.363038    -0.037091
C      0.472145    -0.649617    20.755987    -0.083612
C     17.703634    -5.042972    22.798135    -0.084570
C      9.329368    12.838376    13.684495    -0.109559
C      5.177376     9.641612    14.641240    -0.037033
C      9.482545     9.360697    10.940578    -0.083544
C      8.693234     9.788823    15.766410    -0.084585
C      9.329368    18.937482     5.431692    -0.109559
C      5.177376    21.364430     7.721798    -0.037032
C      9.482545    18.300020     9.815409    -0.083544
C      8.693234    22.265250     7.031725    -0.084584
C      9.329368     8.740792     4.276112    -0.109559
C      5.177376     9.510608     1.029261    -0.037033
C      9.482545    12.855933     2.636312    -0.083545
C      8.693234     8.462578     0.594164    -0.084585
C      0.318968     0.667174     9.707804    -0.109559
C     14.187776     3.863938     8.751059    -0.037033
C      0.472145     4.144853    12.451721    -0.083544
C     17.703634     3.716727     7.625889    -0.084585
C      0.318968    -5.431932    17.960607    -0.109559
C     14.187776    -7.858880    15.670501    -0.037032
C      0.472145    -4.794470    13.576890    -0.083544
C     17.703634    -8.759700    16.360574    -0.084584
C      0.318968     4.764758    19.116187    -0.109559
C     14.187776     3.994942    22.363038    -0.037033
C      0.472145     0.649617    20.755987    -0.083545
C     17.703634     5.042972    22.798135    -0.084585
C      8.691432    -0.667174     9.707804    -0.109560
C     12.843424    -3.863938     8.751059    -0.037033
C      8.538255    -4.144853    12.451721    -0.083545
C      9.327566    -3.716727     7.625889    -0.084571
C      8.691432     5.431932    17.960607    -0.109559
C     12.843424     7.858880    15.670501    -0.037033
C      8.538255     4.794470    13.576890    -0.083544
C      9.327566     8.759700    16.360574    -0.084571
C      8.691432    -4.764758    19.116187    -0.109559
C     12.843424    -3.994942    22.363038    -0.037032
C      8.538255    -0.649617    20.755987    -0.083544
C      9.327566    -5.042972    22.798135    -0.084570
C     17.701832    14.172724    13.684495    -0.109560
C      3.833024    17.369488    14.641240    -0.037033
C     17.548655    17.650403    10.940578    -0.083545
C      0.317166    17.222277    15.766410    -0.084571
C     17.701832     8.073618     5.431692    -0.109559
C      3.833024     5.646670     7.721798    -0.037033
C     17.548655     8.711080     9.815409    -0.083544
C      0.317166     4.745850     7.031725    -0.084571
C     17.701832    18.270308     4.276112    -0.109559
C      3.833024    17.500492     1.029261    -0.037032
C     17.548655    14.155167     2.636312    -0.083544
C      0.317166    18.548522     0.594164    -0.084570
C     10.403408    -0.000000    10.362788     0.225299
C     10.403408    -4.531112    18.210905     0.225296
C     10.403408     4.531112    18.210905     0.225299
C      1.393008    13.505550    13.029511     0.225299
C      1.393008    18.036662     5.181394     0.225296
C      1.393008     8.974438     5.181394     0.225299
C      7.617392    13.505550    13.029511     0.225299
C      7.617392     8.974438     5.181394     0.225299
C      7.617392    18.036662     5.181394     0.225296
C     16.627792    -0.000000    10.362788     0.225299
C     16.627792     4.531112    18.210905     0.225299
C     16.627792    -4.531112    18.210905     0.225296
C     13.515600     2.911797    10.461036     0.274522
C     13.515600    -5.901925    15.640091     0.274522
C     13.515600     2.990129    20.683471     0.274522
C      4.505200    10.593753    12.931263     0.274522
C      4.505200    19.407475     7.752208     0.274522
C      4.505200    10.515421     2.708828     0.274522
C      4.505200    16.417347    12.931263     0.274522
C      4.505200     7.603625     7.752208     0.274522
C      4.505200    16.495679     2.708828     0.274522
C     13.515600    -2.911797    10.461036     0.274522
C     13.515600     5.901925    15.640091     0.274522
C     13.515600    -2.990129    20.683471     0.274522
C     10.435845     4.575005    12.953486     0.193467
C     10.435845    -4.575005    12.953486     0.193469
C     10.435845     0.000000    20.877627     0.193469
C      1.425445     8.930545    10.438813     0.193467
C      1.425445    18.080555    10.438813     0.193469
C      1.425445    13.505550     2.514672     0.193469
C      7.584955    18.080555    10.438813     0.193469
C      7.584955     8.930545    10.438813     0.193467
C      7.584955    13.505550     2.514672     0.193469
C     16.595355    -4.575005    12.953486     0.193469
C     16.595355     4.575005    12.953486     0.193467
C     16.595355     0.000000    20.877627     0.193469
C      9.010400     5.234751     9.066855     0.114381
C      9.010400    -8.270799    14.325444     0.114380
C      9.010400    16.541598     0.000000     0.114380
C      0.000000     8.270799    14.325444     0.114381
C      0.000000    -5.234751     9.066855     0.114380
C      0.000000    10.469502     0.000000     0.114380
C      9.010400     8.270799    14.325444     0.114380
C      9.010400    -5.234751     9.066855     0.114379
C      9.010400    10.469502     0.000000     0.114379
C      0.000000     5.234751     9.066855     0.114380
C      0.000000    -8.270799    14.325444     0.114379
C      0.000000    16.541598     0.000000     0.114379
N      9.832148     1.116909    10.337993    -0.269111
N     12.396508     3.245384     9.878568    -0.317328
N      9.844763     3.809781    12.102474    -0.282286
N      9.513180     4.013714     8.932817    -0.271775
N      9.832148    -5.111040    17.256031    -0.269113
N     12.396508    -6.573151    15.642430    -0.317327
N      9.844763    -4.929391    14.041695    -0.282284
N      9.513180    -7.776361    15.449912    -0.271775
N      9.832148     3.994131    19.190574    -0.269112
N     12.396508     3.327768    21.263600    -0.317328
N      9.844763     1.119610    20.640429    -0.282284
N      9.513180     3.762646    22.401869    -0.271776
N      0.821748    12.388641    13.054306    -0.269111
N      3.386108    10.260166    13.513731    -0.317328
N      0.834363     9.695769    11.289825    -0.282286
N      0.502780     9.491836    14.459482    -0.271775
N      0.821748    18.616590     6.136268    -0.269113
N      3.386108    20.078701     7.749869    -0.317327
N      0.834363    18.434941     9.350604    -0.282284
N      0.502780    21.281911     7.942387    -0.271775
N      0.821748     9.511419     4.201725    -0.269112
N      3.386108    10.177782     2.128699    -0.317328
N      0.834363    12.385940     2.751870    -0.282284
N      0.502780     9.742904     0.990430    -0.271776
N      8.188652    14.622459    13.054306    -0.269112
N      5.624292    16.750934    13.513731    -0.317328
N      8.176037    17.315331    11.289825    -0.282284
N      8.507620    17.519264    14.459482    -0.271777
N      8.188652     8.394510     6.136268    -0.269111
N      5.624292     6.932399     7.749869    -0.317328
N      8.176037     8.576159     9.350604    -0.282286
N      8.507620     5.729189     7.942387    -0.271777
N      8.188652    17.499681     4.201725    -0.269113
N      5.624292    16.833318     2.128699    -0.317327
N      8.176037    14.625160     2.751870    -0.282284
N      8.507620    17.268196     0.990430    -0.271776
N     17.199052    -1.116909    10.337993    -0.269112
N     14.634692    -3.245384     9.878568    -0.317328
N     17.186437    -3.809781    12.102474    -0.282284
N     17.518020    -4.013714     8.932817    -0.271777
N     17.199052     5.111040    17.256031    -0.269111
N     14.634692     6.573151    15.642430    -0.317328
N     17.186437     4.929391    14.041695    -0.282286
N     17.518020     7.776361    15.449912    -0.271777
N     17.199052    -3.994131    19.190574    -0.269113
N     14.634692    -3.327768    21.263600    -0.317327
N     17.186437    -1.119610    20.640429    -0.282284
N     17.518020    -3.762646    22.401869    -0.271776
N      8.188652    12.388641    13.054306    -0.269115
N      5.624292    10.260166    13.513731    -0.317334
N      8.176037     9.695769    11.289825    -0.282292
N      8.507620     9.491836    14.459482    -0.271776
N      8.188652    18.616590     6.136268    -0.269117
N      5.624292    20.078701     7.749869    -0.317334
N      8.176037    18.434941     9.350604    -0.282291
N      8.507620    21.281911     7.942387    -0.271776
N      8.188652     9.511419     4.201725    -0.269116
N      5.624292    10.177782     2.128699    -0.317334
N      8.176037    12.385940     2.751870    -0.282291
N      8.507620     9.742904     0.990430    -0.271776
N     17.199052     1.116909    10.337993    -0.269115
N     14.634692     3.245384     9.878568    -0.317334
N     17.186437     3.809781    12.102474    -0.282292
N     17.518020     4.013714     8.932817    -0.271776
N     17.199052    -5.111040    17.256031    -0.269117
N     14.634692    -6.573151    15.642430    -0.317334
N     17.186437    -4.929391    14.041695    -0.282291
N     17.518020    -7.776361    15.449912    -0.271776
N     17.199052     3.994131    19.190574    -0.269116
N     14.634692     3.327768    21.263600    -0.317334
N     17.186437     1.119610    20.640429    -0.282291
N     17.518020     3.762646    22.401869    -0.271776
N      9.832148    -1.116909    10.337993    -0.269116
N     12.396508    -3.245384     9.878568    -0.317334
N      9.844763    -3.809781    12.102474    -0.282291
N      9.513180    -4.013714     8.932817    -0.271778
N      9.832148     5.111040    17.256031    -0.269115
N     12.396508     6.573151    15.642430    -0.317334
N      9.844763     4.929391    14.041695    -0.282292
N      9.513180     7.776361    15.449912    -0.271777
N      9.832148    -3.994131    19.190574    -0.269117
N     12.396508    -3.327768    21.263600    -0.317334
N      9.844763    -1.119610    20.640429    -0.282291
N      9.513180    -3.762646    22.401869    -0.271777
N      0.821748    14.622459    13.054306    -0.269116
N      3.386108    16.750934    13.513731    -0.317334
N      0.834363    17.315331    11.289825    -0.282291
N      0.502780    17.519264    14.459482    -0.271778
N      0.821748     8.394510     6.136268    -0.269115
N      3.386108     6.932399     7.749869    -0.317334
N      0.834363     8.576159     9.350604    -0.282292
N      0.502780     5.729189     7.942387    -0.271777
N      0.821748    17.499681     4.201725    -0.269117
N      3.386108    16.833318     2.128699    -0.317334
N      0.834363    14.625160     2.751870    -0.282291
N      0.502780    17.268196     0.990430    -0.271777
N     13.515600     2.193301    11.724220     0.476907
N     13.515600    -4.448728    15.630734     0.476907
N     13.515600     2.255427    19.429644     0.476906
N      4.505200    11.312249    11.668079     0.476907
N      4.505200    17.954278     7.761565     0.476907
N      4.505200    11.250123     3.962655     0.476906
N      4.505200    15.698851    11.668079     0.476906
N      4.505200     9.056822     7.761565     0.476907
N      4.505200    15.760977     3.962655     0.476907
N     13.515600    -2.193301    11.724220     0.476906
N     13.515600     4.448728    15.630734     0.476907
N     13.515600    -2.255427    19.429644     0.476907
O     12.439758     1.913736    12.222476    -0.317077
O     12.439758    -3.877443    15.623717    -0.317077
O     12.439758     1.963707    18.938405    -0.317076
O      3.429358    11.591814    11.169823    -0.317077
O      3.429358    17.382993     7.768582    -0.317077
O      3.429358    11.541843     4.453894    -0.317076
O      5.581042    15.419286    11.169823    -0.317076
O      5.581042     9.628107     7.768582    -0.317077
O      5.581042    15.469257     4.453894    -0.317077
O     14.591442    -1.913736    12.222476    -0.317076
O     14.591442     3.877443    15.623717    -0.317077
O     14.591442    -1.963707    18.938405    -0.317077
O      5.581042    11.591814    11.169823    -0.317076
O      5.581042    17.382993     7.768582    -0.317077
O      5.581042    11.541843     4.453894    -0.317075
O     14.591442     1.913736    12.222476    -0.317076
O     14.591442    -3.877443    15.623717    -0.317077
O     14.591442     1.963707    18.938405    -0.317075
O     12.439758    -1.913736    12.222476    -0.317075
O     12.439758     3.877443    15.623717    -0.317076
O     12.439758    -1.963707    18.938405    -0.317077
O      3.429358    15.419286    11.169823    -0.317075
O      3.429358     9.628107     7.768582    -0.317076
O      3.429358    15.469257     4.453894    -0.317077

The following XYZ coordinates are in angstroms. Other properties are in atomic units.
The sperically averaged electron density of each atom fit to a function of the form exp(a - br)
eigen_1, eigen_2 and eigen_3 are the three eigenvalues of traceless quadrupole moment tensor
  atom number  atomic symbol              X              Y              Z     net charge C6 coefficient C8 coefficient C10 coefficient fluctuating dipole atomic polarizability isotropic forcefield polarizability              a              b squared Pearson coefficient          <r^3>          <r^4>         wp_QDO          m_QDO          q_QDO       dipole_x       dipole_y       dipole_z         dipole            Qxy            Qxz            Qyz     Q(x^2-y^2)  Q(3z^2 - R^2)        eigen_1        eigen_2        eigen_3 static polarizability      alpha(xx)      alpha(xy)      alpha(xz)      alpha(yy)      alpha(yz)      alpha(zz) atomic spin moment
            1             Zn      10.446117       2.998907      10.375186       0.628530     116.321561 0.22016636E+04  0.72651389E+05                                18.865421                           14.990377       0.737843       2.048932                    0.996838      50.556487     138.565178       0.484962       0.382741      -1.161627       0.007656      -0.013454       0.015444       0.021866       0.017438       0.000730      -0.008403       0.090055      -0.001832      -0.049425       0.000819       0.048606             23.752541      22.916026      -2.506294       0.513814      29.404835      -0.429812      18.936762           0.000001
            2             Zn      10.446117      -6.019829      15.607576       0.628530     116.321355 0.22016588E+04  0.72651171E+05                                18.865386                           14.990350       0.737843       2.048932                    0.996838      50.556454     138.564934       0.484963       0.382741      -1.161628       0.007657       0.020101       0.003935       0.021867      -0.008087      -0.015468      -0.014902       0.049695      -0.122911      -0.049426       0.000820       0.048606             23.752511      22.915946       1.698162       1.913546      21.926033       4.747794      26.415554           0.000001
            3             Zn      10.446117       3.020921      20.801836       0.628528     116.322037 0.22016755E+04  0.72651890E+05                                18.865478                           14.990423       0.737835       2.048928                    0.996838      50.556604     138.565672       0.484961       0.382742      -1.161627       0.007656      -0.006644      -0.019371       0.021863      -0.009352       0.014735       0.023301       0.064250      -0.079262      -0.049424       0.000817       0.048608             23.752608      22.916128       0.808131      -2.427407      21.181555      -4.317859      27.160142           0.000001
            4             Zn       1.435717      10.506643      13.017113       0.628530     116.321572 0.22016637E+04  0.72651392E+05                                18.865422                           14.990377       0.737843       2.048932                    0.996838      50.556488     138.565184       0.484962       0.382741      -1.161627       0.007656       0.013454      -0.015444       0.021866      -0.017438      -0.000730      -0.008403       0.090055      -0.001832      -0.049425       0.000819       0.048606             23.752543      22.916028       2.506296      -0.513813      29.404842      -0.429812      18.936761           0.000001
            5             Zn       1.435717      19.525379       7.784723       0.628530     116.321342 0.22016586E+04  0.72651166E+05                                18.865384                           14.990349       0.737843       2.048932                    0.996838      50.556453     138.564926       0.484963       0.382741      -1.161628       0.007657      -0.020101      -0.003935       0.021867       0.008087       0.015468      -0.014902       0.049695      -0.122911      -0.049426       0.000820       0.048606             23.752506      22.915942      -1.698161      -1.913544      21.926031       4.747791      26.415546           0.000001
            6             Zn       1.435717      10.484629       2.590463       0.628528     116.322034 0.22016754E+04  0.72651887E+05                                18.865478                           14.990423       0.737835       2.048928                    0.996838      50.556603     138.565669       0.484961       0.382742      -1.161627       0.007656       0.006644       0.019371       0.021863       0.009352      -0.014735       0.023301       0.064250      -0.079262      -0.049424       0.000817       0.048608             23.752608      22.916127      -0.808132       2.427406      21.181556      -4.317860      27.160141           0.000001
            7             Zn       7.574683      16.504457      13.017113       0.628528     116.322060 0.22016758E+04  0.72651904E+05                                18.865482                           14.990426       0.737833       2.048928                    0.996838      50.556606     138.565692       0.484961       0.382742      -1.161627      -0.007656      -0.013454      -0.015439       0.021863      -0.017437       0.000732       0.008400       0.090058      -0.001838      -0.049424       0.000816       0.048608             23.752617      22.916137       2.506247       0.513848      29.404901       0.429882      18.936813           0.000001
            8             Zn       7.574683       7.485721       7.784723       0.628530     116.321589 0.22016644E+04  0.72651422E+05                                18.865425                           14.990380       0.737843       2.048932                    0.996838      50.556496     138.565219       0.484962       0.382741      -1.161627      -0.007656       0.020102      -0.003929       0.021866       0.008086      -0.015466       0.014899       0.049695      -0.122914      -0.049424       0.000819       0.048606             23.752545      22.916032      -1.698124       1.913614      21.926012      -4.747710      26.415592           0.000001
            9             Zn       7.574683      16.526471       2.590463       0.628530     116.321383 0.22016593E+04  0.72651195E+05                                18.865390                           14.990352       0.737842       2.048931                    0.996838      50.556462     138.564969       0.484963       0.382741      -1.161628      -0.007656      -0.006643       0.019376       0.021867       0.009352       0.014737      -0.023302       0.064246      -0.079260      -0.049425       0.000820       0.048606             23.752515      22.915950      -0.808110      -2.427432      21.181472       4.317914      27.160123           0.000001
           10             Zn      16.585083      -2.998907      10.375186       0.628528     116.322058 0.22016758E+04  0.72651904E+05                                18.865483                           14.990426       0.737833       2.048928                    0.996838      50.556606     138.565692       0.484961       0.382742      -1.161627      -0.007656       0.013454       0.015439       0.021863       0.017437      -0.000732       0.008400       0.090058      -0.001838      -0.049424       0.000816       0.048608             23.752617      22.916137      -2.506247      -0.513849      29.404900       0.429883      18.936814           0.000001
           11             Zn      16.585083       6.019829      15.607576       0.628530     116.321599 0.22016645E+04  0.72651426E+05                                18.865426                           14.990380       0.737843       2.048932                    0.996838      50.556497     138.565225       0.484962       0.382741      -1.161627      -0.007656      -0.020102       0.003929       0.021866      -0.008086       0.015466       0.014899       0.049695      -0.122914      -0.049424       0.000819       0.048606             23.752548      22.916034       1.698123      -1.913616      21.926011      -4.747714      26.415598           0.000001
           12             Zn      16.585083      -3.020921      20.801836       0.628530     116.321384 0.22016593E+04  0.72651196E+05                                18.865390                           14.990352       0.737842       2.048931                    0.996838      50.556462     138.564970       0.484963       0.382741      -1.161628      -0.007656       0.006643      -0.019376       0.021867      -0.009352      -0.014737      -0.023302       0.064246      -0.079260      -0.049425       0.000820       0.048606             23.752515      22.915950       0.808110       2.427432      21.181472       4.317913      27.160124           0.000001
           13             Zn       7.574683      10.506643      13.017113       0.628530     116.321971 0.22016721E+04  0.72651761E+05                                18.865480                           14.990417       0.737829       2.048927                    0.996838      50.556576     138.565648       0.484961       0.382742      -1.161626      -0.007657       0.013454      -0.015445       0.021867       0.017437       0.000732      -0.008402       0.090053      -0.001831      -0.049424       0.000819       0.048604             23.752626      22.916098      -2.506332       0.513850      29.404960      -0.429835      18.936821           0.000001
           14             Zn       7.574683      19.525379       7.784723       0.628530     116.321745 0.22016671E+04  0.72651537E+05                                18.865443                           14.990389       0.737829       2.048927                    0.996838      50.556542     138.565393       0.484962       0.382741      -1.161627      -0.007657      -0.020102      -0.003935       0.021868      -0.008085      -0.015468      -0.014902       0.049694      -0.122907      -0.049425       0.000820       0.048604             23.752590      22.916013       1.698211       1.913557      21.926126       4.747828      26.415631           0.000001
           15             Zn       7.574683      10.484629       2.590463       0.628528     116.322436 0.22016839E+04  0.72652258E+05                                18.865537                           14.990463       0.737821       2.048923                    0.996838      50.556692     138.566135       0.484960       0.382742      -1.161626      -0.007657       0.006644       0.019372       0.021864      -0.009353       0.014734       0.023300       0.064248      -0.079261      -0.049423       0.000817       0.048606             23.752691      22.916199       0.808117      -2.427457      21.181610      -4.317873      27.160265           0.000001
           16             Zn      16.585083       2.998907      10.375186       0.628530     116.321959 0.22016720E+04  0.72651756E+05                                18.865479                           14.990417       0.737829       2.048927                    0.996838      50.556575     138.565641       0.484961       0.382742      -1.161626      -0.007657      -0.013454       0.015445       0.021867      -0.017437      -0.000732      -0.008402       0.090053      -0.001831      -0.049424       0.000819       0.048604             23.752623      22.916096       2.506330      -0.513852      29.404952      -0.429836      18.936822           0.000001
           17             Zn      16.585083      -6.019829      15.607576       0.628530     116.321761 0.22016673E+04  0.72651546E+05                                18.865445                           14.990390       0.737829       2.048927                    0.996838      50.556544     138.565404       0.484962       0.382741      -1.161627      -0.007657       0.020102       0.003935       0.021868       0.008085       0.015468      -0.014902       0.049694      -0.122908      -0.049425       0.000820       0.048604             23.752594      22.916016      -1.698212      -1.913559      21.926128       4.747832      26.415638           0.000001
           18             Zn      16.585083       3.020921      20.801836       0.628528     116.322439 0.22016840E+04  0.72652261E+05                                18.865537                           14.990464       0.737820       2.048923                    0.996838      50.556692     138.566138       0.484960       0.382742      -1.161626      -0.007657      -0.006644      -0.019372       0.021864       0.009353      -0.014734       0.023300       0.064248      -0.079261      -0.049423       0.000817       0.048606             23.752692      22.916199      -0.808117       2.427457      21.181610      -4.317873      27.160267           0.000001
           19             Zn      10.446117      -2.998907      10.375186       0.628528     116.322458 0.22016842E+04  0.72652273E+05                                18.865541                           14.990466       0.737819       2.048923                    0.996838      50.556694     138.566156       0.484959       0.382742      -1.161626       0.007657       0.013454       0.015440       0.021864      -0.017437       0.000733       0.008400       0.090056      -0.001837      -0.049423       0.000816       0.048607             23.752701      22.916208       2.506283       0.513886      29.405020       0.429906      18.936874           0.000001
           20             Zn      10.446117       6.019829      15.607576       0.628530     116.322000 0.22016730E+04  0.72651796E+05                                18.865484                           14.990420       0.737829       2.048927                    0.996838      50.556586     138.565690       0.484961       0.382742      -1.161626       0.007657      -0.020102       0.003929       0.021867       0.008085      -0.015467       0.014899       0.049694      -0.122911      -0.049423       0.000819       0.048604             23.752630      22.916104      -1.698174       1.913629      21.926106      -4.747751      26.415680           0.000001
           21             Zn      10.446117      -3.020921      20.801836       0.628530     116.321781 0.22016677E+04  0.72651565E+05                                18.865448                           14.990392       0.737828       2.048926                    0.996838      50.556550     138.565434       0.484962       0.382741      -1.161627       0.007657       0.006643      -0.019376       0.021868       0.009353       0.014736      -0.023302       0.064244      -0.079259      -0.049424       0.000820       0.048605             23.752597      22.916020      -0.808096      -2.427482      21.181525       4.317926      27.160247           0.000001
           22             Zn       1.435717      16.504457      13.017113       0.628528     116.322462 0.22016843E+04  0.72652276E+05                                18.865541                           14.990466       0.737819       2.048923                    0.996838      50.556695     138.566159       0.484959       0.382742      -1.161626       0.007657      -0.013454      -0.015440       0.021864       0.017437      -0.000733       0.008400       0.090056      -0.001837      -0.049423       0.000816       0.048607             23.752700      22.916207      -2.506283      -0.513886      29.405019       0.429906      18.936873           0.000001
           23             Zn       1.435717       7.485721       7.784723       0.628530     116.321988 0.22016728E+04  0.72651791E+05                                18.865483                           14.990420       0.737829       2.048927                    0.996838      50.556584     138.565684       0.484961       0.382742      -1.161626       0.007657       0.020102      -0.003929       0.021867      -0.008085       0.015467       0.014899       0.049694      -0.122911      -0.049423       0.000819       0.048605             23.752628      22.916102       1.698174      -1.913626      21.926106      -4.747748      26.415675           0.000001
           24             Zn       1.435717      16.526471       2.590463       0.628530     116.321779 0.22016677E+04  0.72651563E+05                                18.865448                           14.990392       0.737828       2.048926                    0.996838      50.556549     138.565433       0.484962       0.382741      -1.161627       0.007657      -0.006643       0.019376       0.021868      -0.009353      -0.014736      -0.023302       0.064244      -0.079259      -0.049424       0.000820       0.048605             23.752598      22.916021       0.808097       2.427483      21.181526       4.317927      27.160247           0.000001
           25              H       8.026464       1.206046       9.340545       0.100386       1.529240 0.11143596E+02  0.11762537E+03                                 2.123506                            1.907428      -1.038782       2.374076                    0.997494       3.623267      10.168093       0.473945       1.224341      -0.724275      -0.030589       0.022148      -0.019965       0.042718      -0.002359       0.028883       0.005404      -0.004471      -0.050044      -0.037042       0.011201       0.025841              2.260254       2.385145      -0.712023       0.408090       2.637116      -0.414454       1.758500          -0.000001
           26              H      12.304602       4.228588       8.086718       0.115932       1.295552 0.90745120E+01  0.90971682E+02                                 1.897022                            1.715971      -0.997140       2.411337                    0.997978       3.390105       9.265200       0.502106       1.216825      -0.725545      -0.020811       0.020673      -0.033358       0.044421      -0.001234      -0.002679      -0.022699       0.013905       0.024022      -0.026290       0.003046       0.023244              2.003021       2.280516      -0.394343       0.610155       1.674747      -0.418316       2.053802          -0.000000
           27              H       7.779579       3.934167      11.955804       0.102374       1.405160 0.10308620E+02  0.10629428E+03                                 1.982667                            1.817791      -0.858396       2.461792                    0.999135       3.444835       9.432756       0.494172       1.202039      -0.730482      -0.037280      -0.006662      -0.020815       0.043214      -0.010079       0.005615       0.020452       0.037881      -0.008929      -0.034315       0.011355       0.022959              2.049930       2.438844       0.236750       0.592291       1.670675       0.199764       2.040273          -0.000002
           28              H       9.592472       2.929354       7.207167       0.106765       1.441791 0.10482020E+02  0.10838639E+03                                 2.011096                            1.828268      -0.870829       2.459690                    0.999010       3.423142       9.344919       0.495348       1.195820      -0.732425       0.011351      -0.036006      -0.023745       0.044600      -0.017534       0.008478       0.010371      -0.024527       0.055449      -0.033584       0.009894       0.023690              2.099245       1.717588      -0.426353      -0.103393       2.795900       0.381183       1.784245           0.000002
           29              H       8.026464      -6.019424      17.677560       0.100387       1.529213 0.11143364E+02  0.11762229E+03                                 2.123479                            1.907407      -1.038764       2.374085                    0.997494       3.623243      10.167990       0.473949       1.224339      -0.724275      -0.030590      -0.028364      -0.009199       0.042719       0.026193      -0.012398       0.009100       0.020652       0.025325      -0.037042       0.011201       0.025841              2.260223       2.385114       0.709414       0.412575       2.337050       0.587666       2.058505          -0.000001
           30              H      12.304602      -8.616541      15.686876       0.115933       1.295536 0.90743711E+01  0.90969898E+02                                 1.897007                            1.715959      -0.997140       2.411337                    0.997978       3.390071       9.265082       0.502107       1.216826      -0.725545      -0.020811      -0.039226      -0.001225       0.044421      -0.001703       0.002408       0.003138      -0.019976      -0.077618      -0.026290       0.003046       0.023244              2.003005       2.280496       0.725573       0.036433       2.321291       0.045022       1.407228          -0.000000
           31              H       7.779579      -5.118603      14.007309       0.102375       1.405102 0.10308064E+02  0.10628669E+03                                 1.982575                            1.817713      -0.858394       2.461793                    0.999135       3.444765       9.432356       0.494196       1.202001      -0.730491      -0.037280      -0.014695       0.016177       0.043214       0.009902       0.005921      -0.016494       0.044735       0.011637      -0.034314       0.011355       0.022959              2.049832       2.438717       0.394535      -0.501142       1.774794      -0.259903       1.935985          -0.000002
           32              H       9.592472      -8.728637      17.251821       0.106765       1.441829 0.10482362E+02  0.10839091E+03                                 2.011140                            1.828304      -0.870847       2.459681                    0.999010       3.423183       9.345104       0.495340       1.195829      -0.732423       0.011351      -0.002561       0.043054       0.044599       0.016109       0.010947      -0.011881      -0.027140       0.047601      -0.033583       0.009893       0.023690              2.099293       1.717623       0.123641       0.420945       1.707080       0.247480       2.873175           0.000002
           33              H       8.026464       4.813378      19.766493       0.100386       1.529252 0.11143706E+02  0.11762687E+03                                 2.123520                            1.907440      -1.038780       2.374077                    0.997494       3.623283      10.168164       0.473943       1.224344      -0.724274      -0.030589       0.006216       0.029163       0.042718      -0.023833      -0.016484      -0.014505       0.011291      -0.002756      -0.037042       0.011201       0.025841              2.260270       2.385163       0.002594      -0.820684       1.619235      -0.173226       2.776412          -0.000001
           34              H      12.304602       4.387953      23.011005       0.115933       1.295539 0.90744023E+01  0.90970267E+02                                 1.897005                            1.715958      -0.997141       2.411337                    0.997978       3.390092       9.265135       0.502109       1.216820      -0.725546      -0.020811       0.018553       0.034583       0.044422       0.002937       0.000271       0.019561       0.019340       0.040328      -0.026290       0.003046       0.023244              2.003002       2.280493      -0.331233      -0.646578       1.596752       0.373288       2.131762          -0.000000
           35              H       7.779579       1.184437      20.821485       0.102375       1.405095 0.10308007E+02  0.10628598E+03                                 1.982571                            1.817709      -0.858392       2.461794                    0.999135       3.444757       9.432333       0.494196       1.202003      -0.730490      -0.037280       0.021357       0.004638       0.043214       0.000177      -0.011537      -0.003958       0.009312      -0.094631      -0.034314       0.011355       0.022959              2.049827       2.438711      -0.631266      -0.091106       2.120764       0.060153       1.590006          -0.000002
           36              H       9.592472       5.799283      22.325610       0.106763       1.441877 0.10482796E+02  0.10839665E+03                                 2.011194                            1.828350      -0.870899       2.459654                    0.999009       3.423238       9.345344       0.495330       1.195839      -0.732421       0.011350       0.038566      -0.019308       0.044598       0.001424      -0.019422       0.001512      -0.045104      -0.006286      -0.033582       0.009891       0.023691              2.099351       1.717666       0.302740      -0.317561       2.367396      -0.628699       2.212991           0.000002
           37              H      17.036864      12.299504      14.051754       0.100386       1.529240 0.11143593E+02  0.11762534E+03                                 2.123506                            1.907429      -1.038782       2.374076                    0.997494       3.623266      10.168092       0.473945       1.224342      -0.724275      -0.030589      -0.022148       0.019965       0.042718       0.002359      -0.028883       0.005404      -0.004471      -0.050044      -0.037042       0.011201       0.025841              2.260254       2.385145       0.712023      -0.408091       2.637117      -0.414454       1.758500          -0.000001
           38              H       3.294202       9.276962      15.305581       0.115932       1.295553 0.90745126E+01  0.90971695E+02                                 1.897023                            1.715972      -0.997140       2.411337                    0.997978       3.390105       9.265202       0.502105       1.216825      -0.725545      -0.020811      -0.020673       0.033358       0.044421       0.001234       0.002679      -0.022699       0.013905       0.024022      -0.026290       0.003046       0.023244              2.003022       2.280517       0.394343      -0.610155       1.674747      -0.418316       2.053802          -0.000000
           39              H      16.789979       9.571383      11.436495       0.102374       1.405160 0.10308618E+02  0.10629427E+03                                 1.982667                            1.817791      -0.858396       2.461793                    0.999135       3.444835       9.432756       0.494172       1.202039      -0.730482      -0.037280       0.006662       0.020815       0.043214       0.010079      -0.005615       0.020452       0.037881      -0.008929      -0.034315       0.011355       0.022959              2.049930       2.438844      -0.236750      -0.592291       1.670675       0.199764       2.040272          -0.000002
           40              H       0.582072      10.576196      16.185132       0.106765       1.441792 0.10482032E+02  0.10838647E+03                                 2.011090                            1.828263      -0.870829       2.459690                    0.999010       3.423153       9.344928       0.495352       1.195812      -0.732427       0.011351       0.036006       0.023745       0.044600       0.017534      -0.008478       0.010371      -0.024527       0.055449      -0.033584       0.009894       0.023690              2.099238       1.717583       0.426351       0.103393       2.795891       0.381182       1.784240           0.000002
           41              H      17.036864      19.524974       5.714739       0.100387       1.529213 0.11143360E+02  0.11762223E+03                                 2.123479                            1.907406      -1.038764       2.374085                    0.997494       3.623242      10.167987       0.473949       1.224339      -0.724275      -0.030590       0.028364       0.009199       0.042719      -0.026193       0.012398       0.009100       0.020652       0.025325      -0.037042       0.011201       0.025841              2.260223       2.385113      -0.709414      -0.412575       2.337050       0.587665       2.058505          -0.000001
           42              H       3.294202      22.122091       7.705423       0.115933       1.295536 0.90743704E+01  0.90969884E+02                                 1.897007                            1.715958      -0.997140       2.411337                    0.997978       3.390071       9.265080       0.502108       1.216825      -0.725545      -0.020811       0.039226       0.001225       0.044421       0.001703      -0.002408       0.003138      -0.019976      -0.077618      -0.026290       0.003046       0.023244              2.003004       2.280495      -0.725572      -0.036433       2.321290       0.045022       1.407228          -0.000000
           43              H      16.789979      18.624153       9.384990       0.102375       1.405101 0.10308061E+02  0.10628665E+03                                 1.982575                            1.817712      -0.858393       2.461794                    0.999135       3.444765       9.432354       0.494197       1.202000      -0.730491      -0.037280       0.014695      -0.016177       0.043214      -0.009902      -0.005921      -0.016493       0.044735       0.011637      -0.034314       0.011355       0.022959              2.049831       2.438716      -0.394535       0.501141       1.774793      -0.259903       1.935984          -0.000002
           44              H       0.582072      22.234187       6.140478       0.106765       1.441828 0.10482359E+02  0.10839093E+03                                 2.011146                            1.828310      -0.870847       2.459681                    0.999010       3.423174       9.345100       0.495337       1.195836      -0.732422       0.011351       0.002561      -0.043054       0.044599      -0.016109      -0.010947      -0.011881      -0.027140       0.047601      -0.033583       0.009893       0.023690              2.099299       1.717628      -0.123642      -0.420946       1.707085       0.247482       2.873184           0.000002
           45              H      17.036864       8.692172       3.625806       0.100386       1.529253 0.11143709E+02  0.11762692E+03                                 2.123521                            1.907441      -1.038780       2.374077                    0.997494       3.623283      10.168167       0.473942       1.224344      -0.724274      -0.030589      -0.006216      -0.029163       0.042718       0.023833       0.016484      -0.014505       0.011291      -0.002756      -0.037042       0.011201       0.025841              2.260271       2.385164      -0.002594       0.820685       1.619236      -0.173226       2.776414          -0.000001
           46              H       3.294202       9.117597       0.381294       0.115933       1.295539 0.90744026E+01  0.90970273E+02                                 1.897005                            1.715958      -0.997141       2.411337                    0.997978       3.390092       9.265136       0.502109       1.216821      -0.725546      -0.020811      -0.018553      -0.034583       0.044422      -0.002937      -0.000271       0.019561       0.019340       0.040328      -0.026290       0.003046       0.023244              2.003003       2.280493       0.331233       0.646578       1.596752       0.373288       2.131762          -0.000000
           47              H      16.789979      12.321113       2.570814       0.102375       1.405096 0.10308020E+02  0.10628615E+03                                 1.982573                            1.817711      -0.858392       2.461794                    0.999135       3.444758       9.432341       0.494196       1.202004      -0.730490      -0.037280      -0.021357      -0.004638       0.043214      -0.000177       0.011537      -0.003958       0.009312      -0.094632      -0.034314       0.011355       0.022959              2.049830       2.438714       0.631267       0.091106       2.120767       0.060154       1.590008          -0.000002
           48              H       0.582072       7.706267       1.066689       0.106763       1.441877 0.10482794E+02  0.10839662E+03                                 2.011194                            1.828349      -0.870899       2.459654                    0.999009       3.423238       9.345343       0.495330       1.195839      -0.732421       0.011350      -0.038566       0.019308       0.044598      -0.001424       0.019422       0.001512      -0.045104      -0.006286      -0.033582       0.009891       0.023691              2.099351       1.717665      -0.302739       0.317561       2.367396      -0.628698       2.212991           0.000002
           49              H       9.994336      14.711596      14.051754       0.100386       1.529255 0.11143734E+02  0.11762724E+03                                 2.123524                            1.907443      -1.038782       2.374076                    0.997494       3.623286      10.168179       0.473942       1.224345      -0.724274       0.030589       0.022148       0.019964       0.042718       0.002359       0.028882      -0.005405      -0.004472      -0.050044      -0.037042       0.011201       0.025841              2.260274       2.385167       0.712032       0.408096       2.637142       0.414461       1.758514          -0.000001
           50              H       5.716198      17.734138      15.305581       0.115933       1.295541 0.90744135E+01  0.90970408E+02                                 1.897006                            1.715959      -0.997143       2.411336                    0.997978       3.390094       9.265142       0.502109       1.216820      -0.725546       0.020811       0.020674       0.033359       0.044422       0.001234      -0.002679       0.022699       0.013905       0.024023      -0.026290       0.003046       0.023244              2.003004       2.280494       0.394337       0.610146       1.674733       0.418310       2.053783          -0.000000
           51              H      10.241221      17.439717      11.436495       0.102375       1.405095 0.10308011E+02  0.10628603E+03                                 1.982572                            1.817710      -0.858392       2.461794                    0.999135       3.444757       9.432336       0.494196       1.202004      -0.730490       0.037280      -0.006662       0.020815       0.043214       0.010080       0.005615      -0.020451       0.037879      -0.008931      -0.034314       0.011355       0.022959              2.049829       2.438713      -0.236732       0.592247       1.670602      -0.199748       2.040171          -0.000002
           52              H       8.428328      16.434904      16.185132       0.106762       1.441892 0.10482913E+02  0.10839813E+03                                 2.011205                            1.828358      -0.870909       2.459649                    0.999009       3.423253       9.345389       0.495330       1.195836      -0.732421      -0.011350      -0.036005       0.023745       0.044598       0.017532       0.008478      -0.010371      -0.024524       0.055456      -0.033583       0.009891       0.023691              2.099363       1.717674       0.426391      -0.103401       2.796081      -0.381214       1.784335           0.000002
           53              H       9.994336       7.486126       5.714739       0.100386       1.529242 0.11143618E+02  0.11762566E+03                                 2.123508                            1.907430      -1.038785       2.374075                    0.997494       3.623270      10.168103       0.473945       1.224341      -0.724275       0.030590      -0.028364       0.009199       0.042718      -0.026193      -0.012398      -0.009101       0.020653       0.025327      -0.037042       0.011201       0.025841              2.260256       2.385147      -0.709429       0.412585       2.337084      -0.587679       2.058536          -0.000001
           54              H       5.716198       4.889009       7.705423       0.115932       1.295554 0.90745218E+01  0.90971806E+02                                 1.897023                            1.715972      -0.997142       2.411336                    0.997978       3.390107       9.265207       0.502106       1.216825      -0.725545       0.020811      -0.039226       0.001225       0.044421       0.001703       0.002408      -0.003138      -0.019976      -0.077619      -0.026290       0.003046       0.023244              2.003022       2.280518      -0.725581       0.036433       2.321311      -0.045022       1.407239          -0.000000
           55              H      10.241221       8.386947       9.384990       0.102374       1.405160 0.10308614E+02  0.10629421E+03                                 1.982667                            1.817790      -0.858396       2.461793                    0.999135       3.444834       9.432752       0.494172       1.202039      -0.730482       0.037280      -0.014695      -0.016177       0.043214      -0.009902       0.005922       0.016494       0.044736       0.011636      -0.034315       0.011355       0.022959              2.049930       2.438842      -0.394563      -0.501177       1.774871       0.259922       1.936075          -0.000002
           56              H       8.428328       4.776913       6.140478       0.106764       1.441807 0.10482155E+02  0.10838810E+03                                 2.011110                            1.828278      -0.870838       2.459684                    0.999010       3.423156       9.344964       0.495347       1.195818      -0.732426      -0.011351      -0.002561      -0.043055       0.044600      -0.016110       0.010946       0.011880      -0.027142       0.047606      -0.033584       0.009894       0.023690              2.099260       1.717598      -0.123637       0.420934       1.707054      -0.247472       2.873127           0.000002
           57              H       9.994336      18.318928       3.625806       0.100387       1.529215 0.11143382E+02  0.11762253E+03                                 2.123481                            1.907408      -1.038766       2.374084                    0.997494       3.623246      10.168002       0.473948       1.224339      -0.724275       0.030590       0.006216      -0.029163       0.042719       0.023834      -0.016485       0.014505       0.011292      -0.002756      -0.037042       0.011201       0.025842              2.260226       2.385117      -0.002594      -0.820660       1.619210       0.173220       2.776350          -0.000001
           58              H       5.716198      17.893503       0.381294       0.115933       1.295538 0.90743857E+01  0.90970075E+02                                 1.897008                            1.715960      -0.997143       2.411336                    0.997978       3.390073       9.265087       0.502107       1.216825      -0.725545       0.020811       0.018552      -0.034583       0.044421      -0.002937       0.000271      -0.019561       0.019339       0.040327      -0.026290       0.003046       0.023244              2.003006       2.280497       0.331235      -0.646582       1.596754      -0.373290       2.131767          -0.000000
           59              H      10.241221      14.689987       2.570814       0.102375       1.405102 0.10308071E+02  0.10628679E+03                                 1.982576                            1.817714      -0.858394       2.461793                    0.999135       3.444766       9.432361       0.494196       1.202001      -0.730490       0.037280       0.021357      -0.004638       0.043214      -0.000177      -0.011536       0.003958       0.009312      -0.094633      -0.034314       0.011355       0.022959              2.049833       2.438719       0.631269      -0.091107       2.120771      -0.060154       1.590010          -0.000002
           60              H       8.428328      19.304833       1.066689       0.106763       1.441844 0.10482487E+02  0.10839250E+03                                 2.011153                            1.828314      -0.870856       2.459675                    0.999009       3.423197       9.345148       0.495339       1.195827      -0.732424      -0.011351       0.038567       0.019309       0.044599      -0.001425      -0.019425      -0.001511      -0.045102      -0.006286      -0.033584       0.009894       0.023690              2.099307       1.717632      -0.302733      -0.317553       2.367345       0.628683       2.212944           0.000002
           61              H       0.983936      -1.206046       9.340545       0.100386       1.529255 0.11143734E+02  0.11762724E+03                                 2.123524                            1.907443      -1.038782       2.374076                    0.997494       3.623286      10.168179       0.473942       1.224345      -0.724274       0.030589      -0.022148      -0.019964       0.042718      -0.002359      -0.028882      -0.005405      -0.004472      -0.050044      -0.037042       0.011201       0.025841              2.260274       2.385168      -0.712032      -0.408096       2.637142       0.414461       1.758514          -0.000001
           62              H      14.726598      -4.228588       8.086718       0.115933       1.295541 0.90744142E+01  0.90970421E+02                                 1.897007                            1.715959      -0.997143       2.411336                    0.997978       3.390094       9.265144       0.502109       1.216821      -0.725546       0.020811      -0.020674      -0.033359       0.044422      -0.001234       0.002679       0.022699       0.013905       0.024023      -0.026290       0.003046       0.023244              2.003004       2.280495      -0.394337      -0.610146       1.674734       0.418310       2.053784          -0.000000
           63              H       1.230821      -3.934167      11.955804       0.102375       1.405095 0.10308008E+02  0.10628598E+03                                 1.982571                            1.817710      -0.858392       2.461794                    0.999135       3.444757       9.432334       0.494196       1.202003      -0.730490       0.037280       0.006662      -0.020815       0.043214      -0.010080      -0.005615      -0.020451       0.037879      -0.008931      -0.034314       0.011355       0.022959              2.049828       2.438712       0.236732      -0.592246       1.670601      -0.199748       2.040170          -0.000002
           64              H      17.438728      -2.929354       7.207167       0.106762       1.441891 0.10482907E+02  0.10839806E+03                                 2.011205                            1.828357      -0.870909       2.459649                    0.999009       3.423252       9.345386       0.495330       1.195836      -0.732421      -0.011350       0.036005      -0.023745       0.044598      -0.017532      -0.008478      -0.010371      -0.024524       0.055456      -0.033583       0.009891       0.023691              2.099363       1.717673      -0.426391       0.103401       2.796081      -0.381214       1.784335           0.000002
           65              H       0.983936       6.019424      17.677560       0.100386       1.529242 0.11143615E+02  0.11762563E+03                                 2.123508                            1.907430      -1.038784       2.374075                    0.997494       3.623269      10.168102       0.473945       1.224341      -0.724275       0.030590       0.028364      -0.009199       0.042718       0.026193       0.012398      -0.009101       0.020653       0.025327      -0.037042       0.011201       0.025841              2.260256       2.385148       0.709429      -0.412585       2.337084      -0.587680       2.058536          -0.000001
           66              H      14.726598       8.616541      15.686876       0.115932       1.295554 0.90745239E+01  0.90971836E+02                                 1.897024                            1.715973      -0.997142       2.411336                    0.997978       3.390107       9.265209       0.502105       1.216825      -0.725545       0.020811       0.039226      -0.001225       0.044421      -0.001703      -0.002408      -0.003138      -0.019976      -0.077619      -0.026290       0.003046       0.023244              2.003023       2.280519       0.725582      -0.036433       2.321312      -0.045022       1.407239          -0.000000
           67              H       1.230821       5.118603      14.007309       0.102374       1.405160 0.10308619E+02  0.10629429E+03                                 1.982668                            1.817791      -0.858396       2.461793                    0.999135       3.444834       9.432755       0.494172       1.202040      -0.730482       0.037280       0.014695       0.016177       0.043214       0.009902      -0.005922       0.016494       0.044736       0.011636      -0.034315       0.011355       0.022959              2.049931       2.438844       0.394563       0.501177       1.774872       0.259922       1.936076          -0.000002
           68              H      17.438728       8.728637      17.251821       0.106764       1.441809 0.10482167E+02  0.10838819E+03                                 2.011104                            1.828273      -0.870838       2.459684                    0.999010       3.423167       9.344973       0.495351       1.195810      -0.732427      -0.011351       0.002561       0.043055       0.044600       0.016110      -0.010946       0.011880      -0.027142       0.047606      -0.033584       0.009894       0.023690              2.099253       1.717593       0.123636      -0.420933       1.707049      -0.247470       2.873118           0.000002
           69              H       0.983936      -4.813378      19.766493       0.100387       1.529215 0.11143382E+02  0.11762253E+03                                 2.123481                            1.907408      -1.038766       2.374084                    0.997494       3.623246      10.168002       0.473948       1.224339      -0.724275       0.030590      -0.006216       0.029163       0.042719      -0.023834       0.016485       0.014505       0.011292      -0.002756      -0.037042       0.011201       0.025842              2.260226       2.385117       0.002594       0.820660       1.619210       0.173220       2.776350          -0.000001
           70              H      14.726598      -4.387953      23.011005       0.115933       1.295538 0.90743874E+01  0.90970098E+02                                 1.897009                            1.715960      -0.997143       2.411336                    0.997978       3.390073       9.265088       0.502107       1.216825      -0.725545       0.020811      -0.018552       0.034583       0.044421       0.002937      -0.000271      -0.019561       0.019339       0.040327      -0.026290       0.003046       0.023244              2.003007       2.280497      -0.331235       0.646582       1.596755      -0.373290       2.131768          -0.000000
           71              H       1.230821      -1.184437      20.821485       0.102375       1.405101 0.10308063E+02  0.10628667E+03                                 1.982575                            1.817713      -0.858393       2.461794                    0.999135       3.444765       9.432356       0.494196       1.202001      -0.730491       0.037280      -0.021357       0.004638       0.043214       0.000177       0.011536       0.003958       0.009312      -0.094633      -0.034314       0.011355       0.022959              2.049832       2.438717      -0.631268       0.091107       2.120770      -0.060154       1.590009          -0.000002
           72              H      17.438728      -5.799283      22.325610       0.106763       1.441845 0.10482489E+02  0.10839253E+03                                 2.011153                            1.828314      -0.870856       2.459675                    0.999009       3.423197       9.345149       0.495339       1.195827      -0.732424      -0.011351      -0.038567      -0.019309       0.044599       0.001425       0.019425      -0.001511      -0.045102      -0.006286      -0.033584       0.009894       0.023690              2.099308       1.717633       0.302733       0.317553       2.367346       0.628683       2.212944           0.000002
           73              H       9.994336      12.299504      14.051754       0.100384       1.529287 0.11143971E+02  0.11763029E+03                                 2.123547                            1.907458      -1.038805       2.374062                    0.997494       3.623308      10.168241       0.473942       1.224338      -0.724275       0.030590      -0.022148       0.019965       0.042718      -0.002359       0.028883       0.005404      -0.004472      -0.050046      -0.037043       0.011202       0.025842              2.260301       2.385198      -0.712051       0.408106       2.637176      -0.414470       1.758530          -0.000001
           74              H       5.716198       9.276962      15.305581       0.115928       1.295608 0.90749363E+01  0.90976942E+02                                 1.897071                            1.716007      -0.997174       2.411317                    0.997978       3.390159       9.265380       0.502103       1.216818      -0.725546       0.020811      -0.020674       0.033359       0.044422      -0.001234      -0.002679      -0.022700       0.013906       0.024023      -0.026292       0.003047       0.023244              2.003078       2.280585      -0.394366       0.610190       1.674787      -0.418339       2.053863          -0.000000
           75              H      10.241221       9.571383      11.436495       0.102369       1.405240 0.10309276E+02  0.10630269E+03                                 1.982738                            1.817845      -0.858440       2.461766                    0.999135       3.444908       9.433010       0.494167       1.202034      -0.730483       0.037280       0.006662       0.020815       0.043214      -0.010080       0.005615       0.020453       0.037883      -0.008928      -0.034316       0.011356       0.022960              2.050007       2.438951       0.236768       0.592335       1.670723       0.199778       2.040348          -0.000002
           76              H       8.428328      10.576196      16.185132       0.106765       1.441801 0.10482108E+02  0.10838749E+03                                 2.011101                            1.828272      -0.870833       2.459688                    0.999010       3.423162       9.344972       0.495349       1.195815      -0.732426      -0.011351       0.036006       0.023745       0.044600      -0.017534       0.008478       0.010371      -0.024527       0.055450      -0.033584       0.009894       0.023690              2.099250       1.717592      -0.426354      -0.103394       2.795908       0.381185       1.784249           0.000002
           77              H       9.994336      19.524974       5.714739       0.100384       1.529260 0.11143744E+02  0.11762726E+03                                 2.123520                            1.907437      -1.038787       2.374071                    0.997494       3.623285      10.168140       0.473946       1.224336      -0.724276       0.030590       0.028364       0.009199       0.042719       0.026194      -0.012399       0.009101       0.020653       0.025326      -0.037043       0.011201       0.025842              2.260271       2.385168       0.709442       0.412592       2.337102       0.587687       2.058544          -0.000001
           78              H       5.716198      22.122091       7.705423       0.115928       1.295592 0.90747949E+01  0.90975147E+02                                 1.897056                            1.715994      -0.997174       2.411316                    0.997978       3.390125       9.265260       0.502104       1.216819      -0.725546       0.020811       0.039226       0.001225       0.044422      -0.001703       0.002408       0.003138      -0.019975      -0.077622      -0.026291       0.003047       0.023244              2.003062       2.280564       0.725615       0.036434       2.321367       0.045024       1.407254          -0.000000
           79              H      10.241221      18.624153       9.384990       0.102369       1.405182 0.10308729E+02  0.10629520E+03                                 1.982647                            1.817768      -0.858437       2.461767                    0.999135       3.444839       9.432614       0.494191       1.201996      -0.730492       0.037280       0.014695      -0.016177       0.043214       0.009902       0.005922      -0.016495       0.044737       0.011637      -0.034315       0.011356       0.022960              2.049911       2.438826       0.394565      -0.501180       1.774852      -0.259922       1.936054          -0.000002
           80              H       8.428328      22.234187       6.140478       0.106764       1.441836 0.10482429E+02  0.10839188E+03                                 2.011156                            1.828318      -0.870850       2.459679                    0.999010       3.423183       9.345142       0.495334       1.195839      -0.732421      -0.011351       0.002561      -0.043054       0.044599       0.016109       0.010947      -0.011881      -0.027140       0.047601      -0.033583       0.009893       0.023690              2.099310       1.717636       0.123643       0.420950       1.707093       0.247483       2.873201           0.000002
           81              H       9.994336       8.692172       3.625806       0.100384       1.529299 0.11144083E+02  0.11763182E+03                                 2.123561                            1.907470      -1.038802       2.374064                    0.997494       3.623324      10.168313       0.473940       1.224341      -0.724275       0.030589      -0.006216      -0.029163       0.042718      -0.023834      -0.016485      -0.014506       0.011291      -0.002755      -0.037043       0.011202       0.025841              2.260318       2.385217       0.002595      -0.820717       1.619259      -0.173231       2.776479          -0.000001
           82              H       5.716198       9.117597       0.381294       0.115929       1.295595 0.90748300E+01  0.90975564E+02                                 1.897054                            1.715993      -0.997174       2.411317                    0.997978       3.390147       9.265316       0.502107       1.216813      -0.725547       0.020811      -0.018553      -0.034583       0.044422       0.002937       0.000271       0.019562       0.019341       0.040329      -0.026292       0.003047       0.023245              2.003059       2.280561      -0.331252      -0.646616       1.596789       0.373309       2.131827          -0.000000
           83              H      10.241221      12.321113       2.570814       0.102370       1.405175 0.10308673E+02  0.10629450E+03                                 1.982643                            1.817765      -0.858435       2.461768                    0.999135       3.444831       9.432593       0.494190       1.201998      -0.730491       0.037280      -0.021357      -0.004638       0.043214       0.000177      -0.011537      -0.003958       0.009312      -0.094636      -0.034315       0.011355       0.022960              2.049906       2.438821      -0.631314      -0.091113       2.120847       0.060158       1.590050          -0.000002
           84              H       8.428328       7.706267       1.066689       0.106763       1.441885 0.10482865E+02  0.10839757E+03                                 2.011203                            1.828357      -0.870903       2.459653                    0.999009       3.423247       9.345385       0.495328       1.195841      -0.732420      -0.011350      -0.038567       0.019308       0.044598       0.001424      -0.019422       0.001512      -0.045105      -0.006287      -0.033582       0.009891       0.023691              2.099361       1.717673       0.302742      -0.317564       2.367408      -0.628703       2.213002           0.000002
           85              H       0.983936       1.206046       9.340545       0.100384       1.529286 0.11143971E+02  0.11763028E+03                                 2.123546                            1.907458      -1.038805       2.374062                    0.997494       3.623308      10.168240       0.473942       1.224338      -0.724275       0.030589       0.022148      -0.019965       0.042718       0.002359      -0.028883       0.005404      -0.004472      -0.050046      -0.037043       0.011202       0.025842              2.260301       2.385198       0.712051      -0.408106       2.637176      -0.414470       1.758529          -0.000001
           86              H      14.726598       4.228588       8.086718       0.115928       1.295608 0.90749360E+01  0.90976936E+02                                 1.897071                            1.716007      -0.997174       2.411317                    0.997978       3.390159       9.265379       0.502103       1.216818      -0.725546       0.020811       0.020674      -0.033359       0.044422       0.001234       0.002679      -0.022700       0.013906       0.024023      -0.026292       0.003047       0.023244              2.003078       2.280585       0.394366      -0.610190       1.674786      -0.418339       2.053863          -0.000000
           87              H       1.230821       3.934167      11.955804       0.102369       1.405240 0.10309279E+02  0.10630272E+03                                 1.982738                            1.817845      -0.858440       2.461766                    0.999135       3.444908       9.433011       0.494166       1.202034      -0.730483       0.037280      -0.006662      -0.020815       0.043214       0.010080      -0.005615       0.020453       0.037883      -0.008928      -0.034316       0.011356       0.022960              2.050008       2.438952      -0.236768      -0.592335       1.670724       0.199778       2.040348          -0.000002
           88              H      17.438728       2.929354       7.207167       0.106765       1.441799 0.10482090E+02  0.10838733E+03                                 2.011107                            1.828276      -0.870832       2.459688                    0.999010       3.423150       9.344961       0.495346       1.195824      -0.732424      -0.011351      -0.036006      -0.023745       0.044600       0.017534      -0.008478       0.010371      -0.024527       0.055450      -0.033584       0.009894       0.023690              2.099256       1.717596       0.426356       0.103394       2.795917       0.381186       1.784254           0.000002
           89              H       0.983936      -6.019424      17.677560       0.100384       1.529260 0.11143744E+02  0.11762726E+03                                 2.123520                            1.907437      -1.038787       2.374071                    0.997494       3.623285      10.168140       0.473946       1.224336      -0.724276       0.030590      -0.028364      -0.009199       0.042719      -0.026194       0.012399       0.009101       0.020653       0.025326      -0.037043       0.011201       0.025842              2.260271       2.385168      -0.709442      -0.412592       2.337102       0.587687       2.058544          -0.000001
           90              H      14.726598      -8.616541      15.686876       0.115928       1.295592 0.90747949E+01  0.90975147E+02                                 1.897056                            1.715994      -0.997174       2.411316                    0.997978       3.390125       9.265260       0.502104       1.216819      -0.725546       0.020811      -0.039226      -0.001225       0.044422       0.001703      -0.002408       0.003138      -0.019975      -0.077622      -0.026291       0.003047       0.023244              2.003062       2.280564      -0.725615      -0.036434       2.321367       0.045024       1.407254          -0.000000
           91              H       1.230821      -5.118603      14.007309       0.102369       1.405181 0.10308723E+02  0.10629512E+03                                 1.982646                            1.817767      -0.858437       2.461768                    0.999135       3.444838       9.432610       0.494191       1.201996      -0.730492       0.037280      -0.014695       0.016177       0.043214      -0.009902      -0.005922      -0.016495       0.044737       0.011637      -0.034315       0.011356       0.022960              2.049910       2.438826      -0.394565       0.501180       1.774851      -0.259922       1.936053          -0.000002
           92              H      17.438728      -8.728637      17.251821       0.106764       1.441837 0.10482434E+02  0.10839187E+03                                 2.011150                            1.828313      -0.870850       2.459679                    0.999010       3.423192       9.345146       0.495338       1.195832      -0.732423      -0.011351      -0.002561       0.043054       0.044599      -0.016109      -0.010947      -0.011881      -0.027140       0.047601      -0.033583       0.009893       0.023690              2.099304       1.717631      -0.123642      -0.420948       1.707088       0.247482       2.873192           0.000002
           93              H       0.983936       4.813378      19.766493       0.100384       1.529300 0.11144087E+02  0.11763186E+03                                 2.123561                            1.907470      -1.038803       2.374064                    0.997494       3.623325      10.168315       0.473940       1.224341      -0.724275       0.030589       0.006216       0.029163       0.042718       0.023834       0.016485      -0.014506       0.011291      -0.002755      -0.037043       0.011202       0.025841              2.260318       2.385217      -0.002595       0.820717       1.619259      -0.173231       2.776479          -0.000001
           94              H      14.726598       4.387953      23.011005       0.115929       1.295595 0.90748266E+01  0.90975527E+02                                 1.897054                            1.715993      -0.997174       2.411317                    0.997978       3.390146       9.265315       0.502106       1.216814      -0.725547       0.020811       0.018553       0.034583       0.044422      -0.002937      -0.000271       0.019562       0.019341       0.040329      -0.026292       0.003047       0.023245              2.003059       2.280562       0.331252       0.646616       1.596789       0.373309       2.131827          -0.000000
           95              H       1.230821       1.184437      20.821485       0.102370       1.405175 0.10308672E+02  0.10629448E+03                                 1.982643                            1.817765      -0.858435       2.461768                    0.999135       3.444830       9.432591       0.494190       1.201998      -0.730491       0.037280       0.021357       0.004638       0.043214      -0.000177       0.011537      -0.003958       0.009312      -0.094636      -0.034315       0.011355       0.022960              2.049906       2.438821       0.631314       0.091113       2.120847       0.060158       1.590050          -0.000002
           96              H      17.438728       5.799283      22.325610       0.106763       1.441885 0.10482865E+02  0.10839757E+03                                 2.011203                            1.828357      -0.870903       2.459653                    0.999009       3.423247       9.345385       0.495328       1.195841      -0.732420      -0.011350       0.038567      -0.019308       0.044598      -0.001424       0.019422       0.001512      -0.045105      -0.006287      -0.033582       0.009891       0.023691              2.099361       1.717673      -0.302742       0.317564       2.367408      -0.628703       2.213002           0.000002
           97              H       8.026464      -1.206046       9.340545       0.100384       1.529301 0.11144104E+02  0.11763210E+03                                 2.123563                            1.907472      -1.038804       2.374063                    0.997494       3.623327      10.168324       0.473940       1.224341      -0.724275      -0.030589      -0.022148      -0.019965       0.042718       0.002359       0.028883      -0.005405      -0.004472      -0.050046      -0.037043       0.011202       0.025841              2.260321       2.385219       0.712060       0.408112       2.637200       0.414476       1.758543          -0.000001
           98              H      12.304602      -4.228588       8.086718       0.115929       1.295596 0.90748415E+01  0.90975712E+02                                 1.897055                            1.715994      -0.997176       2.411316                    0.997978       3.390149       9.265324       0.502106       1.216813      -0.725547      -0.020811      -0.020674      -0.033359       0.044422       0.001234      -0.002679       0.022700       0.013906       0.024023      -0.026292       0.003047       0.023245              2.003061       2.280564       0.394359       0.610182       1.674773       0.418333       2.053845          -0.000000
           99              H       7.779579      -3.934167      11.955804       0.102370       1.405175 0.10308669E+02  0.10629445E+03                                 1.982642                            1.817764      -0.858435       2.461768                    0.999135       3.444830       9.432590       0.494190       1.201998      -0.730491      -0.037280       0.006661      -0.020815       0.043214       0.010080       0.005615      -0.020452       0.037880      -0.008930      -0.034315       0.011355       0.022960              2.049906       2.438821      -0.236750       0.592291       1.670650      -0.199762       2.040246          -0.000002
          100              H       9.592472      -2.929354       7.207167       0.106762       1.441899 0.10482980E+02  0.10839903E+03                                 2.011215                            1.828366      -0.870912       2.459647                    0.999009       3.423261       9.345429       0.495328       1.195839      -0.732421       0.011350       0.036005      -0.023746       0.044598       0.017532       0.008478      -0.010371      -0.024524       0.055457      -0.033583       0.009891       0.023692              2.099374       1.717681       0.426395      -0.103402       2.796097      -0.381217       1.784343           0.000002
          101              H       8.026464       6.019424      17.677560       0.100384       1.529289 0.11143993E+02  0.11763057E+03                                 2.123548                            1.907460      -1.038807       2.374061                    0.997494       3.623311      10.168250       0.473942       1.224338      -0.724275      -0.030590       0.028364      -0.009198       0.042718      -0.026193      -0.012399      -0.009101       0.020653       0.025327      -0.037043       0.011202       0.025842              2.260303       2.385200      -0.709457       0.412601       2.337134      -0.587700       2.058574          -0.000001
          102              H      12.304602       8.616541      15.686876       0.115928       1.295610 0.90749513E+01  0.90977127E+02                                 1.897072                            1.716008      -0.997176       2.411316                    0.997978       3.390162       9.265389       0.502103       1.216818      -0.725546      -0.020811       0.039226      -0.001225       0.044422       0.001703       0.002408      -0.003138      -0.019976      -0.077623      -0.026292       0.003047       0.023245              2.003080       2.280587      -0.725623       0.036435       2.321388      -0.045024       1.407264          -0.000000
          103              H       7.779579       5.118603      14.007309       0.102369       1.405240 0.10309281E+02  0.10630275E+03                                 1.982738                            1.817845      -0.858440       2.461767                    0.999135       3.444908       9.433011       0.494166       1.202034      -0.730483      -0.037280       0.014695       0.016177       0.043214      -0.009902       0.005922       0.016495       0.044738       0.011637      -0.034316       0.011356       0.022960              2.050008       2.438952      -0.394593      -0.501215       1.774929       0.259941       1.936144          -0.000002
          104              H       9.592472       8.728637      17.251821       0.106764       1.441818 0.10482245E+02  0.10838922E+03                                 2.011114                            1.828281      -0.870842       2.459682                    0.999010       3.423177       9.345018       0.495349       1.195812      -0.732427       0.011351       0.002561       0.043055       0.044600      -0.016110       0.010946       0.011880      -0.027142       0.047606      -0.033584       0.009894       0.023690              2.099264       1.717601      -0.123637       0.420936       1.707057      -0.247472       2.873135           0.000002
          105              H       8.026464      -4.813378      19.766493       0.100384       1.529262 0.11143757E+02  0.11762744E+03                                 2.123522                            1.907438      -1.038789       2.374071                    0.997494       3.623287      10.168148       0.473946       1.224336      -0.724276      -0.030590      -0.006216       0.029163       0.042719       0.023834      -0.016485       0.014505       0.011292      -0.002755      -0.037043       0.011201       0.025842              2.260273       2.385170      -0.002594      -0.820692       1.619233       0.173224       2.776416          -0.000001
          106              H      12.304602      -4.387953      23.011005       0.115928       1.295594 0.90748119E+01  0.90975361E+02                                 1.897058                            1.715996      -0.997176       2.411315                    0.997978       3.390127       9.265268       0.502104       1.216819      -0.725546      -0.020811      -0.018552       0.034583       0.044421      -0.002937       0.000271      -0.019562       0.019341       0.040328      -0.026291       0.003047       0.023244              2.003064       2.280567       0.331254      -0.646619       1.596792      -0.373311       2.131834          -0.000000
          107              H       7.779579      -1.184437      20.821485       0.102369       1.405181 0.10308721E+02  0.10629508E+03                                 1.982645                            1.817766      -0.858437       2.461767                    0.999135       3.444839       9.432609       0.494191       1.201995      -0.730492      -0.037280      -0.021357       0.004638       0.043214      -0.000177      -0.011537       0.003958       0.009312      -0.094638      -0.034315       0.011356       0.022960              2.049908       2.438824       0.631316      -0.091113       2.120849      -0.060158       1.590052          -0.000002
          108              H       9.592472      -5.799283      22.325610       0.106763       1.441853 0.10482564E+02  0.10839353E+03                                 2.011164                            1.828323      -0.870859       2.459673                    0.999009       3.423206       9.345193       0.495337       1.195830      -0.732423       0.011351      -0.038567      -0.019309       0.044599      -0.001425      -0.019425      -0.001511      -0.045103      -0.006286      -0.033584       0.009893       0.023690              2.099319       1.717641      -0.302735      -0.317556       2.367360       0.628688       2.212957           0.000002
          109              H      17.036864      14.711596      14.051754       0.100384       1.529302 0.11144106E+02  0.11763213E+03                                 2.123564                            1.907472      -1.038804       2.374063                    0.997494       3.623327      10.168325       0.473940       1.224341      -0.724275      -0.030589       0.022148       0.019965       0.042718      -0.002359      -0.028883      -0.005405      -0.004472      -0.050046      -0.037043       0.011202       0.025841              2.260321       2.385220      -0.712061      -0.408112       2.637200       0.414476       1.758543          -0.000001
          110              H       3.294202      17.734138      15.305581       0.115929       1.295596 0.90748372E+01  0.90975655E+02                                 1.897055                            1.715994      -0.997176       2.411316                    0.997978       3.390148       9.265320       0.502107       1.216813      -0.725547      -0.020811       0.020674       0.033359       0.044422      -0.001234       0.002679       0.022700       0.013906       0.024024      -0.026292       0.003047       0.023245              2.003060       2.280563      -0.394359      -0.610181       1.674773       0.418333       2.053844          -0.000000
          111              H      16.789979      17.439717      11.436495       0.102370       1.405175 0.10308668E+02  0.10629443E+03                                 1.982642                            1.817764      -0.858435       2.461768                    0.999135       3.444830       9.432589       0.494191       1.201998      -0.730491      -0.037280      -0.006661       0.020815       0.043214      -0.010080      -0.005615      -0.020452       0.037880      -0.008930      -0.034315       0.011355       0.022960              2.049905       2.438820       0.236750      -0.592291       1.670650      -0.199762       2.040246          -0.000002
          112              H       0.582072      16.434904      16.185132       0.106762       1.441899 0.10482982E+02  0.10839906E+03                                 2.011215                            1.828366      -0.870912       2.459647                    0.999009       3.423261       9.345430       0.495328       1.195839      -0.732421       0.011350      -0.036005       0.023746       0.044598      -0.017532      -0.008478      -0.010371      -0.024524       0.055457      -0.033583       0.009891       0.023692              2.099374       1.717681      -0.426395       0.103402       2.796098      -0.381217       1.784344           0.000002
          113              H      17.036864       7.486126       5.714739       0.100384       1.529289 0.11143993E+02  0.11763058E+03                                 2.123548                            1.907460      -1.038807       2.374061                    0.997494       3.623311      10.168251       0.473942       1.224338      -0.724275      -0.030590      -0.028364       0.009198       0.042718       0.026193       0.012399      -0.009101       0.020653       0.025327      -0.037043       0.011202       0.025842              2.260303       2.385201       0.709457      -0.412602       2.337135      -0.587700       2.058574          -0.000001
          114              H       3.294202       4.889009       7.705423       0.115928       1.295609 0.90749472E+01  0.90977077E+02                                 1.897072                            1.716008      -0.997176       2.411316                    0.997978       3.390161       9.265386       0.502103       1.216818      -0.725546      -0.020811      -0.039226       0.001225       0.044422      -0.001703      -0.002408      -0.003138      -0.019976      -0.077623      -0.026292       0.003047       0.023245              2.003079       2.280587       0.725623      -0.036435       2.321387      -0.045024       1.407264          -0.000000
          115              H      16.789979       8.386947       9.384990       0.102369       1.405240 0.10309282E+02  0.10630276E+03                                 1.982738                            1.817846      -0.858440       2.461766                    0.999135       3.444908       9.433012       0.494166       1.202034      -0.730483      -0.037280      -0.014695      -0.016177       0.043214       0.009902      -0.005922       0.016495       0.044738       0.011637      -0.034316       0.011356       0.022960              2.050008       2.438952       0.394593       0.501215       1.774929       0.259941       1.936144          -0.000002
          116              H       0.582072       4.776913       6.140478       0.106764       1.441816 0.10482232E+02  0.10838913E+03                                 2.011121                            1.828287      -0.870842       2.459682                    0.999010       3.423165       9.345009       0.495345       1.195821      -0.732425       0.011351      -0.002561      -0.043055       0.044600       0.016110      -0.010946       0.011880      -0.027142       0.047606      -0.033584       0.009894       0.023690              2.099272       1.717607       0.123638      -0.420938       1.707063      -0.247474       2.873146           0.000002
          117              H      17.036864      18.318928       3.625806       0.100384       1.529262 0.11143755E+02  0.11762740E+03                                 2.123521                            1.907437      -1.038789       2.374071                    0.997494       3.623287      10.168146       0.473946       1.224335      -0.724276      -0.030590       0.006216      -0.029163       0.042719      -0.023834       0.016485       0.014505       0.011292      -0.002755      -0.037043       0.011201       0.025842              2.260272       2.385169       0.002594       0.820692       1.619233       0.173224       2.776415          -0.000001
          118              H       3.294202      17.893503       0.381294       0.115928       1.295594 0.90748136E+01  0.90975375E+02                                 1.897057                            1.715995      -0.997176       2.411315                    0.997978       3.390128       9.265268       0.502105       1.216818      -0.725546      -0.020811       0.018552      -0.034583       0.044421       0.002937      -0.000271      -0.019562       0.019341       0.040328      -0.026291       0.003047       0.023244              2.003063       2.280566      -0.331254       0.646619       1.596791      -0.373311       2.131833          -0.000000
          119              H      16.789979      14.689987       2.570814       0.102369       1.405182 0.10308732E+02  0.10629523E+03                                 1.982647                            1.817768      -0.858437       2.461767                    0.999135       3.444840       9.432617       0.494191       1.201996      -0.730492      -0.037280       0.021357      -0.004638       0.043214       0.000177       0.011537       0.003958       0.009312      -0.094638      -0.034315       0.011356       0.022960              2.049911       2.438827      -0.631317       0.091113       2.120852      -0.060159       1.590053          -0.000002
          120              H       0.582072      19.304833       1.066689       0.106763       1.441853 0.10482564E+02  0.10839353E+03                                 2.011164                            1.828323      -0.870859       2.459673                    0.999009       3.423206       9.345193       0.495337       1.195830      -0.732423       0.011351       0.038567       0.019309       0.044599       0.001425       0.019425      -0.001511      -0.045103      -0.006286      -0.033584       0.009893       0.023690              2.099319       1.717641       0.302735       0.317556       2.367360       0.628688       2.212957           0.000002
          121              H      11.331479       0.000000      10.400216       0.030833       1.502471 0.11223141E+02  0.11864719E+03                                 2.071011                            1.884686      -1.135661       2.300284                    0.996273       3.938243      11.051790       0.488167       1.186847      -0.730105       0.046628      -0.000000      -0.010316       0.047756      -0.000000      -0.007059       0.000000       0.020556      -0.043323      -0.015932      -0.003057       0.018989              2.156805       3.100836       0.000001       0.201909       1.905857       0.000000       1.463722           0.000001
          122              H      11.331479      -4.498699      18.192191       0.030834       1.502494 0.11223374E+02  0.11865050E+03                                 2.071049                            1.884718      -1.135671       2.300280                    0.996273       3.938291      11.052038       0.488157       1.186863      -0.730101       0.046628      -0.008934       0.005158       0.047756      -0.006113       0.003529       0.004930       0.029094      -0.017710      -0.015932      -0.003057       0.018989              2.156846       3.100899       0.174862      -0.100958       1.574282       0.191456       1.795357           0.000001
          123              H      11.331479       4.498699      18.192191       0.030833       1.502470 0.11223138E+02  0.11864715E+03                                 2.071012                            1.884686      -1.135661       2.300284                    0.996273       3.938242      11.051790       0.488167       1.186848      -0.730105       0.046628       0.008934       0.005158       0.047756       0.006113       0.003529      -0.004929       0.029093      -0.017710      -0.015932      -0.003057       0.018989              2.156806       3.100837      -0.174858      -0.100954       1.574256      -0.191450       1.795324           0.000001
          124              H       2.321079      13.505550      12.992083       0.030833       1.502470 0.11223138E+02  0.11864715E+03                                 2.071012                            1.884686      -1.135661       2.300284                    0.996273       3.938242      11.051790       0.488167       1.186848      -0.730105       0.046628       0.000000       0.010316       0.047756       0.000000       0.007059       0.000000       0.020556      -0.043323      -0.015932      -0.003057       0.018989              2.156806       3.100837      -0.000001      -0.201909       1.905857       0.000000       1.463722           0.000001
          125              H       2.321079      18.004249       5.200108       0.030834       1.502493 0.11223370E+02  0.11865046E+03                                 2.071050                            1.884718      -1.135671       2.300280                    0.996273       3.938290      11.052038       0.488157       1.186864      -0.730101       0.046628       0.008934      -0.005158       0.047756       0.006113      -0.003529       0.004930       0.029094      -0.017710      -0.015932      -0.003057       0.018989              2.156846       3.100900      -0.174862       0.100958       1.574282       0.191456       1.795357           0.000001
          126              H       2.321079       9.006851       5.200108       0.030833       1.502471 0.11223141E+02  0.11864718E+03                                 2.071011                            1.884685      -1.135661       2.300284                    0.996273       3.938243      11.051790       0.488167       1.186847      -0.730105       0.046628      -0.008934      -0.005158       0.047756      -0.006113      -0.003529      -0.004929       0.029093      -0.017710      -0.015932      -0.003057       0.018989              2.156805       3.100836       0.174858       0.100954       1.574255      -0.191450       1.795323           0.000001
          127              H       6.689321      13.505550      12.992083       0.030833       1.502471 0.11223141E+02  0.11864719E+03                                 2.071011                            1.884686      -1.135661       2.300284                    0.996273       3.938243      11.051790       0.488167       1.186847      -0.730105      -0.046628      -0.000000       0.010316       0.047756       0.000000      -0.007059       0.000000       0.020556      -0.043323      -0.015932      -0.003057       0.018989              2.156805       3.100836      -0.000000       0.201909       1.905857       0.000000       1.463722           0.000001
          128              H       6.689321       9.006851       5.200108       0.030833       1.502471 0.11223141E+02  0.11864718E+03                                 2.071011                            1.884685      -1.135661       2.300283                    0.996273       3.938243      11.051790       0.488167       1.186847      -0.730105      -0.046628      -0.008934      -0.005158       0.047756       0.006113       0.003530      -0.004929       0.029093      -0.017710      -0.015932      -0.003057       0.018989              2.156805       3.100836      -0.174857      -0.100955       1.574255      -0.191450       1.795324           0.000001
          129              H       6.689321      18.004249       5.200108       0.030834       1.502494 0.11223374E+02  0.11865050E+03                                 2.071049                            1.884718      -1.135671       2.300280                    0.996273       3.938291      11.052038       0.488157       1.186863      -0.730101      -0.046628       0.008934      -0.005158       0.047756      -0.006113       0.003529       0.004930       0.029094      -0.017710      -0.015932      -0.003057       0.018989              2.156846       3.100899       0.174863      -0.100957       1.574282       0.191457       1.795357           0.000001
          130              H      15.699721       0.000000      10.400216       0.030833       1.502471 0.11223141E+02  0.11864719E+03                                 2.071011                            1.884686      -1.135661       2.300283                    0.996273       3.938243      11.051790       0.488167       1.186847      -0.730105      -0.046628       0.000000      -0.010316       0.047756      -0.000000       0.007059       0.000000       0.020556      -0.043323      -0.015932      -0.003057       0.018989              2.156805       3.100836       0.000000      -0.201909       1.905857       0.000000       1.463722           0.000001
          131              H      15.699721       4.498699      18.192191       0.030833       1.502471 0.11223141E+02  0.11864718E+03                                 2.071011                            1.884685      -1.135661       2.300284                    0.996273       3.938243      11.051790       0.488167       1.186847      -0.730105      -0.046628       0.008934       0.005158       0.047756      -0.006113      -0.003530      -0.004929       0.029093      -0.017710      -0.015932      -0.003057       0.018989              2.156805       3.100836       0.174857       0.100955       1.574255      -0.191450       1.795324           0.000001
          132              H      15.699721      -4.498699      18.192191       0.030834       1.502494 0.11223374E+02  0.11865050E+03                                 2.071049                            1.884718      -1.135671       2.300280                    0.996273       3.938291      11.052039       0.488157       1.186863      -0.730101      -0.046628      -0.008934       0.005158       0.047756       0.006113      -0.003529       0.004930       0.029094      -0.017710      -0.015932      -0.003057       0.018989              2.156846       3.100900      -0.174863       0.100957       1.574282       0.191457       1.795357           0.000001
          133              H      11.299042       4.872802      12.781552       0.048854       1.461737 0.11277546E+02  0.11912334E+03                                 2.032370                            1.894183      -0.962941       2.390447                    0.997936       3.755891      10.465725       0.486030       1.193056      -0.730642       0.040632       0.025709      -0.014843       0.050321       0.015090      -0.008712       0.004456       0.017565      -0.007273      -0.020199       0.000149       0.020050              2.078205       2.866502       0.272358      -0.157247       1.657223       0.046477       1.710891           0.000001
          134              H      11.299042      -4.872802      12.781552       0.048854       1.461693 0.11277094E+02  0.11911698E+03                                 2.032301                            1.894123      -0.962916       2.390458                    0.997936       3.755820      10.465345       0.486048       1.193028      -0.730648       0.040631      -0.025709      -0.014843       0.050321      -0.015090      -0.008712      -0.004456       0.017561      -0.007275      -0.020198       0.000148       0.020049              2.078132       2.866388      -0.272346      -0.157239       1.657173      -0.046474       1.710837           0.000001
          135              H      11.299042       0.000000      21.221494       0.048854       1.461692 0.11277091E+02  0.11911695E+03                                 2.032301                            1.894123      -0.962916       2.390458                    0.997936       3.755819      10.465344       0.486048       1.193028      -0.730648       0.040631      -0.000000       0.029687       0.050321       0.000000       0.017424      -0.000001       0.009845      -0.030424      -0.020198       0.000148       0.020049              2.078132       2.866387       0.000000       0.314478       1.737668       0.000000       1.630341           0.000001
          136              H       2.288642       8.632748      10.610747       0.048854       1.461737 0.11277544E+02  0.11912332E+03                                 2.032370                            1.894183      -0.962941       2.390447                    0.997936       3.755891      10.465725       0.486030       1.193056      -0.730642       0.040632      -0.025709       0.014843       0.050321      -0.015090       0.008712       0.004456       0.017565      -0.007273      -0.020199       0.000149       0.020050              2.078205       2.866502      -0.272358       0.157247       1.657223       0.046477       1.710891           0.000001
          137              H       2.288642      18.378352      10.610747       0.048854       1.461692 0.11277092E+02  0.11911696E+03                                 2.032301                            1.894124      -0.962916       2.390458                    0.997936       3.755819      10.465344       0.486048       1.193028      -0.730648       0.040631       0.025709       0.014843       0.050321       0.015090       0.008712      -0.004456       0.017561      -0.007275      -0.020198       0.000148       0.020049              2.078133       2.866388       0.272346       0.157239       1.657173      -0.046474       1.710837           0.000001
          138              H       2.288642      13.505550       2.170805       0.048854       1.461692 0.11277091E+02  0.11911695E+03                                 2.032301                            1.894123      -0.962916       2.390458                    0.997936       3.755819      10.465344       0.486048       1.193028      -0.730648       0.040631       0.000000      -0.029687       0.050321      -0.000000      -0.017424      -0.000001       0.009845      -0.030424      -0.020198       0.000148       0.020049              2.078132       2.866387      -0.000000      -0.314478       1.737668       0.000000       1.630341           0.000001
          139              H       6.721758      18.378352      10.610747       0.048854       1.461692 0.11277092E+02  0.11911696E+03                                 2.032301                            1.894124      -0.962916       2.390458                    0.997936       3.755819      10.465344       0.486048       1.193028      -0.730648      -0.040631       0.025710       0.014843       0.050321      -0.015090      -0.008712      -0.004456       0.017561      -0.007275      -0.020198       0.000148       0.020049              2.078133       2.866388      -0.272346      -0.157240       1.657173      -0.046474       1.710837           0.000001
          140              H       6.721758       8.632748      10.610747       0.048854       1.461737 0.11277548E+02  0.11912336E+03                                 2.032370                            1.894183      -0.962941       2.390447                    0.997936       3.755892      10.465726       0.486030       1.193055      -0.730642      -0.040632      -0.025709       0.014843       0.050321       0.015090      -0.008712       0.004456       0.017565      -0.007273      -0.020199       0.000149       0.020050              2.078205       2.866502       0.272358      -0.157247       1.657223       0.046477       1.710891           0.000001
          141              H       6.721758      13.505550       2.170805       0.048854       1.461693 0.11277095E+02  0.11911699E+03                                 2.032301                            1.894123      -0.962916       2.390458                    0.997936       3.755820      10.465345       0.486048       1.193028      -0.730648      -0.040631       0.000000      -0.029687       0.050321       0.000000       0.017424      -0.000001       0.009845      -0.030424      -0.020198       0.000148       0.020049              2.078132       2.866387      -0.000001       0.314478       1.737668       0.000000       1.630341           0.000001
          142              H      15.732158      -4.872802      12.781552       0.048854       1.461692 0.11277092E+02  0.11911696E+03                                 2.032301                            1.894124      -0.962916       2.390458                    0.997936       3.755819      10.465344       0.486048       1.193028      -0.730648      -0.040631      -0.025710      -0.014843       0.050321       0.015090       0.008712      -0.004456       0.017561      -0.007275      -0.020198       0.000148       0.020049              2.078133       2.866388       0.272346       0.157240       1.657173      -0.046474       1.710837           0.000001
          143              H      15.732158       4.872802      12.781552       0.048854       1.461737 0.11277548E+02  0.11912336E+03                                 2.032370                            1.894183      -0.962941       2.390447                    0.997936       3.755892      10.465726       0.486030       1.193055      -0.730642      -0.040632       0.025709      -0.014843       0.050321      -0.015090       0.008712       0.004456       0.017565      -0.007273      -0.020199       0.000149       0.020050              2.078205       2.866502      -0.272358       0.157247       1.657223       0.046477       1.710891           0.000001
          144              H      15.732158       0.000000      21.221494       0.048854       1.461693 0.11277095E+02  0.11911699E+03                                 2.032301                            1.894123      -0.962916       2.390458                    0.997936       3.755820      10.465345       0.486048       1.193028      -0.730648      -0.040631      -0.000000       0.029687       0.050321      -0.000000      -0.017424      -0.000001       0.009845      -0.030424      -0.020198       0.000148       0.020049              2.078132       2.866387       0.000001      -0.314478       1.737668       0.000000       1.630341           0.000001
          145              H       9.010400       5.699342       9.871550       0.072538       1.325128 0.99089459E+01  0.10285799E+03                                 1.983480                            1.830959      -1.448923       2.168523                    0.991985       4.044284      11.729052       0.465087       1.268707      -0.708850      -0.000000       0.025971       0.044983       0.051942      -0.010520       0.006074       0.010310      -0.018404       0.042214      -0.023662       0.003638       0.020024              2.018529       1.498502      -0.116131       0.067048       2.013147       0.459679       2.543938           0.000000
          146              H       9.010400      -7.806208      13.520749       0.072539       1.325098 0.99086527E+01  0.10285398E+03                                 1.983438                            1.830923      -1.448902       2.168534                    0.991986       4.044191      11.728648       0.465096       1.268693      -0.708853       0.000001       0.025971      -0.044984       0.051943       0.010520       0.006072      -0.010310      -0.018402       0.042213      -0.023660       0.003637       0.020023              2.018485       1.498475       0.116127       0.067045       2.013102      -0.459666       2.543878           0.000000
          147              H       9.010400      15.612416       0.000000       0.072539       1.325099 0.99086554E+01  0.10285401E+03                                 1.983438                            1.830923      -1.448902       2.168534                    0.991986       4.044191      11.728647       0.465096       1.268693      -0.708853      -0.000001      -0.051943      -0.000000       0.051943       0.000002      -0.012147       0.000000      -0.036260      -0.011361      -0.023660       0.003637       0.020023              2.018485       1.498475       0.000000      -0.134091       2.809267      -0.000000       1.747714           0.000000
          148              H       0.000000       7.806208      13.520749       0.072538       1.325127 0.99089400E+01  0.10285793E+03                                 1.983480                            1.830960      -1.448923       2.168523                    0.991985       4.044283      11.729053       0.465087       1.268708      -0.708850      -0.000000      -0.025971      -0.044983       0.051942       0.010520      -0.006074       0.010310      -0.018404       0.042214      -0.023662       0.003638       0.020024              2.018529       1.498502       0.116131      -0.067048       2.013147       0.459679       2.543939           0.000000
          149              H       0.000000      -5.699342       9.871550       0.072539       1.325098 0.99086486E+01  0.10285393E+03                                 1.983438                            1.830923      -1.448902       2.168534                    0.991986       4.044190      11.728646       0.465096       1.268694      -0.708853       0.000001      -0.025971       0.044984       0.051943      -0.010520      -0.006072      -0.010310      -0.018402       0.042213      -0.023660       0.003637       0.020023              2.018485       1.498475      -0.116127      -0.067045       2.013102      -0.459666       2.543878           0.000000
          150              H       0.000000      11.398684       0.000000       0.072539       1.325098 0.99086494E+01  0.10285394E+03                                 1.983438                            1.830923      -1.448902       2.168534                    0.991986       4.044190      11.728646       0.465096       1.268694      -0.708853      -0.000001       0.051943       0.000000       0.051943      -0.000002       0.012147       0.000000      -0.036260      -0.011361      -0.023660       0.003637       0.020023              2.018485       1.498475      -0.000000       0.134091       2.809267      -0.000000       1.747714           0.000000
          151              H       9.010400       7.806208      13.520749       0.072537       1.325145 0.99091123E+01  0.10286019E+03                                 1.983499                            1.830976      -1.448943       2.168513                    0.991985       4.044316      11.729184       0.465084       1.268709      -0.708849       0.000000      -0.025971      -0.044983       0.051942      -0.010520       0.006074       0.010310      -0.018404       0.042214      -0.023662       0.003638       0.020024              2.018548       1.498514      -0.116133       0.067050       2.013167       0.459685       2.543964           0.000000
          152              H       9.010400      -5.699342       9.871550       0.072538       1.325116 0.99088202E+01  0.10285618E+03                                 1.983456                            1.830939      -1.448922       2.168524                    0.991985       4.044223      11.728778       0.465094       1.268695      -0.708853      -0.000001      -0.025971       0.044983       0.051942       0.010521       0.006072      -0.010310      -0.018401       0.042212      -0.023661       0.003637       0.020023              2.018504       1.498487       0.116129       0.067047       2.013122      -0.459672       2.543904           0.000000
          153              H       9.010400      11.398684       0.000000       0.072538       1.325116 0.99088230E+01  0.10285621E+03                                 1.983456                            1.830939      -1.448921       2.168524                    0.991985       4.044223      11.728777       0.465094       1.268695      -0.708853       0.000001       0.051942       0.000000       0.051942       0.000002      -0.012147       0.000000      -0.036259      -0.011362      -0.023661       0.003637       0.020023              2.018504       1.498487       0.000000      -0.134094       2.809296      -0.000000       1.747730           0.000000
          154              H       0.000000       5.699342       9.871550       0.072537       1.325145 0.99091122E+01  0.10286019E+03                                 1.983499                            1.830976      -1.448943       2.168513                    0.991985       4.044316      11.729184       0.465084       1.268709      -0.708849       0.000000       0.025971       0.044983       0.051942       0.010520      -0.006074       0.010310      -0.018404       0.042214      -0.023662       0.003638       0.020024              2.018548       1.498514       0.116133      -0.067050       2.013167       0.459685       2.543965           0.000000
          155              H       0.000000      -7.806208      13.520749       0.072538       1.325116 0.99088208E+01  0.10285619E+03                                 1.983456                            1.830939      -1.448921       2.168524                    0.991985       4.044223      11.728777       0.465094       1.268695      -0.708853      -0.000001       0.025971      -0.044983       0.051942      -0.010521      -0.006072      -0.010310      -0.018401       0.042212      -0.023661       0.003637       0.020023              2.018504       1.498487      -0.116129      -0.067047       2.013122      -0.459672       2.543904           0.000000
          156              H       0.000000      15.612416       0.000000       0.072538       1.325116 0.99088218E+01  0.10285620E+03                                 1.983457                            1.830939      -1.448922       2.168523                    0.991985       4.044223      11.728779       0.465094       1.268695      -0.708853       0.000001      -0.051942      -0.000000       0.051942      -0.000002       0.012147       0.000000      -0.036259      -0.011362      -0.023661       0.003637       0.020023              2.018505       1.498487      -0.000000       0.134094       2.809297      -0.000000       1.747730           0.000000
          157              C       8.691432       0.667174       9.707804      -0.109595      33.327817 0.40380862E+03  0.93796379E+04                                 9.025833                            6.680134       0.181138       2.013361                    0.999827      30.119880      87.884077       0.636311       0.414406      -1.058706       0.068082       0.044733       0.055106       0.098350      -0.023566       0.082775       0.006844       0.004718      -0.063954      -0.092763       0.009686       0.083077             11.025225      10.183672      -2.006321       2.557325      17.238141      -1.038967       5.653861          -0.000002
          158              C      12.843424       3.863938       8.751059      -0.037092      29.350353 0.36213363E+03  0.81555182E+04                                 8.255438                            6.312765       0.204895       2.044782                    0.999867      28.089711      79.737092       0.659055       0.412669      -1.063732      -0.041044      -0.031988       0.065643       0.083767       0.001517      -0.003059      -0.043520      -0.001899       0.093811      -0.040924      -0.016737       0.057662              9.521533      13.652880      -1.286971       1.831241       6.138401      -3.009720       8.773317          -0.000000
          159              C       8.538255       4.144853      12.451721      -0.083612      28.935657 0.37573203E+03  0.85552920E+04                                 8.146671                            6.420957       0.275776       2.054420                    0.999837      29.063128      83.437785       0.653728       0.411484      -1.062608       0.083257      -0.051865      -0.027439       0.101856      -0.030545       0.035268       0.031924       0.088171      -0.096071      -0.077799       0.001897       0.075902              8.937830      10.410658       0.144838       1.472780       6.295854       3.112546      10.106977          -0.000003
          160              C       9.327566       3.716727       7.625889      -0.084585      31.117732 0.38678965E+03  0.88746115E+04                                 8.590007                            6.528795       0.244977       2.041518                    0.999839      29.363261      84.729528       0.645965       0.413259      -1.061052       0.016992       0.006913       0.078496       0.080611      -0.031779       0.012839       0.039272      -0.067537       0.105063      -0.071142       0.004246       0.066897             10.146866       7.343282      -4.485825       1.790007      13.717858      -0.607314       9.379457           0.000001
          161              C       8.691432      -5.431932      17.960607      -0.109595      33.327993 0.40381181E+03  0.93797334E+04                                 9.025872                            6.680167       0.181118       2.013354                    0.999827      30.120000      87.884610       0.636308       0.414407      -1.058705       0.068080       0.025359      -0.066294       0.098350       0.083470      -0.020979       0.009406       0.032861       0.020469      -0.092766       0.009688       0.083078             11.025266      10.183733       3.217893       0.458873       9.449748       5.535638      13.442317          -0.000002
          162              C      12.843424      -7.858880      15.670501      -0.037091      29.350037 0.36212928E+03  0.81553957E+04                                 8.255393                            6.312739       0.204903       2.044785                    0.999867      28.089470      79.736278       0.659055       0.412670      -1.063731      -0.041045       0.072843      -0.005120       0.083767      -0.003408       0.000215       0.001861      -0.074054      -0.122653      -0.040923      -0.016738       0.057661              9.521475      13.652776       2.229372       0.198925      10.721032       0.363908       4.190617          -0.000000
          163              C       8.538255      -4.794470      13.576890      -0.083612      28.935315 0.37572791E+03  0.85551582E+04                                 8.146566                            6.420904       0.275799       2.054426                    0.999837      29.062855      83.436271       0.653734       0.411481      -1.062612       0.083257       0.002170       0.058636       0.101856       0.045817       0.008820      -0.014250       0.118781      -0.004242      -0.077799       0.001897       0.075903              8.937700      10.410479       1.203011      -0.861783       6.458575      -3.206480       9.944045          -0.000003
          164              C       9.327566      -8.759700      16.360574      -0.084584      31.117844 0.38679053E+03  0.88746303E+04                                 8.589983                            6.528763       0.244978       2.041519                    0.999839      29.363370      84.729631       0.645973       0.413254      -1.061056       0.016993       0.064523      -0.045235       0.080611       0.027008       0.021102      -0.027762      -0.047596       0.164873      -0.071141       0.004245       0.066896             10.146853       7.343271       3.793119       2.989843      10.990015       2.182264      12.107274           0.000001
          165              C       8.691432       4.764758      19.116187      -0.109595      33.327856 0.40380925E+03  0.93796566E+04                                 9.025836                            6.680135       0.181129       2.013358                    0.999827      30.119927      87.884240       0.636312       0.414405      -1.058706       0.068081      -0.070090       0.011187       0.098351      -0.059902      -0.061797      -0.016250       0.021004      -0.015095      -0.092765       0.009689       0.083076             11.025228      10.183686      -1.211547      -3.016207       7.650136      -4.496634      15.241861          -0.000002
          166              C      12.843424       3.994942      22.363038      -0.037092      29.350456 0.36213536E+03  0.81555690E+04                                 8.255465                            6.312787       0.204883       2.044778                    0.999867      28.089771      79.737382       0.659053       0.412670      -1.063731      -0.041044      -0.040855      -0.060524       0.083767       0.001891       0.002844       0.041660       0.001322       0.103478      -0.040925      -0.016738       0.057663              9.521562      13.652929      -0.942418      -2.030172       5.508107       2.645817       9.403651          -0.000000
          167              C       8.538255       0.649617      20.755987      -0.083613      28.935318 0.37572824E+03  0.85551675E+04                                 8.146566                            6.420906       0.275799       2.054426                    0.999837      29.062866      83.436316       0.653734       0.411481      -1.062612       0.083257       0.049695      -0.031197       0.101856      -0.015271      -0.044090      -0.017672       0.063487      -0.170124      -0.077800       0.001897       0.075904              8.937698      10.410478      -1.347821      -0.610945      11.849565       0.093987       4.553050          -0.000003
          168              C       9.327566       5.042972      22.798135      -0.084585      31.117916 0.38679047E+03  0.88746493E+04                                 8.590083                            6.528828       0.244952       2.041510                    0.999839      29.363381      84.730406       0.645959       0.413262      -1.061049       0.016992      -0.071436      -0.033259       0.080610       0.004770      -0.033938      -0.011508      -0.115621      -0.039193      -0.071140       0.004243       0.066897             10.146976       7.343353       0.692744      -4.779918       9.938200      -1.574973      13.159375           0.000001
          169              C      17.701832      12.838376      13.684495      -0.109595      33.327815 0.40380860E+03  0.93796374E+04                                 9.025833                            6.680133       0.181138       2.013361                    0.999827      30.119879      87.884072       0.636311       0.414406      -1.058706       0.068082      -0.044733      -0.055106       0.098350       0.023566      -0.082775       0.006844       0.004718      -0.063954      -0.092763       0.009686       0.083077             11.025224      10.183672       2.006321      -2.557325      17.238139      -1.038966       5.653861          -0.000002
          170              C       3.833024       9.641612      14.641240      -0.037092      29.350353 0.36213362E+03  0.81555179E+04                                 8.255437                            6.312764       0.204895       2.044782                    0.999867      28.089711      79.737091       0.659055       0.412669      -1.063732      -0.041044       0.031988      -0.065643       0.083767      -0.001517       0.003059      -0.043520      -0.001899       0.093811      -0.040924      -0.016737       0.057662              9.521532      13.652879       1.286971      -1.831241       6.138401      -3.009720       8.773317          -0.000000
          171              C      17.548655       9.360697      10.940578      -0.083612      28.935657 0.37573203E+03  0.85552921E+04                                 8.146671                            6.420957       0.275776       2.054420                    0.999837      29.063128      83.437785       0.653728       0.411484      -1.062608       0.083257       0.051865       0.027439       0.101856       0.030545      -0.035268       0.031924       0.088171      -0.096071      -0.077799       0.001897       0.075902              8.937830      10.410658      -0.144837      -1.472779       6.295854       3.112546      10.106977          -0.000003
          172              C       0.317166       9.788823      15.766410      -0.084585      31.117920 0.38679273E+03  0.88746895E+04                                 8.589986                            6.528782       0.244976       2.041518                    0.999839      29.363437      84.729743       0.645972       0.413254      -1.061057       0.016992      -0.006913      -0.078496       0.080611       0.031779      -0.012839       0.039272      -0.067537       0.105063      -0.071142       0.004246       0.066897             10.146837       7.343262       4.485809      -1.789999      13.717817      -0.607309       9.379432           0.000001
          173              C      17.701832      18.937482       5.431692      -0.109595      33.327987 0.40381175E+03  0.93797314E+04                                 9.025870                            6.680166       0.181118       2.013354                    0.999827      30.119997      87.884594       0.636309       0.414407      -1.058705       0.068080      -0.025359       0.066294       0.098350      -0.083470       0.020979       0.009406       0.032861       0.020469      -0.092766       0.009688       0.083078             11.025264      10.183732      -3.217893      -0.458873       9.449747       5.535637      13.442313          -0.000002
          174              C       3.833024      21.364430       7.721798      -0.037091      29.350036 0.36212927E+03  0.81553952E+04                                 8.255393                            6.312739       0.204903       2.044785                    0.999867      28.089469      79.736275       0.659055       0.412670      -1.063731      -0.041045      -0.072843       0.005120       0.083767       0.003408      -0.000215       0.001861      -0.074054      -0.122653      -0.040923      -0.016738       0.057661              9.521475      13.652777      -2.229371      -0.198925      10.721032       0.363908       4.190617          -0.000000
          175              C      17.548655      18.300020       9.815409      -0.083612      28.935315 0.37572791E+03  0.85551580E+04                                 8.146566                            6.420904       0.275799       2.054426                    0.999837      29.062854      83.436268       0.653734       0.411481      -1.062611       0.083257      -0.002170      -0.058636       0.101856      -0.045817      -0.008820      -0.014250       0.118781      -0.004241      -0.077799       0.001897       0.075903              8.937700      10.410479      -1.203011       0.861783       6.458575      -3.206480       9.944045          -0.000003
          176              C       0.317166      22.265250       7.031725      -0.084584      31.117689 0.38678788E+03  0.88745647E+04                                 8.590011                            6.528782       0.244978       2.041519                    0.999839      29.363217      84.729496       0.645965       0.413259      -1.061052       0.016992      -0.064523       0.045235       0.080611      -0.027008      -0.021102      -0.027762      -0.047596       0.164873      -0.071141       0.004245       0.066896             10.146889       7.343296      -3.793135      -2.989856      10.990054       2.182275      12.107316           0.000001
          177              C      17.701832       8.740792       4.276112      -0.109595      33.327860 0.40380931E+03  0.93796583E+04                                 9.025837                            6.680135       0.181129       2.013358                    0.999827      30.119930      87.884254       0.636312       0.414405      -1.058706       0.068081       0.070090      -0.011187       0.098351       0.059902       0.061797      -0.016250       0.021004      -0.015095      -0.092765       0.009689       0.083076             11.025229      10.183687       1.211546       3.016208       7.650137      -4.496635      15.241863          -0.000002
          178              C       3.833024       9.510608       1.029261      -0.037092      29.350456 0.36213538E+03  0.81555693E+04                                 8.255464                            6.312787       0.204883       2.044778                    0.999867      28.089772      79.737383       0.659053       0.412670      -1.063732      -0.041044       0.040855       0.060524       0.083767      -0.001891      -0.002844       0.041660       0.001322       0.103478      -0.040925      -0.016738       0.057663              9.521562      13.652928       0.942418       2.030173       5.508107       2.645817       9.403650          -0.000000
          179              C      17.548655      12.855933       2.636312      -0.083613      28.935325 0.37572831E+03  0.85551698E+04                                 8.146568                            6.420907       0.275798       2.054426                    0.999837      29.062871      83.436341       0.653734       0.411481      -1.062612       0.083257      -0.049695       0.031197       0.101856       0.015271       0.044090      -0.017672       0.063487      -0.170124      -0.077800       0.001897       0.075904              8.937700      10.410481       1.347822       0.610945      11.849568       0.093987       4.553051          -0.000003
          180              C       0.317166       8.462578       0.594164      -0.084585      31.117915 0.38679046E+03  0.88746491E+04                                 8.590084                            6.528828       0.244952       2.041510                    0.999839      29.363380      84.730404       0.645959       0.413262      -1.061049       0.016992       0.071436       0.033259       0.080610      -0.004770       0.033938      -0.011508      -0.115621      -0.039193      -0.071140       0.004243       0.066897             10.146976       7.343353      -0.692743       4.779918       9.938200      -1.574972      13.159376           0.000001
          181              C       9.329368      14.172724      13.684495      -0.109595      33.327893 0.40380962E+03  0.93796677E+04                                 9.025843                            6.680138       0.181130       2.013358                    0.999827      30.119950      87.884338       0.636312       0.414405      -1.058706      -0.068081       0.044733      -0.055107       0.098351       0.023568       0.082775      -0.006846       0.004717      -0.063959      -0.092765       0.009688       0.083077             11.025238      10.183693       2.006340       2.557334      17.238151       1.038996       5.653870          -0.000002
          182              C       5.177376      17.369488      14.641240      -0.037092      29.350461 0.36213545E+03  0.81555717E+04                                 8.255466                            6.312788       0.204882       2.044778                    0.999867      28.089777      79.737408       0.659053       0.412670      -1.063731       0.041044      -0.031988      -0.065643       0.083767      -0.001517      -0.003059       0.043520      -0.001900       0.093813      -0.040924      -0.016738       0.057663              9.521564      13.652932       1.286972       1.831245       6.138420       3.009728       8.773340          -0.000000
          183              C       9.482545      17.650403      10.940578      -0.083613      28.935308 0.37572801E+03  0.85551614E+04                                 8.146564                            6.420904       0.275798       2.054426                    0.999837      29.062867      83.436322       0.653734       0.411481      -1.062612      -0.083257      -0.051865       0.027439       0.101856       0.030548       0.035270      -0.031923       0.088172      -0.096070      -0.077800       0.001897       0.075904              8.937696      10.410477      -0.144816       1.472721       6.295781      -3.112488      10.106830          -0.000003
          184              C       8.693234      17.222277      15.766410      -0.084571      31.117571 0.38678509E+03  0.88744921E+04                                 8.590006                            6.528770       0.244971       2.041518                    0.999839      29.363189      84.729599       0.645964       0.413261      -1.061050      -0.016992       0.006915      -0.078495       0.080610       0.031776       0.012839      -0.039272      -0.067532       0.105074      -0.071140       0.004243       0.066897             10.146879       7.343279       4.485853       1.789993      13.717925       0.607295       9.379434           0.000001
          185              C       9.329368       8.073618       5.431692      -0.109595      33.327814 0.40380871E+03  0.93796406E+04                                 9.025834                            6.680135       0.181134       2.013359                    0.999827      30.119878      87.884076       0.636311       0.414406      -1.058705      -0.068082       0.025357       0.066293       0.098351      -0.083468      -0.020979      -0.009404       0.032859       0.020470      -0.092763       0.009687       0.083077             11.025224      10.183675      -3.217870       0.458862       9.449702      -5.535621      13.442295          -0.000002
          186              C       5.177376       5.646670       7.721798      -0.037092      29.350362 0.36213379E+03  0.81555230E+04                                 8.255440                            6.312767       0.204894       2.044782                    0.999867      28.089715      79.737115       0.659055       0.412669      -1.063732       0.041044       0.072842       0.005119       0.083767       0.003408       0.000216      -0.001860      -0.074055      -0.122657      -0.040924      -0.016738       0.057662              9.521535      13.652886      -2.229387       0.198928      10.721083      -0.363907       4.190637          -0.000000
          187              C       9.482545       8.711080       9.815409      -0.083612      28.935665 0.37573215E+03  0.85552955E+04                                 8.146673                            6.420958       0.275776       2.054420                    0.999837      29.063126      83.437778       0.653728       0.411484      -1.062608      -0.083257       0.002170      -0.058636       0.101856      -0.045816       0.008819       0.014252       0.118781      -0.004242      -0.077799       0.001897       0.075902              8.937832      10.410658      -1.203043      -0.861823       6.458653       3.206540       9.944183          -0.000003
          188              C       8.693234       4.745850       7.031725      -0.084571      31.117423 0.38678463E+03  0.88744643E+04                                 8.589936                            6.528740       0.244995       2.041526                    0.999839      29.363070      84.728724       0.645970       0.413258      -1.061054      -0.016992       0.064522       0.045235       0.080611      -0.027009       0.021102       0.027761      -0.047599       0.164877      -0.071143       0.004246       0.066897             10.146779       7.343215      -3.793059       2.989811      10.989895      -2.182216      12.107225           0.000001
          189              C       9.329368      18.270308       4.276112      -0.109595      33.328003 0.40381194E+03  0.93797376E+04                                 9.025875                            6.680169       0.181116       2.013353                    0.999827      30.120012      87.884665       0.636308       0.414407      -1.058705      -0.068080      -0.070092      -0.011186       0.098350       0.059904      -0.061797       0.016249       0.021008      -0.015091      -0.092766       0.009688       0.083078             11.025269      10.183738       1.211551      -3.016219       7.650171       4.496651      15.241899          -0.000002
          190              C       5.177376      17.500492       1.029261      -0.037091      29.350042 0.36212925E+03  0.81553951E+04                                 8.255395                            6.312739       0.204902       2.044785                    0.999867      28.089474      79.736302       0.659054       0.412670      -1.063731       0.041045      -0.040855       0.060524       0.083767      -0.001890       0.002844      -0.041658       0.001322       0.103478      -0.040923      -0.016738       0.057660              9.521478      13.652779       0.942411      -2.030156       5.508066      -2.645799       9.403587          -0.000000
          191              C       9.482545      14.155167       2.636312      -0.083612      28.935320 0.37572803E+03  0.85551617E+04                                 8.146568                            6.420906       0.275798       2.054426                    0.999837      29.062857      83.436286       0.653734       0.411481      -1.062611      -0.083257       0.049695       0.031198       0.101856       0.015270      -0.044089       0.017674       0.063488      -0.170120      -0.077799       0.001897       0.075903              8.937701      10.410483       1.347832      -0.610947      11.849571      -0.093987       4.553051          -0.000003
          192              C       8.693234      18.548522       0.594164      -0.084570      31.117516 0.38678516E+03  0.88744732E+04                                 8.589908                            6.528704       0.244997       2.041527                    0.999839      29.363178      84.728822       0.645978       0.413252      -1.061058      -0.016992      -0.071436       0.033260       0.080611      -0.004770      -0.033941       0.011510      -0.115618      -0.039191      -0.071141       0.004245       0.066896             10.146762       7.343202      -0.692726      -4.779808       9.937988       1.574925      13.159095           0.000001
          193              C       0.318968      -0.667174       9.707804      -0.109595      33.327890 0.40380957E+03  0.93796663E+04                                 9.025842                            6.680137       0.181130       2.013358                    0.999827      30.119948      87.884329       0.636312       0.414405      -1.058706      -0.068081      -0.044733       0.055107       0.098351      -0.023568      -0.082775      -0.006846       0.004717      -0.063959      -0.092765       0.009688       0.083077             11.025237      10.183692      -2.006340      -2.557334      17.238149       1.038996       5.653870          -0.000002
          194              C      14.187776      -3.863938       8.751059      -0.037092      29.350462 0.36213546E+03  0.81555719E+04                                 8.255466                            6.312789       0.204882       2.044778                    0.999867      28.089777      79.737411       0.659053       0.412670      -1.063731       0.041044       0.031988       0.065643       0.083767       0.001517       0.003059       0.043520      -0.001900       0.093813      -0.040924      -0.016738       0.057663              9.521564      13.652933      -1.286972      -1.831246       6.138420       3.009728       8.773340          -0.000000
          195              C       0.472145      -4.144853      12.451721      -0.083613      28.935305 0.37572796E+03  0.85551599E+04                                 8.146563                            6.420904       0.275799       2.054426                    0.999837      29.062864      83.436310       0.653734       0.411481      -1.062612      -0.083257       0.051865      -0.027439       0.101856      -0.030548      -0.035270      -0.031923       0.088172      -0.096070      -0.077800       0.001897       0.075904              8.937695      10.410476       0.144816      -1.472720       6.295781      -3.112488      10.106829          -0.000003
          196              C      17.703634      -3.716727       7.625889      -0.084571      31.117542 0.38678473E+03  0.88744817E+04                                 8.590001                            6.528765       0.244971       2.041518                    0.999839      29.363169      84.729532       0.645964       0.413261      -1.061050      -0.016992      -0.006915       0.078495       0.080610      -0.031776      -0.012838      -0.039272      -0.067532       0.105074      -0.071140       0.004243       0.066897             10.146874       7.343276      -4.485851      -1.789993      13.717917       0.607297       9.379429           0.000001
          197              C       0.318968       5.431932      17.960607      -0.109595      33.327814 0.40380871E+03  0.93796407E+04                                 9.025833                            6.680135       0.181134       2.013359                    0.999827      30.119878      87.884076       0.636311       0.414406      -1.058705      -0.068082      -0.025357      -0.066293       0.098351       0.083468       0.020979      -0.009404       0.032859       0.020469      -0.092763       0.009687       0.083077             11.025224      10.183675       3.217870      -0.458862       9.449701      -5.535620      13.442295          -0.000002
          198              C      14.187776       7.858880      15.670501      -0.037092      29.350364 0.36213381E+03  0.81555235E+04                                 8.255441                            6.312767       0.204894       2.044782                    0.999867      28.089716      79.737121       0.659055       0.412669      -1.063732       0.041044      -0.072843      -0.005119       0.083767      -0.003408      -0.000216      -0.001860      -0.074055      -0.122657      -0.040924      -0.016738       0.057662              9.521536      13.652886       2.229387      -0.198929      10.721084      -0.363907       4.190637          -0.000000
          199              C       0.472145       4.794470      13.576890      -0.083612      28.935663 0.37573211E+03  0.85552944E+04                                 8.146672                            6.420958       0.275777       2.054420                    0.999837      29.063125      83.437775       0.653728       0.411484      -1.062608      -0.083257      -0.002170       0.058636       0.101856       0.045816      -0.008819       0.014252       0.118781      -0.004242      -0.077799       0.001897       0.075902              8.937831      10.410658       1.203044       0.861824       6.458653       3.206540       9.944183          -0.000003
          200              C      17.703634       8.759700      16.360574      -0.084571      31.117613 0.38678773E+03  0.88745427E+04                                 8.589914                            6.528726       0.244995       2.041526                    0.999839      29.363247      84.728940       0.645977       0.413252      -1.061058      -0.016992      -0.064522      -0.045235       0.080611       0.027009      -0.021102       0.027761      -0.047599       0.164877      -0.071143       0.004246       0.066897             10.146750       7.343195       3.793045      -2.989800      10.989861      -2.182207      12.107193           0.000001
          201              C       0.318968      -4.764758      19.116187      -0.109595      33.328000 0.40381190E+03  0.93797362E+04                                 9.025874                            6.680169       0.181116       2.013354                    0.999827      30.120010      87.884657       0.636308       0.414407      -1.058705      -0.068080       0.070092       0.011186       0.098350      -0.059903       0.061797       0.016249       0.021008      -0.015091      -0.092766       0.009688       0.083078             11.025269      10.183738      -1.211551       3.016219       7.650170       4.496650      15.241898          -0.000002
          202              C      14.187776      -3.994942      22.363038      -0.037091      29.350043 0.36212926E+03  0.81553952E+04                                 8.255395                            6.312739       0.204902       2.044785                    0.999867      28.089475      79.736303       0.659055       0.412670      -1.063731       0.041045       0.040855      -0.060524       0.083767       0.001890      -0.002844      -0.041658       0.001322       0.103478      -0.040923      -0.016738       0.057660              9.521477      13.652779      -0.942411       2.030157       5.508066      -2.645799       9.403587          -0.000000
          203              C       0.472145      -0.649617      20.755987      -0.083612      28.935317 0.37572801E+03  0.85551609E+04                                 8.146567                            6.420905       0.275799       2.054426                    0.999837      29.062855      83.436274       0.653734       0.411481      -1.062611      -0.083257      -0.049695      -0.031198       0.101856      -0.015270       0.044089       0.017674       0.063488      -0.170120      -0.077799       0.001897       0.075903              8.937700      10.410481      -1.347831       0.610947      11.849569      -0.093987       4.553051          -0.000003
          204              C      17.703634      -5.042972      22.798135      -0.084570      31.117514 0.38678513E+03  0.88744725E+04                                 8.589908                            6.528704       0.244997       2.041527                    0.999839      29.363177      84.728822       0.645978       0.413252      -1.061058      -0.016992       0.071436      -0.033260       0.080611       0.004770       0.033941       0.011510      -0.115618      -0.039191      -0.071141       0.004245       0.066896             10.146762       7.343202       0.692726       4.779808       9.937988       1.574925      13.159095           0.000001
          205              C       9.329368      12.838376      13.684495      -0.109559      33.326925 0.40379474E+03  0.93792279E+04                                 9.025637                            6.679986       0.181179       2.013379                    0.999827      30.119400      87.882055       0.636324       0.414402      -1.058709      -0.068082      -0.044731      -0.055106       0.098350      -0.023565       0.082775       0.006844       0.004718      -0.063958      -0.092763       0.009686       0.083077             11.024974      10.183479      -2.006330       2.557286      17.237688      -1.038971       5.653753          -0.000002
          206              C       5.177376       9.641612      14.641240      -0.037033      29.348981 0.36211174E+03  0.81548882E+04                                 8.255113                            6.312512       0.204974       2.044817                    0.999867      28.088917      79.733722       0.659079       0.412661      -1.063739       0.041042       0.031988      -0.065644       0.083766       0.001518      -0.003061      -0.043521      -0.001893       0.093809      -0.040927      -0.016734       0.057661              9.521153      13.652278      -1.286953       1.831230       6.138172      -3.009609       8.773008          -0.000000
          207              C       9.482545       9.360697      10.940578      -0.083544      28.934199 0.37570683E+03  0.85545613E+04                                 8.146328                            6.420677       0.275864       2.054458                    0.999837      29.062214      83.433957       0.653753       0.411475      -1.062615      -0.083257       0.051863       0.027436       0.101854      -0.030546       0.035265       0.031925       0.088175      -0.096064      -0.077799       0.001897       0.075901              8.937454      10.410271       0.144881       1.472803       6.295567       3.112386      10.106524          -0.000003
          208              C       8.693234       9.788823      15.766410      -0.084585      31.117970 0.38679323E+03  0.88747063E+04                                 8.590001                            6.528789       0.244969       2.041516                    0.999839      29.363475      84.729954       0.645971       0.413255      -1.061056      -0.016992      -0.006913      -0.078496       0.080611      -0.031779       0.012839       0.039272      -0.067537       0.105064      -0.071142       0.004245       0.066897             10.146858       7.343274      -4.485823       1.790002      13.717853      -0.607308       9.379447           0.000001
          209              C       9.329368      18.937482       5.431692      -0.109559      33.327104 0.40379798E+03  0.93793248E+04                                 9.025676                            6.680019       0.181158       2.013372                    0.999827      30.119523      87.882599       0.636321       0.414403      -1.058708      -0.068080      -0.025359       0.066292       0.098350       0.083469      -0.020981       0.009407       0.032861       0.020469      -0.092766       0.009688       0.083078             11.025016      10.183541       3.217864       0.458901       9.449560       5.535492      13.441947          -0.000002
          210              C       5.177376      21.364430       7.721798      -0.037032      29.348665 0.36210740E+03  0.81547656E+04                                 8.255068                            6.312486       0.204982       2.044819                    0.999867      28.088676      79.732907       0.659079       0.412662      -1.063738       0.041042      -0.072843       0.005120       0.083766      -0.003410       0.000215       0.001860      -0.074051      -0.122662      -0.040926      -0.016735       0.057660              9.521095      13.652175       2.229354       0.198914      10.720647       0.363887       4.190464          -0.000000
          211              C       9.482545      18.300020       9.815409      -0.083544      28.933859 0.37570274E+03  0.85544282E+04                                 8.146224                            6.420624       0.275886       2.054465                    0.999837      29.061943      83.432455       0.653760       0.411473      -1.062619      -0.083258      -0.002171      -0.058633       0.101855       0.045815       0.008822      -0.014252       0.118781      -0.004245      -0.077799       0.001897       0.075902              8.937325      10.410093       1.203010      -0.861833       6.458304      -3.206328       9.943579          -0.000003
          212              C       8.693234      22.265250       7.031725      -0.084584      31.117740 0.38678840E+03  0.88745822E+04                                 8.590026                            6.528789       0.244971       2.041517                    0.999839      29.363255      84.729709       0.645964       0.413260      -1.061051      -0.016992      -0.064522       0.045235       0.080610       0.027008       0.021102      -0.027763      -0.047596       0.164874      -0.071141       0.004244       0.066897             10.146910       7.343309       3.793145       2.989867      10.990075       2.182283      12.107347           0.000001
          213              C       9.329368       8.740792       4.276112      -0.109559      33.326966 0.40379540E+03  0.93792476E+04                                 9.025639                            6.679986       0.181170       2.013376                    0.999827      30.119449      87.882225       0.636324       0.414401      -1.058709      -0.068082       0.070089      -0.011185       0.098350      -0.059903      -0.061796      -0.016250       0.021005      -0.015092      -0.092765       0.009689       0.083076             11.024977      10.183494      -1.211508      -3.016195       7.649938      -4.496483      15.241499          -0.000002
          214              C       5.177376       9.510608       1.029261      -0.037033      29.349086 0.36211349E+03  0.81549394E+04                                 8.255140                            6.312535       0.204961       2.044812                    0.999867      28.088978      79.734016       0.659077       0.412662      -1.063738       0.041042       0.040855       0.060524       0.083766       0.001892       0.002845       0.041661       0.001327       0.103474      -0.040927      -0.016735       0.057662              9.521183      13.652328      -0.942418      -2.030152       5.507915       2.645727       9.403306          -0.000000
          215              C       9.482545      12.855933       2.636312      -0.083545      28.933864 0.37570308E+03  0.85544379E+04                                 8.146224                            6.420626       0.275886       2.054465                    0.999837      29.061955      83.432502       0.653760       0.411473      -1.062619      -0.083258      -0.049692       0.031196       0.101854      -0.015268      -0.044090      -0.017670       0.063486      -0.170130      -0.077800       0.001897       0.075903              8.937324      10.410092      -1.347863      -0.610919      11.849017       0.093996       4.552862          -0.000003
          216              C       8.693234       8.462578       0.594164      -0.084585      31.117967 0.38679100E+03  0.88746669E+04                                 8.590099                            6.528835       0.244945       2.041508                    0.999839      29.363419      84.730615       0.645958       0.413263      -1.061048      -0.016992       0.071436       0.033259       0.080610       0.004770      -0.033938      -0.011508      -0.115621      -0.039194      -0.071139       0.004242       0.066897             10.146997       7.343366       0.692748      -4.779932       9.938220      -1.574981      13.159406           0.000001
          217              C       0.318968       0.667174       9.707804      -0.109559      33.326921 0.40379468E+03  0.93792263E+04                                 9.025635                            6.679985       0.181180       2.013379                    0.999827      30.119398      87.882042       0.636324       0.414402      -1.058709      -0.068082       0.044731       0.055106       0.098350       0.023565      -0.082775       0.006844       0.004718      -0.063958      -0.092763       0.009686       0.083077             11.024972      10.183478       2.006330      -2.557285      17.237685      -1.038971       5.653753          -0.000002
          218              C      14.187776       3.863938       8.751059      -0.037033      29.348981 0.36211175E+03  0.81548884E+04                                 8.255113                            6.312513       0.204974       2.044817                    0.999867      28.088917      79.733723       0.659079       0.412661      -1.063739       0.041042      -0.031988       0.065644       0.083766      -0.001518       0.003061      -0.043521      -0.001893       0.093809      -0.040927      -0.016734       0.057661              9.521153      13.652280       1.286953      -1.831231       6.138172      -3.009609       8.773008          -0.000000
          219              C       0.472145       4.144853      12.451721      -0.083544      28.934197 0.37570680E+03  0.85545604E+04                                 8.146328                            6.420676       0.275864       2.054458                    0.999837      29.062213      83.433953       0.653753       0.411475      -1.062615      -0.083257      -0.051863      -0.027436       0.101854       0.030546      -0.035265       0.031925       0.088175      -0.096064      -0.077799       0.001898       0.075901              8.937454      10.410270      -0.144881      -1.472803       6.295567       3.112386      10.106524          -0.000003
          220              C      17.703634       3.716727       7.625889      -0.084585      31.117783 0.38679017E+03  0.88746290E+04                                 8.590023                            6.528803       0.244969       2.041516                    0.999839      29.363299      84.729741       0.645964       0.413260      -1.061052      -0.016992       0.006913       0.078496       0.080611       0.031779      -0.012839       0.039272      -0.067537       0.105064      -0.071142       0.004245       0.066897             10.146887       7.343295       4.485839      -1.790010      13.717894      -0.607314       9.379473           0.000001
          221              C       0.318968      -5.431932      17.960607      -0.109559      33.327102 0.40379795E+03  0.93793241E+04                                 9.025675                            6.680019       0.181159       2.013372                    0.999827      30.119522      87.882594       0.636321       0.414403      -1.058708      -0.068080       0.025359      -0.066293       0.098350      -0.083469       0.020981       0.009407       0.032861       0.020469      -0.092766       0.009688       0.083078             11.025015      10.183541      -3.217864      -0.458901       9.449559       5.535491      13.441946          -0.000002
          222              C      14.187776      -7.858880      15.670501      -0.037032      29.348665 0.36210740E+03  0.81547657E+04                                 8.255069                            6.312487       0.204982       2.044819                    0.999867      28.088676      79.732908       0.659079       0.412662      -1.063738       0.041042       0.072843      -0.005120       0.083766       0.003410      -0.000215       0.001860      -0.074051      -0.122662      -0.040926      -0.016735       0.057660              9.521095      13.652175      -2.229354      -0.198914      10.720647       0.363887       4.190464          -0.000000
          223              C       0.472145      -4.794470      13.576890      -0.083544      28.933856 0.37570271E+03  0.85544271E+04                                 8.146223                            6.420624       0.275886       2.054465                    0.999837      29.061941      83.432442       0.653760       0.411473      -1.062619      -0.083258       0.002171       0.058633       0.101855      -0.045815      -0.008822      -0.014252       0.118781      -0.004245      -0.077799       0.001897       0.075902              8.937324      10.410092      -1.203010       0.861832       6.458303      -3.206328       9.943577          -0.000002
          224              C      17.703634      -8.759700      16.360574      -0.084584      31.117893 0.38679103E+03  0.88746469E+04                                 8.589998                            6.528770       0.244971       2.041517                    0.999839      29.363407      84.729839       0.645972       0.413255      -1.061056      -0.016992       0.064522      -0.045235       0.080610      -0.027008      -0.021102      -0.027763      -0.047596       0.164874      -0.071141       0.004244       0.066897             10.146874       7.343284      -3.793129      -2.989854      10.990035       2.182273      12.107304           0.000001
          225              C       0.318968       4.764758      19.116187      -0.109559      33.326971 0.40379546E+03  0.93792494E+04                                 9.025641                            6.679987       0.181170       2.013376                    0.999827      30.119452      87.882238       0.636324       0.414401      -1.058709      -0.068082      -0.070089       0.011185       0.098350       0.059903       0.061796      -0.016250       0.021005      -0.015092      -0.092765       0.009689       0.083076             11.024978      10.183495       1.211508       3.016196       7.649939      -4.496483      15.241501          -0.000002
          226              C      14.187776       3.994942      22.363038      -0.037033      29.349085 0.36211350E+03  0.81549397E+04                                 8.255140                            6.312535       0.204962       2.044812                    0.999867      28.088978      79.734016       0.659077       0.412662      -1.063738       0.041042      -0.040855      -0.060524       0.083766      -0.001892      -0.002845       0.041661       0.001327       0.103474      -0.040927      -0.016735       0.057662              9.521183      13.652328       0.942418       2.030152       5.507915       2.645727       9.403306          -0.000000
          227              C       0.472145       0.649617      20.755987      -0.083545      28.933862 0.37570306E+03  0.85544373E+04                                 8.146223                            6.420626       0.275886       2.054465                    0.999837      29.061954      83.432498       0.653760       0.411473      -1.062619      -0.083258       0.049692      -0.031196       0.101854       0.015268       0.044089      -0.017670       0.063486      -0.170130      -0.077800       0.001897       0.075903              8.937323      10.410092       1.347863       0.610919      11.849016       0.093996       4.552861          -0.000002
          228              C      17.703634       5.042972      22.798135      -0.084585      31.117967 0.38679100E+03  0.88746670E+04                                 8.590099                            6.528835       0.244945       2.041507                    0.999839      29.363419      84.730618       0.645958       0.413263      -1.061048      -0.016992      -0.071436      -0.033259       0.080610      -0.004770       0.033938      -0.011508      -0.115621      -0.039194      -0.071139       0.004242       0.066897             10.146998       7.343366      -0.692748       4.779932       9.938221      -1.574980      13.159406           0.000001
          229              C       8.691432      -0.667174       9.707804      -0.109560      33.327002 0.40379577E+03  0.93792587E+04                                 9.025647                            6.679990       0.181171       2.013376                    0.999827      30.119471      87.882319       0.636324       0.414401      -1.058709       0.068081      -0.044731       0.055107       0.098350       0.023566       0.082775      -0.006845       0.004717      -0.063962      -0.092765       0.009688       0.083077             11.024988      10.183501       2.006348       2.557295      17.237699       1.039000       5.653763          -0.000002
          230              C      12.843424      -3.863938       8.751059      -0.037033      29.349092 0.36211359E+03  0.81549425E+04                                 8.255142                            6.312537       0.204960       2.044812                    0.999867      28.088984      79.734045       0.659076       0.412662      -1.063738      -0.041042       0.031988       0.065644       0.083766      -0.001518      -0.003061       0.043521      -0.001894       0.093812      -0.040927      -0.016735       0.057662              9.521185      13.652333       1.286954       1.831235       6.138191       3.009618       8.773032          -0.000000
          231              C       8.538255      -4.144853      12.451721      -0.083545      28.933848 0.37570279E+03  0.85544296E+04                                 8.146220                            6.420623       0.275887       2.054465                    0.999837      29.061952      83.432486       0.653760       0.411473      -1.062619       0.083258       0.051862      -0.027437       0.101854       0.030549       0.035267      -0.031924       0.088175      -0.096064      -0.077800       0.001897       0.075903              8.937320      10.410089      -0.144859       1.472744       6.295494      -3.112327      10.106376          -0.000003
          232              C       9.327566      -3.716727       7.625889      -0.084571      31.117592 0.38678524E+03  0.88744988E+04                                 8.590016                            6.528773       0.244964       2.041516                    0.999839      29.363207      84.729742       0.645963       0.413261      -1.061050       0.016991      -0.006915       0.078494       0.080610       0.031776       0.012838      -0.039272      -0.067532       0.105075      -0.071140       0.004242       0.066897             10.146895       7.343288       4.485865       1.789996      13.717952       0.607297       9.379444           0.000001
          233              C       8.691432       5.431932      17.960607      -0.109559      33.326919 0.40379480E+03  0.93792296E+04                                 9.025636                            6.679987       0.181176       2.013378                    0.999827      30.119397      87.882046       0.636323       0.414402      -1.058709       0.068082      -0.025358      -0.066291       0.098350      -0.083467      -0.020980      -0.009405       0.032859       0.020469      -0.092764       0.009687       0.083076             11.024971      10.183481      -3.217841       0.458890       9.449510      -5.535472      13.441923          -0.000002
          234              C      12.843424       7.858880      15.670501      -0.037033      29.348993 0.36211193E+03  0.81548937E+04                                 8.255116                            6.312515       0.204973       2.044816                    0.999867      28.088923      79.733752       0.659079       0.412661      -1.063739      -0.041042      -0.072843      -0.005119       0.083766       0.003410       0.000216      -0.001860      -0.074052      -0.122666      -0.040927      -0.016734       0.057662              9.521156      13.652284      -2.229369       0.198918      10.720699      -0.363886       4.190484          -0.000000
          235              C       8.538255       4.794470      13.576890      -0.083544      28.934207 0.37570694E+03  0.85545641E+04                                 8.146329                            6.420677       0.275864       2.054458                    0.999837      29.062213      83.433950       0.653753       0.411475      -1.062615       0.083257      -0.002171       0.058632       0.101854      -0.045813       0.008821       0.014254       0.118781      -0.004246      -0.077799       0.001897       0.075901              8.937456      10.410270      -1.203042      -0.861873       6.458381       3.206388       9.943716          -0.000003
          236              C       9.327566       8.759700      16.360574      -0.084571      31.117663 0.38678823E+03  0.88745597E+04                                 8.589930                            6.528734       0.244988       2.041524                    0.999839      29.363285      84.729154       0.645976       0.413253      -1.061058       0.016992      -0.064522      -0.045235       0.080611      -0.027009       0.021102       0.027761      -0.047599       0.164877      -0.071142       0.004245       0.066897             10.146771       7.343208      -3.793055       2.989812      10.989882      -2.182215      12.107224           0.000001
          237              C       8.691432      -4.764758      19.116187      -0.109559      33.327107 0.40379801E+03  0.93793261E+04                                 9.025677                            6.680020       0.181157       2.013372                    0.999827      30.119530      87.882633       0.636321       0.414403      -1.058708       0.068080       0.070091       0.011184       0.098350       0.059905      -0.061796       0.016250       0.021009      -0.015089      -0.092766       0.009688       0.083078             11.025017      10.183545       1.211512      -3.016207       7.649972       4.496498      15.241534          -0.000002
          238              C      12.843424      -3.994942      22.363038      -0.037032      29.348672 0.36210738E+03  0.81547655E+04                                 8.255071                            6.312487       0.204981       2.044819                    0.999867      28.088681      79.732936       0.659078       0.412662      -1.063738      -0.041042       0.040855      -0.060524       0.083766      -0.001891       0.002845      -0.041659       0.001327       0.103473      -0.040925      -0.016735       0.057660              9.521098      13.652178       0.942411      -2.030136       5.507874      -2.645710       9.403243          -0.000000
          239              C       8.538255      -0.649617      20.755987      -0.083544      28.933857 0.37570278E+03  0.85544291E+04                                 8.146223                            6.420625       0.275887       2.054465                    0.999837      29.061940      83.432438       0.653760       0.411473      -1.062619       0.083258      -0.049692      -0.031197       0.101855       0.015267      -0.044088       0.017672       0.063487      -0.170126      -0.077799       0.001897       0.075902              8.937324      10.410093       1.347873      -0.610921      11.849018      -0.093995       4.552861          -0.000003
          240              C       9.327566      -5.042972      22.798135      -0.084570      31.117564 0.38678563E+03  0.88744894E+04                                 8.589923                            6.528711       0.244990       2.041525                    0.999839      29.363215      84.729033       0.645977       0.413253      -1.061057       0.016992       0.071436      -0.033260       0.080610      -0.004770      -0.033940       0.011510      -0.115619      -0.039192      -0.071141       0.004244       0.066897             10.146783       7.343215      -0.692731      -4.779821       9.938009       1.574934      13.159124           0.000001
          241              C      17.701832      14.172724      13.684495      -0.109560      33.327001 0.40379574E+03  0.93792579E+04                                 9.025647                            6.679990       0.181171       2.013376                    0.999827      30.119470      87.882316       0.636324       0.414401      -1.058709       0.068081       0.044731      -0.055107       0.098350      -0.023566      -0.082775      -0.006845       0.004717      -0.063962      -0.092765       0.009688       0.083077             11.024987      10.183501      -2.006348      -2.557295      17.237699       1.039001       5.653763          -0.000002
          242              C       3.833024      17.369488      14.641240      -0.037033      29.349090 0.36211357E+03  0.81549418E+04                                 8.255141                            6.312536       0.204961       2.044812                    0.999867      28.088983      79.734037       0.659076       0.412662      -1.063738      -0.041042      -0.031988      -0.065644       0.083766       0.001518       0.003061       0.043521      -0.001894       0.093812      -0.040927      -0.016735       0.057662              9.521184      13.652330      -1.286953      -1.831235       6.138191       3.009617       8.773031          -0.000000
          243              C      17.548655      17.650403      10.940578      -0.083545      28.933847 0.37570279E+03  0.85544295E+04                                 8.146220                            6.420623       0.275887       2.054465                    0.999837      29.061952      83.432484       0.653760       0.411473      -1.062619       0.083258      -0.051862       0.027437       0.101854      -0.030549      -0.035267      -0.031924       0.088175      -0.096064      -0.077800       0.001897       0.075903              8.937319      10.410088       0.144859      -1.472744       6.295494      -3.112327      10.106375          -0.000003
          244              C       0.317166      17.222277      15.766410      -0.084571      31.117618 0.38678557E+03  0.88745082E+04                                 8.590020                            6.528777       0.244964       2.041516                    0.999839      29.363225      84.729802       0.645963       0.413261      -1.061050       0.016991       0.006915      -0.078494       0.080610      -0.031776      -0.012838      -0.039272      -0.067532       0.105075      -0.071140       0.004243       0.066897             10.146900       7.343292      -4.485867      -1.789996      13.717959       0.607294       9.379448           0.000001
          245              C      17.701832       8.073618       5.431692      -0.109559      33.326924 0.40379486E+03  0.93792317E+04                                 9.025637                            6.679987       0.181175       2.013378                    0.999827      30.119400      87.882060       0.636323       0.414402      -1.058709       0.068082       0.025358       0.066291       0.098350       0.083468       0.020980      -0.009405       0.032859       0.020469      -0.092764       0.009687       0.083076             11.024973      10.183482       3.217841      -0.458890       9.449512      -5.535474      13.441925          -0.000002
          246              C       3.833024       5.646670       7.721798      -0.037033      29.348990 0.36211190E+03  0.81548930E+04                                 8.255116                            6.312515       0.204973       2.044816                    0.999867      28.088921      79.733746       0.659079       0.412661      -1.063739      -0.041042       0.072843       0.005119       0.083766      -0.003410      -0.000216      -0.001860      -0.074052      -0.122666      -0.040927      -0.016734       0.057662              9.521156      13.652285       2.229369      -0.198918      10.720699      -0.363886       4.190484          -0.000000
          247              C      17.548655       8.711080       9.815409      -0.083544      28.934208 0.37570697E+03  0.85545649E+04                                 8.146330                            6.420678       0.275864       2.054458                    0.999837      29.062214      83.433957       0.653753       0.411475      -1.062615       0.083257       0.002171      -0.058632       0.101854       0.045813      -0.008821       0.014254       0.118781      -0.004246      -0.077799       0.001897       0.075901              8.937456      10.410271       1.203042       0.861873       6.458381       3.206388       9.943716          -0.000003
          248              C       0.317166       4.745850       7.031725      -0.084571      31.117474 0.38678514E+03  0.88744817E+04                                 8.589951                            6.528747       0.244988       2.041524                    0.999839      29.363109      84.728940       0.645969       0.413258      -1.061053       0.016992       0.064522       0.045235       0.080611       0.027009      -0.021102       0.027761      -0.047599       0.164877      -0.071142       0.004245       0.066897             10.146800       7.343228       3.793069      -2.989822      10.989916      -2.182225      12.107256           0.000001
          249              C      17.701832      18.270308       4.276112      -0.109559      33.327105 0.40379799E+03  0.93793254E+04                                 9.025676                            6.680020       0.181157       2.013372                    0.999827      30.119529      87.882624       0.636321       0.414403      -1.058708       0.068080      -0.070091      -0.011184       0.098350      -0.059905       0.061796       0.016250       0.021009      -0.015089      -0.092766       0.009688       0.083078             11.025016      10.183543      -1.211512       3.016206       7.649972       4.496497      15.241532          -0.000002
          250              C       3.833024      17.500492       1.029261      -0.037032      29.348672 0.36210738E+03  0.81547654E+04                                 8.255071                            6.312487       0.204981       2.044819                    0.999867      28.088681      79.732936       0.659078       0.412662      -1.063738      -0.041042      -0.040855       0.060524       0.083766       0.001891      -0.002845      -0.041659       0.001327       0.103474      -0.040925      -0.016735       0.057660              9.521098      13.652179      -0.942411       2.030136       5.507874      -2.645709       9.403243          -0.000000
          251              C      17.548655      14.155167       2.636312      -0.083544      28.933864 0.37570287E+03  0.85544319E+04                                 8.146225                            6.420626       0.275886       2.054465                    0.999837      29.061945      83.432466       0.653759       0.411473      -1.062619       0.083258       0.049692       0.031197       0.101855      -0.015267       0.044088       0.017672       0.063487      -0.170127      -0.077799       0.001897       0.075902              8.937327      10.410096      -1.347874       0.610922      11.849022      -0.093996       4.552862          -0.000003
          252              C       0.317166      18.548522       0.594164      -0.084570      31.117565 0.38678566E+03  0.88744900E+04                                 8.589923                            6.528711       0.244990       2.041525                    0.999839      29.363216      84.729036       0.645977       0.413253      -1.061057       0.016992      -0.071436       0.033260       0.080610       0.004770       0.033940       0.011510      -0.115619      -0.039192      -0.071141       0.004244       0.066897             10.146783       7.343215       0.692731       4.779821       9.938009       1.574934      13.159125           0.000001
          253              C      10.403408      -0.000000      10.362788       0.225299      23.880842 0.24103484E+03  0.49482132E+04                                 7.276109                            5.200687       0.209783       2.089876                    0.999752      24.596168      68.688536       0.709030       0.420797      -1.048894      -0.075831      -0.000000      -0.024619       0.079727      -0.000001      -0.017791       0.000001       0.115804       0.253074      -0.100081       0.011386       0.088695              9.082736       9.456585      -0.000001       1.122483      13.944526       0.000008       3.847096           0.000001
          254              C      10.403408      -4.531112      18.210905       0.225296      23.881186 0.24103852E+03  0.49483160E+04                                 7.276210                            5.200746       0.209709       2.089850                    0.999752      24.596469      68.689953       0.709021       0.420800      -1.048890      -0.075830      -0.021322       0.012311       0.079727      -0.015408       0.008896      -0.079861      -0.022516      -0.161916      -0.100079       0.011389       0.088690              9.082873       9.456727       0.972117      -0.561251       6.371545       4.372390      11.420346           0.000001
          255              C      10.403408       4.531112      18.210905       0.225299      23.880841 0.24103484E+03  0.49482130E+04                                 7.276109                            5.200687       0.209783       2.089876                    0.999752      24.596168      68.688534       0.709030       0.420797      -1.048894      -0.075831       0.021321       0.012309       0.079727       0.015407       0.008895       0.079865      -0.022524      -0.161911      -0.100081       0.011386       0.088695              9.082735       9.456584      -0.972094      -0.561248       6.371446      -4.372311      11.420174           0.000001
          256              C       1.393008      13.505550      13.029511       0.225299      23.880842 0.24103485E+03  0.49482134E+04                                 7.276109                            5.200687       0.209783       2.089876                    0.999752      24.596168      68.688534       0.709030       0.420797      -1.048894      -0.075831       0.000000       0.024619       0.079727       0.000001       0.017791       0.000001       0.115804       0.253074      -0.100081       0.011386       0.088695              9.082735       9.456585       0.000001      -1.122483      13.944524       0.000008       3.847096           0.000001
          257              C       1.393008      18.036662       5.181394       0.225296      23.881186 0.24103852E+03  0.49483161E+04                                 7.276210                            5.200746       0.209709       2.089850                    0.999752      24.596469      68.689953       0.709021       0.420800      -1.048890      -0.075830       0.021322      -0.012311       0.079727       0.015408      -0.008896      -0.079861      -0.022516      -0.161916      -0.100079       0.011389       0.088690              9.082872       9.456727      -0.972117       0.561251       6.371545       4.372389      11.420345           0.000001
          258              C       1.393008       8.974438       5.181394       0.225299      23.880840 0.24103483E+03  0.49482128E+04                                 7.276109                            5.200687       0.209783       2.089876                    0.999752      24.596168      68.688537       0.709030       0.420797      -1.048894      -0.075831      -0.021321      -0.012309       0.079727      -0.015407      -0.008895       0.079865      -0.022524      -0.161911      -0.100081       0.011386       0.088695              9.082735       9.456585       0.972094       0.561248       6.371447      -4.372311      11.420174           0.000001
          259              C       7.617392      13.505550      13.029511       0.225299      23.880842 0.24103485E+03  0.49482132E+04                                 7.276109                            5.200687       0.209783       2.089876                    0.999752      24.596168      68.688533       0.709030       0.420797      -1.048894       0.075831      -0.000000       0.024619       0.079727       0.000000      -0.017791       0.000001       0.115804       0.253074      -0.100081       0.011386       0.088695              9.082735       9.456585       0.000006       1.122483      13.944525       0.000008       3.847096           0.000001
          260              C       7.617392       8.974438       5.181394       0.225299      23.880840 0.24103483E+03  0.49482128E+04                                 7.276109                            5.200687       0.209783       2.089876                    0.999752      24.596168      68.688534       0.709030       0.420797      -1.048894       0.075831      -0.021321      -0.012310       0.079727       0.015407       0.008896       0.079865      -0.022525      -0.161912      -0.100081       0.011386       0.088695              9.082735       9.456584      -0.972097      -0.561242       6.371446      -4.372311      11.420174           0.000001
          261              C       7.617392      18.036662       5.181394       0.225296      23.881186 0.24103851E+03  0.49483159E+04                                 7.276210                            5.200746       0.209709       2.089850                    0.999752      24.596469      68.689957       0.709021       0.420800      -1.048890       0.075830       0.021323      -0.012310       0.079727      -0.015408       0.008896      -0.079861      -0.022515      -0.161914      -0.100079       0.011389       0.088690              9.082873       9.456727       0.972114      -0.561257       6.371546       4.372390      11.420347           0.000001
          262              C      16.627792      -0.000000      10.362788       0.225299      23.880841 0.24103483E+03  0.49482128E+04                                 7.276109                            5.200687       0.209783       2.089876                    0.999752      24.596167      68.688531       0.709030       0.420797      -1.048894       0.075831       0.000000      -0.024619       0.079727      -0.000000       0.017791       0.000001       0.115804       0.253074      -0.100081       0.011386       0.088695              9.082735       9.456585      -0.000006      -1.122483      13.944525       0.000008       3.847096           0.000001
          263              C      16.627792       4.531112      18.210905       0.225299      23.880841 0.24103483E+03  0.49482128E+04                                 7.276109                            5.200687       0.209783       2.089876                    0.999752      24.596168      68.688536       0.709030       0.420797      -1.048894       0.075831       0.021321       0.012310       0.079727      -0.015407      -0.008896       0.079865      -0.022525      -0.161912      -0.100081       0.011386       0.088695              9.082735       9.456585       0.972097       0.561242       6.371446      -4.372311      11.420175           0.000001
          264              C      16.627792      -4.531112      18.210905       0.225296      23.881188 0.24103853E+03  0.49483164E+04                                 7.276210                            5.200746       0.209709       2.089850                    0.999752      24.596470      68.689959       0.709021       0.420800      -1.048890       0.075830      -0.021323       0.012310       0.079727       0.015408      -0.008896      -0.079861      -0.022515      -0.161915      -0.100079       0.011389       0.088690              9.082873       9.456727      -0.972114       0.561257       6.371546       4.372390      11.420347           0.000001
          265              C      13.515600       2.911797      10.461036       0.274522      28.501208 0.31816726E+03  0.69451419E+04                                 8.296188                            6.113126       0.196797       2.085264                    0.998539      24.728932      69.368292       0.637057       0.440456      -1.045348       0.000000       0.019240      -0.035409       0.040298      -0.000000       0.000000       0.010112      -0.082517       0.054449      -0.050333       0.012859       0.037475              9.765034      11.899515      -0.000005       0.000009       6.934736      -4.098537      10.460850           0.000000
          266              C      13.515600      -5.901925      15.640091       0.274522      28.501240 0.31816774E+03  0.69451542E+04                                 8.296192                            6.113130       0.196793       2.085263                    0.998539      24.728941      69.368301       0.637057       0.440456      -1.045348       0.000000      -0.040285       0.001043       0.040299       0.000000      -0.000000       0.001021      -0.063234       0.112294      -0.050333       0.012859       0.037474              9.765037      11.899506       0.000010      -0.000000      13.128777       0.522415       4.266829           0.000000
          267              C      13.515600       2.990129      20.683471       0.274522      28.501260 0.31816798E+03  0.69451636E+04                                 8.296204                            6.113137       0.196790       2.085262                    0.998539      24.728977      69.368516       0.637055       0.440456      -1.045347       0.000000       0.021045       0.034366       0.040298      -0.000000      -0.000000      -0.011133      -0.080748       0.059755      -0.050333       0.012859       0.037474              9.765052      11.899535      -0.000005      -0.000009       6.029900       3.576130      11.365721           0.000000
          268              C       4.505200      10.593753      12.931263       0.274522      28.501208 0.31816726E+03  0.69451418E+04                                 8.296188                            6.113126       0.196797       2.085264                    0.998539      24.728932      69.368291       0.637057       0.440456      -1.045348       0.000000      -0.019240       0.035409       0.040298       0.000000      -0.000000       0.010112      -0.082517       0.054449      -0.050333       0.012859       0.037475              9.765033      11.899515       0.000005      -0.000009       6.934736      -4.098536      10.460849           0.000000
          269              C       4.505200      19.407475       7.752208       0.274522      28.501240 0.31816774E+03  0.69451542E+04                                 8.296192                            6.113130       0.196793       2.085263                    0.998539      24.728941      69.368299       0.637057       0.440456      -1.045348       0.000000       0.040285      -0.001043       0.040299      -0.000000       0.000000       0.001021      -0.063234       0.112294      -0.050333       0.012859       0.037474              9.765037      11.899505      -0.000010       0.000000      13.128777       0.522415       4.266829           0.000000
          270              C       4.505200      10.515421       2.708828       0.274522      28.501260 0.31816798E+03  0.69451636E+04                                 8.296204                            6.113137       0.196790       2.085262                    0.998539      24.728977      69.368517       0.637055       0.440457      -1.045347       0.000000      -0.021045      -0.034366       0.040298       0.000000       0.000000      -0.011133      -0.080748       0.059755      -0.050333       0.012859       0.037474              9.765052      11.899535       0.000005       0.000009       6.029900       3.576130      11.365721           0.000000
          271              C       4.505200      16.417347      12.931263       0.274522      28.501254 0.31816791E+03  0.69451617E+04                                 8.296203                            6.113136       0.196790       2.085262                    0.998539      24.728976      69.368513       0.637055       0.440457      -1.045347      -0.000000       0.019239       0.035409       0.040298       0.000000       0.000000      -0.010111      -0.082517       0.054448      -0.050333       0.012859       0.037474              9.765051      11.899538       0.000005       0.000009       6.934746       4.098542      10.460869           0.000000
          272              C       4.505200       7.603625       7.752208       0.274522      28.501208 0.31816729E+03  0.69451426E+04                                 8.296188                            6.113126       0.196797       2.085264                    0.998539      24.728931      69.368286       0.637057       0.440456      -1.045348      -0.000000      -0.040285      -0.001043       0.040298      -0.000000      -0.000000      -0.001021      -0.063234       0.112297      -0.050333       0.012859       0.037475              9.765033      11.899511      -0.000010      -0.000000      13.128760      -0.522416       4.266828           0.000000
          273              C       4.505200      16.495679       2.708828       0.274522      28.501240 0.31816770E+03  0.69451532E+04                                 8.296192                            6.113129       0.196793       2.085263                    0.998539      24.728940      69.368295       0.637057       0.440456      -1.045348      -0.000000       0.021045      -0.034367       0.040299       0.000000      -0.000000       0.011132      -0.080747       0.059756      -0.050333       0.012859       0.037474              9.765037      11.899503       0.000005      -0.000009       6.029893      -3.576130      11.365714           0.000000
          274              C      13.515600      -2.911797      10.461036       0.274522      28.501254 0.31816791E+03  0.69451617E+04                                 8.296203                            6.113136       0.196790       2.085262                    0.998539      24.728976      69.368512       0.637055       0.440456      -1.045347      -0.000000      -0.019240      -0.035409       0.040298      -0.000000      -0.000000      -0.010111      -0.082517       0.054448      -0.050333       0.012859       0.037474              9.765051      11.899538      -0.000005      -0.000009       6.934746       4.098542      10.460869           0.000000
          275              C      13.515600       5.901925      15.640091       0.274522      28.501209 0.31816729E+03  0.69451426E+04                                 8.296188                            6.113126       0.196797       2.085264                    0.998539      24.728931      69.368288       0.637057       0.440456      -1.045348      -0.000000       0.040285       0.001043       0.040298       0.000000       0.000000      -0.001021      -0.063234       0.112297      -0.050333       0.012859       0.037475              9.765033      11.899511       0.000010       0.000000      13.128760      -0.522416       4.266828           0.000000
          276              C      13.515600      -2.990129      20.683471       0.274522      28.501238 0.31816768E+03  0.69451527E+04                                 8.296192                            6.113129       0.196793       2.085263                    0.998539      24.728939      69.368295       0.637057       0.440456      -1.045348      -0.000000      -0.021045       0.034367       0.040299      -0.000000       0.000000       0.011132      -0.080747       0.059756      -0.050333       0.012859       0.037474              9.765037      11.899504      -0.000005       0.000009       6.029893      -3.576131      11.365715           0.000000
          277              C      10.435845       4.575005      12.953486       0.193467      22.846255 0.26836616E+03  0.56483986E+04                                 7.045577                            5.485923       0.321334       2.114916                    0.999551      25.324322      71.162015       0.691999       0.420536      -1.051071      -0.072702      -0.013295       0.007676       0.074305      -0.000524       0.000303      -0.067909      -0.007100      -0.149728      -0.089117       0.021397       0.067720              7.795011       9.037873       0.722100      -0.416901       5.560775       2.793461       8.786385           0.000001
          278              C      10.435845      -4.575005      12.953486       0.193469      22.846090 0.26836438E+03  0.56483360E+04                                 7.045478                            5.485863       0.321393       2.114936                    0.999550      25.324109      71.160606       0.692013       0.420529      -1.051078      -0.072702       0.013294       0.007676       0.074305       0.000522       0.000301       0.067911      -0.007110      -0.149730      -0.089118       0.021392       0.067726              7.794894       9.037683      -0.722079      -0.416904       5.560707      -2.793428       8.786291           0.000001
          279              C      10.435845       0.000000      20.877627       0.193469      22.846098 0.26836454E+03  0.56483399E+04                                 7.045480                            5.485865       0.321393       2.114936                    0.999550      25.324109      71.160605       0.692013       0.420529      -1.051078      -0.072702      -0.000001      -0.015351       0.074305      -0.000001      -0.000603      -0.000001       0.110518       0.203154      -0.089118       0.021392       0.067726              7.794895       9.037682      -0.000006       0.833792      10.399078       0.000001       3.947925           0.000001
          280              C       1.425445       8.930545      10.438813       0.193467      22.846255 0.26836617E+03  0.56483986E+04                                 7.045577                            5.485923       0.321334       2.114916                    0.999551      25.324322      71.162015       0.691999       0.420536      -1.051071      -0.072702       0.013295      -0.007676       0.074305       0.000524      -0.000303      -0.067909      -0.007100      -0.149728      -0.089117       0.021397       0.067720              7.795011       9.037873      -0.722100       0.416901       5.560775       2.793461       8.786385           0.000001
          281              C       1.425445      18.080555      10.438813       0.193469      22.846090 0.26836439E+03  0.56483360E+04                                 7.045478                            5.485863       0.321393       2.114936                    0.999550      25.324109      71.160605       0.692013       0.420529      -1.051078      -0.072702      -0.013294      -0.007676       0.074305      -0.000522      -0.000301       0.067911      -0.007110      -0.149730      -0.089118       0.021392       0.067726              7.794893       9.037683       0.722079       0.416904       5.560707      -2.793427       8.786290           0.000001
          282              C       1.425445      13.505550       2.514672       0.193469      22.846098 0.26836454E+03  0.56483399E+04                                 7.045480                            5.485865       0.321393       2.114937                    0.999550      25.324109      71.160605       0.692013       0.420529      -1.051078      -0.072702       0.000001       0.015351       0.074305       0.000001       0.000603      -0.000001       0.110518       0.203154      -0.089118       0.021392       0.067726              7.794895       9.037683       0.000006      -0.833792      10.399078       0.000001       3.947925           0.000001
          283              C       7.584955      18.080555      10.438813       0.193469      22.846090 0.26836439E+03  0.56483360E+04                                 7.045478                            5.485863       0.321393       2.114937                    0.999550      25.324109      71.160605       0.692013       0.420529      -1.051078       0.072702      -0.013294      -0.007676       0.074305       0.000521       0.000302       0.067911      -0.007110      -0.149730      -0.089118       0.021392       0.067726              7.794893       9.037683      -0.722085      -0.416893       5.560710      -2.793429       8.786288           0.000001
          284              C       7.584955       8.930545      10.438813       0.193467      22.846256 0.26836618E+03  0.56483989E+04                                 7.045577                            5.485923       0.321334       2.114916                    0.999551      25.324323      71.162016       0.691999       0.420536      -1.051071       0.072702       0.013295      -0.007675       0.074305      -0.000524       0.000302      -0.067909      -0.007100      -0.149729      -0.089117       0.021397       0.067720              7.795011       9.037873       0.722094      -0.416912       5.560773       2.793460       8.786387           0.000001
          285              C       7.584955      13.505550       2.514672       0.193469      22.846098 0.26836453E+03  0.56483397E+04                                 7.045480                            5.485865       0.321393       2.114936                    0.999550      25.324109      71.160606       0.692013       0.420529      -1.051078       0.072702       0.000000       0.015351       0.074305       0.000000      -0.000603      -0.000001       0.110518       0.203154      -0.089118       0.021392       0.067726              7.794896       9.037683       0.000007       0.833792      10.399079       0.000004       3.947926           0.000001
          286              C      16.595355      -4.575005      12.953486       0.193469      22.846090 0.26836439E+03  0.56483360E+04                                 7.045478                            5.485863       0.321393       2.114936                    0.999550      25.324109      71.160605       0.692013       0.420529      -1.051078       0.072702       0.013294       0.007676       0.074305      -0.000521      -0.000302       0.067911      -0.007110      -0.149730      -0.089118       0.021392       0.067726              7.794894       9.037683       0.722085       0.416893       5.560710      -2.793429       8.786288           0.000001
          287              C      16.595355       4.575005      12.953486       0.193467      22.846255 0.26836616E+03  0.56483985E+04                                 7.045577                            5.485923       0.321334       2.114916                    0.999551      25.324322      71.162016       0.691999       0.420536      -1.051071       0.072702      -0.013295       0.007675       0.074305       0.000524      -0.000302      -0.067909      -0.007100      -0.149729      -0.089117       0.021397       0.067720              7.795011       9.037873      -0.722094       0.416912       5.560773       2.793460       8.786388           0.000001
          288              C      16.595355       0.000000      20.877627       0.193469      22.846098 0.26836453E+03  0.56483397E+04                                 7.045480                            5.485865       0.321393       2.114936                    0.999550      25.324109      71.160607       0.692013       0.420529      -1.051078       0.072702      -0.000000      -0.015351       0.074305      -0.000000       0.000603      -0.000001       0.110518       0.203154      -0.089118       0.021392       0.067726              7.794896       9.037683      -0.000007      -0.833792      10.399079       0.000004       3.947926           0.000001
          289              C       9.010400       5.234751       9.066855       0.114381      26.772386 0.31569232E+03  0.69021408E+04                                 7.833328                            5.939031       0.272551       2.084301                    0.999863      26.631778      75.637967       0.668633       0.418985      -1.054739      -0.000000      -0.032909      -0.056999       0.065817       0.019819      -0.011443       0.027071       0.010135       0.052381      -0.042807       0.009717       0.033090              9.395236       6.571821      -3.732228       2.154802      11.102016      -0.511078      10.511870          -0.000000
          290              C       9.010400      -8.270799      14.325444       0.114380      26.772219 0.31568999E+03  0.69020747E+04                                 7.833301                            5.939015       0.272561       2.084304                    0.999863      26.631631      75.637387       0.668633       0.418986      -1.054739       0.000001      -0.032908       0.056999       0.065817      -0.019818      -0.011446      -0.027072       0.010134       0.052386      -0.042808       0.009717       0.033092              9.395205       6.571806       3.732219       2.154794      11.101987       0.511086      10.511822          -0.000000
          291              C       9.010400      16.541598       0.000000       0.114380      26.772213 0.31568981E+03  0.69020700E+04                                 7.833300                            5.939013       0.272561       2.084304                    0.999863      26.631631      75.637388       0.668633       0.418986      -1.054738      -0.000001       0.065817       0.000000       0.065817       0.000004       0.022886       0.000000      -0.036756      -0.088283      -0.042808       0.009717       0.033092              9.395205       6.571806       0.000006      -4.309596      10.216745      -0.000010      11.397062          -0.000000
          292              C       0.000000       8.270799      14.325444       0.114381      26.772387 0.31569236E+03  0.69021419E+04                                 7.833329                            5.939031       0.272551       2.084301                    0.999863      26.631781      75.637984       0.668633       0.418985      -1.054739      -0.000000       0.032909       0.056999       0.065817      -0.019819       0.011443       0.027071       0.010135       0.052381      -0.042807       0.009717       0.033090              9.395238       6.571824       3.732231      -2.154803      11.102021      -0.511081      10.511870          -0.000000
          293              C       0.000000      -5.234751       9.066855       0.114380      26.772217 0.31568997E+03  0.69020740E+04                                 7.833300                            5.939015       0.272561       2.084304                    0.999863      26.631628      75.637373       0.668633       0.418986      -1.054739       0.000001       0.032908      -0.056999       0.065817       0.019818       0.011446      -0.027072       0.010134       0.052386      -0.042808       0.009717       0.033092              9.395203       6.571804      -3.732217      -2.154794      11.101982       0.511086      10.511823          -0.000000
          294              C       0.000000      10.469502       0.000000       0.114380      26.772213 0.31568981E+03  0.69020700E+04                                 7.833300                            5.939013       0.272561       2.084304                    0.999863      26.631630      75.637386       0.668633       0.418986      -1.054738      -0.000001      -0.065817      -0.000000       0.065817      -0.000004      -0.022886       0.000000      -0.036756      -0.088283      -0.042808       0.009717       0.033092              9.395205       6.571806      -0.000006       4.309596      10.216745      -0.000010      11.397062          -0.000000
          295              C       9.010400       8.270799      14.325444       0.114380      26.772485 0.31569349E+03  0.69021767E+04                                 7.833359                            5.939050       0.272528       2.084293                    0.999863      26.631873      75.638444       0.668630       0.418986      -1.054737       0.000000       0.032909       0.057000       0.065817       0.019819      -0.011443       0.027070       0.010136       0.052380      -0.042807       0.009717       0.033089              9.395279       6.571850      -3.732252       2.154816      11.102072      -0.511086      10.511916          -0.000000
          296              C       9.010400      -5.234751       9.066855       0.114379      26.772314 0.31569109E+03  0.69021088E+04                                 7.833330                            5.939033       0.272538       2.084295                    0.999863      26.631720      75.637832       0.668631       0.418987      -1.054737      -0.000001       0.032909      -0.056999       0.065817      -0.019818      -0.011446      -0.027071       0.010135       0.052385      -0.042808       0.009717       0.033091              9.395244       6.571830       3.732238       2.154806      11.102033       0.511090      10.511869          -0.000000
          297              C       9.010400      10.469502       0.000000       0.114379      26.772310 0.31569093E+03  0.69021046E+04                                 7.833330                            5.939031       0.272538       2.084296                    0.999863      26.631722      75.637845       0.668631       0.418987      -1.054737       0.000001      -0.065817      -0.000000       0.065817       0.000004       0.022886       0.000000      -0.036754      -0.088284      -0.042808       0.009717       0.033091              9.395245       6.571832       0.000006      -4.309620      10.216788      -0.000010      11.397115          -0.000000
          298              C       0.000000       5.234751       9.066855       0.114380      26.772484 0.31569346E+03  0.69021759E+04                                 7.833358                            5.939049       0.272528       2.084293                    0.999863      26.631870      75.638425       0.668631       0.418986      -1.054737       0.000000      -0.032909      -0.057000       0.065817      -0.019819       0.011443       0.027070       0.010136       0.052380      -0.042807       0.009717       0.033089              9.395276       6.571847       3.732249      -2.154814      11.102067      -0.511082      10.511915          -0.000000
          299              C       0.000000      -8.270799      14.325444       0.114379      26.772315 0.31569110E+03  0.69021092E+04                                 7.833331                            5.939033       0.272538       2.084296                    0.999863      26.631722      75.637842       0.668631       0.418987      -1.054737      -0.000001      -0.032909       0.056999       0.065817       0.019818       0.011446      -0.027071       0.010135       0.052385      -0.042808       0.009717       0.033091              9.395245       6.571831      -3.732240      -2.154806      11.102037       0.511091      10.511868          -0.000000
          300              C       0.000000      16.541598       0.000000       0.114379      26.772312 0.31569095E+03  0.69021052E+04                                 7.833330                            5.939031       0.272538       2.084295                    0.999863      26.631723      75.637849       0.668631       0.418987      -1.054737       0.000001       0.065817       0.000000       0.065817      -0.000004      -0.022886       0.000000      -0.036754      -0.088284      -0.042808       0.009717       0.033091              9.395246       6.571832      -0.000006       4.309620      10.216789      -0.000010      11.397116          -0.000000
          301              N       9.832148       1.116909      10.337993      -0.269111      39.871162 0.47460443E+03  0.11221335E+05                                 9.787704                            7.026685       0.097230       2.059702                    0.998799      27.634626      75.549235       0.664038       0.390122      -1.099432      -0.080375      -0.082236       0.000941       0.114994      -0.022136       0.016345      -0.005983       0.041533      -0.055082      -0.023568      -0.020781       0.044349             13.186029       9.297641       1.163507       1.603374      24.417333       1.499263       5.843112           0.000000
          302              N      12.396508       3.245384       9.878568      -0.317328      39.395431 0.53609111E+03  0.13054798E+05                                 9.601353                            7.426503       0.084811       2.030217                    0.999491      29.033494      80.306894       0.651948       0.385799      -1.103535       0.072450       0.035397      -0.064869       0.103489      -0.006000       0.013534      -0.009960      -0.027144       0.058274      -0.027521      -0.000988       0.028509             11.430043      18.231674      -0.271334      -0.079748       6.982476      -2.744729       9.075980           0.000000
          303              N       9.844763       3.809781      12.102474      -0.282286      37.995041 0.51082123E+03  0.12294570E+05                                 9.458213                            7.305072       0.039331       2.034955                    0.998399      28.182928      77.589562       0.649606       0.391752      -1.098925      -0.076261       0.015720       0.096621       0.124091       0.020120       0.012986       0.005673       0.059265      -0.047820      -0.028122      -0.018820       0.046942             10.906514       9.829678      -1.365470      -1.228681       9.575730       5.855803      13.314134           0.000000
          304              N       9.513180       4.013714       8.932817      -0.271775      40.734012 0.53268240E+03  0.12974955E+05                                 9.969427                            7.476444       0.000925       2.017975                    0.998143      28.585084      79.552593       0.639022       0.393508      -1.096073      -0.047582       0.043696      -0.102816       0.121427      -0.018147      -0.004706       0.030484      -0.038803       0.029167      -0.033186      -0.013442       0.046628             12.975660      10.245094      -6.372402       4.418072      15.690894      -4.087882      12.990993          -0.000000
          305              N       9.832148      -5.111040      17.256031      -0.269113      39.871753 0.47461154E+03  0.11221556E+05                                 9.787825                            7.026754       0.097167       2.059680                    0.998799      27.634854      75.550277       0.664032       0.390124      -1.099430      -0.080376       0.041931       0.070747       0.114994       0.025220       0.010999       0.005930       0.041443      -0.055379      -0.023571      -0.020779       0.044350             13.186216       9.297748       0.806821      -1.809322       9.188416       7.293390      21.072484           0.000000
          306              N      12.396508      -6.573151      15.642430      -0.317327      39.395247 0.53608879E+03  0.13054722E+05                                 9.601309                            7.426478       0.084816       2.030219                    0.999491      29.033421      80.306525       0.651951       0.385798      -1.103536       0.072449      -0.073877       0.001780       0.103488       0.014721      -0.001571      -0.001760      -0.047443      -0.002623      -0.027521      -0.000988       0.028509             11.429979      18.231538       0.066624       0.274840      10.929573       0.465853       5.128826           0.000000
          307              N       9.844763      -4.929391      14.041695      -0.282284      37.994311 0.51081080E+03  0.12294237E+05                                 9.458041                            7.304963       0.039394       2.034977                    0.998399      28.182659      77.588141       0.649617       0.391748      -1.098930      -0.076260       0.075818      -0.061924       0.124092       0.001186      -0.023918      -0.005310       0.059878      -0.045964      -0.028117      -0.018823       0.046940             10.906301       9.829461      -0.381317       1.796820       7.308134      -4.546578      15.581308           0.000000
          308              N       9.513180      -7.776361      15.449912      -0.271775      40.733951 0.53268101E+03  0.12974908E+05                                 9.969406                            7.476424       0.000928       2.017975                    0.998143      28.585049      79.552344       0.639024       0.393507      -1.096074      -0.047582      -0.110890       0.013566       0.121427       0.004999       0.018069      -0.013156      -0.008789       0.119208      -0.033186      -0.013442       0.046628             12.975645      10.245076       7.012368       3.309611      17.206194       3.213027      11.475665          -0.000000
          309              N       9.832148       3.994131      19.190574      -0.269112      39.871268 0.47460616E+03  0.11221388E+05                                 9.787723                            7.026701       0.097212       2.059696                    0.998799      27.634690      75.549493       0.664037       0.390122      -1.099432      -0.080375       0.040303      -0.071688       0.114994      -0.003086      -0.027343       0.000056       0.051799      -0.024296      -0.023569      -0.020781       0.044350             13.186048       9.297666      -1.970319       0.205936      11.785052      -8.792498      18.475427           0.000000
          310              N      12.396508       3.327768      21.263600      -0.317328      39.395626 0.53609397E+03  0.13054892E+05                                 9.601400                            7.426534       0.084797       2.030212                    0.999491      29.033573      80.307314       0.651945       0.385800      -1.103533       0.072450       0.038480       0.063089       0.103489      -0.008721      -0.011963       0.011720      -0.030193       0.049128      -0.027520      -0.000988       0.028509             11.430104      18.231798       0.204724      -0.195105       6.175621       2.278885       9.882895           0.000000
          311              N       9.844763       1.119610      20.640429      -0.282284      37.994590 0.51081522E+03  0.12294376E+05                                 9.458102                            7.305006       0.039366       2.034967                    0.998399      28.182780      77.588709       0.649613       0.391750      -1.098928      -0.076261      -0.091537      -0.034698       0.124091      -0.021307       0.010932      -0.000358       0.050061      -0.075424      -0.028120      -0.018821       0.046941             10.906371       9.829520       1.746775      -0.568180      17.450588      -1.309098       5.439005           0.000000
          312              N       9.513180       3.762646      22.401869      -0.271776      40.734135 0.53268386E+03  0.12975005E+05                                 9.969461                            7.476463       0.000903       2.017967                    0.998143      28.585136      79.552894       0.639019       0.393509      -1.096072      -0.047583       0.067193       0.089250       0.121427       0.013149      -0.013364      -0.017326      -0.061587      -0.039188      -0.033186      -0.013440       0.046625             12.975711      10.245132      -0.639984      -7.727731      10.125806       0.874882      18.556195          -0.000000
          313              N       0.821748      12.388641      13.054306      -0.269111      39.871161 0.47460440E+03  0.11221334E+05                                 9.787704                            7.026685       0.097230       2.059702                    0.998799      27.634625      75.549232       0.664038       0.390122      -1.099432      -0.080375       0.082236      -0.000941       0.114994       0.022136      -0.016345      -0.005983       0.041533      -0.055082      -0.023567      -0.020781       0.044349             13.186029       9.297641      -1.163507      -1.603374      24.417333       1.499264       5.843112           0.000000
          314              N       3.386108      10.260166      13.513731      -0.317328      39.395432 0.53609112E+03  0.13054799E+05                                 9.601353                            7.426503       0.084811       2.030217                    0.999491      29.033494      80.306896       0.651948       0.385799      -1.103535       0.072450      -0.035397       0.064869       0.103489       0.006000      -0.013534      -0.009960      -0.027144       0.058274      -0.027521      -0.000988       0.028509             11.430044      18.231675       0.271334       0.079748       6.982476      -2.744729       9.075980           0.000000
          315              N       0.834363       9.695769      11.289825      -0.282286      37.995040 0.51082122E+03  0.12294570E+05                                 9.458213                            7.305072       0.039331       2.034955                    0.998399      28.182928      77.589561       0.649606       0.391752      -1.098926      -0.076261      -0.015720      -0.096621       0.124091      -0.020120      -0.012986       0.005673       0.059265      -0.047820      -0.028122      -0.018820       0.046942             10.906514       9.829677       1.365471       1.228681       9.575730       5.855803      13.314134           0.000000
          316              N       0.502780       9.491836      14.459482      -0.271775      40.734051 0.53268289E+03  0.12974970E+05                                 9.969435                            7.476449       0.000925       2.017975                    0.998143      28.585103      79.552659       0.639021       0.393508      -1.096073      -0.047582      -0.043696       0.102816       0.121427       0.018147       0.004706       0.030484      -0.038803       0.029167      -0.033186      -0.013442       0.046628             12.975673      10.245105       6.372411      -4.418077      15.690913      -4.087889      12.991000          -0.000000
          317              N       0.821748      18.616590       6.136268      -0.269113      39.871752 0.47461154E+03  0.11221556E+05                                 9.787824                            7.026754       0.097167       2.059680                    0.998799      27.634854      75.550275       0.664032       0.390124      -1.099430      -0.080376      -0.041931      -0.070747       0.114994      -0.025220      -0.010999       0.005930       0.041443      -0.055379      -0.023571      -0.020779       0.044350             13.186214       9.297747      -0.806821       1.809321       9.188416       7.293389      21.072480           0.000000
          318              N       3.386108      20.078701       7.749869      -0.317327      39.395245 0.53608876E+03  0.13054721E+05                                 9.601309                            7.426478       0.084816       2.030219                    0.999491      29.033420      80.306523       0.651951       0.385798      -1.103536       0.072449       0.073877      -0.001780       0.103488      -0.014721       0.001571      -0.001760      -0.047443      -0.002623      -0.027521      -0.000988       0.028509             11.429979      18.231538      -0.066624      -0.274840      10.929572       0.465853       5.128826           0.000000
          319              N       0.834363      18.434941       9.350604      -0.282284      37.994311 0.51081080E+03  0.12294236E+05                                 9.458041                            7.304963       0.039394       2.034977                    0.998399      28.182659      77.588140       0.649617       0.391748      -1.098930      -0.076260      -0.075818       0.061924       0.124092      -0.001186       0.023918      -0.005310       0.059878      -0.045964      -0.028117      -0.018823       0.046940             10.906301       9.829460       0.381317      -1.796819       7.308134      -4.546577      15.581307           0.000000
          320              N       0.502780      21.281911       7.942387      -0.271775      40.733902 0.53268036E+03  0.12974888E+05                                 9.969398                            7.476419       0.000928       2.017975                    0.998143      28.585026      79.552271       0.639024       0.393506      -1.096074      -0.047582       0.110890      -0.013566       0.121427      -0.004999      -0.018069      -0.013156      -0.008789       0.119208      -0.033186      -0.013442       0.046628             12.975631      10.245064      -7.012357      -3.309605      17.206172       3.213018      11.475656          -0.000000
          321              N       0.821748       9.511419       4.201725      -0.269112      39.871269 0.47460617E+03  0.11221389E+05                                 9.787723                            7.026701       0.097212       2.059696                    0.998799      27.634690      75.549496       0.664037       0.390122      -1.099432      -0.080375      -0.040303       0.071688       0.114994       0.003086       0.027343       0.000056       0.051799      -0.024296      -0.023569      -0.020781       0.044350             13.186050       9.297667       1.970320      -0.205937      11.785053      -8.792499      18.475428           0.000000
          322              N       3.386108      10.177782       2.128699      -0.317328      39.395626 0.53609396E+03  0.13054891E+05                                 9.601400                            7.426534       0.084797       2.030212                    0.999491      29.033573      80.307313       0.651945       0.385800      -1.103533       0.072450      -0.038480      -0.063089       0.103489       0.008721       0.011963       0.011720      -0.030193       0.049128      -0.027520      -0.000988       0.028509             11.430104      18.231798      -0.204724       0.195105       6.175621       2.278884       9.882894           0.000000
          323              N       0.834363      12.385940       2.751870      -0.282284      37.994590 0.51081522E+03  0.12294376E+05                                 9.458102                            7.305006       0.039366       2.034967                    0.998399      28.182780      77.588709       0.649613       0.391750      -1.098928      -0.076261       0.091537       0.034698       0.124091       0.021307      -0.010932      -0.000358       0.050061      -0.075424      -0.028120      -0.018821       0.046941             10.906372       9.829522      -1.746775       0.568180      17.450588      -1.309098       5.439005           0.000000
          324              N       0.502780       9.742904       0.990430      -0.271776      40.734135 0.53268386E+03  0.12975005E+05                                 9.969460                            7.476463       0.000903       2.017967                    0.998143      28.585136      79.552892       0.639019       0.393508      -1.096072      -0.047583      -0.067193      -0.089250       0.121427      -0.013149       0.013364      -0.017326      -0.061587      -0.039188      -0.033186      -0.013440       0.046625             12.975710      10.245132       0.639984       7.727730      10.125806       0.874882      18.556194          -0.000000
          325              N       8.188652      14.622459      13.054306      -0.269112      39.871282 0.47460628E+03  0.11221392E+05                                 9.787725                            7.026702       0.097211       2.059696                    0.998799      27.634692      75.549505       0.664037       0.390122      -1.099432       0.080375      -0.082235      -0.000941       0.114994       0.022137       0.016344       0.005983       0.041534      -0.055093      -0.023569      -0.020781       0.044350             13.186053       9.297668      -1.163513       1.603379      24.417371      -1.499232       5.843120           0.000000
          326              N       5.624292      16.750934      13.513731      -0.317328      39.395632 0.53609402E+03  0.13054893E+05                                 9.601401                            7.426534       0.084796       2.030212                    0.999491      29.033575      80.307323       0.651945       0.385800      -1.103533      -0.072450       0.035397       0.064869       0.103489       0.006000       0.013534       0.009960      -0.027144       0.058275      -0.027520      -0.000988       0.028509             11.430106      18.231803       0.271326      -0.079744       6.982504       2.744738       9.076011           0.000000
          327              N       8.176037      17.315331      11.289825      -0.282284      37.994585 0.51081521E+03  0.12294375E+05                                 9.458101                            7.305006       0.039366       2.034967                    0.998399      28.182779      77.588703       0.649613       0.391750      -1.098929       0.076261       0.015719      -0.096623       0.124091      -0.020121       0.012987      -0.005670       0.059262      -0.047820      -0.028120      -0.018821       0.046941             10.906370       9.829522       1.365445      -1.228660       9.575611      -5.855715      13.313977           0.000000
          328              N       8.507620      17.519264      14.459482      -0.271777      40.734251 0.53268578E+03  0.12975064E+05                                 9.969481                            7.476478       0.000901       2.017966                    0.998143      28.585172      79.553029       0.639018       0.393509      -1.096072       0.047583       0.043696       0.102815       0.121427       0.018148      -0.004706      -0.030481      -0.038802       0.029169      -0.033186      -0.013439       0.046625             12.975740      10.245155       6.372435       4.418119      15.690963       4.087918      12.991103          -0.000000
          329              N       8.188652       8.394510       6.136268      -0.269111      39.871167 0.47460458E+03  0.11221340E+05                                 9.787705                            7.026687       0.097229       2.059702                    0.998799      27.634630      75.549255       0.664038       0.390122      -1.099432       0.080375       0.041933      -0.070748       0.114994      -0.025223       0.010998      -0.005925       0.041433      -0.055383      -0.023567      -0.020781       0.044349             13.186029       9.297644      -0.806810      -1.809313       9.188268      -7.293241      21.072175           0.000000
          330              N       5.624292       6.932399       7.749869      -0.317328      39.395446 0.53609143E+03  0.13054808E+05                                 9.601356                            7.426506       0.084811       2.030217                    0.999491      29.033495      80.306901       0.651948       0.385799      -1.103535      -0.072450      -0.073877      -0.001780       0.103488      -0.014721      -0.001570       0.001760      -0.047443      -0.002623      -0.027521      -0.000988       0.028509             11.430046      18.231678      -0.066606       0.274858      10.929614      -0.465851       5.128848           0.000000
          331              N       8.176037       8.576159       9.350604      -0.282286      37.995038 0.51082107E+03  0.12294566E+05                                 9.458213                            7.305071       0.039331       2.034955                    0.998399      28.182927      77.589557       0.649607       0.391752      -1.098926       0.076261       0.075816       0.061925       0.124091      -0.001186      -0.023918       0.005315       0.059886      -0.045956      -0.028122      -0.018820       0.046942             10.906513       9.829674       0.381334       1.796872       7.308260       4.546680      15.581605           0.000000
          332              N       8.507620       5.729189       7.942387      -0.271777      40.734110 0.53268386E+03  0.12975000E+05                                 9.969445                            7.476456       0.000924       2.017974                    0.998143      28.585122      79.552735       0.639021       0.393508      -1.096073       0.047582      -0.110889      -0.013565       0.121427      -0.004999       0.018069       0.013156      -0.008790       0.119206      -0.033186      -0.013441       0.046627             12.975686      10.245114      -7.012382       3.309631      17.206217      -3.213037      11.475727          -0.000000
          333              N       8.188652      17.499681       4.201725      -0.269113      39.871760 0.47461162E+03  0.11221559E+05                                 9.787827                            7.026756       0.097166       2.059679                    0.998799      27.634858      75.550298       0.664031       0.390124      -1.099430       0.080376       0.040303       0.071687       0.114994       0.003085      -0.027341      -0.000052       0.051804      -0.024294      -0.023571      -0.020779       0.044350             13.186218       9.297750       1.970328       0.205930      11.785209       8.792649      18.475695           0.000000
          334              N       5.624292      16.833318       2.128699      -0.317327      39.395237 0.53608857E+03  0.13054716E+05                                 9.601308                            7.426476       0.084816       2.030219                    0.999491      29.033422      80.306532       0.651951       0.385798      -1.103536      -0.072449       0.038480      -0.063089       0.103488       0.008721      -0.011964      -0.011720      -0.030193       0.049127      -0.027521      -0.000988       0.028509             11.429977      18.231536      -0.204709      -0.195114       6.175571      -2.278871       9.882825           0.000000
          335              N       8.176037      14.625160       2.751870      -0.282284      37.994313 0.51081086E+03  0.12294238E+05                                 9.458041                            7.304963       0.039394       2.034977                    0.998399      28.182658      77.588140       0.649617       0.391748      -1.098930       0.076260      -0.091537       0.034698       0.124092       0.021307       0.010932       0.000358       0.050062      -0.075412      -0.028117      -0.018823       0.046940             10.906302       9.829462      -1.746752      -0.568180      17.450466       1.309102       5.438977           0.000000
          336              N       8.507620      17.268196       0.990430      -0.271776      40.734066 0.53268263E+03  0.12974957E+05                                 9.969426                            7.476437       0.000927       2.017974                    0.998143      28.585087      79.552482       0.639023       0.393507      -1.096074       0.047582       0.067193      -0.089250       0.121427      -0.013149      -0.013364       0.017328      -0.061589      -0.039192      -0.033186      -0.013441       0.046628             12.975676      10.245102       0.639983      -7.727721      10.125749      -0.874888      18.556178          -0.000000
          337              N      17.199052      -1.116909      10.337993      -0.269112      39.871281 0.47460628E+03  0.11221392E+05                                 9.787725                            7.026702       0.097211       2.059696                    0.998799      27.634692      75.549504       0.664037       0.390122      -1.099432       0.080375       0.082235       0.000941       0.114994      -0.022137      -0.016344       0.005983       0.041534      -0.055093      -0.023569      -0.020781       0.044350             13.186053       9.297668       1.163513      -1.603378      24.417370      -1.499232       5.843120           0.000000
          338              N      14.634692      -3.245384       9.878568      -0.317328      39.395631 0.53609401E+03  0.13054893E+05                                 9.601401                            7.426534       0.084796       2.030212                    0.999491      29.033575      80.307321       0.651945       0.385800      -1.103533      -0.072450      -0.035397      -0.064869       0.103489      -0.006000      -0.013534       0.009960      -0.027144       0.058275      -0.027520      -0.000988       0.028509             11.430106      18.231802      -0.271326       0.079744       6.982504       2.744738       9.076011           0.000000
          339              N      17.186437      -3.809781      12.102474      -0.282284      37.994584 0.51081521E+03  0.12294375E+05                                 9.458101                            7.305006       0.039366       2.034967                    0.998399      28.182779      77.588702       0.649613       0.391750      -1.098929       0.076261      -0.015719       0.096623       0.124091       0.020121      -0.012987      -0.005670       0.059262      -0.047820      -0.028120      -0.018821       0.046941             10.906370       9.829522      -1.365445       1.228659       9.575610      -5.855715      13.313978           0.000000
          340              N      17.518020      -4.013714       8.932817      -0.271777      40.734246 0.53268574E+03  0.12975062E+05                                 9.969480                            7.476478       0.000902       2.017966                    0.998143      28.585170      79.553016       0.639019       0.393509      -1.096072       0.047583      -0.043696      -0.102815       0.121427      -0.018148       0.004706      -0.030481      -0.038802       0.029169      -0.033186      -0.013439       0.046625             12.975739      10.245154      -6.372433      -4.418121      15.690959       4.087919      12.991105          -0.000000
          341              N      17.199052       5.111040      17.256031      -0.269111      39.871167 0.47460458E+03  0.11221340E+05                                 9.787705                            7.026687       0.097229       2.059702                    0.998799      27.634630      75.549254       0.664038       0.390122      -1.099432       0.080375      -0.041933       0.070748       0.114994       0.025223      -0.010998      -0.005925       0.041433      -0.055383      -0.023567      -0.020781       0.044349             13.186030       9.297644       0.806810       1.809314       9.188268      -7.293241      21.072177           0.000000
          342              N      14.634692       6.573151      15.642430      -0.317328      39.395447 0.53609143E+03  0.13054808E+05                                 9.601356                            7.426506       0.084811       2.030217                    0.999491      29.033495      80.306902       0.651948       0.385799      -1.103535      -0.072450       0.073877       0.001780       0.103488       0.014721       0.001570       0.001760      -0.047443      -0.002623      -0.027521      -0.000988       0.028509             11.430047      18.231677       0.066605      -0.274858      10.929614      -0.465851       5.128848           0.000000
          343              N      17.186437       4.929391      14.041695      -0.282286      37.995036 0.51082105E+03  0.12294565E+05                                 9.458213                            7.305071       0.039331       2.034955                    0.998399      28.182926      77.589555       0.649606       0.391752      -1.098925       0.076261      -0.075816      -0.061925       0.124091       0.001186       0.023918       0.005315       0.059886      -0.045956      -0.028122      -0.018820       0.046942             10.906513       9.829674      -0.381334      -1.796872       7.308260       4.546680      15.581606           0.000000
          344              N      17.518020       7.776361      15.449912      -0.271777      40.734149 0.53268435E+03  0.12975015E+05                                 9.969452                            7.476461       0.000924       2.017974                    0.998143      28.585141      79.552800       0.639020       0.393508      -1.096073       0.047582       0.110889       0.013565       0.121427       0.004999      -0.018069       0.013156      -0.008790       0.119206      -0.033186      -0.013441       0.046627             12.975698      10.245125       7.012390      -3.309637      17.206232      -3.213046      11.475737          -0.000000
          345              N      17.199052      -3.994131      19.190574      -0.269113      39.871759 0.47461161E+03  0.11221558E+05                                 9.787826                            7.026755       0.097166       2.059679                    0.998799      27.634858      75.550296       0.664032       0.390124      -1.099430       0.080376      -0.040303      -0.071687       0.114994      -0.003085       0.027341      -0.000052       0.051804      -0.024294      -0.023571      -0.020779       0.044350             13.186217       9.297750      -1.970328      -0.205930      11.785208       8.792648      18.475694           0.000000
          346              N      14.634692      -3.327768      21.263600      -0.317327      39.395235 0.53608854E+03  0.13054715E+05                                 9.601308                            7.426477       0.084816       2.030219                    0.999491      29.033421      80.306531       0.651951       0.385798      -1.103536      -0.072449      -0.038480       0.063089       0.103488      -0.008721       0.011964      -0.011720      -0.030193       0.049127      -0.027521      -0.000988       0.028509             11.429978      18.231536       0.204709       0.195114       6.175571      -2.278871       9.882826           0.000000
          347              N      17.186437      -1.119610      20.640429      -0.282284      37.994313 0.51081086E+03  0.12294238E+05                                 9.458042                            7.304963       0.039394       2.034977                    0.998399      28.182658      77.588140       0.649617       0.391748      -1.098930       0.076260       0.091537      -0.034698       0.124092      -0.021307      -0.010932       0.000358       0.050062      -0.075413      -0.028117      -0.018823       0.046940             10.906302       9.829461       1.746752       0.568180      17.450466       1.309102       5.438977           0.000000
          348              N      17.518020      -3.762646      22.401869      -0.271776      40.734064 0.53268260E+03  0.12974956E+05                                 9.969426                            7.476437       0.000927       2.017974                    0.998143      28.585086      79.552480       0.639023       0.393507      -1.096074       0.047582      -0.067193       0.089250       0.121427       0.013149       0.013364       0.017328      -0.061589      -0.039192      -0.033186      -0.013441       0.046628             12.975676      10.245101      -0.639983       7.727720      10.125749      -0.874888      18.556177          -0.000000
          349              N       8.188652      12.388641      13.054306      -0.269115      39.871501 0.47460892E+03  0.11221470E+05                                 9.787770                            7.026727       0.097220       2.059698                    0.998799      27.634741      75.549705       0.664035       0.390123      -1.099431       0.080374       0.082236      -0.000942       0.114994      -0.022136       0.016345      -0.005983       0.041532      -0.055082      -0.023568      -0.020781       0.044348             13.186127       9.297702       1.163531       1.603388      24.417530       1.499275       5.843148           0.000000
          350              N       5.624292      10.260166      13.513731      -0.317334      39.395889 0.53609848E+03  0.13055024E+05                                 9.601438                            7.426563       0.084802       2.030211                    0.999491      29.033664      80.307541       0.651944       0.385800      -1.103534      -0.072450      -0.035396       0.064867       0.103487      -0.006000       0.013533      -0.009960      -0.027142       0.058273      -0.027519      -0.000989       0.028508             11.430153      18.231879      -0.271335      -0.079758       6.982530      -2.744753       9.076050           0.000000
          351              N       8.176037       9.695769      11.289825      -0.282292      37.995500 0.51082879E+03  0.12294800E+05                                 9.458300                            7.305136       0.039322       2.034949                    0.998399      28.183104      77.590241       0.649602       0.391753      -1.098925       0.076258      -0.015720      -0.096621       0.124089       0.020119       0.012985       0.005674       0.059264      -0.047818      -0.028122      -0.018819       0.046941             10.906615       9.829763      -1.365494      -1.228704       9.575813       5.855865      13.314269           0.000000
          352              N       8.507620       9.491836      14.459482      -0.271776      40.734217 0.53268504E+03  0.12975041E+05                                 9.969473                            7.476471       0.000913       2.017970                    0.998143      28.585174      79.553010       0.639019       0.393508      -1.096072       0.047582      -0.043696       0.102816       0.121427      -0.018147      -0.004705       0.030484      -0.038803       0.029167      -0.033186      -0.013441       0.046627             12.975735      10.245151      -6.372455       4.418105      15.690998      -4.087920      12.991055          -0.000000
          353              N       8.188652      18.616590       6.136268      -0.269117      39.872094 0.47461607E+03  0.11221693E+05                                 9.787891                            7.026796       0.097157       2.059675                    0.998799      27.634970      75.550753       0.664028       0.390125      -1.099429       0.080374      -0.041932      -0.070747       0.114994       0.025220       0.010998       0.005930       0.041442      -0.055378      -0.023571      -0.020778       0.044350             13.186314       9.297809       0.806821      -1.809349       9.188482       7.293454      21.072650           0.000000
          354              N       5.624292      20.078701       7.749869      -0.317334      39.395702 0.53609612E+03  0.13054947E+05                                 9.601394                            7.426538       0.084807       2.030213                    0.999491      29.033590      80.307169       0.651947       0.385799      -1.103535      -0.072449       0.073875      -0.001780       0.103487       0.014720      -0.001571      -0.001760      -0.047442      -0.002624      -0.027519      -0.000989       0.028508             11.430089      18.231743       0.066616       0.274846      10.929659       0.465858       5.128864           0.000000
          355              N       8.176037      18.434941       9.350604      -0.282291      37.994773 0.51081839E+03  0.12294467E+05                                 9.458128                            7.305027       0.039386       2.034971                    0.998399      28.182836      77.588822       0.649613       0.391749      -1.098929       0.076258      -0.075819       0.061925       0.124090       0.001185      -0.023917      -0.005310       0.059878      -0.045962      -0.028117      -0.018821       0.046938             10.906402       9.829547      -0.381325       1.796851       7.308203      -4.546631      15.581457           0.000000
          356              N       8.507620      21.281911       7.942387      -0.271776      40.734070 0.53268254E+03  0.12974959E+05                                 9.969436                            7.476441       0.000916       2.017971                    0.998143      28.585098      79.552624       0.639022       0.393507      -1.096074       0.047582       0.110890      -0.013566       0.121427       0.004999       0.018069      -0.013155      -0.008789       0.119208      -0.033186      -0.013441       0.046628             12.975693      10.245109       7.012403       3.309629      17.206262       3.213047      11.475707          -0.000000
          357              N       8.188652       9.511419       4.201725      -0.269116      39.871607 0.47461065E+03  0.11221524E+05                                 9.787789                            7.026743       0.097202       2.059691                    0.998799      27.634805      75.549966       0.664033       0.390123      -1.099431       0.080374      -0.040303       0.071689       0.114994      -0.003087      -0.027343       0.000056       0.051799      -0.024295      -0.023569      -0.020780       0.044350             13.186147       9.297728      -1.970343       0.205950      11.785139      -8.792574      18.475574           0.000000
          358              N       5.624292      10.177782       2.128699      -0.317334      39.396082 0.53610133E+03  0.13055117E+05                                 9.601485                            7.426594       0.084787       2.030207                    0.999491      29.033743      80.307960       0.651941       0.385801      -1.103533      -0.072450      -0.038479      -0.063087       0.103487      -0.008720      -0.011962       0.011720      -0.030191       0.049126      -0.027519      -0.000989       0.028508             11.430214      18.232002       0.204733      -0.195100       6.175667       2.278903       9.882973           0.000000
          359              N       8.176037      12.385940       2.751870      -0.282291      37.995050 0.51082277E+03  0.12294605E+05                                 9.458188                            7.305070       0.039358       2.034962                    0.998399      28.182956      77.589386       0.649609       0.391751      -1.098928       0.076258       0.091537       0.034698       0.124090      -0.021306       0.010931      -0.000358       0.050060      -0.075425      -0.028119      -0.018820       0.046940             10.906473       9.829607       1.746807      -0.568189      17.450764      -1.309107       5.439048           0.000000
          360              N       8.507620       9.742904       0.990430      -0.271776      40.734303 0.53268605E+03  0.12975077E+05                                 9.969498                            7.476485       0.000891       2.017962                    0.998143      28.585208      79.553245       0.639017       0.393509      -1.096071       0.047583      -0.067193      -0.089250       0.121427       0.013149      -0.013364      -0.017326      -0.061587      -0.039188      -0.033186      -0.013440       0.046625             12.975772      10.245178      -0.639986      -7.727782      10.125841       0.874885      18.556298          -0.000000
          361              N      17.199052       1.116909      10.337993      -0.269115      39.871498 0.47460889E+03  0.11221470E+05                                 9.787769                            7.026727       0.097220       2.059698                    0.998799      27.634740      75.549702       0.664035       0.390123      -1.099431       0.080374      -0.082236       0.000942       0.114994       0.022136      -0.016345      -0.005983       0.041532      -0.055082      -0.023568      -0.020781       0.044348             13.186126       9.297702      -1.163530      -1.603388      24.417528       1.499275       5.843148           0.000000
          362              N      14.634692       3.245384       9.878568      -0.317334      39.395886 0.53609845E+03  0.13055023E+05                                 9.601437                            7.426563       0.084802       2.030211                    0.999491      29.033663      80.307539       0.651944       0.385800      -1.103534      -0.072450       0.035396      -0.064867       0.103487       0.006000      -0.013533      -0.009960      -0.027142       0.058273      -0.027519      -0.000989       0.028508             11.430153      18.231879       0.271335       0.079757       6.982530      -2.744753       9.076050           0.000000
          363              N      17.186437       3.809781      12.102474      -0.282292      37.995500 0.51082878E+03  0.12294800E+05                                 9.458300                            7.305136       0.039323       2.034949                    0.998399      28.183104      77.590239       0.649602       0.391753      -1.098925       0.076258       0.015720       0.096621       0.124089      -0.020119      -0.012985       0.005674       0.059264      -0.047818      -0.028122      -0.018819       0.046941             10.906615       9.829763       1.365494       1.228704       9.575812       5.855865      13.314269           0.000000
          364              N      17.518020       4.013714       8.932817      -0.271776      40.734178 0.53268454E+03  0.12975025E+05                                 9.969465                            7.476466       0.000913       2.017970                    0.998143      28.585155      79.552945       0.639019       0.393508      -1.096072       0.047582       0.043696      -0.102816       0.121427       0.018147       0.004705       0.030484      -0.038803       0.029167      -0.033186      -0.013441       0.046627             12.975722      10.245140       6.372445      -4.418101      15.690979      -4.087914      12.991049          -0.000000
          365              N      17.199052      -5.111040      17.256031      -0.269117      39.872095 0.47461607E+03  0.11221693E+05                                 9.787891                            7.026796       0.097157       2.059675                    0.998799      27.634970      75.550753       0.664028       0.390125      -1.099429       0.080374       0.041932       0.070747       0.114994      -0.025220      -0.010998       0.005930       0.041442      -0.055378      -0.023571      -0.020778       0.044350             13.186314       9.297810      -0.806821       1.809349       9.188482       7.293454      21.072651           0.000000
          366              N      14.634692      -6.573151      15.642430      -0.317334      39.395703 0.53609613E+03  0.13054947E+05                                 9.601394                            7.426538       0.084806       2.030213                    0.999491      29.033590      80.307171       0.651947       0.385799      -1.103535      -0.072449      -0.073875       0.001780       0.103487      -0.014720       0.001571      -0.001760      -0.047442      -0.002624      -0.027519      -0.000989       0.028508             11.430089      18.231744      -0.066615      -0.274846      10.929659       0.465858       5.128864           0.000000
          367              N      17.186437      -4.929391      14.041695      -0.282291      37.994772 0.51081838E+03  0.12294467E+05                                 9.458128                            7.305027       0.039386       2.034971                    0.998399      28.182836      77.588821       0.649613       0.391749      -1.098929       0.076258       0.075819      -0.061925       0.124090      -0.001186       0.023917      -0.005310       0.059878      -0.045962      -0.028117      -0.018821       0.046938             10.906402       9.829547       0.381325      -1.796851       7.308203      -4.546631      15.581458           0.000000
          368              N      17.518020      -7.776361      15.449912      -0.271776      40.734119 0.53268319E+03  0.12974979E+05                                 9.969444                            7.476446       0.000916       2.017971                    0.998143      28.585121      79.552695       0.639022       0.393507      -1.096074       0.047582      -0.110890       0.013566       0.121427      -0.004999      -0.018069      -0.013155      -0.008789       0.119208      -0.033186      -0.013441       0.046628             12.975706      10.245121      -7.012414      -3.309634      17.206283       3.213055      11.475715          -0.000000
          369              N      17.199052       3.994131      19.190574      -0.269116      39.871610 0.47461069E+03  0.11221525E+05                                 9.787789                            7.026743       0.097202       2.059691                    0.998799      27.634806      75.549970       0.664033       0.390123      -1.099431       0.080374       0.040303      -0.071689       0.114994       0.003087       0.027343       0.000056       0.051799      -0.024295      -0.023569      -0.020780       0.044350             13.186147       9.297728       1.970343      -0.205950      11.785139      -8.792574      18.475575           0.000000
          370              N      14.634692       3.327768      21.263600      -0.317334      39.396082 0.53610133E+03  0.13055117E+05                                 9.601485                            7.426594       0.084787       2.030207                    0.999491      29.033743      80.307960       0.651941       0.385801      -1.103533      -0.072450       0.038479       0.063087       0.103487       0.008720       0.011962       0.011720      -0.030191       0.049126      -0.027519      -0.000989       0.028508             11.430214      18.232002      -0.204733       0.195100       6.175667       2.278903       9.882973           0.000000
          371              N      17.186437       1.119610      20.640429      -0.282291      37.995052 0.51082281E+03  0.12294606E+05                                 9.458189                            7.305070       0.039358       2.034962                    0.998399      28.182957      77.589390       0.649609       0.391751      -1.098928       0.076258      -0.091537      -0.034698       0.124090       0.021306      -0.010931      -0.000358       0.050060      -0.075425      -0.028119      -0.018820       0.046940             10.906473       9.829607      -1.746807       0.568189      17.450764      -1.309107       5.439048           0.000000
          372              N      17.518020       3.762646      22.401869      -0.271776      40.734303 0.53268605E+03  0.12975077E+05                                 9.969499                            7.476486       0.000891       2.017962                    0.998143      28.585208      79.553249       0.639017       0.393509      -1.096071       0.047583       0.067193       0.089250       0.121427      -0.013149       0.013364      -0.017326      -0.061588      -0.039188      -0.033186      -0.013440       0.046625             12.975774      10.245179       0.639986       7.727782      10.125842       0.874885      18.556300          -0.000000
          373              N       9.832148      -1.116909      10.337993      -0.269116      39.871623 0.47461080E+03  0.11221528E+05                                 9.787792                            7.026744       0.097201       2.059691                    0.998799      27.634808      75.549981       0.664033       0.390123      -1.099431      -0.080374       0.082236       0.000941       0.114994       0.022136       0.016344       0.005983       0.041533      -0.055093      -0.023569      -0.020780       0.044350             13.186152       9.297729      -1.163536       1.603392      24.417570      -1.499244       5.843156           0.000000
          374              N      12.396508      -3.245384       9.878568      -0.317334      39.396087 0.53610136E+03  0.13055118E+05                                 9.601486                            7.426594       0.084787       2.030206                    0.999491      29.033744      80.307968       0.651941       0.385801      -1.103533       0.072450      -0.035396      -0.064867       0.103487       0.005999       0.013533       0.009960      -0.027142       0.058274      -0.027519      -0.000989       0.028508             11.430216      18.232008       0.271326      -0.079753       6.982559       2.744762       9.076081           0.000000
          375              N       9.844763      -3.809781      12.102474      -0.282291      37.995044 0.51082276E+03  0.12294605E+05                                 9.458188                            7.305070       0.039358       2.034962                    0.998399      28.182955      77.589380       0.649609       0.391751      -1.098928      -0.076258      -0.015719       0.096623       0.124090      -0.020119       0.012986      -0.005670       0.059262      -0.047818      -0.028119      -0.018820       0.046940             10.906471       9.829608       1.365468      -1.228682       9.575694      -5.855777      13.314113           0.000000
          376              N       9.513180      -4.013714       8.932817      -0.271778      40.734412 0.53268789E+03  0.12975132E+05                                 9.969519                            7.476500       0.000890       2.017961                    0.998143      28.585241      79.553367       0.639016       0.393509      -1.096071      -0.047583      -0.043696      -0.102815       0.121427       0.018148      -0.004705      -0.030481      -0.038802       0.029169      -0.033186      -0.013439       0.046625             12.975801      10.245200       6.372477       4.418149      15.691044       4.087951      12.991160          -0.000000
          377              N       9.832148       5.111040      17.256031      -0.269115      39.871504 0.47460906E+03  0.11221475E+05                                 9.787771                            7.026728       0.097219       2.059697                    0.998799      27.634745      75.549724       0.664034       0.390123      -1.099431      -0.080374      -0.041934       0.070747       0.114994      -0.025223       0.010997      -0.005925       0.041433      -0.055382      -0.023568      -0.020781       0.044348             13.186127       9.297705      -0.806811      -1.809340       9.188333      -7.293305      21.072342           0.000000
          378              N      12.396508       6.573151      15.642430      -0.317334      39.395904 0.53609880E+03  0.13055034E+05                                 9.601440                            7.426566       0.084801       2.030211                    0.999491      29.033665      80.307548       0.651944       0.385800      -1.103534       0.072450       0.073875       0.001780       0.103487      -0.014720      -0.001570       0.001760      -0.047441      -0.002625      -0.027519      -0.000989       0.028508             11.430156      18.231882      -0.066597       0.274864      10.929701      -0.465856       5.128886           0.000000
          379              N       9.844763       4.929391      14.041695      -0.282292      37.995495 0.51082860E+03  0.12294795E+05                                 9.458299                            7.305135       0.039323       2.034949                    0.998399      28.183102      77.590233       0.649602       0.391753      -1.098925      -0.076258      -0.075817      -0.061925       0.124089      -0.001186      -0.023916       0.005315       0.059886      -0.045955      -0.028122      -0.018819       0.046941             10.906614       9.829760       0.381342       1.796904       7.308328       4.546733      15.581755           0.000000
          380              N       9.513180       7.776361      15.449912      -0.271777      40.734316 0.53268650E+03  0.12975086E+05                                 9.969491                            7.476483       0.000912       2.017969                    0.998143      28.585212      79.553152       0.639018       0.393509      -1.096072      -0.047582       0.110889       0.013565       0.121427      -0.004999       0.018069       0.013156      -0.008790       0.119206      -0.033186      -0.013441       0.046627             12.975760      10.245171      -7.012436       3.309661      17.206322      -3.213074      11.475788          -0.000000
          381              N       9.832148      -3.994131      19.190574      -0.269117      39.872095 0.47461608E+03  0.11221693E+05                                 9.787892                            7.026797       0.097156       2.059675                    0.998799      27.634972      75.550765       0.664028       0.390125      -1.099429      -0.080374      -0.040303      -0.071688       0.114994       0.003085      -0.027341      -0.000052       0.051804      -0.024293      -0.023571      -0.020778       0.044350             13.186315       9.297811       1.970351       0.205943      11.785293       8.792723      18.475840           0.000000
          382              N      12.396508      -3.327768      21.263600      -0.317334      39.395692 0.53609590E+03  0.13054941E+05                                 9.601393                            7.426537       0.084806       2.030213                    0.999491      29.033591      80.307177       0.651947       0.385799      -1.103535       0.072449      -0.038479       0.063088       0.103487       0.008720      -0.011963      -0.011720      -0.030192       0.049126      -0.027519      -0.000988       0.028508             11.430087      18.231740      -0.204717      -0.195110       6.175617      -2.278889       9.882905           0.000000
          383              N       9.844763      -1.119610      20.640429      -0.282291      37.994770 0.51081839E+03  0.12294467E+05                                 9.458127                            7.305027       0.039386       2.034971                    0.998399      28.182834      77.588813       0.649613       0.391749      -1.098929      -0.076258       0.091538      -0.034699       0.124090       0.021306       0.010932       0.000358       0.050061      -0.075413      -0.028117      -0.018821       0.046938             10.906401       9.829546      -1.746782      -0.568189      17.450639       1.309110       5.439019           0.000000
          384              N       9.513180      -3.762646      22.401869      -0.271777      40.734232 0.53268477E+03  0.12975027E+05                                 9.969464                            7.476459       0.000915       2.017970                    0.998143      28.585158      79.552833       0.639021       0.393507      -1.096073      -0.047582      -0.067193       0.089250       0.121427      -0.013149      -0.013364       0.017328      -0.061589      -0.039192      -0.033186      -0.013441       0.046627             12.975738      10.245148       0.639985      -7.727772      10.125785      -0.874891      18.556281          -0.000000
          385              N       0.821748      14.622459      13.054306      -0.269116      39.871621 0.47461078E+03  0.11221527E+05                                 9.787791                            7.026744       0.097202       2.059691                    0.998799      27.634807      75.549979       0.664033       0.390123      -1.099431      -0.080374      -0.082236      -0.000941       0.114994      -0.022136      -0.016344       0.005983       0.041533      -0.055093      -0.023569      -0.020780       0.044350             13.186152       9.297730       1.163536      -1.603392      24.417569      -1.499244       5.843156           0.000000
          386              N       3.386108      16.750934      13.513731      -0.317334      39.396087 0.53610136E+03  0.13055118E+05                                 9.601486                            7.426594       0.084787       2.030206                    0.999491      29.033744      80.307967       0.651941       0.385801      -1.103533       0.072450       0.035396       0.064867       0.103487      -0.005999      -0.013533       0.009960      -0.027142       0.058274      -0.027519      -0.000989       0.028508             11.430216      18.232008      -0.271326       0.079753       6.982558       2.744761       9.076081           0.000000
          387              N       0.834363      17.315331      11.289825      -0.282291      37.995044 0.51082276E+03  0.12294605E+05                                 9.458187                            7.305070       0.039358       2.034962                    0.998399      28.182955      77.589380       0.649609       0.391751      -1.098928      -0.076258       0.015719      -0.096623       0.124090       0.020119      -0.012986      -0.005670       0.059262      -0.047818      -0.028119      -0.018820       0.046940             10.906471       9.829608      -1.365468       1.228682       9.575694      -5.855777      13.314112           0.000000
          388              N       0.502780      17.519264      14.459482      -0.271778      40.734417 0.53268793E+03  0.12975134E+05                                 9.969519                            7.476500       0.000890       2.017961                    0.998143      28.585243      79.553378       0.639016       0.393509      -1.096071      -0.047583       0.043696       0.102815       0.121427      -0.018148       0.004705      -0.030481      -0.038802       0.029169      -0.033186      -0.013439       0.046625             12.975802      10.245200      -6.372478      -4.418147      15.691048       4.087949      12.991158          -0.000000
          389              N       0.821748       8.394510       6.136268      -0.269115      39.871506 0.47460907E+03  0.11221475E+05                                 9.787771                            7.026729       0.097219       2.059697                    0.998799      27.634745      75.549728       0.664034       0.390123      -1.099431      -0.080374       0.041934      -0.070747       0.114994       0.025223      -0.010997      -0.005925       0.041433      -0.055382      -0.023568      -0.020781       0.044348             13.186127       9.297705       0.806811       1.809340       9.188334      -7.293306      21.072342           0.000000
          390              N       3.386108       6.932399       7.749869      -0.317334      39.395901 0.53609877E+03  0.13055033E+05                                 9.601440                            7.426566       0.084801       2.030211                    0.999491      29.033664      80.307546       0.651944       0.385800      -1.103534       0.072450      -0.073875      -0.001780       0.103487       0.014720       0.001570       0.001760      -0.047441      -0.002625      -0.027519      -0.000989       0.028508             11.430156      18.231882       0.066598      -0.274863      10.929701      -0.465856       5.128886           0.000000
          391              N       0.834363       8.576159       9.350604      -0.282292      37.995497 0.51082863E+03  0.12294795E+05                                 9.458299                            7.305135       0.039323       2.034949                    0.998399      28.183103      77.590235       0.649602       0.391753      -1.098925      -0.076258       0.075817       0.061925       0.124089       0.001186       0.023916       0.005315       0.059886      -0.045955      -0.028122      -0.018819       0.046941             10.906614       9.829760      -0.381342      -1.796904       7.308328       4.546733      15.581755           0.000000
          392              N       0.502780       5.729189       7.942387      -0.271777      40.734278 0.53268604E+03  0.12975071E+05                                 9.969483                            7.476478       0.000912       2.017969                    0.998143      28.585194      79.553087       0.639019       0.393508      -1.096072      -0.047582      -0.110889      -0.013565       0.121427       0.004999      -0.018069       0.013156      -0.008790       0.119206      -0.033186      -0.013441       0.046627             12.975747      10.245159       7.012427      -3.309655      17.206305      -3.213065      11.475777          -0.000000
          393              N       0.821748      17.499681       4.201725      -0.269117      39.872096 0.47461610E+03  0.11221694E+05                                 9.787891                            7.026797       0.097156       2.059675                    0.998799      27.634973      75.550766       0.664028       0.390125      -1.099429      -0.080374       0.040303       0.071688       0.114994      -0.003085       0.027341      -0.000052       0.051804      -0.024293      -0.023571      -0.020778       0.044350             13.186314       9.297810      -1.970351      -0.205942      11.785293       8.792723      18.475840           0.000000
          394              N       3.386108      16.833318       2.128699      -0.317334      39.395692 0.53609590E+03  0.13054941E+05                                 9.601393                            7.426537       0.084806       2.030213                    0.999491      29.033591      80.307177       0.651947       0.385799      -1.103535       0.072449       0.038479      -0.063088       0.103487      -0.008720       0.011963      -0.011720      -0.030192       0.049126      -0.027519      -0.000988       0.028508             11.430087      18.231741       0.204717       0.195110       6.175617      -2.278889       9.882904           0.000000
          395              N       0.834363      14.625160       2.751870      -0.282291      37.994772 0.51081840E+03  0.12294467E+05                                 9.458128                            7.305027       0.039386       2.034971                    0.998399      28.182834      77.588816       0.649613       0.391749      -1.098929      -0.076258      -0.091538       0.034699       0.124090      -0.021306      -0.010932       0.000358       0.050061      -0.075413      -0.028117      -0.018821       0.046938             10.906402       9.829547       1.746783       0.568189      17.450641       1.309110       5.439019           0.000000
          396              N       0.502780      17.268196       0.990430      -0.271777      40.734232 0.53268477E+03  0.12975027E+05                                 9.969464                            7.476459       0.000915       2.017970                    0.998143      28.585158      79.552834       0.639021       0.393507      -1.096073      -0.047582       0.067193      -0.089250       0.121427       0.013149       0.013364       0.017328      -0.061589      -0.039192      -0.033186      -0.013441       0.046627             12.975738      10.245148      -0.639985       7.727772      10.125785      -0.874891      18.556282          -0.000000
          397              N      13.515600       2.193301      11.724220       0.476907      20.089135 0.22311578E+03  0.43732570E+04                                 6.111506                            4.829877       0.407245       2.250280                    0.999192      20.140635      50.327362       0.797000       0.392079      -1.096763       0.000000      -0.041264       0.074881       0.085498       0.000000      -0.000000       0.053584      -0.082312      -0.044005      -0.045287      -0.033822       0.079108              6.741060       8.596511       0.000002      -0.000002       4.949036      -1.972204       6.677633           0.000001
          398              N      13.515600      -4.448728      15.630734       0.476907      20.089130 0.22311569E+03  0.43732554E+04                                 6.111506                            4.829876       0.407241       2.250279                    0.999192      20.140646      50.327419       0.797000       0.392079      -1.096763       0.000000       0.085481      -0.001705       0.085498      -0.000000      -0.000000       0.000556       0.011462       0.237317      -0.045286      -0.033822       0.079108              6.741060       8.596506      -0.000003      -0.000000       7.953467       0.237595       3.673207           0.000001
          399              N      13.515600       2.255427      19.429644       0.476906      20.089189 0.22311665E+03  0.43732769E+04                                 6.111517                            4.829887       0.407243       2.250279                    0.999192      20.140635      50.327323       0.796999       0.392079      -1.096763       0.000000      -0.044217      -0.073176       0.085498       0.000000       0.000000      -0.054140      -0.081348      -0.041115      -0.045286      -0.033822       0.079108              6.741070       8.596506       0.000001       0.000002       4.537518       1.734618       7.089187           0.000001
          400              N       4.505200      11.312249      11.668079       0.476907      20.089135 0.22311578E+03  0.43732570E+04                                 6.111506                            4.829877       0.407245       2.250280                    0.999192      20.140635      50.327362       0.797000       0.392079      -1.096763       0.000000       0.041264      -0.074881       0.085498      -0.000000       0.000000       0.053584      -0.082312      -0.044005      -0.045287      -0.033822       0.079108              6.741060       8.596511      -0.000002       0.000002       4.949036      -1.972204       6.677633           0.000001
          401              N       4.505200      17.954278       7.761565       0.476907      20.089130 0.22311569E+03  0.43732554E+04                                 6.111506                            4.829876       0.407242       2.250279                    0.999192      20.140646      50.327418       0.797000       0.392079      -1.096763       0.000000      -0.085481       0.001705       0.085498       0.000000       0.000000       0.000556       0.011462       0.237317      -0.045286      -0.033822       0.079108              6.741060       8.596505       0.000003       0.000000       7.953467       0.237595       3.673207           0.000001
          402              N       4.505200      11.250123       3.962655       0.476906      20.089191 0.22311667E+03  0.43732773E+04                                 6.111517                            4.829887       0.407243       2.250279                    0.999192      20.140636      50.327324       0.796999       0.392079      -1.096764       0.000000       0.044217       0.073176       0.085498      -0.000000      -0.000000      -0.054140      -0.081348      -0.041115      -0.045286      -0.033822       0.079108              6.741070       8.596506      -0.000001      -0.000002       4.537518       1.734618       7.089186           0.000001
          403              N       4.505200      15.698851      11.668079       0.476906      20.089185 0.22311659E+03  0.43732753E+04                                 6.111516                            4.829886       0.407243       2.250279                    0.999192      20.140635      50.327322       0.796999       0.392079      -1.096763      -0.000000      -0.041264      -0.074881       0.085498      -0.000000      -0.000000      -0.053584      -0.082311      -0.044004      -0.045286      -0.033822       0.079108              6.741069       8.596508      -0.000002      -0.000002       4.949045       1.972212       6.677653           0.000001
          404              N       4.505200       9.056822       7.761565       0.476907      20.089135 0.22311577E+03  0.43732567E+04                                 6.111506                            4.829876       0.407245       2.250280                    0.999192      20.140635      50.327361       0.797000       0.392078      -1.096763      -0.000000       0.085481       0.001705       0.085498       0.000000      -0.000000      -0.000556       0.011462       0.237318      -0.045287      -0.033822       0.079108              6.741060       8.596509       0.000003      -0.000000       7.953464      -0.237597       3.673207           0.000001
          405              N       4.505200      15.760977       3.962655       0.476907      20.089135 0.22311577E+03  0.43732574E+04                                 6.111507                            4.829877       0.407241       2.250279                    0.999192      20.140646      50.327419       0.797000       0.392079      -1.096763      -0.000000      -0.044217       0.073176       0.085498      -0.000000       0.000000       0.054140      -0.081349      -0.041116      -0.045286      -0.033822       0.079108              6.741061       8.596505      -0.000001       0.000003       4.537512      -1.734612       7.089168           0.000001
          406              N      13.515600      -2.193301      11.724220       0.476906      20.089185 0.22311659E+03  0.43732753E+04                                 6.111516                            4.829886       0.407243       2.250279                    0.999192      20.140635      50.327322       0.796999       0.392079      -1.096763      -0.000000       0.041264       0.074881       0.085498       0.000000       0.000000      -0.053584      -0.082311      -0.044004      -0.045286      -0.033822       0.079108              6.741069       8.596508       0.000002       0.000002       4.949045       1.972212       6.677653           0.000001
          407              N      13.515600       4.448728      15.630734       0.476907      20.089135 0.22311577E+03  0.43732566E+04                                 6.111506                            4.829876       0.407245       2.250280                    0.999192      20.140635      50.327362       0.797000       0.392079      -1.096763      -0.000000      -0.085481      -0.001705       0.085498      -0.000000       0.000000      -0.000556       0.011462       0.237318      -0.045287      -0.033822       0.079108              6.741060       8.596509      -0.000003       0.000000       7.953464      -0.237597       3.673207           0.000001
          408              N      13.515600      -2.255427      19.429644       0.476907      20.089135 0.22311577E+03  0.43732574E+04                                 6.111507                            4.829877       0.407242       2.250279                    0.999192      20.140646      50.327418       0.797000       0.392079      -1.096763      -0.000000       0.044217      -0.073176       0.085498       0.000000      -0.000000       0.054140      -0.081349      -0.041116      -0.045286      -0.033822       0.079108              6.741061       8.596504       0.000001      -0.000003       4.537511      -1.734612       7.089168           0.000001
          409              O      12.439758       1.913736      12.222476      -0.317077      24.754556 0.36015077E+03  0.78418809E+04                                 6.782807                            5.950109       0.619019       2.303318                    0.996339      24.350349      61.150323       0.763086       0.368635      -1.130145       0.045502       0.000378      -0.000035       0.045504       0.056617      -0.097098       0.071888       0.067398      -0.227927      -0.170367       0.046487       0.123880              7.282426       9.895284       1.098429      -1.820301       5.876409      -0.576685       6.075584           0.000003
          410              O      12.439758      -3.877443      15.623717      -0.317077      24.754719 0.36015374E+03  0.78419636E+04                                 6.782846                            5.950142       0.619013       2.303315                    0.996339      24.350389      61.150543       0.763082       0.368636      -1.130144       0.045502      -0.000219      -0.000311       0.045504      -0.112397      -0.000480      -0.001195       0.189852       0.139438      -0.170367       0.046487       0.123880              7.282468       9.895340      -2.125655      -0.041124       6.525254       0.202095       5.426809           0.000003
          411              O      12.439758       1.963707      18.938405      -0.317076      24.754020 0.36014123E+03  0.78416154E+04                                 6.782683                            5.950007       0.619050       2.303330                    0.996339      24.350197      61.149571       0.763097       0.368632      -1.130148       0.045501      -0.000160       0.000343       0.045503       0.055783       0.097582      -0.070695       0.065340      -0.234106      -0.170366       0.046483       0.123883              7.282285       9.895065       1.027191       1.861386       5.526276       0.374584       6.425514           0.000003
          412              O       3.429358      11.591814      11.169823      -0.317077      24.754557 0.36015077E+03  0.78418809E+04                                 6.782807                            5.950109       0.619019       2.303318                    0.996339      24.350349      61.150323       0.763086       0.368635      -1.130145       0.045502      -0.000378       0.000035       0.045504      -0.056617       0.097098       0.071888       0.067398      -0.227927      -0.170367       0.046487       0.123880              7.282426       9.895284      -1.098429       1.820301       5.876409      -0.576685       6.075584           0.000003
          413              O       3.429358      17.382993       7.768582      -0.317077      24.754717 0.36015370E+03  0.78419626E+04                                 6.782846                            5.950142       0.619013       2.303315                    0.996339      24.350388      61.150540       0.763082       0.368636      -1.130144       0.045502       0.000219       0.000311       0.045504       0.112397       0.000480      -0.001195       0.189852       0.139438      -0.170367       0.046487       0.123880              7.282467       9.895340       2.125655       0.041125       6.525253       0.202095       5.426809           0.000003
          414              O       3.429358      11.541843       4.453894      -0.317076      24.754023 0.36014126E+03  0.78416164E+04                                 6.782683                            5.950008       0.619050       2.303330                    0.996339      24.350197      61.149573       0.763097       0.368632      -1.130148       0.045501       0.000160      -0.000343       0.045503      -0.055783      -0.097582      -0.070695       0.065340      -0.234106      -0.170366       0.046483       0.123883              7.282286       9.895066      -1.027191      -1.861387       5.526277       0.374584       6.425514           0.000003
          415              O       5.581042      15.419286      11.169823      -0.317076      24.754022 0.36014118E+03  0.78416142E+04                                 6.782683                            5.950007       0.619050       2.303330                    0.996339      24.350196      61.149571       0.763097       0.368632      -1.130148      -0.045501       0.000377       0.000033       0.045503      -0.056617      -0.097100      -0.071886       0.067403      -0.227917      -0.170366       0.046483       0.123883              7.282286       9.895068      -1.098412      -1.820266       5.876305       0.576673       6.075484           0.000003
          416              O       5.581042       9.628107       7.768582      -0.317077      24.754555 0.36015076E+03  0.78418805E+04                                 6.782807                            5.950109       0.619019       2.303318                    0.996339      24.350349      61.150321       0.763086       0.368635      -1.130145      -0.045502      -0.000219       0.000310       0.045504       0.112397      -0.000483       0.001188       0.189853       0.139438      -0.170367       0.046487       0.123880              7.282425       9.895282       2.125642      -0.041119       6.525214      -0.202098       5.426779           0.000003
          417              O       5.581042      15.469257       4.453894      -0.317077      24.754721 0.36015383E+03  0.78419660E+04                                 6.782847                            5.950143       0.619013       2.303315                    0.996339      24.350389      61.150545       0.763082       0.368636      -1.130144      -0.045502      -0.000160      -0.000345       0.045504      -0.055783       0.097579       0.070696       0.065334      -0.234118      -0.170367       0.046487       0.123880              7.282468       9.895340      -1.027214       1.861433       5.526402      -0.374594       6.425662           0.000003
          418              O      14.591442      -1.913736      12.222476      -0.317076      24.754020 0.36014116E+03  0.78416136E+04                                 6.782683                            5.950007       0.619050       2.303330                    0.996339      24.350196      61.149570       0.763097       0.368632      -1.130148      -0.045501      -0.000377      -0.000033       0.045503       0.056617       0.097100      -0.071886       0.067403      -0.227917      -0.170366       0.046483       0.123883              7.282285       9.895068       1.098412       1.820266       5.876304       0.576673       6.075484           0.000003
          419              O      14.591442       3.877443      15.623717      -0.317077      24.754556 0.36015078E+03  0.78418811E+04                                 6.782807                            5.950109       0.619019       2.303318                    0.996339      24.350349      61.150322       0.763086       0.368635      -1.130145      -0.045502       0.000219      -0.000310       0.045504      -0.112397       0.000483       0.001188       0.189853       0.139438      -0.170367       0.046487       0.123880              7.282425       9.895283      -2.125642       0.041119       6.525214      -0.202098       5.426779           0.000003
          420              O      14.591442      -1.963707      18.938405      -0.317077      24.754720 0.36015381E+03  0.78419655E+04                                 6.782847                            5.950143       0.619013       2.303315                    0.996339      24.350389      61.150544       0.763082       0.368636      -1.130144      -0.045502       0.000160       0.000345       0.045504       0.055783      -0.097579       0.070696       0.065334      -0.234118      -0.170367       0.046487       0.123880              7.282468       9.895339       1.027214      -1.861433       5.526402      -0.374594       6.425662           0.000003
          421              O       5.581042      11.591814      11.169823      -0.317076      24.754533 0.36015038E+03  0.78418703E+04                                 6.782803                            5.950106       0.619020       2.303319                    0.996339      24.350335      61.150280       0.763086       0.368635      -1.130145      -0.045502      -0.000378       0.000035       0.045503       0.056617      -0.097097       0.071888       0.067399      -0.227927      -0.170367       0.046487       0.123880              7.282421       9.895278       1.098427      -1.820297       5.876405      -0.576685       6.075580           0.000003
          422              O       5.581042      17.382993       7.768582      -0.317077      24.754698 0.36015339E+03  0.78419541E+04                                 6.782843                            5.950140       0.619015       2.303316                    0.996339      24.350375      61.150502       0.763082       0.368636      -1.130144      -0.045502       0.000219       0.000311       0.045504      -0.112397      -0.000480      -0.001195       0.189853       0.139437      -0.170366       0.046487       0.123880              7.282464       9.895335      -2.125650      -0.041124       6.525251       0.202095       5.426806           0.000002
          423              O       5.581042      11.541843       4.453894      -0.317075      24.754002 0.36014092E+03  0.78416071E+04                                 6.782680                            5.950005       0.619052       2.303331                    0.996339      24.350184      61.149534       0.763097       0.368632      -1.130148      -0.045501       0.000160      -0.000343       0.045502       0.055783       0.097581      -0.070695       0.065341      -0.234106      -0.170366       0.046483       0.123883              7.282282       9.895060       1.027189       1.861382       5.526273       0.374584       6.425511           0.000003
          424              O      14.591442       1.913736      12.222476      -0.317076      24.754534 0.36015038E+03  0.78418704E+04                                 6.782803                            5.950106       0.619021       2.303319                    0.996339      24.350335      61.150280       0.763086       0.368635      -1.130145      -0.045502       0.000378      -0.000035       0.045503      -0.056617       0.097097       0.071888       0.067399      -0.227927      -0.170367       0.046487       0.123880              7.282421       9.895278      -1.098427       1.820297       5.876405      -0.576685       6.075580           0.000003
          425              O      14.591442      -3.877443      15.623717      -0.317077      24.754699 0.36015340E+03  0.78419546E+04                                 6.782844                            5.950140       0.619015       2.303316                    0.996339      24.350375      61.150503       0.763082       0.368636      -1.130144      -0.045502      -0.000219      -0.000311       0.045504       0.112397       0.000480      -0.001195       0.189853       0.139437      -0.170366       0.046487       0.123880              7.282464       9.895335       2.125650       0.041124       6.525251       0.202095       5.426806           0.000003
          426              O      14.591442       1.963707      18.938405      -0.317075      24.754002 0.36014091E+03  0.78416070E+04                                 6.782680                            5.950006       0.619052       2.303331                    0.996339      24.350183      61.149532       0.763097       0.368632      -1.130148      -0.045501      -0.000160       0.000343       0.045502      -0.055783      -0.097581      -0.070695       0.065341      -0.234106      -0.170366       0.046483       0.123883              7.282282       9.895060      -1.027189      -1.861382       5.526273       0.374584       6.425512           0.000003
          427              O      12.439758      -1.913736      12.222476      -0.317075      24.754000 0.36014082E+03  0.78416044E+04                                 6.782680                            5.950005       0.619052       2.303331                    0.996339      24.350183      61.149531       0.763097       0.368632      -1.130148       0.045501      -0.000377      -0.000034       0.045502      -0.056617      -0.097100      -0.071886       0.067404      -0.227917      -0.170366       0.046483       0.123883              7.282281       9.895062      -1.098410      -1.820262       5.876301       0.576673       6.075481           0.000003
          428              O      12.439758       3.877443      15.623717      -0.317076      24.754533 0.36015040E+03  0.78418707E+04                                 6.782804                            5.950107       0.619021       2.303319                    0.996339      24.350334      61.150278       0.763086       0.368635      -1.130145       0.045502       0.000219      -0.000310       0.045503       0.112397      -0.000483       0.001188       0.189853       0.139437      -0.170367       0.046487       0.123880              7.282421       9.895277       2.125637      -0.041118       6.525212      -0.202098       5.426775           0.000003
          429              O      12.439758      -1.963707      18.938405      -0.317077      24.754698 0.36015343E+03  0.78419551E+04                                 6.782843                            5.950140       0.619015       2.303316                    0.996339      24.350375      61.150501       0.763082       0.368636      -1.130144       0.045502       0.000159       0.000345       0.045504      -0.055783       0.097579       0.070696       0.065334      -0.234118      -0.170366       0.046487       0.123880              7.282464       9.895333      -1.027212       1.861428       5.526399      -0.374594       6.425659           0.000003
          430              O       3.429358      15.419286      11.169823      -0.317075      24.753998 0.36014078E+03  0.78416033E+04                                 6.782679                            5.950004       0.619052       2.303331                    0.996339      24.350183      61.149529       0.763097       0.368632      -1.130148       0.045501       0.000377       0.000034       0.045502       0.056617       0.097100      -0.071886       0.067404      -0.227917      -0.170366       0.046483       0.123883              7.282281       9.895061       1.098410       1.820262       5.876301       0.576673       6.075480           0.000003
          431              O       3.429358       9.628107       7.768582      -0.317076      24.754533 0.36015039E+03  0.78418706E+04                                 6.782804                            5.950107       0.619021       2.303319                    0.996339      24.350334      61.150278       0.763086       0.368635      -1.130145       0.045502      -0.000219       0.000310       0.045503      -0.112397       0.000483       0.001188       0.189853       0.139437      -0.170367       0.046487       0.123880              7.282421       9.895277      -2.125637       0.041118       6.525212      -0.202098       5.426775           0.000003
          432              O       3.429358      15.469257       4.453894      -0.317077      24.754699 0.36015344E+03  0.78419556E+04                                 6.782843                            5.950140       0.619014       2.303316                    0.996339      24.350375      61.150502       0.763082       0.368636      -1.130144       0.045502      -0.000159      -0.000345       0.045504       0.055783      -0.097579       0.070696       0.065334      -0.234118      -0.170366       0.046487       0.123880              7.282464       9.895334       1.027212      -1.861428       5.526399      -0.374594       6.425659           0.000003

******************************************************
Auxiliary information for the entire system
The total spin magnetic moment of the unit cell is   0.000004
The total net atomic charge of the unit cell is   -0.000000
Accuracy of reproducing the electrostatic potential in the unit cell:
  The inner radius (bohr) =    5.0000
  The outer radius (bohr) =   12.0000
  Valid grid points have density less than (e/(bohr^3)) =    0.0001
  The number of valid grid points were=      1312992
  The rms potential error without charges in kcal/mol is=     12.78485
  The rms potential error with partial charges in kcal/mol is=      1.19331
  The RRMSE value at monopole order=      0.09334
  The rms potential error with partial charges and cloud penetration in kcal/mol is=      1.18626
  The RRMSE value at monopole order with cloud penetration is=      0.09279
  The rms potential error with partial charges and atomic dipoles in kcal/mol is=      0.74701
  The RRMSE value at dipole order=      0.05843
  The rms potential error with partial charges, atomic dipoles and cloud penetration in kcal/mol is=      0.74318
  The RRMSE value at dipole order with cloud penetration=      0.05813

******************************************************
The electron densities and ab initio electrostatic potential were computed in VASP using the PBE functional and
projector augmented wave method. See the main text of the journal article for a description of computational details.
The atomic charges, dipoles, and quadrupoles were computed with the DDEC6 method as described in
(a) T. A. Manz and N. Gabaldon Limas, RSC Adv. 6 (2016) 47771-47801 DOI: 10.1039/c6ra04656h
(b) N. Gabaldon Limas and T. A. Manz, RSC Adv. 8 (2018) 2678-2707 DOI: 10.1039/c7ra11829e.
For each atom in the material, the electron cloud parameters were fit to the spherically averaged atom-in-material
electron density using radial positions for which this density was between 10^-4 and 10^-2 electrons per cubic bohr.
The polarizabilities, dispersion coefficients, and quantum Drude oscillator (QDO) parameters were fit using the MCLF method.
The magnetic structure of the system was optimized in VASP from the default ferromagnetic initial guess using spin polarization.
The atomic spin moments (ASMs) were computed on this optimized magnetic structure using the DDEC6 partition as inputs
to the method of T. A. Manz and D. S. Sholl, J. Chem. Theory Comput. 7 (2011) 4146-4164 DOI: 10.1021/ct200539n.
The RMSE and RRMSE were computed using a uniform grid with Ewald summation.
