# Supplementary material for: A collection of forcefield precursors for metal–organic frameworks
Source: RSC Adv. 2019 Nov 13;9(63):36492–507. doi: 10.1039/c9ra07327b (PMC9075174; doi:10.1039/c9ra07327b)
Supplement: RA-009-C9RA07327B-s4181 [file RA-009-C9RA07327B-s4181.xyz]

  432
jmolscript: load "" {1 1 1} spacegroup "x,y,z" unitcell [{     18.020800     0.000000     0.000000 }, {      0.000000    27.011100     0.000000 }, {      0.000000   -13.505550    23.392299 }]
Zn    10.445937     2.998772    10.374952     0.629399
Zn    10.445937    -6.019964    15.607810     0.629399
Zn    10.445937     3.021192    20.801836     0.629397
Zn     1.435537    10.506778    13.017347     0.629399
Zn     1.435537    19.525514     7.784489     0.629399
Zn     1.435537    10.484358     2.590463     0.629397
Zn     7.574863    16.504322    13.017347     0.629397
Zn     7.574863     7.485586     7.784489     0.629399
Zn     7.574863    16.526742     2.590463     0.629399
Zn    16.585263    -2.998772    10.374952     0.629397
Zn    16.585263     6.019964    15.607810     0.629399
Zn    16.585263    -3.021192    20.801836     0.629399
Zn     7.574863    10.506778    13.017347     0.629399
Zn     7.574863    19.525514     7.784489     0.629399
Zn     7.574863    10.484358     2.590463     0.629397
Zn    16.585263     2.998772    10.374952     0.629399
Zn    16.585263    -6.019964    15.607810     0.629399
Zn    16.585263     3.021192    20.801836     0.629397
Zn    10.445937    -2.998772    10.374952     0.629397
Zn    10.445937     6.019964    15.607810     0.629399
Zn    10.445937    -3.021192    20.801836     0.629399
Zn     1.435537    16.504322    13.017347     0.629397
Zn     1.435537     7.485586     7.784489     0.629399
Zn     1.435537    16.526742     2.590463     0.629399
H      8.022860     1.233057     9.312474     0.105422
H     12.291988     4.274507     8.124145     0.113052
H      7.784986     3.966580    11.904341     0.107073
H      9.558232     2.911797     7.214185     0.107085
H      8.022860    -6.057239    17.668203     0.105423
H     12.291988    -8.607087    15.628395     0.113052
H      7.784986    -5.179378    14.004969     0.107073
H      9.558232    -8.713781    17.263517     0.107084
H      8.022860     4.824182    19.803920     0.105422
H     12.291988     4.332580    23.032058     0.113052
H      7.784986     1.212798    20.875288     0.107073
H      9.558232     5.801984    22.306896     0.107083
H     17.033260    12.272493    14.079825     0.105422
H      3.281588     9.231043    15.268154     0.113052
H     16.795386     9.538970    11.487958     0.107073
H      0.547832    10.593753    16.178114     0.107085
H     17.033260    19.562789     5.724096     0.105423
H      3.281588    22.112637     7.763904     0.113052
H     16.795386    18.684928     9.387330     0.107073
H      0.547832    22.219331     6.128782     0.107084
H     17.033260     8.681368     3.588379     0.105422
H      3.281588     9.172970     0.360241     0.113052
H     16.795386    12.292752     2.517011     0.107073
H      0.547832     7.703566     1.085403     0.107083
H      9.997940    14.738607    14.079825     0.105422
H      5.728812    17.780057    15.268154     0.113052
H     10.235814    17.472130    11.487958     0.107073
H      8.462568    16.417347    16.178114     0.107082
H      9.997940     7.448311     5.724096     0.105422
H      5.728812     4.898463     7.763904     0.113052
H     10.235814     8.326172     9.387330     0.107073
H      8.462568     4.791769     6.128782     0.107084
H      9.997940    18.329732     3.588379     0.105423
H      5.728812    17.838130     0.360241     0.113052
H     10.235814    14.718348     2.517011     0.107073
H      8.462568    19.307534     1.085403     0.107083
H      0.987540    -1.233057     9.312474     0.105422
H     14.739212    -4.274507     8.124145     0.113052
H      1.225414    -3.966580    11.904341     0.107073
H     17.472968    -2.911797     7.214185     0.107082
H      0.987540     6.057239    17.668203     0.105422
H     14.739212     8.607087    15.628395     0.113052
H      1.225414     5.179378    14.004969     0.107073
H     17.472968     8.713781    17.263517     0.107084
H      0.987540    -4.824182    19.803920     0.105423
H     14.739212    -4.332580    23.032058     0.113052
H      1.225414    -1.212798    20.875288     0.107073
H     17.472968    -5.801984    22.306896     0.107083
H      9.997940    12.272493    14.079825     0.105421
H      5.728812     9.231043    15.268154     0.113050
H     10.235814     9.538970    11.487958     0.107070
H      8.462568    10.593753    16.178114     0.107085
H      9.997940    19.562789     5.724096     0.105422
H      5.728812    22.112637     7.763904     0.113050
H     10.235814    18.684928     9.387330     0.107070
H      8.462568    22.219331     6.128782     0.107084
H      9.997940     8.681368     3.588379     0.105421
H      5.728812     9.172970     0.360241     0.113050
H     10.235814    12.292752     2.517011     0.107070
H      8.462568     7.703566     1.085403     0.107083
H      0.987540     1.233057     9.312474     0.105421
H     14.739212     4.274507     8.124145     0.113050
H      1.225414     3.966580    11.904341     0.107070
H     17.472968     2.911797     7.214185     0.107085
H      0.987540    -6.057239    17.668203     0.105422
H     14.739212    -8.607087    15.628395     0.113050
H      1.225414    -5.179378    14.004969     0.107070
H     17.472968    -8.713781    17.263517     0.107084
H      0.987540     4.824182    19.803920     0.105421
H     14.739212     4.332580    23.032058     0.113050
H      1.225414     1.212798    20.875288     0.107070
H     17.472968     5.801984    22.306896     0.107083
H      8.022860    -1.233057     9.312474     0.105421
H     12.291988    -4.274507     8.124145     0.113050
H      7.784986    -3.966580    11.904341     0.107070
H      9.558232    -2.911797     7.214185     0.107082
H      8.022860     6.057239    17.668203     0.105421
H     12.291988     8.607087    15.628395     0.113050
H      7.784986     5.179378    14.004969     0.107070
H      9.558232     8.713781    17.263517     0.107084
H      8.022860    -4.824182    19.803920     0.105422
H     12.291988    -4.332580    23.032058     0.113050
H      7.784986    -1.212798    20.875288     0.107070
H      9.558232    -5.801984    22.306896     0.107083
H     17.033260    14.738607    14.079825     0.105421
H      3.281588    17.780057    15.268154     0.113050
H     16.795386    17.472130    11.487958     0.107070
H      0.547832    16.417347    16.178114     0.107082
H     17.033260     7.448311     5.724096     0.105421
H      3.281588     4.898463     7.763904     0.113050
H     16.795386     8.326172     9.387330     0.107070
H      0.547832     4.791769     6.128782     0.107084
H     17.033260    18.329732     3.588379     0.105422
H      3.281588    17.838130     0.360241     0.113050
H     16.795386    14.718348     2.517011     0.107070
H      0.547832    19.307534     1.085403     0.107083
H     11.333281    -0.000000    10.451679     0.034666
H     11.333281    -4.454130    18.166459     0.034667
H     11.333281     4.454130    18.166459     0.034666
H      2.322881    13.505550    12.940620     0.034666
H      2.322881    17.959680     5.225840     0.034667
H      2.322881     9.051420     5.225840     0.034666
H      6.687519    13.505550    12.940620     0.034666
H      6.687519     9.051420     5.225840     0.034666
H      6.687519    17.959680     5.225840     0.034666
H     15.697919    -0.000000    10.451679     0.034666
H     15.697919     4.454130    18.166459     0.034666
H     15.697919    -4.454130    18.166459     0.034667
H     11.304448     4.882932    12.775704     0.048468
H     11.304448    -4.882932    12.775704     0.048468
H     11.304448     0.000000    21.233190     0.048468
H      2.294048     8.622618    10.616595     0.048468
H      2.294048    18.388482    10.616595     0.048468
H      2.294048    13.505550     2.159109     0.048468
H      6.716352    18.388482    10.616595     0.048468
H      6.716352     8.622618    10.616595     0.048468
H      6.716352    13.505550     2.159109     0.048468
H     15.726752    -4.882932    12.775704     0.048468
H     15.726752     4.882932    12.775704     0.048468
H     15.726752     0.000000    21.233190     0.048468
H      9.010400     5.692589     9.859854     0.070844
H      9.010400    -7.812961    13.532445     0.070845
H      9.010400    15.625921     0.000000     0.070845
H      0.000000     7.812961    13.532445     0.070844
H      0.000000    -5.692589     9.859854     0.070845
H      0.000000    11.385179     0.000000     0.070845
H      9.010400     7.812961    13.532445     0.070844
H      9.010400    -5.692589     9.859854     0.070845
H      9.010400    11.385179     0.000000     0.070845
H      0.000000     5.692589     9.859854     0.070844
H      0.000000    -7.812961    13.532445     0.070845
H      0.000000    15.625921     0.000000     0.070845
C      8.675213     0.686082     9.689090    -0.114732
C     12.830810     3.889598     8.776791    -0.038206
C      8.534651     4.163761    12.414293    -0.092317
C      9.316754     3.709434     7.628697    -0.087851
C      8.675213    -5.457593    17.953589    -0.114733
C     12.830810    -7.849426    15.635413    -0.038205
C      8.534651    -4.836337    13.579230    -0.092318
C      9.316754    -8.753622    16.365486    -0.087850
C      8.675213     4.771511    19.141918    -0.114733
C     12.830810     3.959827    22.372395    -0.038206
C      8.534651     0.672576    20.791075    -0.092318
C      9.316754     5.044188    22.790415    -0.087851
C     17.685613    12.819468    13.703209    -0.114732
C      3.820410     9.615952    14.615508    -0.038206
C     17.545051     9.341789    10.978006    -0.092317
C      0.306354     9.796116    15.763602    -0.087851
C     17.685613    18.963143     5.438710    -0.114733
C      3.820410    21.354976     7.756886    -0.038205
C     17.545051    18.341887     9.813069    -0.092318
C      0.306354    22.259172     7.026813    -0.087850
C     17.685613     8.734039     4.250381    -0.114733
C      3.820410     9.545723     1.019904    -0.038206
C     17.545051    12.832974     2.601224    -0.092318
C      0.306354     8.461362     0.601884    -0.087851
C      9.345587    14.191632    13.703209    -0.114733
C      5.189990    17.395148    14.615508    -0.038207
C      9.486149    17.669311    10.978006    -0.092318
C      8.704046    17.214984    15.763602    -0.087837
C      9.345587     8.047957     5.438710    -0.114733
C      5.189990     5.656124     7.756886    -0.038206
C      9.486149     8.669213     9.813069    -0.092317
C      8.704046     4.751928     7.026813    -0.087837
C      9.345587    18.277061     4.250381    -0.114733
C      5.189990    17.465377     1.019904    -0.038206
C      9.486149    14.178126     2.601224    -0.092318
C      8.704046    18.549738     0.601884    -0.087836
C      0.335187    -0.686082     9.689090    -0.114733
C     14.200390    -3.889598     8.776791    -0.038206
C      0.475749    -4.163761    12.414293    -0.092318
C     17.714446    -3.709434     7.628697    -0.087837
C      0.335187     5.457593    17.953589    -0.114733
C     14.200390     7.849426    15.635413    -0.038206
C      0.475749     4.836337    13.579230    -0.092317
C     17.714446     8.753622    16.365486    -0.087837
C      0.335187    -4.771511    19.141918    -0.114733
C     14.200390    -3.959827    22.372395    -0.038206
C      0.475749    -0.672576    20.791075    -0.092318
C     17.714446    -5.044188    22.790415    -0.087836
C      9.345587    12.819468    13.703209    -0.114717
C      5.189990     9.615952    14.615508    -0.038177
C      9.486149     9.341789    10.978006    -0.092285
C      8.704046     9.796116    15.763602    -0.087851
C      9.345587    18.963143     5.438710    -0.114718
C      5.189990    21.354976     7.756886    -0.038177
C      9.486149    18.341887     9.813069    -0.092286
C      8.704046    22.259172     7.026813    -0.087850
C      9.345587     8.734039     4.250381    -0.114718
C      5.189990     9.545723     1.019904    -0.038178
C      9.486149    12.832974     2.601224    -0.092286
C      8.704046     8.461362     0.601884    -0.087851
C      0.335187     0.686082     9.689090    -0.114717
C     14.200390     3.889598     8.776791    -0.038177
C      0.475749     4.163761    12.414293    -0.092285
C     17.714446     3.709434     7.628697    -0.087851
C      0.335187    -5.457593    17.953589    -0.114718
C     14.200390    -7.849426    15.635413    -0.038177
C      0.475749    -4.836337    13.579230    -0.092286
C     17.714446    -8.753622    16.365486    -0.087850
C      0.335187     4.771511    19.141918    -0.114718
C     14.200390     3.959827    22.372395    -0.038178
C      0.475749     0.672576    20.791075    -0.092286
C     17.714446     5.044188    22.790415    -0.087851
C      8.675213    -0.686082     9.689090    -0.114718
C     12.830810    -3.889598     8.776791    -0.038178
C      8.534651    -4.163761    12.414293    -0.092286
C      9.316754    -3.709434     7.628697    -0.087837
C      8.675213     5.457593    17.953589    -0.114717
C     12.830810     7.849426    15.635413    -0.038177
C      8.534651     4.836337    13.579230    -0.092285
C      9.316754     8.753622    16.365486    -0.087837
C      8.675213    -4.771511    19.141918    -0.114718
C     12.830810    -3.959827    22.372395    -0.038177
C      8.534651    -0.672576    20.791075    -0.092286
C      9.316754    -5.044188    22.790415    -0.087836
C     17.685613    14.191632    13.703209    -0.114718
C      3.820410    17.395148    14.615508    -0.038178
C     17.545051    17.669311    10.978006    -0.092286
C      0.306354    17.214984    15.763602    -0.087837
C     17.685613     8.047957     5.438710    -0.114717
C      3.820410     5.656124     7.756886    -0.038177
C     17.545051     8.669213     9.813069    -0.092285
C      0.306354     4.751928     7.026813    -0.087837
C     17.685613    18.277061     4.250381    -0.114718
C      3.820410    17.465377     1.019904    -0.038177
C     17.545051    14.178126     2.601224    -0.092286
C      0.306354    18.549738     0.601884    -0.087836
C     10.405210     0.000000    10.388988     0.225617
C     10.405210    -4.508423    18.197805     0.225614
C     10.405210     4.508423    18.197805     0.225617
C      1.394810    13.505550    13.003311     0.225617
C      1.394810    18.013973     5.194494     0.225614
C      1.394810     8.997127     5.194494     0.225617
C      7.615590    13.505550    13.003311     0.225617
C      7.615590     8.997127     5.194494     0.225617
C      7.615590    18.013973     5.194494     0.225614
C     16.625990     0.000000    10.388988     0.225617
C     16.625990     4.508423    18.197805     0.225617
C     16.625990    -4.508423    18.197805     0.225614
C     13.515600     2.915848    10.460100     0.260274
C     13.515600    -5.904762    15.637050     0.260274
C     13.515600     2.988913    20.687447     0.260273
C      4.505200    10.589702    12.932199     0.260274
C      4.505200    19.410312     7.755249     0.260274
C      4.505200    10.516637     2.704852     0.260273
C      4.505200    16.421398    12.932199     0.260273
C      4.505200     7.600788     7.755249     0.260274
C      4.505200    16.494463     2.704852     0.260274
C     13.515600    -2.915848    10.460100     0.260273
C     13.515600     5.904762    15.637050     0.260274
C     13.515600    -2.988913    20.687447     0.260274
C     10.443054     4.581083    12.949977     0.192392
C     10.443054    -4.581083    12.949977     0.192394
C     10.443054     0.000000    20.884645     0.192394
C      1.432654     8.924467    10.442322     0.192392
C      1.432654    18.086633    10.442322     0.192394
C      1.432654    13.505550     2.507654     0.192394
C      7.577746    18.086633    10.442322     0.192394
C      7.577746     8.924467    10.442322     0.192392
C      7.577746    13.505550     2.507654     0.192394
C     16.588146    -4.581083    12.949977     0.192394
C     16.588146     4.581083    12.949977     0.192392
C     16.588146     0.000000    20.884645     0.192394
C      9.010400     5.227728     9.054691     0.119821
C      9.010400    -8.277822    14.337608     0.119820
C      9.010400    16.555643     0.000000     0.119820
C      0.000000     8.277822    14.337608     0.119821
C      0.000000    -5.227728     9.054691     0.119820
C      0.000000    10.455457     0.000000     0.119820
C      9.010400     8.277822    14.337608     0.119821
C      9.010400    -5.227728     9.054691     0.119820
C      9.010400    10.455457     0.000000     0.119820
C      0.000000     5.227728     9.054691     0.119821
C      0.000000    -8.277822    14.337608     0.119820
C      0.000000    16.555643     0.000000     0.119820
N      9.829265     1.117449    10.351092    -0.270432
N     12.391102     3.242412     9.873889    -0.304881
N      9.842961     3.811131    12.103409    -0.277993
N      9.521470     4.015065     8.933753    -0.271140
N      9.829265    -5.099966    17.249013    -0.270434
N     12.391102    -6.575717    15.647343    -0.304881
N      9.842961    -4.929256    14.040058    -0.277991
N      9.521470    -7.776226    15.448274    -0.271140
N      9.829265     3.982517    19.184492    -0.270432
N     12.391102     3.333305    21.263366    -0.304881
N      9.842961     1.118124    20.641131    -0.277992
N      9.521470     3.761161    22.402571    -0.271140
N      0.818865    12.388101    13.041207    -0.270432
N      3.380702    10.263138    13.518410    -0.304881
N      0.832561     9.694419    11.288890    -0.277993
N      0.511070     9.490485    14.458546    -0.271140
N      0.818865    18.605516     6.143286    -0.270434
N      3.380702    20.081267     7.744956    -0.304881
N      0.832561    18.434806     9.352241    -0.277991
N      0.511070    21.281776     7.944025    -0.271140
N      0.818865     9.523033     4.207807    -0.270432
N      3.380702    10.172245     2.128933    -0.304881
N      0.832561    12.387426     2.751168    -0.277992
N      0.511070     9.744389     0.989728    -0.271140
N      8.191535    14.622999    13.041207    -0.270432
N      5.629698    16.747962    13.518410    -0.304881
N      8.177839    17.316681    11.288890    -0.277992
N      8.499330    17.520615    14.458546    -0.271142
N      8.191535     8.405584     6.143286    -0.270432
N      5.629698     6.929833     7.744956    -0.304881
N      8.177839     8.576294     9.352241    -0.277993
N      8.499330     5.729324     7.944025    -0.271141
N      8.191535    17.488067     4.207807    -0.270434
N      5.629698    16.838855     2.128933    -0.304881
N      8.177839    14.623674     2.751168    -0.277991
N      8.499330    17.266711     0.989728    -0.271141
N     17.201935    -1.117449    10.351092    -0.270432
N     14.640098    -3.242412     9.873889    -0.304881
N     17.188239    -3.811131    12.103409    -0.277992
N     17.509730    -4.015065     8.933753    -0.271142
N     17.201935     5.099966    17.249013    -0.270432
N     14.640098     6.575717    15.647343    -0.304881
N     17.188239     4.929256    14.040058    -0.277993
N     17.509730     7.776226    15.448274    -0.271141
N     17.201935    -3.982517    19.184492    -0.270434
N     14.640098    -3.333305    21.263366    -0.304881
N     17.188239    -1.118124    20.641131    -0.277991
N     17.509730    -3.761161    22.402571    -0.271141
N      8.191535    12.388101    13.041207    -0.270434
N      5.629698    10.263138    13.518410    -0.304884
N      8.177839     9.694419    11.288890    -0.277996
N      8.499330     9.490485    14.458546    -0.271140
N      8.191535    18.605516     6.143286    -0.270435
N      5.629698    20.081267     7.744956    -0.304884
N      8.177839    18.434806     9.352241    -0.277995
N      8.499330    21.281776     7.944025    -0.271140
N      8.191535     9.523033     4.207807    -0.270434
N      5.629698    10.172245     2.128933    -0.304884
N      8.177839    12.387426     2.751168    -0.277995
N      8.499330     9.744389     0.989728    -0.271141
N     17.201935     1.117449    10.351092    -0.270434
N     14.640098     3.242412     9.873889    -0.304884
N     17.188239     3.811131    12.103409    -0.277996
N     17.509730     4.015065     8.933753    -0.271140
N     17.201935    -5.099966    17.249013    -0.270435
N     14.640098    -6.575717    15.647343    -0.304884
N     17.188239    -4.929256    14.040058    -0.277995
N     17.509730    -7.776226    15.448274    -0.271140
N     17.201935     3.982517    19.184492    -0.270434
N     14.640098     3.333305    21.263366    -0.304884
N     17.188239     1.118124    20.641131    -0.277995
N     17.509730     3.761161    22.402571    -0.271141
N      9.829265    -1.117449    10.351092    -0.270434
N     12.391102    -3.242412     9.873889    -0.304884
N      9.842961    -3.811131    12.103409    -0.277995
N      9.521470    -4.015065     8.933753    -0.271142
N      9.829265     5.099966    17.249013    -0.270434
N     12.391102     6.575717    15.647343    -0.304884
N      9.842961     4.929256    14.040058    -0.277996
N      9.521470     7.776226    15.448274    -0.271141
N      9.829265    -3.982517    19.184492    -0.270435
N     12.391102    -3.333305    21.263366    -0.304884
N      9.842961    -1.118124    20.641131    -0.277995
N      9.521470    -3.761161    22.402571    -0.271141
N      0.818865    14.622999    13.041207    -0.270434
N      3.380702    16.747962    13.518410    -0.304884
N      0.832561    17.316681    11.288890    -0.277995
N      0.511070    17.520615    14.458546    -0.271142
N      0.818865     8.405584     6.143286    -0.270434
N      3.380702     6.929833     7.744956    -0.304884
N      0.832561     8.576294     9.352241    -0.277996
N      0.511070     5.729324     7.944025    -0.271141
N      0.818865    17.488067     4.207807    -0.270435
N      3.380702    16.838855     2.128933    -0.304884
N      0.832561    14.623674     2.751168    -0.277995
N      0.511070    17.266711     0.989728    -0.271141
N     13.515600     2.193977    11.731940     0.477160
N     13.515600    -4.442381    15.626290     0.477159
N     13.515600     2.248404    19.426369     0.477159
N      4.505200    11.311573    11.660359     0.477160
N      4.505200    17.947931     7.766009     0.477159
N      4.505200    11.257146     3.965930     0.477159
N      4.505200    15.699527    11.660359     0.477159
N      4.505200     9.063169     7.766009     0.477160
N      4.505200    15.753954     3.965930     0.477159
N     13.515600    -2.193977    11.731940     0.477159
N     13.515600     4.442381    15.626290     0.477160
N     13.515600    -2.248404    19.426369     0.477159
O     12.440659     1.911035    12.228090    -0.319135
O     12.440659    -3.871231    15.623249    -0.319135
O     12.440659     1.960196    18.933259    -0.319134
O      3.430259    11.594515    11.164209    -0.319135
O      3.430259    17.376781     7.769050    -0.319135
O      3.430259    11.545354     4.459040    -0.319134
O      5.580141    15.416585    11.164209    -0.319134
O      5.580141     9.634319     7.769050    -0.319135
O      5.580141    15.465746     4.459040    -0.319135
O     14.590541    -1.911035    12.228090    -0.319134
O     14.590541     3.871231    15.623249    -0.319135
O     14.590541    -1.960196    18.933259    -0.319135
O      5.580141    11.594515    11.164209    -0.319135
O      5.580141    17.376781     7.769050    -0.319135
O      5.580141    11.545354     4.459040    -0.319134
O     14.590541     1.911035    12.228090    -0.319135
O     14.590541    -3.871231    15.623249    -0.319135
O     14.590541     1.960196    18.933259    -0.319134
O     12.440659    -1.911035    12.228090    -0.319134
O     12.440659     3.871231    15.623249    -0.319135
O     12.440659    -1.960196    18.933259    -0.319135
O      3.430259    15.416585    11.164209    -0.319134
O      3.430259     9.634319     7.769050    -0.319135
O      3.430259    15.465746     4.459040    -0.319135

The following XYZ coordinates are in angstroms. Other properties are in atomic units.
The sperically averaged electron density of each atom fit to a function of the form exp(a - br)
eigen_1, eigen_2 and eigen_3 are the three eigenvalues of traceless quadrupole moment tensor
  atom number  atomic symbol              X              Y              Z     net charge C6 coefficient C8 coefficient C10 coefficient fluctuating dipole atomic polarizability isotropic forcefield polarizability              a              b squared Pearson coefficient          <r^3>          <r^4>         wp_QDO          m_QDO          q_QDO       dipole_x       dipole_y       dipole_z         dipole            Qxy            Qxz            Qyz     Q(x^2-y^2)  Q(3z^2 - R^2)        eigen_1        eigen_2        eigen_3 static polarizability      alpha(xx)      alpha(xy)      alpha(xz)      alpha(yy)      alpha(yz)      alpha(zz) atomic spin moment
            1             Zn      10.445937       2.998772      10.374952       0.629399     115.726767 0.21970205E+04  0.72466437E+05                                18.812853                           14.977395       0.727419       2.046772                    0.996713      50.515694     138.463732       0.484991       0.382886      -1.161413       0.006348      -0.014035       0.013219       0.020298       0.016669       0.001247      -0.007447       0.090050      -0.000259      -0.049130       0.001076       0.048055             23.682995      22.889062      -2.459579       0.473409      29.359581      -0.499832      18.800342           0.000001
            2             Zn      10.445937      -6.019964      15.607810       0.629399     115.726552 0.21970152E+04  0.72466201E+05                                18.812817                           14.977366       0.727418       2.046772                    0.996713      50.515656     138.463468       0.484992       0.382886      -1.161413       0.006349       0.018465       0.005551       0.020299      -0.007254      -0.015060      -0.015719       0.049930      -0.120618      -0.049131       0.001077       0.048055             23.682964      22.888981       1.639810       1.893277      21.873039       4.822282      26.286870           0.000001
            3             Zn      10.445937       3.021192      20.801836       0.629397     115.727222 0.21970326E+04  0.72466945E+05                                18.812910                           14.977443       0.727410       2.046768                    0.996713      50.515805     138.464205       0.484990       0.382887      -1.161412       0.006348      -0.004426      -0.018762       0.020295      -0.009415       0.013811       0.023162       0.062829      -0.081936      -0.049130       0.001073       0.048057             23.683063      22.889165       0.819744      -2.366742      21.007271      -4.322328      27.152753           0.000001
            4             Zn       1.435537      10.506778      13.017347       0.629399     115.726769 0.21970206E+04  0.72466439E+05                                18.812854                           14.977395       0.727419       2.046772                    0.996713      50.515694     138.463734       0.484991       0.382886      -1.161413       0.006348       0.014035      -0.013219       0.020298      -0.016669      -0.001247      -0.007447       0.090050      -0.000259      -0.049130       0.001076       0.048055             23.682996      22.889063       2.459579      -0.473409      29.359582      -0.499832      18.800343           0.000001
            5             Zn       1.435537      19.525514       7.784489       0.629399     115.726553 0.21970152E+04  0.72466201E+05                                18.812817                           14.977366       0.727418       2.046772                    0.996713      50.515656     138.463468       0.484992       0.382886      -1.161413       0.006349      -0.018465      -0.005551       0.020299       0.007254       0.015060      -0.015719       0.049930      -0.120618      -0.049132       0.001077       0.048055             23.682964      22.888981      -1.639810      -1.893277      21.873039       4.822283      26.286871           0.000001
            6             Zn       1.435537      10.484358       2.590463       0.629397     115.727220 0.21970326E+04  0.72466944E+05                                18.812910                           14.977443       0.727410       2.046768                    0.996713      50.515805     138.464204       0.484990       0.382887      -1.161412       0.006348       0.004426       0.018762       0.020295       0.009415      -0.013811       0.023162       0.062829      -0.081936      -0.049130       0.001073       0.048057             23.683063      22.889164      -0.819743       2.366742      21.007271      -4.322328      27.152753           0.000001
            7             Zn       7.574863      16.504322      13.017347       0.629397     115.727261 0.21970325E+04  0.72466942E+05                                18.812915                           14.977443       0.727409       2.046768                    0.996713      50.515810     138.464233       0.484990       0.382887      -1.161412      -0.006348      -0.014035      -0.013214       0.020295      -0.016668       0.001249       0.007444       0.090053      -0.000265      -0.049130       0.001073       0.048057             23.683073      22.889175       2.459533       0.473448      29.359646       0.499906      18.800399           0.000001
            8             Zn       7.574863       7.485586       7.784489       0.629399     115.726789 0.21970209E+04  0.72466454E+05                                18.812857                           14.977397       0.727418       2.046772                    0.996713      50.515699     138.463760       0.484991       0.382886      -1.161413      -0.006348       0.018465      -0.005545       0.020298       0.007254      -0.015059       0.015717       0.049930      -0.120621      -0.049130       0.001076       0.048055             23.683000      22.889066      -1.639770       1.893352      21.873019      -4.822204      26.286915           0.000001
            9             Zn       7.574863      16.526742       2.590463       0.629399     115.726554 0.21970163E+04  0.72466247E+05                                18.812819                           14.977371       0.727417       2.046771                    0.996713      50.515661     138.463497       0.484992       0.382886      -1.161413      -0.006348      -0.004425       0.018766       0.020299       0.009415       0.013812      -0.023164       0.062825      -0.081934      -0.049131       0.001077       0.048055             23.682963      22.888984      -0.819719      -2.366760      21.007186       4.322383      27.152720           0.000001
           10             Zn      16.585263      -2.998772      10.374952       0.629397     115.727261 0.21970325E+04  0.72466943E+05                                18.812915                           14.977443       0.727409       2.046768                    0.996713      50.515810     138.464234       0.484990       0.382887      -1.161412      -0.006348       0.014035       0.013214       0.020295       0.016668      -0.001249       0.007444       0.090053      -0.000265      -0.049130       0.001073       0.048057             23.683073      22.889175      -2.459533      -0.473448      29.359645       0.499906      18.800399           0.000001
           11             Zn      16.585263       6.019964      15.607810       0.629399     115.726793 0.21970210E+04  0.72466457E+05                                18.812857                           14.977397       0.727418       2.046772                    0.996713      50.515700     138.463763       0.484991       0.382886      -1.161413      -0.006348      -0.018465       0.005545       0.020298      -0.007254       0.015059       0.015717       0.049930      -0.120621      -0.049130       0.001076       0.048055             23.683001      22.889067       1.639770      -1.893352      21.873020      -4.822204      26.286915           0.000001
           12             Zn      16.585263      -3.021192      20.801836       0.629399     115.726557 0.21970164E+04  0.72466250E+05                                18.812819                           14.977371       0.727417       2.046771                    0.996713      50.515662     138.463500       0.484992       0.382886      -1.161413      -0.006348       0.004425      -0.018766       0.020299      -0.009415      -0.013812      -0.023164       0.062825      -0.081934      -0.049131       0.001077       0.048055             23.682964      22.888985       0.819719       2.366760      21.007186       4.322383      27.152721           0.000001
           13             Zn       7.574863      10.506778      13.017347       0.629399     115.726955 0.21970245E+04  0.72466612E+05                                18.812881                           14.977414       0.727412       2.046770                    0.996713      50.515736     138.463954       0.484990       0.382886      -1.161412      -0.006349       0.014035      -0.013219       0.020298       0.016668       0.001248      -0.007446       0.090049      -0.000259      -0.049130       0.001076       0.048054             23.683035      22.889096      -2.459596       0.473426      29.359637      -0.499843      18.800371           0.000001
           14             Zn       7.574863      19.525514       7.784489       0.629399     115.726744 0.21970193E+04  0.72466380E+05                                18.812845                           14.977385       0.727412       2.046769                    0.996713      50.515699     138.463693       0.484991       0.382886      -1.161413      -0.006349      -0.018465      -0.005551       0.020300      -0.007254      -0.015060      -0.015719       0.049930      -0.120616      -0.049131       0.001077       0.048054             23.683003      22.889016       1.639834       1.893283      21.873084       4.822300      26.286910           0.000001
           15             Zn       7.574863      10.484358       2.590463       0.629397     115.727408 0.21970366E+04  0.72467119E+05                                18.812938                           14.977462       0.727403       2.046766                    0.996713      50.515847     138.464426       0.484989       0.382887      -1.161412      -0.006348       0.004426       0.018762       0.020295      -0.009416       0.013810       0.023162       0.062828      -0.081936      -0.049130       0.001073       0.048056             23.683102      22.889198       0.819737      -2.366765      21.007296      -4.322335      27.152811           0.000001
           16             Zn      16.585263       2.998772      10.374952       0.629399     115.726953 0.21970245E+04  0.72466611E+05                                18.812880                           14.977414       0.727412       2.046770                    0.996713      50.515736     138.463952       0.484990       0.382886      -1.161412      -0.006349      -0.014035       0.013219       0.020298      -0.016668      -0.001248      -0.007446       0.090049      -0.000259      -0.049130       0.001076       0.048054             23.683034      22.889096       2.459597      -0.473426      29.359635      -0.499843      18.800370           0.000001
           17             Zn      16.585263      -6.019964      15.607810       0.629399     115.726745 0.21970193E+04  0.72466379E+05                                18.812845                           14.977385       0.727412       2.046769                    0.996713      50.515699     138.463693       0.484991       0.382886      -1.161413      -0.006349       0.018465       0.005551       0.020300       0.007254       0.015060      -0.015719       0.049930      -0.120616      -0.049131       0.001077       0.048054             23.683004      22.889016      -1.639833      -1.893282      21.873084       4.822300      26.286911           0.000001
           18             Zn      16.585263       3.021192      20.801836       0.629397     115.727407 0.21970366E+04  0.72467118E+05                                18.812937                           14.977461       0.727403       2.046766                    0.996713      50.515847     138.464424       0.484989       0.382887      -1.161412      -0.006348      -0.004426      -0.018762       0.020295       0.009416      -0.013810       0.023162       0.062828      -0.081936      -0.049130       0.001073       0.048056             23.683101      22.889198      -0.819737       2.366766      21.007296      -4.322334      27.152811           0.000001
           19             Zn      10.445937      -2.998772      10.374952       0.629397     115.727452 0.21970366E+04  0.72467120E+05                                18.812943                           14.977462       0.727402       2.046766                    0.996713      50.515853     138.464458       0.484989       0.382887      -1.161412       0.006348       0.014035       0.013214       0.020295      -0.016668       0.001249       0.007444       0.090052      -0.000265      -0.049129       0.001073       0.048056             23.683113      22.889209       2.459550       0.473465      29.359701       0.499917      18.800427           0.000001
           20             Zn      10.445937       6.019964      15.607810       0.629399     115.726981 0.21970250E+04  0.72466632E+05                                18.812885                           14.977416       0.727411       2.046769                    0.996713      50.515742     138.463985       0.484990       0.382887      -1.161412       0.006349      -0.018465       0.005545       0.020298       0.007253      -0.015059       0.015717       0.049929      -0.120620      -0.049130       0.001076       0.048054             23.683040      22.889101      -1.639794       1.893358      21.873065      -4.822221      26.286954           0.000001
           21             Zn      10.445937      -3.021192      20.801836       0.629399     115.726744 0.21970203E+04  0.72466424E+05                                18.812847                           14.977390       0.727411       2.046769                    0.996713      50.515704     138.463721       0.484991       0.382886      -1.161413       0.006349       0.004425      -0.018766       0.020299       0.009416       0.013812      -0.023164       0.062824      -0.081933      -0.049131       0.001077       0.048054             23.683003      22.889019      -0.819713      -2.366784      21.007212       4.322389      27.152779           0.000001
           22             Zn       1.435537      16.504322      13.017347       0.629397     115.727455 0.21970366E+04  0.72467123E+05                                18.812943                           14.977462       0.727402       2.046766                    0.996713      50.515854     138.464460       0.484989       0.382887      -1.161412       0.006348      -0.014035      -0.013214       0.020295       0.016668      -0.001249       0.007444       0.090052      -0.000265      -0.049129       0.001073       0.048056             23.683113      22.889209      -2.459550      -0.473466      29.359701       0.499917      18.800427           0.000001
           23             Zn       1.435537       7.485586       7.784489       0.629399     115.726982 0.21970250E+04  0.72466633E+05                                18.812885                           14.977416       0.727411       2.046769                    0.996713      50.515742     138.463986       0.484990       0.382887      -1.161412       0.006349       0.018465      -0.005545       0.020298      -0.007253       0.015059       0.015717       0.049929      -0.120620      -0.049130       0.001076       0.048054             23.683040      22.889101       1.639794      -1.893358      21.873065      -4.822221      26.286955           0.000001
           24             Zn       1.435537      16.526742       2.590463       0.629399     115.726744 0.21970203E+04  0.72466424E+05                                18.812847                           14.977390       0.727411       2.046769                    0.996713      50.515704     138.463721       0.484991       0.382886      -1.161413       0.006349      -0.004425       0.018766       0.020299      -0.009416      -0.013812      -0.023164       0.062824      -0.081933      -0.049131       0.001077       0.048054             23.683003      22.889018       0.819713       2.366784      21.007211       4.322389      27.152778           0.000001
           25              H       8.022860       1.233057       9.312474       0.105422       1.493226 0.10907013E+02  0.11462581E+03                                 2.097913                            1.893161      -1.052904       2.371324                    0.997445       3.600342      10.114412       0.472965       1.232255      -0.722392      -0.031934       0.023746      -0.022092       0.045516      -0.002406       0.028439       0.005471      -0.004692      -0.047435      -0.036247       0.010903       0.025344              2.228433       2.323816      -0.673368       0.395464       2.607915      -0.413114       1.753568          -0.000001
           26              H      12.291988       4.274507       8.124145       0.113052       1.303935 0.91552863E+01  0.91977099E+02                                 1.902453                            1.721509      -0.983386       2.414070                    0.998165       3.415053       9.340703       0.502250       1.213886      -0.726046      -0.022248       0.022632      -0.033669       0.046269      -0.000681      -0.002314      -0.024163       0.012711       0.020484      -0.027139       0.002957       0.024182              2.009426       2.281685      -0.410571       0.600385       1.702118      -0.432468       2.044475          -0.000000
           27              H       7.784986       3.966580      11.904341       0.107073       1.400345 0.10326891E+02  0.10676027E+03                                 1.994616                            1.832404      -0.930770       2.431028                    0.998701       3.459902       9.553546       0.485917       1.219281      -0.726314      -0.036831      -0.005362      -0.022815       0.043655      -0.011753       0.006786       0.020586       0.037864      -0.010630      -0.035292       0.011192       0.024100              2.061328       2.441530       0.212691       0.594359       1.673512       0.184982       2.068941          -0.000002
           28              H       9.558232       2.911797       7.214185       0.107085       1.452300 0.10584025E+02  0.10974862E+03                                 2.023730                            1.839242      -0.883107       2.453770                    0.998910       3.438195       9.411004       0.492833       1.198556      -0.731725       0.009405      -0.036922      -0.023359       0.044691      -0.015747       0.008959       0.010419      -0.025642       0.056951      -0.032884       0.008668       0.024216              2.112999       1.702177      -0.401939      -0.092374       2.845148       0.382889       1.791673           0.000002
           29              H       8.022860      -6.057239      17.668203       0.105423       1.493202 0.10906807E+02  0.11462312E+03                                 2.097892                            1.893144      -1.052886       2.371333                    0.997446       3.600322      10.114335       0.472967       1.232255      -0.722392      -0.031934      -0.031005      -0.009519       0.045516       0.025832      -0.012136       0.008550       0.019594       0.025420      -0.036247       0.010903       0.025344              2.228409       2.323792       0.679155       0.385414       2.324896       0.576489       2.036538          -0.000001
           30              H      12.291988      -8.607087      15.628395       0.113052       1.303923 0.91551722E+01  0.91975565E+02                                 1.902432                            1.721492      -0.983386       2.414070                    0.998165       3.415033       9.340595       0.502257       1.213877      -0.726048      -0.022248      -0.040474      -0.002766       0.046268      -0.001663       0.001746       0.004894      -0.020663      -0.079636      -0.027139       0.002957       0.024182              2.009403       2.281657       0.725223       0.055371       2.333386       0.067988       1.413165          -0.000000
           31              H       7.784986      -5.179378      14.004969       0.107073       1.400282 0.10326287E+02  0.10675197E+03                                 1.994513                            1.832316      -0.930767       2.431028                    0.998702       3.459828       9.553103       0.485944       1.219236      -0.726324      -0.036831      -0.017077       0.016052       0.043655       0.011753       0.006784      -0.016188       0.045478       0.012216      -0.035291       0.011191       0.024100              2.061218       2.441390       0.408352      -0.481337       1.809796      -0.263695       1.932468          -0.000002
           32              H       9.558232      -8.713781      17.263517       0.107084       1.452355 0.10584523E+02  0.10975536E+03                                 2.023806                            1.839306      -0.883126       2.453760                    0.998910       3.438240       9.411271       0.492815       1.198582      -0.731720       0.009405      -0.001769       0.043654       0.044691       0.015632       0.009158      -0.011989      -0.028358       0.048792      -0.032883       0.008667       0.024216              2.113082       1.702236       0.120981       0.394301       1.723511       0.264744       2.913501           0.000002
           33              H       8.022860       4.824182      19.803920       0.105422       1.493235 0.10907094E+02  0.11462690E+03                                 2.097923                            1.893169      -1.052902       2.371325                    0.997445       3.600355      10.114466       0.472963       1.232256      -0.722392      -0.031934       0.007259       0.031611       0.045516      -0.023426      -0.016303      -0.014021       0.010117      -0.003007      -0.036247       0.010904       0.025343              2.228445       2.323828      -0.005798      -0.780892       1.609393      -0.163387       2.752112          -0.000001
           34              H      12.291988       4.332580      23.032058       0.113052       1.303927 0.91552145E+01  0.91976124E+02                                 1.902436                            1.721496      -0.983388       2.414069                    0.998165       3.415052       9.340663       0.502256       1.213877      -0.726048      -0.022248       0.017842       0.036434       0.046269       0.002344       0.000567       0.019268       0.021188       0.045917      -0.027139       0.002957       0.024182              2.009407       2.281663      -0.314659      -0.655748       1.584345       0.364474       2.162214          -0.000000
           35              H       7.784986       1.212798      20.875288       0.107073       1.400278 0.10326247E+02  0.10675149E+03                                 1.994513                            1.832316      -0.930764       2.431030                    0.998702       3.459819       9.553087       0.485943       1.219241      -0.726323      -0.036831       0.022440       0.006764       0.043655      -0.000001      -0.013572      -0.004397       0.009823      -0.094747      -0.035291       0.011191       0.024100              2.061218       2.441390      -0.621027      -0.112975       2.130167       0.078729       1.612098          -0.000002
           36              H       9.558232       5.801984      22.306896       0.107083       1.452387 0.10584805E+02  0.10975894E+03                                 2.023825                            1.839322      -0.883178       2.453735                    0.998910       3.438296       9.411435       0.492816       1.198571      -0.731722       0.009404       0.038690      -0.020294       0.044690       0.000113      -0.018115       0.001571      -0.046406      -0.005346      -0.032882       0.008665       0.024218              2.113102       1.702250       0.280987      -0.301927       2.386751      -0.647660       2.250306           0.000002
           37              H      17.033260      12.272493      14.079825       0.105422       1.493226 0.10907012E+02  0.11462580E+03                                 2.097913                            1.893161      -1.052904       2.371324                    0.997445       3.600342      10.114411       0.472965       1.232255      -0.722392      -0.031934      -0.023746       0.022092       0.045516       0.002406      -0.028439       0.005471      -0.004692      -0.047435      -0.036247       0.010903       0.025344              2.228433       2.323815       0.673367      -0.395464       2.607915      -0.413114       1.753568          -0.000001
           38              H       3.281588       9.231043      15.268154       0.113052       1.303936 0.91552880E+01  0.91977122E+02                                 1.902453                            1.721510      -0.983387       2.414069                    0.998165       3.415053       9.340704       0.502250       1.213887      -0.726046      -0.022248      -0.022632       0.033669       0.046269       0.000681       0.002314      -0.024163       0.012711       0.020484      -0.027139       0.002957       0.024182              2.009426       2.281685       0.410571      -0.600385       1.702118      -0.432468       2.044475          -0.000000
           39              H      16.795386       9.538970      11.487958       0.107073       1.400345 0.10326890E+02  0.10676026E+03                                 1.994615                            1.832403      -0.930769       2.431028                    0.998701       3.459902       9.553545       0.485917       1.219281      -0.726314      -0.036831       0.005362       0.022815       0.043655       0.011753      -0.006786       0.020586       0.037864      -0.010630      -0.035292       0.011192       0.024100              2.061327       2.441529      -0.212691      -0.594359       1.673512       0.184982       2.068941          -0.000002
           40              H       0.547832      10.593753      16.178114       0.107085       1.452300 0.10584025E+02  0.10974862E+03                                 2.023730                            1.839242      -0.883107       2.453770                    0.998910       3.438195       9.411004       0.492833       1.198556      -0.731725       0.009405       0.036922       0.023359       0.044691       0.015747      -0.008959       0.010419      -0.025642       0.056951      -0.032884       0.008668       0.024216              2.112999       1.702177       0.401939       0.092374       2.845148       0.382889       1.791673           0.000002
           41              H      17.033260      19.562789       5.724096       0.105423       1.493202 0.10906803E+02  0.11462305E+03                                 2.097891                            1.893143      -1.052886       2.371333                    0.997446       3.600322      10.114332       0.472967       1.232255      -0.722392      -0.031934       0.031005       0.009519       0.045516      -0.025832       0.012136       0.008550       0.019594       0.025420      -0.036247       0.010903       0.025344              2.228407       2.323790      -0.679154      -0.385414       2.324895       0.576489       2.036537          -0.000001
           42              H       3.281588      22.112637       7.763904       0.113052       1.303924 0.91551740E+01  0.91975579E+02                                 1.902431                            1.721491      -0.983386       2.414070                    0.998165       3.415034       9.340595       0.502257       1.213876      -0.726048      -0.022248       0.040474       0.002766       0.046268       0.001663      -0.001746       0.004894      -0.020663      -0.079636      -0.027139       0.002957       0.024182              2.009402       2.281657      -0.725223      -0.055371       2.333385       0.067988       1.413165          -0.000000
           43              H      16.795386      18.684928       9.387330       0.107073       1.400282 0.10326287E+02  0.10675196E+03                                 1.994513                            1.832316      -0.930767       2.431029                    0.998702       3.459828       9.553102       0.485944       1.219236      -0.726324      -0.036831       0.017077      -0.016052       0.043655      -0.011753      -0.006784      -0.016188       0.045478       0.012216      -0.035291       0.011191       0.024100              2.061218       2.441390      -0.408352       0.481337       1.809796      -0.263695       1.932468          -0.000002
           44              H       0.547832      22.219331       6.128782       0.107084       1.452356 0.10584529E+02  0.10975543E+03                                 2.023806                            1.839306      -0.883126       2.453760                    0.998910       3.438241       9.411274       0.492815       1.198582      -0.731720       0.009405       0.001769      -0.043654       0.044691      -0.015632      -0.009158      -0.011989      -0.028358       0.048792      -0.032883       0.008667       0.024216              2.113083       1.702236      -0.120981      -0.394302       1.723511       0.264744       2.913501           0.000002
           45              H      17.033260       8.681368       3.588379       0.105422       1.493236 0.10907097E+02  0.11462694E+03                                 2.097924                            1.893170      -1.052902       2.371325                    0.997445       3.600355      10.114468       0.472963       1.232257      -0.722392      -0.031934      -0.007259      -0.031611       0.045516       0.023426       0.016303      -0.014021       0.010117      -0.003007      -0.036247       0.010904       0.025343              2.228445       2.323829       0.005798       0.780892       1.609394      -0.163387       2.752113          -0.000001
           46              H       3.281588       9.172970       0.360241       0.113052       1.303927 0.91552142E+01  0.91976117E+02                                 1.902436                            1.721496      -0.983388       2.414069                    0.998165       3.415052       9.340662       0.502256       1.213877      -0.726048      -0.022248      -0.017842      -0.036434       0.046269      -0.002344      -0.000567       0.019268       0.021188       0.045917      -0.027139       0.002957       0.024182              2.009407       2.281663       0.314659       0.655748       1.584344       0.364474       2.162214          -0.000000
           47              H      16.795386      12.292752       2.517011       0.107073       1.400277 0.10326243E+02  0.10675143E+03                                 1.994513                            1.832316      -0.930763       2.431030                    0.998702       3.459818       9.553084       0.485943       1.219241      -0.726323      -0.036831      -0.022440      -0.006764       0.043655       0.000001       0.013572      -0.004397       0.009823      -0.094747      -0.035291       0.011191       0.024100              2.061218       2.441389       0.621026       0.112975       2.130167       0.078729       1.612098          -0.000002
           48              H       0.547832       7.703566       1.085403       0.107083       1.452387 0.10584810E+02  0.10975901E+03                                 2.023826                            1.839323      -0.883178       2.453735                    0.998910       3.438296       9.411437       0.492816       1.198572      -0.731722       0.009404      -0.038690       0.020294       0.044690      -0.000113       0.018115       0.001571      -0.046406      -0.005346      -0.032882       0.008665       0.024218              2.113104       1.702251      -0.280988       0.301927       2.386753      -0.647660       2.250307           0.000002
           49              H       9.997940      14.738607      14.079825       0.105422       1.493238 0.10907118E+02  0.11462722E+03                                 2.097926                            1.893171      -1.052904       2.371324                    0.997445       3.600358      10.114478       0.472963       1.232256      -0.722392       0.031934       0.023746       0.022092       0.045516       0.002406       0.028439      -0.005471      -0.004692      -0.047435      -0.036247       0.010904       0.025343              2.228447       2.323831       0.673374       0.395468       2.607933       0.413119       1.753578          -0.000001
           50              H       5.728812      17.780057      15.268154       0.113052       1.303929 0.91552310E+01  0.91976331E+02                                 1.902438                            1.721498      -0.983389       2.414068                    0.998165       3.415053       9.340668       0.502255       1.213877      -0.726048       0.022248       0.022632       0.033669       0.046269       0.000681      -0.002313       0.024163       0.012711       0.020485      -0.027139       0.002957       0.024182              2.009409       2.281665       0.410565       0.600377       1.702105       0.432463       2.044458          -0.000000
           51              H      10.235814      17.472130      11.487958       0.107073       1.400276 0.10326238E+02  0.10675137E+03                                 1.994511                            1.832315      -0.930763       2.431030                    0.998702       3.459818       9.553082       0.485943       1.219241      -0.726324       0.036831      -0.005362       0.022815       0.043655       0.011753       0.006787      -0.020585       0.037861      -0.010632      -0.035291       0.011191       0.024100              2.061216       2.441388      -0.212674       0.594311       1.673433      -0.184966       2.068829          -0.000002
           52              H       8.462568      16.417347      16.178114       0.107082       1.452402 0.10584932E+02  0.10976057E+03                                 2.023838                            1.839332      -0.883187       2.453729                    0.998910       3.438310       9.411482       0.492816       1.198570      -0.731722      -0.009404      -0.036920       0.023360       0.044690       0.015745       0.008959      -0.010419      -0.025639       0.056958      -0.032882       0.008665       0.024218              2.113117       1.702260       0.401975      -0.092381       2.845330      -0.382919       1.791761           0.000002
           53              H       9.997940       7.448311       5.724096       0.105422       1.493228 0.10907030E+02  0.11462603E+03                                 2.097915                            1.893162      -1.052906       2.371323                    0.997445       3.600345      10.114422       0.472965       1.232255      -0.722392       0.031934      -0.031005       0.009519       0.045516      -0.025832      -0.012136      -0.008550       0.019594       0.025422      -0.036247       0.010903       0.025344              2.228434       2.323818      -0.679166       0.385422       2.324923      -0.576501       2.036562          -0.000001
           54              H       5.728812       4.898463       7.763904       0.113052       1.303936 0.91552883E+01  0.91977127E+02                                 1.902453                            1.721509      -0.983388       2.414069                    0.998165       3.415055       9.340710       0.502250       1.213886      -0.726046       0.022248      -0.040474       0.002766       0.046269       0.001663       0.001747      -0.004895      -0.020663      -0.079637      -0.027139       0.002957       0.024182              2.009426       2.281687      -0.725234       0.055373       2.333413      -0.067989       1.413179          -0.000000
           55              H      10.235814       8.326172       9.387330       0.107073       1.400345 0.10326890E+02  0.10676026E+03                                 1.994616                            1.832404      -0.930770       2.431028                    0.998701       3.459902       9.553547       0.485917       1.219282      -0.726314       0.036831      -0.017077      -0.016052       0.043655      -0.011754       0.006785       0.016189       0.045479       0.012216      -0.035292       0.011192       0.024100              2.061328       2.441531      -0.408385      -0.481375       1.809885       0.263716       1.932568          -0.000002
           56              H       8.462568       4.791769       6.128782       0.107084       1.452317 0.10584162E+02  0.10975038E+03                                 2.023744                            1.839253      -0.883116       2.453765                    0.998910       3.438208       9.411049       0.492832       1.198555      -0.731726      -0.009405      -0.001769      -0.043655       0.044691      -0.015633       0.009158       0.011988      -0.028359       0.048798      -0.032884       0.008668       0.024216              2.113015       1.702187      -0.120973       0.394282       1.723460      -0.264727       2.913399           0.000002
           57              H       9.997940      18.329732       3.588379       0.105423       1.493205 0.10906827E+02  0.11462338E+03                                 2.097893                            1.893145      -1.052888       2.371332                    0.997446       3.600325      10.114345       0.472967       1.232255      -0.722392       0.031935       0.007259      -0.031611       0.045516       0.023426      -0.016304       0.014021       0.010118      -0.003007      -0.036247       0.010903       0.025344              2.228411       2.323794       0.005798      -0.780873       1.609374       0.163382       2.752064          -0.000001
           58              H       5.728812      17.838130       0.360241       0.113052       1.303925 0.91551862E+01  0.91975737E+02                                 1.902433                            1.721493      -0.983388       2.414069                    0.998165       3.415035       9.340601       0.502257       1.213876      -0.726048       0.022248       0.017842      -0.036434       0.046268      -0.002344       0.000567      -0.019268       0.021188       0.045916      -0.027139       0.002957       0.024182              2.009404       2.281659       0.314659      -0.655748       1.584342      -0.364474       2.162212          -0.000000
           59              H      10.235814      14.718348       2.517011       0.107073       1.400283 0.10326293E+02  0.10675204E+03                                 1.994514                            1.832317      -0.930767       2.431029                    0.998702       3.459828       9.553104       0.485944       1.219237      -0.726324       0.036831       0.022440      -0.006764       0.043655       0.000001      -0.013571       0.004397       0.009823      -0.094748      -0.035291       0.011191       0.024100              2.061219       2.441391       0.621027      -0.112975       2.130168      -0.078729       1.612098          -0.000002
           60              H       8.462568      19.307534       1.085403       0.107083       1.452370 0.10584642E+02  0.10975688E+03                                 2.023818                            1.839315      -0.883136       2.453755                    0.998910       3.438254       9.411317       0.492814       1.198580      -0.731720      -0.009405       0.038690       0.020295       0.044691      -0.000115      -0.018117      -0.001571      -0.046404      -0.005346      -0.032883       0.008667       0.024216              2.113097       1.702244      -0.280989      -0.301927       2.386746       0.647661       2.250299           0.000002
           61              H       0.987540      -1.233057       9.312474       0.105422       1.493238 0.10907120E+02  0.11462724E+03                                 2.097926                            1.893171      -1.052904       2.371324                    0.997445       3.600358      10.114478       0.472963       1.232256      -0.722392       0.031934      -0.023746      -0.022092       0.045516      -0.002406      -0.028439      -0.005471      -0.004692      -0.047435      -0.036247       0.010904       0.025343              2.228447       2.323831      -0.673374      -0.395468       2.607933       0.413119       1.753578          -0.000001
           62              H      14.739212      -4.274507       8.124145       0.113052       1.303929 0.91552331E+01  0.91976352E+02                                 1.902438                            1.721497      -0.983390       2.414068                    0.998165       3.415054       9.340669       0.502256       1.213877      -0.726048       0.022248      -0.022632      -0.033669       0.046269      -0.000681       0.002313       0.024163       0.012711       0.020485      -0.027139       0.002957       0.024182              2.009409       2.281665      -0.410565      -0.600377       1.702105       0.432462       2.044457          -0.000000
           63              H       1.225414      -3.966580      11.904341       0.107073       1.400277 0.10326240E+02  0.10675140E+03                                 1.994512                            1.832316      -0.930763       2.431030                    0.998702       3.459818       9.553083       0.485943       1.219241      -0.726323       0.036831       0.005362      -0.022815       0.043655      -0.011753      -0.006787      -0.020585       0.037861      -0.010632      -0.035291       0.011191       0.024100              2.061217       2.441388       0.212674      -0.594311       1.673433      -0.184966       2.068829          -0.000002
           64              H      17.472968      -2.911797       7.214185       0.107082       1.452402 0.10584929E+02  0.10976054E+03                                 2.023837                            1.839331      -0.883187       2.453729                    0.998910       3.438310       9.411481       0.492816       1.198569      -0.731722      -0.009404       0.036920      -0.023360       0.044690      -0.015745      -0.008959      -0.010419      -0.025639       0.056958      -0.032882       0.008665       0.024218              2.113117       1.702259      -0.401975       0.092381       2.845329      -0.382919       1.791761           0.000002
           65              H       0.987540       6.057239      17.668203       0.105422       1.493227 0.10907024E+02  0.11462595E+03                                 2.097914                            1.893162      -1.052906       2.371323                    0.997445       3.600344      10.114419       0.472965       1.232255      -0.722392       0.031934       0.031005      -0.009519       0.045516       0.025832       0.012136      -0.008550       0.019594       0.025422      -0.036247       0.010903       0.025344              2.228434       2.323817       0.679166      -0.385422       2.324922      -0.576500       2.036562          -0.000001
           66              H      14.739212       8.607087      15.628395       0.113052       1.303936 0.91552883E+01  0.91977127E+02                                 1.902453                            1.721509      -0.983388       2.414069                    0.998165       3.415055       9.340710       0.502250       1.213886      -0.726046       0.022248       0.040474      -0.002766       0.046269      -0.001663      -0.001747      -0.004895      -0.020663      -0.079637      -0.027139       0.002957       0.024182              2.009426       2.281687       0.725234      -0.055373       2.333413      -0.067989       1.413179          -0.000000
           67              H       1.225414       5.179378      14.004969       0.107073       1.400345 0.10326891E+02  0.10676027E+03                                 1.994616                            1.832404      -0.930770       2.431028                    0.998701       3.459902       9.553548       0.485917       1.219282      -0.726314       0.036831       0.017077       0.016052       0.043655       0.011754      -0.006785       0.016189       0.045479       0.012216      -0.035292       0.011192       0.024100              2.061328       2.441531       0.408385       0.481375       1.809885       0.263716       1.932568          -0.000002
           68              H      17.472968       8.713781      17.263517       0.107084       1.452317 0.10584162E+02  0.10975038E+03                                 2.023744                            1.839253      -0.883116       2.453765                    0.998910       3.438208       9.411049       0.492832       1.198555      -0.731726      -0.009405       0.001769       0.043655       0.044691       0.015633      -0.009158       0.011988      -0.028359       0.048798      -0.032884       0.008668       0.024216              2.113015       1.702187       0.120973      -0.394282       1.723460      -0.264727       2.913399           0.000002
           69              H       0.987540      -4.824182      19.803920       0.105423       1.493205 0.10906829E+02  0.11462341E+03                                 2.097894                            1.893145      -1.052888       2.371332                    0.997446       3.600325      10.114346       0.472967       1.232255      -0.722392       0.031935      -0.007259       0.031611       0.045516      -0.023426       0.016304       0.014021       0.010118      -0.003007      -0.036247       0.010903       0.025344              2.228411       2.323794      -0.005798       0.780874       1.609375       0.163383       2.752065          -0.000001
           70              H      14.739212      -4.332580      23.032058       0.113052       1.303925 0.91551862E+01  0.91975737E+02                                 1.902433                            1.721493      -0.983388       2.414069                    0.998165       3.415035       9.340601       0.502257       1.213876      -0.726048       0.022248      -0.017842       0.036434       0.046268       0.002344      -0.000567      -0.019268       0.021188       0.045916      -0.027139       0.002957       0.024182              2.009404       2.281659      -0.314659       0.655748       1.584342      -0.364474       2.162212          -0.000000
           71              H       1.225414      -1.212798      20.875288       0.107073       1.400283 0.10326295E+02  0.10675207E+03                                 1.994514                            1.832317      -0.930767       2.431029                    0.998702       3.459828       9.553105       0.485944       1.219237      -0.726324       0.036831      -0.022440       0.006764       0.043655      -0.000001       0.013571       0.004397       0.009823      -0.094748      -0.035291       0.011191       0.024100              2.061220       2.441391      -0.621027       0.112975       2.130169      -0.078729       1.612099          -0.000002
           72              H      17.472968      -5.801984      22.306896       0.107083       1.452370 0.10584645E+02  0.10975691E+03                                 2.023818                            1.839315      -0.883136       2.453755                    0.998910       3.438255       9.411319       0.492815       1.198580      -0.731720      -0.009405      -0.038690      -0.020295       0.044691       0.000115       0.018117      -0.001571      -0.046404      -0.005346      -0.032883       0.008667       0.024216              2.113097       1.702244       0.280989       0.301927       2.386746       0.647661       2.250299           0.000002
           73              H       9.997940      12.272493      14.079825       0.105421       1.493246 0.10907171E+02  0.11462787E+03                                 2.097930                            1.893173      -1.052914       2.371318                    0.997445       3.600360      10.114475       0.472964       1.232253      -0.722392       0.031934      -0.023746       0.022092       0.045516      -0.002406       0.028439       0.005471      -0.004692      -0.047435      -0.036247       0.010904       0.025344              2.228452       2.323837      -0.673379       0.395471       2.607940      -0.413121       1.753580          -0.000001
           74              H       5.728812       9.231043      15.268154       0.113050       1.303963 0.91554977E+01  0.91979722E+02                                 1.902477                            1.721527      -0.983403       2.414059                    0.998165       3.415080       9.340792       0.502249       1.213883      -0.726046       0.022248      -0.022632       0.033669       0.046269      -0.000681      -0.002314      -0.024163       0.012712       0.020484      -0.027140       0.002957       0.024182              2.009454       2.281719      -0.410583       0.600402       1.702138      -0.432480       2.044504          -0.000000
           75              H      10.235814       9.538970      11.487958       0.107070       1.400383 0.10327206E+02  0.10676431E+03                                 1.994649                            1.832430      -0.930791       2.431015                    0.998701       3.459937       9.553668       0.485914       1.219279      -0.726315       0.036831       0.005362       0.022815       0.043655      -0.011753       0.006787       0.020586       0.037864      -0.010630      -0.035293       0.011192       0.024101              2.061364       2.441581       0.212699       0.594380       1.673535       0.184988       2.068978          -0.000002
           76              H       8.462568      10.593753      16.178114       0.107085       1.452304 0.10584060E+02  0.10974910E+03                                 2.023735                            1.839247      -0.883109       2.453769                    0.998910       3.438199       9.411025       0.492832       1.198558      -0.731725      -0.009405       0.036922       0.023359       0.044691      -0.015747       0.008959       0.010419      -0.025642       0.056951      -0.032884       0.008668       0.024216              2.113005       1.702181      -0.401941      -0.092374       2.845156       0.382890       1.791677           0.000002
           77              H       9.997940      19.562789       5.724096       0.105422       1.493222 0.10906970E+02  0.11462524E+03                                 2.097909                            1.893156      -1.052896       2.371327                    0.997445       3.600341      10.114401       0.472966       1.232253      -0.722392       0.031934       0.031005       0.009519       0.045517       0.025833      -0.012136       0.008550       0.019594       0.025420      -0.036247       0.010903       0.025344              2.228428       2.323813       0.679166       0.385421       2.324918       0.576498       2.036554          -0.000001
           78              H       5.728812      22.112637       7.763904       0.113050       1.303951 0.91553815E+01  0.91978158E+02                                 1.902455                            1.721508      -0.983403       2.414060                    0.998165       3.415060       9.340682       0.502256       1.213873      -0.726049       0.022248       0.040474       0.002766       0.046269      -0.001663       0.001746       0.004894      -0.020663      -0.079638      -0.027139       0.002957       0.024182              2.009430       2.281690       0.725243       0.055373       2.333423       0.067990       1.413177          -0.000000
           79              H      10.235814      18.684928       9.387330       0.107070       1.400321 0.10326611E+02  0.10675612E+03                                 1.994548                            1.832343      -0.930789       2.431016                    0.998701       3.459864       9.553230       0.485942       1.219234      -0.726325       0.036831       0.017077      -0.016051       0.043655       0.011754       0.006785      -0.016189       0.045479       0.012216      -0.035291       0.011191       0.024100              2.061256       2.441443       0.408367      -0.481355       1.809825      -0.263704       1.932501          -0.000002
           80              H       8.462568      22.219331       6.128782       0.107084       1.452359 0.10584559E+02  0.10975584E+03                                 2.023810                            1.839309      -0.883128       2.453760                    0.998910       3.438245       9.411292       0.492814       1.198583      -0.731720      -0.009405       0.001769      -0.043654       0.044691       0.015632       0.009158      -0.011989      -0.028358       0.048792      -0.032883       0.008667       0.024216              2.113087       1.702239       0.120981       0.394303       1.723515       0.264744       2.913508           0.000002
           81              H       9.997940       8.681368       3.588379       0.105421       1.493255 0.10907255E+02  0.11462900E+03                                 2.097941                            1.893182      -1.052912       2.371319                    0.997445       3.600373      10.114530       0.472962       1.232255      -0.722392       0.031934      -0.007259      -0.031611       0.045516      -0.023426      -0.016303      -0.014022       0.010117      -0.003007      -0.036247       0.010904       0.025343              2.228465       2.323850      -0.005798      -0.780905       1.609403      -0.163389       2.752140          -0.000001
           82              H       5.728812       9.172970       0.360241       0.113050       1.303954 0.91554238E+01  0.91978717E+02                                 1.902459                            1.721513      -0.983404       2.414059                    0.998165       3.415079       9.340750       0.502255       1.213873      -0.726049       0.022248      -0.017842      -0.036435       0.046269       0.002344       0.000567       0.019269       0.021189       0.045917      -0.027140       0.002957       0.024183              2.009434       2.281696      -0.314668      -0.655766       1.584361       0.364483       2.162246          -0.000000
           83              H      10.235814      12.292752       2.517011       0.107070       1.400316 0.10326570E+02  0.10675564E+03                                 1.994548                            1.832343      -0.930785       2.431017                    0.998701       3.459855       9.553214       0.485940       1.219239      -0.726324       0.036831      -0.022440      -0.006764       0.043655      -0.000001      -0.013572      -0.004397       0.009823      -0.094749      -0.035291       0.011191       0.024100              2.061256       2.441442      -0.621050      -0.112979       2.130207       0.078732       1.612120          -0.000002
           84              H       8.462568       7.703566       1.085403       0.107083       1.452391 0.10584839E+02  0.10975940E+03                                 2.023829                            1.839326      -0.883179       2.453734                    0.998910       3.438300       9.411455       0.492815       1.198573      -0.731721      -0.009404      -0.038690       0.020294       0.044690       0.000113      -0.018115       0.001571      -0.046407      -0.005346      -0.032882       0.008665       0.024218              2.113108       1.702254       0.280988      -0.301928       2.386758      -0.647662       2.250312           0.000002
           85              H       0.987540       1.233057       9.312474       0.105421       1.493245 0.10907167E+02  0.11462781E+03                                 2.097930                            1.893173      -1.052913       2.371318                    0.997445       3.600359      10.114471       0.472964       1.232253      -0.722393       0.031934       0.023746      -0.022092       0.045516       0.002406      -0.028439       0.005471      -0.004692      -0.047435      -0.036247       0.010904       0.025344              2.228452       2.323837       0.673379      -0.395470       2.607939      -0.413121       1.753580          -0.000001
           86              H      14.739212       4.274507       8.124145       0.113050       1.303963 0.91554980E+01  0.91979728E+02                                 1.902477                            1.721527      -0.983403       2.414059                    0.998165       3.415080       9.340793       0.502249       1.213883      -0.726046       0.022248       0.022632      -0.033669       0.046269       0.000681       0.002314      -0.024163       0.012712       0.020484      -0.027140       0.002957       0.024182              2.009454       2.281719       0.410583      -0.600402       1.702138      -0.432480       2.044505          -0.000000
           87              H       1.225414       3.966580      11.904341       0.107070       1.400384 0.10327216E+02  0.10676445E+03                                 1.994651                            1.832431      -0.930791       2.431015                    0.998701       3.459938       9.553674       0.485914       1.219279      -0.726315       0.036831      -0.005362      -0.022815       0.043655       0.011753      -0.006787       0.020586       0.037864      -0.010630      -0.035293       0.011192       0.024101              2.061366       2.441583      -0.212699      -0.594381       1.673537       0.184988       2.068979          -0.000002
           88              H      17.472968       2.911797       7.214185       0.107085       1.452304 0.10584056E+02  0.10974905E+03                                 2.023734                            1.839246      -0.883109       2.453770                    0.998910       3.438198       9.411022       0.492832       1.198558      -0.731725      -0.009405      -0.036922      -0.023359       0.044691       0.015747      -0.008959       0.010419      -0.025642       0.056951      -0.032884       0.008668       0.024216              2.113005       1.702181       0.401941       0.092374       2.845156       0.382890       1.791677           0.000002
           89              H       0.987540      -6.057239      17.668203       0.105422       1.493222 0.10906970E+02  0.11462524E+03                                 2.097909                            1.893156      -1.052896       2.371327                    0.997445       3.600341      10.114401       0.472966       1.232253      -0.722392       0.031934      -0.031005      -0.009519       0.045517      -0.025833       0.012136       0.008550       0.019594       0.025420      -0.036247       0.010903       0.025344              2.228428       2.323813      -0.679166      -0.385421       2.324918       0.576498       2.036554          -0.000001
           90              H      14.739212      -8.607087      15.628395       0.113050       1.303950 0.91553801E+01  0.91978141E+02                                 1.902455                            1.721508      -0.983403       2.414060                    0.998165       3.415060       9.340682       0.502256       1.213873      -0.726049       0.022248      -0.040474      -0.002766       0.046269       0.001663      -0.001746       0.004894      -0.020663      -0.079638      -0.027139       0.002957       0.024182              2.009430       2.281690      -0.725243      -0.055373       2.333422       0.067990       1.413177          -0.000000
           91              H       1.225414      -5.179378      14.004969       0.107070       1.400320 0.10326602E+02  0.10675601E+03                                 1.994547                            1.832342      -0.930788       2.431016                    0.998701       3.459863       9.553225       0.485942       1.219234      -0.726325       0.036831      -0.017077       0.016051       0.043655      -0.011754      -0.006785      -0.016189       0.045479       0.012216      -0.035291       0.011191       0.024100              2.061255       2.441441      -0.408367       0.481354       1.809824      -0.263704       1.932500          -0.000002
           92              H      17.472968      -8.713781      17.263517       0.107084       1.452359 0.10584558E+02  0.10975582E+03                                 2.023810                            1.839309      -0.883128       2.453760                    0.998910       3.438245       9.411292       0.492814       1.198583      -0.731720      -0.009405      -0.001769       0.043654       0.044691      -0.015632      -0.009158      -0.011989      -0.028358       0.048792      -0.032883       0.008667       0.024216              2.113087       1.702239      -0.120981      -0.394303       1.723514       0.264744       2.913508           0.000002
           93              H       0.987540       4.824182      19.803920       0.105421       1.493255 0.10907255E+02  0.11462900E+03                                 2.097941                            1.893182      -1.052912       2.371319                    0.997445       3.600373      10.114530       0.472962       1.232255      -0.722392       0.031934       0.007259       0.031611       0.045516       0.023426       0.016303      -0.014022       0.010117      -0.003007      -0.036247       0.010904       0.025343              2.228465       2.323850       0.005798       0.780905       1.609403      -0.163389       2.752140          -0.000001
           94              H      14.739212       4.332580      23.032058       0.113050       1.303954 0.91554238E+01  0.91978717E+02                                 1.902459                            1.721513      -0.983404       2.414059                    0.998165       3.415079       9.340750       0.502255       1.213873      -0.726049       0.022248       0.017842       0.036435       0.046269      -0.002344      -0.000567       0.019269       0.021189       0.045917      -0.027140       0.002957       0.024183              2.009434       2.281696       0.314668       0.655766       1.584361       0.364483       2.162246          -0.000000
           95              H       1.225414       1.212798      20.875288       0.107070       1.400316 0.10326563E+02  0.10675554E+03                                 1.994547                            1.832342      -0.930785       2.431017                    0.998701       3.459854       9.553209       0.485940       1.219238      -0.726324       0.036831       0.022440       0.006764       0.043655       0.000001       0.013572      -0.004397       0.009823      -0.094749      -0.035291       0.011191       0.024100              2.061255       2.441441       0.621049       0.112979       2.130206       0.078732       1.612119          -0.000002
           96              H      17.472968       5.801984      22.306896       0.107083       1.452391 0.10584841E+02  0.10975944E+03                                 2.023830                            1.839326      -0.883179       2.453734                    0.998910       3.438300       9.411456       0.492815       1.198573      -0.731721      -0.009404       0.038690      -0.020294       0.044690      -0.000113       0.018115       0.001571      -0.046407      -0.005346      -0.032882       0.008665       0.024218              2.113108       1.702254      -0.280989       0.301928       2.386758      -0.647662       2.250312           0.000002
           97              H       8.022860      -1.233057       9.312474       0.105421       1.493258 0.10907279E+02  0.11462932E+03                                 2.097943                            1.893184      -1.052914       2.371318                    0.997445       3.600376      10.114543       0.472962       1.232255      -0.722392      -0.031934      -0.023746      -0.022092       0.045516       0.002406       0.028439      -0.005471      -0.004692      -0.047435      -0.036247       0.010904       0.025343              2.228468       2.323853       0.673386       0.395475       2.607959       0.413126       1.753591          -0.000001
           98              H      12.291988      -4.274507       8.124145       0.113050       1.303956 0.91554410E+01  0.91978937E+02                                 1.902462                            1.721515      -0.983406       2.414058                    0.998165       3.415080       9.340757       0.502254       1.213874      -0.726048      -0.022248      -0.022632      -0.033669       0.046269       0.000681      -0.002313       0.024163       0.012711       0.020485      -0.027140       0.002957       0.024183              2.009437       2.281698       0.410577       0.600394       1.702125       0.432474       2.044488          -0.000000
           99              H       7.784986      -3.966580      11.904341       0.107070       1.400315 0.10326559E+02  0.10675549E+03                                 1.994546                            1.832342      -0.930785       2.431017                    0.998701       3.459854       9.553208       0.485940       1.219238      -0.726324      -0.036831       0.005362      -0.022815       0.043655       0.011753       0.006787      -0.020585       0.037862      -0.010631      -0.035291       0.011191       0.024100              2.061254       2.441440      -0.212682       0.594333       1.673456      -0.184972       2.068866          -0.000002
          100              H       9.558232      -2.911797       7.214185       0.107082       1.452406 0.10584961E+02  0.10976096E+03                                 2.023842                            1.839335      -0.883188       2.453729                    0.998910       3.438313       9.411499       0.492815       1.198571      -0.731722       0.009404       0.036920      -0.023360       0.044690       0.015745       0.008959      -0.010419      -0.025639       0.056959      -0.032883       0.008665       0.024218              2.113122       1.702263       0.401977      -0.092381       2.845338      -0.382920       1.791765           0.000002
          101              H       8.022860       6.057239      17.668203       0.105421       1.493248 0.10907188E+02  0.11462810E+03                                 2.097932                            1.893175      -1.052916       2.371317                    0.997445       3.600363      10.114486       0.472964       1.232253      -0.722392      -0.031934       0.031005      -0.009518       0.045516      -0.025832      -0.012136      -0.008550       0.019594       0.025422      -0.036247       0.010904       0.025344              2.228454       2.323840      -0.679178       0.385428       2.324945      -0.576509       2.036578          -0.000001
          102              H      12.291988       8.607087      15.628395       0.113050       1.303963 0.91554965E+01  0.91979719E+02                                 1.902477                            1.721527      -0.983405       2.414059                    0.998165       3.415081       9.340799       0.502249       1.213884      -0.726046      -0.022248       0.040474      -0.002766       0.046269       0.001663       0.001747      -0.004895      -0.020663      -0.079639      -0.027140       0.002957       0.024182              2.009455       2.281721      -0.725255       0.055374       2.333451      -0.067991       1.413192          -0.000000
          103              H       7.784986       5.179378      14.004969       0.107070       1.400383 0.10327205E+02  0.10676429E+03                                 1.994649                            1.832429      -0.930791       2.431015                    0.998701       3.459937       9.553668       0.485914       1.219279      -0.726315      -0.036831       0.017077       0.016051       0.043655      -0.011754       0.006785       0.016190       0.045480       0.012216      -0.035293       0.011192       0.024101              2.061364       2.441581      -0.408399      -0.481393       1.809913       0.263725       1.932599          -0.000002
          104              H       9.558232       8.713781      17.263517       0.107084       1.452321 0.10584197E+02  0.10975084E+03                                 2.023748                            1.839257      -0.883118       2.453764                    0.998910       3.438213       9.411070       0.492831       1.198556      -0.731726       0.009405       0.001769       0.043655       0.044691      -0.015633       0.009158       0.011988      -0.028360       0.048799      -0.032884       0.008668       0.024217              2.113020       1.702191      -0.120973       0.394283       1.723463      -0.264728       2.913406           0.000002
          105              H       8.022860      -4.824182      19.803920       0.105422       1.493224 0.10906987E+02  0.11462546E+03                                 2.097910                            1.893158      -1.052898       2.371326                    0.997445       3.600343      10.114408       0.472966       1.232253      -0.722392      -0.031935      -0.007259       0.031611       0.045517       0.023426      -0.016304       0.014021       0.010118      -0.003007      -0.036247       0.010903       0.025344              2.228430       2.323815       0.005798      -0.780887       1.609384       0.163384       2.752092          -0.000001
          106              H      12.291988      -4.332580      23.032058       0.113050       1.303952 0.91553941E+01  0.91978313E+02                                 1.902456                            1.721509      -0.983404       2.414059                    0.998165       3.415062       9.340688       0.502256       1.213872      -0.726049      -0.022248      -0.017842       0.036434       0.046268      -0.002344       0.000567      -0.019269       0.021189       0.045917      -0.027139       0.002957       0.024182              2.009431       2.281691       0.314668      -0.655766       1.584359      -0.364484       2.162244          -0.000000
          107              H       7.784986      -1.212798      20.875288       0.107070       1.400322 0.10326616E+02  0.10675618E+03                                 1.994548                            1.832344      -0.930788       2.431016                    0.998701       3.459864       9.553230       0.485942       1.219234      -0.726325      -0.036831      -0.022440       0.006764       0.043655       0.000001      -0.013571       0.004397       0.009823      -0.094751      -0.035292       0.011192       0.024100              2.061257       2.441443       0.621050      -0.112979       2.130208      -0.078732       1.612120          -0.000002
          108              H       9.558232      -5.801984      22.306896       0.107083       1.452373 0.10584670E+02  0.10975725E+03                                 2.023822                            1.839318      -0.883137       2.453754                    0.998910       3.438258       9.411334       0.492814       1.198581      -0.731720       0.009405      -0.038690      -0.020295       0.044691      -0.000115      -0.018117      -0.001571      -0.046404      -0.005346      -0.032883       0.008667       0.024216              2.113100       1.702247      -0.280989      -0.301928       2.386751       0.647663       2.250304           0.000002
          109              H      17.033260      14.738607      14.079825       0.105421       1.493257 0.10907275E+02  0.11462928E+03                                 2.097943                            1.893184      -1.052914       2.371318                    0.997445       3.600375      10.114541       0.472962       1.232256      -0.722392      -0.031934       0.023746       0.022092       0.045516      -0.002406      -0.028439      -0.005471      -0.004692      -0.047435      -0.036247       0.010904       0.025343              2.228468       2.323853      -0.673386      -0.395475       2.607959       0.413126       1.753591          -0.000001
          110              H       3.281588      17.780057      15.268154       0.113050       1.303956 0.91554410E+01  0.91978937E+02                                 1.902462                            1.721515      -0.983406       2.414058                    0.998165       3.415080       9.340757       0.502254       1.213874      -0.726048      -0.022248       0.022632       0.033669       0.046269      -0.000681       0.002313       0.024163       0.012711       0.020485      -0.027140       0.002957       0.024183              2.009437       2.281698      -0.410577      -0.600394       1.702125       0.432474       2.044488          -0.000000
          111              H      16.795386      17.472130      11.487958       0.107070       1.400315 0.10326557E+02  0.10675547E+03                                 1.994546                            1.832342      -0.930785       2.431018                    0.998701       3.459853       9.553206       0.485940       1.219239      -0.726324      -0.036831      -0.005362       0.022815       0.043655      -0.011753      -0.006787      -0.020585       0.037862      -0.010631      -0.035291       0.011191       0.024100              2.061254       2.441440       0.212682      -0.594333       1.673457      -0.184972       2.068867          -0.000002
          112              H       0.547832      16.417347      16.178114       0.107082       1.452406 0.10584967E+02  0.10976105E+03                                 2.023843                            1.839336      -0.883189       2.453728                    0.998910       3.438314       9.411503       0.492814       1.198571      -0.731722       0.009404      -0.036920       0.023360       0.044690      -0.015745      -0.008959      -0.010419      -0.025639       0.056959      -0.032883       0.008665       0.024218              2.113123       1.702264      -0.401977       0.092381       2.845339      -0.382921       1.791766           0.000002
          113              H      17.033260       7.448311       5.724096       0.105421       1.493247 0.10907185E+02  0.11462807E+03                                 2.097932                            1.893175      -1.052916       2.371317                    0.997445       3.600362      10.114485       0.472964       1.232254      -0.722392      -0.031934      -0.031005       0.009518       0.045516       0.025832       0.012136      -0.008550       0.019594       0.025422      -0.036247       0.010904       0.025344              2.228455       2.323840       0.679178      -0.385429       2.324945      -0.576509       2.036579          -0.000001
          114              H       3.281588       4.898463       7.763904       0.113050       1.303963 0.91554996E+01  0.91979750E+02                                 1.902477                            1.721527      -0.983405       2.414058                    0.998165       3.415082       9.340799       0.502249       1.213883      -0.726046      -0.022248      -0.040474       0.002766       0.046269      -0.001663      -0.001747      -0.004895      -0.020663      -0.079639      -0.027140       0.002957       0.024182              2.009454       2.281720       0.725255      -0.055374       2.333450      -0.067991       1.413191          -0.000000
          115              H      16.795386       8.326172       9.387330       0.107070       1.400383 0.10327204E+02  0.10676428E+03                                 1.994649                            1.832429      -0.930791       2.431015                    0.998701       3.459937       9.553667       0.485915       1.219278      -0.726315      -0.036831      -0.017077      -0.016051       0.043655       0.011754      -0.006785       0.016190       0.045480       0.012216      -0.035293       0.011192       0.024101              2.061364       2.441581       0.408399       0.481392       1.809912       0.263725       1.932599          -0.000002
          116              H       0.547832       4.791769       6.128782       0.107084       1.452320 0.10584190E+02  0.10975076E+03                                 2.023747                            1.839256      -0.883118       2.453764                    0.998910       3.438212       9.411066       0.492831       1.198555      -0.731726       0.009405      -0.001769      -0.043655       0.044691       0.015633      -0.009158       0.011988      -0.028359       0.048799      -0.032884       0.008668       0.024217              2.113019       1.702190       0.120973      -0.394283       1.723463      -0.264728       2.913405           0.000002
          117              H      17.033260      18.329732       3.588379       0.105422       1.493224 0.10906984E+02  0.11462543E+03                                 2.097911                            1.893158      -1.052898       2.371326                    0.997445       3.600342      10.114407       0.472966       1.232254      -0.722392      -0.031935       0.007259      -0.031611       0.045517      -0.023426       0.016304       0.014021       0.010118      -0.003007      -0.036247       0.010903       0.025344              2.228431       2.323816      -0.005798       0.780887       1.609384       0.163384       2.752093          -0.000001
          118              H       3.281588      17.838130       0.360241       0.113050       1.303952 0.91553961E+01  0.91978342E+02                                 1.902457                            1.721510      -0.983405       2.414059                    0.998165       3.415062       9.340690       0.502255       1.213873      -0.726049      -0.022248       0.017842      -0.036434       0.046268       0.002344      -0.000567      -0.019269       0.021189       0.045917      -0.027139       0.002957       0.024182              2.009432       2.281692      -0.314668       0.655766       1.584359      -0.364484       2.162244          -0.000000
          119              H      16.795386      14.718348       2.517011       0.107070       1.400321 0.10326612E+02  0.10675614E+03                                 1.994548                            1.832344      -0.930788       2.431016                    0.998701       3.459863       9.553228       0.485941       1.219234      -0.726325      -0.036831       0.022440      -0.006764       0.043655      -0.000001       0.013571       0.004397       0.009823      -0.094751      -0.035291       0.011192       0.024100              2.061257       2.441443      -0.621050       0.112979       2.130208      -0.078732       1.612120          -0.000002
          120              H       0.547832      19.307534       1.085403       0.107083       1.452374 0.10584673E+02  0.10975730E+03                                 2.023823                            1.839318      -0.883137       2.453754                    0.998910       3.438258       9.411336       0.492813       1.198581      -0.731720       0.009405       0.038690       0.020295       0.044691       0.000115       0.018117      -0.001571      -0.046404      -0.005346      -0.032883       0.008667       0.024216              2.113101       1.702248       0.280990       0.301928       2.386752       0.647664       2.250305           0.000002
          121              H      11.333281      -0.000000      10.451679       0.034666       1.483471 0.11065500E+02  0.11664797E+03                                 2.058011                            1.874646      -1.130894       2.303087                    0.996297       3.930563      11.039337       0.487867       1.190964      -0.728971       0.047944      -0.000000      -0.007474       0.048523      -0.000000      -0.006593       0.000000       0.022208      -0.045248      -0.016326      -0.003562       0.019888              2.143547       3.061141       0.000000       0.232905       1.902945       0.000000       1.466555           0.000001
          122              H      11.333281      -4.454130      18.166459       0.034667       1.483495 0.11065740E+02  0.11665140E+03                                 2.058052                            1.874681      -1.130908       2.303082                    0.996297       3.930615      11.039610       0.487855       1.190983      -0.728966       0.047945      -0.006473       0.003737       0.048524      -0.005709       0.003296       0.004989       0.030848      -0.019327      -0.016326      -0.003562       0.019888              2.143591       3.061209       0.201709      -0.116457       1.575681       0.188969       1.793884           0.000001
          123              H      11.333281       4.454130      18.166459       0.034666       1.483471 0.11065501E+02  0.11664798E+03                                 2.058011                            1.874646      -1.130894       2.303087                    0.996297       3.930563      11.039337       0.487867       1.190964      -0.728971       0.047944       0.006473       0.003737       0.048523       0.005710       0.003296      -0.004988       0.030848      -0.019328      -0.016326      -0.003563       0.019888              2.143547       3.061141      -0.201703      -0.116453       1.575653      -0.188962       1.793848           0.000001
          124              H       2.322881      13.505550      12.940620       0.034666       1.483471 0.11065502E+02  0.11664799E+03                                 2.058011                            1.874646      -1.130894       2.303087                    0.996297       3.930563      11.039338       0.487867       1.190964      -0.728971       0.047944       0.000000       0.007474       0.048523       0.000000       0.006593       0.000000       0.022208      -0.045248      -0.016326      -0.003562       0.019888              2.143547       3.061142      -0.000000      -0.232905       1.902945       0.000000       1.466555           0.000001
          125              H       2.322881      17.959680       5.225840       0.034667       1.483495 0.11065740E+02  0.11665140E+03                                 2.058052                            1.874681      -1.130908       2.303082                    0.996297       3.930615      11.039610       0.487855       1.190983      -0.728966       0.047945       0.006473      -0.003737       0.048524       0.005709      -0.003296       0.004989       0.030848      -0.019327      -0.016326      -0.003562       0.019888              2.143591       3.061209      -0.201709       0.116457       1.575681       0.188969       1.793884           0.000001
          126              H       2.322881       9.051420       5.225840       0.034666       1.483471 0.11065501E+02  0.11664798E+03                                 2.058011                            1.874646      -1.130894       2.303087                    0.996297       3.930563      11.039337       0.487867       1.190964      -0.728971       0.047944      -0.006473      -0.003737       0.048523      -0.005710      -0.003296      -0.004988       0.030848      -0.019328      -0.016326      -0.003562       0.019888              2.143547       3.061141       0.201703       0.116453       1.575653      -0.188962       1.793848           0.000001
          127              H       6.687519      13.505550      12.940620       0.034666       1.483471 0.11065500E+02  0.11664797E+03                                 2.058011                            1.874646      -1.130894       2.303087                    0.996297       3.930563      11.039337       0.487867       1.190964      -0.728971      -0.047944      -0.000000       0.007474       0.048523      -0.000000      -0.006593       0.000000       0.022208      -0.045248      -0.016326      -0.003562       0.019888              2.143547       3.061141      -0.000000       0.232905       1.902945       0.000000       1.466555           0.000001
          128              H       6.687519       9.051420       5.225840       0.034666       1.483472 0.11065502E+02  0.11664800E+03                                 2.058011                            1.874646      -1.130894       2.303087                    0.996297       3.930563      11.039338       0.487867       1.190964      -0.728971      -0.047944      -0.006473      -0.003737       0.048523       0.005710       0.003296      -0.004988       0.030848      -0.019328      -0.016326      -0.003562       0.019888              2.143548       3.061142      -0.201702      -0.116453       1.575653      -0.188962       1.793848           0.000001
          129              H       6.687519      17.959680       5.225840       0.034666       1.483495 0.11065739E+02  0.11665139E+03                                 2.058052                            1.874681      -1.130908       2.303082                    0.996297       3.930615      11.039610       0.487855       1.190983      -0.728966      -0.047945       0.006473      -0.003737       0.048524      -0.005709       0.003296       0.004989       0.030848      -0.019327      -0.016326      -0.003562       0.019888              2.143592       3.061210       0.201709      -0.116457       1.575682       0.188969       1.793884           0.000001
          130              H      15.697919      -0.000000      10.451679       0.034666       1.483471 0.11065500E+02  0.11664797E+03                                 2.058011                            1.874646      -1.130894       2.303087                    0.996297       3.930563      11.039337       0.487867       1.190964      -0.728971      -0.047944      -0.000000      -0.007474       0.048523       0.000000       0.006593       0.000000       0.022208      -0.045248      -0.016326      -0.003562       0.019888              2.143547       3.061141       0.000000      -0.232905       1.902945       0.000000       1.466555           0.000001
          131              H      15.697919       4.454130      18.166459       0.034666       1.483471 0.11065501E+02  0.11664798E+03                                 2.058011                            1.874646      -1.130894       2.303087                    0.996297       3.930563      11.039337       0.487867       1.190964      -0.728971      -0.047944       0.006473       0.003737       0.048523      -0.005710      -0.003296      -0.004988       0.030848      -0.019328      -0.016326      -0.003562       0.019888              2.143547       3.061141       0.201702       0.116453       1.575652      -0.188962       1.793848           0.000001
          132              H      15.697919      -4.454130      18.166459       0.034667       1.483495 0.11065740E+02  0.11665140E+03                                 2.058052                            1.874681      -1.130908       2.303082                    0.996297       3.930615      11.039610       0.487855       1.190983      -0.728966      -0.047945      -0.006473       0.003737       0.048524       0.005709      -0.003296       0.004989       0.030848      -0.019327      -0.016326      -0.003562       0.019888              2.143591       3.061209      -0.201709       0.116457       1.575681       0.188969       1.793884           0.000001
          133              H      11.304448       4.882932      12.775704       0.048468       1.447759 0.11155975E+02  0.11748799E+03                                 2.016743                            1.881994      -0.923955       2.406852                    0.998254       3.743336      10.405823       0.488495       1.190584      -0.731222       0.042090       0.027078      -0.015633       0.052433       0.016004      -0.009240       0.004698       0.016985      -0.006137      -0.021273       0.000667       0.020607              2.061718       2.835673       0.269425      -0.155554       1.648404       0.045615       1.701076           0.000001
          134              H      11.304448      -4.882932      12.775704       0.048468       1.447717 0.11155543E+02  0.11748193E+03                                 2.016677                            1.881936      -0.923929       2.406864                    0.998254       3.743266      10.405454       0.488512       1.190558      -0.731228       0.042089      -0.027078      -0.015634       0.052432      -0.016003      -0.009240      -0.004697       0.016982      -0.006138      -0.021272       0.000666       0.020606              2.061648       2.835564      -0.269414      -0.155546       1.648356      -0.045611       1.701024           0.000001
          135              H      11.304448       0.000000      21.233190       0.048468       1.447717 0.11155542E+02  0.11748192E+03                                 2.016677                            1.881936      -0.923929       2.406864                    0.998254       3.743266      10.405454       0.488512       1.190558      -0.731228       0.042089      -0.000000       0.031267       0.052432       0.000000       0.018479      -0.000001       0.008848      -0.030540      -0.021272       0.000666       0.020606              2.061649       2.835565       0.000000       0.311093       1.727358       0.000000       1.622023           0.000001
          136              H       2.294048       8.622618      10.616595       0.048468       1.447759 0.11155975E+02  0.11748799E+03                                 2.016743                            1.881994      -0.923955       2.406852                    0.998254       3.743336      10.405824       0.488495       1.190584      -0.731222       0.042090      -0.027078       0.015633       0.052433      -0.016004       0.009240       0.004698       0.016985      -0.006137      -0.021273       0.000667       0.020607              2.061718       2.835673      -0.269425       0.155554       1.648405       0.045615       1.701076           0.000001
          137              H       2.294048      18.388482      10.616595       0.048468       1.447716 0.11155541E+02  0.11748190E+03                                 2.016676                            1.881936      -0.923929       2.406864                    0.998254       3.743266      10.405453       0.488512       1.190557      -0.731228       0.042089       0.027078       0.015634       0.052432       0.016003       0.009240      -0.004697       0.016982      -0.006138      -0.021272       0.000666       0.020606              2.061648       2.835563       0.269414       0.155546       1.648356      -0.045611       1.701024           0.000001
          138              H       2.294048      13.505550       2.159109       0.048468       1.447717 0.11155540E+02  0.11748188E+03                                 2.016676                            1.881936      -0.923929       2.406864                    0.998254       3.743266      10.405452       0.488512       1.190557      -0.731228       0.042089       0.000000      -0.031267       0.052432      -0.000000      -0.018479      -0.000001       0.008848      -0.030540      -0.021272       0.000666       0.020606              2.061648       2.835564      -0.000000      -0.311092       1.727357       0.000000       1.622022           0.000001
          139              H       6.716352      18.388482      10.616595       0.048468       1.447716 0.11155541E+02  0.11748190E+03                                 2.016676                            1.881936      -0.923929       2.406864                    0.998254       3.743266      10.405453       0.488512       1.190557      -0.731228      -0.042089       0.027078       0.015633       0.052432      -0.016004      -0.009240      -0.004697       0.016982      -0.006138      -0.021272       0.000666       0.020606              2.061648       2.835563      -0.269414      -0.155547       1.648356      -0.045611       1.701024           0.000001
          140              H       6.716352       8.622618      10.616595       0.048468       1.447759 0.11155975E+02  0.11748799E+03                                 2.016743                            1.881994      -0.923955       2.406852                    0.998254       3.743336      10.405823       0.488495       1.190584      -0.731222      -0.042090      -0.027078       0.015633       0.052433       0.016004      -0.009240       0.004698       0.016985      -0.006137      -0.021273       0.000667       0.020607              2.061718       2.835673       0.269426      -0.155553       1.648404       0.045615       1.701076           0.000001
          141              H       6.716352      13.505550       2.159109       0.048468       1.447717 0.11155542E+02  0.11748192E+03                                 2.016677                            1.881936      -0.923929       2.406864                    0.998254       3.743266      10.405454       0.488512       1.190558      -0.731228      -0.042089       0.000000      -0.031267       0.052432       0.000000       0.018479      -0.000001       0.008848      -0.030540      -0.021272       0.000666       0.020606              2.061649       2.835565      -0.000000       0.311093       1.727358       0.000000       1.622023           0.000001
          142              H      15.726752      -4.882932      12.775704       0.048468       1.447717 0.11155543E+02  0.11748193E+03                                 2.016677                            1.881936      -0.923929       2.406863                    0.998254       3.743266      10.405454       0.488512       1.190558      -0.731228      -0.042089      -0.027078      -0.015633       0.052432       0.016004       0.009240      -0.004697       0.016982      -0.006138      -0.021272       0.000666       0.020606              2.061648       2.835564       0.269414       0.155547       1.648356      -0.045611       1.701024           0.000001
          143              H      15.726752       4.882932      12.775704       0.048468       1.447759 0.11155975E+02  0.11748799E+03                                 2.016743                            1.881994      -0.923955       2.406852                    0.998254       3.743336      10.405824       0.488495       1.190584      -0.731222      -0.042090       0.027078      -0.015633       0.052433      -0.016004       0.009240       0.004698       0.016985      -0.006137      -0.021273       0.000667       0.020607              2.061718       2.835673      -0.269426       0.155553       1.648405       0.045615       1.701076           0.000001
          144              H      15.726752       0.000000      21.233190       0.048468       1.447717 0.11155542E+02  0.11748192E+03                                 2.016677                            1.881936      -0.923929       2.406864                    0.998254       3.743266      10.405454       0.488512       1.190558      -0.731228      -0.042089      -0.000000       0.031267       0.052432      -0.000000      -0.018479      -0.000001       0.008848      -0.030540      -0.021272       0.000666       0.020606              2.061649       2.835565       0.000000      -0.311093       1.727358       0.000000       1.622023           0.000001
          145              H       9.010400       5.692589       9.859854       0.070844       1.333288 0.99991411E+01  0.10410198E+03                                 1.995685                            1.841743      -1.477977       2.152829                    0.991708       4.085664      11.893588       0.462469       1.272116      -0.707882      -0.000000       0.024915       0.043154       0.049829      -0.010928       0.006309       0.009747      -0.015880       0.038389      -0.022832       0.004409       0.018424              2.031774       1.505371      -0.116842       0.067459       2.027081       0.464006       2.562870           0.000000
          146              H       9.010400      -7.812961      13.532445       0.070845       1.333261 0.99988655E+01  0.10409817E+03                                 1.995644                            1.841708      -1.477952       2.152841                    0.991709       4.085575      11.893194       0.462479       1.272102      -0.707886       0.000001       0.024915      -0.043154       0.049830       0.010929       0.006307      -0.009747      -0.015877       0.038388      -0.022831       0.004408       0.018423              2.031732       1.505345       0.116838       0.067456       2.027038      -0.463994       2.562812           0.000000
          147              H       9.010400      15.625921       0.000000       0.070845       1.333260 0.99988585E+01  0.10409809E+03                                 1.995644                            1.841708      -1.477952       2.152841                    0.991709       4.085574      11.893194       0.462478       1.272103      -0.707885      -0.000001      -0.049830      -0.000000       0.049830       0.000002      -0.012619       0.000000      -0.032760      -0.012260      -0.022831       0.004408       0.018423              2.031732       1.505345       0.000000      -0.134913       2.830699      -0.000000       1.759151           0.000000
          148              H       0.000000       7.812961      13.532445       0.070844       1.333289 0.99991459E+01  0.10410204E+03                                 1.995685                            1.841743      -1.477977       2.152829                    0.991708       4.085665      11.893589       0.462470       1.272115      -0.707882      -0.000000      -0.024915      -0.043154       0.049829       0.010928      -0.006309       0.009747      -0.015880       0.038389      -0.022832       0.004409       0.018424              2.031774       1.505371       0.116842      -0.067459       2.027081       0.464006       2.562869           0.000000
          149              H       0.000000      -5.692589       9.859854       0.070845       1.333261 0.99988607E+01  0.10409812E+03                                 1.995644                            1.841708      -1.477952       2.152841                    0.991709       4.085574      11.893193       0.462479       1.272103      -0.707885       0.000001      -0.024915       0.043154       0.049830      -0.010929      -0.006307      -0.009747      -0.015877       0.038388      -0.022831       0.004408       0.018423              2.031732       1.505345      -0.116838      -0.067456       2.027038      -0.463994       2.562812           0.000000
          150              H       0.000000      11.385179       0.000000       0.070845       1.333261 0.99988591E+01  0.10409810E+03                                 1.995644                            1.841708      -1.477952       2.152841                    0.991709       4.085574      11.893193       0.462479       1.272103      -0.707885      -0.000001       0.049830       0.000000       0.049830      -0.000002       0.012619       0.000000      -0.032760      -0.012261      -0.022831       0.004408       0.018423              2.031731       1.505345      -0.000000       0.134913       2.830699      -0.000000       1.759151           0.000000
          151              H       9.010400       7.812961      13.532445       0.070844       1.333298 0.99992304E+01  0.10410315E+03                                 1.995694                            1.841751      -1.477987       2.152824                    0.991708       4.085681      11.893653       0.462469       1.272116      -0.707882       0.000000      -0.024915      -0.043153       0.049829      -0.010928       0.006310       0.009747      -0.015879       0.038389      -0.022832       0.004409       0.018424              2.031783       1.505376      -0.116843       0.067460       2.027090       0.464009       2.562882           0.000000
          152              H       9.010400      -5.692589       9.859854       0.070845       1.333270 0.99989507E+01  0.10409930E+03                                 1.995654                            1.841716      -1.477962       2.152836                    0.991709       4.085591      11.893259       0.462478       1.272102      -0.707885      -0.000001      -0.024915       0.043154       0.049830       0.010929       0.006308      -0.009747      -0.015877       0.038388      -0.022831       0.004408       0.018423              2.031741       1.505351       0.116839       0.067457       2.027048      -0.463997       2.562825           0.000000
          153              H       9.010400      11.385179       0.000000       0.070845       1.333270 0.99989498E+01  0.10409928E+03                                 1.995653                            1.841716      -1.477962       2.152836                    0.991709       4.085591      11.893258       0.462478       1.272102      -0.707886       0.000001       0.049830       0.000000       0.049830       0.000002      -0.012619       0.000000      -0.032760      -0.012261      -0.022831       0.004408       0.018423              2.031741       1.505350       0.000000      -0.134914       2.830713      -0.000000       1.759159           0.000000
          154              H       0.000000       5.692589       9.859854       0.070844       1.333298 0.99992311E+01  0.10410316E+03                                 1.995694                            1.841751      -1.477987       2.152824                    0.991708       4.085681      11.893654       0.462468       1.272116      -0.707882       0.000000       0.024915       0.043153       0.049829       0.010928      -0.006310       0.009747      -0.015879       0.038389      -0.022832       0.004409       0.018424              2.031783       1.505376       0.116843      -0.067460       2.027091       0.464009       2.562882           0.000000
          155              H       0.000000      -7.812961      13.532445       0.070845       1.333270 0.99989452E+01  0.10409923E+03                                 1.995653                            1.841716      -1.477962       2.152836                    0.991709       4.085590      11.893257       0.462477       1.272103      -0.707885      -0.000001       0.024915      -0.043154       0.049830      -0.010929      -0.006308      -0.009747      -0.015877       0.038388      -0.022831       0.004408       0.018423              2.031741       1.505350      -0.116839      -0.067457       2.027048      -0.463997       2.562825           0.000000
          156              H       0.000000      15.625921       0.000000       0.070845       1.333270 0.99989498E+01  0.10409928E+03                                 1.995653                            1.841716      -1.477962       2.152836                    0.991709       4.085591      11.893258       0.462478       1.272102      -0.707886       0.000001      -0.049830      -0.000000       0.049830      -0.000002       0.012619       0.000000      -0.032760      -0.012261      -0.022831       0.004408       0.018423              2.031741       1.505350      -0.000000       0.134914       2.830713      -0.000000       1.759159           0.000000
          157              C       8.675213       0.686082       9.689090      -0.114732      34.501997 0.43118773E+03  0.10167317E+05                                 9.232487                            6.904835       0.170289       2.004646                    0.999807      30.558398      89.436451       0.626462       0.414640      -1.060003       0.065513       0.043242       0.057888       0.097535      -0.022760       0.093087       0.007822       0.001260      -0.073722      -0.104420       0.013222       0.091197             11.249132      10.286269      -2.065944       2.641998      17.594716      -1.136510       5.866410          -0.000002
          158              C      12.830810       3.889598       8.776791      -0.038206      29.637352 0.36761065E+03  0.83105872E+04                                 8.318645                            6.367390       0.200138       2.041697                    0.999862      28.225445      80.294540       0.655083       0.413586      -1.063066      -0.038744      -0.033350       0.059560       0.078490       0.000506       0.002181      -0.047371      -0.005147       0.069408      -0.043048      -0.014074       0.057122              9.607981      13.739337      -1.360410       1.854188       6.338218      -3.120350       8.746387          -0.000000
          159              C       8.534651       4.163761      12.414293      -0.092317      29.916993 0.39807911E+03  0.91930487E+04                                 8.339502                            6.615244       0.255236       2.041981                    0.999812      29.565361      85.391672       0.643372       0.412243      -1.062459       0.085559      -0.050979      -0.022046       0.102006      -0.036940       0.038690       0.039553       0.090427      -0.089836      -0.088838       0.009440       0.079398              9.144418      10.670707       0.044551       1.642642       6.422097       3.097051      10.340449          -0.000003
          160              C       9.316754       3.709434       7.628697      -0.087851      31.271491 0.39015781E+03  0.89701833E+04                                 8.616017                            6.553658       0.245341       2.040635                    0.999840      29.448575      85.027381       0.645337       0.412818      -1.061470       0.014297       0.005231       0.079339       0.080787      -0.031067       0.012469       0.037921      -0.072806       0.111542      -0.072595       0.005184       0.067411             10.171509       7.197517      -4.344715       1.812372      13.915759      -0.604569       9.401251           0.000001
          161              C       8.675213      -5.457593      17.953589      -0.114733      34.502241 0.43119180E+03  0.10167442E+05                                 9.232541                            6.904876       0.170265       2.004638                    0.999807      30.558558      89.437172       0.626459       0.414641      -1.060002       0.065511       0.028514      -0.066395       0.097534       0.091997      -0.026833       0.011780       0.035211       0.028119      -0.104423       0.013223       0.091199             11.249195      10.286348       3.321039       0.468171       9.782798       5.646790      13.678440          -0.000002
          162              C      12.830810      -7.849426      15.635413      -0.038205      29.637117 0.36760756E+03  0.83104942E+04                                 8.318584                            6.367353       0.200147       2.041700                    0.999862      28.225309      80.293856       0.655087       0.413585      -1.063067      -0.038744       0.068255      -0.000899       0.078490       0.001636      -0.001529       0.009773      -0.070268      -0.125955      -0.043047      -0.014074       0.057121              9.607901      13.739201       2.285961       0.251050      10.846572       0.517406       4.237931          -0.000000
          163              C       8.534651      -4.836337      13.579230      -0.092318      29.916661 0.39807510E+03  0.91929148E+04                                 8.339399                            6.615194       0.255254       2.041986                    0.999812      29.565110      85.390210       0.643378       0.412241      -1.062462       0.085559       0.006398       0.055172       0.102006       0.051977       0.012646      -0.019902       0.124459       0.012260      -0.088838       0.009438       0.079399              9.144288      10.670535       1.400253      -0.859856       6.678655      -3.245157      10.083675          -0.000003
          164              C       9.316754      -8.753622      16.365486      -0.087850      31.271467 0.39015608E+03  0.89701373E+04                                 8.616017                            6.553636       0.245343       2.040636                    0.999840      29.448558      85.027426       0.645339       0.412817      -1.061470       0.014297       0.066094      -0.044200       0.080786       0.026331       0.020669      -0.027349      -0.054489       0.166481      -0.072594       0.005183       0.067410             10.171530       7.197523       3.741942       2.856476      11.053481       2.257166      12.263588           0.000001
          165              C       8.675213       4.771511      19.141918      -0.114733      34.502051 0.43118845E+03  0.10167339E+05                                 9.232493                            6.904837       0.170281       2.004643                    0.999807      30.558449      89.436632       0.626462       0.414640      -1.060003       0.065513      -0.071755       0.008505       0.097535      -0.069235      -0.066255      -0.019601       0.021659      -0.012526      -0.104421       0.013224       0.091197             11.249141      10.286284      -1.255064      -3.110173       7.814222      -4.510237      15.646917          -0.000002
          166              C      12.830810       3.959827      22.372395      -0.038206      29.637489 0.36761287E+03  0.83106498E+04                                 8.318666                            6.367408       0.200126       2.041692                    0.999862      28.225552      80.294903       0.655082       0.413586      -1.063066      -0.038743      -0.034906      -0.058661       0.078490      -0.002142      -0.000653       0.037599       0.011779       0.120189      -0.043048      -0.014075       0.057123              9.608003      13.739377      -0.925572      -2.105244       5.442052       2.602944       9.642579          -0.000000
          167              C       8.534651       0.672576      20.791075      -0.092318      29.916652 0.39807507E+03  0.91929137E+04                                 8.339392                            6.615189       0.255256       2.041987                    0.999812      29.565122      85.390234       0.643379       0.412241      -1.062463       0.085559       0.044582      -0.033126       0.102006      -0.015037      -0.051339      -0.019648       0.055952      -0.193261      -0.088839       0.009439       0.079401              9.144280      10.670524      -1.444780      -0.782724      12.042799       0.148165       4.719517          -0.000003
          168              C       9.316754       5.044188      22.790415      -0.087851      31.271647 0.39015816E+03  0.89702077E+04                                 8.616090                            6.553687       0.245316       2.040627                    0.999840      29.448674      85.028193       0.645331       0.412821      -1.061466       0.014296      -0.071325      -0.035138       0.080786       0.004734      -0.033135      -0.010571      -0.120174      -0.030566      -0.072593       0.005181       0.067411             10.171619       7.197585       0.602812      -4.668899      10.006384      -1.652591      13.310888           0.000001
          169              C      17.685613      12.819468      13.703209      -0.114732      34.501999 0.43118776E+03  0.10167318E+05                                 9.232488                            6.904835       0.170289       2.004646                    0.999807      30.558399      89.436456       0.626462       0.414640      -1.060003       0.065513      -0.043242      -0.057889       0.097535       0.022760      -0.093087       0.007822       0.001260      -0.073722      -0.104420       0.013222       0.091197             11.249132      10.286270       2.065944      -2.641998      17.594717      -1.136510       5.866410          -0.000002
          170              C       3.820410       9.615952      14.615508      -0.038206      29.637350 0.36761062E+03  0.83105863E+04                                 8.318645                            6.367390       0.200138       2.041697                    0.999862      28.225444      80.294536       0.655083       0.413586      -1.063066      -0.038744       0.033350      -0.059560       0.078490      -0.000506      -0.002181      -0.047371      -0.005147       0.069408      -0.043048      -0.014074       0.057122              9.607980      13.739336       1.360410      -1.854188       6.338218      -3.120350       8.746387          -0.000000
          171              C      17.545051       9.341789      10.978006      -0.092317      29.916994 0.39807914E+03  0.91930495E+04                                 8.339502                            6.615244       0.255236       2.041981                    0.999812      29.565362      85.391676       0.643372       0.412243      -1.062459       0.085558       0.050979       0.022046       0.102006       0.036940      -0.038690       0.039553       0.090427      -0.089835      -0.088838       0.009440       0.079398              9.144418      10.670708      -0.044551      -1.642642       6.422097       3.097051      10.340449          -0.000003
          172              C       0.306354       9.796116      15.763602      -0.087851      31.271493 0.39015784E+03  0.89701842E+04                                 8.616018                            6.553659       0.245341       2.040635                    0.999840      29.448576      85.027389       0.645337       0.412818      -1.061470       0.014297      -0.005231      -0.079339       0.080787       0.031067      -0.012469       0.037921      -0.072806       0.111542      -0.072595       0.005184       0.067411             10.171510       7.197518       4.344716      -1.812372      13.915761      -0.604569       9.401252           0.000001
          173              C      17.685613      18.963143       5.438710      -0.114733      34.502240 0.43119180E+03  0.10167441E+05                                 9.232541                            6.904876       0.170265       2.004638                    0.999807      30.558557      89.437166       0.626459       0.414641      -1.060002       0.065511      -0.028514       0.066395       0.097534      -0.091997       0.026833       0.011780       0.035211       0.028119      -0.104423       0.013223       0.091199             11.249195      10.286347      -3.321039      -0.468171       9.782797       5.646790      13.678440          -0.000002
          174              C       3.820410      21.354976       7.756886      -0.038205      29.637117 0.36760755E+03  0.83104939E+04                                 8.318584                            6.367354       0.200147       2.041700                    0.999862      28.225308      80.293855       0.655087       0.413585      -1.063067      -0.038744      -0.068255       0.000899       0.078490      -0.001636       0.001529       0.009773      -0.070268      -0.125955      -0.043047      -0.014074       0.057121              9.607902      13.739202      -2.285960      -0.251050      10.846572       0.517406       4.237931          -0.000000
          175              C      17.545051      18.341887       9.813069      -0.092318      29.916659 0.39807507E+03  0.91929140E+04                                 8.339398                            6.615194       0.255255       2.041987                    0.999812      29.565109      85.390204       0.643378       0.412241      -1.062462       0.085559      -0.006398      -0.055172       0.102006      -0.051977      -0.012647      -0.019902       0.124459       0.012260      -0.088838       0.009438       0.079399              9.144288      10.670534      -1.400253       0.859856       6.678655      -3.245157      10.083675          -0.000003
          176              C       0.306354      22.259172       7.026813      -0.087850      31.271468 0.39015608E+03  0.89701376E+04                                 8.616018                            6.553636       0.245342       2.040636                    0.999840      29.448559      85.027433       0.645339       0.412817      -1.061470       0.014297      -0.066094       0.044200       0.080786      -0.026331      -0.020669      -0.027349      -0.054489       0.166481      -0.072594       0.005183       0.067410             10.171531       7.197523      -3.741942      -2.856477      11.053481       2.257166      12.263589           0.000001
          177              C      17.685613       8.734039       4.250381      -0.114733      34.502052 0.43118845E+03  0.10167339E+05                                 9.232494                            6.904837       0.170281       2.004643                    0.999807      30.558449      89.436636       0.626462       0.414640      -1.060003       0.065513       0.071755      -0.008505       0.097535       0.069235       0.066255      -0.019601       0.021659      -0.012526      -0.104421       0.013224       0.091197             11.249142      10.286284       1.255064       3.110173       7.814223      -4.510237      15.646919          -0.000002
          178              C       3.820410       9.545723       1.019904      -0.038206      29.637489 0.36761286E+03  0.83106497E+04                                 8.318665                            6.367408       0.200126       2.041692                    0.999862      28.225552      80.294901       0.655082       0.413586      -1.063066      -0.038743       0.034906       0.058661       0.078490       0.002142       0.000653       0.037599       0.011779       0.120190      -0.043048      -0.014075       0.057123              9.608003      13.739377       0.925572       2.105244       5.442052       2.602944       9.642579          -0.000000
          179              C      17.545051      12.832974       2.601224      -0.092318      29.916650 0.39807504E+03  0.91929128E+04                                 8.339391                            6.615189       0.255256       2.041987                    0.999812      29.565120      85.390226       0.643379       0.412241      -1.062463       0.085559      -0.044582       0.033126       0.102006       0.015037       0.051339      -0.019648       0.055952      -0.193261      -0.088839       0.009438       0.079401              9.144279      10.670523       1.444780       0.782724      12.042798       0.148165       4.719517          -0.000003
          180              C       0.306354       8.461362       0.601884      -0.087851      31.271646 0.39015813E+03  0.89702068E+04                                 8.616091                            6.553687       0.245316       2.040627                    0.999840      29.448673      85.028194       0.645331       0.412821      -1.061466       0.014297       0.071325       0.035138       0.080786      -0.004734       0.033135      -0.010571      -0.120174      -0.030566      -0.072593       0.005181       0.067411             10.171619       7.197585      -0.602812       4.668899      10.006384      -1.652592      13.310889           0.000001
          181              C       9.345587      14.191632      13.703209      -0.114733      34.502068 0.43118870E+03  0.10167347E+05                                 9.232497                            6.904840       0.170279       2.004643                    0.999807      30.558459      89.436681       0.626462       0.414640      -1.060003      -0.065513       0.043243      -0.057889       0.097535       0.022761       0.093087      -0.007824       0.001259      -0.073726      -0.104422       0.013224       0.091197             11.249146      10.286288       2.065958       2.642007      17.594730       1.136540       5.866420          -0.000002
          182              C       5.189990      17.395148      14.615508      -0.038207      29.637503 0.36761306E+03  0.83106554E+04                                 8.318669                            6.367410       0.200125       2.041692                    0.999862      28.225556      80.294922       0.655082       0.413586      -1.063066       0.038743      -0.033349      -0.059560       0.078490      -0.000505       0.002181       0.047371      -0.005148       0.069409      -0.043048      -0.014075       0.057123              9.608007      13.739380       1.360410       1.854193       6.338234       3.120357       8.746406          -0.000000
          183              C       9.486149      17.669311      10.978006      -0.092318      29.916656 0.39807530E+03  0.91929199E+04                                 8.339393                            6.615191       0.255256       2.041987                    0.999812      29.565118      85.390215       0.643379       0.412241      -1.062463      -0.085559      -0.050979       0.022046       0.102006       0.036942       0.038692      -0.039552       0.090427      -0.089835      -0.088839       0.009438       0.079401              9.144280      10.670522      -0.044529       1.642575       6.422024      -3.096992      10.340295          -0.000003
          184              C       8.704046      17.214984      15.763602      -0.087837      31.271317 0.39015299E+03  0.89700564E+04                                 8.616016                            6.553631       0.245334       2.040635                    0.999840      29.448488      85.027413       0.645336       0.412820      -1.061468      -0.014296       0.005233      -0.079338       0.080785       0.031063       0.012468      -0.037921      -0.072801       0.111553      -0.072593       0.005182       0.067411             10.171526       7.197515       4.344745       1.812367      13.915828       0.604564       9.401234           0.000001
          185              C       9.345587       8.047957       5.438710      -0.114733      34.502003 0.43118781E+03  0.10167320E+05                                 9.232490                            6.904836       0.170288       2.004645                    0.999807      30.558408      89.436499       0.626462       0.414640      -1.060003      -0.065513       0.028512       0.066393       0.097535      -0.091996      -0.026832      -0.011777       0.035207       0.028120      -0.104420       0.013222       0.091197             11.249134      10.286274      -3.321010       0.468160       9.782733      -5.646760      13.678395          -0.000002
          186              C       5.189990       5.656124       7.756886      -0.038206      29.637350 0.36761065E+03  0.83105877E+04                                 8.318645                            6.367391       0.200137       2.041697                    0.999862      28.225450      80.294564       0.655083       0.413586      -1.063066       0.038744       0.068255       0.000898       0.078490      -0.001636      -0.001528      -0.009772      -0.070269      -0.125959      -0.043048      -0.014074       0.057122              9.607981      13.739342      -2.285980       0.251055      10.846642      -0.517406       4.237958          -0.000000
          187              C       9.486149       8.669213       9.813069      -0.092317      29.916989 0.39807898E+03  0.91930451E+04                                 8.339501                            6.615243       0.255235       2.041981                    0.999812      29.565362      85.391677       0.643372       0.412243      -1.062459      -0.085559       0.006397      -0.055172       0.102006      -0.051976       0.012646       0.019905       0.124459       0.012260      -0.088838       0.009440       0.079398              9.144417      10.670711      -1.400292      -0.859902       6.678732       3.245219      10.083808          -0.000003
          188              C       8.704046       4.751928       7.026813      -0.087837      31.271195 0.39015300E+03  0.89700416E+04                                 8.615949                            6.553605       0.245359       2.040643                    0.999840      29.448389      85.026601       0.645342       0.412816      -1.061471      -0.014297       0.066094       0.044200       0.080787      -0.026332       0.020670       0.027347      -0.054492       0.166485      -0.072596       0.005185       0.067411             10.171426       7.197454      -3.741875       2.856427      11.053340      -2.257103      12.263483           0.000001
          189              C       9.345587      18.277061       4.250381      -0.114733      34.502262 0.43119206E+03  0.10167449E+05                                 9.232545                            6.904878       0.170264       2.004637                    0.999807      30.558568      89.437217       0.626458       0.414641      -1.060002      -0.065511      -0.071757      -0.008504       0.097534       0.069237      -0.066256       0.019601       0.021664      -0.012522      -0.104423       0.013223       0.091199             11.249201      10.286353       1.255070      -3.110194       7.814268       4.510261      15.646982          -0.000002
          190              C       5.189990      17.465377       1.019904      -0.038206      29.637123 0.36760756E+03  0.83104945E+04                                 8.318586                            6.367354       0.200146       2.041699                    0.999862      28.225313      80.293879       0.655087       0.413585      -1.063067       0.038744      -0.034906       0.058662       0.078490       0.002142      -0.000652      -0.037597       0.011779       0.120188      -0.043047      -0.014075       0.057121              9.607904      13.739205       0.925564      -2.105223       5.442005      -2.602923       9.642502          -0.000000
          191              C       9.486149      14.178126       2.601224      -0.092318      29.916656 0.39807492E+03  0.91929099E+04                                 8.339398                            6.615193       0.255255       2.041987                    0.999812      29.565109      85.390209       0.643378       0.412241      -1.062462      -0.085559       0.044582       0.033127       0.102006       0.015037      -0.051337       0.019649       0.055953      -0.193258      -0.088838       0.009439       0.079399              9.144288      10.670531       1.444788      -0.782727      12.042812      -0.148164       4.719520          -0.000003
          192              C       8.704046      18.549738       0.601884      -0.087836      31.271137 0.39015062E+03  0.89699778E+04                                 8.615943                            6.553578       0.245361       2.040644                    0.999840      29.448373      85.026651       0.645344       0.412815      -1.061471      -0.014297      -0.071325       0.035139       0.080786      -0.004735      -0.033138       0.010572      -0.120171      -0.030564      -0.072594       0.005184       0.067410             10.171440       7.197456      -0.602814      -4.668806      10.006221       1.652578      13.310644           0.000001
          193              C       0.335187      -0.686082       9.689090      -0.114733      34.502062 0.43118862E+03  0.10167344E+05                                 9.232496                            6.904839       0.170280       2.004643                    0.999807      30.558456      89.436666       0.626462       0.414640      -1.060003      -0.065513      -0.043243       0.057889       0.097535      -0.022761      -0.093087      -0.007824       0.001259      -0.073726      -0.104421       0.013224       0.091197             11.249144      10.286287      -2.065958      -2.642006      17.594726       1.136540       5.866419          -0.000002
          194              C      14.200390      -3.889598       8.776791      -0.038206      29.637503 0.36761306E+03  0.83106553E+04                                 8.318669                            6.367410       0.200125       2.041692                    0.999862      28.225556      80.294922       0.655082       0.413586      -1.063066       0.038743       0.033349       0.059560       0.078490       0.000505      -0.002181       0.047371      -0.005148       0.069409      -0.043048      -0.014075       0.057123              9.608007      13.739380      -1.360410      -1.854193       6.338234       3.120357       8.746406          -0.000000
          195              C       0.475749      -4.163761      12.414293      -0.092318      29.916654 0.39807527E+03  0.91929191E+04                                 8.339392                            6.615191       0.255256       2.041987                    0.999812      29.565117      85.390213       0.643379       0.412241      -1.062463      -0.085559       0.050979      -0.022046       0.102006      -0.036942      -0.038692      -0.039552       0.090428      -0.089835      -0.088839       0.009438       0.079401              9.144280      10.670522       0.044529      -1.642576       6.422023      -3.096991      10.340295          -0.000003
          196              C      17.714446      -3.709434       7.628697      -0.087837      31.271319 0.39015303E+03  0.89700574E+04                                 8.616016                            6.553631       0.245334       2.040635                    0.999840      29.448489      85.027418       0.645336       0.412820      -1.061468      -0.014296      -0.005233       0.079338       0.080785      -0.031063      -0.012468      -0.037921      -0.072802       0.111553      -0.072593       0.005182       0.067411             10.171527       7.197515      -4.344745      -1.812368      13.915829       0.604564       9.401235           0.000001
          197              C       0.335187       5.457593      17.953589      -0.114733      34.501998 0.43118774E+03  0.10167318E+05                                 9.232488                            6.904836       0.170288       2.004645                    0.999807      30.558405      89.436483       0.626462       0.414640      -1.060003      -0.065513      -0.028512      -0.066393       0.097535       0.091996       0.026832      -0.011777       0.035207       0.028120      -0.104420       0.013222       0.091197             11.249132      10.286272       3.321009      -0.468160       9.782732      -5.646759      13.678393          -0.000002
          198              C      14.200390       7.849426      15.635413      -0.038206      29.637349 0.36761064E+03  0.83105873E+04                                 8.318646                            6.367391       0.200137       2.041697                    0.999862      28.225449      80.294563       0.655083       0.413586      -1.063066       0.038744      -0.068255      -0.000898       0.078490       0.001636       0.001528      -0.009773      -0.070269      -0.125958      -0.043048      -0.014074       0.057122              9.607981      13.739343       2.285980      -0.251055      10.846642      -0.517406       4.237958          -0.000000
          199              C       0.475749       4.836337      13.579230      -0.092317      29.916990 0.39807901E+03  0.91930460E+04                                 8.339502                            6.615243       0.255235       2.041981                    0.999812      29.565363      85.391684       0.643372       0.412243      -1.062459      -0.085559      -0.006397       0.055172       0.102006       0.051976      -0.012646       0.019905       0.124459       0.012260      -0.088838       0.009440       0.079398              9.144418      10.670712       1.400292       0.859902       6.678732       3.245219      10.083809          -0.000003
          200              C      17.714446       8.753622      16.365486      -0.087837      31.271198 0.39015304E+03  0.89700430E+04                                 8.615949                            6.553605       0.245359       2.040643                    0.999840      29.448391      85.026610       0.645342       0.412816      -1.061471      -0.014297      -0.066094      -0.044200       0.080787       0.026332      -0.020670       0.027347      -0.054492       0.166485      -0.072596       0.005185       0.067411             10.171426       7.197454       3.741875      -2.856428      11.053341      -2.257103      12.263484           0.000001
          201              C       0.335187      -4.771511      19.141918      -0.114733      34.502267 0.43119213E+03  0.10167452E+05                                 9.232546                            6.904879       0.170263       2.004637                    0.999807      30.558571      89.437232       0.626458       0.414641      -1.060002      -0.065511       0.071757       0.008504       0.097534      -0.069237       0.066256       0.019602       0.021664      -0.012522      -0.104423       0.013224       0.091199             11.249202      10.286354      -1.255070       3.110194       7.814269       4.510261      15.646984          -0.000002
          202              C      14.200390      -3.959827      22.372395      -0.038206      29.637124 0.36760757E+03  0.83104946E+04                                 8.318586                            6.367354       0.200146       2.041699                    0.999862      28.225313      80.293880       0.655087       0.413585      -1.063067       0.038744       0.034906      -0.058662       0.078490      -0.002142       0.000652      -0.037597       0.011779       0.120188      -0.043047      -0.014075       0.057121              9.607904      13.739205      -0.925564       2.105223       5.442005      -2.602923       9.642503          -0.000000
          203              C       0.475749      -0.672576      20.791075      -0.092318      29.916656 0.39807491E+03  0.91929097E+04                                 8.339398                            6.615193       0.255255       2.041987                    0.999812      29.565109      85.390210       0.643378       0.412241      -1.062462      -0.085559      -0.044582      -0.033127       0.102006      -0.015036       0.051337       0.019649       0.055953      -0.193258      -0.088838       0.009439       0.079399              9.144288      10.670532      -1.444788       0.782727      12.042811      -0.148164       4.719520          -0.000003
          204              C      17.714446      -5.044188      22.790415      -0.087836      31.271137 0.39015061E+03  0.89699776E+04                                 8.615943                            6.553578       0.245361       2.040644                    0.999840      29.448373      85.026651       0.645344       0.412815      -1.061471      -0.014297       0.071325      -0.035139       0.080786       0.004735       0.033138       0.010572      -0.120171      -0.030564      -0.072594       0.005184       0.067410             10.171440       7.197456       0.602814       4.668806      10.006220       1.652577      13.310644           0.000001
          205              C       9.345587      12.819468      13.703209      -0.114717      34.501607 0.43118143E+03  0.10167128E+05                                 9.232403                            6.904770       0.170307       2.004654                    0.999807      30.558196      89.435599       0.626467       0.414639      -1.060004      -0.065513      -0.043242      -0.057888       0.097534      -0.022759       0.093087       0.007822       0.001259      -0.073723      -0.104420       0.013223       0.091197             11.249024      10.286187      -2.065947       2.641981      17.594523      -1.136512       5.866363          -0.000002
          206              C       5.189990       9.615952      14.615508      -0.038177      29.636674 0.36759975E+03  0.83102724E+04                                 8.318485                            6.367265       0.200177       2.041714                    0.999862      28.225055      80.292881       0.655095       0.413582      -1.063069       0.038742       0.033350      -0.059560       0.078490       0.000506       0.002180      -0.047371      -0.005144       0.069407      -0.043049      -0.014073       0.057122              9.607793      13.739040      -1.360400       1.854181       6.338103      -3.120295       8.746237          -0.000000
          207              C       9.486149       9.341789      10.978006      -0.092285      29.916285 0.39806651E+03  0.91926782E+04                                 8.339338                            6.615108       0.255276       2.041999                    0.999812      29.564929      85.389855       0.643384       0.412239      -1.062462      -0.085559       0.050978       0.022044       0.102005      -0.036940       0.038688       0.039553       0.090429      -0.089832      -0.088838       0.009440       0.079398              9.144238      10.670523       0.044573       1.642650       6.421959       3.096976      10.340233          -0.000003
          208              C       8.704046       9.796116      15.763602      -0.087851      31.271515 0.39015806E+03  0.89701916E+04                                 8.616025                            6.553662       0.245338       2.040634                    0.999840      29.448593      85.027484       0.645337       0.412818      -1.061470      -0.014297      -0.005231      -0.079339       0.080787      -0.031066       0.012469       0.037921      -0.072806       0.111543      -0.072595       0.005184       0.067411             10.171519       7.197523      -4.344722       1.812373      13.915777      -0.604569       9.401258           0.000001
          209              C       9.345587      18.963143       5.438710      -0.114718      34.501851 0.43118550E+03  0.10167253E+05                                 9.232457                            6.904812       0.170283       2.004646                    0.999807      30.558356      89.436320       0.626464       0.414640      -1.060003      -0.065511      -0.028514       0.066394       0.097534       0.091997      -0.026834       0.011781       0.035211       0.028119      -0.104423       0.013224       0.091199             11.249088      10.286266       3.321027       0.468183       9.782716       5.646728      13.678282          -0.000002
          210              C       5.189990      21.354976       7.756886      -0.038177      29.636441 0.36759670E+03  0.83101801E+04                                 8.318424                            6.367229       0.200185       2.041716                    0.999862      28.224920      80.292199       0.655099       0.413581      -1.063071       0.038743      -0.068256       0.000899       0.078490       0.001635      -0.001529       0.009773      -0.070267      -0.125959      -0.043048      -0.014073       0.057121              9.607714      13.738904       2.285949       0.251045      10.846382       0.517393       4.237856          -0.000000
          211              C       9.486149      18.341887       9.813069      -0.092286      29.915949 0.39806242E+03  0.91925421E+04                                 8.339234                            6.615058       0.255295       2.042004                    0.999812      29.564676      85.388386       0.643390       0.412237      -1.062465      -0.085559      -0.006399      -0.055171       0.102005       0.051976       0.012647      -0.019904       0.124459       0.012259      -0.088837       0.009439       0.079399              9.144108      10.670350       1.400250      -0.859880       6.678524      -3.245086      10.083451          -0.000003
          212              C       8.704046      22.259172       7.026813      -0.087850      31.271490 0.39015630E+03  0.89701450E+04                                 8.616025                            6.553640       0.245339       2.040635                    0.999840      29.448575      85.027525       0.645338       0.412817      -1.061470      -0.014297      -0.066094       0.044200       0.080786       0.026331       0.020669      -0.027349      -0.054489       0.166481      -0.072594       0.005183       0.067411             10.171541       7.197529       3.741947       2.856481      11.053491       2.257170      12.263603           0.000001
          213              C       9.345587       8.734039       4.250381      -0.114718      34.501657 0.43118208E+03  0.10167148E+05                                 9.232409                            6.904772       0.170299       2.004651                    0.999807      30.558244      89.435771       0.626467       0.414638      -1.060004      -0.065513       0.071754      -0.008504       0.097534      -0.069235      -0.066255      -0.019602       0.021659      -0.012525      -0.104421       0.013224       0.091197             11.249033      10.286201      -1.255048      -3.110167       7.814137      -4.510172      15.646761          -0.000002
          214              C       5.189990       9.545723       1.019904      -0.038178      29.636814 0.36760202E+03  0.83103363E+04                                 8.318506                            6.367284       0.200164       2.041709                    0.999862      28.225164      80.293249       0.655094       0.413582      -1.063069       0.038742       0.034906       0.058662       0.078489      -0.002141      -0.000652       0.037600       0.011781       0.120187      -0.043050      -0.014073       0.057123              9.607816      13.739081      -0.925571      -2.105232       5.441959       2.602901       9.642408          -0.000000
          215              C       9.486149      12.832974       2.601224      -0.092286      29.915941 0.39806239E+03  0.91925412E+04                                 8.339227                            6.615053       0.255297       2.042005                    0.999812      29.564688      85.388411       0.643391       0.412237      -1.062466      -0.085559      -0.044580       0.033126       0.102005      -0.015036      -0.051339      -0.019647       0.055952      -0.193263      -0.088839       0.009439       0.079400              9.144100      10.670340      -1.444799      -0.782710      12.042536       0.148170       4.719425          -0.000003
          216              C       8.704046       8.461362       0.601884      -0.087851      31.271669 0.39015838E+03  0.89702152E+04                                 8.616097                            6.553690       0.245313       2.040626                    0.999840      29.448691      85.028289       0.645330       0.412821      -1.061466      -0.014296       0.071325       0.035138       0.080786       0.004734      -0.033135      -0.010571      -0.120175      -0.030566      -0.072592       0.005181       0.067412             10.171628       7.197590       0.602814      -4.668905      10.006393      -1.652596      13.310902           0.000001
          217              C       0.335187       0.686082       9.689090      -0.114717      34.501599 0.43118133E+03  0.10167125E+05                                 9.232401                            6.904769       0.170308       2.004654                    0.999807      30.558192      89.435576       0.626467       0.414639      -1.060004      -0.065513       0.043242       0.057888       0.097534       0.022759      -0.093087       0.007822       0.001259      -0.073723      -0.104420       0.013223       0.091197             11.249021      10.286184       2.065946      -2.641980      17.594518      -1.136511       5.866362          -0.000002
          218              C      14.200390       3.889598       8.776791      -0.038177      29.636676 0.36759979E+03  0.83102735E+04                                 8.318485                            6.367265       0.200177       2.041714                    0.999862      28.225057      80.292887       0.655095       0.413582      -1.063069       0.038742      -0.033350       0.059560       0.078490      -0.000506      -0.002180      -0.047371      -0.005144       0.069407      -0.043049      -0.014073       0.057122              9.607794      13.739040       1.360400      -1.854182       6.338104      -3.120295       8.746237          -0.000000
          219              C       0.475749       4.163761      12.414293      -0.092285      29.916287 0.39806651E+03  0.91926785E+04                                 8.339339                            6.615109       0.255276       2.041999                    0.999812      29.564930      85.389866       0.643384       0.412239      -1.062462      -0.085559      -0.050978      -0.022044       0.102005       0.036940      -0.038688       0.039553       0.090429      -0.089832      -0.088838       0.009440       0.079398              9.144240      10.670525      -0.044573      -1.642651       6.421960       3.096976      10.340235          -0.000003
          220              C      17.714446       3.709434       7.628697      -0.087851      31.271513 0.39015805E+03  0.89701911E+04                                 8.616024                            6.553661       0.245338       2.040634                    0.999840      29.448592      85.027479       0.645337       0.412818      -1.061470      -0.014297       0.005231       0.079339       0.080787       0.031066      -0.012469       0.037921      -0.072806       0.111543      -0.072595       0.005184       0.067411             10.171519       7.197522       4.344722      -1.812373      13.915776      -0.604568       9.401258           0.000001
          221              C       0.335187      -5.457593      17.953589      -0.114718      34.501856 0.43118557E+03  0.10167255E+05                                 9.232458                            6.904812       0.170282       2.004646                    0.999807      30.558359      89.436332       0.626464       0.414640      -1.060003      -0.065511       0.028514      -0.066394       0.097534      -0.091997       0.026834       0.011781       0.035211       0.028119      -0.104423       0.013224       0.091199             11.249089      10.286266      -3.321027      -0.468183       9.782717       5.646728      13.678283          -0.000002
          222              C      14.200390      -7.849426      15.635413      -0.038177      29.636441 0.36759671E+03  0.83101805E+04                                 8.318425                            6.367229       0.200185       2.041716                    0.999862      28.224920      80.292201       0.655098       0.413581      -1.063071       0.038743       0.068256      -0.000899       0.078490      -0.001635       0.001529       0.009773      -0.070267      -0.125959      -0.043048      -0.014073       0.057121              9.607715      13.738905      -2.285949      -0.251045      10.846383       0.517393       4.237856          -0.000000
          223              C       0.475749      -4.836337      13.579230      -0.092286      29.915948 0.39806242E+03  0.91925421E+04                                 8.339233                            6.615058       0.255295       2.042004                    0.999812      29.564675      85.388379       0.643390       0.412237      -1.062465      -0.085559       0.006399       0.055171       0.102005      -0.051976      -0.012647      -0.019904       0.124459       0.012259      -0.088837       0.009439       0.079399              9.144108      10.670349      -1.400249       0.859880       6.678523      -3.245086      10.083451          -0.000003
          224              C      17.714446      -8.753622      16.365486      -0.087850      31.271490 0.39015631E+03  0.89701451E+04                                 8.616025                            6.553640       0.245339       2.040635                    0.999840      29.448575      85.027525       0.645338       0.412817      -1.061470      -0.014297       0.066094      -0.044200       0.080786      -0.026331      -0.020669      -0.027349      -0.054489       0.166481      -0.072594       0.005183       0.067411             10.171541       7.197529      -3.741947      -2.856481      11.053491       2.257170      12.263602           0.000001
          225              C       0.335187       4.771511      19.141918      -0.114718      34.501654 0.43118204E+03  0.10167147E+05                                 9.232407                            6.904771       0.170299       2.004651                    0.999807      30.558243      89.435761       0.626467       0.414638      -1.060005      -0.065513      -0.071754       0.008504       0.097534       0.069235       0.066255      -0.019601       0.021659      -0.012525      -0.104421       0.013224       0.091197             11.249031      10.286200       1.255047       3.110167       7.814136      -4.510171      15.646759          -0.000002
          226              C      14.200390       3.959827      22.372395      -0.038178      29.636815 0.36760202E+03  0.83103364E+04                                 8.318506                            6.367284       0.200164       2.041709                    0.999862      28.225164      80.293250       0.655094       0.413582      -1.063069       0.038742      -0.034906      -0.058662       0.078489       0.002141       0.000652       0.037600       0.011781       0.120187      -0.043050      -0.014073       0.057123              9.607816      13.739082       0.925571       2.105232       5.441959       2.602901       9.642408          -0.000000
          227              C       0.475749       0.672576      20.791075      -0.092286      29.915940 0.39806240E+03  0.91925413E+04                                 8.339227                            6.615053       0.255297       2.042005                    0.999812      29.564687      85.388407       0.643391       0.412237      -1.062466      -0.085559       0.044580      -0.033126       0.102005       0.015036       0.051338      -0.019647       0.055952      -0.193263      -0.088839       0.009439       0.079400              9.144100      10.670339       1.444798       0.782710      12.042536       0.148170       4.719425          -0.000003
          228              C      17.714446       5.044188      22.790415      -0.087851      31.271669 0.39015838E+03  0.89702152E+04                                 8.616098                            6.553690       0.245313       2.040626                    0.999840      29.448691      85.028293       0.645330       0.412821      -1.061466      -0.014296      -0.071325      -0.035138       0.080786      -0.004734       0.033135      -0.010571      -0.120175      -0.030566      -0.072592       0.005181       0.067412             10.171629       7.197590      -0.602814       4.668906      10.006394      -1.652596      13.310903           0.000001
          229              C       8.675213      -0.686082       9.689090      -0.114718      34.501674 0.43118234E+03  0.10167156E+05                                 9.232412                            6.904774       0.170297       2.004650                    0.999807      30.558255      89.435818       0.626467       0.414638      -1.060004       0.065513      -0.043242       0.057889       0.097534       0.022761       0.093087      -0.007823       0.001259      -0.073727      -0.104422       0.013224       0.091197             11.249037      10.286205       2.065961       2.641989      17.594534       1.136541       5.866372          -0.000002
          230              C      12.830810      -3.889598       8.776791      -0.038178      29.636827 0.36760220E+03  0.83103415E+04                                 8.318509                            6.367285       0.200163       2.041709                    0.999862      28.225167      80.293268       0.655094       0.413582      -1.063069      -0.038742       0.033350       0.059560       0.078489      -0.000506       0.002181       0.047372      -0.005145       0.069409      -0.043050      -0.014073       0.057123              9.607820      13.739083       1.360400       1.854186       6.338120       3.120302       8.746256          -0.000000
          231              C       8.534651      -4.163761      12.414293      -0.092286      29.915947 0.39806268E+03  0.91925490E+04                                 8.339228                            6.615056       0.255297       2.042005                    0.999812      29.564686      85.388399       0.643391       0.412237      -1.062466       0.085559       0.050978      -0.022045       0.102005       0.036943       0.038690      -0.039552       0.090429      -0.089832      -0.088839       0.009439       0.079400              9.144101      10.670338      -0.044551       1.642585       6.421886      -3.096916      10.340079          -0.000003
          232              C       9.316754      -3.709434       7.628697      -0.087837      31.271339 0.39015323E+03  0.89700644E+04                                 8.616023                            6.553634       0.245331       2.040634                    0.999840      29.448505      85.027508       0.645335       0.412820      -1.061467       0.014296      -0.005233       0.079338       0.080785       0.031063       0.012468      -0.037921      -0.072802       0.111554      -0.072593       0.005181       0.067411             10.171535       7.197520       4.344751       1.812368      13.915844       0.604564       9.401241           0.000001
          233              C       8.675213       5.457593      17.953589      -0.114717      34.501612 0.43118150E+03  0.10167131E+05                                 9.232404                            6.904771       0.170305       2.004653                    0.999807      30.558206      89.435642       0.626467       0.414639      -1.060004       0.065513      -0.028512      -0.066393       0.097534      -0.091995      -0.026833      -0.011778       0.035207       0.028120      -0.104420       0.013223       0.091197             11.249025      10.286190      -3.320997       0.468171       9.782651      -5.646697      13.678235          -0.000002
          234              C      12.830810       7.849426      15.635413      -0.038177      29.636674 0.36759979E+03  0.83102739E+04                                 8.318486                            6.367266       0.200175       2.041713                    0.999862      28.225061      80.292911       0.655095       0.413582      -1.063069      -0.038742      -0.068256      -0.000898       0.078490      -0.001635      -0.001528      -0.009772      -0.070268      -0.125963      -0.043049      -0.014073       0.057122              9.607794      13.739046      -2.285970       0.251050      10.846454      -0.517394       4.237883          -0.000000
          235              C       8.534651       4.836337      13.579230      -0.092285      29.916277 0.39806631E+03  0.91926726E+04                                 8.339336                            6.615107       0.255276       2.041999                    0.999812      29.564927      85.389846       0.643384       0.412239      -1.062462       0.085559      -0.006398       0.055170       0.102005      -0.051975       0.012647       0.019906       0.124459       0.012259      -0.088838       0.009440       0.079398              9.144236      10.670525      -1.400289      -0.859925       6.678600       3.245147      10.083584          -0.000003
          236              C       9.316754       8.753622      16.365486      -0.087837      31.271221 0.39015327E+03  0.89700506E+04                                 8.615956                            6.553609       0.245356       2.040642                    0.999840      29.448408      85.026705       0.645341       0.412816      -1.061471       0.014297      -0.066094      -0.044200       0.080786      -0.026332       0.020670       0.027348      -0.054492       0.166486      -0.072596       0.005185       0.067411             10.171436       7.197460      -3.741880       2.856432      11.053351      -2.257107      12.263497           0.000001
          237              C       8.675213      -4.771511      19.141918      -0.114718      34.501868 0.43118571E+03  0.10167259E+05                                 9.232460                            6.904814       0.170281       2.004645                    0.999807      30.558364      89.436356       0.626463       0.414640      -1.060003       0.065511       0.071756       0.008503       0.097534       0.069237      -0.066255       0.019602       0.021664      -0.012521      -0.104423       0.013224       0.091199             11.249092      10.286270       1.255054      -3.110188       7.814183       4.510196      15.646825          -0.000002
          238              C      12.830810      -3.959827      22.372395      -0.038177      29.636447 0.36759670E+03  0.83101807E+04                                 8.318426                            6.367230       0.200184       2.041716                    0.999862      28.224924      80.292223       0.655098       0.413581      -1.063071      -0.038743       0.034906      -0.058662       0.078490       0.002142      -0.000652      -0.037598       0.011781       0.120186      -0.043048      -0.014073       0.057121              9.607717      13.738908       0.925562      -2.105211       5.441912      -2.602880       9.642331          -0.000000
          239              C       8.534651      -0.672576      20.791075      -0.092286      29.915949 0.39806231E+03  0.91925392E+04                                 8.339234                            6.615057       0.255295       2.042004                    0.999812      29.564678      85.388394       0.643390       0.412237      -1.062465       0.085559      -0.044580      -0.033127       0.102005       0.015035      -0.051337       0.019649       0.055953      -0.193260      -0.088838       0.009439       0.079399              9.144108      10.670347       1.444807      -0.782713      12.042550      -0.148168       4.719428          -0.000003
          240              C       9.316754      -5.044188      22.790415      -0.087836      31.271159 0.39015086E+03  0.89699857E+04                                 8.615950                            6.553581       0.245357       2.040643                    0.999840      29.448390      85.026743       0.645343       0.412816      -1.061471       0.014297       0.071325      -0.035139       0.080786      -0.004735      -0.033138       0.010572      -0.120172      -0.030564      -0.072594       0.005183       0.067410             10.171449       7.197462      -0.602815      -4.668812      10.006229       1.652581      13.310657           0.000001
          241              C      17.685613      14.191632      13.703209      -0.114718      34.501674 0.43118235E+03  0.10167156E+05                                 9.232412                            6.904774       0.170297       2.004650                    0.999807      30.558255      89.435818       0.626467       0.414638      -1.060004       0.065513       0.043242      -0.057889       0.097534      -0.022761      -0.093087      -0.007823       0.001259      -0.073727      -0.104422       0.013224       0.091197             11.249037      10.286205      -2.065961      -2.641989      17.594533       1.136541       5.866372          -0.000002
          242              C       3.820410      17.395148      14.615508      -0.038178      29.636827 0.36760220E+03  0.83103415E+04                                 8.318509                            6.367285       0.200163       2.041709                    0.999862      28.225167      80.293268       0.655094       0.413582      -1.063069      -0.038742      -0.033350      -0.059560       0.078489       0.000506      -0.002181       0.047372      -0.005145       0.069409      -0.043050      -0.014073       0.057123              9.607820      13.739084      -1.360400      -1.854186       6.338120       3.120302       8.746256          -0.000000
          243              C      17.545051      17.669311      10.978006      -0.092286      29.915944 0.39806263E+03  0.91925476E+04                                 8.339228                            6.615055       0.255297       2.042005                    0.999812      29.564684      85.388390       0.643391       0.412237      -1.062466       0.085559      -0.050978       0.022045       0.102005      -0.036943      -0.038690      -0.039552       0.090429      -0.089832      -0.088839       0.009439       0.079400              9.144100      10.670337       0.044551      -1.642585       6.421885      -3.096916      10.340078          -0.000003
          244              C       0.306354      17.214984      15.763602      -0.087837      31.271340 0.39015324E+03  0.89700645E+04                                 8.616023                            6.553634       0.245331       2.040633                    0.999840      29.448506      85.027514       0.645335       0.412820      -1.061467       0.014296       0.005233      -0.079338       0.080785      -0.031063      -0.012468      -0.037921      -0.072802       0.111554      -0.072593       0.005181       0.067411             10.171536       7.197520      -4.344752      -1.812368      13.915845       0.604563       9.401241           0.000001
          245              C      17.685613       8.047957       5.438710      -0.114717      34.501611 0.43118149E+03  0.10167131E+05                                 9.232404                            6.904771       0.170305       2.004653                    0.999807      30.558205      89.435641       0.626467       0.414639      -1.060004       0.065513       0.028512       0.066393       0.097534       0.091995       0.026833      -0.011778       0.035207       0.028120      -0.104420       0.013223       0.091197             11.249026      10.286191       3.320997      -0.468171       9.782651      -5.646697      13.678236          -0.000002
          246              C       3.820410       5.656124       7.756886      -0.038177      29.636674 0.36759978E+03  0.83102736E+04                                 8.318486                            6.367266       0.200176       2.041713                    0.999862      28.225061      80.292910       0.655095       0.413582      -1.063069      -0.038742       0.068256       0.000898       0.078490       0.001635       0.001528      -0.009772      -0.070268      -0.125963      -0.043049      -0.014073       0.057122              9.607794      13.739045       2.285970      -0.251050      10.846453      -0.517394       4.237883          -0.000000
          247              C      17.545051       8.669213       9.813069      -0.092285      29.916276 0.39806631E+03  0.91926725E+04                                 8.339336                            6.615107       0.255276       2.041999                    0.999812      29.564927      85.389845       0.643384       0.412239      -1.062462       0.085559       0.006398      -0.055170       0.102005       0.051975      -0.012647       0.019906       0.124459       0.012259      -0.088838       0.009440       0.079398              9.144236      10.670525       1.400288       0.859925       6.678600       3.245147      10.083584          -0.000003
          248              C       0.306354       4.751928       7.026813      -0.087837      31.271219 0.39015326E+03  0.89700504E+04                                 8.615956                            6.553608       0.245356       2.040642                    0.999840      29.448407      85.026699       0.645341       0.412816      -1.061471       0.014297       0.066094       0.044200       0.080786       0.026332      -0.020670       0.027348      -0.054492       0.166486      -0.072596       0.005185       0.067411             10.171435       7.197460       3.741880      -2.856432      11.053350      -2.257107      12.263496           0.000001
          249              C      17.685613      18.277061       4.250381      -0.114718      34.501867 0.43118571E+03  0.10167259E+05                                 9.232459                            6.904813       0.170281       2.004645                    0.999807      30.558364      89.436352       0.626464       0.414640      -1.060003       0.065511      -0.071756      -0.008503       0.097534      -0.069237       0.066255       0.019602       0.021664      -0.012521      -0.104423       0.013224       0.091199             11.249091      10.286269      -1.255053       3.110188       7.814181       4.510195      15.646823          -0.000002
          250              C       3.820410      17.465377       1.019904      -0.038177      29.636449 0.36759672E+03  0.83101812E+04                                 8.318427                            6.367230       0.200184       2.041716                    0.999862      28.224925      80.292228       0.655098       0.413581      -1.063071      -0.038743      -0.034906       0.058662       0.078490      -0.002142       0.000652      -0.037598       0.011781       0.120186      -0.043048      -0.014073       0.057121              9.607717      13.738909      -0.925563       2.105212       5.441912      -2.602880       9.642331          -0.000000
          251              C      17.545051      14.178126       2.601224      -0.092286      29.915945 0.39806225E+03  0.91925374E+04                                 8.339233                            6.615056       0.255296       2.042005                    0.999812      29.564675      85.388382       0.643390       0.412237      -1.062465       0.085559       0.044580       0.033127       0.102005      -0.015035       0.051336       0.019649       0.055953      -0.193260      -0.088838       0.009439       0.079399              9.144107      10.670346      -1.444807       0.782713      12.042548      -0.148168       4.719428          -0.000003
          252              C       0.306354      18.549738       0.601884      -0.087836      31.271159 0.39015085E+03  0.89699856E+04                                 8.615950                            6.553581       0.245357       2.040643                    0.999840      29.448390      85.026747       0.645343       0.412816      -1.061471       0.014297      -0.071325       0.035139       0.080786       0.004734       0.033138       0.010572      -0.120172      -0.030564      -0.072594       0.005183       0.067410             10.171450       7.197462       0.602816       4.668812      10.006230       1.652581      13.310658           0.000001
          253              C      10.405210       0.000000      10.388988       0.225617      24.123758 0.24400562E+03  0.50250866E+04                                 7.341838                            5.247549       0.195047       2.084497                    0.999753      24.644713      68.956563       0.702778       0.423199      -1.047294      -0.071665       0.000000      -0.021513       0.074824      -0.000000      -0.019619       0.000001       0.117451       0.248765      -0.100186       0.011849       0.088337              9.189272       9.412190       0.000000       1.204745      14.233375       0.000008       3.922251           0.000001
          254              C      10.405210      -4.508423      18.197805       0.225614      24.124124 0.24400949E+03  0.50251961E+04                                 7.341952                            5.247615       0.194971       2.084470                    0.999753      24.645017      68.958062       0.702767       0.423203      -1.047289      -0.071664      -0.018633       0.010758       0.074824      -0.016992       0.009810      -0.079284      -0.019870      -0.163229      -0.100184       0.011853       0.088332              9.189427       9.412349       1.043365      -0.602387       6.500136       4.464931      11.655796           0.000001
          255              C      10.405210       4.508423      18.197805       0.225617      24.123766 0.24400571E+03  0.50250889E+04                                 7.341840                            5.247550       0.195047       2.084497                    0.999753      24.644713      68.956562       0.702778       0.423199      -1.047294      -0.071665       0.018631       0.010757       0.074824       0.016991       0.009810       0.079289      -0.019879      -0.163225      -0.100186       0.011849       0.088337              9.189274       9.412191      -1.043339      -0.602377       6.500026      -4.464844      11.655605           0.000001
          256              C       1.394810      13.505550      13.003311       0.225617      24.123759 0.24400563E+03  0.50250869E+04                                 7.341838                            5.247549       0.195047       2.084497                    0.999753      24.644714      68.956566       0.702778       0.423199      -1.047294      -0.071665      -0.000000       0.021513       0.074824       0.000000       0.019619       0.000001       0.117451       0.248765      -0.100186       0.011849       0.088337              9.189272       9.412190      -0.000000      -1.204745      14.233375       0.000008       3.922251           0.000001
          257              C       1.394810      18.013973       5.194494       0.225614      24.124124 0.24400949E+03  0.50251961E+04                                 7.341952                            5.247615       0.194971       2.084470                    0.999753      24.645017      68.958063       0.702767       0.423203      -1.047289      -0.071664       0.018633      -0.010758       0.074824       0.016992      -0.009810      -0.079284      -0.019870      -0.163229      -0.100184       0.011853       0.088332              9.189427       9.412349      -1.043365       0.602387       6.500136       4.464931      11.655797           0.000001
          258              C       1.394810       8.997127       5.194494       0.225617      24.123766 0.24400571E+03  0.50250889E+04                                 7.341840                            5.247550       0.195047       2.084497                    0.999753      24.644713      68.956563       0.702778       0.423199      -1.047294      -0.071665      -0.018631      -0.010757       0.074824      -0.016991      -0.009810       0.079289      -0.019879      -0.163225      -0.100186       0.011849       0.088337              9.189274       9.412192       1.043339       0.602377       6.500026      -4.464844      11.655605           0.000001
          259              C       7.615590      13.505550      13.003311       0.225617      24.123758 0.24400562E+03  0.50250866E+04                                 7.341838                            5.247549       0.195047       2.084497                    0.999753      24.644713      68.956562       0.702778       0.423199      -1.047294       0.071665      -0.000000       0.021513       0.074824      -0.000000      -0.019619       0.000001       0.117451       0.248765      -0.100186       0.011849       0.088337              9.189272       9.412189       0.000003       1.204745      14.233375       0.000008       3.922251           0.000001
          260              C       7.615590       8.997127       5.194494       0.225617      24.123766 0.24400571E+03  0.50250888E+04                                 7.341840                            5.247550       0.195047       2.084497                    0.999753      24.644713      68.956564       0.702778       0.423199      -1.047294       0.071665      -0.018631      -0.010757       0.074824       0.016990       0.009810       0.079289      -0.019879      -0.163225      -0.100186       0.011849       0.088337              9.189274       9.412192      -1.043341      -0.602374       6.500026      -4.464844      11.655605           0.000001
          261              C       7.615590      18.013973       5.194494       0.225614      24.124124 0.24400949E+03  0.50251960E+04                                 7.341952                            5.247615       0.194971       2.084470                    0.999753      24.645017      68.958062       0.702767       0.423203      -1.047289       0.071664       0.018633      -0.010758       0.074824      -0.016992       0.009810      -0.079284      -0.019870      -0.163229      -0.100184       0.011853       0.088332              9.189427       9.412350       1.043363      -0.602389       6.500136       4.464931      11.655796           0.000001
          262              C      16.625990       0.000000      10.388988       0.225617      24.123758 0.24400563E+03  0.50250867E+04                                 7.341838                            5.247549       0.195047       2.084497                    0.999753      24.644713      68.956561       0.702778       0.423199      -1.047294       0.071665       0.000000      -0.021513       0.074824       0.000000       0.019619       0.000001       0.117451       0.248765      -0.100186       0.011849       0.088337              9.189272       9.412189      -0.000004      -1.204745      14.233375       0.000008       3.922251           0.000001
          263              C      16.625990       4.508423      18.197805       0.225617      24.123766 0.24400571E+03  0.50250889E+04                                 7.341840                            5.247550       0.195047       2.084497                    0.999753      24.644713      68.956563       0.702778       0.423199      -1.047294       0.071665       0.018631       0.010757       0.074824      -0.016990      -0.009810       0.079289      -0.019879      -0.163225      -0.100186       0.011849       0.088337              9.189274       9.412192       1.043341       0.602374       6.500026      -4.464844      11.655605           0.000001
          264              C      16.625990      -4.508423      18.197805       0.225614      24.124124 0.24400948E+03  0.50251960E+04                                 7.341952                            5.247615       0.194971       2.084470                    0.999753      24.645017      68.958065       0.702767       0.423203      -1.047289       0.071664      -0.018633       0.010758       0.074824       0.016992      -0.009810      -0.079284      -0.019870      -0.163229      -0.100184       0.011853       0.088332              9.189428       9.412350      -1.043363       0.602389       6.500136       4.464931      11.655797           0.000001
          265              C      13.515600       2.915848      10.460100       0.260274      29.080788 0.32610398E+03  0.71565424E+04                                 8.388572                            6.175911       0.212793       2.087687                    0.998585      24.912544      69.884248       0.636329       0.438609      -1.047299       0.000000       0.019450      -0.037406       0.042161      -0.000000       0.000000       0.006153      -0.079070       0.049628      -0.047806       0.014310       0.033497              9.889914      12.112947      -0.000003       0.000005       7.040043      -4.151038      10.516751           0.000000
          266              C      13.515600      -5.904762      15.637050       0.260274      29.080824 0.32610438E+03  0.71565532E+04                                 8.388578                            6.175915       0.212787       2.087685                    0.998585      24.912565      69.884316       0.636329       0.438609      -1.047299       0.000000      -0.042120       0.001859       0.042161       0.000000       0.000000       0.003298      -0.062701       0.098733      -0.047806       0.014310       0.033496              9.889920      12.112956       0.000005       0.000000      13.242487       0.570059       4.314317           0.000000
          267              C      13.515600       2.988913      20.687447       0.260273      29.080854 0.32610484E+03  0.71565682E+04                                 8.388591                            6.175924       0.212785       2.087684                    0.998585      24.912594      69.884495       0.636327       0.438609      -1.047299       0.000000       0.022670       0.035547       0.042161      -0.000000      -0.000000      -0.009451      -0.073357       0.066765      -0.047806       0.014310       0.033496              9.889936      12.112966      -0.000003      -0.000005       6.052685       3.580989      11.504155           0.000000
          268              C       4.505200      10.589702      12.932199       0.260274      29.080788 0.32610398E+03  0.71565424E+04                                 8.388572                            6.175911       0.212793       2.087687                    0.998585      24.912544      69.884248       0.636329       0.438609      -1.047299       0.000000      -0.019450       0.037406       0.042161       0.000000      -0.000000       0.006153      -0.079070       0.049628      -0.047806       0.014310       0.033497              9.889914      12.112947       0.000003      -0.000005       7.040043      -4.151038      10.516751           0.000000
          269              C       4.505200      19.410312       7.755249       0.260274      29.080823 0.32610436E+03  0.71565527E+04                                 8.388578                            6.175915       0.212787       2.087685                    0.998585      24.912564      69.884313       0.636329       0.438609      -1.047299       0.000000       0.042120      -0.001859       0.042161      -0.000000       0.000000       0.003298      -0.062701       0.098733      -0.047806       0.014310       0.033496              9.889920      12.112955      -0.000005      -0.000000      13.242487       0.570059       4.314317           0.000000
          270              C       4.505200      10.516637       2.704852       0.260273      29.080854 0.32610484E+03  0.71565681E+04                                 8.388591                            6.175923       0.212785       2.087684                    0.998585      24.912594      69.884494       0.636328       0.438609      -1.047299       0.000000      -0.022670      -0.035547       0.042161       0.000000       0.000000      -0.009451      -0.073357       0.066765      -0.047806       0.014310       0.033496              9.889936      12.112966       0.000003       0.000005       6.052685       3.580989      11.504155           0.000000
          271              C       4.505200      16.421398      12.932199       0.260273      29.080845 0.32610471E+03  0.71565647E+04                                 8.388590                            6.175923       0.212785       2.087685                    0.998585      24.912592      69.884490       0.636327       0.438609      -1.047299      -0.000000       0.019450       0.037406       0.042161       0.000000       0.000000      -0.006152      -0.079070       0.049628      -0.047806       0.014310       0.033496              9.889935      12.112975       0.000003       0.000005       7.040055       4.151045      10.516775           0.000000
          272              C       4.505200       7.600788       7.755249       0.260274      29.080776 0.32610374E+03  0.71565358E+04                                 8.388569                            6.175909       0.212793       2.087687                    0.998585      24.912543      69.884243       0.636329       0.438609      -1.047299      -0.000000      -0.042120      -0.001859       0.042161      -0.000000      -0.000000      -0.003298      -0.062701       0.098736      -0.047806       0.014310       0.033497              9.889910      12.112950      -0.000005       0.000000      13.242467      -0.570061       4.314314           0.000000
          273              C       4.505200      16.494463       2.704852       0.260274      29.080839 0.32610465E+03  0.71565604E+04                                 8.388581                            6.175917       0.212787       2.087685                    0.998585      24.912564      69.884310       0.636329       0.438609      -1.047299      -0.000000       0.022670      -0.035547       0.042161       0.000000      -0.000000       0.009450      -0.073357       0.066765      -0.047806       0.014310       0.033496              9.889922      12.112941       0.000003      -0.000004       6.052679      -3.580989      11.504147           0.000000
          274              C      13.515600      -2.915848      10.460100       0.260273      29.080846 0.32610473E+03  0.71565652E+04                                 8.388590                            6.175922       0.212785       2.087684                    0.998585      24.912593      69.884491       0.636328       0.438609      -1.047299      -0.000000      -0.019450      -0.037406       0.042161      -0.000000      -0.000000      -0.006152      -0.079070       0.049628      -0.047806       0.014310       0.033496              9.889935      12.112975      -0.000003      -0.000004       7.040055       4.151045      10.516774           0.000000
          275              C      13.515600       5.904762      15.637050       0.260274      29.080776 0.32610374E+03  0.71565359E+04                                 8.388569                            6.175909       0.212793       2.087687                    0.998585      24.912543      69.884244       0.636329       0.438609      -1.047299      -0.000000       0.042120       0.001859       0.042161       0.000000       0.000000      -0.003298      -0.062701       0.098736      -0.047806       0.014310       0.033497              9.889911      12.112951       0.000005      -0.000000      13.242467      -0.570061       4.314314           0.000000
          276              C      13.515600      -2.988913      20.687447       0.260274      29.080839 0.32610465E+03  0.71565604E+04                                 8.388581                            6.175918       0.212787       2.087685                    0.998585      24.912564      69.884311       0.636329       0.438609      -1.047299      -0.000000      -0.022670       0.035547       0.042161      -0.000000       0.000000       0.009450      -0.073357       0.066765      -0.047806       0.014310       0.033496              9.889922      12.112941      -0.000003       0.000005       6.052679      -3.580989      11.504147           0.000000
          277              C      10.443054       4.581083      12.949977       0.192392      23.020261 0.27196230E+03  0.57428830E+04                                 7.091155                            5.531418       0.315343       2.112400                    0.999537      25.391743      71.456929       0.687526       0.421886      -1.050280      -0.068368      -0.009521       0.005497       0.069247       0.002069      -0.001194      -0.066891      -0.008883      -0.145596      -0.087152       0.019704       0.067447              7.845654       9.086274       0.706995      -0.408183       5.600716       2.813936       8.849970           0.000001
          278              C      10.443054      -4.581083      12.949977       0.192394      23.020068 0.27196009E+03  0.57428091E+04                                 7.091053                            5.531357       0.315405       2.112422                    0.999537      25.391509      71.455468       0.687539       0.421880      -1.050287      -0.068369       0.009521       0.005497       0.069247      -0.002071      -0.001196       0.066894      -0.008893      -0.145597      -0.087153       0.019699       0.067454              7.845533       9.086082      -0.706977      -0.408181       5.600647      -2.813901       8.849871           0.000001
          279              C      10.443054       0.000000      20.884645       0.192394      23.020045 0.27195973E+03  0.57427998E+04                                 7.091048                            5.531353       0.315405       2.112422                    0.999537      25.391509      71.455468       0.687539       0.421880      -1.050287      -0.068369      -0.000001      -0.010994       0.069247      -0.000001       0.002392      -0.000001       0.106972       0.202000      -0.087153       0.019699       0.067454              7.845527       9.086082      -0.000002       0.816351      10.474459       0.000002       3.976040           0.000001
          280              C       1.432654       8.924467      10.442322       0.192392      23.020261 0.27196230E+03  0.57428829E+04                                 7.091155                            5.531419       0.315342       2.112400                    0.999537      25.391743      71.456932       0.687526       0.421886      -1.050280      -0.068369       0.009521      -0.005497       0.069247      -0.002069       0.001194      -0.066891      -0.008883      -0.145596      -0.087152       0.019704       0.067447              7.845654       9.086275      -0.706995       0.408183       5.600717       2.813936       8.849971           0.000001
          281              C       1.432654      18.086633      10.442322       0.192394      23.020068 0.27196010E+03  0.57428093E+04                                 7.091053                            5.531357       0.315405       2.112422                    0.999537      25.391509      71.455467       0.687539       0.421880      -1.050287      -0.068369      -0.009521      -0.005497       0.069247       0.002071       0.001196       0.066894      -0.008893      -0.145597      -0.087153       0.019699       0.067454              7.845533       9.086081       0.706977       0.408181       5.600647      -2.813901       8.849871           0.000001
          282              C       1.432654      13.505550       2.507654       0.192394      23.020044 0.27195972E+03  0.57427995E+04                                 7.091048                            5.531353       0.315405       2.112422                    0.999537      25.391508      71.455463       0.687539       0.421880      -1.050287      -0.068369       0.000001       0.010994       0.069247       0.000001      -0.002392      -0.000001       0.106972       0.202000      -0.087153       0.019699       0.067454              7.845527       9.086081       0.000002      -0.816351      10.474459       0.000002       3.976040           0.000001
          283              C       7.577746      18.086633      10.442322       0.192394      23.020068 0.27196010E+03  0.57428092E+04                                 7.091053                            5.531357       0.315405       2.112422                    0.999537      25.391509      71.455467       0.687539       0.421880      -1.050287       0.068369      -0.009521      -0.005497       0.069247      -0.002071      -0.001195       0.066894      -0.008893      -0.145597      -0.087153       0.019699       0.067454              7.845533       9.086082      -0.706980      -0.408176       5.600648      -2.813902       8.849870           0.000001
          284              C       7.577746       8.924467      10.442322       0.192392      23.020261 0.27196230E+03  0.57428829E+04                                 7.091155                            5.531418       0.315343       2.112400                    0.999537      25.391743      71.456929       0.687526       0.421886      -1.050280       0.068369       0.009521      -0.005497       0.069247       0.002069      -0.001195      -0.066891      -0.008883      -0.145596      -0.087152       0.019704       0.067447              7.845654       9.086274       0.706992      -0.408188       5.600715       2.813935       8.849971           0.000001
          285              C       7.577746      13.505550       2.507654       0.192394      23.020045 0.27195973E+03  0.57427998E+04                                 7.091048                            5.531353       0.315405       2.112422                    0.999537      25.391509      71.455467       0.687539       0.421880      -1.050287       0.068369       0.000000       0.010994       0.069247      -0.000000       0.002392      -0.000001       0.106972       0.202000      -0.087153       0.019699       0.067454              7.845527       9.086081       0.000003       0.816351      10.474459       0.000004       3.976040           0.000001
          286              C      16.588146      -4.581083      12.949977       0.192394      23.020068 0.27196009E+03  0.57428091E+04                                 7.091053                            5.531357       0.315405       2.112422                    0.999537      25.391509      71.455467       0.687539       0.421880      -1.050287       0.068369       0.009521       0.005497       0.069247       0.002071       0.001195       0.066894      -0.008893      -0.145597      -0.087153       0.019699       0.067454              7.845533       9.086082       0.706980       0.408176       5.600648      -2.813902       8.849869           0.000001
          287              C      16.588146       4.581083      12.949977       0.192392      23.020261 0.27196230E+03  0.57428829E+04                                 7.091155                            5.531419       0.315342       2.112400                    0.999537      25.391743      71.456931       0.687526       0.421886      -1.050280       0.068368      -0.009522       0.005497       0.069247      -0.002069       0.001195      -0.066891      -0.008883      -0.145596      -0.087152       0.019704       0.067447              7.845654       9.086275      -0.706992       0.408188       5.600715       2.813935       8.849971           0.000001
          288              C      16.588146       0.000000      20.884645       0.192394      23.020045 0.27195973E+03  0.57427998E+04                                 7.091049                            5.531353       0.315405       2.112422                    0.999537      25.391509      71.455469       0.687539       0.421880      -1.050287       0.068369      -0.000000      -0.010994       0.069247       0.000000      -0.002392      -0.000001       0.106972       0.202000      -0.087153       0.019699       0.067454              7.845527       9.086082      -0.000003      -0.816351      10.474460       0.000004       3.976040           0.000001
          289              C       9.010400       5.227728       9.054691       0.119821      26.642130 0.31119043E+03  0.67826159E+04                                 7.812318                            5.897323       0.281495       2.088430                    0.999879      26.539947      75.379529       0.670533       0.419097      -1.054157      -0.000000      -0.036143      -0.062602       0.072287       0.020540      -0.011859       0.026913       0.018979       0.043174      -0.044297       0.014368       0.029929              9.406022       6.612299      -3.789425       2.187825      11.131776      -0.569657      10.473990          -0.000000
          290              C       9.010400      -8.277822      14.337608       0.119820      26.641986 0.31118841E+03  0.67825574E+04                                 7.812288                            5.897304       0.281505       2.088433                    0.999879      26.539816      75.378950       0.670534       0.419097      -1.054157       0.000001      -0.036143       0.062602       0.072287      -0.020539      -0.011862      -0.026914       0.018978       0.043178      -0.044299       0.014367       0.029931              9.405986       6.612278       3.789411       2.187817      11.131735       0.569663      10.473945          -0.000000
          291              C       9.010400      16.555643       0.000000       0.119820      26.641991 0.31118872E+03  0.67825657E+04                                 7.812289                            5.897307       0.281505       2.088433                    0.999879      26.539816      75.378949       0.670534       0.419097      -1.054157      -0.000001       0.072287       0.000000       0.072287       0.000004       0.023719       0.000000      -0.027638      -0.096672      -0.044299       0.014368       0.029931              9.405985       6.612277       0.000003      -4.375630      10.145055      -0.000004      11.460623          -0.000000
          292              C       0.000000       8.277822      14.337608       0.119821      26.642131 0.31119044E+03  0.67826161E+04                                 7.812319                            5.897323       0.281495       2.088430                    0.999879      26.539948      75.379533       0.670533       0.419097      -1.054157      -0.000000       0.036143       0.062602       0.072287      -0.020540       0.011859       0.026913       0.018979       0.043174      -0.044297       0.014368       0.029929              9.406022       6.612300       3.789426      -2.187825      11.131777      -0.569657      10.473990          -0.000000
          293              C       0.000000      -5.227728       9.054691       0.119820      26.641986 0.31118842E+03  0.67825577E+04                                 7.812288                            5.897304       0.281505       2.088433                    0.999879      26.539816      75.378948       0.670535       0.419097      -1.054157       0.000001       0.036143      -0.062602       0.072287       0.020539       0.011862      -0.026914       0.018978       0.043178      -0.044299       0.014368       0.029931              9.405986       6.612278      -3.789411      -2.187817      11.131734       0.569663      10.473945          -0.000000
          294              C       0.000000      10.455457       0.000000       0.119820      26.641990 0.31118870E+03  0.67825651E+04                                 7.812289                            5.897307       0.281505       2.088433                    0.999879      26.539815      75.378947       0.670534       0.419097      -1.054157      -0.000001      -0.072287      -0.000000       0.072287      -0.000004      -0.023719       0.000000      -0.027638      -0.096672      -0.044299       0.014368       0.029931              9.405985       6.612277      -0.000003       4.375631      10.145055      -0.000005      11.460624          -0.000000
          295              C       9.010400       8.277822      14.337608       0.119821      26.642176 0.31119093E+03  0.67826314E+04                                 7.812332                            5.897331       0.281484       2.088426                    0.999879      26.539991      75.379745       0.670532       0.419098      -1.054156       0.000000       0.036143       0.062602       0.072287       0.020540      -0.011859       0.026913       0.018979       0.043173      -0.044297       0.014368       0.029929              9.406040       6.612311      -3.789435       2.187831      11.131799      -0.569659      10.474011          -0.000000
          296              C       9.010400      -5.227728       9.054691       0.119820      26.642028 0.31118888E+03  0.67825722E+04                                 7.812302                            5.897312       0.281494       2.088429                    0.999879      26.539858      75.379161       0.670533       0.419098      -1.054157      -0.000001       0.036143      -0.062602       0.072287      -0.020539      -0.011862      -0.026914       0.018979       0.043177      -0.044299       0.014368       0.029931              9.406004       6.612290       3.789420       2.187823      11.131757       0.569665      10.473966          -0.000000
          297              C       9.010400      10.455457       0.000000       0.119820      26.642033 0.31118918E+03  0.67825800E+04                                 7.812303                            5.897315       0.281494       2.088429                    0.999879      26.539858      75.379160       0.670533       0.419098      -1.054157       0.000001      -0.072287      -0.000000       0.072287       0.000004       0.023719       0.000000      -0.027638      -0.096672      -0.044299       0.014368       0.029931              9.406004       6.612289       0.000003      -4.375642      10.145074      -0.000005      11.460648          -0.000000
          298              C       0.000000       5.227728       9.054691       0.119821      26.642174 0.31119091E+03  0.67826309E+04                                 7.812332                            5.897331       0.281484       2.088427                    0.999879      26.539990      75.379744       0.670532       0.419098      -1.054156       0.000000      -0.036143      -0.062602       0.072287      -0.020540       0.011859       0.026913       0.018979       0.043173      -0.044297       0.014368       0.029929              9.406040       6.612311       3.789435      -2.187831      11.131799      -0.569659      10.474011          -0.000000
          299              C       0.000000      -8.277822      14.337608       0.119820      26.642029 0.31118890E+03  0.67825725E+04                                 7.812301                            5.897312       0.281494       2.088429                    0.999879      26.539858      75.379159       0.670533       0.419098      -1.054157      -0.000001      -0.036143       0.062602       0.072287       0.020539       0.011862      -0.026914       0.018979       0.043177      -0.044299       0.014368       0.029931              9.406004       6.612290      -3.789420      -2.187822      11.131757       0.569665      10.473965          -0.000000
          300              C       0.000000      16.555643       0.000000       0.119820      26.642033 0.31118918E+03  0.67825800E+04                                 7.812303                            5.897315       0.281494       2.088429                    0.999879      26.539858      75.379161       0.670533       0.419098      -1.054157       0.000001       0.072287       0.000000       0.072287      -0.000004      -0.023719       0.000000      -0.027638      -0.096672      -0.044299       0.014368       0.029931              9.406004       6.612289      -0.000003       4.375642      10.145075      -0.000005      11.460648          -0.000000
          301              N       9.829265       1.117449      10.351092      -0.270432      40.224405 0.48366918E+03  0.11486255E+05                                 9.839314                            7.090173       0.097049       2.057743                    0.998807      27.764019      75.992444       0.661728       0.389759      -1.100034      -0.079643      -0.083058      -0.000210       0.115073      -0.022763       0.020990      -0.007692       0.041795      -0.056080      -0.026540      -0.021202       0.047743             13.239636       9.330188       0.946247       1.648116      24.476124       1.373509       5.912597           0.000000
          302              N      12.391102       3.242412       9.873889      -0.304881      38.738965 0.52562781E+03  0.12740614E+05                                 9.497246                            7.354956       0.072905       2.028714                    0.999508      28.854717      79.699258       0.654758       0.385934      -1.103132       0.071999       0.035208      -0.063047       0.101972      -0.008796       0.016292      -0.008142      -0.028224       0.047105      -0.028918       0.001577       0.027341             11.300846      17.985166      -0.199100      -0.025457       7.011876      -2.764600       8.905495           0.000000
          303              N       9.842961       3.811131      12.103409      -0.277993      37.727783 0.51088513E+03  0.12302165E+05                                 9.423419                            7.311159       0.015171       2.027226                    0.998314      28.222502      77.834800       0.648287       0.392356      -1.097996      -0.075243       0.015139       0.097373       0.123985       0.022709       0.016730       0.003519       0.051450      -0.043259      -0.027846      -0.018391       0.046236             10.849431       9.882539      -1.369079      -1.052712       9.593899       5.777373      13.071856           0.000000
          304              N       9.521470       4.015065       8.933753      -0.271140      40.680806 0.53005043E+03  0.12895444E+05                                 9.962823                            7.460643      -0.007109       2.017190                    0.998093      28.509725      79.307096       0.639323       0.393792      -1.095827      -0.045344       0.040465      -0.102920       0.119524      -0.015705      -0.002632       0.030644      -0.038102       0.029589      -0.032111      -0.013189       0.045300             12.986422      10.331110      -6.409089       4.473376      15.686163      -4.091090      12.941992          -0.000000
          305              N       9.829265      -5.099966      17.249013      -0.270434      40.225004 0.48367637E+03  0.11486480E+05                                 9.839436                            7.090242       0.096986       2.057720                    0.998806      27.764240      75.993472       0.661722       0.389761      -1.100032      -0.079644       0.041345       0.072035       0.115072       0.029556       0.009219       0.006944       0.040500      -0.059991      -0.026545      -0.021199       0.047743             13.239827       9.330297       0.954198      -1.643545       9.364135       7.351637      21.025049           0.000000
          306              N      12.391102      -6.575717      15.647343      -0.304881      38.738863 0.52562656E+03  0.12740571E+05                                 9.497217                            7.354940       0.072909       2.028715                    0.999508      28.854672      79.699001       0.654760       0.385933      -1.103133       0.071998      -0.072205       0.001032       0.101972       0.018507      -0.000529      -0.000017      -0.042356       0.004713      -0.028918       0.001577       0.027341             11.300802      17.985076       0.077527       0.185139      10.826277       0.562339       5.091053           0.000000
          307              N       9.842961      -4.929256      14.040058      -0.277991      37.727027 0.51087409E+03  0.12301812E+05                                 9.423240                            7.311044       0.015236       2.027248                    0.998314      28.222224      77.833338       0.648298       0.392352      -1.098000      -0.075242       0.076761      -0.061797       0.123986       0.003134      -0.028032      -0.003528       0.051418      -0.043339      -0.027847      -0.018387       0.046234             10.849211       9.882317      -0.227122       1.711957       7.198884      -4.394582      15.466432           0.000000
          308              N       9.521470      -7.776226      15.448274      -0.271140      40.680727 0.53004883E+03  0.12895391E+05                                 9.962801                            7.460623      -0.007107       2.017190                    0.998093      28.509674      79.306809       0.639325       0.393791      -1.095828      -0.045344      -0.109363       0.016416       0.119524       0.005573       0.014918      -0.013478      -0.008371       0.118783      -0.032111      -0.013189       0.045300             12.986403      10.331085       7.078599       3.313728      17.171029       3.233793      11.457095          -0.000000
          309              N       9.829265       3.982517      19.184492      -0.270432      40.224489 0.48367062E+03  0.11486300E+05                                 9.839331                            7.090187       0.097031       2.057736                    0.998807      27.764069      75.992660       0.661727       0.389760      -1.100034      -0.079643       0.041712      -0.071825       0.115073      -0.006795      -0.030208       0.000751       0.053818      -0.020024      -0.026542      -0.021202       0.047744             13.239654       9.330209      -1.900439      -0.004582      11.742953      -8.724989      18.645799           0.000000
          310              N      12.391102       3.333305      21.263366      -0.304881      38.739193 0.52563131E+03  0.12740726E+05                                 9.497298                            7.354991       0.072890       2.028709                    0.999508      28.854807      79.699710       0.654755       0.385935      -1.103131       0.071999       0.036996       0.062015       0.101972      -0.009711      -0.015763       0.008159      -0.028254       0.047018      -0.028918       0.001577       0.027341             11.300912      17.985293       0.121585      -0.159699       6.037903       2.202270       9.879540           0.000000
          311              N       9.842961       1.118124      20.641131      -0.277992      37.727286 0.51087833E+03  0.12301946E+05                                 9.423299                            7.311086       0.015208       2.027239                    0.998314      28.222343      77.833901       0.648294       0.392354      -1.097999      -0.075242      -0.091898      -0.035578       0.123985      -0.025844       0.011301       0.000015       0.045332      -0.061605      -0.027847      -0.018389       0.046235             10.849278       9.882377       1.596179      -0.659285      17.205478      -1.382656       5.459979           0.000000
          312              N       9.521470       3.761161      22.402571      -0.271140      40.680945 0.53005247E+03  0.12895511E+05                                 9.962861                            7.460666      -0.007132       2.017182                    0.998093      28.509779      79.307399       0.639321       0.393793      -1.095825      -0.045345       0.068898       0.086503       0.119524       0.010133      -0.012285      -0.017164      -0.061446      -0.040445      -0.032110      -0.013187       0.045297             12.986476      10.331150      -0.669540      -7.787153      10.085104       0.857322      18.543174          -0.000000
          313              N       0.818865      12.388101      13.041207      -0.270432      40.224407 0.48366920E+03  0.11486256E+05                                 9.839314                            7.090173       0.097049       2.057743                    0.998807      27.764020      75.992447       0.661728       0.389759      -1.100034      -0.079643       0.083058       0.000210       0.115073       0.022763      -0.020990      -0.007692       0.041795      -0.056080      -0.026540      -0.021202       0.047743             13.239636       9.330188      -0.946247      -1.648116      24.476125       1.373509       5.912597           0.000000
          314              N       3.380702      10.263138      13.518410      -0.304881      38.738965 0.52562781E+03  0.12740614E+05                                 9.497246                            7.354956       0.072905       2.028714                    0.999508      28.854717      79.699258       0.654758       0.385934      -1.103132       0.071999      -0.035208       0.063047       0.101972       0.008796      -0.016292      -0.008142      -0.028224       0.047105      -0.028918       0.001577       0.027341             11.300846      17.985166       0.199100       0.025457       7.011876      -2.764600       8.905495           0.000000
          315              N       0.832561       9.694419      11.288890      -0.277993      37.727785 0.51088516E+03  0.12302166E+05                                 9.423419                            7.311159       0.015171       2.027226                    0.998314      28.222503      77.834803       0.648287       0.392356      -1.097996      -0.075243      -0.015139      -0.097373       0.123985      -0.022709      -0.016730       0.003519       0.051450      -0.043259      -0.027846      -0.018391       0.046236             10.849431       9.882539       1.369079       1.052712       9.593899       5.777373      13.071856           0.000000
          316              N       0.511070       9.490485      14.458546      -0.271140      40.680806 0.53005043E+03  0.12895444E+05                                 9.962823                            7.460643      -0.007109       2.017190                    0.998093      28.509725      79.307098       0.639323       0.393792      -1.095826      -0.045344      -0.040465       0.102920       0.119524       0.015705       0.002632       0.030644      -0.038102       0.029589      -0.032111      -0.013189       0.045300             12.986422      10.331110       6.409089      -4.473376      15.686163      -4.091090      12.941993          -0.000000
          317              N       0.818865      18.605516       6.143286      -0.270434      40.225004 0.48367637E+03  0.11486480E+05                                 9.839437                            7.090242       0.096986       2.057720                    0.998806      27.764240      75.993473       0.661722       0.389761      -1.100032      -0.079644      -0.041345      -0.072035       0.115072      -0.029556      -0.009219       0.006944       0.040500      -0.059991      -0.026545      -0.021199       0.047743             13.239827       9.330297      -0.954198       1.643545       9.364135       7.351638      21.025050           0.000000
          318              N       3.380702      20.081267       7.744956      -0.304881      38.738862 0.52562656E+03  0.12740571E+05                                 9.497217                            7.354939       0.072909       2.028715                    0.999508      28.854672      79.698999       0.654760       0.385933      -1.103133       0.071998       0.072205      -0.001032       0.101972      -0.018507       0.000529      -0.000017      -0.042356       0.004713      -0.028918       0.001577       0.027341             11.300802      17.985076      -0.077527      -0.185138      10.826276       0.562339       5.091053           0.000000
          319              N       0.832561      18.434806       9.352241      -0.277991      37.727027 0.51087410E+03  0.12301812E+05                                 9.423240                            7.311044       0.015236       2.027248                    0.998314      28.222224      77.833339       0.648298       0.392352      -1.098000      -0.075242      -0.076761       0.061797       0.123986      -0.003134       0.028032      -0.003528       0.051418      -0.043339      -0.027847      -0.018387       0.046234             10.849212       9.882317       0.227122      -1.711957       7.198885      -4.394582      15.466432           0.000000
          320              N       0.511070      21.281776       7.944025      -0.271140      40.680726 0.53004883E+03  0.12895391E+05                                 9.962801                            7.460623      -0.007107       2.017190                    0.998093      28.509674      79.306808       0.639325       0.393791      -1.095828      -0.045344       0.109363      -0.016416       0.119524      -0.005573      -0.014918      -0.013478      -0.008371       0.118783      -0.032111      -0.013189       0.045300             12.986402      10.331084      -7.078599      -3.313728      17.171028       3.233792      11.457095          -0.000000
          321              N       0.818865       9.523033       4.207807      -0.270432      40.224489 0.48367062E+03  0.11486300E+05                                 9.839331                            7.090187       0.097031       2.057736                    0.998807      27.764069      75.992661       0.661727       0.389760      -1.100034      -0.079643      -0.041712       0.071825       0.115073       0.006795       0.030208       0.000751       0.053818      -0.020024      -0.026542      -0.021202       0.047744             13.239654       9.330209       1.900439       0.004582      11.742953      -8.724989      18.645799           0.000000
          322              N       3.380702      10.172245       2.128933      -0.304881      38.739191 0.52563129E+03  0.12740725E+05                                 9.497298                            7.354991       0.072890       2.028709                    0.999508      28.854806      79.699709       0.654755       0.385935      -1.103131       0.071999      -0.036996      -0.062015       0.101972       0.009711       0.015763       0.008159      -0.028254       0.047018      -0.028918       0.001577       0.027341             11.300912      17.985294      -0.121585       0.159699       6.037903       2.202270       9.879540           0.000000
          323              N       0.832561      12.387426       2.751168      -0.277992      37.727285 0.51087832E+03  0.12301946E+05                                 9.423298                            7.311086       0.015208       2.027239                    0.998314      28.222343      77.833898       0.648294       0.392354      -1.097999      -0.075242       0.091898       0.035578       0.123985       0.025844      -0.011301       0.000015       0.045332      -0.061605      -0.027847      -0.018389       0.046235             10.849277       9.882376      -1.596179       0.659285      17.205477      -1.382656       5.459978           0.000000
          324              N       0.511070       9.744389       0.989728      -0.271140      40.680945 0.53005247E+03  0.12895511E+05                                 9.962860                            7.460666      -0.007132       2.017182                    0.998093      28.509779      79.307398       0.639321       0.393793      -1.095825      -0.045345      -0.068898      -0.086503       0.119524      -0.010133       0.012285      -0.017164      -0.061446      -0.040445      -0.032110      -0.013187       0.045297             12.986476      10.331150       0.669540       7.787153      10.085104       0.857322      18.543174          -0.000000
          325              N       8.191535      14.622999      13.041207      -0.270432      40.224501 0.48367069E+03  0.11486302E+05                                 9.839333                            7.090187       0.097030       2.057736                    0.998807      27.764072      75.992675       0.661727       0.389760      -1.100034       0.079643      -0.083058       0.000211       0.115073       0.022763       0.020989       0.007692       0.041796      -0.056090      -0.026542      -0.021202       0.047744             13.239658       9.330211      -0.946252       1.648120      24.476158      -1.373476       5.912604           0.000000
          326              N       5.629698      16.747962      13.518410      -0.304881      38.739183 0.52563095E+03  0.12740715E+05                                 9.497297                            7.354988       0.072890       2.028709                    0.999508      28.854807      79.699716       0.654755       0.385935      -1.103131      -0.071999       0.035208       0.063047       0.101972       0.008795       0.016291       0.008142      -0.028225       0.047105      -0.028918       0.001577       0.027341             11.300913      17.985301       0.199092      -0.025451       7.011906       2.764610       8.905530           0.000000
          327              N       8.177839      17.316681      11.288890      -0.277992      37.727307 0.51087874E+03  0.12301958E+05                                 9.423302                            7.311089       0.015208       2.027239                    0.998314      28.222341      77.833891       0.648294       0.392354      -1.097999       0.075242       0.015138      -0.097375       0.123985      -0.022709       0.016731      -0.003516       0.051447      -0.043259      -0.027847      -0.018389       0.046235             10.849283       9.882376       1.369052      -1.052693       9.593774      -5.777283      13.071698           0.000000
          328              N       8.499330      17.520615      14.458546      -0.271142      40.681052 0.53005382E+03  0.12895553E+05                                 9.962880                            7.460678      -0.007133       2.017181                    0.998093      28.509814      79.307531       0.639320       0.393793      -1.095825       0.045345       0.040465       0.102919       0.119523       0.015706      -0.002632      -0.030642      -0.038101       0.029591      -0.032110      -0.013187       0.045297             12.986507      10.331175       6.409123       4.473431      15.686233       4.091133      12.942114          -0.000000
          329              N       8.191535       8.405584       6.143286      -0.270432      40.224423 0.48366944E+03  0.11486263E+05                                 9.839317                            7.090175       0.097049       2.057743                    0.998807      27.764022      75.992459       0.661728       0.389759      -1.100034       0.079643       0.041347      -0.072036       0.115073      -0.029559       0.009218      -0.006939       0.040490      -0.059994      -0.026540      -0.021202       0.047743             13.239641       9.330190      -0.954184      -1.643536       9.363986      -7.351490      21.024746           0.000000
          330              N       5.629698       6.929833       7.744956      -0.304881      38.738989 0.52562818E+03  0.12740625E+05                                 9.497251                            7.354959       0.072905       2.028714                    0.999508      28.854717      79.699263       0.654758       0.385934      -1.103132      -0.071999      -0.072205      -0.001032       0.101972      -0.018507      -0.000528       0.000017      -0.042356       0.004711      -0.028918       0.001577       0.027341             11.300852      17.985179      -0.077507       0.185155      10.826308      -0.562338       5.091069           0.000000
          331              N       8.177839       8.576294       9.352241      -0.277993      37.727764 0.51088465E+03  0.12302151E+05                                 9.423415                            7.311155       0.015171       2.027226                    0.998314      28.222501      77.834795       0.648287       0.392356      -1.097996       0.075243       0.076758       0.061797       0.123985      -0.003134      -0.028032       0.003533       0.051426      -0.043331      -0.027846      -0.018391       0.046236             10.849427       9.882538       0.227136       1.712009       7.199011       4.394683      15.466732           0.000000
          332              N       8.499330       5.729324       7.944025      -0.271141      40.680904 0.53005192E+03  0.12895490E+05                                 9.962841                            7.460655      -0.007110       2.017189                    0.998093      28.509760      79.307227       0.639322       0.393792      -1.095826       0.045344      -0.109363      -0.016416       0.119524      -0.005573       0.014917       0.013479      -0.008371       0.118781      -0.032111      -0.013188       0.045299             12.986447      10.331130      -7.078620       3.313752      17.171061      -3.233813      11.457151          -0.000000
          333              N       8.191535      17.488067       4.207807      -0.270434      40.224995 0.48367634E+03  0.11486479E+05                                 9.839436                            7.090243       0.096986       2.057720                    0.998806      27.764243      75.993489       0.661722       0.389761      -1.100032       0.079644       0.041712       0.071824       0.115072       0.006794      -0.030206      -0.000748       0.053823      -0.020023      -0.026545      -0.021199       0.047743             13.239825       9.330299       1.900449      -0.004592      11.743109       8.725138      18.646066           0.000000
          334              N       5.629698      16.838855       2.128933      -0.304881      38.738853 0.52562663E+03  0.12740573E+05                                 9.497216                            7.354940       0.072909       2.028715                    0.999508      28.854673      79.699006       0.654760       0.385933      -1.103133      -0.071998       0.036996      -0.062015       0.101972       0.009711      -0.015763      -0.008158      -0.028254       0.047017      -0.028918       0.001577       0.027341             11.300798      17.985061      -0.121571      -0.159709       6.037858      -2.202257       9.879476           0.000000
          335              N       8.177839      14.623674       2.751168      -0.277991      37.727013 0.51087399E+03  0.12301809E+05                                 9.423238                            7.311043       0.015236       2.027248                    0.998314      28.222222      77.833332       0.648298       0.392352      -1.098000       0.075242      -0.091898       0.035578       0.123986       0.025844       0.011302      -0.000015       0.045333      -0.061593      -0.027847      -0.018387       0.046234             10.849208       9.882316      -1.596157      -0.659284      17.205358       1.382661       5.459950           0.000000
          336              N       8.499330      17.266711       0.989728      -0.271141      40.680835 0.53005071E+03  0.12895448E+05                                 9.962820                            7.460637      -0.007108       2.017189                    0.998093      28.509710      79.306940       0.639325       0.393791      -1.095828       0.045344       0.068898      -0.086503       0.119524      -0.010132      -0.012285       0.017166      -0.061448      -0.040449      -0.032111      -0.013188       0.045300             12.986428      10.331105       0.669532      -7.787127      10.085053      -0.857316      18.543126          -0.000000
          337              N      17.201935      -1.117449      10.351092      -0.270432      40.224500 0.48367069E+03  0.11486302E+05                                 9.839333                            7.090187       0.097030       2.057736                    0.998807      27.764072      75.992674       0.661727       0.389760      -1.100034       0.079643       0.083058      -0.000211       0.115073      -0.022763      -0.020989       0.007692       0.041796      -0.056090      -0.026542      -0.021202       0.047744             13.239657       9.330211       0.946252      -1.648120      24.476157      -1.373476       5.912604           0.000000
          338              N      14.640098      -3.242412       9.873889      -0.304881      38.739185 0.52563097E+03  0.12740716E+05                                 9.497297                            7.354988       0.072890       2.028709                    0.999508      28.854808      79.699717       0.654755       0.385935      -1.103131      -0.071999      -0.035208      -0.063047       0.101972      -0.008795      -0.016291       0.008142      -0.028225       0.047105      -0.028918       0.001577       0.027341             11.300912      17.985301      -0.199092       0.025451       7.011906       2.764610       8.905530           0.000000
          339              N      17.188239      -3.811131      12.103409      -0.277992      37.727307 0.51087874E+03  0.12301958E+05                                 9.423302                            7.311089       0.015208       2.027239                    0.998314      28.222341      77.833892       0.648294       0.392354      -1.097999       0.075242      -0.015138       0.097375       0.123985       0.022709      -0.016731      -0.003516       0.051447      -0.043259      -0.027847      -0.018389       0.046235             10.849283       9.882376      -1.369052       1.052693       9.593774      -5.777283      13.071698           0.000000
          340              N      17.509730      -4.015065       8.933753      -0.271142      40.681053 0.53005385E+03  0.12895554E+05                                 9.962880                            7.460677      -0.007133       2.017181                    0.998093      28.509815      79.307532       0.639320       0.393793      -1.095825       0.045345      -0.040465      -0.102919       0.119523      -0.015706       0.002632      -0.030642      -0.038101       0.029591      -0.032110      -0.013187       0.045297             12.986507      10.331175      -6.409123      -4.473431      15.686232       4.091133      12.942114          -0.000000
          341              N      17.201935       5.099966      17.249013      -0.270432      40.224422 0.48366943E+03  0.11486262E+05                                 9.839317                            7.090175       0.097049       2.057743                    0.998807      27.764022      75.992457       0.661728       0.389759      -1.100034       0.079643      -0.041347       0.072036       0.115073       0.029559      -0.009218      -0.006939       0.040490      -0.059994      -0.026540      -0.021202       0.047743             13.239640       9.330189       0.954184       1.643536       9.363985      -7.351490      21.024746           0.000000
          342              N      14.640098       6.575717      15.647343      -0.304881      38.738989 0.52562817E+03  0.12740625E+05                                 9.497250                            7.354959       0.072905       2.028714                    0.999508      28.854717      79.699262       0.654758       0.385934      -1.103132      -0.071999       0.072205       0.001032       0.101972       0.018507       0.000528       0.000017      -0.042356       0.004711      -0.028918       0.001577       0.027341             11.300852      17.985179       0.077507      -0.185155      10.826307      -0.562338       5.091069           0.000000
          343              N      17.188239       4.929256      14.040058      -0.277993      37.727765 0.51088466E+03  0.12302151E+05                                 9.423416                            7.311155       0.015171       2.027226                    0.998314      28.222501      77.834797       0.648287       0.392356      -1.097996       0.075243      -0.076758      -0.061797       0.123985       0.003134       0.028032       0.003533       0.051426      -0.043331      -0.027846      -0.018391       0.046236             10.849428       9.882539      -0.227136      -1.712009       7.199011       4.394684      15.466733           0.000000
          344              N      17.509730       7.776226      15.448274      -0.271141      40.680904 0.53005191E+03  0.12895490E+05                                 9.962841                            7.460655      -0.007110       2.017189                    0.998093      28.509760      79.307229       0.639322       0.393792      -1.095826       0.045344       0.109363       0.016416       0.119524       0.005573      -0.014917       0.013479      -0.008371       0.118781      -0.032111      -0.013188       0.045299             12.986448      10.331130       7.078620      -3.313752      17.171062      -3.233813      11.457151          -0.000000
          345              N      17.201935      -3.982517      19.184492      -0.270434      40.224998 0.48367637E+03  0.11486480E+05                                 9.839436                            7.090243       0.096986       2.057720                    0.998806      27.764244      75.993493       0.661722       0.389761      -1.100032       0.079644      -0.041712      -0.071824       0.115072      -0.006794       0.030206      -0.000748       0.053823      -0.020023      -0.026545      -0.021199       0.047743             13.239825       9.330299      -1.900449       0.004591      11.743110       8.725138      18.646067           0.000000
          346              N      14.640098      -3.333305      21.263366      -0.304881      38.738854 0.52562664E+03  0.12740574E+05                                 9.497216                            7.354941       0.072908       2.028715                    0.999508      28.854673      79.699009       0.654760       0.385933      -1.103133      -0.071998      -0.036996       0.062015       0.101972      -0.009711       0.015763      -0.008158      -0.028254       0.047017      -0.028918       0.001577       0.027341             11.300799      17.985062       0.121570       0.159709       6.037858      -2.202257       9.879477           0.000000
          347              N      17.188239      -1.118124      20.641131      -0.277991      37.727014 0.51087402E+03  0.12301810E+05                                 9.423238                            7.311043       0.015236       2.027248                    0.998314      28.222223      77.833334       0.648298       0.392352      -1.098000       0.075242       0.091898      -0.035578       0.123986      -0.025844      -0.011302      -0.000015       0.045333      -0.061593      -0.027847      -0.018387       0.046234             10.849208       9.882316       1.596157       0.659284      17.205358       1.382661       5.459950           0.000000
          348              N      17.509730      -3.761161      22.402571      -0.271141      40.680835 0.53005071E+03  0.12895448E+05                                 9.962820                            7.460637      -0.007108       2.017190                    0.998093      28.509710      79.306939       0.639325       0.393791      -1.095828       0.045344      -0.068898       0.086503       0.119524       0.010132       0.012285       0.017166      -0.061448      -0.040449      -0.032111      -0.013188       0.045300             12.986428      10.331104      -0.669532       7.787127      10.085053      -0.857316      18.543126          -0.000000
          349              N       8.191535      12.388101      13.041207      -0.270434      40.224556 0.48367120E+03  0.11486316E+05                                 9.839344                            7.090192       0.097045       2.057741                    0.998807      27.764070      75.992657       0.661727       0.389760      -1.100034       0.079642       0.083058       0.000210       0.115072      -0.022762       0.020990      -0.007692       0.041795      -0.056080      -0.026541      -0.021202       0.047742             13.239680       9.330215       0.946256       1.648122      24.476213       1.373513       5.912613           0.000000
          350              N       5.629698      10.263138      13.518410      -0.304884      38.739188 0.52563138E+03  0.12740723E+05                                 9.497288                            7.354985       0.072900       2.028711                    0.999508      28.854800      79.699576       0.654756       0.385935      -1.103132      -0.071999      -0.035208       0.063046       0.101972      -0.008796       0.016291      -0.008142      -0.028224       0.047104      -0.028917       0.001576       0.027341             11.300900      17.985267      -0.199100      -0.025462       7.011904      -2.764612       8.905530           0.000000
          351              N       8.177839       9.694419      11.288890      -0.277996      37.728005 0.51088878E+03  0.12302276E+05                                 9.423461                            7.311190       0.015167       2.027223                    0.998314      28.222587      77.835129       0.648285       0.392357      -1.097995       0.075242      -0.015139      -0.097373       0.123984       0.022708       0.016730       0.003519       0.051450      -0.043258      -0.027845      -0.018391       0.046236             10.849481       9.882582      -1.369091      -1.052723       9.593940       5.777403      13.071920           0.000000
          352              N       8.499330       9.490485      14.458546      -0.271140      40.680885 0.53005145E+03  0.12895478E+05                                 9.962842                            7.460653      -0.007114       2.017188                    0.998093      28.509759      79.307265       0.639322       0.393792      -1.095826       0.045344      -0.040465       0.102920       0.119524      -0.015705      -0.002632       0.030644      -0.038102       0.029589      -0.032111      -0.013188       0.045300             12.986451      10.331132      -6.409110       4.473389      15.686203      -4.091105      12.942019          -0.000000
          353              N       8.191535      18.605516       6.143286      -0.270435      40.225154 0.48367838E+03  0.11486541E+05                                 9.839466                            7.090261       0.096982       2.057718                    0.998806      27.764291      75.993683       0.661720       0.389762      -1.100031       0.079643      -0.041346      -0.072035       0.115072       0.029556       0.009219       0.006944       0.040499      -0.059991      -0.026545      -0.021199       0.047743             13.239870       9.330324       0.954199      -1.643557       9.364164       7.351666      21.025122           0.000000
          354              N       5.629698      20.081267       7.744956      -0.304884      38.739087 0.52563015E+03  0.12740681E+05                                 9.497259                            7.354969       0.072904       2.028712                    0.999508      28.854756      79.699319       0.654758       0.385934      -1.103133      -0.071998       0.072204      -0.001032       0.101972       0.018507      -0.000529      -0.000017      -0.042355       0.004712      -0.028918       0.001577       0.027341             11.300856      17.985176       0.077522       0.185140      10.826320       0.562342       5.091072           0.000000
          355              N       8.177839      18.434806       9.352241      -0.277995      37.727248 0.51087773E+03  0.12301923E+05                                 9.423282                            7.311075       0.015232       2.027245                    0.998314      28.222309      77.833665       0.648296       0.392353      -1.098000       0.075241      -0.076761       0.061797       0.123985       0.003134      -0.028032      -0.003528       0.051417      -0.043338      -0.027846      -0.018387       0.046233             10.849260       9.882361      -0.227125       1.711972       7.198917      -4.394607      15.466503           0.000000
          356              N       8.499330      21.281776       7.944025      -0.271140      40.680807 0.53004988E+03  0.12895425E+05                                 9.962819                            7.460633      -0.007112       2.017188                    0.998093      28.509709      79.306976       0.639324       0.393791      -1.095827       0.045344       0.109363      -0.016416       0.119524       0.005573       0.014917      -0.013478      -0.008371       0.118783      -0.032111      -0.013189       0.045300             12.986431      10.331106       7.078620       3.313739      17.171070       3.233806      11.457118          -0.000000
          357              N       8.191535       9.523033       4.207807      -0.270434      40.224639 0.48367263E+03  0.11486361E+05                                 9.839360                            7.090205       0.097026       2.057734                    0.998807      27.764120      75.992870       0.661725       0.389760      -1.100033       0.079643      -0.041711       0.071825       0.115072      -0.006795      -0.030207       0.000751       0.053818      -0.020024      -0.026542      -0.021201       0.047744             13.239697       9.330236      -1.900449      -0.004577      11.742990      -8.725022      18.645864           0.000000
          358              N       5.629698      10.172245       2.128933      -0.304884      38.739418 0.52563491E+03  0.12740836E+05                                 9.497340                            7.355020       0.072885       2.028706                    0.999508      28.854891      79.700031       0.654753       0.385936      -1.103131      -0.071999      -0.036996      -0.062014       0.101972      -0.009711      -0.015762       0.008159      -0.028253       0.047018      -0.028917       0.001577       0.027341             11.300967      17.985395       0.121589      -0.159696       6.037926       2.202279       9.879581           0.000000
          359              N       8.177839      12.387426       2.751168      -0.277995      37.727504 0.51088194E+03  0.12302056E+05                                 9.423340                            7.311117       0.015204       2.027236                    0.998314      28.222427      77.834224       0.648292       0.392354      -1.097998       0.075241       0.091898       0.035578       0.123985      -0.025844       0.011301       0.000015       0.045331      -0.061605      -0.027846      -0.018388       0.046235             10.849326       9.882420       1.596194      -0.659290      17.205560      -1.382661       5.459999           0.000000
          360              N       8.499330       9.744389       0.989728      -0.271141      40.681024 0.53005348E+03  0.12895545E+05                                 9.962879                            7.460677      -0.007137       2.017180                    0.998093      28.509813      79.307567       0.639320       0.393793      -1.095825       0.045345      -0.068898      -0.086503       0.119524       0.010132      -0.012285      -0.017164      -0.061446      -0.040445      -0.032110      -0.013187       0.045297             12.986506      10.331172      -0.669541      -7.787178      10.085121       0.857323      18.543224          -0.000000
          361              N      17.201935       1.117449      10.351092      -0.270434      40.224553 0.48367116E+03  0.11486315E+05                                 9.839343                            7.090191       0.097045       2.057741                    0.998807      27.764069      75.992651       0.661727       0.389760      -1.100034       0.079642      -0.083058      -0.000210       0.115072       0.022762      -0.020990      -0.007692       0.041795      -0.056080      -0.026541      -0.021202       0.047742             13.239679       9.330214      -0.946256      -1.648122      24.476211       1.373513       5.912612           0.000000
          362              N      14.640098       3.242412       9.873889      -0.304884      38.739189 0.52563140E+03  0.12740724E+05                                 9.497288                            7.354985       0.072900       2.028711                    0.999508      28.854801      79.699578       0.654756       0.385934      -1.103132      -0.071999       0.035208      -0.063046       0.101972       0.008796      -0.016291      -0.008142      -0.028224       0.047104      -0.028917       0.001576       0.027341             11.300900      17.985267       0.199100       0.025462       7.011904      -2.764612       8.905530           0.000000
          363              N      17.188239       3.811131      12.103409      -0.277996      37.728003 0.51088875E+03  0.12302275E+05                                 9.423461                            7.311189       0.015167       2.027223                    0.998314      28.222586      77.835126       0.648285       0.392357      -1.097995       0.075242       0.015139       0.097373       0.123984      -0.022708      -0.016730       0.003519       0.051450      -0.043258      -0.027845      -0.018391       0.046236             10.849480       9.882582       1.369091       1.052723       9.593939       5.777402      13.071919           0.000000
          364              N      17.509730       4.015065       8.933753      -0.271140      40.680884 0.53005145E+03  0.12895478E+05                                 9.962841                            7.460653      -0.007114       2.017188                    0.998093      28.509759      79.307265       0.639322       0.393792      -1.095826       0.045344       0.040465      -0.102920       0.119524       0.015705       0.002632       0.030644      -0.038102       0.029589      -0.032111      -0.013188       0.045300             12.986451      10.331131       6.409110      -4.473389      15.686203      -4.091104      12.942018          -0.000000
          365              N      17.201935      -5.099966      17.249013      -0.270435      40.225155 0.48367839E+03  0.11486541E+05                                 9.839466                            7.090261       0.096982       2.057718                    0.998806      27.764291      75.993685       0.661720       0.389762      -1.100031       0.079643       0.041346       0.072035       0.115072      -0.029556      -0.009219       0.006944       0.040499      -0.059991      -0.026545      -0.021199       0.047743             13.239871       9.330324      -0.954199       1.643557       9.364165       7.351666      21.025123           0.000000
          366              N      14.640098      -6.575717      15.647343      -0.304884      38.739087 0.52563015E+03  0.12740681E+05                                 9.497259                            7.354970       0.072904       2.028712                    0.999508      28.854756      79.699321       0.654758       0.385934      -1.103133      -0.071998      -0.072204       0.001032       0.101972      -0.018507       0.000529      -0.000017      -0.042355       0.004712      -0.028918       0.001577       0.027341             11.300857      17.985178      -0.077522      -0.185140      10.826321       0.562342       5.091072           0.000000
          367              N      17.188239      -4.929256      14.040058      -0.277995      37.727247 0.51087771E+03  0.12301922E+05                                 9.423282                            7.311075       0.015232       2.027245                    0.998314      28.222308      77.833664       0.648296       0.392353      -1.098000       0.075241       0.076761      -0.061797       0.123985      -0.003134       0.028032      -0.003528       0.051417      -0.043338      -0.027846      -0.018387       0.046233             10.849261       9.882361       0.227126      -1.711972       7.198917      -4.394607      15.466504           0.000000
          368              N      17.509730      -7.776226      15.448274      -0.271140      40.680806 0.53004985E+03  0.12895424E+05                                 9.962819                            7.460633      -0.007112       2.017188                    0.998093      28.509708      79.306975       0.639324       0.393791      -1.095827       0.045344      -0.109363       0.016416       0.119524      -0.005573      -0.014917      -0.013478      -0.008371       0.118783      -0.032111      -0.013189       0.045300             12.986432      10.331106      -7.078621      -3.313739      17.171071       3.233806      11.457118          -0.000000
          369              N      17.201935       3.982517      19.184492      -0.270434      40.224638 0.48367263E+03  0.11486361E+05                                 9.839360                            7.090205       0.097026       2.057734                    0.998807      27.764120      75.992869       0.661725       0.389760      -1.100033       0.079643       0.041711      -0.071825       0.115072       0.006795       0.030207       0.000751       0.053818      -0.020024      -0.026542      -0.021201       0.047744             13.239696       9.330236       1.900448       0.004577      11.742990      -8.725022      18.645864           0.000000
          370              N      14.640098       3.333305      21.263366      -0.304884      38.739417 0.52563490E+03  0.12740835E+05                                 9.497340                            7.355020       0.072885       2.028706                    0.999508      28.854891      79.700030       0.654753       0.385936      -1.103131      -0.071999       0.036996       0.062014       0.101972       0.009711       0.015762       0.008159      -0.028253       0.047018      -0.028917       0.001577       0.027341             11.300967      17.985395      -0.121589       0.159696       6.037925       2.202279       9.879580           0.000000
          371              N      17.188239       1.118124      20.641131      -0.277995      37.727504 0.51088194E+03  0.12302056E+05                                 9.423340                            7.311117       0.015204       2.027236                    0.998314      28.222427      77.834223       0.648292       0.392354      -1.097998       0.075241      -0.091898      -0.035578       0.123985       0.025844      -0.011301       0.000015       0.045331      -0.061605      -0.027846      -0.018388       0.046235             10.849326       9.882419      -1.596194       0.659290      17.205560      -1.382660       5.459999           0.000000
          372              N      17.509730       3.761161      22.402571      -0.271141      40.681026 0.53005351E+03  0.12895545E+05                                 9.962879                            7.460677      -0.007137       2.017180                    0.998093      28.509814      79.307569       0.639320       0.393793      -1.095825       0.045345       0.068898       0.086503       0.119524      -0.010132       0.012285      -0.017164      -0.061446      -0.040445      -0.032110      -0.013187       0.045297             12.986506      10.331172       0.669541       7.787178      10.085121       0.857323      18.543224          -0.000000
          373              N       9.829265      -1.117449      10.351092      -0.270434      40.224650 0.48367270E+03  0.11486363E+05                                 9.839362                            7.090206       0.097026       2.057734                    0.998807      27.764123      75.992884       0.661725       0.389760      -1.100033      -0.079643       0.083058      -0.000211       0.115072       0.022763       0.020989       0.007692       0.041796      -0.056090      -0.026542      -0.021201       0.047744             13.239700       9.330238      -0.946261       1.648126      24.476244      -1.373480       5.912619           0.000000
          374              N      12.391102      -3.242412       9.873889      -0.304884      38.739410 0.52563457E+03  0.12740826E+05                                 9.497339                            7.355018       0.072885       2.028706                    0.999508      28.854892      79.700039       0.654753       0.385936      -1.103130       0.071999      -0.035208      -0.063046       0.101972       0.008795       0.016291       0.008142      -0.028224       0.047104      -0.028917       0.001577       0.027341             11.300967      17.985403       0.199092      -0.025456       7.011935       2.764622       8.905565           0.000000
          375              N       9.842961      -3.811131      12.103409      -0.277995      37.727527 0.51088236E+03  0.12302068E+05                                 9.423344                            7.311120       0.015204       2.027236                    0.998314      28.222425      77.834217       0.648292       0.392354      -1.097998      -0.075241      -0.015138       0.097375       0.123985      -0.022709       0.016731      -0.003516       0.051447      -0.043258      -0.027846      -0.018388       0.046235             10.849332       9.882419       1.369063      -1.052703       9.593815      -5.777312      13.071761           0.000000
          376              N       9.521470      -4.015065       8.933753      -0.271142      40.681132 0.53005487E+03  0.12895587E+05                                 9.962898                            7.460688      -0.007139       2.017179                    0.998093      28.509849      79.307699       0.639319       0.393793      -1.095825      -0.045345      -0.040465      -0.102919       0.119523       0.015706      -0.002632      -0.030642      -0.038101       0.029591      -0.032110      -0.013187       0.045297             12.986536      10.331197       6.409144       4.473444      15.686272       4.091147      12.942139          -0.000000
          377              N       9.829265       5.099966      17.249013      -0.270434      40.224570 0.48367142E+03  0.11486323E+05                                 9.839346                            7.090194       0.097044       2.057740                    0.998807      27.764072      75.992666       0.661726       0.389760      -1.100034      -0.079642      -0.041347       0.072036       0.115072      -0.029559       0.009218      -0.006939       0.040490      -0.059994      -0.026541      -0.021202       0.047742             13.239683       9.330216      -0.954185      -1.643547       9.364015      -7.351519      21.024819           0.000000
          378              N      12.391102       6.575717      15.647343      -0.304884      38.739215 0.52563179E+03  0.12740735E+05                                 9.497293                            7.354988       0.072900       2.028711                    0.999508      28.854802      79.699584       0.654756       0.385935      -1.103132       0.071999       0.072204       0.001032       0.101972      -0.018507      -0.000528       0.000017      -0.042355       0.004710      -0.028917       0.001576       0.027341             11.300906      17.985279      -0.077503       0.185157      10.826352      -0.562341       5.091088           0.000000
          379              N       9.842961       4.929256      14.040058      -0.277996      37.727983 0.51088827E+03  0.12302261E+05                                 9.423457                            7.311186       0.015167       2.027223                    0.998314      28.222585      77.835120       0.648285       0.392357      -1.097995      -0.075242      -0.076759      -0.061797       0.123984      -0.003134      -0.028031       0.003533       0.051426      -0.043330      -0.027845      -0.018390       0.046236             10.849476       9.882581       0.227139       1.712024       7.199043       4.394708      15.466804           0.000000
          380              N       9.521470       7.776226      15.448274      -0.271141      40.680985 0.53005296E+03  0.12895524E+05                                 9.962859                            7.460666      -0.007116       2.017187                    0.998093      28.509795      79.307398       0.639321       0.393792      -1.095826      -0.045344       0.109363       0.016416       0.119524      -0.005573       0.014917       0.013479      -0.008371       0.118781      -0.032111      -0.013188       0.045299             12.986477      10.331152      -7.078642       3.313764      17.171104      -3.233826      11.457175          -0.000000
          381              N       9.829265      -3.982517      19.184492      -0.270435      40.225144 0.48367834E+03  0.11486540E+05                                 9.839465                            7.090261       0.096981       2.057718                    0.998806      27.764293      75.993698       0.661720       0.389762      -1.100031      -0.079643      -0.041712      -0.071824       0.115072       0.006794      -0.030205      -0.000748       0.053822      -0.020022      -0.026545      -0.021199       0.047743             13.239868       9.330326       1.900459      -0.004587      11.743147       8.725171      18.646131           0.000000
          382              N      12.391102      -3.333305      21.263366      -0.304884      38.739078 0.52563022E+03  0.12740683E+05                                 9.497258                            7.354970       0.072904       2.028712                    0.999508      28.854757      79.699326       0.654758       0.385934      -1.103133       0.071998      -0.036996       0.062014       0.101972       0.009711      -0.015763      -0.008158      -0.028254       0.047016      -0.028918       0.001577       0.027341             11.300853      17.985163      -0.121575      -0.159707       6.037881      -2.202266       9.879516           0.000000
          383              N       9.842961      -1.118124      20.641131      -0.277995      37.727234 0.51087763E+03  0.12301920E+05                                 9.423280                            7.311074       0.015232       2.027246                    0.998314      28.222307      77.833658       0.648296       0.392353      -1.098000      -0.075241       0.091898      -0.035578       0.123985       0.025843       0.011302      -0.000015       0.045332      -0.061594      -0.027846      -0.018387       0.046233             10.849257       9.882359      -1.596172      -0.659289      17.205441       1.382666       5.459971           0.000000
          384              N       9.521470      -3.761161      22.402571      -0.271141      40.680914 0.53005174E+03  0.12895481E+05                                 9.962838                            7.460648      -0.007114       2.017187                    0.998093      28.509744      79.307108       0.639324       0.393791      -1.095827      -0.045344      -0.068898       0.086503       0.119524      -0.010132      -0.012285       0.017166      -0.061448      -0.040448      -0.032111      -0.013188       0.045300             12.986457      10.331127       0.669533      -7.787152      10.085070      -0.857318      18.543176          -0.000000
          385              N       0.818865      14.622999      13.041207      -0.270434      40.224650 0.48367270E+03  0.11486363E+05                                 9.839362                            7.090206       0.097026       2.057734                    0.998807      27.764123      75.992885       0.661725       0.389760      -1.100033      -0.079643      -0.083058       0.000211       0.115072      -0.022763      -0.020989       0.007692       0.041796      -0.056090      -0.026542      -0.021201       0.047744             13.239701       9.330238       0.946261      -1.648127      24.476244      -1.373480       5.912620           0.000000
          386              N       3.380702      16.747962      13.518410      -0.304884      38.739410 0.52563457E+03  0.12740826E+05                                 9.497339                            7.355018       0.072885       2.028706                    0.999508      28.854892      79.700039       0.654753       0.385936      -1.103130       0.071999       0.035208       0.063046       0.101972      -0.008795      -0.016291       0.008142      -0.028224       0.047104      -0.028917       0.001577       0.027341             11.300967      17.985403      -0.199092       0.025456       7.011935       2.764622       8.905565           0.000000
          387              N       0.832561      17.316681      11.288890      -0.277995      37.727528 0.51088238E+03  0.12302069E+05                                 9.423344                            7.311120       0.015204       2.027236                    0.998314      28.222426      77.834218       0.648292       0.392354      -1.097999      -0.075241       0.015138      -0.097375       0.123985       0.022709      -0.016731      -0.003516       0.051447      -0.043258      -0.027846      -0.018388       0.046235             10.849331       9.882419      -1.369063       1.052703       9.593814      -5.777312      13.071761           0.000000
          388              N       0.511070      17.520615      14.458546      -0.271142      40.681132 0.53005487E+03  0.12895587E+05                                 9.962898                            7.460688      -0.007139       2.017179                    0.998093      28.509849      79.307699       0.639319       0.393793      -1.095825      -0.045345       0.040465       0.102919       0.119523      -0.015706       0.002632      -0.030642      -0.038101       0.029590      -0.032110      -0.013187       0.045297             12.986536      10.331196      -6.409144      -4.473444      15.686272       4.091147      12.942139          -0.000000
          389              N       0.818865       8.405584       6.143286      -0.270434      40.224571 0.48367142E+03  0.11486323E+05                                 9.839346                            7.090193       0.097044       2.057740                    0.998807      27.764072      75.992666       0.661726       0.389760      -1.100034      -0.079642       0.041347      -0.072036       0.115072       0.029559      -0.009218      -0.006939       0.040490      -0.059994      -0.026541      -0.021202       0.047743             13.239684       9.330217       0.954185       1.643548       9.364015      -7.351518      21.024819           0.000000
          390              N       3.380702       6.929833       7.744956      -0.304884      38.739215 0.52563179E+03  0.12740735E+05                                 9.497293                            7.354988       0.072900       2.028711                    0.999508      28.854802      79.699584       0.654756       0.385935      -1.103132       0.071999      -0.072204      -0.001032       0.101972       0.018507       0.000528       0.000017      -0.042355       0.004710      -0.028917       0.001576       0.027341             11.300906      17.985280       0.077502      -0.185157      10.826352      -0.562341       5.091088           0.000000
          391              N       0.832561       8.576294       9.352241      -0.277996      37.727984 0.51088828E+03  0.12302261E+05                                 9.423457                            7.311186       0.015167       2.027223                    0.998314      28.222585      77.835122       0.648285       0.392357      -1.097995      -0.075242       0.076759       0.061797       0.123984       0.003134       0.028031       0.003533       0.051426      -0.043330      -0.027845      -0.018390       0.046236             10.849476       9.882581      -0.227139      -1.712024       7.199043       4.394709      15.466804           0.000000
          392              N       0.511070       5.729324       7.944025      -0.271141      40.680985 0.53005297E+03  0.12895524E+05                                 9.962859                            7.460666      -0.007116       2.017187                    0.998093      28.509795      79.307397       0.639321       0.393792      -1.095826      -0.045344      -0.109363      -0.016416       0.119524       0.005573      -0.014917       0.013479      -0.008371       0.118781      -0.032111      -0.013188       0.045299             12.986477      10.331152       7.078642      -3.313764      17.171104      -3.233827      11.457175          -0.000000
          393              N       0.818865      17.488067       4.207807      -0.270435      40.225144 0.48367834E+03  0.11486540E+05                                 9.839465                            7.090261       0.096981       2.057718                    0.998806      27.764293      75.993698       0.661720       0.389762      -1.100031      -0.079643       0.041712       0.071824       0.115072      -0.006794       0.030205      -0.000748       0.053822      -0.020022      -0.026545      -0.021199       0.047743             13.239868       9.330326      -1.900458       0.004587      11.743146       8.725170      18.646131           0.000000
          394              N       3.380702      16.838855       2.128933      -0.304884      38.739078 0.52563022E+03  0.12740683E+05                                 9.497258                            7.354970       0.072904       2.028712                    0.999508      28.854757      79.699328       0.654758       0.385934      -1.103133       0.071998       0.036996      -0.062014       0.101972      -0.009711       0.015763      -0.008158      -0.028254       0.047016      -0.028918       0.001577       0.027341             11.300854      17.985163       0.121575       0.159707       6.037881      -2.202266       9.879517           0.000000
          395              N       0.832561      14.623674       2.751168      -0.277995      37.727233 0.51087763E+03  0.12301920E+05                                 9.423280                            7.311074       0.015232       2.027246                    0.998314      28.222307      77.833657       0.648296       0.392353      -1.098000      -0.075241      -0.091898       0.035578       0.123985      -0.025843      -0.011302      -0.000015       0.045332      -0.061594      -0.027846      -0.018387       0.046233             10.849257       9.882359       1.596172       0.659289      17.205440       1.382666       5.459970           0.000000
          396              N       0.511070      17.266711       0.989728      -0.271141      40.680914 0.53005174E+03  0.12895481E+05                                 9.962839                            7.460648      -0.007114       2.017187                    0.998093      28.509744      79.307109       0.639324       0.393791      -1.095827      -0.045344       0.068898      -0.086503       0.119524       0.010132       0.012285       0.017166      -0.061448      -0.040448      -0.032111      -0.013188       0.045300             12.986458      10.331127      -0.669533       7.787152      10.085070      -0.857318      18.543176          -0.000000
          397              N      13.515600       2.193977      11.731940       0.477160      20.140698 0.22410717E+03  0.43972509E+04                                 6.120141                            4.839937       0.408055       2.249142                    0.999113      20.183101      50.448049       0.796390       0.391972      -1.096915       0.000000      -0.041473       0.076940       0.087406       0.000000      -0.000000       0.053587      -0.079858      -0.042662      -0.045314      -0.032819       0.078133              6.752285       8.633835       0.000001      -0.000001       4.969022      -1.964103       6.654000           0.000001
          398              N      13.515600      -4.442381      15.626290       0.477159      20.140698 0.22410719E+03  0.43972522E+04                                 6.120143                            4.839938       0.408052       2.249141                    0.999113      20.183115      50.448119       0.796389       0.391972      -1.096915       0.000000       0.087368      -0.002553       0.087406      -0.000000      -0.000000      -0.000268       0.012495       0.234396      -0.045314      -0.032818       0.078132              6.752287       8.633831      -0.000001      -0.000000       7.933725       0.252432       3.689304           0.000001
          399              N      13.515600       2.248404      19.426369       0.477159      20.140750 0.22410794E+03  0.43972684E+04                                 6.120152                            4.839946       0.408054       2.249141                    0.999113      20.183103      50.448018       0.796389       0.391972      -1.096915       0.000000      -0.045895      -0.074387       0.087406       0.000000       0.000000      -0.053320      -0.080320      -0.044051      -0.045314      -0.032818       0.078132              6.752295       8.633829       0.000001       0.000001       4.531803       1.711679       7.091253           0.000001
          400              N       4.505200      11.311573      11.660359       0.477160      20.140698 0.22410717E+03  0.43972509E+04                                 6.120141                            4.839937       0.408055       2.249142                    0.999113      20.183101      50.448049       0.796390       0.391972      -1.096915       0.000000       0.041473      -0.076940       0.087406      -0.000000       0.000000       0.053587      -0.079858      -0.042662      -0.045314      -0.032819       0.078133              6.752285       8.633835      -0.000001       0.000001       4.969022      -1.964103       6.654000           0.000001
          401              N       4.505200      17.947931       7.766009       0.477159      20.140697 0.22410717E+03  0.43972518E+04                                 6.120143                            4.839938       0.408052       2.249141                    0.999113      20.183114      50.448118       0.796389       0.391972      -1.096915       0.000000      -0.087368       0.002553       0.087406       0.000000       0.000000      -0.000268       0.012495       0.234396      -0.045314      -0.032818       0.078132              6.752287       8.633831       0.000001       0.000000       7.933725       0.252432       3.689304           0.000001
          402              N       4.505200      11.257146       3.965930       0.477159      20.140750 0.22410794E+03  0.43972683E+04                                 6.120152                            4.839946       0.408054       2.249141                    0.999113      20.183103      50.448018       0.796389       0.391972      -1.096915       0.000000       0.045895       0.074387       0.087406      -0.000000      -0.000000      -0.053320      -0.080320      -0.044051      -0.045314      -0.032818       0.078132              6.752295       8.633829      -0.000001      -0.000001       4.531803       1.711679       7.091253           0.000001
          403              N       4.505200      15.699527      11.660359       0.477159      20.140749 0.22410799E+03  0.43972696E+04                                 6.120152                            4.839947       0.408054       2.249141                    0.999113      20.183103      50.448017       0.796389       0.391972      -1.096915      -0.000000      -0.041473      -0.076940       0.087406      -0.000000      -0.000000      -0.053587      -0.079857      -0.042661      -0.045314      -0.032818       0.078132              6.752295       8.633832      -0.000001      -0.000001       4.969031       1.964111       6.654020           0.000001
          404              N       4.505200       9.063169       7.766009       0.477160      20.140700 0.22410724E+03  0.43972525E+04                                 6.120142                            4.839938       0.408056       2.249142                    0.999113      20.183101      50.448048       0.796390       0.391972      -1.096915      -0.000000       0.087368       0.002553       0.087406       0.000000      -0.000000       0.000267       0.012495       0.234397      -0.045314      -0.032819       0.078133              6.752286       8.633832       0.000001      -0.000000       7.933722      -0.252435       3.689303           0.000001
          405              N       4.505200      15.753954       3.965930       0.477159      20.140696 0.22410706E+03  0.43972490E+04                                 6.120142                            4.839937       0.408052       2.249141                    0.999113      20.183114      50.448118       0.796389       0.391972      -1.096915      -0.000000      -0.045895       0.074387       0.087406      -0.000000       0.000000       0.053320      -0.080321      -0.044052      -0.045314      -0.032818       0.078133              6.752287       8.633830      -0.000001       0.000001       4.531797      -1.711673       7.091234           0.000001
          406              N      13.515600      -2.193977      11.731940       0.477159      20.140749 0.22410799E+03  0.43972696E+04                                 6.120152                            4.839947       0.408054       2.249141                    0.999113      20.183103      50.448018       0.796389       0.391972      -1.096915      -0.000000       0.041473       0.076940       0.087406       0.000000       0.000000      -0.053587      -0.079857      -0.042661      -0.045314      -0.032818       0.078132              6.752295       8.633833       0.000001       0.000001       4.969031       1.964111       6.654021           0.000001
          407              N      13.515600       4.442381      15.626290       0.477160      20.140700 0.22410724E+03  0.43972525E+04                                 6.120142                            4.839938       0.408055       2.249142                    0.999113      20.183101      50.448048       0.796390       0.391972      -1.096915      -0.000000      -0.087368      -0.002553       0.087406      -0.000000       0.000000       0.000267       0.012495       0.234396      -0.045314      -0.032819       0.078133              6.752286       8.633832      -0.000001       0.000000       7.933722      -0.252435       3.689303           0.000001
          408              N      13.515600      -2.248404      19.426369       0.477159      20.140696 0.22410706E+03  0.43972491E+04                                 6.120143                            4.839937       0.408052       2.249141                    0.999113      20.183114      50.448119       0.796389       0.391972      -1.096915      -0.000000       0.045895      -0.074387       0.087406       0.000000      -0.000000       0.053320      -0.080321      -0.044052      -0.045314      -0.032818       0.078133              6.752287       8.633830       0.000001      -0.000001       4.531797      -1.711673       7.091234           0.000001
          409              O      12.440659       1.911035      12.228090      -0.319135      24.807750 0.36064228E+03  0.78554056E+04                                 6.792126                            5.953985       0.618592       2.303126                    0.996308      24.369308      61.212623       0.762858       0.368613      -1.130142       0.045318      -0.001574       0.000748       0.045352       0.056955      -0.095753       0.071675       0.067567      -0.227270      -0.169371       0.046210       0.123161              7.299045       9.923274       1.115631      -1.798885       5.905090      -0.572455       6.068770           0.000002
          410              O      12.440659      -3.871231      15.623249      -0.319135      24.807927 0.36064555E+03  0.78554969E+04                                 6.792169                            5.954021       0.618586       2.303123                    0.996308      24.369352      61.212864       0.762854       0.368614      -1.130141       0.045318       0.001435       0.000988       0.045352      -0.111402      -0.001446      -0.001267       0.189527       0.138613      -0.169371       0.046211       0.123161              7.299090       9.923336      -2.115709      -0.066726       6.523654       0.215347       5.450282           0.000002
          411              O      12.440659       1.960196      18.933259      -0.319134      24.807229 0.36063296E+03  0.78551465E+04                                 6.792005                            5.953886       0.618623       2.303138                    0.996308      24.369160      61.211892       0.762870       0.368610      -1.130145       0.045317       0.000138      -0.001738       0.045351       0.054449       0.097203      -0.070410       0.065384      -0.233824      -0.169371       0.046207       0.123164              7.298908       9.923061       1.000046       1.865577       5.532003       0.357101       6.441661           0.000002
          412              O       3.430259      11.594515      11.164209      -0.319135      24.807750 0.36064228E+03  0.78554058E+04                                 6.792126                            5.953985       0.618592       2.303126                    0.996308      24.369308      61.212623       0.762858       0.368613      -1.130142       0.045318       0.001574      -0.000748       0.045352      -0.056955       0.095753       0.071675       0.067567      -0.227270      -0.169371       0.046210       0.123161              7.299045       9.923274      -1.115631       1.798885       5.905090      -0.572455       6.068770           0.000002
          413              O       3.430259      17.376781       7.769050      -0.319135      24.807926 0.36064553E+03  0.78554963E+04                                 6.792168                            5.954021       0.618586       2.303123                    0.996308      24.369352      61.212863       0.762854       0.368614      -1.130141       0.045318      -0.001435      -0.000988       0.045352       0.111402       0.001446      -0.001267       0.189527       0.138613      -0.169371       0.046211       0.123161              7.299090       9.923335       2.115709       0.066726       6.523653       0.215347       5.450282           0.000002
          414              O       3.430259      11.545354       4.459040      -0.319134      24.807231 0.36063300E+03  0.78551475E+04                                 6.792006                            5.953887       0.618623       2.303138                    0.996308      24.369160      61.211894       0.762870       0.368610      -1.130145       0.045317      -0.000138       0.001738       0.045351      -0.054449      -0.097203      -0.070410       0.065384      -0.233824      -0.169371       0.046207       0.123164              7.298909       9.923062      -1.000046      -1.865577       5.532003       0.357101       6.441662           0.000002
          415              O       5.580141      15.416585      11.164209      -0.319134      24.807232 0.36063301E+03  0.78551479E+04                                 6.792006                            5.953887       0.618623       2.303138                    0.996308      24.369161      61.211898       0.762870       0.368610      -1.130145      -0.045317      -0.001575      -0.000750       0.045351      -0.056955      -0.095755      -0.071673       0.067572      -0.227260      -0.169371       0.046207       0.123164              7.298909       9.923064      -1.115614      -1.798852       5.904988       0.572444       6.068675           0.000002
          416              O       5.580141       9.634319       7.769050      -0.319135      24.807747 0.36064231E+03  0.78554064E+04                                 6.792126                            5.953986       0.618592       2.303126                    0.996308      24.369308      61.212621       0.762858       0.368613      -1.130142      -0.045318       0.001435      -0.000989       0.045352       0.111402      -0.001448       0.001260       0.189527       0.138612      -0.169371       0.046210       0.123161              7.299044       9.923271       2.115695      -0.066720       6.523611      -0.215351       5.450249           0.000002
          417              O       5.580141      15.465746       4.459040      -0.319135      24.807927 0.36064549E+03  0.78554952E+04                                 6.792169                            5.954021       0.618586       2.303123                    0.996308      24.369352      61.212862       0.762854       0.368614      -1.130141      -0.045318       0.000138       0.001737       0.045352      -0.054449       0.097200       0.070411       0.065377      -0.233836      -0.169371       0.046211       0.123161              7.299091       9.923336      -1.000068       1.865623       5.532128      -0.357110       6.441808           0.000002
          418              O      14.590541      -1.911035      12.228090      -0.319134      24.807231 0.36063298E+03  0.78551471E+04                                 6.792006                            5.953887       0.618623       2.303138                    0.996308      24.369160      61.211895       0.762870       0.368610      -1.130145      -0.045317       0.001575       0.000750       0.045351       0.056955       0.095755      -0.071673       0.067572      -0.227260      -0.169371       0.046207       0.123164              7.298909       9.923064       1.115614       1.798852       5.904988       0.572444       6.068675           0.000002
          419              O      14.590541       3.871231      15.623249      -0.319135      24.807748 0.36064232E+03  0.78554067E+04                                 6.792126                            5.953986       0.618592       2.303126                    0.996308      24.369307      61.212620       0.762858       0.368613      -1.130142      -0.045318      -0.001435       0.000989       0.045352      -0.111402       0.001448       0.001260       0.189527       0.138612      -0.169371       0.046210       0.123161              7.299044       9.923272      -2.115696       0.066720       6.523612      -0.215351       5.450249           0.000002
          420              O      14.590541      -1.960196      18.933259      -0.319135      24.807928 0.36064551E+03  0.78554957E+04                                 6.792169                            5.954021       0.618586       2.303123                    0.996308      24.369352      61.212863       0.762854       0.368614      -1.130141      -0.045318      -0.000138      -0.001737       0.045352       0.054449      -0.097200       0.070411       0.065377      -0.233836      -0.169371       0.046211       0.123161              7.299091       9.923336       1.000068      -1.865623       5.532128      -0.357110       6.441809           0.000002
          421              O       5.580141      11.594515      11.164209      -0.319135      24.807739 0.36064209E+03  0.78554006E+04                                 6.792124                            5.953984       0.618593       2.303126                    0.996308      24.369302      61.212603       0.762859       0.368613      -1.130142      -0.045318       0.001574      -0.000748       0.045352       0.056955      -0.095753       0.071675       0.067567      -0.227271      -0.169371       0.046210       0.123161              7.299043       9.923271       1.115629      -1.798883       5.905088      -0.572455       6.068769           0.000002
          422              O       5.580141      17.376781       7.769050      -0.319135      24.807919 0.36064543E+03  0.78554937E+04                                 6.792168                            5.954021       0.618587       2.303124                    0.996308      24.369346      61.212848       0.762854       0.368614      -1.130141      -0.045318      -0.001435      -0.000988       0.045352      -0.111402      -0.001446      -0.001267       0.189527       0.138613      -0.169371       0.046211       0.123161              7.299089       9.923334      -2.115707      -0.066726       6.523653       0.215347       5.450281           0.000002
          423              O       5.580141      11.545354       4.459040      -0.319134      24.807221 0.36063283E+03  0.78551429E+04                                 6.792004                            5.953885       0.618624       2.303138                    0.996308      24.369154      61.211875       0.762870       0.368610      -1.130145      -0.045317      -0.000138       0.001738       0.045351       0.054449       0.097202      -0.070410       0.065384      -0.233824      -0.169371       0.046207       0.123164              7.298907       9.923059       1.000045       1.865575       5.532001       0.357101       6.441660           0.000002
          424              O      14.590541       1.911035      12.228090      -0.319135      24.807739 0.36064209E+03  0.78554006E+04                                 6.792124                            5.953984       0.618593       2.303126                    0.996308      24.369302      61.212603       0.762859       0.368613      -1.130142      -0.045318      -0.001574       0.000748       0.045352      -0.056955       0.095753       0.071675       0.067567      -0.227271      -0.169371       0.046210       0.123161              7.299043       9.923271      -1.115629       1.798883       5.905088      -0.572455       6.068769           0.000002
          425              O      14.590541      -3.871231      15.623249      -0.319135      24.807918 0.36064540E+03  0.78554927E+04                                 6.792167                            5.954020       0.618587       2.303124                    0.996308      24.369346      61.212846       0.762854       0.368614      -1.130141      -0.045318       0.001435       0.000988       0.045352       0.111402       0.001446      -0.001267       0.189527       0.138613      -0.169371       0.046211       0.123161              7.299089       9.923333       2.115707       0.066726       6.523653       0.215347       5.450280           0.000002
          426              O      14.590541       1.960196      18.933259      -0.319134      24.807221 0.36063282E+03  0.78551428E+04                                 6.792004                            5.953885       0.618624       2.303138                    0.996308      24.369154      61.211875       0.762870       0.368610      -1.130145      -0.045317       0.000138      -0.001738       0.045351      -0.054449      -0.097202      -0.070410       0.065384      -0.233824      -0.169371       0.046207       0.123164              7.298907       9.923059      -1.000045      -1.865575       5.532001       0.357101       6.441660           0.000002
          427              O      12.440659      -1.911035      12.228090      -0.319134      24.807221 0.36063281E+03  0.78551425E+04                                 6.792004                            5.953885       0.618624       2.303138                    0.996308      24.369154      61.211876       0.762870       0.368610      -1.130145       0.045317       0.001574       0.000749       0.045351      -0.056955      -0.095755      -0.071673       0.067572      -0.227260      -0.169371       0.046207       0.123164              7.298907       9.923061      -1.115613      -1.798850       5.904986       0.572444       6.068673           0.000002
          428              O      12.440659       3.871231      15.623249      -0.319135      24.807736 0.36064213E+03  0.78554015E+04                                 6.792124                            5.953984       0.618593       2.303126                    0.996308      24.369301      61.212600       0.762858       0.368613      -1.130142       0.045318      -0.001435       0.000989       0.045352       0.111402      -0.001448       0.001260       0.189528       0.138612      -0.169371       0.046210       0.123161              7.299042       9.923269       2.115693      -0.066720       6.523610      -0.215351       5.450247           0.000002
          429              O      12.440659      -1.960196      18.933259      -0.319135      24.807916 0.36064530E+03  0.78554902E+04                                 6.792167                            5.954019       0.618587       2.303124                    0.996308      24.369345      61.212841       0.762854       0.368614      -1.130141       0.045318      -0.000138      -0.001736       0.045352      -0.054449       0.097199       0.070411       0.065378      -0.233836      -0.169371       0.046211       0.123161              7.299089       9.923333      -1.000067       1.865621       5.532126      -0.357110       6.441807           0.000002
          430              O       3.430259      15.416585      11.164209      -0.319134      24.807222 0.36063283E+03  0.78551429E+04                                 6.792005                            5.953886       0.618624       2.303138                    0.996308      24.369154      61.211877       0.762870       0.368610      -1.130145       0.045317      -0.001574      -0.000749       0.045351       0.056955       0.095755      -0.071673       0.067572      -0.227260      -0.169371       0.046207       0.123164              7.298907       9.923061       1.115613       1.798850       5.904987       0.572444       6.068674           0.000002
          431              O       3.430259       9.634319       7.769050      -0.319135      24.807736 0.36064213E+03  0.78554015E+04                                 6.792124                            5.953984       0.618593       2.303126                    0.996308      24.369301      61.212600       0.762858       0.368613      -1.130142       0.045318       0.001435      -0.000989       0.045352      -0.111402       0.001448       0.001260       0.189528       0.138612      -0.169371       0.046210       0.123161              7.299042       9.923269      -2.115693       0.066720       6.523610      -0.215351       5.450247           0.000002
          432              O       3.430259      15.465746       4.459040      -0.319135      24.807914 0.36064527E+03  0.78554893E+04                                 6.792166                            5.954019       0.618587       2.303124                    0.996308      24.369345      61.212839       0.762854       0.368614      -1.130141       0.045318       0.000138       0.001736       0.045352       0.054449      -0.097199       0.070411       0.065378      -0.233836      -0.169371       0.046211       0.123161              7.299088       9.923332       1.000066      -1.865621       5.532126      -0.357110       6.441806           0.000002

******************************************************
Auxiliary information for the entire system
The total spin magnetic moment of the unit cell is   0.000008
The total net atomic charge of the unit cell is   -0.000008
Accuracy of reproducing the electrostatic potential in the unit cell:
  The inner radius (bohr) =    5.0000
  The outer radius (bohr) =   12.0000
  Valid grid points have density less than (e/(bohr^3)) =    0.0001
  The number of valid grid points were=      1314060
  The rms potential error without charges in kcal/mol is=     12.93002
  The rms potential error with partial charges in kcal/mol is=      1.12906
  The RRMSE value at monopole order=      0.08732
  The rms potential error with partial charges and cloud penetration in kcal/mol is=      1.12219
  The RRMSE value at monopole order with cloud penetration is=      0.08679
  The rms potential error with partial charges and atomic dipoles in kcal/mol is=      0.78232
  The RRMSE value at dipole order=      0.06050
  The rms potential error with partial charges, atomic dipoles and cloud penetration in kcal/mol is=      0.77856
  The RRMSE value at dipole order with cloud penetration=      0.06021

******************************************************
The electron densities and ab initio electrostatic potential were computed in VASP using the PBE functional and
projector augmented wave method. See the main text of the journal article for a description of computational details.
The atomic charges, dipoles, and quadrupoles were computed with the DDEC6 method as described in
(a) T. A. Manz and N. Gabaldon Limas, RSC Adv. 6 (2016) 47771-47801 DOI: 10.1039/c6ra04656h
(b) N. Gabaldon Limas and T. A. Manz, RSC Adv. 8 (2018) 2678-2707 DOI: 10.1039/c7ra11829e.
For each atom in the material, the electron cloud parameters were fit to the spherically averaged atom-in-material
electron density using radial positions for which this density was between 10^-4 and 10^-2 electrons per cubic bohr.
The polarizabilities, dispersion coefficients, and quantum Drude oscillator (QDO) parameters were fit using the MCLF method.
The magnetic structure of the system was optimized in VASP from the default ferromagnetic initial guess using spin polarization.
The atomic spin moments (ASMs) were computed on this optimized magnetic structure using the DDEC6 partition as inputs
to the method of T. A. Manz and D. S. Sholl, J. Chem. Theory Comput. 7 (2011) 4146-4164 DOI: 10.1021/ct200539n.
The RMSE and RRMSE were computed using a uniform grid with Ewald summation.
