# Supplementary material for: A collection of forcefield precursors for metal–organic frameworks
Source: RSC Adv. 2019 Nov 13;9(63):36492–507. doi: 10.1039/c9ra07327b (PMC9075174; doi:10.1039/c9ra07327b)
Supplement: RA-009-C9RA07327B-s4182 [file RA-009-C9RA07327B-s4182.xyz]

  210
jmolscript: load "" {1 1 1} spacegroup "x,y,z" unitcell [{     11.124800     0.000000     0.000000 }, {      5.562377    16.731944     0.000000 }, {      5.562406     1.808802    16.633877 }]
Zn    14.247307     7.081155    15.439398     0.690186
Zn     8.002272    16.114431     5.370580     0.690755
Zn    13.564679     9.887886     2.946359     0.690186
Zn     8.684908     3.998020     9.511417     0.690758
Zn     8.002276    11.459591     1.194479     0.690186
Zn    14.247311     2.426315    11.263297     0.690755
Zn     8.684904     8.652860    13.687518     0.690186
Zn    13.564675    14.542726     7.122460     0.690758
Zn    11.124796     4.635186     4.158469     0.679660
Zn    11.124787    13.905560    12.475408     0.679660
H      9.739761     2.147649     2.578251     0.121187
H      8.582780     2.400716     0.412520     0.119272
H     15.948510     6.964334    12.744877     0.120155
H     17.392505    10.680766    13.947506     0.113932
H     15.119709    10.048432    14.641139     0.112955
H     12.509835     2.795314     1.856341     0.121909
H      2.542017     0.669632     2.342050     0.119401
H      6.301071    13.423070     5.545735     0.121680
H     15.981872    15.020416     9.110374     0.113883
H     18.254667    15.641626     8.406761     0.112772
H     12.509832     6.475059     6.460598     0.121186
H     13.666808     8.600741     5.974889     0.119272
H     11.863471    12.579247     2.771204     0.120155
H     15.981878    12.790703    15.840441     0.113931
H     18.254676    12.169493    16.544054     0.112957
H      9.739756     7.122724     5.738688     0.121910
H      8.582778     6.869657     7.904418     0.119402
H     10.386114     4.114841    12.205939     0.121684
H     17.392494    17.130353    11.003310     0.113885
H     15.119697    17.762687    10.309677     0.112771
H     12.509822    16.393097    14.055626     0.121187
H     13.666803    16.140030    16.221357     0.119273
H      6.301073    11.576412     3.889000     0.120153
H      4.857078     7.859980     2.686371     0.113933
H      7.129874     8.492314     1.992738     0.112955
H      9.739748    15.745432    14.777536     0.121909
H     19.707566    17.871114    14.291827     0.119402
H     15.948512     5.117676    11.088142     0.121679
H      6.267711     3.520330     7.523503     0.113883
H      3.994916     2.899120     8.227116     0.112772
H      9.739751    12.065687    10.173279     0.121186
H      8.582775     9.940005    10.658988     0.119273
H     10.386112     5.961499    13.862673     0.120153
H      6.267705     5.750043     0.793436     0.113931
H      3.994907     6.371253     0.089823     0.112957
H     12.509827    11.418022    10.895189     0.121910
H     13.666805    11.671089     8.729459     0.119403
H     11.863469    14.425905     4.427938     0.121682
H      4.857089     1.410393     5.630567     0.113885
H      7.129886     0.778059     6.324200     0.112771
C      9.543963     2.973259     2.154087     0.000648
C      8.906511     3.111867     0.951458     0.008662
C      9.379313     5.022784     1.708133     0.257324
C     15.406734     6.184897    12.778144    -0.015696
C     17.187813     7.859336    15.009912     0.253823
C     17.141086     9.836028    14.303471    -0.013947
C     15.883984     9.486103    14.686050     0.010455
C     12.705632     2.462888     2.722966    -0.000356
C      2.218285     1.282290     2.990771     0.008986
C     12.870280     2.241110     4.808688     0.257202
C      6.842849    13.371882     4.767269    -0.017642
C     16.186565    15.771586     6.190630     0.252302
C     16.233291    15.282975     8.232106    -0.014716
C     17.490393    15.625484     7.842873     0.011980
C     12.705628     6.807485     5.593973     0.000648
C     13.343077     7.988083     5.326167     0.008664
C     12.870273     7.029263     3.508251     0.257323
C     12.405249    12.630435     3.549669    -0.015695
C     10.624171    10.230731     2.126308     0.253718
C     10.670893    10.719342     0.084833    -0.013934
C     11.927997    10.376833     0.474065     0.010431
C      9.543960     6.297114     6.162851    -0.000352
C      8.906510     6.158506     7.365481     0.008980
C      9.379316     4.247589     6.608806     0.257202
C      9.844335     4.894278    12.172671    -0.017654
C     11.625417     3.219839     9.940904     0.252289
C     11.578696     1.243147    10.647345    -0.014718
C     10.321592     1.593072    10.264765     0.011981
C     12.705620    15.567487    14.479790     0.000648
C     13.343072    15.428879    15.682419     0.008662
C     12.870270    13.517962    14.925744     0.257324
C      6.842849    12.355849     3.855733    -0.015672
C      5.061770    10.681410     1.623965     0.253823
C      5.108497     8.704718     2.330406    -0.013947
C      6.365599     9.054643     1.947827     0.010455
C      9.543951    16.077858    13.910911    -0.000356
C     20.031298    17.258456    13.643106     0.008985
C      9.379303    16.299636    11.825189     0.257202
C     15.406734     5.168864    11.866608    -0.017618
C      6.063018     2.769160    10.443247     0.252302
C      6.016292     3.257771     8.401771    -0.014715
C      4.759190     2.915262     8.791004     0.011980
C      9.543955    11.733261    11.039904     0.000648
C      8.906506    10.552663    11.307710     0.008663
C      9.379310    11.511483    13.125626     0.257323
C      9.844334     5.910311    13.084208    -0.015672
C     11.625412     8.310015    14.507569     0.253718
C     11.578690     7.821404    16.549044    -0.013934
C     10.321586     8.163913    16.159812     0.010431
C     12.705623    12.243632    10.471026    -0.000352
C     13.343073    12.382240     9.268396     0.008980
C     12.870267    14.293157    10.025071     0.257202
C     12.405248    13.646468     4.461206    -0.017630
C     10.624166    15.320907     6.692973     0.252289
C     10.670887    17.297599     5.986532    -0.014718
C     11.927991    16.947674     6.369112     0.011981
C     14.002786     4.721799    13.386944     0.307354
C      8.246797    13.818947     3.246933     0.307354
C     13.809200    12.183370     5.070006     0.307349
C      8.440383     6.357376    11.563871     0.307349
N      9.854343     4.201283     2.642458    -0.309644
N      8.810836     4.434768     0.656705    -0.318627
N      9.422698     6.440752     1.870646     0.469198
N     14.437764     5.865562    13.803623    -0.345691
N     15.896223     8.212574    15.142484    -0.310617
N     17.978785     8.789195    14.502745    -0.308776
N     17.680643     6.591252    15.436404     0.478963
N     12.395250     3.081152     3.890997    -0.309259
N      2.313959     1.132277     4.337782    -0.318878
N     12.826894     2.555960     6.200777     0.469011
N      7.811817    14.356830     4.338947    -0.345177
N     17.478155    15.941568     6.527466    -0.311265
N     15.395593    15.367913     7.169866    -0.308695
N     15.693736    16.058494     4.883873     0.481053
N     12.395246     6.189221     4.425942    -0.309647
N     13.438749     8.138096     3.979156    -0.318626
N     12.826886     6.714413     2.116162     0.469199
N     13.374221    11.645487     3.977992    -0.345694
N     11.915760    10.060749     1.789472    -0.310553
N      9.833197    10.634404     1.147072    -0.308723
N     10.131343     9.943823     3.433066     0.478993
N      9.854344     5.069090     5.674481    -0.309271
N      8.810839     4.835605     7.660233    -0.318878
N      9.422705     2.829621     6.446293     0.469022
N      8.875364     5.213613    11.147193    -0.345164
N     10.333828     2.866601     9.808332    -0.311268
N     12.416391     2.289980    10.448071    -0.308681
N     12.118243     4.487923     9.514411     0.481055
N     12.395240    14.339463    13.991419    -0.309644
N     13.438747    14.105978    15.977172    -0.318627
N     12.826885    12.099994    14.763231     0.469198
N      7.811819    12.675184     2.830254    -0.345693
N      6.353360    10.328172     1.491393    -0.310617
N      4.270798     9.751551     2.131132    -0.308776
N      4.568940    11.949494     1.197473     0.478963
N      9.854333    15.459594    12.742880    -0.309259
N     19.935624    17.408469    12.296095    -0.318878
N      9.422689    15.984786    10.433100     0.469011
N     14.437766     4.183916    12.294930    -0.345180
N      4.771428     2.599178    10.106411    -0.311265
N      6.853990     3.172833     9.464011    -0.308695
N      6.555847     2.482252    11.750004     0.481053
N      9.854337    12.351525    12.207935    -0.309647
N      8.810834    10.402650    12.654721    -0.318626
N      9.422697    11.826333    14.517715     0.469199
N      8.875362     6.895259    12.655885    -0.345696
N     10.333823     8.479997    14.844405    -0.310554
N     12.416386     7.906342    15.486805    -0.308723
N     12.118240     8.596923    13.200811     0.478992
N     12.395239    13.471656    10.959396    -0.309271
N     13.438744    13.705141     8.973644    -0.318878
N     12.826878    15.711125    10.187584     0.469022
N     13.374219    13.327133     5.486684    -0.345166
N     11.915755    15.674145     6.825545    -0.311268
N      9.833192    16.250766     6.185806    -0.308681
N     10.131340    14.052823     7.119466     0.481055
N     12.912557     4.075627    14.107191     0.487528
N      9.337026    14.465119     2.526686     0.487528
N     14.899432    11.537198     5.790253     0.487537
N      7.350151     7.003548    10.843624     0.487537
O      9.918864     6.894266     2.902279    -0.345535
O      8.934318     7.139273     0.979403    -0.322298
O     16.881884     5.753994    15.851918    -0.345004
O     12.473127     4.641928    15.097406    -0.337747
O      7.778459     6.408757    15.376855    -0.350244
O     12.330727     3.630574     6.540108    -0.346380
O     13.315274     1.745453     6.991551    -0.321632
O     16.492496    16.381061     4.006602    -0.346382
O      9.776454    15.510751     2.982620    -0.338345
O     14.471120    15.979565     4.708884    -0.349880
O     12.330721     5.639799     1.776831    -0.345536
O     13.315263     7.524920     1.325387    -0.322298
O     10.930105     9.621256     4.310337    -0.345007
O     15.338863    10.491566     5.334318    -0.337749
O      8.908728    10.022752     3.608054    -0.350261
O      9.918871     2.376107     5.414660    -0.346380
O      8.934328     2.131100     7.337536    -0.321641
O     11.319481     5.325181     9.098897    -0.346380
O      6.910722     6.437247     9.853410    -0.338348
O     13.340859     4.670418     9.573961    -0.349879
O     12.330719    11.646480    13.731598    -0.345535
O     13.315265    11.401473    15.654474    -0.322298
O      5.367699    12.786752     0.781959    -0.345004
O      9.776456    13.898818     1.536471    -0.337747
O     14.471124    12.131989     1.257022    -0.350244
O      9.918856    14.910172    10.093769    -0.346380
O      8.934309    16.795293     9.642326    -0.321632
O      5.757087     2.159685    12.627275    -0.346382
O     12.473129     3.029995    13.651257    -0.338345
O      7.778463     2.561181    11.924993    -0.349879
O      9.918862    12.900947    14.857046    -0.345536
O      8.934320    11.015826    15.308490    -0.322297
O     11.319478     8.919490    12.323540    -0.345006
O      6.910720     8.049180    11.299559    -0.337750
O     13.340855     8.517994    13.025823    -0.350260
O     12.330712    16.164639    11.219217    -0.346380
O     13.315255    16.409646     9.296341    -0.321641
O     10.930102    13.215565     7.534980    -0.346380
O     15.338861    12.103499     6.780467    -0.338348
O      8.908724    13.870328     7.059916    -0.349878

The following XYZ coordinates are in angstroms. Other properties are in atomic units.
The sperically averaged electron density of each atom fit to a function of the form exp(a - br)
eigen_1, eigen_2 and eigen_3 are the three eigenvalues of traceless quadrupole moment tensor
  atom number  atomic symbol              X              Y              Z     net charge C6 coefficient C8 coefficient C10 coefficient fluctuating dipole atomic polarizability isotropic forcefield polarizability              a              b squared Pearson coefficient          <r^3>          <r^4>         wp_QDO          m_QDO          q_QDO       dipole_x       dipole_y       dipole_z         dipole            Qxy            Qxz            Qyz     Q(x^2-y^2)  Q(3z^2 - R^2)        eigen_1        eigen_2        eigen_3 static polarizability      alpha(xx)      alpha(xy)      alpha(xz)      alpha(yy)      alpha(yz)      alpha(zz) atomic spin moment
            1             Zn      14.247307       7.081155      15.439398       0.690186     113.697308 0.22348998E+04  0.74601016E+05                                19.937508                           16.175949       0.398540       1.937365                    0.998722      51.562829     145.783688       0.417933       0.439049      -1.113776       0.002261       0.003840      -0.008780       0.009846       0.001738      -0.011266      -0.032248      -0.125315      -0.067094      -0.056067      -0.027764       0.083831             24.027746      29.768636      -1.420956       2.683985      16.953581       3.256060      25.361021           0.000002
            2             Zn       8.002272      16.114431       5.370580       0.690755     113.648904 0.22333739E+04  0.74530816E+05                                19.920091                           16.160757       0.403648       1.939079                    0.998706      51.529125     145.627830       0.418541       0.438524      -1.114207      -0.002356      -0.007970       0.004358       0.009384       0.011039      -0.002523      -0.021584      -0.022909       0.237951      -0.055838      -0.027806       0.083644             24.008962      29.758510      -2.508100       1.703674      25.930830       2.273438      16.337546           0.000002
            3             Zn      13.564679       9.887886       2.946359       0.690186     113.697390 0.22348972E+04  0.74600717E+05                                19.937161                           16.175648       0.398697       1.937413                    0.998722      51.562369     145.780960       0.417949       0.439033      -1.113789      -0.002251       0.008313      -0.004763       0.009841      -0.011009       0.002941      -0.021150      -0.023311       0.238952      -0.056069      -0.027763       0.083832             24.027354      29.768184       2.514543      -1.702927      25.962215       2.276304      16.351664           0.000002
            4             Zn       8.684908       3.998020       9.511417       0.690758     113.648421 0.22333612E+04  0.74530318E+05                                19.920116                           16.160777       0.403595       1.939066                    0.998705      51.529092     145.627877       0.418538       0.438527      -1.114204       0.002354      -0.003472       0.008394       0.009384      -0.001316       0.011245      -0.032628      -0.124531      -0.066922      -0.055834      -0.027804       0.083639             24.008992      29.758513       1.422583      -2.677563      16.938332       3.251283      25.330132           0.000002
            5             Zn       8.002276      11.459591       1.194479       0.690186     113.697312 0.22348999E+04  0.74601026E+05                                19.937512                           16.175953       0.398539       1.937364                    0.998722      51.562840     145.783737       0.417933       0.439049      -1.113776      -0.002261      -0.003840       0.008780       0.009846       0.001738      -0.011266      -0.032248      -0.125315      -0.067095      -0.056067      -0.027765       0.083831             24.027750      29.768642      -1.420950       2.683994      16.953586       3.256060      25.361021           0.000002
            6             Zn      14.247311       2.426315      11.263297       0.690755     113.648903 0.22333739E+04  0.74530820E+05                                19.920094                           16.160760       0.403647       1.939079                    0.998706      51.529134     145.627873       0.418541       0.438524      -1.114207       0.002356       0.007970      -0.004358       0.009384       0.011039      -0.002523      -0.021584      -0.022909       0.237951      -0.055838      -0.027807       0.083644             24.008966      29.758516      -2.508109       1.703669      25.930829       2.273439      16.337552           0.000002
            7             Zn       8.684904       8.652860      13.687518       0.690186     113.697382 0.22348970E+04  0.74600712E+05                                19.937164                           16.175651       0.398696       1.937412                    0.998722      51.562375     145.780995       0.417949       0.439033      -1.113789       0.002251      -0.008313       0.004763       0.009841      -0.011009       0.002941      -0.021150      -0.023311       0.238953      -0.056069      -0.027763       0.083832             24.027357      29.768189       2.514552      -1.702922      25.962214       2.276305      16.351669           0.000002
            8             Zn      13.564675      14.542726       7.122460       0.690758     113.648410 0.22333609E+04  0.74530310E+05                                19.920119                           16.160780       0.403594       1.939066                    0.998705      51.529098     145.627913       0.418538       0.438528      -1.114204      -0.002354       0.003472      -0.008394       0.009384      -0.001316       0.011245      -0.032628      -0.124532      -0.066923      -0.055834      -0.027805       0.083639             24.008995      29.758519       1.422578      -2.677571      16.938336       3.251282      25.330131           0.000002
            9             Zn      11.124796       4.635186       4.158469       0.679660     106.099638 0.22309878E+04  0.74376901E+05                                19.043092                           16.178432       0.463018       1.952939                    0.998611      51.677002     145.624701       0.417598       0.439954      -1.114115      -0.000008      -0.000051       0.000063       0.000081       0.000291       0.000249      -0.027101      -0.139380       0.151161      -0.094885       0.020183       0.074702             21.639778      19.898189      -0.000352      -0.000351      22.276101      -2.156061      22.745043           0.000000
           10             Zn      11.124787      13.905560      12.475408       0.679660     106.099633 0.22309878E+04  0.74376898E+05                                19.043092                           16.178432       0.463018       1.952939                    0.998611      51.677002     145.624703       0.417598       0.439954      -1.114115       0.000008       0.000051      -0.000063       0.000081       0.000291       0.000249      -0.027101      -0.139380       0.151161      -0.094885       0.020183       0.074702             21.639777      19.898189      -0.000352      -0.000351      22.276100      -2.156061      22.745042           0.000000
           11              H       9.739761       2.147649       2.578251       0.121187       1.216642 0.84906995E+01  0.84916427E+02                                 1.908654                            1.723842      -1.102642       2.363844                    0.995930       3.603229      10.304338       0.466633       1.312450      -0.701884       0.007246      -0.044395       0.018864       0.048778       0.004046       0.012871       0.001550      -0.031729       0.005317      -0.023565       0.007093       0.016472              2.012196       1.546797      -0.230304       0.204389       2.507770      -0.678671       1.982022           0.000001
           12              H       8.582780       2.400716       0.412520       0.119272       1.170796 0.81532342E+01  0.79484156E+02                                 1.765119                            1.620768      -0.811907       2.495578                    0.999564       3.260417       8.753589       0.520011       1.208212      -0.727687      -0.013670      -0.041372      -0.023043       0.049289       0.002473       0.006885       0.002537      -0.041760      -0.011618      -0.021659      -0.001634       0.023293              1.817742       1.530071       0.310878       0.325640       1.971301       0.480562       1.951853           0.000002
           13              H      15.948510       6.964334      12.744877       0.120155       1.106633 0.80631720E+01  0.80351100E+02                                 1.849178                            1.723630      -1.255097       2.289510                    0.993956       3.768391      11.089771       0.444843       1.381699      -0.686492       0.025019       0.042289      -0.008087       0.049797       0.009639      -0.009951       0.003545      -0.011667      -0.015607      -0.017529       0.003439       0.014090              1.900928       1.947324       0.573477       0.020857       2.235190       0.174738       1.520270           0.000001
           14              H      17.392505      10.680766      13.947506       0.113932       1.204588 0.87252736E+01  0.86468033E+02                                 1.793796                            1.673875      -0.875555       2.462424                    0.998853       3.334448       9.010060       0.513253       1.204199      -0.728689       0.007200       0.044860      -0.017846       0.048813      -0.004535      -0.001905      -0.013769      -0.021894      -0.056188      -0.023565      -0.001643       0.025207              1.830501       1.668515       0.331992      -0.194226       2.256978      -0.306666       1.566009          -0.000001
           15              H      15.119709      10.048432      14.641139       0.112955       1.188374 0.82433098E+01  0.82236960E+02                                 1.906218                            1.716228      -1.211937       2.300687                    0.995141       3.756386      10.902019       0.458207       1.339922      -0.694846      -0.033683       0.028577      -0.004725       0.044424      -0.002753      -0.002584      -0.017028      -0.013760      -0.034374      -0.020918      -0.000579       0.021497              2.023122       2.596178      -0.715923       0.018686       2.023200       0.037945       1.449988          -0.000000
           16              H      12.509835       2.795314       1.856341       0.121909       1.217903 0.85040364E+01  0.85139205E+02                                 1.915511                            1.729361      -1.120371       2.357111                    0.995665       3.608233      10.346288       0.463900       1.318796      -0.700577      -0.007111       0.013857      -0.045699       0.048281      -0.013147      -0.002731       0.002963      -0.018849       0.043184      -0.023404       0.006960       0.016444              2.019865       1.551561      -0.179414       0.252547       1.849061      -0.610066       2.658973           0.000001
           17              H       2.542017       0.669632       2.342050       0.119401       1.172639 0.81705760E+01  0.79725287E+02                                 1.770131                            1.624968      -0.822161       2.491809                    0.999497       3.262511       8.773862       0.517958       1.211904      -0.726860       0.013278      -0.027117      -0.038657       0.049051      -0.007382      -0.002032       0.005341      -0.016033       0.065625      -0.021835      -0.001440       0.023275              1.823083       1.534071      -0.359051      -0.275106       2.061929       0.473560       1.873249           0.000002
           18              H       6.301071      13.423070       5.545735       0.121680       1.102514 0.80314730E+01  0.80001078E+02                                 1.849144                            1.723786      -1.272384       2.283658                    0.993749       3.765516      11.099165       0.443203       1.387404      -0.685403      -0.024556      -0.003612       0.042329       0.049070       0.008876      -0.010649       0.004978       0.001238       0.022747      -0.017578       0.003432       0.014146              1.900828       1.947246      -0.082628      -0.567424       1.566416       0.247429       2.188823           0.000001
           19              H      15.981872      15.020416       9.110374       0.113883       1.204115 0.87216374E+01  0.86426123E+02                                 1.793673                            1.673812      -0.879395       2.461098                    0.998863       3.333918       9.009388       0.513112       1.204611      -0.728600      -0.007261      -0.012933       0.046740       0.049037       0.002282       0.004297      -0.009204       0.019695       0.068015      -0.023475      -0.001587       0.025062              1.830354       1.668431       0.157177      -0.350949       1.508118      -0.225163       2.314514          -0.000001
           20              H      18.254667      15.641626       8.406761       0.112772       1.189700 0.82537698E+01  0.82376741E+02                                 1.908578                            1.718008      -1.214331       2.299364                    0.995101       3.759129      10.916361       0.457640       1.341002      -0.694627       0.033688      -0.001475       0.028898       0.044409       0.002870       0.002347      -0.013938       0.013451       0.047822      -0.020726      -0.000666       0.021392              2.025859       2.600302       0.058995       0.715495       1.466251       0.098879       2.011024          -0.000000
           21              H      12.509832       6.475059       6.460598       0.121186       1.216637 0.84906614E+01  0.84915982E+02                                 1.908652                            1.723841      -1.102639       2.363846                    0.995930       3.603225      10.304335       0.466631       1.312454      -0.701883      -0.007245      -0.013955       0.046175       0.048779       0.013233       0.002631       0.002932      -0.019010       0.043471      -0.023565       0.007094       0.016471              2.012195       1.546795       0.178293      -0.251047       1.842290      -0.606305       2.647499           0.000001
           22              H      13.666808       8.600741       5.974889       0.119272       1.170799 0.81532480E+01  0.79484288E+02                                 1.765118                            1.620767      -0.811934       2.495566                    0.999564       3.260414       8.753568       0.520012       1.208208      -0.727687       0.013670       0.027380       0.038638       0.049289       0.007112       0.001714       0.005346      -0.015927       0.065876      -0.021659      -0.001634       0.023292              1.817742       1.530070       0.357340       0.273854       2.055374       0.471422       1.867781           0.000002
           23              H      11.863471      12.579247       2.771204       0.120155       1.106637 0.80632071E+01  0.80351554E+02                                 1.849183                            1.723635      -1.255107       2.289505                    0.993956       3.768400      11.089812       0.444842       1.381700      -0.686492      -0.025020       0.003468      -0.042915       0.049797      -0.008850       0.010658       0.004928       0.001048       0.022540      -0.017529       0.003439       0.014090              1.900934       1.947331       0.082730       0.567865       1.566188       0.247488       2.189281           0.000001
           24              H      15.981878      12.790703      15.840441       0.113931       1.204599 0.87253734E+01  0.86469302E+02                                 1.793809                            1.673887      -0.875534       2.462431                    0.998853       3.334467       9.010137       0.513250       1.204202      -0.728688      -0.007200       0.012893      -0.046529       0.048816      -0.002382      -0.004303      -0.009252       0.019649       0.068447      -0.023564      -0.001644       0.025209              1.830514       1.668529      -0.157200       0.351047       1.508179      -0.225241       2.314835          -0.000001
           25              H      18.254676      12.169493      16.544054       0.112957       1.188380 0.82433601E+01  0.82237603E+02                                 1.906224                            1.716232      -1.211946       2.300681                    0.995141       3.756404      10.902087       0.458206       1.339921      -0.694846       0.033682       0.001609      -0.028921       0.044424      -0.002866      -0.002458      -0.014041       0.013688       0.047962      -0.020917      -0.000578       0.021495              2.023128       2.596184      -0.058817      -0.713751       1.464846       0.098662       2.008353          -0.000000
           26              H       9.739756       7.122724       5.738688       0.121910       1.217903 0.85040382E+01  0.85139271E+02                                 1.915516                            1.729364      -1.120367       2.357114                    0.995665       3.608236      10.346317       0.463898       1.318800      -0.700576       0.007110       0.043934      -0.018715       0.048280      -0.004135      -0.012775       0.001586      -0.031511       0.005194      -0.023404       0.006961       0.016444              2.019871       1.551563       0.231672      -0.205664       2.518389      -0.682854       1.989660           0.000001
           27              H       8.582778       6.869657       7.904418       0.119402       1.172630 0.81704977E+01  0.79724319E+02                                 1.770120                            1.624959      -0.822156       2.491813                    0.999497       3.262496       8.773806       0.517960       1.211903      -0.726861      -0.013278       0.041363       0.022778       0.049051      -0.002818      -0.007119       0.002551      -0.041686      -0.011336      -0.021835      -0.001440       0.023275              1.823072       1.534063      -0.312305      -0.327204       1.977229       0.482764       1.957924           0.000002
           28              H      10.386114       4.114841      12.205939       0.121684       1.102524 0.80315788E+01  0.80002437E+02                                 1.849159                            1.723800      -1.272412       2.283645                    0.993749       3.765535      11.099261       0.443200       1.387407      -0.685402       0.024556      -0.041690       0.008168       0.049069      -0.009626       0.009974       0.003572      -0.011683      -0.016019      -0.017577       0.003432       0.014146              1.900844       1.947264      -0.573038      -0.020804       2.234750       0.174758       1.520519           0.000001
           29              H      17.392494      17.130353      11.003310       0.113885       1.204117 0.87216619E+01  0.86426407E+02                                 1.793674                            1.673813      -0.879436       2.461078                    0.998864       3.333916       9.009378       0.513113       1.204609      -0.728600       0.007262      -0.045068       0.017910       0.049037       0.004520       0.001804      -0.013703      -0.021667      -0.056077      -0.023476      -0.001586       0.025062              1.830355       1.668433      -0.331901       0.194195       2.256693      -0.306563       1.565940          -0.000001
           30              H      15.119697      17.762687      10.309677       0.112771       1.189700 0.82537705E+01  0.82376715E+02                                 1.908574                            1.718006      -1.214329       2.299365                    0.995101       3.759128      10.916341       0.457642       1.340998      -0.694628      -0.033688      -0.028570       0.004590       0.044410       0.002644       0.002599      -0.016905      -0.013831      -0.034025      -0.020726      -0.000666       0.021393              2.025855       2.600293       0.717677      -0.018699       2.025909       0.038020       1.451362          -0.000000
           31              H      12.509822      16.393097      14.055626       0.121187       1.216642 0.84907009E+01  0.84916444E+02                                 1.908654                            1.723842      -1.102642       2.363844                    0.995930       3.603229      10.304338       0.466633       1.312450      -0.701884      -0.007246       0.044395      -0.018864       0.048778       0.004046       0.012871       0.001550      -0.031729       0.005317      -0.023565       0.007093       0.016472              2.012196       1.546797      -0.230304       0.204389       2.507771      -0.678671       1.982022           0.000001
           32              H      13.666803      16.140030      16.221357       0.119273       1.170795 0.81532220E+01  0.79484007E+02                                 1.765117                            1.620766      -0.811906       2.495579                    0.999564       3.260415       8.753582       0.520011       1.208211      -0.727687       0.013670       0.041372       0.023043       0.049289       0.002473       0.006885       0.002537      -0.041760      -0.011618      -0.021659      -0.001634       0.023293              1.817740       1.530069       0.310878       0.325640       1.971299       0.480561       1.951851           0.000002
           33              H       6.301073      11.576412       3.889000       0.120153       1.106649 0.80633032E+01  0.80352724E+02                                 1.849194                            1.723643      -1.255106       2.289504                    0.993956       3.768415      11.089859       0.444842       1.381697      -0.686492      -0.025019      -0.042289       0.008087       0.049797       0.009639      -0.009951       0.003545      -0.011667      -0.015607      -0.017530       0.003439       0.014090              1.900947       1.947343       0.573490       0.020857       2.235216       0.174740       1.520280           0.000001
           34              H       4.857078       7.859980       2.686371       0.113933       1.204588 0.87252718E+01  0.86468009E+02                                 1.793795                            1.673875      -0.875555       2.462424                    0.998853       3.334448       9.010059       0.513253       1.204199      -0.728689      -0.007200      -0.044860       0.017846       0.048813      -0.004535      -0.001905      -0.013769      -0.021894      -0.056188      -0.023565      -0.001643       0.025207              1.830500       1.668515       0.331992      -0.194226       2.256977      -0.306666       1.566009          -0.000002
           35              H       7.129874       8.492314       1.992738       0.112955       1.188374 0.82433091E+01  0.82236951E+02                                 1.906217                            1.716227      -1.211936       2.300687                    0.995141       3.756386      10.902018       0.458207       1.339921      -0.694846       0.033683      -0.028577       0.004725       0.044424      -0.002753      -0.002584      -0.017028      -0.013760      -0.034374      -0.020918      -0.000579       0.021497              2.023121       2.596177      -0.715923       0.018686       2.023199       0.037945       1.449987          -0.000000
           36              H       9.739748      15.745432      14.777536       0.121909       1.217903 0.85040368E+01  0.85139208E+02                                 1.915511                            1.729361      -1.120371       2.357111                    0.995665       3.608233      10.346287       0.463900       1.318795      -0.700577       0.007111      -0.013857       0.045699       0.048281      -0.013147      -0.002730       0.002963      -0.018849       0.043184      -0.023404       0.006960       0.016444              2.019865       1.551561      -0.179414       0.252547       1.849061      -0.610066       2.658973           0.000001
           37              H      19.707566      17.871114      14.291827       0.119402       1.172638 0.81705673E+01  0.79725176E+02                                 1.770129                            1.624966      -0.822160       2.491810                    0.999497       3.262510       8.773856       0.517959       1.211903      -0.726861      -0.013278       0.027117       0.038657       0.049051      -0.007382      -0.002032       0.005341      -0.016033       0.065625      -0.021835      -0.001440       0.023275              1.823081       1.534069      -0.359051      -0.275105       2.061927       0.473559       1.873246           0.000002
           38              H      15.948512       5.117676      11.088142       0.121679       1.102530 0.80316058E+01  0.80002719E+02                                 1.849160                            1.723799      -1.272393       2.283652                    0.993749       3.765540      11.099252       0.443202       1.387401      -0.685403       0.024556       0.003612      -0.042329       0.049070       0.008876      -0.010649       0.004978       0.001238       0.022747      -0.017579       0.003432       0.014147              1.900846       1.947265      -0.082630      -0.567436       1.566426       0.247433       2.188848           0.000001
           39              H       6.267711       3.520330       7.523503       0.113883       1.204114 0.87216333E+01  0.86426073E+02                                 1.793673                            1.673812      -0.879395       2.461098                    0.998863       3.333917       9.009385       0.513112       1.204611      -0.728600       0.007261       0.012933      -0.046740       0.049037       0.002282       0.004297      -0.009204       0.019695       0.068015      -0.023475      -0.001587       0.025062              1.830354       1.668431       0.157177      -0.350949       1.508118      -0.225163       2.314513          -0.000001
           40              H       3.994916       2.899120       8.227116       0.112772       1.189699 0.82537646E+01  0.82376676E+02                                 1.908577                            1.718008      -1.214330       2.299364                    0.995101       3.759128      10.916357       0.457641       1.341002      -0.694627      -0.033688       0.001475      -0.028898       0.044409       0.002870       0.002347      -0.013938       0.013451       0.047822      -0.020726      -0.000666       0.021392              2.025858       2.600301       0.058995       0.715494       1.466251       0.098879       2.011023          -0.000000
           41              H       9.739751      12.065687      10.173279       0.121186       1.216636 0.84906565E+01  0.84915925E+02                                 1.908652                            1.723841      -1.102639       2.363846                    0.995930       3.603224      10.304333       0.466631       1.312455      -0.701883       0.007245       0.013955      -0.046175       0.048779       0.013233       0.002631       0.002932      -0.019010       0.043471      -0.023565       0.007094       0.016471              2.012195       1.546795       0.178293      -0.251047       1.842290      -0.606305       2.647499           0.000001
           42              H       8.582775       9.940005      10.658988       0.119273       1.170797 0.81532298E+01  0.79484060E+02                                 1.765115                            1.620764      -0.811932       2.495567                    0.999564       3.260411       8.753555       0.520013       1.208207      -0.727688      -0.013670      -0.027380      -0.038638       0.049289       0.007112       0.001714       0.005346      -0.015927       0.065876      -0.021659      -0.001634       0.023292              1.817738       1.530067       0.357339       0.273853       2.055370       0.471420       1.867778           0.000002
           43              H      10.386112       5.961499      13.862673       0.120153       1.106653 0.80633376E+01  0.80353172E+02                                 1.849200                            1.723647      -1.255116       2.289499                    0.993956       3.768424      11.089901       0.444841       1.381698      -0.686492       0.025020      -0.003468       0.042915       0.049797      -0.008850       0.010658       0.004928       0.001048       0.022540      -0.017529       0.003439       0.014090              1.900952       1.947351       0.082733       0.567877       1.566199       0.247492       2.189307           0.000001
           44              H       6.267705       5.750043       0.793436       0.113931       1.204599 0.87253718E+01  0.86469280E+02                                 1.793809                            1.673886      -0.875534       2.462431                    0.998853       3.334467       9.010136       0.513250       1.204202      -0.728688       0.007200      -0.012893       0.046529       0.048816      -0.002382      -0.004303      -0.009252       0.019649       0.068447      -0.023564      -0.001644       0.025209              1.830514       1.668528      -0.157200       0.351047       1.508179      -0.225241       2.314835          -0.000002
           45              H       3.994907       6.371253       0.089823       0.112957       1.188380 0.82433595E+01  0.82237597E+02                                 1.906224                            1.716232      -1.211946       2.300681                    0.995141       3.756404      10.902088       0.458206       1.339921      -0.694846      -0.033682      -0.001609       0.028921       0.044424      -0.002866      -0.002458      -0.014041       0.013688       0.047962      -0.020917      -0.000578       0.021495              2.023128       2.596185      -0.058817      -0.713751       1.464846       0.098662       2.008353          -0.000000
           46              H      12.509827      11.418022      10.895189       0.121910       1.217904 0.85040396E+01  0.85139288E+02                                 1.915517                            1.729364      -1.120367       2.357114                    0.995665       3.608236      10.346317       0.463898       1.318800      -0.700576      -0.007110      -0.043934       0.018715       0.048280      -0.004135      -0.012775       0.001586      -0.031511       0.005194      -0.023404       0.006961       0.016444              2.019871       1.551563       0.231672      -0.205664       2.518390      -0.682854       1.989660           0.000001
           47              H      13.666805      11.671089       8.729459       0.119403       1.172629 0.81704908E+01  0.79724234E+02                                 1.770119                            1.624958      -0.822156       2.491813                    0.999497       3.262495       8.773802       0.517960       1.211902      -0.726861       0.013278      -0.041363      -0.022778       0.049051      -0.002818      -0.007119       0.002551      -0.041686      -0.011336      -0.021835      -0.001440       0.023275              1.823071       1.534062      -0.312305      -0.327203       1.977227       0.482763       1.957923           0.000002
           48              H      11.863469      14.425905       4.427938       0.121682       1.102541 0.80317105E+01  0.80004068E+02                                 1.849176                            1.723812      -1.272422       2.283639                    0.993749       3.765559      11.099350       0.443199       1.387405      -0.685402      -0.024556       0.041690      -0.008168       0.049069      -0.009627       0.009974       0.003572      -0.011683      -0.016019      -0.017577       0.003432       0.014146              1.900863       1.947283      -0.573050      -0.020804       2.234777       0.174760       1.520529           0.000001
           49              H       4.857089       1.410393       5.630567       0.113885       1.204117 0.87216603E+01  0.86426385E+02                                 1.793674                            1.673813      -0.879436       2.461079                    0.998864       3.333916       9.009377       0.513113       1.204609      -0.728600      -0.007262       0.045068      -0.017910       0.049037       0.004520       0.001804      -0.013703      -0.021667      -0.056077      -0.023476      -0.001586       0.025062              1.830355       1.668433      -0.331901       0.194195       2.256692      -0.306563       1.565939          -0.000001
           50              H       7.129886       0.778059       6.324200       0.112771       1.189700 0.82537692E+01  0.82376703E+02                                 1.908574                            1.718006      -1.214329       2.299365                    0.995101       3.759128      10.916343       0.457642       1.340998      -0.694628       0.033688       0.028570      -0.004590       0.044410       0.002644       0.002599      -0.016905      -0.013831      -0.034025      -0.020726      -0.000666       0.021393              2.025855       2.600293       0.717677      -0.018699       2.025909       0.038020       1.451363          -0.000000
           51              C       9.543963       2.973259       2.154087       0.000648      29.379179 0.36901913E+03  0.83604476E+04                                 8.373244                            6.447561       0.178295       2.056351                    0.999517      27.530670      78.710927       0.639959       0.422448      -1.056177       0.026359       0.058018       0.036306       0.073342       0.009956      -0.007099       0.010728      -0.046515      -0.046305      -0.026320      -0.008395       0.034715              9.543275       5.843485      -0.735949       3.110504      11.507799      -3.112216      11.278540           0.000002
           52              C       8.906511       3.111867       0.951458       0.008662      28.275730 0.35816975E+03  0.80325921E+04                                 8.065752                            6.308226       0.245968       2.074697                    0.999786      27.177897      76.628941       0.655515       0.416636      -1.062709      -0.003077       0.062733      -0.036598       0.072693      -0.001438      -0.010595       0.003694      -0.052253      -0.061140      -0.029044      -0.007602       0.036645              8.959175       5.878834       0.997675       3.283555       9.855322       0.643884      11.143368           0.000003
           53              C       9.379313       5.022784       1.708133       0.257324      30.477311 0.34784335E+03  0.77925644E+04                                 8.788574                            6.464611      -0.047383       1.999116                    0.999528      25.723715      73.980162       0.606844       0.450539      -1.035653      -0.001812      -0.036891      -0.004171       0.037170       0.000427      -0.025573       0.002379      -0.005791      -0.056828      -0.034869       0.012395       0.022474             10.328433       5.996617      -0.289976       3.004347      14.471051      -0.515259      10.517630          -0.000000
           54              C      15.406734       6.184897      12.778144      -0.015696      30.393865 0.42518816E+03  0.99987545E+04                                 8.661868                            6.990124       0.057672       2.004459                    0.999180      28.846537      84.531868       0.604396       0.430943      -1.048996      -0.067570       0.012970       0.061570       0.092329       0.013520      -0.027392      -0.026159       0.014737       0.000863      -0.032503      -0.013404       0.045907              9.555064       8.459761       3.003231      -1.183614      11.568319       3.429755       8.637111           0.000004
           55              C      17.187813       7.859336      15.009912       0.253823      28.716666 0.35599094E+03  0.80596097E+04                                 8.590157                            6.637234      -0.203149       1.951855                    0.999756      26.271357      77.143104       0.582995       0.464052      -1.023155      -0.012715       0.042197       0.002633       0.044150      -0.012225       0.006204       0.004578      -0.032938      -0.007980      -0.021979      -0.000107       0.022086              9.698590      11.825213      -1.073341      -0.800340      11.538947      -2.248518       5.731610           0.000001
           56              C      17.141086       9.836028      14.303471      -0.013947      27.894371 0.37249394E+03  0.84561434E+04                                 8.034337                            6.456516       0.189090       2.049006                    0.999814      27.886323      79.720816       0.642902       0.419671      -1.058273       0.058453      -0.045987       0.006358       0.074646      -0.019574       0.011489      -0.015042      -0.048121      -0.008987      -0.030984      -0.009146       0.040130              8.862131      11.175805       0.983621      -1.986311      10.165662      -1.522153       5.244927           0.000000
           57              C      15.883984       9.486103      14.686050       0.010455      28.687164 0.37249245E+03  0.84817168E+04                                 8.324150                            6.530383       0.102509       2.033751                    0.999326      27.678044      80.031934       0.626540       0.429330      -1.049092      -0.020321      -0.069218       0.031344       0.078655      -0.008136       0.008204      -0.008463      -0.038308       0.032106      -0.027292       0.003682       0.023610              9.439110      13.726079      -2.205773      -1.143038       9.683971      -0.604083       4.907279           0.000001
           58              C      12.705632       2.462888       2.722966      -0.000356      29.381133 0.36903757E+03  0.83605021E+04                                 8.370289                            6.443451       0.184159       2.057984                    0.999528      27.536100      78.710357       0.640836       0.421889      -1.056586      -0.025813       0.042652       0.054630       0.073959       0.006182      -0.010059       0.016166      -0.002313       0.084081      -0.026507      -0.008293       0.034800              9.541078       5.840830      -3.011790       1.068670      10.608356      -3.016152      12.174049           0.000002
           59              C       2.218285       1.282290       2.990771       0.008986      28.276846 0.35813441E+03  0.80317052E+04                                 8.066173                            6.307125       0.247633       2.075154                    0.999812      27.178646      76.633842       0.655686       0.416532      -1.062762       0.003486      -0.029560       0.066910       0.073232       0.010294       0.000796       0.010062       0.004496       0.106236      -0.029107      -0.008207       0.037313              8.960561       5.879253      -3.373767      -0.637652      11.269290       0.492061       9.733140           0.000003
           60              C      12.870280       2.241110       4.808688       0.257202      30.484982 0.34794433E+03  0.77951770E+04                                 8.789287                            6.464850      -0.048997       1.998438                    0.999513      25.727062      73.984782       0.606948       0.450442      -1.035738       0.001557      -0.007738      -0.035624       0.036488       0.026264      -0.003012       0.005894       0.024011       0.034518      -0.035553       0.012389       0.023164             10.329644       5.997137      -2.955580       0.612609      10.453612      -0.077636      14.538184          -0.000000
           61              C       6.842849      13.371882       4.767269      -0.017642      30.476666 0.42677909E+03  0.10046121E+05                                 8.678743                            7.003613       0.055012       2.002982                    0.999121      28.898258      84.741377       0.603724       0.430995      -1.048904       0.067541       0.062200       0.004674       0.091937       0.026128      -0.015550      -0.026244       0.011326      -0.008713      -0.032391      -0.013210       0.045601              9.574058       8.476513       0.854024      -3.119345       9.428467       3.673563      10.817194           0.000004
           62              C      16.186565      15.771586       6.190630       0.252302      28.728421 0.35614468E+03  0.80639113E+04                                 8.591301                            6.637751      -0.160544       1.962827                    0.999535      26.282324      77.177689       0.583096       0.463924      -1.023232       0.012826       0.007326       0.042605       0.045093      -0.005140       0.012549       0.008066      -0.014428       0.046824      -0.022242       0.000506       0.021736              9.700457      11.827875       0.912257       0.978760       5.317272      -1.572345      11.956225           0.000001
           63              C      16.233291      15.282975       8.232106      -0.014716      27.911904 0.37279405E+03  0.84648093E+04                                 8.037830                            6.459102       0.190673       2.049490                    0.999843      27.899394      79.771495       0.642764       0.419669      -1.058256      -0.058823       0.001058      -0.046391       0.074922      -0.009456       0.020609      -0.011931      -0.017141       0.086181      -0.031257      -0.009193       0.040450              8.866493      11.182805       1.869710      -1.193266       4.977416      -0.957842      10.439257           0.000000
           64              C      17.490393      15.625484       7.842873       0.011980      28.648903 0.37181555E+03  0.84623484E+04                                 8.316376                            6.523483       0.104636       2.034767                    0.999310      27.653323      79.938493       0.627018       0.429203      -1.049183       0.019737       0.023786      -0.072350       0.078675      -0.007571       0.009105      -0.008129      -0.032889       0.046622      -0.027150       0.003329       0.023821              9.431120      13.716121       1.373857       2.069927       4.828861      -0.076176       9.748377           0.000001
           65              C      12.705628       6.807485       5.593973       0.000648      29.379352 0.36902149E+03  0.83605179E+04                                 8.373292                            6.447592       0.178347       2.056366                    0.999517      27.530762      78.711375       0.639956       0.422449      -1.056175      -0.026360      -0.042365      -0.053753       0.073342      -0.005975       0.010668       0.015461      -0.002948       0.084377      -0.026315      -0.008399       0.034714              9.543337       5.843511       3.012733      -1.067898      10.612353      -3.014877      12.174148           0.000002
           66              C      13.343077       7.988083       5.326167       0.008664      28.275488 0.35816576E+03  0.80324772E+04                                 8.065686                            6.308174       0.245958       2.074696                    0.999786      27.177786      76.628416       0.655520       0.416634      -1.062711       0.003077       0.029602      -0.066320       0.072692      -0.010688      -0.000287       0.009701       0.002996       0.104582      -0.029044      -0.007602       0.036646              8.959102       5.878782       3.372131       0.636857      11.266620       0.490408       9.731903           0.000003
           67              C      12.870273       7.029263       3.508251       0.257323      30.477430 0.34784444E+03  0.77925942E+04                                 8.788581                            6.464609      -0.047376       1.999116                    0.999528      25.723804      73.980425       0.606846       0.450537      -1.035654       0.001808       0.008132       0.036224       0.037170      -0.025374       0.003179       0.005692       0.024655       0.034477      -0.034871       0.012397       0.022474             10.328448       5.996622       2.955403      -0.613049      10.453103      -0.078342      14.535619          -0.000000
           68              C      12.405249      12.630435       3.549669      -0.015695      30.393863 0.42518828E+03  0.99987532E+04                                 8.661850                            6.990109       0.057684       2.004461                    0.999180      28.846525      84.531689       0.604399       0.430941      -1.048998       0.067569      -0.062609      -0.006236       0.092327      -0.025768       0.016401      -0.026385       0.012650      -0.005401      -0.032501      -0.013403       0.045904              9.555045       8.459758      -0.852022       3.113573       9.408549       3.664600      10.796827           0.000004
           69              C      10.624171      10.230731       2.126308       0.253718      28.718643 0.35602009E+03  0.80604273E+04                                 8.590491                            6.637471      -0.203166       1.951836                    0.999756      26.272497      77.146977       0.582989       0.464047      -1.023158       0.012700      -0.007203      -0.041637       0.044122       0.004841      -0.012849       0.006678      -0.013765       0.049736      -0.022015      -0.000089       0.022104              9.698975      11.825710      -0.911727      -0.980587       5.316354      -1.571898      11.954862           0.000001
           70              C      10.670893      10.719342       0.084833      -0.013934      27.894543 0.37249652E+03  0.84562201E+04                                 8.034393                            6.456558       0.189096       2.049004                    0.999814      27.886379      79.721168       0.642896       0.419673      -1.058271      -0.058453      -0.001350       0.046414       0.074652       0.009305      -0.020709      -0.011621      -0.016642       0.085371      -0.030977      -0.009157       0.040134              8.862193      11.175866      -1.868345       1.192570       4.975286      -0.957747      10.435425           0.000000
           71              C      11.927997      10.376833       0.474065       0.010431      28.687459 0.37249731E+03  0.84818478E+04                                 8.324170                            6.530400       0.102536       2.033756                    0.999326      27.678227      80.032327       0.626543       0.429326      -1.049095       0.020327      -0.023682       0.072193       0.078650       0.007276      -0.008984      -0.007928      -0.033430       0.046737      -0.027294       0.003687       0.023607              9.439126      13.726065      -1.374780      -2.069310       4.833266      -0.076610       9.758047           0.000001
           72              C       9.543960       6.297114       6.162851      -0.000352      29.380856 0.36903329E+03  0.83603785E+04                                 8.370225                            6.443402       0.184164       2.057986                    0.999528      27.535958      78.709749       0.640840       0.421887      -1.056587       0.025814      -0.058922      -0.036495       0.073960      -0.009332       0.007236       0.011395      -0.046188      -0.047559      -0.026508      -0.008289       0.034797              9.541004       5.840779       0.736806      -3.109630      11.507373      -3.113906      11.274859           0.000002
           73              C       8.906510       6.158506       7.365481       0.008980      28.277078 0.35813815E+03  0.80318082E+04                                 8.066206                            6.307151       0.247677       2.075164                    0.999812      27.178800      76.634311       0.655686       0.416531      -1.062763      -0.003488      -0.063321       0.036622       0.073232       0.001901       0.010146       0.003877      -0.052387      -0.064399      -0.029104      -0.008208       0.037312              8.960600       5.879272      -0.998641      -3.285076       9.856894       0.645644      11.145632           0.000003
           74              C       9.379316       4.247589       6.608806       0.257202      30.484974 0.34794400E+03  0.77951669E+04                                 8.789275                            6.464840      -0.049054       1.998419                    0.999513      25.727081      73.984796       0.606950       0.450441      -1.035739      -0.001554       0.036253       0.003840       0.036489      -0.000156       0.026437       0.002614      -0.006173      -0.056032      -0.035550       0.012384       0.023166             10.329634       5.997127       0.289493      -3.004481      14.473740      -0.514802      10.518034          -0.000000
           75              C       9.844335       4.894278      12.172671      -0.017654      30.476852 0.42678243E+03  0.10046221E+05                                 8.678780                            7.003641       0.055056       2.002996                    0.999121      28.898380      84.741853       0.603723       0.430995      -1.048904      -0.067537      -0.011374      -0.061325       0.091932      -0.012628       0.027650      -0.025767       0.015679       0.004338      -0.032388      -0.013204       0.045592              9.574101       8.476564      -3.008765       1.186232      11.590621       3.438471       8.655119           0.000004
           76              C      11.625417       3.219839       9.940904       0.252289      28.728796 0.35615069E+03  0.80640757E+04                                 8.591339                            6.637780      -0.160518       1.962830                    0.999535      26.282528      77.178249       0.583099       0.463920      -1.023234      -0.012839      -0.043143      -0.002669       0.045092       0.011922      -0.006466       0.006126      -0.032177      -0.006391      -0.022244       0.000509       0.021735              9.700499      11.827932       1.071637       0.801112      11.540723      -2.249092       5.732843           0.000001
           77              C      11.578696       1.243147      10.647345      -0.014718      27.912044 0.37279665E+03  0.84648829E+04                                 8.037853                            6.459122       0.190658       2.049485                    0.999843      27.899482      79.771814       0.642763       0.419668      -1.058256       0.058820       0.046005      -0.006067       0.074920       0.019471      -0.011629      -0.015361      -0.048691      -0.008471      -0.031260      -0.009192       0.040452              8.866518      11.182834      -0.984152       1.987754      10.169579      -1.522445       5.247140           0.000001
           78              C      10.321592       1.593072      10.264765       0.011981      28.648973 0.37181686E+03  0.84623864E+04                                 8.316390                            6.523497       0.104649       2.034770                    0.999310      27.653372      79.938689       0.627017       0.429203      -1.049182      -0.019736       0.069354      -0.031469       0.078675       0.008239      -0.008515      -0.008677      -0.037925       0.031508      -0.027153       0.003329       0.023825              9.431135      13.716131       2.206325       1.142035       9.674540      -0.603102       4.902735           0.000001
           79              C      12.705620      15.567487      14.479790       0.000648      29.379177 0.36901910E+03  0.83604468E+04                                 8.373244                            6.447561       0.178295       2.056351                    0.999517      27.530669      78.710927       0.639959       0.422448      -1.056177      -0.026359      -0.058018      -0.036306       0.073341       0.009956      -0.007099       0.010728      -0.046515      -0.046305      -0.026320      -0.008395       0.034715              9.543275       5.843485      -0.735949       3.110504      11.507799      -3.112217      11.278540           0.000002
           80              C      13.343072      15.428879      15.682419       0.008662      28.275739 0.35816992E+03  0.80325970E+04                                 8.065754                            6.308228       0.245967       2.074697                    0.999786      27.177902      76.628962       0.655515       0.416636      -1.062709       0.003077      -0.062733       0.036598       0.072693      -0.001438      -0.010595       0.003694      -0.052253      -0.061140      -0.029044      -0.007602       0.036645              8.959177       5.878835       0.997675       3.283556       9.855324       0.643882      11.143371           0.000003
           81              C      12.870270      13.517962      14.925744       0.257324      30.477310 0.34784335E+03  0.77925645E+04                                 8.788574                            6.464611      -0.047383       1.999116                    0.999528      25.723715      73.980162       0.606844       0.450539      -1.035653       0.001812       0.036891       0.004171       0.037170       0.000427      -0.025573       0.002379      -0.005791      -0.056828      -0.034869       0.012395       0.022474             10.328432       5.996617      -0.289976       3.004347      14.471050      -0.515259      10.517629          -0.000000
           82              C       6.842849      12.355849       3.855733      -0.015672      30.393274 0.42517726E+03  0.99984265E+04                                 8.661725                            6.990006       0.057710       2.004475                    0.999180      28.846173      84.530288       0.604405       0.430940      -1.048999       0.067570      -0.012969      -0.061569       0.092329       0.013521      -0.027392      -0.026159       0.014736       0.000864      -0.032502      -0.013405       0.045907              9.554905       8.459625       3.003201      -1.183585      11.568143       3.429677       8.636946           0.000004
           83              C       5.061770      10.681410       1.623965       0.253823      28.716685 0.35599121E+03  0.80596175E+04                                 8.590161                            6.637236      -0.203151       1.951854                    0.999756      26.271372      77.143163       0.582994       0.464052      -1.023155       0.012715      -0.042197      -0.002633       0.044150      -0.012225       0.006204       0.004577      -0.032938      -0.007980      -0.021979      -0.000107       0.022086              9.698594      11.825219      -1.073342      -0.800341      11.538952      -2.248519       5.731612           0.000001
           84              C       5.108497       8.704718       2.330406      -0.013947      27.894376 0.37249402E+03  0.84561456E+04                                 8.034338                            6.456517       0.189089       2.049006                    0.999814      27.886326      79.720831       0.642901       0.419671      -1.058273      -0.058453       0.045987      -0.006358       0.074646      -0.019574       0.011489      -0.015042      -0.048121      -0.008986      -0.030984      -0.009146       0.040130              8.862133      11.175808       0.983621      -1.986312      10.165664      -1.522153       5.244928           0.000000
           85              C       6.365599       9.054643       1.947827       0.010455      28.687165 0.37249247E+03  0.84817176E+04                                 8.324151                            6.530384       0.102508       2.033750                    0.999326      27.678046      80.031947       0.626540       0.429330      -1.049092       0.020321       0.069218      -0.031344       0.078655      -0.008136       0.008204      -0.008463      -0.038308       0.032106      -0.027292       0.003682       0.023610              9.439111      13.726080      -2.205774      -1.143038       9.683973      -0.604083       4.907280           0.000001
           86              C       9.543951      16.077858      13.910911      -0.000356      29.381130 0.36903754E+03  0.83605012E+04                                 8.370289                            6.443450       0.184159       2.057984                    0.999528      27.536099      78.710354       0.640836       0.421889      -1.056586       0.025813      -0.042652      -0.054630       0.073959       0.006182      -0.010059       0.016166      -0.002313       0.084081      -0.026507      -0.008293       0.034800              9.541077       5.840829      -3.011790       1.068670      10.608354      -3.016152      12.174049           0.000002
           87              C      20.031298      17.258456      13.643106       0.008985      28.276853 0.35813454E+03  0.80317090E+04                                 8.066175                            6.307127       0.247633       2.075154                    0.999812      27.178650      76.633858       0.655686       0.416532      -1.062762      -0.003486       0.029560      -0.066910       0.073232       0.010294       0.000796       0.010062       0.004496       0.106236      -0.029107      -0.008207       0.037313              8.960563       5.879255      -3.373767      -0.637651      11.269292       0.492060       9.733141           0.000003
           88              C       9.379303      16.299636      11.825189       0.257202      30.484978 0.34794429E+03  0.77951759E+04                                 8.789286                            6.464850      -0.048997       1.998438                    0.999513      25.727060      73.984778       0.606948       0.450442      -1.035738      -0.001557       0.007738       0.035624       0.036488       0.026264      -0.003012       0.005894       0.024011       0.034518      -0.035553       0.012389       0.023164             10.329644       5.997137      -2.955580       0.612609      10.453611      -0.077636      14.538183          -0.000001
           89              C      15.406734       5.168864      11.866608      -0.017618      30.476071 0.42676807E+03  0.10045789E+05                                 8.678600                            7.003495       0.055051       2.002999                    0.999121      28.897891      84.739786       0.603733       0.430992      -1.048907      -0.067541      -0.062200      -0.004673       0.091937       0.026128      -0.015550      -0.026243       0.011325      -0.008714      -0.032391      -0.013211       0.045602              9.573898       8.476376       0.853999      -3.119311       9.428285       3.673485      10.817034           0.000004
           90              C       6.063018       2.769160      10.443247       0.252302      28.728440 0.35614495E+03  0.80639192E+04                                 8.591305                            6.637754      -0.160546       1.962826                    0.999535      26.282339      77.177748       0.583096       0.463924      -1.023232      -0.012826      -0.007326      -0.042605       0.045093      -0.005140       0.012549       0.008066      -0.014428       0.046824      -0.022242       0.000506       0.021736              9.700461      11.827880       0.912258       0.978761       5.317274      -1.572346      11.956230           0.000001
           91              C       6.016292       3.257771       8.401771      -0.014715      27.911901 0.37279399E+03  0.84648074E+04                                 8.037829                            6.459101       0.190673       2.049490                    0.999843      27.899391      79.771482       0.642764       0.419669      -1.058256       0.058823      -0.001058       0.046391       0.074922      -0.009456       0.020609      -0.011931      -0.017141       0.086180      -0.031257      -0.009193       0.040450              8.866491      11.182803       1.869709      -1.193266       4.977416      -0.957842      10.439256           0.000001
           92              C       4.759190       2.915262       8.791004       0.011980      28.648904 0.37181558E+03  0.84623493E+04                                 8.316377                            6.523484       0.104635       2.034767                    0.999310      27.653324      79.938501       0.627018       0.429203      -1.049183      -0.019737      -0.023786       0.072350       0.078675      -0.007571       0.009105      -0.008129      -0.032889       0.046622      -0.027150       0.003329       0.023821              9.431120      13.716122       1.373857       2.069927       4.828862      -0.076176       9.748378           0.000001
           93              C       9.543955      11.733261      11.039904       0.000648      29.379349 0.36902148E+03  0.83605175E+04                                 8.373291                            6.447592       0.178347       2.056366                    0.999517      27.530761      78.711372       0.639956       0.422449      -1.056175       0.026360       0.042365       0.053753       0.073342      -0.005975       0.010668       0.015461      -0.002948       0.084377      -0.026315      -0.008399       0.034714              9.543337       5.843510       3.012732      -1.067898      10.612351      -3.014877      12.174148           0.000002
           94              C       8.906506      10.552663      11.307710       0.008663      28.275491 0.35816585E+03  0.80324795E+04                                 8.065687                            6.308175       0.245959       2.074696                    0.999786      27.177787      76.628417       0.655520       0.416634      -1.062711      -0.003077      -0.029602       0.066320       0.072692      -0.010688      -0.000287       0.009701       0.002996       0.104582      -0.029044      -0.007602       0.036646              8.959102       5.878782       3.372130       0.636856      11.266620       0.490406       9.731903           0.000003
           95              C       9.379310      11.511483      13.125626       0.257323      30.477431 0.34784446E+03  0.77925948E+04                                 8.788581                            6.464609      -0.047376       1.999116                    0.999528      25.723805      73.980427       0.606846       0.450537      -1.035654      -0.001808      -0.008132      -0.036224       0.037170      -0.025374       0.003179       0.005692       0.024655       0.034477      -0.034871       0.012397       0.022474             10.328448       5.996622       2.955403      -0.613049      10.453102      -0.078343      14.535618          -0.000001
           96              C       9.844334       5.910311      13.084208      -0.015672      30.393271 0.42517735E+03  0.99984245E+04                                 8.661707                            6.989992       0.057722       2.004477                    0.999180      28.846160      84.530106       0.604408       0.430938      -1.049001      -0.067569       0.062609       0.006236       0.092327      -0.025768       0.016401      -0.026384       0.012649      -0.005402      -0.032500      -0.013404       0.045904              9.554886       8.459622      -0.851996       3.113540       9.408367       3.664522      10.796668           0.000004
           97              C      11.625412       8.310015      14.507569       0.253718      28.718661 0.35602035E+03  0.80604350E+04                                 8.590495                            6.637474      -0.203168       1.951835                    0.999756      26.272512      77.147037       0.582989       0.464047      -1.023158      -0.012700       0.007203       0.041637       0.044123       0.004841      -0.012849       0.006678      -0.013765       0.049736      -0.022015      -0.000089       0.022104              9.698980      11.825716      -0.911728      -0.980589       5.316356      -1.571899      11.954867           0.000001
           98              C      11.578690       7.821404      16.549044      -0.013934      27.894549 0.37249661E+03  0.84562226E+04                                 8.034395                            6.456559       0.189095       2.049004                    0.999814      27.886383      79.721184       0.642896       0.419673      -1.058271       0.058453       0.001350      -0.046414       0.074652       0.009305      -0.020709      -0.011621      -0.016642       0.085371      -0.030977      -0.009157       0.040134              8.862194      11.175868      -1.868345       1.192570       4.975287      -0.957747      10.435427           0.000000
           99              C      10.321586       8.163913      16.159812       0.010431      28.687463 0.37249738E+03  0.84818499E+04                                 8.324171                            6.530401       0.102535       2.033755                    0.999326      27.678231      80.032347       0.626543       0.429326      -1.049095      -0.020327       0.023682      -0.072193       0.078650       0.007276      -0.008984      -0.007929      -0.033430       0.046737      -0.027294       0.003687       0.023607              9.439127      13.726067      -1.374780      -2.069311       4.833266      -0.076610       9.758048           0.000001
          100              C      12.705623      12.243632      10.471026      -0.000352      29.380855 0.36903328E+03  0.83603781E+04                                 8.370225                            6.443402       0.184164       2.057986                    0.999528      27.535958      78.709750       0.640840       0.421887      -1.056587      -0.025814       0.058922       0.036495       0.073960      -0.009332       0.007236       0.011395      -0.046188      -0.047559      -0.026508      -0.008289       0.034797              9.541003       5.840778       0.736807      -3.109630      11.507373      -3.113906      11.274858           0.000002
          101              C      13.343073      12.382240       9.268396       0.008980      28.277087 0.35813832E+03  0.80318130E+04                                 8.066208                            6.307153       0.247677       2.075164                    0.999812      27.178806      76.634334       0.655686       0.416531      -1.062763       0.003488       0.063321      -0.036622       0.073232       0.001901       0.010146       0.003877      -0.052387      -0.064399      -0.029104      -0.008208       0.037312              8.960601       5.879273      -0.998641      -3.285076       9.856896       0.645643      11.145635           0.000003
          102              C      12.870267      14.293157      10.025071       0.257202      30.484971 0.34794397E+03  0.77951663E+04                                 8.789275                            6.464840      -0.049054       1.998419                    0.999513      25.727080      73.984795       0.606949       0.450441      -1.035739       0.001554      -0.036253      -0.003840       0.036489      -0.000156       0.026437       0.002614      -0.006173      -0.056032      -0.035550       0.012384       0.023166             10.329633       5.997127       0.289493      -3.004481      14.473739      -0.514802      10.518034          -0.000000
          103              C      12.405248      13.646468       4.461206      -0.017630      30.476259 0.42677148E+03  0.10045891E+05                                 8.678637                            7.003524       0.055095       2.003013                    0.999121      28.898015      84.740270       0.603732       0.430992      -1.048907       0.067537       0.011373       0.061325       0.091931      -0.012629       0.027651      -0.025766       0.015679       0.004340      -0.032387      -0.013205       0.045592              9.573942       8.476427      -3.008735       1.186203      11.590445       3.438392       8.654954           0.000004
          104              C      10.624166      15.320907       6.692973       0.252289      28.728817 0.35615098E+03  0.80640841E+04                                 8.591342                            6.637783      -0.160520       1.962829                    0.999535      26.282544      77.178311       0.583099       0.463920      -1.023234       0.012839       0.043143       0.002670       0.045092       0.011922      -0.006466       0.006126      -0.032177      -0.006391      -0.022243       0.000509       0.021735              9.700504      11.827939       1.071639       0.801112      11.540728      -2.249093       5.732845           0.000001
          105              C      10.670887      17.297599       5.986532      -0.014718      27.912046 0.37279667E+03  0.84648836E+04                                 8.037854                            6.459122       0.190658       2.049485                    0.999843      27.899483      79.771820       0.642763       0.419668      -1.058256      -0.058820      -0.046005       0.006067       0.074920       0.019471      -0.011629      -0.015361      -0.048691      -0.008470      -0.031260      -0.009192       0.040452              8.866519      11.182835      -0.984152       1.987755      10.169580      -1.522445       5.247141           0.000001
          106              C      11.927991      16.947674       6.369112       0.011981      28.648975 0.37181689E+03  0.84623875E+04                                 8.316392                            6.523498       0.104648       2.034770                    0.999310      27.653374      79.938706       0.627017       0.429203      -1.049182       0.019736      -0.069354       0.031469       0.078675       0.008239      -0.008515      -0.008677      -0.037925       0.031509      -0.027153       0.003329       0.023825              9.431137      13.716134       2.206326       1.142035       9.674541      -0.603102       4.902736           0.000001
          107              C      14.002786       4.721799      13.386944       0.307354      26.388501 0.30160936E+03  0.65204396E+04                                 7.947992                            6.001637       0.183577       2.091325                    0.998808      24.447561      69.079695       0.632628       0.447843      -1.037160       0.027877       0.020619      -0.022917       0.041563      -0.014206       0.016263      -0.049462       0.043003      -0.022171      -0.062335       0.008766       0.053569              8.999512       8.477516       2.332210      -2.600532       9.532514       2.507332       8.988504           0.000003
          108              C       8.246797      13.818947       3.246933       0.307354      26.388501 0.30160937E+03  0.65204396E+04                                 7.947992                            6.001636       0.183577       2.091325                    0.998808      24.447561      69.079692       0.632628       0.447843      -1.037161      -0.027877      -0.020619       0.022917       0.041563      -0.014206       0.016263      -0.049462       0.043003      -0.022170      -0.062335       0.008766       0.053569              8.999511       8.477516       2.332204      -2.600537       9.532507       2.507332       8.988511           0.000003
          109              C      13.809200      12.183370       5.070006       0.307349      26.388468 0.30160946E+03  0.65204421E+04                                 7.947991                            6.001642       0.183546       2.091317                    0.998808      24.447535      69.079622       0.632627       0.447844      -1.037160      -0.027874       0.020553      -0.022987       0.041567       0.014630      -0.015874      -0.049419       0.043341      -0.021142      -0.062328       0.008769       0.053558              8.999506       8.477513      -2.333170       2.599656       9.533795       2.507199       8.987211           0.000002
          110              C       8.440383       6.357376      11.563871       0.307349      26.388468 0.30160946E+03  0.65204421E+04                                 7.947991                            6.001642       0.183546       2.091317                    0.998808      24.447535      69.079623       0.632627       0.447844      -1.037160       0.027874      -0.020553       0.022987       0.041567       0.014630      -0.015874      -0.049419       0.043341      -0.021142      -0.062328       0.008769       0.053558              8.999506       8.477514      -2.333176       2.599650       9.533802       2.507198       8.987204           0.000003
          111              N       9.854343       4.201283       2.642458      -0.309644      39.812198 0.56464947E+03  0.13983064E+05                                 9.787197                            7.710726      -0.239054       1.927366                    0.998289      29.639615      83.711257       0.626383       0.394860      -1.092972      -0.037691      -0.066369      -0.080470       0.110909      -0.015328      -0.019717      -0.014394      -0.013579      -0.132935      -0.054287       0.015341       0.038947             11.369567       7.900168      -0.383055       4.853139      11.616346      -1.919857      14.592187          -0.000001
          112              N       8.810836       4.434768       0.656705      -0.318627      40.339341 0.58029356E+03  0.14464349E+05                                 9.888848                            7.821503      -0.250990       1.922559                    0.998143      29.825260      84.421639       0.621571       0.395334      -1.092995       0.041651      -0.084589       0.064662       0.114330       0.015200      -0.017441       0.029445      -0.038002      -0.040603      -0.044965       0.002880       0.042085             11.439016       7.502498      -0.306130       4.245951      11.164672      -1.449803      15.649879           0.000000
          113              N       9.422698       6.440752       1.870646       0.469198      20.184425 0.22143501E+03  0.43335616E+04                                 6.068736                            4.758710       0.423883       2.249233                    0.998564      20.319384      50.789871       0.816101       0.383498      -1.102479       0.002914       0.083205       0.010117       0.083869       0.007144      -0.039470      -0.006801       0.093016      -0.001265      -0.047316      -0.022593       0.069909              6.767854       4.749413      -0.475780       2.184991       8.406837      -0.158981       7.147314          -0.000000
          114              N      14.437764       5.865562      13.803623      -0.345691      42.571053 0.61902375E+03  0.15656336E+05                                10.202798                            8.052343      -0.124171       1.954320                    0.998919      30.273834      85.875871       0.616531       0.392797      -1.096479       0.052760      -0.017943      -0.098628       0.113283       0.026925      -0.005857      -0.033301       0.008466      -0.030521      -0.042284      -0.003814       0.046098             11.850453       8.785425       1.876344      -1.405732      13.828949       6.168113      12.936984           0.000002
          115              N      15.896223       8.212574      15.142484      -0.310617      38.830884 0.59095175E+03  0.14834930E+05                                 9.724106                            7.950910      -0.290568       1.917747                    0.997044      29.861834      85.534397       0.608219       0.401156      -1.086237       0.048532       0.090117      -0.040642       0.110128      -0.031578       0.029835       0.010209      -0.018505      -0.030810      -0.050657       0.010109       0.040548             11.051182      15.835597       1.149438      -1.442464      10.943919      -0.981406       6.374031           0.000001
          116              N      17.978785       8.789195      14.502745      -0.308776      41.294368 0.58498990E+03  0.14647298E+05                                10.125285                            7.882505      -0.339790       1.892850                    0.998045      30.049336      85.944978       0.614166       0.398301      -1.088237      -0.096230       0.048526       0.012946       0.108547      -0.007945       0.004741      -0.009981      -0.066292       0.030497      -0.039428       0.005735       0.033694             12.023193      18.090307       0.813344      -4.010857      10.727749      -1.417360       7.251522           0.000001
          117              N      17.680643       6.591252      15.436404       0.478963      20.435982 0.23630728E+03  0.47203462E+04                                 6.218880                            5.002588       0.032083       2.112885                    0.999297      20.818594      53.306292       0.772086       0.397140      -1.088266       0.029894      -0.071425       0.024898       0.081333       0.009055      -0.004347       0.033298       0.006403       0.135597      -0.043193      -0.015185       0.058378              6.709033       8.557859       0.009247      -0.792861       7.050055      -1.372159       4.519185           0.000001
          118              N      12.395250       3.081152       3.890997      -0.309259      39.819397 0.56474970E+03  0.13986972E+05                                 9.791568                            7.713692      -0.240565       1.926715                    0.998281      29.640807      83.734624       0.625948       0.395093      -1.092747       0.037336      -0.087987      -0.057447       0.111516       0.021274       0.013089      -0.005502       0.060833       0.092564      -0.053563       0.014879       0.038683             11.374912       7.903020      -4.784976       0.904785      14.149731      -2.194474      12.071984          -0.000001
          119              N       2.313959       1.132277       4.337782      -0.318878      40.314089 0.57985830E+03  0.14449618E+05                                 9.882180                            7.816509      -0.249163       1.923272                    0.998113      29.813370      84.354317       0.622066       0.395126      -1.093227      -0.041432       0.055122      -0.090605       0.113861       0.015993      -0.016460       0.033958      -0.006596       0.058685      -0.045541       0.002223       0.043318             11.431070       7.497578      -4.183961       0.762618      15.271826      -1.895828      11.523805           0.000000
          120              N      12.826894       2.555960       6.200777       0.469011      20.180553 0.22138918E+03  0.43321449E+04                                 6.065884                            4.756607       0.434190       2.252495                    0.998687      20.318484      50.773255       0.816752       0.383239      -1.102741      -0.003997       0.020314       0.081465       0.084054       0.039067      -0.011407      -0.011512       0.048772      -0.134752      -0.047846      -0.022765       0.070611              6.764745       4.747536      -2.119502       0.708965       7.124010      -0.020195       8.422690          -0.000000
          121              N       7.811817      14.356830       4.338947      -0.345177      42.542330 0.61851054E+03  0.15640188E+05                                10.198379                            8.049234      -0.121166       1.955328                    0.998912      30.262421      85.836149       0.616621       0.392820      -1.096458      -0.052486      -0.099999      -0.007157       0.113163       0.003381      -0.027123      -0.031868       0.025974       0.026208      -0.042293      -0.004290       0.046583             11.844834       8.782720       1.194016      -2.017346      14.263873       6.115515      12.487909           0.000002
          122              N      17.478155      15.941568       6.527466      -0.311265      38.886561 0.59191356E+03  0.14865885E+05                                 9.735122                            7.958606      -0.294291       1.916345                    0.997109      29.888697      85.645406       0.607752       0.401280      -1.086097      -0.048569      -0.030705       0.093043       0.109356      -0.026409       0.034856       0.012416       0.004156       0.033419      -0.050679       0.009925       0.040754             11.065680      15.860283       1.312517      -1.303110       6.223241      -0.467923      11.113516           0.000001
          123              N      15.395593      15.367913       7.169866      -0.308695      41.367033 0.58608312E+03  0.14683643E+05                                10.142194                            7.893462      -0.345783       1.890537                    0.998103      30.084556      86.112651       0.613231       0.398664      -1.087832       0.096918       0.018053       0.047193       0.109298      -0.003609       0.008318      -0.007654      -0.044825       0.090680      -0.038689       0.005002       0.033687             12.046374      18.131970       3.909587      -1.246534       6.999187      -1.012258      11.007964           0.000001
          124              N      15.693736      16.058494       4.883873       0.481053      20.412392 0.23597512E+03  0.47122541E+04                                 6.215850                            5.000346       0.034171       2.113829                    0.999310      20.802155      53.263361       0.771931       0.397343      -1.088081      -0.028140       0.016590      -0.073598       0.080522       0.003247      -0.010082       0.025353      -0.070092      -0.093453      -0.043113      -0.014733       0.057846              6.705736       8.553566       0.786654      -0.094766       4.251826      -1.067404       7.311815           0.000001
          125              N      12.395246       6.189221       4.425942      -0.309647      39.811985 0.56464512E+03  0.13982927E+05                                 9.787154                            7.710689      -0.239024       1.927378                    0.998289      29.639527      83.710860       0.626385       0.394859      -1.092972       0.037697       0.087169       0.057282       0.110908      -0.021261      -0.013109      -0.006187       0.061938       0.093538      -0.054296       0.015347       0.038949             11.369524       7.900135       4.783271      -0.905455      14.144704      -2.194808      12.063734          -0.000001
          126              N      13.438749       8.138096       3.979156      -0.318626      40.340040 0.58030372E+03  0.14464695E+05                                 9.889047                            7.821636      -0.251070       1.922533                    0.998142      29.825528      84.423219       0.621557       0.395340      -1.092988      -0.041651      -0.055138       0.091083       0.114329      -0.015693       0.016991       0.032980      -0.005483       0.056941      -0.044960       0.002876       0.042084             11.439276       7.502656       4.188108      -0.763383      15.286233      -1.898034      11.528941           0.000000
          127              N      12.826886       6.714413       2.116162       0.469199      20.184338 0.22143371E+03  0.43335283E+04                                 6.068706                            4.758687       0.424013       2.249276                    0.998562      20.319342      50.789659       0.816106       0.383497      -1.102480      -0.002913      -0.019054      -0.081623       0.083868      -0.038464       0.011365      -0.011573       0.049152      -0.132898      -0.047317      -0.022593       0.069910              6.767821       4.749385       2.120739      -0.709185       7.127828      -0.019901       8.426250          -0.000000
          128              N      13.374221      11.645487       3.977992      -0.345694      42.571153 0.61902545E+03  0.15656387E+05                                10.202810                            8.052353      -0.124205       1.954309                    0.998919      30.273852      85.875884       0.616531       0.392797      -1.096479      -0.052760       0.099986       0.007176       0.113280      -0.002911       0.027398      -0.031336       0.026525       0.023661      -0.042283      -0.003813       0.046096             11.850469       8.785441      -1.194691       2.017284      14.273237       6.119815      12.492728           0.000002
          129              N      11.915760      10.060749       1.789472      -0.310553      38.828738 0.59091225E+03  0.14833679E+05                                 9.723747                            7.950647      -0.290441       1.917797                    0.997044      29.860770      85.530369       0.608229       0.401156      -1.086238      -0.048566       0.030689      -0.093966       0.110137       0.026233      -0.034636       0.012630       0.003694       0.035709      -0.050662       0.010098       0.040564             11.050740      15.834882      -1.309672       1.298486       6.216274      -0.467312      11.101063           0.000001
          130              N       9.833197      10.634404       1.147072      -0.308723      41.291473 0.58494309E+03  0.14645786E+05                                10.124701                            7.882107      -0.339685       1.892896                    0.998045      30.048042      85.939371       0.614193       0.398293      -1.088246       0.096260      -0.018134      -0.046802       0.108560       0.003841      -0.008383      -0.007836      -0.046432       0.090000      -0.039408       0.005715       0.033693             12.022428      18.088981      -3.899080       1.242012       6.987085      -1.010569      10.991216           0.000001
          131              N      10.131343       9.943823       3.433066       0.478993      20.435654 0.23630225E+03  0.47202255E+04                                 6.218850                            5.002560       0.032074       2.112884                    0.999297      20.818361      53.305764       0.772082       0.397144      -1.088262      -0.029914      -0.017016       0.073685       0.081326      -0.003354       0.009473       0.024880      -0.070895      -0.096394      -0.043193      -0.015168       0.058361              6.709003       8.557832      -0.787212       0.094904       4.253807      -1.068081       7.315371           0.000001
          132              N       9.854344       5.069090       5.674481      -0.309271      39.820107 0.56476097E+03  0.13987328E+05                                 9.791697                            7.713779      -0.240558       1.926715                    0.998281      29.641118      83.735874       0.625943       0.395095      -1.092746      -0.037341       0.066626       0.081271       0.111527       0.015320       0.019737      -0.013623      -0.013783      -0.131326      -0.053576       0.014881       0.038695             11.375077       7.903122       0.382209      -4.854832      11.624724      -1.919928      14.597385          -0.000001
          133              N       8.810839       4.835605       7.660233      -0.318878      40.314080 0.57985726E+03  0.14449584E+05                                 9.882174                            7.816498      -0.249167       1.923270                    0.998113      29.813360      84.354244       0.622067       0.395125      -1.093228       0.041432       0.084117      -0.064598       0.113865      -0.014632       0.017681       0.030364      -0.039625      -0.040419      -0.045540       0.002228       0.043312             11.431069       7.497567       0.305836      -4.241882      11.160104      -1.448720      15.635538           0.000000
          134              N       9.422705       2.829621       6.446293       0.469022      20.180514 0.22138863E+03  0.43321313E+04                                 6.065875                            4.756601       0.434257       2.252518                    0.998686      20.318462      50.773184       0.816752       0.383239      -1.102741       0.003999      -0.083178      -0.011378       0.084048      -0.007114       0.040069      -0.006621       0.093740       0.000157      -0.047852      -0.022758       0.070610              6.764736       4.747522       0.475674      -2.183714       8.403168      -0.159299       7.143517          -0.000000
          135              N       8.875364       5.213613      11.147193      -0.345164      42.542233 0.61850917E+03  0.15640151E+05                                10.198384                            8.049240      -0.121228       1.955309                    0.998911      30.262361      85.836081       0.616618       0.392821      -1.096456       0.052491       0.017933       0.098649       0.113175      -0.026603       0.006301      -0.033925       0.007023      -0.030611      -0.042288      -0.004303       0.046591             11.844840       8.782735      -1.876448       1.405105      13.823153       6.163439      12.928633           0.000002
          136              N      10.333828       2.866601       9.808332      -0.311268      38.886574 0.59191406E+03  0.14865901E+05                                 9.735124                            7.958609      -0.294283       1.916347                    0.997109      29.888725      85.645501       0.607752       0.401280      -1.086097       0.048564      -0.089178       0.040581       0.109353       0.031801      -0.030027       0.010106      -0.017081      -0.030281      -0.050685       0.009926       0.040759             11.065681      15.860284      -1.153584       1.445700      10.955788      -0.982545       6.380971           0.000001
          137              N      12.416391       2.289980      10.448071      -0.308681      41.366636 0.58607630E+03  0.14683445E+05                                10.142184                            7.893457      -0.345778       1.890541                    0.998103      30.084384      86.112366       0.613226       0.398668      -1.087828      -0.096928      -0.048859      -0.012862       0.109305       0.007873      -0.004470      -0.009958      -0.065831       0.027660      -0.038685       0.004993       0.033692             12.046361      18.131954      -0.816574       4.021418      10.743529      -1.419415       7.263600           0.000001
          138              N      12.118243       4.487923       9.514411       0.481055      20.412155 0.23597175E+03  0.47121688E+04                                 6.215806                            5.000314       0.034139       2.113826                    0.999310      20.801967      53.262736       0.771933       0.397343      -1.088080       0.028145       0.071369      -0.024445       0.080519      -0.009673       0.004317       0.033540       0.005268       0.132656      -0.043108      -0.014734       0.057842              6.705687       8.553505      -0.009179       0.792288       7.046571      -1.371302       4.516987           0.000001
          139              N      12.395240      14.339463      13.991419      -0.309644      39.812195 0.56464943E+03  0.13983063E+05                                 9.787197                            7.710726      -0.239054       1.927366                    0.998289      29.639614      83.711254       0.626383       0.394860      -1.092972       0.037691       0.066369       0.080470       0.110909      -0.015328      -0.019717      -0.014394      -0.013579      -0.132935      -0.054287       0.015341       0.038947             11.369566       7.900168      -0.383055       4.853138      11.616345      -1.919857      14.592185          -0.000001
          140              N      13.438747      14.105978      15.977172      -0.318627      40.339332 0.58029344E+03  0.14464346E+05                                 9.888847                            7.821502      -0.250990       1.922559                    0.998143      29.825257      84.421632       0.621571       0.395334      -1.092995      -0.041651       0.084589      -0.064662       0.114330       0.015200      -0.017441       0.029445      -0.038002      -0.040603      -0.044965       0.002880       0.042085             11.439015       7.502498      -0.306130       4.245950      11.164670      -1.449802      15.649877           0.000000
          141              N      12.826885      12.099994      14.763231       0.469198      20.184423 0.22143499E+03  0.43335612E+04                                 6.068736                            4.758710       0.423883       2.249233                    0.998564      20.319383      50.789871       0.816101       0.383498      -1.102479      -0.002914      -0.083205      -0.010117       0.083869       0.007144      -0.039470      -0.006801       0.093016      -0.001265      -0.047316      -0.022593       0.069909              6.767854       4.749413      -0.475780       2.184991       8.406837      -0.158981       7.147313          -0.000000
          142              N       7.811819      12.675184       2.830254      -0.345693      42.571212 0.61902655E+03  0.15656425E+05                                10.202825                            8.052363      -0.124171       1.954320                    0.998919      30.273886      85.876057       0.616530       0.392798      -1.096478      -0.052760       0.017944       0.098628       0.113283       0.026925      -0.005858      -0.033301       0.008466      -0.030520      -0.042284      -0.003814       0.046098             11.850487       8.785444       1.876345      -1.405737      13.828987       6.168139      12.937029           0.000002
          143              N       6.353360      10.328172       1.491393      -0.310617      38.830908 0.59095221E+03  0.14834945E+05                                 9.724110                            7.950913      -0.290569       1.917747                    0.997044      29.861849      85.534456       0.608218       0.401156      -1.086237      -0.048532      -0.090117       0.040642       0.110128      -0.031578       0.029835       0.010209      -0.018505      -0.030811      -0.050657       0.010109       0.040548             11.051187      15.835606       1.149439      -1.442465      10.943922      -0.981407       6.374032           0.000001
          144              N       4.270798       9.751551       2.131132      -0.308776      41.294376 0.58498998E+03  0.14647301E+05                                10.125287                            7.882506      -0.339790       1.892850                    0.998045      30.049340      85.944996       0.614166       0.398301      -1.088237       0.096230      -0.048526      -0.012946       0.108547      -0.007946       0.004741      -0.009981      -0.066292       0.030498      -0.039428       0.005735       0.033694             12.023195      18.090312       0.813345      -4.010859      10.727750      -1.417360       7.251524           0.000001
          145              N       4.568940      11.949494       1.197473       0.478963      20.435994 0.23630744E+03  0.47203503E+04                                 6.218883                            5.002590       0.032081       2.112884                    0.999297      20.818603      53.306325       0.772086       0.397140      -1.088266      -0.029894       0.071425      -0.024899       0.081333       0.009055      -0.004347       0.033298       0.006403       0.135597      -0.043193      -0.015185       0.058378              6.709036       8.557863       0.009246      -0.792862       7.050058      -1.372160       4.519187           0.000001
          146              N       9.854333      15.459594      12.742880      -0.309259      39.819394 0.56474968E+03  0.13986971E+05                                 9.791568                            7.713692      -0.240565       1.926715                    0.998281      29.640806      83.734623       0.625948       0.395094      -1.092747      -0.037336       0.087987       0.057447       0.111516       0.021274       0.013089      -0.005502       0.060832       0.092564      -0.053563       0.014879       0.038683             11.374911       7.903020      -4.784975       0.904785      14.149731      -2.194474      12.071984          -0.000001
          147              N      19.935624      17.408469      12.296095      -0.318878      40.314081 0.57985818E+03  0.14449614E+05                                 9.882179                            7.816509      -0.249163       1.923272                    0.998113      29.813367      84.354308       0.622066       0.395126      -1.093227       0.041432      -0.055122       0.090605       0.113861       0.015993      -0.016460       0.033958      -0.006596       0.058685      -0.045541       0.002223       0.043318             11.431068       7.497577      -4.183960       0.762618      15.271824      -1.895828      11.523803           0.000000
          148              N       9.422689      15.984786      10.433100       0.469011      20.180553 0.22138918E+03  0.43321449E+04                                 6.065884                            4.756607       0.434190       2.252495                    0.998687      20.318484      50.773255       0.816752       0.383239      -1.102741       0.003997      -0.020314      -0.081465       0.084054       0.039067      -0.011407      -0.011512       0.048772      -0.134752      -0.047846      -0.022765       0.070611              6.764745       4.747536      -2.119502       0.708965       7.124009      -0.020195       8.422690          -0.000000
          149              N      14.437766       4.183916      12.294930      -0.345180      42.542491 0.61851337E+03  0.15640277E+05                                10.198406                            8.049254      -0.121167       1.955327                    0.998912      30.262474      85.836339       0.616620       0.392820      -1.096458       0.052486       0.099999       0.007158       0.113163       0.003381      -0.027123      -0.031868       0.025973       0.026208      -0.042293      -0.004290       0.046583             11.844868       8.782739       1.194021      -2.017346      14.263925       6.115540      12.487941           0.000002
          150              N       4.771428       2.599178      10.106411      -0.311265      38.886581 0.59191395E+03  0.14865898E+05                                 9.735126                            7.958609      -0.294292       1.916345                    0.997109      29.888710      85.645460       0.607752       0.401280      -1.086097       0.048569       0.030704      -0.093043       0.109356      -0.026409       0.034856       0.012415       0.004157       0.033419      -0.050679       0.009925       0.040754             11.065684      15.860292       1.312519      -1.303110       6.223243      -0.467924      11.113519           0.000001
          151              N       6.853990       3.172833       9.464011      -0.308695      41.367041 0.58608323E+03  0.14683647E+05                                10.142196                            7.893463      -0.345784       1.890537                    0.998103      30.084560      86.112670       0.613231       0.398664      -1.087832      -0.096918      -0.018053      -0.047193       0.109298      -0.003609       0.008318      -0.007654      -0.044825       0.090680      -0.038689       0.005002       0.033687             12.046376      18.131975       3.909589      -1.246534       6.999189      -1.012258      11.007965           0.000001
          152              N       6.555847       2.482252      11.750004       0.481053      20.412405 0.23597530E+03  0.47122587E+04                                 6.215852                            5.000348       0.034168       2.113828                    0.999310      20.802165      53.263394       0.771931       0.397343      -1.088081       0.028140      -0.016590       0.073598       0.080522       0.003247      -0.010081       0.025353      -0.070092      -0.093452      -0.043113      -0.014733       0.057846              6.705739       8.553570       0.786655      -0.094765       4.251827      -1.067405       7.311818           0.000001
          153              N       9.854337      12.351525      12.207935      -0.309647      39.811987 0.56464519E+03  0.13982929E+05                                 9.787155                            7.710689      -0.239024       1.927378                    0.998289      29.639529      83.710867       0.626385       0.394859      -1.092972      -0.037697      -0.087169      -0.057282       0.110908      -0.021261      -0.013109      -0.006187       0.061938       0.093538      -0.054296       0.015347       0.038949             11.369524       7.900135       4.783271      -0.905456      14.144704      -2.194808      12.063734          -0.000001
          154              N       8.810834      10.402650      12.654721      -0.318626      40.340034 0.58030363E+03  0.14464692E+05                                 9.889046                            7.821635      -0.251070       1.922533                    0.998142      29.825526      84.423211       0.621557       0.395340      -1.092988       0.041652       0.055138      -0.091083       0.114329      -0.015693       0.016991       0.032981      -0.005483       0.056941      -0.044960       0.002876       0.042084             11.439275       7.502655       4.188107      -0.763383      15.286231      -1.898034      11.528938           0.000000
          155              N       9.422697      11.826333      14.517715       0.469199      20.184338 0.22143372E+03  0.43335283E+04                                 6.068706                            4.758686       0.424013       2.249276                    0.998562      20.319342      50.789657       0.816106       0.383497      -1.102480       0.002913       0.019054       0.081623       0.083868      -0.038464       0.011365      -0.011573       0.049151      -0.132898      -0.047317      -0.022593       0.069910              6.767820       4.749385       2.120739      -0.709185       7.127827      -0.019902       8.426249          -0.000000
          156              N       8.875362       6.895259      12.655885      -0.345696      42.571315 0.61902830E+03  0.15656476E+05                                10.202838                            8.052374      -0.124205       1.954308                    0.998919      30.273905      85.876074       0.616530       0.392797      -1.096479       0.052760      -0.099986      -0.007176       0.113280      -0.002911       0.027398      -0.031336       0.026525       0.023660      -0.042283      -0.003813       0.046096             11.850503       8.785460      -1.194696       2.017285      14.273289       6.119840      12.492761           0.000002
          157              N      10.333823       8.479997      14.844405      -0.310554      38.828760 0.59091265E+03  0.14833692E+05                                 9.723751                            7.950651      -0.290442       1.917797                    0.997044      29.860784      85.530430       0.608229       0.401156      -1.086238       0.048566      -0.030689       0.093966       0.110137       0.026233      -0.034636       0.012630       0.003695       0.035709      -0.050662       0.010098       0.040564             11.050745      15.834893      -1.309674       1.298487       6.216276      -0.467313      11.101067           0.000001
          158              N      12.416386       7.906342      15.486805      -0.308723      41.291483 0.58494321E+03  0.14645790E+05                                10.124704                            7.882109      -0.339686       1.892896                    0.998045      30.048047      85.939396       0.614193       0.398293      -1.088246      -0.096260       0.018134       0.046802       0.108560       0.003841      -0.008383      -0.007836      -0.046432       0.090000      -0.039408       0.005715       0.033693             12.022431      18.088988      -3.899082       1.242013       6.987087      -1.010569      10.991218           0.000001
          159              N      12.118240       8.596923      13.200811       0.478992      20.435665 0.23630241E+03  0.47202296E+04                                 6.218852                            5.002562       0.032071       2.112883                    0.999297      20.818370      53.305797       0.772081       0.397144      -1.088262       0.029914       0.017017      -0.073685       0.081326      -0.003355       0.009473       0.024880      -0.070895      -0.096394      -0.043192      -0.015168       0.058361              6.709006       8.557836      -0.787213       0.094903       4.253809      -1.068081       7.315374           0.000001
          160              N      12.395239      13.471656      10.959396      -0.309271      39.820106 0.56476097E+03  0.13987327E+05                                 9.791697                            7.713779      -0.240557       1.926715                    0.998281      29.641118      83.735872       0.625943       0.395094      -1.092746       0.037341      -0.066626      -0.081271       0.111527       0.015320       0.019737      -0.013623      -0.013783      -0.131326      -0.053576       0.014881       0.038695             11.375076       7.903121       0.382209      -4.854832      11.624723      -1.919928      14.597384          -0.000001
          161              N      13.438744      13.705141       8.973644      -0.318878      40.314080 0.57985728E+03  0.14449585E+05                                 9.882174                            7.816498      -0.249167       1.923270                    0.998113      29.813361      84.354249       0.622067       0.395125      -1.093228      -0.041432      -0.084117       0.064598       0.113865      -0.014632       0.017681       0.030364      -0.039625      -0.040420      -0.045540       0.002228       0.043312             11.431069       7.497567       0.305836      -4.241882      11.160103      -1.448720      15.635537           0.000000
          162              N      12.826878      15.711125      10.187584       0.469022      20.180513 0.22138861E+03  0.43321310E+04                                 6.065875                            4.756601       0.434258       2.252518                    0.998686      20.318461      50.773181       0.816752       0.383239      -1.102741      -0.003999       0.083178       0.011378       0.084048      -0.007114       0.040069      -0.006621       0.093740       0.000157      -0.047852      -0.022758       0.070610              6.764735       4.747522       0.475674      -2.183713       8.403168      -0.159299       7.143516          -0.000000
          163              N      13.374219      13.327133       5.486684      -0.345166      42.542394 0.61851201E+03  0.15640240E+05                                10.198412                            8.049260      -0.121228       1.955308                    0.998911      30.262414      85.836270       0.616617       0.392821      -1.096456      -0.052490      -0.017934      -0.098649       0.113174      -0.026603       0.006301      -0.033924       0.007023      -0.030610      -0.042287      -0.004303       0.046591             11.844874       8.782754      -1.876449       1.405111      13.823191       6.163465      12.928679           0.000002
          164              N      11.915755      15.674145       6.825545      -0.311268      38.886597 0.59191449E+03  0.14865915E+05                                 9.735128                            7.958612      -0.294284       1.916347                    0.997109      29.888739      85.645558       0.607752       0.401280      -1.086097      -0.048564       0.089179      -0.040581       0.109353       0.031801      -0.030027       0.010105      -0.017081      -0.030281      -0.050685       0.009926       0.040759             11.065686      15.860293      -1.153584       1.445702      10.955792      -0.982546       6.380973           0.000001
          165              N       9.833192      16.250766       6.185806      -0.308681      41.366644 0.58607639E+03  0.14683448E+05                                10.142186                            7.893458      -0.345778       1.890541                    0.998103      30.084388      86.112386       0.613226       0.398668      -1.087828       0.096928       0.048859       0.012862       0.109305       0.007873      -0.004470      -0.009958      -0.065830       0.027660      -0.038685       0.004993       0.033692             12.046364      18.131960      -0.816574       4.021420      10.743530      -1.419416       7.263602           0.000001
          166              N      10.131340      14.052823       7.119466       0.481055      20.412167 0.23597192E+03  0.47121732E+04                                 6.215809                            5.000316       0.034136       2.113825                    0.999310      20.801977      53.262773       0.771932       0.397343      -1.088080      -0.028145      -0.071369       0.024445       0.080519      -0.009673       0.004317       0.033540       0.005268       0.132656      -0.043107      -0.014734       0.057842              6.705691       8.553509      -0.009179       0.792288       7.046574      -1.371302       4.516989           0.000001
          167              N      12.912557       4.075627      14.107191       0.487528      19.853576 0.22222746E+03  0.43497200E+04                                 6.044469                            4.820785       0.369316       2.242647                    0.999622      19.987837      49.843653       0.797946       0.392165      -1.097152      -0.064809      -0.033136       0.036679       0.081507      -0.044945       0.051420      -0.023113       0.006705       0.001969      -0.056587      -0.024700       0.081287              6.539835       6.045603       1.235488      -1.377131       6.992052       1.885255       6.581851           0.000003
          168              N       9.337026      14.465119       2.526686       0.487528      19.853578 0.22222747E+03  0.43497204E+04                                 6.044469                            4.820786       0.369316       2.242647                    0.999622      19.987838      49.843657       0.797946       0.392165      -1.097152       0.064809       0.033136      -0.036679       0.081507      -0.044945       0.051421      -0.023113       0.006705       0.001968      -0.056587      -0.024700       0.081287              6.539836       6.045603       1.235488      -1.377130       6.992052       1.885255       6.581852           0.000003
          169              N      14.899432      11.537198       5.790253       0.487537      19.853351 0.22222463E+03  0.43496505E+04                                 6.044431                            4.820761       0.369339       2.242654                    0.999622      19.987672      49.843145       0.797946       0.392166      -1.097152       0.064809      -0.032885       0.036910       0.081510       0.046255      -0.050228      -0.023042       0.007414       0.003992      -0.056567      -0.024711       0.081278              6.539792       6.045563      -1.235488       1.377103       6.991825       1.885266       6.581988           0.000003
          170              N       7.350151       7.003548      10.843624       0.487537      19.853352 0.22222464E+03  0.43496505E+04                                 6.044431                            4.820761       0.369338       2.242654                    0.999622      19.987672      49.843144       0.797946       0.392166      -1.097152      -0.064809       0.032885      -0.036910       0.081510       0.046255      -0.050228      -0.023042       0.007414       0.003992      -0.056567      -0.024711       0.081278              6.539792       6.045563      -1.235487       1.377103       6.991825       1.885266       6.581988           0.000003
          171              O       9.918864       6.894266       2.902279      -0.345535      29.588768 0.46178662E+03  0.10684322E+05                                 7.712944                            6.834089       0.359675       2.218979                    0.992977      25.003663      64.425594       0.697990       0.379272      -1.123738      -0.022138      -0.013262      -0.038655       0.046477       0.048468       0.015932       0.066029       0.164275       0.233078      -0.150121       0.038532       0.111588              8.213356       6.766347       0.764658       2.883213       7.525637       1.488037      10.348084          -0.000002
          172              O       8.934318       7.139273       0.979403      -0.322298      29.803427 0.44257623E+03  0.10085700E+05                                 7.658890                            6.599972       0.735170       2.356437                    0.993931      24.192047      60.951498       0.728217       0.369086      -1.136568       0.022978      -0.015649       0.026857       0.038654      -0.048608      -0.000500      -0.112272       0.129093       0.107637      -0.158853       0.045162       0.113691              8.500681       7.345936      -2.418310       2.495056       9.002094      -2.400733       9.154013          -0.000001
          173              O      16.881884       5.753994      15.851918      -0.345004      26.987204 0.41785842E+03  0.94501388E+04                                 7.225276                            6.465872       0.380041       2.212232                    0.995719      25.160227      64.557289       0.721840       0.375194      -1.124301       0.033655       0.037745      -0.011197       0.051795       0.133047      -0.048967       0.021821       0.006915       0.189923      -0.175206       0.063723       0.111483              7.559394       8.159914       2.576146      -1.537899       7.711380      -1.632346       6.806888           0.000002
          174              O      12.473127       4.641928      15.097406      -0.337747      25.353920 0.36788559E+03  0.80469130E+04                                 6.864405                            6.003503       0.726871       2.337466                    0.996177      24.479092      61.462859       0.762187       0.367391      -1.131952       0.020728      -0.013549      -0.044494       0.050921      -0.132776       0.028858       0.060154       0.001115       0.268507      -0.191723       0.073042       0.118681              7.295560       6.171868      -0.829851      -1.324856       6.434194       2.679784       9.280617           0.000005
          175              O       7.778459       6.408757      15.376855      -0.350244      28.236417 0.42415958E+03  0.96247023E+04                                 7.454825                            6.504435       0.334491       2.192691                    0.995886      25.291711      64.916995       0.721650       0.374043      -1.125621      -0.045377       0.007832      -0.003894       0.046212      -0.010253      -0.003183       0.076976       0.267804       0.063870      -0.175005       0.050893       0.124112              8.009024      12.709989      -0.889703      -1.567435       5.426133       0.122439       5.890949           0.000002
          176              O      12.330727       3.630574       6.540108      -0.346380      29.626934 0.46256294E+03  0.10707260E+05                                 7.721098                            6.841247       0.359769       2.218643                    0.993045      25.018705      64.488799       0.697377       0.379429      -1.123572       0.021811      -0.039213      -0.008404       0.045651      -0.020831      -0.046244       0.042899      -0.045909      -0.398728      -0.150023       0.038841       0.111181              8.222251       6.773596      -2.952489      -0.448828      10.645099       1.151072       7.248057          -0.000002
          177              O      13.315274       1.745453       6.991551      -0.321632      29.794658 0.44239969E+03  0.10080612E+05                                 7.657432                            6.598638       0.734818       2.356414                    0.993950      24.188007      60.936930       0.728298       0.369084      -1.136576      -0.022609       0.025431      -0.018748       0.038850       0.005848       0.048101      -0.122378       0.035971      -0.170584      -0.158743       0.045117       0.113625              8.499317       7.345162      -2.218838       2.673428       8.635010      -2.360640       9.517778          -0.000001
          178              O      16.492496      16.381061       4.006602      -0.346382      27.032139 0.41878656E+03  0.94767787E+04                                 7.234638                            6.474306       0.377960       2.211211                    0.995676      25.178767      64.632915       0.721129       0.375340      -1.124145      -0.032956      -0.005991       0.038062       0.050702       0.034182      -0.137302       0.011391      -0.095149      -0.115043      -0.175000       0.064104       0.110896              7.569195       8.170132       1.252122      -2.730767       6.475063      -1.499113       8.062389           0.000002
          179              O       9.776454      15.510751       2.982620      -0.338345      25.344768 0.36771512E+03  0.80420230E+04                                 6.861696                            6.001213       0.723697       2.336565                    0.996207      24.478469      61.451136       0.762526       0.367280      -1.132069      -0.020753      -0.045045      -0.008213       0.050271      -0.014108       0.134909       0.043741      -0.144115      -0.169852      -0.191152       0.073108       0.118045              7.292650       6.169365       1.405891       0.681641       9.819519       2.310042       5.889066           0.000005
          180              O      14.471120      15.979565       4.708884      -0.349880      28.201686 0.42350569E+03  0.96057000E+04                                 7.447166                            6.497985       0.339372       2.194560                    0.995911      25.279687      64.861946       0.722282       0.373878      -1.125799       0.045854      -0.002766       0.008281       0.046677       0.004729       0.009782       0.057046       0.087741      -0.477876      -0.174976       0.050541       0.124435              8.000764      12.696948       1.652175       0.714396       5.905564       0.069824       5.399780           0.000002
          181              O      12.330721       5.639799       1.776831      -0.345536      29.589036 0.46179171E+03  0.10684473E+05                                 7.713002                            6.834138       0.359624       2.218961                    0.992976      25.003764      64.426034       0.697986       0.379274      -1.123737       0.022139       0.039864       0.009005       0.046480       0.021079       0.046461       0.043132      -0.046269      -0.398563      -0.150120       0.038533       0.111587              8.213421       6.766395       2.949007       0.448491      10.635025       1.149931       7.238843          -0.000002
          182              O      13.315263       7.524920       1.325387      -0.322298      29.803383 0.44257511E+03  0.10085668E+05                                 7.658883                            6.599965       0.735164       2.356437                    0.993931      24.192021      60.951409       0.728217       0.369086      -1.136568      -0.022980      -0.025004       0.018461       0.038653      -0.005752      -0.048273      -0.122363       0.036244      -0.170908      -0.158848       0.045161       0.113688              8.500673       7.345913       2.219006      -2.673845       8.636217      -2.360955       9.519889          -0.000001
          183              O      10.930105       9.621256       4.310337      -0.345007      26.987095 0.41785613E+03  0.94500691E+04                                 7.225238                            6.465835       0.379938       2.212197                    0.995717      25.160233      64.557128       0.721845       0.375192      -1.124303      -0.033652       0.007051      -0.038734       0.051793      -0.034294       0.137557       0.010734      -0.095041      -0.115949      -0.175201       0.063722       0.111480              7.559357       8.159882      -1.250385       2.727293       6.466560      -1.496975       8.051630           0.000002
          184              O      15.338863      10.491566       5.334318      -0.337749      25.353842 0.36788454E+03  0.80468825E+04                                 6.864385                            6.003488       0.726885       2.337471                    0.996178      24.479084      61.462765       0.762189       0.367390      -1.131953      -0.020729       0.045694       0.008657       0.050918       0.014336      -0.135123       0.044260      -0.145050      -0.169985      -0.191728       0.073046       0.118682              7.295537       6.171845      -1.406796      -0.681768       9.823321       2.311232       5.891445           0.000005
          185              O       8.908728      10.022752       3.608054      -0.350261      28.236765 0.42416560E+03  0.96248753E+04                                 7.454897                            6.504489       0.334536       2.192703                    0.995886      25.291823      64.917458       0.721646       0.374044      -1.125620       0.045366       0.003021      -0.008200       0.046200      -0.004274      -0.009848       0.057359       0.087347      -0.477465      -0.175007       0.050901       0.124106              8.009110      12.710147      -1.654455      -0.715062       5.911884       0.069625       5.405301           0.000002
          186              O       9.918871       2.376107       5.414660      -0.346380      29.626925 0.46256283E+03  0.10707256E+05                                 7.721095                            6.841246       0.359740       2.218636                    0.993046      25.018697      64.488765       0.697377       0.379429      -1.123572      -0.021816       0.012589       0.038078       0.045655      -0.048230      -0.015706       0.065789       0.164589       0.232785      -0.150026       0.038844       0.111182              8.222247       6.773591      -0.765375      -2.886660       7.535171       1.489249      10.357977          -0.000002
          187              O       8.934328       2.131100       7.337536      -0.321641      29.794770 0.44240170E+03  0.10080667E+05                                 7.657438                            6.598642       0.734817       2.356413                    0.993950      24.188105      60.937159       0.728299       0.369083      -1.136578       0.022598       0.015874      -0.027302       0.038833       0.048435       0.000622      -0.112272       0.128808       0.107910      -0.158734       0.045128       0.113606              8.499323       7.345153       2.417888      -2.494839       9.000075      -2.400346       9.152741          -0.000001
          188              O      11.319481       5.325181       9.098897      -0.346380      27.031900 0.41878183E+03  0.94766413E+04                                 7.234584                            6.474259       0.378084       2.211253                    0.995678      25.178673      64.632483       0.721134       0.375339      -1.124146       0.032954      -0.037193       0.010070       0.050702      -0.132805       0.048825       0.022418       0.006275       0.189209      -0.175002       0.064102       0.110900              7.569138       8.170074      -2.579382       1.539978       7.721554      -1.634649       6.815788           0.000002
          189              O       6.910722       6.437247       9.853410      -0.338348      25.344711 0.36771437E+03  0.80420010E+04                                 6.861676                            6.001199       0.723761       2.336585                    0.996209      24.478491      61.451131       0.762528       0.367280      -1.132070       0.020754       0.013032       0.043891       0.050269       0.132598      -0.028612       0.059591       0.001636       0.267399      -0.191159       0.073113       0.118047              7.292627       6.169347       0.829627       1.323949       6.431512       2.678450       9.277021           0.000005
          190              O      13.340859       4.670418       9.573961      -0.349879      28.201746 0.42350698E+03  0.96057370E+04                                 7.447180                            6.497999       0.339476       2.194593                    0.995912      25.279698      64.862016       0.722281       0.373878      -1.125799      -0.045856      -0.007936       0.003647       0.046681       0.010236       0.003646       0.076683       0.268271       0.063689      -0.174980       0.050541       0.124439              8.000779      12.696967       0.888822       1.565268       5.420713       0.122552       5.884657           0.000002
          191              O      12.330719      11.646480      13.731598      -0.345535      29.588768 0.46178663E+03  0.10684322E+05                                 7.712944                            6.834089       0.359675       2.218979                    0.992977      25.003663      64.425595       0.697990       0.379272      -1.123738       0.022138       0.013262       0.038655       0.046477       0.048468       0.015932       0.066029       0.164275       0.233078      -0.150121       0.038532       0.111588              8.213356       6.766347       0.764658       2.883212       7.525637       1.488036      10.348084          -0.000002
          192              O      13.315265      11.401473      15.654474      -0.322298      29.803424 0.44257619E+03  0.10085698E+05                                 7.658890                            6.599972       0.735170       2.356437                    0.993931      24.192046      60.951494       0.728217       0.369086      -1.136568      -0.022978       0.015649      -0.026857       0.038654      -0.048608      -0.000500      -0.112272       0.129094       0.107637      -0.158853       0.045162       0.113691              8.500680       7.345935      -2.418309       2.495056       9.002093      -2.400732       9.154012          -0.000001
          193              O       5.367699      12.786752       0.781959      -0.345004      26.987213 0.41785860E+03  0.94501441E+04                                 7.225278                            6.465874       0.380039       2.212231                    0.995719      25.160232      64.557308       0.721839       0.375194      -1.124301      -0.033655      -0.037745       0.011197       0.051795       0.133047      -0.048967       0.021821       0.006915       0.189922      -0.175206       0.063723       0.111483              7.559395       8.159915       2.576146      -1.537900       7.711382      -1.632347       6.806889           0.000002
          194              O       9.776456      13.898818       1.536471      -0.337747      25.353928 0.36788575E+03  0.80469175E+04                                 6.864408                            6.003505       0.726871       2.337466                    0.996177      24.479093      61.462869       0.762187       0.367391      -1.131952      -0.020728       0.013549       0.044494       0.050921      -0.132776       0.028858       0.060154       0.001115       0.268507      -0.191723       0.073043       0.118681              7.295562       6.171869      -0.829851      -1.324857       6.434196       2.679784       9.280620           0.000005
          195              O      14.471124      12.131989       1.257022      -0.350244      28.236386 0.42415896E+03  0.96246844E+04                                 7.454820                            6.504430       0.334494       2.192692                    0.995886      25.291693      64.916931       0.721651       0.374043      -1.125621       0.045377      -0.007832       0.003895       0.046212      -0.010253      -0.003184       0.076976       0.267804       0.063870      -0.175005       0.050893       0.124112              8.009018      12.709980      -0.889704      -1.567434       5.426128       0.122440       5.890945           0.000002
          196              O       9.918856      14.910172      10.093769      -0.346380      29.626936 0.46256301E+03  0.10707262E+05                                 7.721099                            6.841248       0.359769       2.218643                    0.993045      25.018707      64.488805       0.697377       0.379429      -1.123572      -0.021811       0.039213       0.008404       0.045651      -0.020831      -0.046244       0.042899      -0.045909      -0.398728      -0.150023       0.038841       0.111181              8.222251       6.773596      -2.952489      -0.448828      10.645099       1.151072       7.248058          -0.000002
          197              O       8.934309      16.795293       9.642326      -0.321632      29.794654 0.44239961E+03  0.10080610E+05                                 7.657431                            6.598638       0.734819       2.356414                    0.993950      24.188005      60.936924       0.728298       0.369084      -1.136576       0.022609      -0.025430       0.018748       0.038850       0.005848       0.048101      -0.122378       0.035971      -0.170584      -0.158743       0.045117       0.113625              8.499316       7.345162      -2.218838       2.673427       8.635009      -2.360639       9.517777          -0.000001
          198              O       5.757087       2.159685      12.627275      -0.346382      27.032148 0.41878674E+03  0.94767840E+04                                 7.234640                            6.474307       0.377958       2.211210                    0.995676      25.178773      64.632935       0.721129       0.375340      -1.124145       0.032956       0.005991      -0.038062       0.050702       0.034182      -0.137302       0.011391      -0.095149      -0.115042      -0.175000       0.064104       0.110896              7.569196       8.170133       1.252123      -2.730767       6.475064      -1.499113       8.062391           0.000002
          199              O      12.473129       3.029995      13.651257      -0.338345      25.344769 0.36771517E+03  0.80420244E+04                                 6.861697                            6.001214       0.723698       2.336565                    0.996207      24.478467      61.451135       0.762525       0.367281      -1.132069       0.020753       0.045045       0.008213       0.050271      -0.014108       0.134909       0.043741      -0.144115      -0.169852      -0.191152       0.073108       0.118044              7.292651       6.169366       1.405891       0.681641       9.819520       2.310042       5.889067           0.000005
          200              O       7.778463       2.561181      11.924993      -0.349879      28.201656 0.42350508E+03  0.96056822E+04                                 7.447160                            6.497980       0.339375       2.194561                    0.995911      25.279671      64.861885       0.722283       0.373878      -1.125799      -0.045853       0.002766      -0.008281       0.046677       0.004730       0.009782       0.057047       0.087741      -0.477876      -0.174976       0.050541       0.124435              8.000758      12.696938       1.652174       0.714396       5.905560       0.069825       5.399776           0.000002
          201              O       9.918862      12.900947      14.857046      -0.345536      29.589032 0.46179166E+03  0.10684472E+05                                 7.713002                            6.834138       0.359624       2.218961                    0.992976      25.003762      64.426030       0.697986       0.379274      -1.123737      -0.022139      -0.039864      -0.009005       0.046480       0.021079       0.046461       0.043132      -0.046269      -0.398563      -0.150120       0.038533       0.111587              8.213421       6.766395       2.949007       0.448491      10.635024       1.149931       7.238842          -0.000002
          202              O       8.934320      11.015826      15.308490      -0.322297      29.803378 0.44257504E+03  0.10085666E+05                                 7.658882                            6.599964       0.735164       2.356437                    0.993931      24.192019      60.951403       0.728217       0.369086      -1.136568       0.022980       0.025004      -0.018461       0.038653      -0.005752      -0.048273      -0.122363       0.036244      -0.170908      -0.158848       0.045160       0.113688              8.500672       7.345912       2.219005      -2.673845       8.636216      -2.360955       9.519888          -0.000001
          203              O      11.319478       8.919490      12.323540      -0.345006      26.987097 0.41785619E+03  0.94500707E+04                                 7.225238                            6.465835       0.379937       2.212196                    0.995717      25.160236      64.557138       0.721845       0.375192      -1.124303       0.033652      -0.007050       0.038734       0.051793      -0.034294       0.137557       0.010734      -0.095041      -0.115949      -0.175201       0.063722       0.111480              7.559357       8.159882      -1.250386       2.727293       6.466560      -1.496975       8.051631           0.000002
          204              O       6.910720       8.049180      11.299559      -0.337750      25.353841 0.36788453E+03  0.80468821E+04                                 6.864385                            6.003488       0.726885       2.337471                    0.996178      24.479083      61.462762       0.762189       0.367390      -1.131953       0.020729      -0.045694      -0.008657       0.050918       0.014336      -0.135123       0.044260      -0.145050      -0.169985      -0.191728       0.073047       0.118682              7.295536       6.171845      -1.406797      -0.681768       9.823320       2.311232       5.891444           0.000005
          205              O      13.340855       8.517994      13.025823      -0.350260      28.236736 0.42416502E+03  0.96248587E+04                                 7.454892                            6.504485       0.334538       2.192704                    0.995886      25.291805      64.917397       0.721646       0.374044      -1.125620      -0.045366      -0.003021       0.008200       0.046200      -0.004274      -0.009848       0.057360       0.087347      -0.477465      -0.175008       0.050901       0.124106              8.009106      12.710139      -1.654455      -0.715063       5.911881       0.069625       5.405297           0.000002
          206              O      12.330712      16.164639      11.219217      -0.346380      29.626921 0.46256277E+03  0.10707255E+05                                 7.721095                            6.841245       0.359741       2.218636                    0.993046      25.018696      64.488761       0.697377       0.379429      -1.123572       0.021816      -0.012589      -0.038078       0.045655      -0.048230      -0.015706       0.065789       0.164589       0.232785      -0.150026       0.038844       0.111182              8.222246       6.773590      -0.765375      -2.886659       7.535171       1.489249      10.357976          -0.000002
          207              O      13.315255      16.409646       9.296341      -0.321641      29.794763 0.44240159E+03  0.10080664E+05                                 7.657437                            6.598642       0.734818       2.356413                    0.993950      24.188102      60.937150       0.728299       0.369083      -1.136578      -0.022598      -0.015874       0.027302       0.038833       0.048435       0.000622      -0.112272       0.128808       0.107910      -0.158734       0.045128       0.113606              8.499322       7.345152       2.417887      -2.494839       9.000073      -2.400345       9.152740          -0.000001
          208              O      10.930102      13.215565       7.534980      -0.346380      27.031911 0.41878206E+03  0.94766477E+04                                 7.234586                            6.474261       0.378082       2.211252                    0.995678      25.178679      64.632505       0.721134       0.375339      -1.124146      -0.032954       0.037193      -0.010070       0.050702      -0.132805       0.048825       0.022418       0.006274       0.189208      -0.175002       0.064102       0.110900              7.569140       8.170076      -2.579383       1.539979       7.721556      -1.634649       6.815790           0.000002
          209              O      15.338861      12.103499       6.780467      -0.338348      25.344711 0.36771438E+03  0.80420014E+04                                 6.861677                            6.001200       0.723761       2.336585                    0.996209      24.478487      61.451125       0.762528       0.367280      -1.132070      -0.020754      -0.013032      -0.043891       0.050269       0.132598      -0.028612       0.059591       0.001636       0.267399      -0.191159       0.073113       0.118047              7.292627       6.169348       0.829627       1.323950       6.431512       2.678450       9.277022           0.000005
          210              O       8.908724      13.870328       7.059916      -0.349878      28.201723 0.42350649E+03  0.96057231E+04                                 7.447176                            6.497995       0.339479       2.194594                    0.995912      25.279683      64.861964       0.722281       0.373878      -1.125799       0.045856       0.007936      -0.003647       0.046681       0.010236       0.003647       0.076684       0.268271       0.063689      -0.174980       0.050541       0.124439              8.000775      12.696961       0.888823       1.565268       5.420710       0.122552       5.884654           0.000002

******************************************************
Auxiliary information for the entire system
The total spin magnetic moment of the unit cell is   0.000227
The total net atomic charge of the unit cell is   -0.000007
Accuracy of reproducing the electrostatic potential in the unit cell:
  The inner radius (bohr) =    5.0000
  The outer radius (bohr) =   12.0000
  Valid grid points have density less than (e/(bohr^3)) =    0.0001
  The number of valid grid points were=        87090
  The rms potential error without charges in kcal/mol is=      8.05525
  The rms potential error with partial charges in kcal/mol is=      1.43084
  The RRMSE value at monopole order=      0.17763
  The rms potential error with partial charges and cloud penetration in kcal/mol is=      1.41791
  The RRMSE value at monopole order with cloud penetration is=      0.17602
  The rms potential error with partial charges and atomic dipoles in kcal/mol is=      1.60780
  The RRMSE value at dipole order=      0.19960
  The rms potential error with partial charges, atomic dipoles and cloud penetration in kcal/mol is=      1.59480
  The RRMSE value at dipole order with cloud penetration=      0.19798

******************************************************
The electron densities and ab initio electrostatic potential were computed in VASP using the PBE functional and
projector augmented wave method. See the main text of the journal article for a description of computational details.
The atomic charges, dipoles, and quadrupoles were computed with the DDEC6 method as described in
(a) T. A. Manz and N. Gabaldon Limas, RSC Adv. 6 (2016) 47771-47801 DOI: 10.1039/c6ra04656h
(b) N. Gabaldon Limas and T. A. Manz, RSC Adv. 8 (2018) 2678-2707 DOI: 10.1039/c7ra11829e.
For each atom in the material, the electron cloud parameters were fit to the spherically averaged atom-in-material
electron density using radial positions for which this density was between 10^-4 and 10^-2 electrons per cubic bohr.
The polarizabilities, dispersion coefficients, and quantum Drude oscillator (QDO) parameters were fit using the MCLF method.
The magnetic structure of the system was optimized in VASP from the default ferromagnetic initial guess using spin polarization.
The atomic spin moments (ASMs) were computed on this optimized magnetic structure using the DDEC6 partition as inputs
to the method of T. A. Manz and D. S. Sholl, J. Chem. Theory Comput. 7 (2011) 4146-4164 DOI: 10.1021/ct200539n.
The RMSE and RRMSE were computed using a uniform grid with Ewald summation.
