# Supplementary material for: A collection of forcefield precursors for metal–organic frameworks
Source: RSC Adv. 2019 Nov 13;9(63):36492–507. doi: 10.1039/c9ra07327b (PMC9075174; doi:10.1039/c9ra07327b)
Supplement: RA-009-C9RA07327B-s4183 [file RA-009-C9RA07327B-s4183.xyz]

  600
jmolscript: load "" {1 1 1} spacegroup "x,y,z" unitcell [{     26.131500     0.000000     0.000000 }, {     -8.710405    24.637048     0.000000 }, {     -8.710405   -12.318323    21.336426 }]
Cd    -4.355101     6.955334    18.239870     0.787028
Cd    16.719692    10.530766     3.096556     0.787079
Cd    -4.355161    -0.795770    13.764769     0.787028
Cd     9.411951     7.947121     7.571657     0.787045
Cd    13.065791     0.000058     6.193111     0.787029
Cd    -0.701261     9.734937    10.668213     0.787046
Cd    13.065851     0.000143    15.143315     0.787029
Cd    -8.009002    14.902312    10.668213     0.787079
Cd     4.355345    -6.954990    18.239870     0.787079
Cd     8.009245    16.690070     7.571657     0.787029
Cd     4.355345     0.796030    13.764769     0.787046
Cd     0.701445    14.106341     3.096556     0.787028
Cd    13.065791     5.363391     3.096556     0.787028
Cd    -8.009002     1.787959    18.239870     0.787079
Cd    13.065851    13.114495     7.571657     0.787028
Cd    -0.701261     4.371604    13.764769     0.787045
Cd    -4.355101    12.318667    15.143315     0.787029
Cd     9.411951     2.583788    10.668213     0.787046
Cd    -4.355161    12.318582     6.193111     0.787029
Cd    16.719692    -2.583587    10.668213     0.787079
Cd     4.355345    19.273715     3.096556     0.787079
Cd     0.701445    -4.371345    13.764769     0.787029
Cd     4.355345    11.522695     7.571657     0.787046
Cd     8.009245    -1.787616    18.239870     0.787028
H     -6.086769     6.706349    15.323821     0.112611
H     -7.311433     8.134103    19.324401     0.113715
H     17.062202     8.815192     6.012605     0.112680
H     18.816467     8.136404     2.012025     0.113699
H     -6.041512     1.870070    12.494611     0.112639
H     -3.039896    -0.814154    10.670347     0.113693
H     12.487460     7.245839     8.841815     0.112632
H      8.956243     9.181096    10.666079     0.113705
H     11.334146    -2.400806     7.866740     0.112639
H     10.109439     0.349890     4.630004     0.113693
H     -0.358751    13.118097    10.695950     0.112632
H      1.395549     9.992912    13.284059     0.113705
H     11.379478    -2.432782    13.469686     0.112611
H     14.381137    -2.670499    16.706422     0.113715
H     -4.933493    16.352941    10.640476     0.112680
H     -8.464745    16.965147     8.052367     0.113699
H      2.623716    -4.305141    19.482291     0.112680
H      1.398999    -8.483591    18.718447     0.113699
H      8.351716    15.022484     4.627871     0.112611
H     10.106035    18.826457     6.040342     0.113716
H      2.669011     0.563114    16.708555     0.112632
H      5.670651     3.485055    15.296084     0.113705
H      3.776937    13.356993     1.854135     0.112639
H      0.245695    10.809529     2.617979     0.113693
H      0.358974    15.821969     6.012605     0.112611
H     -1.395345    16.500682     2.012025     0.113715
H      6.086974    -6.706060    15.323821     0.112680
H      7.311691    -8.133739    19.324401     0.113699
H      4.933753    17.391375     8.841815     0.112639
H      8.464995    15.456153    10.666079     0.113693
H      6.041679    -1.869834    12.494611     0.112632
H      3.040039     0.814355    10.670347     0.113705
H     14.752202     2.433035    13.469686     0.112639
H     11.750586     2.670813    16.706422     0.113693
H     -3.776770     8.284308    10.640476     0.112632
H     -0.245553     7.672053     8.052367     0.113705
H     14.797459     2.400954     7.866740     0.112611
H     16.022123    -0.349802     4.630004     0.113715
H     -8.351512    11.519153    10.695950     0.112680
H    -10.105777    14.644386    13.284059     0.113699
H     13.644183    11.280090     1.854135     0.112680
H     17.175435    13.827568     2.617979     0.113699
H     -2.668788    -0.562799    16.708555     0.112611
H     -5.670447    -3.484766    15.296084     0.113715
H      9.069441     9.614652     4.627871     0.112632
H      7.315141     5.810705     6.040342     0.113705
H     -2.623456     4.305508    19.482291     0.112639
H     -1.398749     8.483944    18.718447     0.113693
H     14.797459     5.612376     6.012605     0.112611
H     16.022123     4.184622     2.012025     0.113715
H     -8.351512     3.503533    15.323821     0.112680
H    -10.105777     4.182321    19.324401     0.113699
H     14.752202    10.448655     8.841815     0.112639
H     11.750586    13.132879    10.666079     0.113693
H     -3.776770     5.072886    12.494611     0.112632
H     -0.245553     3.137629    10.670347     0.113705
H     -2.623456    14.719531    13.469686     0.112640
H     -1.398749    11.968835    16.706422     0.113693
H      9.069441    -0.799372    10.640476     0.112632
H      7.315141     2.325813     8.052367     0.113705
H     -2.668788    14.751507     7.866740     0.112611
H     -5.670447    14.989224     4.630004     0.113715
H     13.644183    -4.034216    10.695950     0.112680
H     17.175435    -4.646422    13.284059     0.113699
H      6.086974    16.623866     1.854135     0.112680
H      7.311691    20.802316     2.617979     0.113699
H      0.358974    -2.703759    16.708555     0.112611
H     -1.395345    -6.507732    15.296084     0.113715
H      6.041679    11.755611     4.627871     0.112632
H      3.040039     8.833670     6.040342     0.113705
H      4.933753    -1.038268    19.482291     0.112639
H      8.464995     1.509196    18.718447     0.113693
H      8.351716    -3.503244    15.323821     0.112611
H     10.106035    -4.181957    19.324401     0.113715
H      2.623716    19.024785     6.012605     0.112680
H      1.398999    20.452464     2.012025     0.113699
H      3.776937    -5.072650    12.494611     0.112640
H      0.245695    -3.137428    10.670347     0.113693
H      2.669011    14.188559     8.841815     0.112632
H      5.670651    11.504370    10.666079     0.113705
H     -6.041512     9.885690     7.866740     0.112640
H     -3.039896     9.647912     4.630004     0.113693
H     12.487460     4.034417    10.695950     0.112632
H      8.956243     4.646672    13.284059     0.113705
H     -6.086769     9.917771    13.469686     0.112611
H     -7.311433    12.668527    16.706422     0.113715
H     17.062202     0.799572    10.640476     0.112680
H     18.816467    -2.325661     8.052367     0.113699
H     -4.933493     1.038635    19.482291     0.112680
H     -8.464745    -1.508843    18.718447     0.113699
H     11.379478    12.881524     4.627871     0.112611
H     14.381137    15.803491     6.040342     0.113715
H     -0.358751     2.704073    16.708555     0.112632
H      1.395549     6.508020    15.296084     0.113705
H     11.334146     8.013217     1.854135     0.112639
H     10.109439     3.834781     2.617979     0.113693
H     -5.839409     5.947507    13.134704     0.130383
H     16.264334     8.795503     8.201722     0.130376
H     -7.553644     3.523222    13.134704     0.130376
H     14.550099     6.371218     8.201722     0.130383
H     11.581530    -3.917200     9.618461     0.130376
H     -1.156632    15.023762     9.618461     0.130383
H      9.867322    -2.705037    11.717965     0.130383
H     -2.870840    16.235925    11.717965     0.130376
H      2.871106    -2.029905    19.919687     0.130376
H      7.553820    13.136507     3.516243     0.130383
H      1.156870    -0.817782    17.820183     0.130383
H      5.839584    14.348630     1.416739     0.130376
H      1.156870    15.841699     8.201722     0.130383
H      5.839584    -5.947260    13.134704     0.130376
H      2.871106    18.265985     8.201722     0.130376
H      7.553820    -3.522974    13.134704     0.130383
H     16.264334     2.705258    11.717965     0.130376
H     -5.839409     8.401344    11.717965     0.130383
H     14.550099     3.917381     9.618461     0.130383
H     -7.553644     9.613467     9.618461     0.130376
H     11.581530    10.288445     1.416739     0.130376
H     -1.156632     0.818118    17.820183     0.130383
H      9.867322    11.500607     3.516243     0.130383
H     -2.870840     2.030280    19.919687     0.130376
H      0.282300    20.805987     0.000000     0.127792
H     19.522000     7.201409     0.000000     0.127792
H     -1.191539    -1.685084     9.554452     0.127795
H      7.519023    10.633461    11.781974     0.127801
H      8.992750     1.915562     3.317814     0.127795
H      2.101107     8.717962    15.099789     0.127801
H     -9.901988    -3.201415    18.018612     0.127792
H     -9.901988    17.205341     6.236637     0.127792
H      0.282300   -10.402824    18.018612     0.127792
H     19.522000    -3.600646     6.236637     0.127792
H      7.519023     4.886901    15.099789     0.127801
H     -1.191539     9.116971     3.317814     0.127795
H     -2.100905    17.435639     0.000000     0.127792
H     17.138795     3.831061     0.000000     0.127792
H      9.902229    14.003809    11.781974     0.127795
H      1.191667     1.685264     9.554452     0.127801
H      9.902229     3.201754    18.018612     0.127795
H      1.191667     7.431824     6.236637     0.127801
H     17.138795    -1.915499     3.317814     0.127792
H     -2.100905    -8.717677    15.099789     0.127792
H     -7.518822    15.520140     3.317814     0.127792
H     -7.518822    -4.886616    15.099789     0.127792
H      6.609583     3.600763     6.236637     0.127801
H     -0.282060    10.403163    18.018612     0.127795
C     -5.269728     6.357732    15.044314     0.151064
C     -6.874161     8.009694    20.137319     0.158331
C     16.461181     9.469309     6.292112     0.150920
C     18.553406     8.507184     1.199107     0.158342
C     -6.377732     1.878701    13.363004     0.150976
C     -2.463261    -1.406671    11.099209     0.158358
C     12.607658     6.931709     7.973422     0.151012
C      8.205396     9.527243    10.237217     0.158332
C     12.151193    -2.468554     8.308404     0.150976
C     10.546707     1.116099     4.331294     0.158359
C     -0.959780    13.033093     9.989715     0.151012
C      1.132489     9.103515    13.369405     0.158332
C     11.043252    -1.685051    13.028022     0.151064
C     14.957776    -2.002832    17.005132     0.158331
C     -4.813286    15.757963    11.346711     0.150919
C     -9.215592    16.420668     7.967021     0.158342
C      3.440762    -3.888776    19.320134     0.150920
C      1.836260    -9.125391    18.204239     0.158342
C      7.750692    14.453372     5.054599     0.151064
C      9.842985    19.345074     6.767914     0.158331
C      2.332780    -0.193247    16.281827     0.151012
C      6.247281     3.409905    14.568512     0.158332
C      3.897146    14.266102     2.016292     0.150976
C     -0.505146    11.007863     3.132187     0.158358
C      0.959998    15.167858     6.292112     0.151064
C     -1.132295    16.129887     1.199107     0.158331
C      5.269928    -6.357449    15.044314     0.150919
C      6.874430    -8.009315    20.137319     0.158342
C      4.813544    17.705490     7.973422     0.150976
C      9.215836    15.109998    10.237217     0.158359
C      6.377910    -1.878449    13.363004     0.151012
C      2.463409     1.406880    11.099209     0.158332
C     15.088422     1.685297    13.028022     0.150976
C     11.173951     2.003152    17.005132     0.158359
C     -3.896968     8.879299    11.346711     0.151012
C      0.505294     8.216531     7.967021     0.158332
C     13.980418     2.468710     8.308404     0.151064
C     15.584851    -1.116017     4.331294     0.158331
C     -7.750491    11.604144     9.989715     0.150919
C     -9.842716    15.533785    13.369405     0.158342
C     13.523976    10.370984     2.016292     0.150920
C     17.926282    13.629244     3.132187     0.158342
C     -2.332562     0.193554    16.281827     0.151064
C     -6.247086    -3.409630    14.568512     0.158331
C      9.670470    10.183771     5.054599     0.151012
C      7.578201     5.292102     6.767914     0.158332
C     -3.440503     3.889140    19.320134     0.150976
C     -1.836017     9.125734    18.204239     0.158358
C     13.980418     5.960993     6.292112     0.151064
C     15.584851     4.309031     1.199107     0.158331
C     -7.750491     2.849416    15.044314     0.150920
C     -9.842716     3.811541    20.137319     0.158342
C     15.088422    10.440024     7.973422     0.150976
C     11.173951    13.725396    10.237217     0.158358
C     -3.896968     5.387016    13.363004     0.151012
C      0.505294     2.791482    11.099209     0.158332
C     -3.440503    14.787279    13.028022     0.150976
C     -1.836017    11.202626    17.005132     0.158359
C      9.670470    -0.714368    11.346711     0.151012
C      7.578201     3.215210     7.967021     0.158332
C     -2.332562    14.003776     8.308404     0.151064
C     -6.247086    14.321557     4.331294     0.158331
C     13.523976    -3.439238     9.989715     0.150919
C     17.926282    -4.101943    13.369405     0.158342
C      5.269928    16.207501     2.016292     0.150920
C      6.874430    21.444116     3.132187     0.158342
C      0.959998    -2.134647    16.281827     0.151064
C     -1.132295    -7.026349    14.568512     0.158331
C      6.377910    12.511972     5.054599     0.151012
C      2.463409     8.908820     6.767914     0.158332
C      4.813544    -1.947377    19.320134     0.150976
C      9.215836     1.310862    18.204239     0.158358
C      7.750692    -2.849133    15.044314     0.151064
C      9.842985    -3.811162    20.137319     0.158331
C      3.440762    18.676174     6.292112     0.150919
C      1.836260    20.328040     1.199107     0.158342
C      3.897146    -5.386765    13.363004     0.150976
C     -0.505146    -2.791273    11.099209     0.158359
C      2.332780    14.197174     7.973422     0.151012
C      6.247281    10.911845    10.237217     0.158332
C     -6.377732    10.633428     8.308404     0.150976
C     -2.463261    10.315573     4.331294     0.158359
C     12.607658     3.439426     9.989715     0.151012
C      8.205396     4.102194    13.369405     0.158332
C     -5.269728     9.850015    13.028022     0.151064
C     -6.874161    13.434742    17.005132     0.158331
C     16.461181     0.714581    11.346711     0.150919
C     18.553406    -3.215060     7.967021     0.158342
C     -4.813286     1.947741    19.320134     0.150920
C     -9.215592    -1.310519    18.204239     0.158342
C     11.043252    12.125171     5.054599     0.151064
C     14.957776    15.728355     6.767914     0.158331
C     -0.959780     2.134954    16.281827     0.151012
C      1.132489     7.026623    14.568512     0.158332
C     12.151193     8.429585     2.016292     0.150976
C     10.546707     3.192991     3.132187     0.158358
C     -1.942310     5.715950    16.450384     0.480320
C     -3.111265     5.781229    15.458241     0.236735
C     -5.130370     5.904398    13.738525    -0.210900
C     14.746957    12.392481     4.886042     0.480284
C     15.198163    11.312156     5.878185     0.236754
C     15.987339     9.449611     7.597901    -0.210828
C     -6.036267    -0.073756    16.450384     0.480284
C     -6.487473     1.006569    15.458241     0.236754
C     -7.276649     2.869114    13.738525    -0.210828
C     10.653000     6.602775     4.886042     0.480320
C     11.821955     6.537496     5.878185     0.236735
C     13.841060     6.414327     7.597901    -0.210900
C     15.478609    -0.929972     8.161183     0.480284
C     14.309660    -1.821829     8.600713     0.236754
C     12.290565    -3.372724     9.353889    -0.210828
C     -2.674029    10.353796     8.161183     0.480353
C     -2.222817    11.753185     8.600713     0.236727
C     -1.433631    14.173782     9.353889    -0.210900
C     11.384719     1.964929    13.175243     0.480353
C     10.933507     0.565540    12.735713     0.236727
C     10.144321    -1.855057    11.982537    -0.210900
C     -6.767919    13.248697    13.175243     0.480284
C     -5.598970    14.140554    12.735713     0.236754
C     -3.579875    15.691449    11.982537    -0.210828
C      6.768161    -4.785576    18.061285     0.480284
C      5.599218    -3.958998    18.613898     0.236754
C      3.580137    -2.531272    19.580438    -0.210828
C      6.036487    14.209496     8.289202     0.480353
C      6.487680    13.890432     6.857527     0.236727
C      7.276832    13.332380     4.384636    -0.210900
C      2.674203    -1.890771    13.047224     0.480353
C      2.223010    -1.571707    14.478899     0.236727
C      1.433858    -1.013655    16.951790    -0.210900
C      1.942529    17.104301     3.275141     0.480284
C      3.111472    16.277723     2.722528     0.236754
C      5.130553    14.849997     1.755988    -0.210828
C      2.674203    12.244659     4.886042     0.480320
C      2.223010    13.325003     5.878185     0.236735
C      1.433858    15.187580     7.597901    -0.210900
C      1.942529    -5.715640    16.450384     0.480284
C      3.111472    -5.780938    15.458241     0.236754
C      5.130553    -5.904139    13.738525    -0.210828
C      6.768161    18.034365     4.886042     0.480284
C      5.599218    18.099663     5.878185     0.236754
C      3.580137    18.222864     7.597901    -0.210828
C      6.036487     0.074066    16.450384     0.480320
C      6.487680    -1.006278    15.458241     0.236735
C      7.276832    -2.868855    13.738525    -0.210900
C     14.746957    -1.964680    13.175243     0.480284
C     15.198163    -0.565300    12.735713     0.236754
C     15.987339     1.855283    11.982537    -0.210828
C     -1.942310    11.388600    13.175243     0.480366
C     -3.111265    10.496734    12.735713     0.236727
C     -5.130370     8.945825    11.982537    -0.210900
C     10.653000     0.930125     8.161183     0.480366
C     11.821955     1.821991     8.600713     0.236727
C     13.841060     3.372900     9.353889    -0.210900
C     -6.036267    14.283405     8.161183     0.480284
C     -6.487473    12.884025     8.600713     0.236754
C     -7.276649    10.463442     9.353889    -0.210828
C     15.478609     7.532808     3.275141     0.480284
C     14.309660     8.359376     2.722528     0.236754
C     12.290565     9.787084     1.755988    -0.210828
C     -2.674029     1.891016    13.047224     0.480320
C     -2.222817     1.571980    14.478899     0.236735
C     -1.433631     1.013974    16.951790    -0.210900
C     11.384719    10.427709     8.289202     0.480320
C     10.933507    10.746745     6.857527     0.236735
C     10.144321    11.304751     4.384636    -0.210900
C     -6.767919     4.785917    18.061285     0.480284
C     -5.598970     3.959349    18.613898     0.236754
C     -3.579875     2.531641    19.580438    -0.210828
C      5.170628    19.404139     0.000000     0.494187
C      3.677649    19.798332     0.000000     0.231336
C      1.174255    20.530052     0.000000    -0.198332
C     16.570899    11.342897     0.000000     0.494187
C     17.440202    10.066698     0.000000     0.231336
C     18.964531     7.950375     0.000000    -0.198332
C     -2.160120    -3.054859    14.355147     0.494216
C     -1.848292    -2.613869    12.908538     0.231193
C     -1.358776    -1.921591    10.442047    -0.198342
C      6.550378     9.263596     6.981279     0.494211
C      6.862226     9.704613     8.427888     0.231285
C      7.351775    10.396937    10.894379    -0.198323
C     13.881093     2.616497     4.531857     0.494216
C     12.388110     2.419398     4.190474     0.231193
C      9.884707     2.053531     3.556782    -0.198342
C     -0.850042     6.647184    11.513135     0.494211
C      0.019275     7.285294    12.618362     0.231285
C      1.543629     8.343472    14.451161    -0.198323
C    -10.870585     1.640986    16.804569     0.494187
C    -10.558753     0.167693    17.145952     0.231336
C    -10.069228    -2.314483    17.779644    -0.198332
C    -10.870585    13.732783     9.823291     0.494187
C    -10.558753    14.765065     8.718064     0.231336
C    -10.069228    16.554929     6.885265    -0.198332
C      5.170628    -9.701911    16.804569     0.494187
C      3.677649    -9.899004    17.145952     0.231336
C      1.174255   -10.264859    17.779644    -0.198332
C     16.570899    -5.671356     9.823291     0.494187
C     17.440202    -5.033267     8.718064     0.231336
C     18.964531    -3.975123     6.885265    -0.198332
C      6.550378     1.414275    11.513135     0.494211
C      6.862226     2.446578    12.618362     0.231285
C      7.351775     4.236477    14.451161    -0.198322
C     -2.160120    13.959394     4.531857     0.494216
C     -1.848292    12.486095     4.190474     0.231193
C     -1.358776    10.003907     3.556782    -0.198342
C      0.850196    13.294151     0.000000     0.494187
C     -0.019107    14.570350     0.000000     0.231336
C     -1.543436    16.686673     0.000000    -0.198332
C     12.250467     5.232909     0.000000     0.494187
C     13.743446     4.838716     0.000000     0.231336
C     16.246840     4.106996     0.000000    -0.198332
C     10.870810    15.373584     6.981279     0.494216
C     10.558982    14.932594     8.427888     0.231193
C     10.069466    14.240316    10.894379    -0.198342
C      2.160312     3.055129    14.355147     0.494211
C      1.848464     2.614112    12.908538     0.231285
C      1.358915     1.921788    10.442047    -0.198323
C     10.870810    -1.640669    16.804569     0.494216
C     10.558982    -0.167370    17.145952     0.231193
C     10.069466     2.314818    17.779644    -0.198342
C      2.160312    10.904450     9.823291     0.494211
C      1.848464     9.872147     8.718064     0.231285
C      1.358915     8.082248     6.885265    -0.198322
C     12.250467    -2.616412     4.531857     0.494187
C     13.743446    -2.419319     4.190474     0.231336
C     16.246840    -2.053464     3.556782    -0.198332
C      0.850196    -6.646967    11.513135     0.494187
C     -0.019107    -7.285056    12.618362     0.231336
C     -1.543436    -8.343200    14.451161    -0.198332
C     -6.550225    10.677739     4.531857     0.494187
C     -6.862057    12.151032     4.190474     0.231336
C     -7.351582    14.633208     3.556782    -0.198332
C     -6.550225    -1.414058    11.513135     0.494187
C     -6.862057    -2.446340    12.618362     0.231336
C     -7.351582    -4.236204    14.451161    -0.198332
C      9.560732     5.671541     9.823291     0.494211
C      8.691415     5.033431     8.718064     0.231285
C      7.167061     3.975253     6.885265    -0.198322
C     -5.170403     9.702228    16.804569     0.494216
C     -3.677420     9.899327    17.145952     0.231193
C     -1.174017    10.265194    17.779644    -0.198342
N     -4.238399     6.301075    15.914840    -0.256510
N     -5.612882     7.631516    20.165056    -0.255988
N     16.063980    10.422754     5.421586    -0.256483
N     17.776433     9.570272     1.171370    -0.255929
N     -5.984015     0.927719    14.237797    -0.256468
N     -2.682758    -1.765128    12.347390    -0.255892
N     11.579813     6.985902     7.098629    -0.256471
N      7.940587     9.200790     8.989036    -0.255931
N     13.182517    -1.686331     7.922215    -0.256468
N     11.807990     1.329212     4.644940    -0.255892
N     -1.356986    11.802468     9.599258    -0.256470
N      0.355505     8.547941    12.462606    -0.255931
N     11.436974    -0.451963    13.414211    -0.256508
N     14.738275    -0.742650    16.691486    -0.255988
N     -5.841125    14.973276    11.737168    -0.256483
N     -9.480389    15.502946     8.873820    -0.255929
N      4.472079    -4.614342    18.835797    -0.256483
N      3.097539    -8.960326    17.862856    -0.255929
N      7.353503    14.730550     6.315582    -0.256508
N      9.066012    18.837559     7.702450    -0.255988
N      2.726485    -0.475354    15.020844    -0.256470
N      6.027767     2.508180    13.633976    -0.255931
N      2.869313    14.996595     2.500629    -0.256468
N     -0.769938    12.252037     3.473570    -0.255892
N      1.357187    14.214396     5.421586    -0.256510
N     -0.355322    15.066798     1.171370    -0.255988
N      4.238611    -6.300775    15.914840    -0.256483
N      5.613151    -7.631136    20.165056    -0.255929
N      5.841377    17.651280     7.098629    -0.256468
N      9.480628    15.436427     8.989036    -0.255892
N      5.984205    -0.927451    14.237797    -0.256471
N      2.682923     1.765361    12.347390    -0.255931
N     14.694705     0.452216    13.414211    -0.256468
N     11.393448     0.742964    16.691486    -0.255892
N     -2.869123     9.663993    11.737168    -0.256470
N      0.770103     9.134269     8.873820    -0.255931
N     12.949089     1.686481     7.922215    -0.256508
N     14.323572    -1.329125     4.644940    -0.255988
N     -7.353290    12.834761     9.599258    -0.256483
N     -9.065743    16.089342    12.462606    -0.255929
N     14.551815     9.640500     2.500629    -0.256483
N     18.191079    12.385077     3.473570    -0.255929
N     -2.726284     0.475637    15.020844    -0.256510
N     -6.027585    -2.507923    13.633976    -0.255988
N     10.067676     9.906616     6.315582    -0.256471
N      8.355185     5.799634     7.702450    -0.255931
N     -4.471827     4.614697    18.835797    -0.256468
N     -3.097300     8.960663    17.862856    -0.255892
N     12.949089     6.017650     5.421586    -0.256510
N     14.323572     4.687209     1.171370    -0.255988
N     -7.353290     1.895971    15.914840    -0.256483
N     -9.065743     2.748453    20.165056    -0.255929
N     14.694705    11.391006     7.098629    -0.256468
N     11.393448    14.083853     8.989036    -0.255892
N     -2.869123     5.332823    14.237797    -0.256471
N      0.770103     3.117935    12.347390    -0.255931
N     -4.471827    14.005056    13.414211    -0.256468
N     -3.097300    10.989513    16.691486    -0.255892
N     10.067676     0.516257    11.737168    -0.256470
N      8.355185     3.770784     8.873820    -0.255931
N     -2.726284    12.770688     7.922215    -0.256508
N     -6.027585    13.061375     4.644940    -0.255988
N     14.551815    -2.654551     9.599258    -0.256483
N     18.191079    -3.184221    12.462606    -0.255929
N      4.238611    16.933067     2.500629    -0.256483
N      5.613151    21.279051     3.473570    -0.255929
N      1.357187    -2.411825    15.020844    -0.256508
N     -0.355322    -6.518834    13.633976    -0.255988
N      5.984205    12.794079     6.315582    -0.256470
N      2.682923     9.810545     7.702450    -0.255931
N      5.841377    -2.677870    18.835797    -0.256468
N      9.480628     0.066688    17.862856    -0.255892
N      7.353503    -1.895671    15.914840    -0.256510
N      9.066012    -2.748073    20.165056    -0.255988
N      4.472079    18.619500     5.421586    -0.256483
N      3.097539    19.949861     1.171370    -0.255929
N      2.869313    -5.332555    14.237797    -0.256468
N     -0.769938    -3.117702    12.347390    -0.255892
N      2.726485    13.246176     7.098629    -0.256471
N      6.027767    10.553364     8.989036    -0.255931
N     -5.984015    11.866509     7.922215    -0.256468
N     -2.682758    11.575761     4.644940    -0.255892
N     11.579813     2.654732     9.599258    -0.256470
N      7.940587     3.184456    12.462606    -0.255931
N     -4.238399    10.632244    13.414211    -0.256508
N     -5.612882    13.647850    16.691486    -0.255988
N     16.063980    -0.516036    11.737168    -0.256483
N     17.776433    -3.770617     8.873820    -0.255929
N     -5.841125     2.678225    18.835797    -0.256483
N     -9.480389    -0.066352    17.862856    -0.255929
N     11.436974    11.843088     6.315582    -0.256510
N     14.738275    14.826648     7.702450    -0.255988
N     -1.356986     2.412109    15.020844    -0.256471
N      0.355505     6.519091    13.633976    -0.255931
N     13.182517     7.704028     2.500629    -0.256468
N     11.807990     3.358062     3.473570    -0.255892
O     -2.152049     6.137747    17.613646    -0.530327
O     -3.007051     6.933425    20.227145    -0.532200
O     15.214529    12.335312     3.722780    -0.530314
O     16.249665    11.794381     1.109281    -0.532228
O     -5.215395    -0.927680    16.035604    -0.530321
O     -3.171578    -2.563961    14.878103    -0.532215
O      9.574296     7.092071     5.300822    -0.530333
O      7.350344     8.473604     6.458323    -0.532218
O     15.268857    -0.133465     7.214272    -0.530321
O     14.413829     1.732034     5.218463    -0.532215
O     -2.206449     9.374972     8.792314    -0.530343
O     -1.171289     7.382098    10.567505    -0.532218
O     12.205603     2.032689    14.122154    -0.530346
O     14.249448     1.848423    16.117963    -0.532199
O     -7.846632    13.363253    12.544112    -0.530314
O    -10.070607    13.674895    10.768921    -0.532229
O      6.558406    -6.003880    17.844933    -0.530314
O      5.703369    -8.665057    17.227244    -0.532229
O      6.504074    15.245488     8.821332    -0.530346
O      7.539245    17.779294     9.659640    -0.532199
O      3.495080    -1.104607    12.515094    -0.530343
O      5.538913     0.715939    11.676786    -0.532218
O      0.863820    16.500449     3.491493    -0.530321
O     -1.360147    14.807274     4.109182    -0.532215
O      2.206616    12.301806     3.722780    -0.530327
O      1.171445    12.842688     1.109281    -0.532200
O      2.152284    -6.137415    17.613646    -0.530314
O      3.007321    -6.933044    20.227145    -0.532228
O      7.846870    17.545077     5.300822    -0.530321
O     10.070837    16.163566     6.458323    -0.532215
O      5.215610     0.927982    16.035604    -0.530333
O      3.171777     2.564241    14.878103    -0.532218
O     13.926085    -2.032423    14.122154    -0.530321
O     11.882268    -1.848120    16.117963    -0.532215
O     -0.863606    11.274031    12.544112    -0.530355
O      1.360346    10.962356    10.768921    -0.532218
O     10.862739     0.133601     7.214272    -0.530347
O     11.717741    -1.731935     5.218463    -0.532199
O     -6.503839    15.262241     8.792314    -0.530314
O     -7.538975    17.255149    10.567505    -0.532229
O     16.557322     8.136664     3.491493    -0.530314
O     18.781297     9.829851     4.109182    -0.532229
O     -3.494913     1.104843    12.515094    -0.530327
O     -5.538758    -0.715719    11.676786    -0.532200
O     10.917139     9.391726     8.821332    -0.530333
O      9.881979     6.857936     9.659640    -0.532218
O     -6.558167     6.004217    17.844933    -0.530321
O     -5.703139     8.665382    17.227244    -0.532215
O     10.862739     6.180978     3.722780    -0.530327
O     11.717741     5.385300     1.109281    -0.532200
O     -6.503839    -0.016587    17.613646    -0.530314
O     -7.538975     0.524344    20.227145    -0.532228
O     13.926085    13.246405     5.300822    -0.530321
O     11.882268    14.882686     6.458323    -0.532215
O     -0.863606     5.226654    16.035604    -0.530333
O      1.360346     3.845121    14.878103    -0.532218
O     -6.558167    12.452190    14.122154    -0.530321
O     -5.703139    10.586691    16.117963    -0.532215
O     10.917139     2.943753    12.544112    -0.530343
O      9.881979     4.936627    10.768921    -0.532218
O     -3.494913    10.286036     7.214272    -0.530346
O     -5.538758    10.470302     5.218463    -0.532199
O     16.557322    -1.044528     8.792314    -0.530314
O     18.781297    -1.356170    10.567505    -0.532228
O      2.152284    18.322605     3.491493    -0.530314
O      3.007321    20.983782     4.109182    -0.532229
O      2.206616    -2.926763    12.515094    -0.530346
O      1.171445    -5.460569    11.676786    -0.532199
O      5.215610    13.423332     8.821332    -0.530344
O      3.171777    11.602786     9.659640    -0.532218
O      7.846870    -4.181724    17.844933    -0.530321
O     10.070837    -2.488549    17.227244    -0.532215
O      6.504074     0.016919    17.613646    -0.530327
O      7.539245    -0.523963    20.227145    -0.532200
O      6.558406    18.456140     3.722780    -0.530314
O      5.703369    19.251769     1.109281    -0.532228
O      0.863820    -5.226352    16.035604    -0.530321
O     -1.360147    -3.844841    14.878103    -0.532215
O      3.495080    11.390743     5.300822    -0.530333
O      5.538913     9.754484     6.458323    -0.532218
O     -5.215395    14.351148     7.214272    -0.530321
O     -3.171578    14.166845     5.218463    -0.532215
O      9.574296     1.044694     8.792314    -0.530355
O      7.350344     1.356369    10.567505    -0.532218
O     -2.152049    12.185124    14.122154    -0.530347
O     -3.007051    14.050660    16.117963    -0.532199
O     15.214529    -2.943516    12.544112    -0.530314
O     16.249665    -4.936424    10.768921    -0.532229
O     -7.846632     4.182061    17.844933    -0.530314
O    -10.070607     2.488874    17.227244    -0.532228
O     12.205603    11.213882     8.821332    -0.530327
O     14.249448    13.034444     9.659640    -0.532200
O     -2.206449     2.926999    12.515094    -0.530333
O     -1.171289     5.460789    11.676786    -0.532218
O     15.268857     6.314508     3.491493    -0.530321
O     14.413829     3.653343     4.109182    -0.532215

The following XYZ coordinates are in angstroms. Other properties are in atomic units.
The sperically averaged electron density of each atom fit to a function of the form exp(a - br)
eigen_1, eigen_2 and eigen_3 are the three eigenvalues of traceless quadrupole moment tensor
  atom number  atomic symbol              X              Y              Z     net charge C6 coefficient C8 coefficient C10 coefficient fluctuating dipole atomic polarizability isotropic forcefield polarizability              a              b squared Pearson coefficient          <r^3>          <r^4>         wp_QDO          m_QDO          q_QDO       dipole_x       dipole_y       dipole_z         dipole            Qxy            Qxz            Qyz     Q(x^2-y^2)  Q(3z^2 - R^2)        eigen_1        eigen_2        eigen_3 static polarizability      alpha(xx)      alpha(xy)      alpha(xz)      alpha(yy)      alpha(yz)      alpha(zz) atomic spin moment
            1             Cd      -4.355101       6.955334      18.239870       0.787028     170.221669 0.37076058E+04  0.13660124E+06                                25.030092                           20.247673       1.247442       2.056297                    0.996858      82.220090     223.004564       0.400919       0.414656      -1.161686      -0.000014       0.000257       0.000131       0.000289      -0.055716       0.096742      -0.027508       0.235305      -0.170876      -0.104944      -0.093252       0.198196             33.910577      18.688742       4.809801      -8.329845      39.390149      -3.688000      43.652839           0.000000
            2             Cd      16.719692      10.530766       3.096556       0.787079     170.753553 0.37217746E+04  0.13723402E+06                                25.067458                           20.276717       1.247639       2.056363                    0.996858      82.215424     222.975456       0.400976       0.414263      -1.162131       0.000246       0.000087      -0.000151       0.000302      -0.117239       0.058424      -0.081662      -0.112933      -0.170872      -0.105215      -0.092809       0.198024             33.964331      34.121855      10.264479       0.704533      24.047779       9.099456      43.723359           0.000000
            3             Cd      -4.355161      -0.795770      13.764769       0.787028     170.221663 0.37076057E+04  0.13660123E+06                                25.030092                           20.247673       1.247442       2.056297                    0.996858      82.220091     223.004567       0.400919       0.414656      -1.161686       0.000010      -0.000259      -0.000128       0.000289      -0.013856       0.024288      -0.130000      -0.060555       0.361607      -0.104944      -0.093252       0.198196             33.910576      48.816589      -0.515217       0.895241      31.858948       9.357295      21.056190           0.000000
            4             Cd       9.411951       7.947121       7.571657       0.787045     170.498070 0.37151944E+04  0.13694051E+06                                25.049578                           20.263480       1.247512       2.056318                    0.996858      82.218426     222.993848       0.400939       0.414455      -1.161914      -0.000243      -0.000086       0.000149       0.000297       0.008301       0.130899       0.020872       0.064553       0.361712      -0.105234      -0.093253       0.198487             33.938276      34.096002      -5.737036      -8.530361      46.647463      -3.966886      21.071364           0.000000
            5             Cd      13.065791       0.000058       6.193111       0.787029     170.221593 0.37076036E+04  0.13660114E+06                                25.030085                           20.247667       1.247445       2.056298                    0.996858      82.220087     223.004541       0.400919       0.414656      -1.161686       0.000014       0.000015      -0.000288       0.000289       0.111639       0.000119       0.000195       0.187321      -0.314828      -0.104944      -0.093252       0.198196             33.910565      18.688752      -9.618760       0.000571      45.781042       0.001729      37.261901           0.000000
            6             Cd      -0.701261       9.734937      10.668213       0.787046     170.497918 0.37151903E+04  0.13694033E+06                                25.049568                           20.263471       1.247509       2.056317                    0.996858      82.218398     222.993762       0.400939       0.414455      -1.161913       0.000242      -0.000171      -0.000000       0.000296       0.109213       0.072639       0.102726      -0.077224      -0.063614      -0.105235      -0.093255       0.198489             33.938262      34.095978      -4.519072      -9.233552      30.900561     -13.058161      36.818248           0.000000
            7             Cd      13.065851       0.000143      15.143315       0.787029     170.221591 0.37076037E+04  0.13660114E+06                                25.030085                           20.247667       1.247446       2.056298                    0.996858      82.220091     223.004554       0.400919       0.414656      -1.161686      -0.000010      -0.000018       0.000288       0.000289       0.027963       0.000144       0.000177      -0.286033      -0.314828      -0.104944      -0.093252       0.198196             33.910565      48.816568       1.032899       0.001439      15.653229       0.001110      37.261897           0.000000
            8             Cd      -8.009002      14.902312      10.668213       0.787079     170.753636 0.37217760E+04  0.13723409E+06                                25.067465                           20.276720       1.247639       2.056363                    0.996858      82.215436     222.975498       0.400976       0.414263      -1.162131      -0.000247       0.000174       0.000000       0.000302       0.109216      -0.072322      -0.102277      -0.077226      -0.063751      -0.105215      -0.092809       0.198025             33.964345      34.121861      -4.522009       9.241613      30.924370      13.069573      36.846804           0.000000
            9             Cd       4.355345      -6.954990      18.239870       0.787079     170.753622 0.37217752E+04  0.13723405E+06                                25.067464                           20.276719       1.247639       2.056363                    0.996858      82.215430     222.975477       0.400976       0.414263      -1.162131       0.000000      -0.000261       0.000151       0.000302      -0.055696      -0.096467       0.027862       0.235215      -0.170873      -0.105215      -0.092809       0.198025             33.964342      18.715531       4.817591       8.344220      39.454136       3.697365      43.723359           0.000000
           10             Cd       8.009245      16.690070       7.571657       0.787029     170.221629 0.37076037E+04  0.13660114E+06                                25.030088                           20.247667       1.247446       2.056298                    0.996858      82.220091     223.004555       0.400919       0.414656      -1.161686       0.000247       0.000077       0.000128       0.000289       0.008253      -0.130661      -0.020433       0.064516       0.361608      -0.104944      -0.093252       0.198196             33.910572      34.066915      -5.729928       8.523735      46.608617       3.963106      21.056184           0.000000
           11             Cd       4.355345       0.796030      13.764769       0.787046     170.497961 0.37151921E+04  0.13694041E+06                                25.049570                           20.263475       1.247510       2.056317                    0.996858      82.218406     222.993788       0.400939       0.414455      -1.161913      -0.000000       0.000256      -0.000149       0.000297      -0.013830      -0.023954       0.130371      -0.060644       0.361712      -0.105235      -0.093254       0.198489             33.938264      48.858793      -0.517670      -0.896599      31.884644      -9.364783      21.071356           0.000000
           12             Cd       0.701445      14.106341       3.096556       0.787028     170.221716 0.37076058E+04  0.13660124E+06                                25.030097                           20.247673       1.247442       2.056297                    0.996858      82.220091     223.004568       0.400919       0.414656      -1.161686      -0.000247      -0.000073      -0.000131       0.000289      -0.117284      -0.058182       0.082041      -0.112978      -0.170876      -0.104944      -0.093252       0.198196             33.910586      34.066929      10.246748      -0.700499      24.011980      -9.082787      43.652849           0.000000
           13             Cd      13.065791       5.363391       3.096556       0.787028     170.221666 0.37076057E+04  0.13660123E+06                                25.030092                           20.247673       1.247442       2.056297                    0.996858      82.220090     223.004564       0.400919       0.414656      -1.161686       0.000014      -0.000257      -0.000131       0.000289      -0.055716       0.096742      -0.027508       0.235305      -0.170876      -0.104944      -0.093252       0.198196             33.910576      18.688742       4.809801      -8.329845      39.390148      -3.688000      43.652839           0.000000
           14             Cd      -8.009002       1.787959      18.239870       0.787079     170.753555 0.37217747E+04  0.13723403E+06                                25.067458                           20.276717       1.247639       2.056363                    0.996858      82.215424     222.975455       0.400976       0.414263      -1.162131      -0.000246      -0.000087       0.000151       0.000302      -0.117239       0.058424      -0.081662      -0.112933      -0.170872      -0.105215      -0.092809       0.198024             33.964331      34.121855      10.264479       0.704532      24.047779       9.099456      43.723359           0.000000
           15             Cd      13.065851      13.114495       7.571657       0.787028     170.221660 0.37076056E+04  0.13660123E+06                                25.030092                           20.247673       1.247442       2.056297                    0.996858      82.220091     223.004567       0.400919       0.414656      -1.161686      -0.000010       0.000259       0.000128       0.000289      -0.013856       0.024288      -0.130000      -0.060555       0.361607      -0.104944      -0.093252       0.198196             33.910576      48.816588      -0.515216       0.895241      31.858948       9.357295      21.056190           0.000000
           16             Cd      -0.701261       4.371604      13.764769       0.787045     170.498069 0.37151944E+04  0.13694051E+06                                25.049578                           20.263480       1.247512       2.056318                    0.996858      82.218426     222.993848       0.400939       0.414455      -1.161914       0.000243       0.000086      -0.000149       0.000297       0.008301       0.130899       0.020872       0.064553       0.361712      -0.105234      -0.093253       0.198487             33.938276      34.096002      -5.737036      -8.530361      46.647462      -3.966886      21.071364           0.000000
           17             Cd      -4.355101      12.318667      15.143315       0.787029     170.221590 0.37076035E+04  0.13660113E+06                                25.030085                           20.247667       1.247445       2.056298                    0.996858      82.220087     223.004542       0.400919       0.414656      -1.161686      -0.000014      -0.000015       0.000288       0.000289       0.111639       0.000119       0.000195       0.187321      -0.314828      -0.104944      -0.093252       0.198196             33.910565      18.688752      -9.618760       0.000571      45.781041       0.001729      37.261901           0.000000
           18             Cd       9.411951       2.583788      10.668213       0.787046     170.497919 0.37151903E+04  0.13694033E+06                                25.049568                           20.263471       1.247509       2.056317                    0.996858      82.218398     222.993763       0.400939       0.414455      -1.161913      -0.000242       0.000171       0.000000       0.000296       0.109213       0.072639       0.102726      -0.077224      -0.063614      -0.105235      -0.093255       0.198489             33.938262      34.095978      -4.519072      -9.233552      30.900561     -13.058161      36.818249           0.000000
           19             Cd      -4.355161      12.318582       6.193111       0.787029     170.221589 0.37076036E+04  0.13660114E+06                                25.030085                           20.247667       1.247445       2.056298                    0.996858      82.220091     223.004556       0.400919       0.414656      -1.161686       0.000010       0.000018      -0.000288       0.000289       0.027963       0.000144       0.000177      -0.286033      -0.314828      -0.104944      -0.093252       0.198196             33.910565      48.816569       1.032899       0.001439      15.653229       0.001110      37.261898           0.000000
           20             Cd      16.719692      -2.583587      10.668213       0.787079     170.753634 0.37217759E+04  0.13723409E+06                                25.067465                           20.276720       1.247639       2.056363                    0.996858      82.215436     222.975499       0.400976       0.414263      -1.162131       0.000247      -0.000174       0.000000       0.000302       0.109216      -0.072322      -0.102277      -0.077226      -0.063751      -0.105215      -0.092809       0.198025             33.964345      34.121860      -4.522010       9.241613      30.924369      13.069573      36.846804           0.000000
           21             Cd       4.355345      19.273715       3.096556       0.787079     170.753624 0.37217753E+04  0.13723406E+06                                25.067464                           20.276719       1.247639       2.056363                    0.996858      82.215430     222.975476       0.400976       0.414263      -1.162131      -0.000000       0.000261      -0.000151       0.000302      -0.055696      -0.096467       0.027862       0.235215      -0.170873      -0.105215      -0.092809       0.198025             33.964342      18.715531       4.817591       8.344220      39.454137       3.697365      43.723359           0.000000
           22             Cd       0.701445      -4.371345      13.764769       0.787029     170.221630 0.37076037E+04  0.13660114E+06                                25.030088                           20.247667       1.247446       2.056298                    0.996858      82.220091     223.004555       0.400919       0.414656      -1.161686      -0.000247      -0.000077      -0.000128       0.000289       0.008253      -0.130661      -0.020433       0.064516       0.361608      -0.104944      -0.093252       0.198196             33.910572      34.066915      -5.729928       8.523735      46.608618       3.963106      21.056185           0.000000
           23             Cd       4.355345      11.522695       7.571657       0.787046     170.497962 0.37151922E+04  0.13694041E+06                                25.049570                           20.263475       1.247510       2.056317                    0.996858      82.218406     222.993787       0.400939       0.414455      -1.161913       0.000000      -0.000256       0.000149       0.000297      -0.013830      -0.023954       0.130371      -0.060644       0.361712      -0.105235      -0.093254       0.198489             33.938264      48.858792      -0.517670      -0.896599      31.884644      -9.364783      21.071355           0.000000
           24             Cd       8.009245      -1.787616      18.239870       0.787028     170.221718 0.37076058E+04  0.13660124E+06                                25.030097                           20.247673       1.247442       2.056297                    0.996858      82.220091     223.004567       0.400919       0.414656      -1.161686       0.000247       0.000073       0.000131       0.000289      -0.117284      -0.058182       0.082041      -0.112978      -0.170876      -0.104944      -0.093252       0.198196             33.910586      34.066928      10.246748      -0.700499      24.011980      -9.082787      43.652850           0.000000
           25              H      -6.086769       6.706349      15.323821       0.112611       1.258509 0.95426912E+01  0.96942691E+02                                 1.878307                            1.775013      -1.000708       2.417641                    0.998292       3.359780       9.264265       0.486966       1.238122      -0.721906      -0.045787       0.019385       0.015748       0.052155      -0.008754       0.005665       0.002896       0.028378      -0.012122      -0.016268      -0.003363       0.019631              1.888312       2.187493      -0.281762      -0.302348       1.758076       0.101881       1.719367          -0.000001
           26              H      -7.311433       8.134103      19.324401       0.113715       1.345345 0.96905749E+01  0.98510249E+02                                 1.940626                            1.769504      -1.036142       2.402087                    0.997736       3.347788       9.138768       0.497267       1.211671      -0.728128      -0.023476       0.005207      -0.045337       0.051319      -0.008599       0.009292      -0.002629       0.025956       0.012055      -0.017579      -0.001980       0.019558              2.040898       1.691081      -0.060131       0.398380       1.622197      -0.181577       2.809416          -0.000000
           27              H      17.062202       8.815192       6.012605       0.112680       1.258503 0.95426647E+01  0.96940116E+02                                 1.878146                            1.774896      -1.000496       2.417759                    0.998296       3.359309       9.262157       0.487040       1.237963      -0.721946       0.033524      -0.036695      -0.015755       0.052140      -0.015715      -0.000829      -0.006284      -0.011061      -0.012145      -0.016239      -0.003379       0.019618              1.888132       1.982706      -0.354015      -0.196790       1.962475       0.251020       1.719215          -0.000001
           28              H      18.816467       8.136404       2.012025       0.113699       1.347825 0.97121658E+01  0.98788241E+02                                 1.943583                            1.771959      -1.036221       2.402040                    0.997736       3.348716       9.145086       0.496700       1.212335      -0.728002       0.012735      -0.020389       0.045336       0.051316      -0.014836       0.005580      -0.007855      -0.009367       0.012060      -0.017569      -0.001962       0.019532              2.044152       1.670012      -0.068603       0.304760       1.647896      -0.315789       2.814549          -0.000000
           29              H      -6.041512       1.870070      12.494611       0.112639       1.256430 0.95228389E+01  0.96684524E+02                                 1.875447                            1.772502      -1.000723       2.417643                    0.998292       3.358889       9.257184       0.487615       1.237196      -0.722087       0.018987      -0.000426      -0.048577       0.052158      -0.005122      -0.003625      -0.010241      -0.008298       0.045141      -0.016263      -0.003397       0.019660              1.885402       1.774947      -0.009005      -0.311464       1.575208       0.087703       2.306050          -0.000001
           30              H      -3.039896      -0.814154      10.670347       0.113693       1.350124 0.97317916E+01  0.99036483E+02                                 1.945959                            1.773920      -1.036206       2.402051                    0.997738       3.349120       9.148027       0.496361       1.212569      -0.727977      -0.031647       0.033763      -0.022169       0.051312      -0.009758       0.002018      -0.012875       0.000128       0.031286      -0.017558      -0.001963       0.019521              2.046783       2.332632      -0.605512       0.345491       2.078452      -0.259564       1.729266          -0.000000
           31              H      12.487460       7.245839       8.841815       0.112632       1.262818 0.95818551E+01  0.97426217E+02                                 1.881965                            1.778247      -1.000775       2.417623                    0.998292       3.359775       9.263961       0.486759       1.237559      -0.722093      -0.006729       0.017758       0.048578       0.052158      -0.001380       0.008451       0.006849       0.012902       0.045084      -0.016271      -0.003383       0.019654              1.892017       1.608138      -0.070185      -0.187511       1.752910       0.265890       2.315001          -0.000001
           32              H       8.956243       9.181096      10.666079       0.113705       1.350149 0.97317593E+01  0.99031569E+02                                 1.945617                            1.773639      -1.036253       2.402035                    0.997735       3.348766       9.145490       0.496539       1.212189      -0.728067       0.042384      -0.018580       0.022167       0.051313      -0.007627       0.012832       0.002410       0.012171       0.031289      -0.017574      -0.001965       0.019539              2.046398       2.486788      -0.550676       0.359780       1.923437      -0.239136       1.728970          -0.000000
           33              H      11.334146      -2.400806       7.866740       0.112639       1.256425 0.95227882E+01  0.96683880E+02                                 1.875442                            1.772497      -1.000718       2.417646                    0.998293       3.358884       9.257164       0.487616       1.237195      -0.722087      -0.045791       0.003950      -0.024657       0.052158       0.009287       0.004776      -0.004939       0.024825      -0.022915      -0.016263      -0.003397       0.019660              1.885396       2.183824      -0.120673       0.394215       1.638505      -0.034073       1.833860          -0.000001
           34              H      10.109439       0.349890       4.630004       0.113693       1.350119 0.97317477E+01  0.99035915E+02                                 1.945954                            1.773915      -1.036200       2.402055                    0.997738       3.349115       9.148005       0.496362       1.212568      -0.727977      -0.023468      -0.041864       0.018155       0.051312       0.012320       0.002823      -0.006895       0.009405      -0.037504      -0.017558      -0.001963       0.019521              2.046777       1.695356       0.376648      -0.147701       2.678608      -0.425198       1.766366          -0.000000
           35              H      -0.358751      13.118097      10.695950       0.112632       1.262815 0.95818257E+01  0.97425848E+02                                 1.881963                            1.778245      -1.000773       2.417624                    0.998292       3.359772       9.263951       0.486759       1.237559      -0.722093       0.033536       0.004720       0.039668       0.052158       0.007145       0.014055       0.008183      -0.007804      -0.002357      -0.016271      -0.003383       0.019654              1.892014       1.986885       0.006608       0.406327       1.565466      -0.020253       2.123691          -0.000001
           36              H       1.395549       9.992912      13.284059       0.113705       1.350148 0.97317448E+01  0.99031380E+02                                 1.945615                            1.773637      -1.036251       2.402036                    0.997735       3.348764       9.145481       0.496540       1.212188      -0.728067       0.012730       0.049456      -0.005007       0.051313       0.012250       0.010070       0.003360      -0.017177      -0.011344      -0.017574      -0.001965       0.019539              2.046396       1.671572       0.298695      -0.093119       2.799892      -0.347953       1.667725          -0.000000
           37              H      11.379478      -2.432782      13.469686       0.112611       1.258510 0.95427036E+01  0.96942842E+02                                 1.878308                            1.775014      -1.000708       2.417641                    0.998292       3.359780       9.264264       0.486966       1.238122      -0.721907       0.018982      -0.041853       0.024661       0.052155      -0.000571       0.006266      -0.002821      -0.030950      -0.022886      -0.016268      -0.003363       0.019631              1.888313       1.777585      -0.265888       0.163953       2.050723      -0.361191       1.836630          -0.000001
           38              H      14.381137      -2.670499      16.706422       0.113715       1.345345 0.96905722E+01  0.98510218E+02                                 1.940626                            1.769504      -1.036142       2.402087                    0.997736       3.347788       9.138769       0.497267       1.211671      -0.728128      -0.031647      -0.036088      -0.018159       0.051319       0.006641       0.007453      -0.000336      -0.022850      -0.037538      -0.017579      -0.001980       0.019558              2.040897       2.325370       0.599327       0.350040       2.035580       0.279791       1.761743          -0.000000
           39              H      -4.933493      16.352941      10.640476       0.112680       1.258501 0.95426403E+01  0.96939810E+02                                 1.878143                            1.774894      -1.000496       2.417759                    0.998296       3.359308       9.262153       0.487040       1.237963      -0.721946      -0.006741       0.033175      -0.039656       0.052140       0.008004      -0.003025      -0.015944      -0.002907      -0.002365      -0.016239      -0.003379       0.019618              1.888130       1.605177      -0.126896       0.154018       1.940166      -0.375093       2.119046          -0.000001
           40              H      -8.464745      16.965147       8.052367       0.113699       1.347823 0.97121540E+01  0.98788094E+02                                 1.943582                            1.771958      -1.036221       2.402040                    0.997736       3.348716       9.145086       0.496700       1.212335      -0.728002       0.042384       0.028492       0.005010       0.051316       0.014927       0.000200      -0.010599      -0.002038      -0.011377      -0.017569      -0.001962       0.019532              2.044151       2.483775       0.585937       0.296422       1.982609       0.203404       1.666070          -0.000000
           41              H       2.623716      -4.305141      19.482291       0.112680       1.258503 0.95426610E+01  0.96940067E+02                                 1.878145                            1.774896      -1.000496       2.417759                    0.998296       3.359309       9.262156       0.487040       1.237963      -0.721946      -0.045771      -0.023332       0.008903       0.052140      -0.000519      -0.010399       0.002072       0.019787      -0.037857      -0.016239      -0.003379       0.019618              1.888131       2.187232       0.402617      -0.092837       1.817112      -0.067705       1.660049          -0.000001
           42              H       1.398999      -8.483591      18.718447       0.113699       1.347824 0.97121642E+01  0.98788220E+02                                 1.943583                            1.771959      -1.036221       2.402040                    0.997736       3.348716       9.145086       0.496700       1.212335      -0.728002      -0.023468       0.036658       0.027180       0.051316      -0.003726      -0.012077       0.009547       0.013976      -0.023821      -0.017569      -0.001962       0.019532              2.044152       1.693472      -0.315665      -0.251883       2.359355       0.606366       2.079629          -0.000000
           43              H       8.351716      15.022484       4.627871       0.112611       1.258509 0.95426977E+01  0.96942764E+02                                 1.878307                            1.775013      -1.000708       2.417641                    0.998292       3.359781       9.264265       0.486966       1.238121      -0.721907       0.033538       0.031991      -0.023915       0.052155       0.008592      -0.013199      -0.001867       0.003090       0.030350      -0.016268      -0.003363       0.019631              1.888312       1.982884       0.347514      -0.208245       1.997649      -0.230911       1.684403          -0.000001
           44              H      10.106035      18.826457       6.040342       0.113716       1.345344 0.96905712E+01  0.98510210E+02                                 1.940626                            1.769504      -1.036142       2.402087                    0.997736       3.347787       9.138768       0.497267       1.211671      -0.728128       0.012734      -0.029065      -0.040333       0.051319       0.002593      -0.015644       0.004522      -0.003555       0.029528      -0.017579      -0.001980       0.019558              2.040898       1.667645      -0.229052      -0.211241       2.245623       0.661469       2.209425          -0.000000
           45              H       2.669011       0.563114      16.708555       0.112632       1.262817 0.95818474E+01  0.97426122E+02                                 1.881965                            1.778246      -1.000775       2.417623                    0.998292       3.359775       9.263961       0.486759       1.237559      -0.722093       0.018985       0.042282       0.023921       0.052158       0.005717      -0.002621       0.013090      -0.013216       0.030334      -0.016271      -0.003383       0.019654              1.892016       1.780938       0.275775       0.148718       2.207630       0.274133       1.687480          -0.000001
           46              H       5.670651       3.485055      15.296084       0.113705       1.350149 0.97317540E+01  0.99031501E+02                                 1.945616                            1.773638      -1.036253       2.402035                    0.997735       3.348766       9.145489       0.496539       1.212189      -0.728067      -0.031645       0.002314       0.040326       0.051313       0.003142      -0.009452       0.013251      -0.000485       0.029471      -0.017574      -0.001965       0.019539              2.046397       2.332147       0.003556      -0.696940       1.591518      -0.021414       2.215527          -0.000000
           47              H       3.776937      13.356993       1.854135       0.112639       1.256430 0.95228341E+01  0.96684472E+02                                 1.875448                            1.772502      -1.000723       2.417643                    0.998292       3.358888       9.257184       0.487615       1.237197      -0.722087      -0.006730      -0.050949      -0.008908       0.052158      -0.006627      -0.005415       0.009149      -0.014787      -0.037895      -0.016263      -0.003397       0.019660              1.885402       1.603061       0.196408       0.032824       2.395306       0.109820       1.657839          -0.000001
           48              H       0.245695      10.809529       2.617979       0.113693       1.350126 0.97318044E+01  0.99036642E+02                                 1.945960                            1.773921      -1.036206       2.402051                    0.997738       3.349121       9.148030       0.496361       1.212569      -0.727977       0.042381      -0.009908      -0.027178       0.051312      -0.007280      -0.013013       0.008213      -0.006197      -0.023805      -0.017558      -0.001963       0.019521              2.046784       2.487278      -0.036255      -0.656980       1.570739       0.035373       2.082335          -0.000000
           49              H       0.358974      15.821969       6.012605       0.112611       1.258509 0.95426968E+01  0.96942758E+02                                 1.878307                            1.775013      -1.000708       2.417641                    0.998292       3.359780       9.264264       0.486966       1.238122      -0.721907      -0.033538       0.036707      -0.015748       0.052155      -0.015727       0.000842       0.006306      -0.011067      -0.012122      -0.016268      -0.003363       0.019631              1.888312       1.982884      -0.354101       0.196836       1.962685      -0.251097       1.719367          -0.000001
           50              H      -1.395345      16.500682       2.012025       0.113715       1.345345 0.96905745E+01  0.98510246E+02                                 1.940626                            1.769504      -1.036142       2.402087                    0.997736       3.347788       9.138769       0.497267       1.211671      -0.728128      -0.012734       0.020398       0.045337       0.051319      -0.014845      -0.005576       0.007884      -0.009379       0.012055      -0.017579      -0.001980       0.019558              2.040898       1.667645      -0.068417      -0.303984       1.645632       0.315071       2.809416          -0.000000
           51              H       6.086974      -6.706060      15.323821       0.112680       1.258501 0.95426476E+01  0.96939898E+02                                 1.878144                            1.774895      -1.000496       2.417759                    0.998296       3.359308       9.262152       0.487040       1.237963      -0.721946       0.045771      -0.019376       0.015755       0.052140      -0.008746      -0.005649      -0.002876       0.028357      -0.012145      -0.016239      -0.003379       0.019618              1.888130       2.187232      -0.281704       0.302260       1.757946      -0.101863       1.719213          -0.000001
           52              H       7.311691      -8.133739      19.324401       0.113699       1.347824 0.97121639E+01  0.98788216E+02                                 1.943583                            1.771959      -1.036221       2.402040                    0.997736       3.348716       9.145086       0.496700       1.212335      -0.728002       0.023468      -0.005210      -0.045336       0.051316      -0.008596      -0.009265       0.002642       0.025936       0.012059      -0.017569      -0.001962       0.019532              2.044152       1.693472      -0.060308      -0.399315       1.624436       0.182069       2.814549          -0.000000
           53              H       4.933753      17.391375       8.841815       0.112639       1.256426 0.95228021E+01  0.96684061E+02                                 1.875444                            1.772499      -1.000718       2.417646                    0.998293       3.358884       9.257167       0.487615       1.237196      -0.722087       0.006731      -0.017760       0.048577       0.052158      -0.001376      -0.008447      -0.006831       0.012892       0.045141      -0.016263      -0.003397       0.019660              1.885398       1.603058      -0.069775       0.186506       1.747091      -0.264417       2.306046          -0.000001
           54              H       8.464995      15.456153      10.666079       0.113693       1.350121 0.97317592E+01  0.99036064E+02                                 1.945955                            1.773917      -1.036201       2.402054                    0.997738       3.349115       9.148007       0.496361       1.212568      -0.727977      -0.042381       0.018583       0.022169       0.051312      -0.007630      -0.012811      -0.002389       0.012167       0.031286      -0.017558      -0.001963       0.019521              2.046779       2.487272      -0.550836      -0.359881       1.923803       0.239211       1.729262          -0.000000
           55              H       6.041679      -1.869834      12.494611       0.112632       1.262817 0.95818437E+01  0.97426072E+02                                 1.881964                            1.778246      -1.000773       2.417624                    0.998292       3.359773       9.263954       0.486759       1.237559      -0.722093      -0.018985       0.000425      -0.048578       0.052158      -0.005128       0.003640       0.010251      -0.008299       0.045084      -0.016271      -0.003383       0.019654              1.892016       1.780937      -0.009091       0.313187       1.580110      -0.088158       2.315000          -0.000001
           56              H       3.040039       0.814355      10.670347       0.113705       1.350148 0.97317446E+01  0.99031383E+02                                 1.945615                            1.773638      -1.036252       2.402036                    0.997735       3.348764       9.145483       0.496539       1.212189      -0.728067       0.031645      -0.033767      -0.022167       0.051313      -0.009757      -0.002005       0.012901       0.000121       0.031289      -0.017574      -0.001965       0.019539              2.046397       2.332146      -0.605349      -0.345385       2.078075       0.259493       1.728969          -0.000000
           57              H      14.752202       2.433035      13.469686       0.112639       1.256425 0.95227928E+01  0.96683943E+02                                 1.875443                            1.772498      -1.000718       2.417646                    0.998293       3.358884       9.257166       0.487616       1.237196      -0.722087      -0.018987       0.041856       0.024657       0.052158      -0.000579      -0.006248       0.002856      -0.030983      -0.022915      -0.016263      -0.003397       0.019660              1.885397       1.774943      -0.265233      -0.163528       2.047388       0.360312       1.833861          -0.000001
           58              H      11.750586       2.670813      16.706422       0.113693       1.350119 0.97317463E+01  0.99035901E+02                                 1.945954                            1.773915      -1.036200       2.402055                    0.997738       3.349115       9.148006       0.496361       1.212568      -0.727977       0.031647       0.036080      -0.018155       0.051312       0.006626      -0.007442       0.000364      -0.022802      -0.037504      -0.017558      -0.001963       0.019521              2.046777       2.332625       0.601954      -0.351648       2.041340      -0.280986       1.766366          -0.000000
           59              H      -3.776770       8.284308      10.640476       0.112632       1.262815 0.95818322E+01  0.97425927E+02                                 1.881963                            1.778245      -1.000773       2.417624                    0.998292       3.359773       9.263953       0.486759       1.237559      -0.722093       0.006729      -0.033191      -0.039668       0.052158       0.008009       0.003030       0.015979      -0.002912      -0.002357      -0.016271      -0.003383       0.019654              1.892014       1.608137      -0.127298      -0.154536       1.944215       0.376338       2.123691          -0.000001
           60              H      -0.245553       7.672053       8.052367       0.113705       1.350148 0.97317495E+01  0.99031446E+02                                 1.945616                            1.773638      -1.036252       2.402036                    0.997735       3.348764       9.145484       0.496539       1.212189      -0.728067      -0.042384      -0.028487       0.005007       0.051313       0.014926      -0.000189       0.010614      -0.002040      -0.011344      -0.017574      -0.001965       0.019539              2.046397       2.486788       0.586914      -0.297015       1.984679      -0.203777       1.667726          -0.000000
           61              H      14.797459       2.400954       7.866740       0.112611       1.258509 0.95426906E+01  0.96942681E+02                                 1.878307                            1.775013      -1.000708       2.417641                    0.998292       3.359780       9.264264       0.486966       1.238122      -0.721906       0.045787      -0.003946      -0.024661       0.052155       0.009283      -0.004749       0.004967       0.024789      -0.022886      -0.016268      -0.003363       0.019631              1.888312       2.187493      -0.120964      -0.395185       1.640813       0.034181       1.836629          -0.000001
           62              H      16.022123      -0.349802       4.630004       0.113715       1.345344 0.96905682E+01  0.98510171E+02                                 1.940626                            1.769504      -1.036142       2.402087                    0.997736       3.347787       9.138767       0.497267       1.211672      -0.728128       0.023476       0.041867       0.018159       0.051319       0.012346      -0.002801       0.006915       0.009424      -0.037538      -0.017579      -0.001980       0.019558              2.040898       1.691080       0.375074       0.147111       2.669869       0.423284       1.761743          -0.000000
           63              H      -8.351512      11.519153      10.695950       0.112680       1.258501 0.95426429E+01  0.96939847E+02                                 1.878144                            1.774895      -1.000496       2.417759                    0.998296       3.359307       9.262152       0.487040       1.237964      -0.721946      -0.033524      -0.004703       0.039656       0.052140       0.007139      -0.014024      -0.008166      -0.007801      -0.002365      -0.016239      -0.003379       0.019618              1.888130       1.982705       0.006578      -0.404981       1.562639       0.020181       2.119046          -0.000001
           64              H     -10.105777      14.644386      13.284059       0.113699       1.347825 0.97121708E+01  0.98788303E+02                                 1.943584                            1.771960      -1.036221       2.402040                    0.997736       3.348716       9.145086       0.496700       1.212335      -0.728002      -0.012735      -0.049457      -0.005010       0.051316       0.012250      -0.010059      -0.003344      -0.017179      -0.011377      -0.017569      -0.001962       0.019532              2.044153       1.670013       0.298232       0.092966       2.796375       0.347271       1.666072          -0.000000
           65              H      13.644183      11.280090       1.854135       0.112680       1.258503 0.95426586E+01  0.96940038E+02                                 1.878145                            1.774896      -1.000496       2.417759                    0.998296       3.359309       9.262156       0.487040       1.237963      -0.721946       0.006741       0.050931      -0.008903       0.052140      -0.006622       0.005420      -0.009114      -0.014738      -0.037857      -0.016239      -0.003379       0.019618              1.888131       1.605178       0.196831      -0.032888       2.399167      -0.110096       1.660049          -0.000001
           66              H      17.175435      13.827568       2.617979       0.113699       1.347824 0.97121584E+01  0.98788146E+02                                 1.943582                            1.771958      -1.036221       2.402040                    0.997736       3.348716       9.145085       0.496700       1.212335      -0.728002      -0.042384       0.009907      -0.027180       0.051316      -0.007290       0.013027      -0.008204      -0.006186      -0.023821      -0.017569      -0.001962       0.019532              2.044151       2.483774      -0.036254       0.655648       1.569051      -0.035359       2.079629          -0.000000
           67              H      -2.668788      -0.562799      16.708555       0.112611       1.258509 0.95426936E+01  0.96942718E+02                                 1.878307                            1.775013      -1.000708       2.417641                    0.998292       3.359780       9.264264       0.486966       1.238122      -0.721907      -0.018982      -0.042283       0.023915       0.052155       0.005712       0.002639      -0.013066      -0.013204       0.030350      -0.016268      -0.003363       0.019631              1.888312       1.777585       0.274931      -0.148292       2.202948      -0.273305       1.684403          -0.000001
           68              H      -5.670447      -3.484766      15.296084       0.113715       1.345345 0.96905719E+01  0.98510218E+02                                 1.940626                            1.769504      -1.036142       2.402087                    0.997736       3.347788       9.138770       0.497267       1.211671      -0.728128       0.031647      -0.002318       0.040333       0.051319       0.003134       0.009478      -0.013242      -0.000495       0.029528      -0.017579      -0.001980       0.019558              2.040898       2.325370       0.003487       0.694052       1.587897       0.021327       2.209427          -0.000000
           69              H       9.069441       9.614652       4.627871       0.112632       1.262816 0.95818406E+01  0.97426035E+02                                 1.881964                            1.778246      -1.000775       2.417623                    0.998292       3.359775       9.263960       0.486759       1.237559      -0.722093      -0.033536      -0.031993      -0.023921       0.052158       0.008600       0.013215       0.001892       0.003093       0.030334      -0.016271      -0.003383       0.019654              1.892015       1.986886       0.348588       0.208883       2.001680       0.231589       1.687480          -0.000001
           70              H       7.315141       5.810705       6.040342       0.113705       1.350149 0.97317548E+01  0.99031514E+02                                 1.945616                            1.773638      -1.036253       2.402035                    0.997735       3.348766       9.145490       0.496539       1.212189      -0.728067      -0.012730       0.029064      -0.040326       0.051313       0.002596       0.015644      -0.004495      -0.003572       0.029471      -0.017574      -0.001965       0.019539              2.046398       1.671574      -0.229989       0.212121       2.252092      -0.664220       2.215528          -0.000000
           71              H      -2.623456       4.305508      19.482291       0.112639       1.256429 0.95228270E+01  0.96684382E+02                                 1.875447                            1.772502      -1.000723       2.417643                    0.998292       3.358888       9.257183       0.487615       1.237196      -0.722087       0.045791       0.023328       0.008908       0.052158      -0.000508       0.010431      -0.002056       0.019832      -0.037895      -0.016263      -0.003397       0.019660              1.885401       2.183830       0.401739       0.092598       1.814535       0.067554       1.657838          -0.000001
           72              H      -1.398749       8.483944      18.718447       0.113693       1.350124 0.97317901E+01  0.99036464E+02                                 1.945959                            1.773920      -1.036205       2.402052                    0.997738       3.349120       9.148027       0.496361       1.212569      -0.727977       0.023468      -0.036654       0.027178       0.051312      -0.003715       0.012081      -0.009531       0.013972      -0.023805      -0.017558      -0.001963       0.019521              2.046783       1.695361      -0.316236       0.252340       2.362654      -0.607617       2.082334          -0.000000
           73              H      14.797459       5.612376       6.012605       0.112611       1.258509 0.95426907E+01  0.96942683E+02                                 1.878307                            1.775013      -1.000708       2.417641                    0.998292       3.359780       9.264264       0.486966       1.238122      -0.721906       0.045787      -0.019385      -0.015748       0.052155      -0.008754       0.005665       0.002896       0.028378      -0.012122      -0.016268      -0.003363       0.019631              1.888312       2.187493      -0.281761      -0.302348       1.758076       0.101881       1.719367          -0.000001
           74              H      16.022123       4.184622       2.012025       0.113715       1.345345 0.96905771E+01  0.98510279E+02                                 1.940627                            1.769504      -1.036142       2.402087                    0.997736       3.347788       9.138769       0.497267       1.211671      -0.728128       0.023476      -0.005207       0.045337       0.051319      -0.008599       0.009292      -0.002629       0.025956       0.012055      -0.017579      -0.001980       0.019558              2.040898       1.691081      -0.060131       0.398380       1.622197      -0.181577       2.809417          -0.000000
           75              H      -8.351512       3.503533      15.323821       0.112680       1.258503 0.95426647E+01  0.96940116E+02                                 1.878146                            1.774896      -1.000496       2.417759                    0.998296       3.359309       9.262157       0.487040       1.237963      -0.721946      -0.033524       0.036695       0.015755       0.052140      -0.015715      -0.000829      -0.006284      -0.011061      -0.012145      -0.016239      -0.003379       0.019618              1.888132       1.982706      -0.354015      -0.196790       1.962475       0.251020       1.719215          -0.000001
           76              H     -10.105777       4.182321      19.324401       0.113699       1.347825 0.97121684E+01  0.98788268E+02                                 1.943583                            1.771959      -1.036221       2.402040                    0.997736       3.348717       9.145087       0.496700       1.212334      -0.728002      -0.012735       0.020389      -0.045336       0.051316      -0.014836       0.005580      -0.007855      -0.009367       0.012059      -0.017569      -0.001962       0.019532              2.044152       1.670012      -0.068603       0.304760       1.647895      -0.315789       2.814548          -0.000000
           77              H      14.752202      10.448655       8.841815       0.112639       1.256430 0.95228364E+01  0.96684501E+02                                 1.875448                            1.772503      -1.000723       2.417643                    0.998292       3.358888       9.257184       0.487615       1.237197      -0.722087      -0.018987       0.000426       0.048577       0.052158      -0.005122      -0.003625      -0.010241      -0.008298       0.045141      -0.016263      -0.003397       0.019660              1.885402       1.774947      -0.009006      -0.311464       1.575208       0.087703       2.306051          -0.000001
           78              H      11.750586      13.132879      10.666079       0.113693       1.350125 0.97317963E+01  0.99036540E+02                                 1.945960                            1.773920      -1.036206       2.402051                    0.997738       3.349121       9.148029       0.496361       1.212568      -0.727977       0.031647      -0.033763       0.022169       0.051312      -0.009758       0.002018      -0.012875       0.000128       0.031286      -0.017558      -0.001963       0.019521              2.046783       2.332632      -0.605512       0.345491       2.078452      -0.259564       1.729266          -0.000000
           79              H      -3.776770       5.072886      12.494611       0.112632       1.262818 0.95818551E+01  0.97426217E+02                                 1.881965                            1.778247      -1.000775       2.417623                    0.998292       3.359775       9.263961       0.486759       1.237559      -0.722093       0.006729      -0.017758      -0.048578       0.052158      -0.001380       0.008451       0.006849       0.012902       0.045084      -0.016271      -0.003383       0.019654              1.892017       1.608138      -0.070185      -0.187511       1.752910       0.265890       2.315001          -0.000001
           80              H      -0.245553       3.137629      10.670347       0.113705       1.350149 0.97317615E+01  0.99031599E+02                                 1.945617                            1.773639      -1.036253       2.402035                    0.997735       3.348766       9.145491       0.496539       1.212189      -0.728067      -0.042384       0.018580      -0.022167       0.051313      -0.007627       0.012832       0.002410       0.012171       0.031289      -0.017574      -0.001965       0.019539              2.046399       2.486789      -0.550677       0.359780       1.923437      -0.239136       1.728971          -0.000000
           81              H      -2.623456      14.719531      13.469686       0.112640       1.256425 0.95227873E+01  0.96683880E+02                                 1.875443                            1.772498      -1.000718       2.417646                    0.998293       3.358883       9.257165       0.487615       1.237196      -0.722087       0.045791      -0.003950       0.024657       0.052158       0.009287       0.004776      -0.004939       0.024825      -0.022915      -0.016263      -0.003397       0.019660              1.885397       2.183825      -0.120673       0.394215       1.638506      -0.034073       1.833860          -0.000001
           82              H      -1.398749      11.968835      16.706422       0.113693       1.350120 0.97317505E+01  0.99035956E+02                                 1.945955                            1.773916      -1.036200       2.402054                    0.997738       3.349115       9.148007       0.496361       1.212569      -0.727977       0.023468       0.041864      -0.018155       0.051312       0.012320       0.002823      -0.006895       0.009405      -0.037504      -0.017558      -0.001963       0.019521              2.046778       1.695357       0.376648      -0.147701       2.678610      -0.425198       1.766367          -0.000000
           83              H       9.069441      -0.799372      10.640476       0.112632       1.262815 0.95818241E+01  0.97425830E+02                                 1.881963                            1.778244      -1.000773       2.417624                    0.998292       3.359772       9.263951       0.486759       1.237559      -0.722093      -0.033536      -0.004720      -0.039668       0.052158       0.007145       0.014055       0.008183      -0.007804      -0.002357      -0.016271      -0.003383       0.019654              1.892014       1.986884       0.006608       0.406327       1.565466      -0.020253       2.123691          -0.000001
           84              H       7.315141       2.325813       8.052367       0.113705       1.350148 0.97317470E+01  0.99031410E+02                                 1.945615                            1.773638      -1.036251       2.402036                    0.997735       3.348764       9.145482       0.496539       1.212189      -0.728067      -0.012730      -0.049456       0.005007       0.051313       0.012250       0.010070       0.003360      -0.017177      -0.011344      -0.017574      -0.001965       0.019539              2.046397       1.671573       0.298695      -0.093119       2.799892      -0.347953       1.667725          -0.000000
           85              H      -2.668788      14.751507       7.866740       0.112611       1.258510 0.95427036E+01  0.96942842E+02                                 1.878308                            1.775014      -1.000708       2.417641                    0.998292       3.359780       9.264264       0.486966       1.238122      -0.721907      -0.018982       0.041853      -0.024661       0.052155      -0.000571       0.006266      -0.002821      -0.030950      -0.022886      -0.016268      -0.003363       0.019631              1.888313       1.777585      -0.265888       0.163953       2.050723      -0.361191       1.836630          -0.000001
           86              H      -5.670447      14.989224       4.630004       0.113715       1.345345 0.96905722E+01  0.98510218E+02                                 1.940626                            1.769504      -1.036142       2.402087                    0.997736       3.347788       9.138769       0.497267       1.211671      -0.728128       0.031647       0.036088       0.018159       0.051319       0.006641       0.007453      -0.000336      -0.022850      -0.037538      -0.017579      -0.001980       0.019558              2.040897       2.325370       0.599327       0.350040       2.035580       0.279791       1.761743          -0.000000
           87              H      13.644183      -4.034216      10.695950       0.112680       1.258501 0.95426398E+01  0.96939801E+02                                 1.878143                            1.774894      -1.000496       2.417759                    0.998296       3.359308       9.262152       0.487040       1.237963      -0.721946       0.006741      -0.033175       0.039656       0.052140       0.008004      -0.003025      -0.015944      -0.002907      -0.002365      -0.016239      -0.003379       0.019618              1.888129       1.605177      -0.126896       0.154018       1.940165      -0.375093       2.119046          -0.000001
           88              H      17.175435      -4.646422      13.284059       0.113699       1.347823 0.97121540E+01  0.98788094E+02                                 1.943582                            1.771958      -1.036221       2.402040                    0.997736       3.348716       9.145086       0.496700       1.212335      -0.728002      -0.042384      -0.028492      -0.005010       0.051316       0.014927       0.000200      -0.010599      -0.002038      -0.011377      -0.017569      -0.001962       0.019532              2.044151       2.483775       0.585937       0.296422       1.982609       0.203404       1.666070          -0.000000
           89              H       6.086974      16.623866       1.854135       0.112680       1.258502 0.95426585E+01  0.96940044E+02                                 1.878146                            1.774896      -1.000496       2.417759                    0.998296       3.359308       9.262156       0.487040       1.237964      -0.721946       0.045771       0.023332      -0.008903       0.052140      -0.000519      -0.010399       0.002072       0.019787      -0.037857      -0.016239      -0.003379       0.019618              1.888132       2.187233       0.402617      -0.092837       1.817113      -0.067705       1.660050          -0.000001
           90              H       7.311691      20.802316       2.617979       0.113699       1.347824 0.97121620E+01  0.98788190E+02                                 1.943583                            1.771959      -1.036221       2.402040                    0.997736       3.348716       9.145085       0.496700       1.212335      -0.728002       0.023468      -0.036658      -0.027180       0.051316      -0.003726      -0.012077       0.009547       0.013976      -0.023821      -0.017569      -0.001962       0.019532              2.044152       1.693472      -0.315665      -0.251883       2.359355       0.606366       2.079629          -0.000000
           91              H       0.358974      -2.703759      16.708555       0.112611       1.258509 0.95426947E+01  0.96942733E+02                                 1.878307                            1.775013      -1.000708       2.417641                    0.998292       3.359780       9.264264       0.486966       1.238122      -0.721907      -0.033538      -0.031991       0.023915       0.052155       0.008592      -0.013199      -0.001867       0.003090       0.030350      -0.016268      -0.003363       0.019631              1.888312       1.982884       0.347514      -0.208245       1.997649      -0.230911       1.684403          -0.000001
           92              H      -1.395345      -6.507732      15.296084       0.113715       1.345345 0.96905772E+01  0.98510285E+02                                 1.940627                            1.769504      -1.036142       2.402087                    0.997736       3.347788       9.138771       0.497267       1.211672      -0.728128      -0.012734       0.029065       0.040333       0.051319       0.002593      -0.015644       0.004522      -0.003555       0.029528      -0.017579      -0.001980       0.019558              2.040899       1.667646      -0.229052      -0.211241       2.245624       0.661469       2.209426          -0.000000
           93              H       6.041679      11.755611       4.627871       0.112632       1.262817 0.95818439E+01  0.97426081E+02                                 1.881965                            1.778246      -1.000775       2.417623                    0.998292       3.359774       9.263959       0.486759       1.237559      -0.722093      -0.018985      -0.042282      -0.023921       0.052158       0.005717      -0.002621       0.013090      -0.013216       0.030334      -0.016271      -0.003383       0.019654              1.892016       1.780938       0.275775       0.148718       2.207630       0.274133       1.687480          -0.000001
           94              H       3.040039       8.833670       6.040342       0.113705       1.350149 0.97317569E+01  0.99031542E+02                                 1.945617                            1.773639      -1.036253       2.402035                    0.997735       3.348766       9.145491       0.496539       1.212189      -0.728067       0.031645      -0.002314      -0.040326       0.051313       0.003142      -0.009452       0.013251      -0.000485       0.029471      -0.017574      -0.001965       0.019539              2.046398       2.332148       0.003556      -0.696940       1.591518      -0.021414       2.215528          -0.000000
           95              H       4.933753      -1.038268      19.482291       0.112639       1.256430 0.95228340E+01  0.96684472E+02                                 1.875448                            1.772502      -1.000723       2.417643                    0.998292       3.358888       9.257184       0.487615       1.237197      -0.722087       0.006730       0.050949       0.008908       0.052158      -0.006627      -0.005415       0.009149      -0.014787      -0.037895      -0.016263      -0.003397       0.019660              1.885402       1.603061       0.196408       0.032824       2.395306       0.109820       1.657839          -0.000001
           96              H       8.464995       1.509196      18.718447       0.113693       1.350125 0.97318037E+01  0.99036631E+02                                 1.945960                            1.773920      -1.036206       2.402051                    0.997738       3.349121       9.148029       0.496361       1.212568      -0.727977      -0.042381       0.009908       0.027178       0.051312      -0.007280      -0.013013       0.008213      -0.006197      -0.023805      -0.017558      -0.001963       0.019521              2.046784       2.487278      -0.036255      -0.656980       1.570739       0.035373       2.082334          -0.000000
           97              H       8.351716      -3.503244      15.323821       0.112611       1.258509 0.95426953E+01  0.96942739E+02                                 1.878307                            1.775013      -1.000708       2.417641                    0.998292       3.359780       9.264264       0.486966       1.238122      -0.721907       0.033538      -0.036707       0.015748       0.052155      -0.015727       0.000842       0.006306      -0.011067      -0.012122      -0.016268      -0.003363       0.019631              1.888312       1.982884      -0.354101       0.196836       1.962685      -0.251097       1.719367          -0.000001
           98              H      10.106035      -4.181957      19.324401       0.113715       1.345345 0.96905788E+01  0.98510305E+02                                 1.940627                            1.769505      -1.036142       2.402087                    0.997736       3.347788       9.138771       0.497267       1.211672      -0.728128       0.012734      -0.020398      -0.045337       0.051319      -0.014845      -0.005576       0.007884      -0.009379       0.012055      -0.017579      -0.001980       0.019558              2.040899       1.667646      -0.068417      -0.303985       1.645633       0.315072       2.809418          -0.000000
           99              H       2.623716      19.024785       6.012605       0.112680       1.258502 0.95426476E+01  0.96939898E+02                                 1.878144                            1.774895      -1.000496       2.417759                    0.998296       3.359308       9.262152       0.487040       1.237963      -0.721946      -0.045771       0.019376      -0.015755       0.052140      -0.008746      -0.005649      -0.002876       0.028357      -0.012145      -0.016239      -0.003379       0.019618              1.888130       2.187232      -0.281704       0.302260       1.757946      -0.101863       1.719213          -0.000001
          100              H       1.398999      20.452464       2.012025       0.113699       1.347825 0.97121672E+01  0.98788255E+02                                 1.943583                            1.771959      -1.036222       2.402040                    0.997736       3.348717       9.145088       0.496700       1.212335      -0.728002      -0.023468       0.005210       0.045336       0.051316      -0.008596      -0.009265       0.002642       0.025936       0.012059      -0.017569      -0.001962       0.019532              2.044152       1.693472      -0.060308      -0.399315       1.624436       0.182069       2.814549          -0.000000
          101              H       3.776937      -5.072650      12.494611       0.112640       1.256426 0.95227992E+01  0.96684019E+02                                 1.875443                            1.772498      -1.000718       2.417646                    0.998293       3.358884       9.257165       0.487616       1.237195      -0.722087      -0.006731       0.017760      -0.048577       0.052158      -0.001376      -0.008447      -0.006831       0.012892       0.045141      -0.016263      -0.003397       0.019660              1.885397       1.603057      -0.069775       0.186506       1.747090      -0.264417       2.306044          -0.000001
          102              H       0.245695      -3.137428      10.670347       0.113693       1.350121 0.97317618E+01  0.99036091E+02                                 1.945955                            1.773916      -1.036201       2.402054                    0.997738       3.349116       9.148008       0.496361       1.212568      -0.727977       0.042381      -0.018583      -0.022169       0.051312      -0.007630      -0.012811      -0.002389       0.012167       0.031286      -0.017558      -0.001963       0.019521              2.046778       2.487271      -0.550836      -0.359881       1.923802       0.239211       1.729262          -0.000000
          103              H       2.669011      14.188559       8.841815       0.112632       1.262817 0.95818437E+01  0.97426072E+02                                 1.881964                            1.778246      -1.000773       2.417624                    0.998292       3.359773       9.263954       0.486759       1.237559      -0.722093       0.018985      -0.000425       0.048578       0.052158      -0.005128       0.003640       0.010251      -0.008299       0.045084      -0.016271      -0.003383       0.019654              1.892016       1.780937      -0.009091       0.313187       1.580110      -0.088158       2.315000          -0.000001
          104              H       5.670651      11.504370      10.666079       0.113705       1.350148 0.97317479E+01  0.99031421E+02                                 1.945615                            1.773637      -1.036252       2.402036                    0.997735       3.348765       9.145485       0.496539       1.212188      -0.728067      -0.031645       0.033767       0.022167       0.051313      -0.009757      -0.002005       0.012901       0.000121       0.031289      -0.017574      -0.001965       0.019539              2.046397       2.332146      -0.605348      -0.345385       2.078075       0.259493       1.728969          -0.000000
          105              H      -6.041512       9.885690       7.866740       0.112640       1.256425 0.95227924E+01  0.96683938E+02                                 1.875443                            1.772498      -1.000718       2.417646                    0.998293       3.358884       9.257166       0.487616       1.237196      -0.722087       0.018987      -0.041856      -0.024657       0.052158      -0.000579      -0.006248       0.002856      -0.030983      -0.022915      -0.016263      -0.003397       0.019660              1.885397       1.774943      -0.265233      -0.163528       2.047388       0.360312       1.833860          -0.000001
          106              H      -3.039896       9.647912       4.630004       0.113693       1.350119 0.97317485E+01  0.99035931E+02                                 1.945955                            1.773916      -1.036200       2.402055                    0.997738       3.349115       9.148007       0.496361       1.212569      -0.727977      -0.031647      -0.036080       0.018155       0.051312       0.006626      -0.007442       0.000364      -0.022802      -0.037504      -0.017558      -0.001963       0.019521              2.046778       2.332625       0.601954      -0.351648       2.041341      -0.280986       1.766367          -0.000000
          107              H      12.487460       4.034417      10.695950       0.112632       1.262815 0.95818322E+01  0.97425927E+02                                 1.881963                            1.778245      -1.000773       2.417624                    0.998292       3.359773       9.263953       0.486759       1.237559      -0.722093      -0.006729       0.033191       0.039668       0.052158       0.008009       0.003030       0.015979      -0.002912      -0.002357      -0.016271      -0.003383       0.019654              1.892014       1.608137      -0.127298      -0.154536       1.944215       0.376338       2.123691          -0.000001
          108              H       8.956243       4.646672      13.284059       0.113705       1.350148 0.97317495E+01  0.99031446E+02                                 1.945616                            1.773638      -1.036252       2.402036                    0.997735       3.348764       9.145484       0.496539       1.212189      -0.728067       0.042384       0.028487      -0.005007       0.051313       0.014926      -0.000189       0.010614      -0.002040      -0.011344      -0.017574      -0.001965       0.019539              2.046397       2.486788       0.586914      -0.297015       1.984679      -0.203777       1.667726          -0.000000
          109              H      -6.086769       9.917771      13.469686       0.112611       1.258509 0.95426906E+01  0.96942681E+02                                 1.878307                            1.775013      -1.000708       2.417641                    0.998292       3.359780       9.264264       0.486966       1.238122      -0.721906      -0.045787       0.003946       0.024661       0.052155       0.009283      -0.004749       0.004967       0.024789      -0.022886      -0.016268      -0.003363       0.019631              1.888312       2.187493      -0.120964      -0.395185       1.640813       0.034181       1.836629          -0.000001
          110              H      -7.311433      12.668527      16.706422       0.113715       1.345345 0.96905709E+01  0.98510199E+02                                 1.940626                            1.769503      -1.036142       2.402087                    0.997736       3.347788       9.138768       0.497267       1.211671      -0.728128      -0.023476      -0.041867      -0.018159       0.051319       0.012346      -0.002801       0.006915       0.009425      -0.037538      -0.017579      -0.001980       0.019558              2.040897       1.691080       0.375074       0.147111       2.669869       0.423283       1.761743          -0.000000
          111              H      17.062202       0.799572      10.640476       0.112680       1.258501 0.95426424E+01  0.96939838E+02                                 1.878144                            1.774895      -1.000496       2.417759                    0.998296       3.359307       9.262151       0.487040       1.237963      -0.721946       0.033524       0.004703      -0.039656       0.052140       0.007139      -0.014024      -0.008166      -0.007801      -0.002365      -0.016239      -0.003379       0.019618              1.888130       1.982705       0.006578      -0.404980       1.562639       0.020181       2.119046          -0.000001
          112              H      18.816467      -2.325661       8.052367       0.113699       1.347825 0.97121708E+01  0.98788303E+02                                 1.943584                            1.771960      -1.036221       2.402040                    0.997736       3.348716       9.145086       0.496700       1.212335      -0.728002       0.012735       0.049457       0.005010       0.051316       0.012250      -0.010059      -0.003344      -0.017179      -0.011377      -0.017569      -0.001962       0.019532              2.044153       1.670013       0.298232       0.092966       2.796375       0.347271       1.666072          -0.000000
          113              H      -4.933493       1.038635      19.482291       0.112680       1.258503 0.95426591E+01  0.96940047E+02                                 1.878145                            1.774896      -1.000496       2.417759                    0.998296       3.359309       9.262157       0.487040       1.237963      -0.721946      -0.006741      -0.050931       0.008903       0.052140      -0.006622       0.005420      -0.009114      -0.014738      -0.037857      -0.016239      -0.003379       0.019618              1.888132       1.605178       0.196831      -0.032888       2.399167      -0.110096       1.660049          -0.000001
          114              H      -8.464745      -1.508843      18.718447       0.113699       1.347824 0.97121617E+01  0.98788184E+02                                 1.943582                            1.771958      -1.036222       2.402040                    0.997736       3.348717       9.145087       0.496700       1.212334      -0.728002       0.042384      -0.009907       0.027180       0.051316      -0.007290       0.013027      -0.008204      -0.006186      -0.023821      -0.017569      -0.001962       0.019532              2.044151       2.483774      -0.036254       0.655648       1.569051      -0.035359       2.079629          -0.000000
          115              H      11.379478      12.881524       4.627871       0.112611       1.258509 0.95426936E+01  0.96942718E+02                                 1.878307                            1.775013      -1.000708       2.417641                    0.998292       3.359780       9.264264       0.486966       1.238122      -0.721907       0.018982       0.042283      -0.023915       0.052155       0.005712       0.002639      -0.013066      -0.013204       0.030350      -0.016268      -0.003363       0.019631              1.888312       1.777585       0.274931      -0.148292       2.202948      -0.273305       1.684403          -0.000001
          116              H      14.381137      15.803491       6.040342       0.113715       1.345345 0.96905720E+01  0.98510218E+02                                 1.940626                            1.769504      -1.036142       2.402087                    0.997736       3.347788       9.138770       0.497267       1.211671      -0.728128      -0.031647       0.002318      -0.040333       0.051319       0.003134       0.009478      -0.013242      -0.000495       0.029528      -0.017579      -0.001980       0.019558              2.040898       2.325370       0.003487       0.694052       1.587897       0.021327       2.209427          -0.000000
          117              H      -0.358751       2.704073      16.708555       0.112632       1.262816 0.95818405E+01  0.97426034E+02                                 1.881964                            1.778246      -1.000774       2.417623                    0.998292       3.359775       9.263960       0.486759       1.237559      -0.722093       0.033536       0.031993       0.023921       0.052158       0.008600       0.013215       0.001892       0.003093       0.030334      -0.016271      -0.003383       0.019654              1.892015       1.986886       0.348588       0.208883       2.001680       0.231589       1.687480          -0.000001
          118              H       1.395549       6.508020      15.296084       0.113705       1.350149 0.97317548E+01  0.99031514E+02                                 1.945616                            1.773638      -1.036253       2.402035                    0.997735       3.348766       9.145490       0.496539       1.212189      -0.728067       0.012730      -0.029064       0.040326       0.051313       0.002596       0.015644      -0.004495      -0.003572       0.029471      -0.017574      -0.001965       0.019539              2.046398       1.671574      -0.229989       0.212121       2.252092      -0.664220       2.215528          -0.000000
          119              H      11.334146       8.013217       1.854135       0.112639       1.256429 0.95228270E+01  0.96684382E+02                                 1.875447                            1.772502      -1.000723       2.417643                    0.998292       3.358888       9.257183       0.487615       1.237196      -0.722087      -0.045791      -0.023328      -0.008908       0.052158      -0.000508       0.010431      -0.002056       0.019832      -0.037895      -0.016263      -0.003397       0.019660              1.885401       2.183830       0.401739       0.092598       1.814535       0.067554       1.657838          -0.000001
          120              H      10.109439       3.834781       2.617979       0.113693       1.350124 0.97317933E+01  0.99036502E+02                                 1.945959                            1.773920      -1.036205       2.402052                    0.997738       3.349121       9.148029       0.496361       1.212568      -0.727977      -0.023468       0.036654      -0.027178       0.051312      -0.003715       0.012081      -0.009531       0.013972      -0.023805      -0.017558      -0.001963       0.019521              2.046783       1.695361      -0.316236       0.252340       2.362654      -0.607617       2.082334          -0.000000
          121              H      -5.839409       5.947507      13.134704       0.130383       1.004419 0.70818513E+01  0.65760601E+02                                 1.504535                            1.440241      -0.801948       2.504835                    0.999742       3.018853       7.570531       0.600527       1.098385      -0.755314      -0.025933       0.001828      -0.022217       0.034197      -0.009113       0.002634       0.008547       0.024458       0.025374      -0.022097       0.010864       0.011233              1.531479       1.674990       0.016951       0.378218       1.364122      -0.081077       1.555324          -0.000001
          122              H      16.264334       8.795503       8.201722       0.130376       1.004917 0.70859248E+01  0.65807418E+02                                 1.505044                            1.440665      -0.801918       2.504838                    0.999742       3.019028       7.571311       0.600436       1.098401      -0.755316       0.010359      -0.023830       0.022220       0.034189      -0.014782      -0.007184      -0.005322      -0.007570       0.025373      -0.022102       0.010857       0.011246              1.532022       1.388440      -0.084555       0.202646       1.651679      -0.329820       1.555947          -0.000001
          123              H      -7.553644       3.523222      13.134704       0.130376       1.004917 0.70859248E+01  0.65807418E+02                                 1.505044                            1.440665      -0.801918       2.504838                    0.999742       3.019028       7.571311       0.600436       1.098401      -0.755316      -0.010359       0.023830      -0.022220       0.034189      -0.014782      -0.007184      -0.005322      -0.007570       0.025373      -0.022102       0.010857       0.011246              1.532022       1.388440      -0.084555       0.202646       1.651679      -0.329820       1.555947          -0.000001
          124              H      14.550099       6.371218       8.201722       0.130383       1.004419 0.70818513E+01  0.65760601E+02                                 1.504535                            1.440241      -0.801948       2.504835                    0.999742       3.018853       7.570531       0.600527       1.098385      -0.755314       0.025933      -0.001828       0.022217       0.034197      -0.009113       0.002634       0.008547       0.024458       0.025374      -0.022097       0.010864       0.011233              1.531479       1.674990       0.016951       0.378218       1.364122      -0.081077       1.555324          -0.000001
          125              H      11.581530      -3.917200       9.618461       0.130376       1.004917 0.70859256E+01  0.65807429E+02                                 1.505044                            1.440665      -0.801918       2.504838                    0.999742       3.019028       7.571312       0.600436       1.098401      -0.755316      -0.025923      -0.020153       0.009528       0.034189       0.006835       0.006590      -0.015059       0.013195      -0.008482      -0.022102       0.010857       0.011246              1.532022       1.675623       0.319308      -0.203931       1.578325      -0.042301       1.342118          -0.000001
          126              H      -1.156632      15.023762       9.618461       0.130383       1.004418 0.70818471E+01  0.65760553E+02                                 1.504534                            1.440241      -0.801949       2.504835                    0.999742       3.018853       7.570531       0.600527       1.098385      -0.755314       0.010357       0.031168       0.009525       0.034197       0.001179       0.016393      -0.001179      -0.018841      -0.008483      -0.022097       0.010864       0.011233              1.531478       1.387996       0.217607      -0.028092       1.864732       0.206215       1.341706          -0.000001
          127              H       9.867322      -2.705037      11.717965       0.130383       1.004418 0.70818461E+01  0.65760542E+02                                 1.504534                            1.440240      -0.801948       2.504835                    0.999742       3.018853       7.570531       0.600527       1.098385      -0.755314      -0.010357      -0.031168      -0.009525       0.034197       0.001179       0.016393      -0.001179      -0.018841      -0.008483      -0.022097       0.010864       0.011233              1.531478       1.387996       0.217607      -0.028092       1.864732       0.206215       1.341706          -0.000001
          128              H      -2.870840      16.235925      11.717965       0.130376       1.004917 0.70859256E+01  0.65807429E+02                                 1.505044                            1.440665      -0.801918       2.504838                    0.999742       3.019028       7.571312       0.600436       1.098401      -0.755316       0.025923       0.020153      -0.009528       0.034189       0.006835       0.006590      -0.015059       0.013195      -0.008482      -0.022102       0.010857       0.011246              1.532022       1.675623       0.319308      -0.203930       1.578325      -0.042301       1.342118          -0.000001
          129              H       2.871106      -2.029905      19.919687       0.130376       1.004917 0.70859260E+01  0.65807432E+02                                 1.505044                            1.440665      -0.801918       2.504838                    0.999742       3.019028       7.571311       0.600436       1.098401      -0.755316      -0.025920       0.018331       0.012689       0.034189       0.002288      -0.009208       0.006517      -0.001624      -0.052907      -0.022102       0.010857       0.011246              1.532022       1.675577      -0.336278      -0.174560       1.437847       0.123440       1.482642          -0.000001
          130              H       7.553820      13.136507       3.516243       0.130383       1.004419 0.70818529E+01  0.65760619E+02                                 1.504535                            1.440241      -0.801948       2.504835                    0.999742       3.018853       7.570531       0.600527       1.098385      -0.755314       0.010368      -0.007320      -0.031755       0.034197       0.013605      -0.009205       0.006522      -0.009627       0.019194      -0.022097       0.010864       0.011233              1.531479       1.388008      -0.133127      -0.174444       1.293862       0.123313       1.912566          -0.000001
          131              H       1.156870      -0.817782      17.820183       0.130383       1.004419 0.70818521E+01  0.65760608E+02                                 1.504534                            1.440241      -0.801948       2.504835                    0.999742       3.018853       7.570530       0.600527       1.098385      -0.755314      -0.010368       0.007320       0.031755       0.034197       0.013605      -0.009205       0.006522      -0.009627       0.019194      -0.022097       0.010864       0.011233              1.531479       1.388008      -0.133127      -0.174444       1.293862       0.123313       1.912566          -0.000001
          132              H       5.839584      14.348630       1.416739       0.130376       1.004917 0.70859260E+01  0.65807432E+02                                 1.505044                            1.440665      -0.801918       2.504838                    0.999742       3.019028       7.571311       0.600436       1.098401      -0.755316       0.025920      -0.018331      -0.012689       0.034189       0.002288      -0.009208       0.006517      -0.001624      -0.052907      -0.022102       0.010857       0.011246              1.532022       1.675577      -0.336278      -0.174560       1.437847       0.123440       1.482642          -0.000001
          133              H       1.156870      15.841699       8.201722       0.130383       1.004418 0.70818493E+01  0.65760578E+02                                 1.504534                            1.440241      -0.801948       2.504835                    0.999742       3.018853       7.570531       0.600527       1.098385      -0.755314      -0.010368       0.023841       0.022217       0.034197      -0.014774       0.007180       0.005332      -0.007567       0.025374      -0.022097       0.010864       0.011233              1.531479       1.388008      -0.084512      -0.202512       1.651104       0.329562       1.555324          -0.000001
          134              H       5.839584      -5.947260      13.134704       0.130376       1.004917 0.70859292E+01  0.65807470E+02                                 1.505044                            1.440666      -0.801918       2.504838                    0.999742       3.019028       7.571312       0.600436       1.098401      -0.755316       0.025920      -0.001824      -0.022220       0.034189      -0.009119      -0.002622      -0.008547       0.024470       0.025373      -0.022102       0.010857       0.011246              1.532023       1.675578       0.016962      -0.378506       1.364543       0.081119       1.555948          -0.000001
          135              H       2.871106      18.265985       8.201722       0.130376       1.004917 0.70859284E+01  0.65807459E+02                                 1.505044                            1.440665      -0.801918       2.504838                    0.999742       3.019028       7.571311       0.600436       1.098401      -0.755316      -0.025920       0.001824       0.022220       0.034189      -0.009119      -0.002622      -0.008547       0.024470       0.025373      -0.022102       0.010857       0.011246              1.532022       1.675577       0.016962      -0.378505       1.364543       0.081119       1.555947          -0.000001
          136              H       7.553820      -3.522974      13.134704       0.130383       1.004418 0.70818485E+01  0.65760567E+02                                 1.504534                            1.440240      -0.801948       2.504835                    0.999742       3.018853       7.570530       0.600527       1.098385      -0.755314       0.010368      -0.023841      -0.022217       0.034197      -0.014774       0.007180       0.005332      -0.007567       0.025374      -0.022097       0.010864       0.011233              1.531478       1.388008      -0.084512      -0.202512       1.651103       0.329562       1.555324          -0.000001
          137              H      16.264334       2.705258      11.717965       0.130376       1.004916 0.70859226E+01  0.65807395E+02                                 1.505044                            1.440665      -0.801918       2.504838                    0.999742       3.019028       7.571312       0.600436       1.098401      -0.755316       0.010359       0.031158      -0.009528       0.034189       0.001169      -0.016394       0.001194      -0.018854      -0.008482      -0.022102       0.010857       0.011246              1.532022       1.388440       0.217775       0.028094       1.865508      -0.206368       1.342118          -0.000001
          138              H      -5.839409       8.401344      11.717965       0.130383       1.004419 0.70818513E+01  0.65760601E+02                                 1.504535                            1.440241      -0.801949       2.504835                    0.999742       3.018853       7.570531       0.600527       1.098385      -0.755314      -0.025933      -0.020154      -0.009525       0.034197       0.006838      -0.006575       0.015062       0.013172      -0.008483      -0.022097       0.010864       0.011233              1.531479       1.674990       0.319073       0.203786       1.577739       0.042252       1.341707          -0.000001
          139              H      14.550099       3.917381       9.618461       0.130383       1.004418 0.70818495E+01  0.65760578E+02                                 1.504534                            1.440241      -0.801948       2.504835                    0.999742       3.018853       7.570530       0.600527       1.098385      -0.755314       0.025933       0.020154       0.009525       0.034197       0.006838      -0.006575       0.015062       0.013172      -0.008483      -0.022097       0.010864       0.011233              1.531478       1.674990       0.319073       0.203786       1.577738       0.042252       1.341706          -0.000001
          140              H      -7.553644       9.613467       9.618461       0.130376       1.004916 0.70859218E+01  0.65807384E+02                                 1.505043                            1.440665      -0.801918       2.504838                    0.999742       3.019028       7.571311       0.600436       1.098401      -0.755316      -0.010359      -0.031158       0.009528       0.034189       0.001169      -0.016394       0.001194      -0.018854      -0.008482      -0.022102       0.010857       0.011246              1.532022       1.388439       0.217775       0.028094       1.865508      -0.206368       1.342118          -0.000001
          141              H      11.581530      10.288445       1.416739       0.130376       1.004916 0.70859249E+01  0.65807418E+02                                 1.505044                            1.440665      -0.801918       2.504838                    0.999742       3.019028       7.571311       0.600436       1.098401      -0.755316      -0.025923       0.018327      -0.012689       0.034189       0.002290       0.009214      -0.006509      -0.001614      -0.052907      -0.022102       0.010857       0.011246              1.532022       1.675623      -0.336261       0.174567       1.437801      -0.123431       1.482642          -0.000001
          142              H      -1.156632       0.818118      17.820183       0.130383       1.004418 0.70818503E+01  0.65760588E+02                                 1.504534                            1.440241      -0.801948       2.504835                    0.999742       3.018853       7.570530       0.600527       1.098385      -0.755314       0.010357      -0.007335       0.031755       0.034197       0.013607       0.009217      -0.006505      -0.009615       0.019194      -0.022097       0.010864       0.011233              1.531478       1.387996      -0.133130       0.174408       1.293873      -0.123363       1.912566          -0.000001
          143              H       9.867322      11.500607       3.516243       0.130383       1.004418 0.70818494E+01  0.65760577E+02                                 1.504534                            1.440241      -0.801948       2.504835                    0.999742       3.018853       7.570530       0.600527       1.098385      -0.755314      -0.010357       0.007335      -0.031755       0.034197       0.013607       0.009217      -0.006505      -0.009615       0.019194      -0.022097       0.010864       0.011233              1.531478       1.387996      -0.133130       0.174408       1.293873      -0.123363       1.912566          -0.000001
          144              H      -2.870840       2.030280      19.919687       0.130376       1.004916 0.70859227E+01  0.65807397E+02                                 1.505044                            1.440665      -0.801918       2.504838                    0.999742       3.019027       7.571310       0.600436       1.098401      -0.755316       0.025923      -0.018327       0.012689       0.034189       0.002290       0.009214      -0.006509      -0.001614      -0.052907      -0.022102       0.010857       0.011246              1.532022       1.675623      -0.336261       0.174567       1.437802      -0.123431       1.482642          -0.000001
          145              H       0.282300      20.805987       0.000000       0.127792       1.060904 0.74945134E+01  0.70338583E+02                                 1.544813                            1.470135      -0.800940       2.504200                    0.999734       3.007833       7.497135       0.603467       1.081440      -0.760910      -0.033734       0.010182      -0.000003       0.035237      -0.009534       0.000008       0.000002       0.027477       0.032922      -0.022210       0.010974       0.011236              1.529307       1.913237      -0.215283       0.000025       1.355167      -0.000004       1.319516          -0.000001
          146              H      19.522000       7.201409       0.000000       0.127792       1.060903 0.74945055E+01  0.70338486E+02                                 1.544812                            1.470134      -0.800940       2.504200                    0.999734       3.007834       7.497135       0.603468       1.081439      -0.760910       0.020844      -0.028411      -0.000003       0.035237      -0.016050      -0.000000       0.000008      -0.009387       0.032922      -0.022210       0.010974       0.011236              1.529305       1.552484      -0.342826      -0.000012       1.715917       0.000022       1.319515          -0.000001
          147              H      -1.191539      -1.685084       9.554452       0.127795       1.063603 0.75174463E+01  0.70598953E+02                                 1.546945                            1.472062      -0.800995       2.504174                    0.999733       3.008046       7.497020       0.603344       1.080969      -0.761088       0.006445       0.009114      -0.033419       0.035234      -0.014150      -0.005644      -0.007982       0.010005       0.024277      -0.022208       0.010962       0.011246              1.531399       1.327396       0.008826      -0.110698       1.333637      -0.156550       1.933162          -0.000001
          148              H       7.519023      10.633461      11.781974       0.127801       1.063482 0.75163698E+01  0.70585997E+02                                 1.546782                            1.471917      -0.800934       2.504203                    0.999733       3.007980       7.496594       0.603401       1.080911      -0.761101       0.006448       0.009119       0.033418       0.035235      -0.014150       0.005654       0.007996       0.010005       0.024259      -0.022216       0.010965       0.011251              1.531238       1.327272       0.008831       0.110688       1.333516       0.156536       1.932924          -0.000001
          149              H       8.992750       1.915562       3.317814       0.127795       1.063603 0.75174455E+01  0.70598943E+02                                 1.546944                            1.472062      -0.800995       2.504174                    0.999733       3.008046       7.497020       0.603344       1.080969      -0.761088      -0.033731      -0.005090      -0.008816       0.035234       0.004769       0.008260      -0.013070       0.004845      -0.035029      -0.022208       0.010962       0.011246              1.531398       1.916173       0.107881       0.186854       1.330083       0.015463       1.347939          -0.000001
          150              H       2.101107       8.717962      15.099789       0.127801       1.063483 0.75163778E+01  0.70586088E+02                                 1.546783                            1.471918      -0.800934       2.504203                    0.999733       3.007980       7.496594       0.603401       1.080911      -0.761101       0.020838       0.014207       0.024606       0.035235       0.008029       0.013906      -0.005083      -0.018223       0.006486      -0.022216       0.010965       0.011251              1.531238       1.554458       0.171765       0.297503       1.420330       0.171994       1.618926          -0.000001
          151              H      -9.901988      -3.201415      18.018612       0.127792       1.060904 0.74945116E+01  0.70338558E+02                                 1.544812                            1.470135      -0.800940       2.504200                    0.999734       3.007834       7.497136       0.603467       1.081439      -0.760910       0.006442      -0.033503       0.008816       0.035237       0.002195       0.015081      -0.003421      -0.009757      -0.035022      -0.022210       0.010974       0.011236              1.529306       1.325740      -0.100048       0.047586       1.915928      -0.180914       1.346250          -0.000001
          152              H      -9.901988      17.205341       6.236637       0.127792       1.060905 0.74945210E+01  0.70338672E+02                                 1.544814                            1.470136      -0.800941       2.504199                    0.999734       3.007835       7.497141       0.603467       1.081440      -0.760910       0.006442       0.024386      -0.024606       0.035237       0.011963       0.009442      -0.011406       0.004072       0.006466      -0.022210       0.010974       0.011236              1.529307       1.325741       0.091234      -0.062852       1.645340      -0.337135       1.616841          -0.000001
          153              H       0.282300     -10.402824      18.018612       0.127792       1.060904 0.74945133E+01  0.70338578E+02                                 1.544813                            1.470135      -0.800940       2.504200                    0.999734       3.007834       7.497136       0.603467       1.081439      -0.760910      -0.033734      -0.005094       0.008816       0.035237       0.004774      -0.008253       0.013078       0.004829      -0.035022      -0.022210       0.010974       0.011236              1.529306       1.913237       0.107661      -0.186429       1.328431      -0.015439       1.346250          -0.000001
          154              H      19.522000      -3.600646       6.236637       0.127792       1.060905 0.74945192E+01  0.70338648E+02                                 1.544814                            1.470135      -0.800941       2.504199                    0.999734       3.007835       7.497140       0.603467       1.081439      -0.760910       0.020844       0.014202      -0.024606       0.035237       0.008025      -0.013901       0.005100      -0.018205       0.006466      -0.022210       0.010974       0.011236              1.529307       1.552486       0.171400      -0.296904       1.418594      -0.171635       1.616840          -0.000001
          155              H       7.519023       4.886901      15.099789       0.127801       1.063483 0.75163760E+01  0.70586071E+02                                 1.546783                            1.471918      -0.800934       2.504203                    0.999733       3.007980       7.496595       0.603400       1.080911      -0.761101       0.006448       0.024381       0.024606       0.035235       0.011971      -0.009427       0.011417       0.004081       0.006486      -0.022216       0.010965       0.011251              1.531238       1.327273       0.091444       0.062991       1.647515       0.337819       1.618927          -0.000001
          156              H      -1.191539       9.116971       3.317814       0.127795       1.063603 0.75174487E+01  0.70598981E+02                                 1.546945                            1.472062      -0.800995       2.504174                    0.999733       3.008046       7.497020       0.603344       1.080969      -0.761088       0.006445      -0.033499      -0.008816       0.035234       0.002186      -0.015076       0.003431      -0.009763      -0.035029      -0.022208       0.010962       0.011246              1.531399       1.327397      -0.100281      -0.047705       1.918861       0.181322       1.347939          -0.000001
          157              H      -2.100905      17.435639       0.000000       0.127792       1.060904 0.74945091E+01  0.70338532E+02                                 1.544813                            1.470135      -0.800940       2.504200                    0.999734       3.007834       7.497137       0.603467       1.081440      -0.760910      -0.020844       0.028411       0.000003       0.035237      -0.016050      -0.000000       0.000008      -0.009387       0.032922      -0.022210       0.010974       0.011236              1.529306       1.552485      -0.342826      -0.000012       1.715918       0.000022       1.319515          -0.000001
          158              H      17.138795       3.831061       0.000000       0.127792       1.060904 0.74945147E+01  0.70338594E+02                                 1.544813                            1.470135      -0.800940       2.504200                    0.999734       3.007834       7.497136       0.603467       1.081439      -0.760910       0.033734      -0.010182       0.000003       0.035237      -0.009534       0.000008       0.000002       0.027477       0.032922      -0.022210       0.010974       0.011236              1.529306       1.913237      -0.215283       0.000025       1.355167      -0.000004       1.319515          -0.000001
          159              H       9.902229      14.003809      11.781974       0.127795       1.063603 0.75174463E+01  0.70598953E+02                                 1.546945                            1.472062      -0.800995       2.504174                    0.999733       3.008046       7.497020       0.603344       1.080969      -0.761088      -0.006445      -0.009114       0.033419       0.035234      -0.014150      -0.005644      -0.007982       0.010005       0.024277      -0.022208       0.010962       0.011246              1.531399       1.327396       0.008826      -0.110698       1.333637      -0.156550       1.933162          -0.000001
          160              H       1.191667       1.685264       9.554452       0.127801       1.063482 0.75163711E+01  0.70586015E+02                                 1.546783                            1.471917      -0.800934       2.504203                    0.999733       3.007980       7.496595       0.603401       1.080911      -0.761101      -0.006448      -0.009119      -0.033418       0.035235      -0.014150       0.005654       0.007996       0.010005       0.024259      -0.022216       0.010965       0.011251              1.531238       1.327272       0.008831       0.110688       1.333517       0.156536       1.932925          -0.000001
          161              H       9.902229       3.201754      18.018612       0.127795       1.063603 0.75174510E+01  0.70599009E+02                                 1.546945                            1.472063      -0.800995       2.504174                    0.999733       3.008046       7.497021       0.603344       1.080969      -0.761087      -0.006445       0.033499       0.008816       0.035234       0.002186      -0.015076       0.003431      -0.009763      -0.035029      -0.022208       0.010962       0.011246              1.531399       1.327397      -0.100281      -0.047705       1.918861       0.181322       1.347939          -0.000001
          162              H       1.191667       7.431824       6.236637       0.127801       1.063483 0.75163761E+01  0.70586071E+02                                 1.546783                            1.471918      -0.800934       2.504203                    0.999733       3.007980       7.496595       0.603400       1.080911      -0.761101      -0.006448      -0.024381      -0.024606       0.035235       0.011971      -0.009427       0.011417       0.004081       0.006486      -0.022216       0.010965       0.011251              1.531238       1.327273       0.091444       0.062991       1.647515       0.337819       1.618927          -0.000001
          163              H      17.138795      -1.915499       3.317814       0.127792       1.060904 0.74945156E+01  0.70338606E+02                                 1.544813                            1.470135      -0.800940       2.504200                    0.999734       3.007834       7.497137       0.603467       1.081440      -0.760910       0.033734       0.005094      -0.008816       0.035237       0.004774      -0.008253       0.013078       0.004829      -0.035022      -0.022210       0.010974       0.011236              1.529307       1.913237       0.107661      -0.186429       1.328432      -0.015439       1.346251          -0.000001
          164              H      -2.100905      -8.717677      15.099789       0.127792       1.060905 0.74945205E+01  0.70338666E+02                                 1.544814                            1.470136      -0.800941       2.504199                    0.999734       3.007835       7.497141       0.603467       1.081440      -0.760910      -0.020844      -0.014202       0.024606       0.035237       0.008025      -0.013901       0.005100      -0.018205       0.006466      -0.022210       0.010974       0.011236              1.529307       1.552486       0.171400      -0.296904       1.418595      -0.171635       1.616841          -0.000001
          165              H      -7.518822      15.520140       3.317814       0.127792       1.060904 0.74945139E+01  0.70338587E+02                                 1.544813                            1.470135      -0.800940       2.504200                    0.999734       3.007834       7.497137       0.603467       1.081440      -0.760910      -0.006442       0.033503      -0.008816       0.035237       0.002195       0.015081      -0.003421      -0.009757      -0.035022      -0.022210       0.010974       0.011236              1.529306       1.325740      -0.100048       0.047586       1.915928      -0.180914       1.346251          -0.000001
          166              H      -7.518822      -4.886616      15.099789       0.127792       1.060905 0.74945210E+01  0.70338672E+02                                 1.544814                            1.470136      -0.800941       2.504199                    0.999734       3.007835       7.497141       0.603467       1.081440      -0.760910      -0.006442      -0.024386       0.024606       0.035237       0.011963       0.009442      -0.011406       0.004072       0.006466      -0.022210       0.010974       0.011236              1.529307       1.325741       0.091234      -0.062852       1.645340      -0.337135       1.616841          -0.000001
          167              H       6.609583       3.600763       6.236637       0.127801       1.063483 0.75163800E+01  0.70586117E+02                                 1.546783                            1.471918      -0.800935       2.504203                    0.999733       3.007980       7.496595       0.603400       1.080911      -0.761101      -0.020838      -0.014207      -0.024606       0.035235       0.008029       0.013906      -0.005083      -0.018223       0.006486      -0.022216       0.010965       0.011251              1.531239       1.554459       0.171765       0.297503       1.420330       0.171994       1.618927          -0.000001
          168              H      -0.282060      10.403163      18.018612       0.127795       1.063603 0.75174468E+01  0.70598961E+02                                 1.546945                            1.472062      -0.800995       2.504174                    0.999733       3.008046       7.497021       0.603344       1.080969      -0.761087       0.033731       0.005090       0.008816       0.035234       0.004769       0.008260      -0.013070       0.004845      -0.035029      -0.022208       0.010962       0.011246              1.531399       1.916174       0.107881       0.186854       1.330084       0.015463       1.347939          -0.000001
          169              C      -5.269728       6.357732      15.044314       0.151064      21.391608 0.30700981E+03  0.66233497E+04                                 6.705678                            5.875570       0.238106       2.108493                    0.999704      24.845658      68.652536       0.673289       0.421676      -1.059781       0.040116      -0.004455       0.031904       0.051449       0.018505      -0.003963      -0.026797      -0.045930      -0.111879      -0.045606      -0.010164       0.055769              6.820777       7.165288      -1.005663       0.087425       5.002740       0.949005       8.294302          -0.000000
          170              C      -6.874161       8.009694      20.137319       0.158331      22.265648 0.28787994E+03  0.61113743E+04                                 6.898458                            5.677101       0.174633       2.092612                    0.999651      24.465652      67.053623       0.687235       0.419830      -1.060976       0.046007      -0.018873       0.001459       0.049749       0.022898       0.012061      -0.005228      -0.064748      -0.096502      -0.041647      -0.014110       0.055758              7.412460       6.710066      -0.985644      -0.131192       4.449438      -0.063669      11.077878           0.000000
          171              C      16.461181       9.469309       6.292112       0.150920      21.394048 0.30706194E+03  0.66247633E+04                                 6.706191                            5.876136       0.237733       2.108342                    0.999703      24.848034      68.660867       0.673244       0.421686      -1.059774      -0.017597       0.036393      -0.031911       0.051502       0.028873       0.024065       0.012778       0.012464      -0.111919      -0.045697      -0.010205       0.055902              6.821257       5.875418      -1.461747      -0.865364       6.293224      -0.399270       8.295130          -0.000000
          172              C      18.553406       8.507184       1.199107       0.158342      22.264657 0.28783844E+03  0.61104002E+04                                 6.898380                            5.676568       0.174618       2.092602                    0.999651      24.466527      67.060069       0.687276       0.419811      -1.060965      -0.033134       0.037085      -0.001455       0.049752       0.038147       0.009017      -0.009546       0.021586      -0.096453      -0.041614      -0.014130       0.055744              7.412633       5.319841      -1.477151       0.017320       5.839104       0.143978      11.078954           0.000000
          173              C      -6.377732       1.878701      13.363004       0.150976      21.394472 0.30708963E+03  0.66253766E+04                                 6.706244                            5.876585       0.237822       2.108388                    0.999704      24.846364      68.651810       0.673201       0.421712      -1.059779       0.014768      -0.034398       0.035326       0.051470       0.046346       0.018981       0.005643       0.018684      -0.019044      -0.045736      -0.010128       0.055864              6.821228       6.344050      -1.934328      -0.783122       6.727918      -0.283786       7.391715          -0.000000
          174              C      -2.463261      -1.406671      11.099209       0.158358      22.262707 0.28777010E+03  0.61086282E+04                                 6.897849                            5.675585       0.174504       2.092572                    0.999651      24.466137      67.058724       0.687387       0.419766      -1.060987      -0.005260      -0.009929       0.048484       0.049769       0.037169       0.023750       0.011327      -0.031911      -0.048559      -0.041668      -0.014134       0.055802              7.412459       8.930874      -3.166378      -0.481586       6.421663      -0.562273       6.884840           0.000000
          175              C      12.607658       6.931709       7.973422       0.151012      21.387301 0.30688738E+03  0.66200996E+04                                 6.704284                            5.873867       0.238025       2.108455                    0.999704      24.846252      68.652756       0.673473       0.421600      -1.059821      -0.037356       0.002469      -0.035337       0.051480       0.030167       0.001079      -0.019656      -0.072805      -0.019063      -0.045741      -0.010052       0.055792              6.819426       7.896677      -1.383195       0.005485       5.168711       0.834421       7.392891          -0.000000
          176              C       8.205396       9.527243      10.237217       0.158332      22.262491 0.28776772E+03  0.61085026E+04                                 6.897541                            5.675438       0.174435       2.092550                    0.999651      24.465966      67.055609       0.687425       0.419747      -1.061009      -0.007635      -0.008294      -0.048477       0.049770       0.038948      -0.002661      -0.026069      -0.021915      -0.048619      -0.041673      -0.014067       0.055740              7.412031       8.690042      -3.251020       0.369482       6.661538       0.641604       6.884512           0.000000
          177              C      12.151193      -2.468554       8.308404       0.150976      21.394456 0.30708942E+03  0.66253707E+04                                 6.706240                            5.876583       0.237825       2.108389                    0.999704      24.846355      68.651775       0.673201       0.421712      -1.059779       0.040136       0.029854      -0.012127       0.051471      -0.012688      -0.013956       0.047704      -0.009971      -0.003979      -0.045736      -0.010128       0.055864              6.821224       7.164647       0.579063       0.826115       6.650932      -1.900033       6.648094          -0.000000
          178              C      10.546707       1.116099       4.331294       0.158359      22.262687 0.28776987E+03  0.61086217E+04                                 6.897844                            5.675582       0.174507       2.092573                    0.999651      24.466121      67.058654       0.687387       0.419766      -1.060987       0.046021       0.010692       0.015642       0.049769      -0.000995      -0.025774       0.037624      -0.008774       0.071400      -0.041668      -0.014134       0.055802              7.412453       6.709146       0.380602       0.918336       9.477699      -2.839233       6.050514           0.000000
          179              C      -0.959780      13.033093       9.989715       0.151012      21.387280 0.30688717E+03  0.66200940E+04                                 6.704280                            5.873865       0.238026       2.108456                    0.999704      24.846247      68.652740       0.673473       0.421600      -1.059821      -0.017565      -0.045831      -0.015530       0.051480       0.006398      -0.036907       0.015234       0.060858       0.033222      -0.045741      -0.010051       0.055792              6.819421       5.874612      -0.018563       1.699748       8.136295      -0.666699       6.447358          -0.000000
          180              C       1.132489       9.103515      13.369405       0.158332      22.262483 0.28776757E+03  0.61084984E+04                                 6.897538                            5.675435       0.174436       2.092550                    0.999651      24.465962      67.055586       0.687426       0.419747      -1.061009      -0.033126      -0.019810      -0.031421       0.049770      -0.011269      -0.037487       0.021112       0.041409      -0.036997      -0.041673      -0.014067       0.055740              7.412028       5.318877       0.753592       1.270398       9.644291      -2.341171       7.272917           0.000000
          181              C      11.043252      -1.685051      13.028022       0.151064      21.391633 0.30701029E+03  0.66233622E+04                                 6.705683                            5.875575       0.238106       2.108493                    0.999704      24.845658      68.652534       0.673289       0.421676      -1.059781       0.014778       0.047774       0.012094       0.051449      -0.006737      -0.049527      -0.002613       0.023690      -0.003962      -0.045606      -0.010164       0.055769              6.820782       6.343261       0.287909       2.066882       7.471626      -0.146655       6.647460          -0.000000
          182              C      14.957776      -2.002832      17.005132       0.158331      22.265647 0.28787999E+03  0.61113755E+04                                 6.898458                            5.677102       0.174632       2.092612                    0.999651      24.465652      67.053627       0.687235       0.419830      -1.060975      -0.005248       0.046943      -0.015615       0.049749       0.001987      -0.044000       0.011873       0.008110       0.071323      -0.041647      -0.014110       0.055758              7.412460       8.930304       1.164166       2.982398       7.255723       0.079475       6.051352           0.000000
          183              C      -4.813286      15.757963      11.346711       0.150919      21.394054 0.30706221E+03  0.66247710E+04                                 6.706194                            5.876140       0.237730       2.108341                    0.999703      24.848050      68.660932       0.673244       0.421686      -1.059774      -0.037345      -0.031867       0.015563       0.051501      -0.014134      -0.026623       0.029870      -0.055358       0.033169      -0.045696      -0.010204       0.055901              6.821259       7.900449       0.697378       1.195234       6.115414      -1.379053       6.447914          -0.000000
          184              C      -9.215592      16.420668       7.967021       0.158342      22.264648 0.28783835E+03  0.61103978E+04                                 6.898380                            5.676568       0.174619       2.092602                    0.999651      24.466527      67.060075       0.687276       0.419811      -1.060965      -0.007625      -0.037840       0.031389       0.049752      -0.021770      -0.032297       0.028404      -0.018036      -0.037028      -0.041614      -0.014130       0.055745              7.412632       8.690220       1.945156       2.630543       6.273967      -0.417643       7.273710           0.000000
          185              C       3.440762      -3.888776      19.320134       0.150920      21.394045 0.30706203E+03  0.66247657E+04                                 6.706190                            5.876137       0.237733       2.108342                    0.999703      24.848032      68.660858       0.673244       0.421686      -1.059774       0.040178      -0.025406      -0.019817       0.051502      -0.005783       0.018069      -0.020713       0.036565       0.135743      -0.045697      -0.010205       0.055902              6.821256       7.165556       0.426608      -0.914886       8.293961       0.950984       5.004251          -0.000000
          186              C       1.836260      -9.125391      18.204239       0.158342      22.264659 0.28783856E+03  0.61104032E+04                                 6.898381                            5.676569       0.174618       2.092602                    0.999651      24.466527      67.060067       0.687276       0.419811      -1.060965       0.046009       0.008179      -0.017076       0.049752      -0.021840       0.013818      -0.032240       0.000313       0.098715      -0.041614      -0.014130       0.055744              7.412634       6.709847       0.605404      -0.788677       9.365842       2.902944       6.162212           0.000000
          187              C       7.750692      14.453372       5.054599       0.151064      21.391614 0.30700995E+03  0.66233534E+04                                 6.705680                            5.875572       0.238106       2.108493                    0.999704      24.845658      68.652537       0.673289       0.421676      -1.059781      -0.017572       0.009462       0.047420       0.051449      -0.035149       0.012994      -0.027859       0.038772      -0.032946      -0.045606      -0.010164       0.055769              6.820778       5.875110       1.480519      -0.833177       7.448648       1.066000       7.138577          -0.000000
          188              C       9.842985      19.345074       6.767914       0.158331      22.265661 0.28788018E+03  0.61113805E+04                                 6.898461                            5.677104       0.174633       2.092612                    0.999651      24.465651      67.053625       0.687235       0.419830      -1.060975      -0.033129      -0.017279       0.032846       0.049749      -0.026829       0.028571      -0.011407       0.058013       0.012806      -0.041647      -0.014110       0.055758              7.412465       5.320126       0.724402      -1.287324       9.893803       2.195857       7.023467           0.000000
          189              C       2.332780      -0.193247      16.281827       0.151012      21.387287 0.30688717E+03  0.66200941E+04                                 6.704281                            5.873865       0.238025       2.108456                    0.999704      24.846250      68.652752       0.673473       0.421600      -1.059821       0.014779      -0.013405      -0.047456       0.051480      -0.039532       0.030689      -0.002845       0.014046      -0.033041      -0.045741      -0.010051       0.055792              6.819423       6.341192       1.646275      -1.281718       6.980374       0.431213       7.136703          -0.000000
          190              C       6.247281       3.409905      14.568512       0.158332      22.262488 0.28776776E+03  0.61085037E+04                                 6.897540                            5.675438       0.174435       2.092550                    0.999651      24.465968      67.055614       0.687425       0.419747      -1.061009      -0.005275      -0.037001      -0.032866       0.049770      -0.039108       0.020354      -0.023035      -0.011413       0.012889      -0.041673      -0.014067       0.055740              7.412030       8.930296       2.000222      -2.501049       6.281818       0.481699       7.023976           0.000000
          191              C       3.897146      14.266102       2.016292       0.150976      21.394468 0.30708950E+03  0.66253729E+04                                 6.706242                            5.876583       0.237822       2.108388                    0.999704      24.846364      68.651807       0.673201       0.421712      -1.059779      -0.037353       0.029364       0.019791       0.051470      -0.015959       0.025630      -0.009994      -0.021227       0.135652      -0.045736      -0.010128       0.055864              6.821226       7.901054       0.686266      -1.201715       7.557862       0.545149       5.004763          -0.000000
          192              C      -0.505146      11.007863       3.132187       0.158358      22.262719 0.28777039E+03  0.61086357E+04                                 6.897852                            5.675588       0.174504       2.092572                    0.999651      24.466138      67.058729       0.687387       0.419766      -1.060987      -0.007608       0.046123       0.017080       0.049769      -0.017076       0.035103      -0.002171       0.027181       0.098696      -0.041668      -0.014134       0.055802              7.412462       8.690634       1.305554      -3.000531       7.384631      -0.224210       6.162121           0.000000
          193              C       0.959998      15.167858       6.292112       0.151064      21.391616 0.30700995E+03  0.66233533E+04                                 6.705680                            5.875571       0.238106       2.108493                    0.999704      24.845658      68.652535       0.673289       0.421676      -1.059781       0.017572      -0.036337      -0.031904       0.051449       0.028828      -0.023943      -0.012668       0.012461      -0.111879      -0.045606      -0.010164       0.055769              6.820778       5.875110      -1.461805       0.865589       6.292921       0.398758       8.294305          -0.000000
          194              C      -1.132295      16.129887       1.199107       0.158331      22.265654 0.28788009E+03  0.61113781E+04                                 6.898459                            5.677103       0.174633       2.092612                    0.999651      24.465652      67.053625       0.687235       0.419830      -1.060976       0.033129      -0.037085      -0.001459       0.049749       0.038158      -0.008950       0.009629       0.021576      -0.096502      -0.041647      -0.014110       0.055758              7.412462       5.320126      -1.477057      -0.016298       5.839380      -0.144915      11.077881           0.000000
          195              C       5.269928      -6.357449      15.044314       0.150919      21.394061 0.30706227E+03  0.66247726E+04                                 6.706195                            5.876140       0.237730       2.108341                    0.999703      24.848050      68.660931       0.673244       0.421686      -1.059774      -0.040178       0.004459       0.031910       0.051501       0.018540       0.004026       0.026947      -0.045987      -0.111919      -0.045697      -0.010204       0.055901              6.821261       7.165565      -1.005620      -0.087982       5.003086      -0.948962       8.295132          -0.000000
          196              C       6.874430      -8.009315      20.137319       0.158342      22.264653 0.28783843E+03  0.61103998E+04                                 6.898380                            5.676568       0.174618       2.092602                    0.999651      24.466527      67.060071       0.687276       0.419811      -1.060965      -0.046009       0.018878       0.001455       0.049752       0.022886      -0.012005       0.005320      -0.064743      -0.096453      -0.041614      -0.014130       0.055744              7.412633       6.709846      -0.985713       0.129969       4.449095       0.064320      11.078958           0.000000
          197              C       4.813544      17.705490       7.973422       0.150976      21.394462 0.30708944E+03  0.66253713E+04                                 6.706241                            5.876583       0.237825       2.108389                    0.999704      24.846355      68.651775       0.673201       0.421712      -1.059779       0.037353      -0.002458      -0.035326       0.051471       0.030175      -0.001007       0.019776      -0.072792      -0.019044      -0.045736      -0.010128       0.055864              6.821225       7.901054      -1.383851      -0.006520       5.170911      -0.832930       7.391711          -0.000000
          198              C       9.215836      15.109998      10.237217       0.158359      22.262702 0.28777014E+03  0.61086285E+04                                 6.897847                            5.675585       0.174507       2.092573                    0.999651      24.466121      67.058655       0.687387       0.419766      -1.060987       0.007608       0.008269      -0.048484       0.049769       0.038938       0.002763       0.026167      -0.021903      -0.048559      -0.041668      -0.014134       0.055802              7.412457       8.690630      -3.251316      -0.369587       6.661905      -0.641467       6.884836           0.000000
          199              C       6.377910      -1.878449      13.363004       0.151012      21.387298 0.30688732E+03  0.66200979E+04                                 6.704283                            5.873866       0.238026       2.108456                    0.999704      24.846250      68.652748       0.673473       0.421600      -1.059821      -0.014779       0.034396       0.035337       0.051480       0.046343      -0.018892      -0.005535       0.018705      -0.019063      -0.045741      -0.010052       0.055792              6.819425       6.341193      -1.933133       0.784872       6.724191       0.283309       7.392891          -0.000000
          200              C       2.463409       1.406880      11.099209       0.158332      22.262479 0.28776755E+03  0.61084982E+04                                 6.897538                            5.675436       0.174436       2.092550                    0.999651      24.465963      67.055592       0.687425       0.419747      -1.061009       0.005275       0.009963       0.048477       0.049770       0.037180      -0.023692      -0.011198      -0.031915      -0.048619      -0.041673      -0.014067       0.055740              7.412027       8.930291      -3.166076       0.481749       6.421281       0.562218       6.884509           0.000000
          201              C      15.088422       1.685297      13.028022       0.150976      21.394459 0.30708941E+03  0.66253704E+04                                 6.706241                            5.876583       0.237825       2.108389                    0.999704      24.846355      68.651775       0.673201       0.421712      -1.059779      -0.014768      -0.047792       0.012127       0.051471      -0.006735       0.049627       0.002744       0.023706      -0.003979      -0.045736      -0.010128       0.055864              6.821225       6.344049       0.288942      -2.066740       7.471531       0.145532       6.648095          -0.000000
          202              C      11.173951       2.003152      17.005132       0.158359      22.262688 0.28776987E+03  0.61086217E+04                                 6.897844                            5.675582       0.174507       2.092573                    0.999651      24.466120      67.058651       0.687387       0.419766      -1.060987       0.005260      -0.046953      -0.015642       0.049769       0.001984       0.044064      -0.011758       0.008075       0.071400      -0.041668      -0.014134       0.055802              7.412454       8.930867       1.166094      -2.982966       7.255980      -0.080586       6.050514           0.000000
          203              C      -3.896968       8.879299      11.346711       0.151012      21.387287 0.30688721E+03  0.66200949E+04                                 6.704281                            5.873865       0.238026       2.108456                    0.999704      24.846249      68.652744       0.673473       0.421600      -1.059821       0.037355       0.031837       0.015530       0.051480      -0.014149       0.026664      -0.029718      -0.055377       0.033222      -0.045741      -0.010051       0.055792              6.819423       7.896670       0.696335      -1.195145       6.114240       1.380311       6.447358          -0.000000
          204              C       0.505294       8.216531       7.967021       0.158332      22.262484 0.28776753E+03  0.61084975E+04                                 6.897539                            5.675435       0.174436       2.092550                    0.999651      24.465962      67.055588       0.687426       0.419747      -1.061009       0.007635       0.037835       0.031421       0.049770      -0.021778       0.032400      -0.028306      -0.018041      -0.036997      -0.041673      -0.014067       0.055740              7.412028       8.690041       1.945463      -2.630742       6.273126       0.417365       7.272918           0.000000
          205              C      13.980418       2.468710       8.308404       0.151064      21.391608 0.30700984E+03  0.66233503E+04                                 6.705678                            5.875570       0.238106       2.108493                    0.999704      24.845658      68.652535       0.673289       0.421676      -1.059781      -0.040116      -0.029857      -0.012094       0.051449      -0.012685       0.014045      -0.047565      -0.009957      -0.003962      -0.045606      -0.010164       0.055769              6.820776       7.165290       0.578536      -0.827222       6.649584       1.899790       6.647455          -0.000000
          206              C      15.584851      -1.116017       4.331294       0.158331      22.265659 0.28788015E+03  0.61113802E+04                                 6.898462                            5.677105       0.174633       2.092612                    0.999651      24.465657      67.053661       0.687235       0.419830      -1.060975      -0.046007      -0.010700       0.015615       0.049749      -0.001003       0.025861      -0.037526      -0.008806       0.071323      -0.041647      -0.014110       0.055758              7.412465       6.710069       0.379200      -0.919195       9.475969       2.838331       6.051358           0.000000
          207              C      -7.750491      11.604144       9.989715       0.150919      21.394062 0.30706241E+03  0.66247763E+04                                 6.706195                            5.876141       0.237730       2.108342                    0.999703      24.848049      68.660928       0.673244       0.421686      -1.059774       0.017596       0.045832      -0.015563       0.051501       0.006404       0.037036      -0.015144       0.060824       0.033169      -0.045696      -0.010204       0.055901              6.821261       5.875423      -0.018570      -1.698592       8.140446       0.667202       6.447914          -0.000000
          208              C      -9.842716      15.533785      13.369405       0.158342      22.264675 0.28783869E+03  0.61104067E+04                                 6.898385                            5.676571       0.174619       2.092602                    0.999651      24.466527      67.060071       0.687276       0.419811      -1.060965       0.033134       0.019802      -0.031389       0.049752      -0.011264       0.037545      -0.020982       0.041395      -0.037028      -0.041614      -0.014130       0.055744              7.412639       5.319842       0.753561      -1.270598       9.644357       2.340893       7.273717           0.000000
          209              C      13.523976      10.370984       2.016292       0.150920      21.394040 0.30706184E+03  0.66247608E+04                                 6.706190                            5.876135       0.237733       2.108342                    0.999703      24.848032      68.660860       0.673244       0.421686      -1.059774       0.037345      -0.029411       0.019817       0.051502      -0.015989      -0.025552       0.010131      -0.021169       0.135743      -0.045697      -0.010205       0.055902              6.821255       7.900448       0.686424       1.201557       7.559068      -0.545574       5.004250          -0.000000
          210              C      17.926282      13.629244       3.132187       0.158342      22.264644 0.28783831E+03  0.61103967E+04                                 6.898378                            5.676567       0.174618       2.092602                    0.999651      24.466528      67.060073       0.687276       0.419811      -1.060965       0.007625      -0.046104       0.017076       0.049752      -0.017085      -0.035002       0.002281       0.027211       0.098715      -0.041614      -0.014130       0.055744              7.412629       8.690212       1.305559       2.999812       7.385466       0.224062       6.162209           0.000000
          211              C      -2.332562       0.193554      16.281827       0.151064      21.391615 0.30700992E+03  0.66233526E+04                                 6.705679                            5.875571       0.238106       2.108493                    0.999704      24.845658      68.652535       0.673289       0.421676      -1.059781      -0.014778       0.013413      -0.047420       0.051449      -0.039523      -0.030597       0.002965       0.014029      -0.032946      -0.045606      -0.010164       0.055769              6.820778       6.343259       1.646032       1.282759       6.980499      -0.430200       7.138576          -0.000000
          212              C      -6.247086      -3.409630      14.568512       0.158331      22.265651 0.28788002E+03  0.61113763E+04                                 6.898459                            5.677102       0.174633       2.092612                    0.999651      24.465652      67.053626       0.687235       0.419830      -1.060976       0.005248       0.036994      -0.032846       0.049749      -0.039099      -0.020278       0.023135      -0.011395       0.012806      -0.041647      -0.014110       0.055758              7.412462       8.930308       2.000775       2.499380       6.283607      -0.481761       7.023470           0.000000
          213              C       9.670470      10.183771       5.054599       0.151012      21.387281 0.30688710E+03  0.66200921E+04                                 6.704279                            5.873864       0.238025       2.108456                    0.999704      24.846252      68.652754       0.673473       0.421600      -1.059821       0.017565      -0.009466       0.047456       0.051480      -0.035162      -0.012912       0.027986       0.038770      -0.033041      -0.045741      -0.010052       0.055792              6.819421       5.874612       1.481314       0.833785       7.446949      -1.064683       7.136703          -0.000000
          214              C       7.578201       5.292102       6.767914       0.158332      22.262483 0.28776756E+03  0.61084985E+04                                 6.897539                            5.675436       0.174435       2.092550                    0.999651      24.465968      67.055614       0.687425       0.419747      -1.061009       0.033126       0.017307       0.032866       0.049770      -0.026831      -0.028502       0.011511       0.058037       0.012889      -0.041673      -0.014067       0.055740              7.412029       5.318878       0.723411       1.287823       9.893233      -2.197449       7.023976           0.000000
          215              C      -3.440503       3.889140      19.320134       0.150976      21.394463 0.30708954E+03  0.66253742E+04                                 6.706241                            5.876583       0.237822       2.108388                    0.999704      24.846364      68.651807       0.673201       0.421712      -1.059779      -0.040136       0.025429      -0.019791       0.051470      -0.005742      -0.017966       0.020833       0.036572       0.135652      -0.045736      -0.010128       0.055864              6.821225       7.164647       0.425916       0.914537       8.294265      -0.951274       5.004763          -0.000000
          216              C      -1.836017       9.125734      18.204239       0.158358      22.262716 0.28777034E+03  0.61086344E+04                                 6.897851                            5.675587       0.174504       2.092572                    0.999651      24.466138      67.058727       0.687387       0.419766      -1.060987      -0.046021      -0.008201      -0.017080       0.049769      -0.021823      -0.013748       0.032371       0.000325       0.098696      -0.041668      -0.014134       0.055802              7.412461       6.709154       0.605004       0.788778       9.366110      -2.903667       6.162121           0.000000
          217              C      13.980418       5.960993       6.292112       0.151064      21.391609 0.30700983E+03  0.66233503E+04                                 6.705678                            5.875570       0.238106       2.108493                    0.999704      24.845659      68.652539       0.673289       0.421676      -1.059781      -0.040116       0.004455      -0.031904       0.051449       0.018505      -0.003963      -0.026797      -0.045930      -0.111879      -0.045606      -0.010164       0.055769              6.820777       7.165288      -1.005663       0.087425       5.002740       0.949005       8.294303          -0.000000
          218              C      15.584851       4.309031       1.199107       0.158331      22.265647 0.28787992E+03  0.61113737E+04                                 6.898458                            5.677101       0.174633       2.092612                    0.999651      24.465651      67.053622       0.687235       0.419830      -1.060976      -0.046007       0.018873      -0.001459       0.049749       0.022898       0.012061      -0.005228      -0.064748      -0.096502      -0.041647      -0.014110       0.055758              7.412460       6.710065      -0.985644      -0.131191       4.449438      -0.063669      11.077878           0.000000
          219              C      -7.750491       2.849416      15.044314       0.150920      21.394048 0.30706194E+03  0.66247634E+04                                 6.706191                            5.876136       0.237733       2.108342                    0.999703      24.848034      68.660869       0.673244       0.421686      -1.059774       0.017597      -0.036393       0.031911       0.051502       0.028873       0.024065       0.012778       0.012464      -0.111919      -0.045697      -0.010205       0.055902              6.821257       5.875418      -1.461747      -0.865364       6.293224      -0.399270       8.295130          -0.000000
          220              C      -9.842716       3.811541      20.137319       0.158342      22.264657 0.28783844E+03  0.61104001E+04                                 6.898381                            5.676569       0.174618       2.092602                    0.999651      24.466527      67.060069       0.687276       0.419811      -1.060965       0.033134      -0.037085       0.001455       0.049752       0.038147       0.009017      -0.009546       0.021586      -0.096453      -0.041614      -0.014130       0.055744              7.412633       5.319841      -1.477151       0.017320       5.839104       0.143978      11.078954           0.000000
          221              C      15.088422      10.440024       7.973422       0.150976      21.394473 0.30708966E+03  0.66253772E+04                                 6.706243                            5.876585       0.237822       2.108388                    0.999704      24.846365      68.651812       0.673201       0.421712      -1.059779      -0.014768       0.034398      -0.035326       0.051470       0.046346       0.018981       0.005643       0.018684      -0.019044      -0.045736      -0.010128       0.055864              6.821228       6.344050      -1.934328      -0.783122       6.727918      -0.283786       7.391716          -0.000000
          222              C      11.173951      13.725396      10.237217       0.158358      22.262706 0.28777009E+03  0.61086279E+04                                 6.897849                            5.675585       0.174504       2.092572                    0.999651      24.466137      67.058723       0.687387       0.419766      -1.060987       0.005260       0.009929      -0.048484       0.049769       0.037169       0.023750       0.011327      -0.031911      -0.048559      -0.041668      -0.014134       0.055802              7.412459       8.930874      -3.166378      -0.481586       6.421663      -0.562273       6.884840           0.000000
          223              C      -3.896968       5.387016      13.363004       0.151012      21.387302 0.30688741E+03  0.66201002E+04                                 6.704284                            5.873867       0.238025       2.108455                    0.999704      24.846253      68.652759       0.673473       0.421600      -1.059821       0.037356      -0.002469       0.035337       0.051480       0.030167       0.001079      -0.019656      -0.072805      -0.019063      -0.045741      -0.010052       0.055792              6.819426       7.896677      -1.383195       0.005485       5.168711       0.834421       7.392891          -0.000000
          224              C       0.505294       2.791482      11.099209       0.158332      22.262491 0.28776771E+03  0.61085024E+04                                 6.897541                            5.675437       0.174435       2.092550                    0.999651      24.465966      67.055608       0.687425       0.419747      -1.061009       0.007635       0.008294       0.048477       0.049770       0.038948      -0.002661      -0.026069      -0.021915      -0.048619      -0.041673      -0.014067       0.055740              7.412031       8.690042      -3.251020       0.369482       6.661538       0.641604       6.884512           0.000000
          225              C      -3.440503      14.787279      13.028022       0.150976      21.394457 0.30708944E+03  0.66253713E+04                                 6.706240                            5.876583       0.237825       2.108389                    0.999704      24.846356      68.651777       0.673201       0.421712      -1.059779      -0.040136      -0.029854       0.012127       0.051471      -0.012688      -0.013956       0.047704      -0.009971      -0.003979      -0.045736      -0.010128       0.055864              6.821224       7.164647       0.579063       0.826116       6.650931      -1.900033       6.648094          -0.000000
          226              C      -1.836017      11.202626      17.005132       0.158359      22.262686 0.28776985E+03  0.61086211E+04                                 6.897844                            5.675582       0.174507       2.092573                    0.999651      24.466120      67.058653       0.687387       0.419766      -1.060987      -0.046021      -0.010692      -0.015642       0.049769      -0.000995      -0.025774       0.037624      -0.008774       0.071400      -0.041668      -0.014134       0.055802              7.412453       6.709146       0.380602       0.918336       9.477700      -2.839233       6.050514           0.000000
          227              C       9.670470      -0.714368      11.346711       0.151012      21.387281 0.30688720E+03  0.66200947E+04                                 6.704280                            5.873865       0.238026       2.108456                    0.999704      24.846248      68.652743       0.673473       0.421600      -1.059821       0.017565       0.045831       0.015530       0.051480       0.006398      -0.036907       0.015234       0.060858       0.033222      -0.045741      -0.010051       0.055792              6.819422       5.874612      -0.018563       1.699748       8.136295      -0.666699       6.447358          -0.000000
          228              C       7.578201       3.215210       7.967021       0.158332      22.262483 0.28776756E+03  0.61084983E+04                                 6.897538                            5.675435       0.174436       2.092550                    0.999651      24.465962      67.055586       0.687426       0.419747      -1.061009       0.033126       0.019810       0.031421       0.049770      -0.011269      -0.037487       0.021112       0.041409      -0.036997      -0.041673      -0.014067       0.055740              7.412028       5.318877       0.753592       1.270398       9.644291      -2.341171       7.272917           0.000000
          229              C      -2.332562      14.003776       8.308404       0.151064      21.391634 0.30701029E+03  0.66233624E+04                                 6.705684                            5.875575       0.238106       2.108493                    0.999704      24.845658      68.652538       0.673289       0.421676      -1.059781      -0.014778      -0.047774      -0.012094       0.051449      -0.006737      -0.049527      -0.002613       0.023690      -0.003962      -0.045606      -0.010164       0.055769              6.820783       6.343261       0.287909       2.066882       7.471627      -0.146655       6.647461          -0.000000
          230              C      -6.247086      14.321557       4.331294       0.158331      22.265646 0.28787999E+03  0.61113754E+04                                 6.898458                            5.677102       0.174632       2.092612                    0.999651      24.465652      67.053625       0.687235       0.419830      -1.060976       0.005248      -0.046943       0.015615       0.049749       0.001987      -0.044000       0.011873       0.008110       0.071323      -0.041647      -0.014110       0.055758              7.412459       8.930304       1.164166       2.982398       7.255723       0.079475       6.051351           0.000000
          231              C      13.523976      -3.439238       9.989715       0.150919      21.394055 0.30706223E+03  0.66247716E+04                                 6.706194                            5.876140       0.237729       2.108341                    0.999703      24.848051      68.660934       0.673244       0.421686      -1.059774       0.037345       0.031867      -0.015563       0.051501      -0.014134      -0.026623       0.029870      -0.055358       0.033169      -0.045696      -0.010204       0.055901              6.821259       7.900449       0.697378       1.195234       6.115414      -1.379053       6.447914          -0.000000
          232              C      17.926282      -4.101943      13.369405       0.158342      22.264648 0.28783835E+03  0.61103978E+04                                 6.898380                            5.676568       0.174619       2.092602                    0.999651      24.466527      67.060075       0.687276       0.419811      -1.060965       0.007625       0.037840      -0.031389       0.049752      -0.021770      -0.032297       0.028404      -0.018036      -0.037028      -0.041614      -0.014130       0.055745              7.412632       8.690220       1.945156       2.630543       6.273967      -0.417643       7.273710           0.000000
          233              C       5.269928      16.207501       2.016292       0.150920      21.394046 0.30706206E+03  0.66247664E+04                                 6.706190                            5.876137       0.237733       2.108342                    0.999703      24.848033      68.660861       0.673244       0.421686      -1.059774      -0.040178       0.025406       0.019817       0.051502      -0.005783       0.018069      -0.020713       0.036565       0.135743      -0.045697      -0.010205       0.055902              6.821256       7.165557       0.426608      -0.914886       8.293961       0.950984       5.004250          -0.000000
          234              C       6.874430      21.444116       3.132187       0.158342      22.264658 0.28783855E+03  0.61104030E+04                                 6.898381                            5.676570       0.174618       2.092602                    0.999651      24.466526      67.060065       0.687276       0.419811      -1.060965      -0.046009      -0.008179       0.017076       0.049752      -0.021840       0.013818      -0.032240       0.000313       0.098715      -0.041614      -0.014130       0.055744              7.412634       6.709847       0.605405      -0.788677       9.365842       2.902944       6.162212           0.000000
          235              C       0.959998      -2.134647      16.281827       0.151064      21.391615 0.30700996E+03  0.66233537E+04                                 6.705680                            5.875572       0.238106       2.108493                    0.999704      24.845658      68.652539       0.673289       0.421676      -1.059781       0.017572      -0.009462      -0.047420       0.051449      -0.035149       0.012994      -0.027859       0.038772      -0.032946      -0.045606      -0.010164       0.055769              6.820779       5.875110       1.480519      -0.833178       7.448648       1.066000       7.138578          -0.000000
          236              C      -1.132295      -7.026349      14.568512       0.158331      22.265660 0.28788016E+03  0.61113800E+04                                 6.898461                            5.677104       0.174633       2.092612                    0.999651      24.465651      67.053624       0.687235       0.419830      -1.060976       0.033129       0.017279      -0.032846       0.049749      -0.026829       0.028571      -0.011407       0.058013       0.012806      -0.041647      -0.014110       0.055758              7.412465       5.320126       0.724402      -1.287324       9.893802       2.195857       7.023467           0.000000
          237              C       6.377910      12.511972       5.054599       0.151012      21.387288 0.30688721E+03  0.66200949E+04                                 6.704281                            5.873865       0.238025       2.108456                    0.999704      24.846251      68.652754       0.673473       0.421600      -1.059821      -0.014779       0.013405       0.047456       0.051480      -0.039532       0.030689      -0.002845       0.014046      -0.033041      -0.045741      -0.010051       0.055792              6.819423       6.341192       1.646275      -1.281718       6.980374       0.431213       7.136703          -0.000000
          238              C       2.463409       8.908820       6.767914       0.158332      22.262487 0.28776774E+03  0.61085031E+04                                 6.897540                            5.675438       0.174435       2.092550                    0.999651      24.465967      67.055613       0.687425       0.419747      -1.061009       0.005275       0.037001       0.032866       0.049770      -0.039108       0.020354      -0.023035      -0.011413       0.012889      -0.041673      -0.014067       0.055740              7.412030       8.930296       2.000222      -2.501049       6.281818       0.481699       7.023976           0.000000
          239              C       4.813544      -1.947377      19.320134       0.150976      21.394469 0.30708952E+03  0.66253735E+04                                 6.706242                            5.876583       0.237822       2.108388                    0.999704      24.846365      68.651810       0.673201       0.421712      -1.059779       0.037353      -0.029364      -0.019791       0.051470      -0.015959       0.025630      -0.009994      -0.021227       0.135652      -0.045736      -0.010128       0.055864              6.821226       7.901054       0.686266      -1.201715       7.557862       0.545149       5.004763          -0.000000
          240              C       9.215836       1.310862      18.204239       0.158358      22.262718 0.28777037E+03  0.61086353E+04                                 6.897852                            5.675588       0.174504       2.092572                    0.999651      24.466137      67.058726       0.687387       0.419766      -1.060987       0.007608      -0.046123      -0.017080       0.049769      -0.017076       0.035103      -0.002171       0.027181       0.098696      -0.041668      -0.014134       0.055802              7.412462       8.690634       1.305554      -3.000530       7.384631      -0.224210       6.162121           0.000000
          241              C       7.750692      -2.849133      15.044314       0.151064      21.391616 0.30700996E+03  0.66233535E+04                                 6.705680                            5.875572       0.238106       2.108493                    0.999704      24.845658      68.652538       0.673289       0.421676      -1.059781      -0.017572       0.036337       0.031904       0.051449       0.028828      -0.023943      -0.012668       0.012461      -0.111879      -0.045606      -0.010164       0.055769              6.820779       5.875110      -1.461805       0.865589       6.292921       0.398758       8.294305          -0.000000
          242              C       9.842985      -3.811162      20.137319       0.158331      22.265654 0.28788007E+03  0.61113776E+04                                 6.898459                            5.677102       0.174632       2.092612                    0.999651      24.465652      67.053624       0.687235       0.419830      -1.060976      -0.033129       0.037085       0.001459       0.049749       0.038158      -0.008950       0.009629       0.021576      -0.096502      -0.041647      -0.014110       0.055758              7.412462       5.320125      -1.477057      -0.016299       5.839379      -0.144914      11.077881           0.000000
          243              C       3.440762      18.676174       6.292112       0.150919      21.394061 0.30706227E+03  0.66247727E+04                                 6.706195                            5.876140       0.237730       2.108341                    0.999703      24.848050      68.660933       0.673244       0.421686      -1.059774       0.040178      -0.004459      -0.031910       0.051501       0.018540       0.004026       0.026947      -0.045987      -0.111919      -0.045697      -0.010204       0.055901              6.821261       7.165565      -1.005620      -0.087982       5.003086      -0.948962       8.295132          -0.000000
          244              C       1.836260      20.328040       1.199107       0.158342      22.264653 0.28783842E+03  0.61103995E+04                                 6.898380                            5.676568       0.174618       2.092602                    0.999651      24.466527      67.060069       0.687276       0.419811      -1.060965       0.046009      -0.018878      -0.001455       0.049752       0.022886      -0.012005       0.005320      -0.064743      -0.096453      -0.041614      -0.014130       0.055744              7.412633       6.709846      -0.985713       0.129969       4.449095       0.064320      11.078957           0.000000
          245              C       3.897146      -5.386765      13.363004       0.150976      21.394464 0.30708948E+03  0.66253722E+04                                 6.706242                            5.876583       0.237825       2.108389                    0.999704      24.846356      68.651778       0.673201       0.421712      -1.059779      -0.037353       0.002458       0.035326       0.051471       0.030175      -0.001007       0.019776      -0.072792      -0.019044      -0.045736      -0.010128       0.055864              6.821226       7.901056      -1.383851      -0.006520       5.170911      -0.832930       7.391711          -0.000000
          246              C      -0.505146      -2.791273      11.099209       0.158359      22.262700 0.28777011E+03  0.61086279E+04                                 6.897847                            5.675585       0.174507       2.092573                    0.999651      24.466120      67.058653       0.687387       0.419766      -1.060987      -0.007608      -0.008269       0.048484       0.049769       0.038938       0.002763       0.026167      -0.021903      -0.048559      -0.041668      -0.014134       0.055802              7.412457       8.690630      -3.251316      -0.369587       6.661905      -0.641467       6.884836           0.000000
          247              C       2.332780      14.197174       7.973422       0.151012      21.387299 0.30688734E+03  0.66200985E+04                                 6.704283                            5.873866       0.238026       2.108456                    0.999704      24.846251      68.652752       0.673473       0.421600      -1.059821       0.014779      -0.034396      -0.035337       0.051480       0.046343      -0.018892      -0.005535       0.018705      -0.019063      -0.045741      -0.010052       0.055792              6.819425       6.341194      -1.933133       0.784872       6.724191       0.283309       7.392892          -0.000000
          248              C       6.247281      10.911845      10.237217       0.158332      22.262479 0.28776754E+03  0.61084979E+04                                 6.897538                            5.675435       0.174436       2.092550                    0.999651      24.465963      67.055590       0.687426       0.419747      -1.061009      -0.005275      -0.009963      -0.048477       0.049770       0.037180      -0.023692      -0.011198      -0.031915      -0.048619      -0.041673      -0.014067       0.055740              7.412027       8.930291      -3.166076       0.481749       6.421281       0.562218       6.884509           0.000000
          249              C      -6.377732      10.633428       8.308404       0.150976      21.394460 0.30708943E+03  0.66253711E+04                                 6.706241                            5.876583       0.237825       2.108389                    0.999704      24.846356      68.651778       0.673201       0.421712      -1.059779       0.014768       0.047792      -0.012127       0.051471      -0.006735       0.049627       0.002744       0.023706      -0.003979      -0.045736      -0.010128       0.055864              6.821225       6.344049       0.288942      -2.066740       7.471531       0.145532       6.648096          -0.000000
          250              C      -2.463261      10.315573       4.331294       0.158359      22.262687 0.28776985E+03  0.61086211E+04                                 6.897844                            5.675582       0.174507       2.092573                    0.999651      24.466119      67.058649       0.687387       0.419766      -1.060987      -0.005260       0.046953       0.015642       0.049769       0.001984       0.044064      -0.011758       0.008075       0.071400      -0.041668      -0.014134       0.055802              7.412454       8.930867       1.166094      -2.982966       7.255980      -0.080586       6.050514           0.000000
          251              C      12.607658       3.439426       9.989715       0.151012      21.387287 0.30688721E+03  0.66200950E+04                                 6.704281                            5.873865       0.238026       2.108456                    0.999704      24.846249      68.652747       0.673473       0.421600      -1.059821      -0.037355      -0.031837      -0.015530       0.051480      -0.014149       0.026664      -0.029718      -0.055377       0.033222      -0.045741      -0.010051       0.055792              6.819423       7.896670       0.696335      -1.195145       6.114240       1.380311       6.447359          -0.000000
          252              C       8.205396       4.102194      13.369405       0.158332      22.262483 0.28776752E+03  0.61084973E+04                                 6.897538                            5.675435       0.174436       2.092550                    0.999651      24.465962      67.055585       0.687426       0.419747      -1.061009      -0.007635      -0.037835      -0.031421       0.049770      -0.021778       0.032400      -0.028306      -0.018041      -0.036997      -0.041673      -0.014067       0.055740              7.412028       8.690040       1.945462      -2.630742       6.273126       0.417365       7.272917           0.000000
          253              C      -5.269728       9.850015      13.028022       0.151064      21.391608 0.30700984E+03  0.66233505E+04                                 6.705678                            5.875571       0.238106       2.108493                    0.999704      24.845658      68.652539       0.673289       0.421676      -1.059781       0.040116       0.029857       0.012094       0.051449      -0.012685       0.014045      -0.047565      -0.009957      -0.003962      -0.045606      -0.010164       0.055769              6.820777       7.165290       0.578536      -0.827222       6.649585       1.899790       6.647456          -0.000000
          254              C      -6.874161      13.434742      17.005132       0.158331      22.265659 0.28788014E+03  0.61113800E+04                                 6.898463                            5.677105       0.174632       2.092612                    0.999651      24.465657      67.053661       0.687235       0.419830      -1.060975       0.046007       0.010700      -0.015615       0.049749      -0.001003       0.025861      -0.037525      -0.008806       0.071323      -0.041647      -0.014110       0.055758              7.412466       6.710070       0.379199      -0.919195       9.475969       2.838331       6.051358           0.000000
          255              C      16.461181       0.714581      11.346711       0.150919      21.394063 0.30706244E+03  0.66247770E+04                                 6.706196                            5.876142       0.237730       2.108341                    0.999703      24.848050      68.660932       0.673244       0.421686      -1.059774      -0.017596      -0.045832       0.015563       0.051501       0.006404       0.037036      -0.015144       0.060824       0.033169      -0.045696      -0.010204       0.055901              6.821261       5.875423      -0.018570      -1.698592       8.140446       0.667202       6.447914          -0.000000
          256              C      18.553406      -3.215060       7.967021       0.158342      22.264673 0.28783867E+03  0.61104062E+04                                 6.898385                            5.676571       0.174619       2.092602                    0.999651      24.466526      67.060069       0.687276       0.419811      -1.060965      -0.033134      -0.019802       0.031389       0.049752      -0.011264       0.037545      -0.020982       0.041395      -0.037028      -0.041614      -0.014130       0.055744              7.412638       5.319842       0.753561      -1.270598       9.644357       2.340893       7.273717           0.000000
          257              C      -4.813286       1.947741      19.320134       0.150920      21.394041 0.30706186E+03  0.66247613E+04                                 6.706190                            5.876135       0.237733       2.108342                    0.999703      24.848033      68.660863       0.673244       0.421686      -1.059774      -0.037345       0.029411      -0.019817       0.051502      -0.015989      -0.025552       0.010131      -0.021169       0.135743      -0.045697      -0.010205       0.055902              6.821255       7.900448       0.686424       1.201557       7.559068      -0.545574       5.004250          -0.000000
          258              C      -9.215592      -1.310519      18.204239       0.158342      22.264643 0.28783828E+03  0.61103960E+04                                 6.898378                            5.676567       0.174618       2.092602                    0.999651      24.466527      67.060071       0.687276       0.419811      -1.060965      -0.007625       0.046104      -0.017076       0.049752      -0.017085      -0.035002       0.002281       0.027211       0.098715      -0.041614      -0.014130       0.055744              7.412629       8.690212       1.305559       2.999812       7.385466       0.224061       6.162209           0.000000
          259              C      11.043252      12.125171       5.054599       0.151064      21.391615 0.30700992E+03  0.66233527E+04                                 6.705680                            5.875571       0.238106       2.108493                    0.999704      24.845658      68.652539       0.673289       0.421676      -1.059781       0.014778      -0.013413       0.047420       0.051449      -0.039523      -0.030597       0.002965       0.014029      -0.032946      -0.045606      -0.010164       0.055769              6.820779       6.343260       1.646032       1.282759       6.980500      -0.430200       7.138577          -0.000000
          260              C      14.957776      15.728355       6.767914       0.158331      22.265650 0.28788000E+03  0.61113759E+04                                 6.898459                            5.677102       0.174633       2.092612                    0.999651      24.465651      67.053624       0.687235       0.419830      -1.060975      -0.005248      -0.036994       0.032846       0.049749      -0.039099      -0.020278       0.023135      -0.011395       0.012806      -0.041647      -0.014110       0.055758              7.412462       8.930308       2.000775       2.499380       6.283607      -0.481761       7.023470           0.000000
          261              C      -0.959780       2.134954      16.281827       0.151012      21.387282 0.30688712E+03  0.66200927E+04                                 6.704280                            5.873864       0.238025       2.108455                    0.999704      24.846253      68.652758       0.673473       0.421600      -1.059821      -0.017565       0.009466      -0.047456       0.051480      -0.035162      -0.012912       0.027986       0.038770      -0.033041      -0.045741      -0.010052       0.055792              6.819422       5.874612       1.481314       0.833785       7.446949      -1.064684       7.136703          -0.000000
          262              C       1.132489       7.026623      14.568512       0.158332      22.262482 0.28776754E+03  0.61084980E+04                                 6.897539                            5.675436       0.174435       2.092550                    0.999651      24.465967      67.055612       0.687425       0.419747      -1.061009      -0.033126      -0.017307      -0.032866       0.049770      -0.026831      -0.028502       0.011511       0.058037       0.012889      -0.041673      -0.014067       0.055740              7.412029       5.318878       0.723411       1.287823       9.893233      -2.197449       7.023976           0.000000
          263              C      12.151193       8.429585       2.016292       0.150976      21.394463 0.30708955E+03  0.66253743E+04                                 6.706242                            5.876584       0.237822       2.108388                    0.999704      24.846364      68.651810       0.673201       0.421712      -1.059779       0.040136      -0.025429       0.019791       0.051470      -0.005742      -0.017966       0.020833       0.036572       0.135652      -0.045736      -0.010128       0.055864              6.821225       7.164648       0.425916       0.914537       8.294265      -0.951274       5.004763          -0.000000
          264              C      10.546707       3.192991       3.132187       0.158358      22.262715 0.28777031E+03  0.61086337E+04                                 6.897851                            5.675587       0.174504       2.092572                    0.999651      24.466137      67.058725       0.687387       0.419766      -1.060987       0.046021       0.008201       0.017080       0.049769      -0.021823      -0.013748       0.032371       0.000325       0.098696      -0.041668      -0.014134       0.055802              7.412461       6.709153       0.605004       0.788778       9.366110      -2.903667       6.162121           0.000000
          265              C      -1.942310       5.715950      16.450384       0.480320      25.242966 0.28045083E+03  0.59595838E+04                                 7.728784                            5.840761       0.134230       2.080725                    0.999615      23.650063      66.465503       0.631878       0.456156      -1.031395       0.066531       0.001081       0.053680       0.085493       0.049597      -0.014396      -0.049195      -0.138004      -0.139277      -0.063137      -0.060492       0.123629              9.109732       9.753477      -2.715744      -2.671504       6.384680       2.725766      11.191039           0.000000
          266              C      -3.111265       5.781229      15.458241       0.236735      25.110084 0.34276915E+03  0.76037002E+04                                 7.583154                            6.335904       0.071521       2.053563                    0.999340      24.901477      69.842945       0.628689       0.439184      -1.048730      -0.055387       0.003787      -0.047378       0.072984       0.050399      -0.023832      -0.043342      -0.140026      -0.141483      -0.070908      -0.052782       0.123690              8.051009       9.063899      -1.960547      -0.390698       5.398249       1.592341       9.690881           0.000000
          267              C      -5.130370       5.904398      13.738525      -0.210900      28.025149 0.44203755E+03  0.10342234E+05                                 7.764824                            6.874360       0.429732       2.104244                    0.999747      29.013645      80.802370       0.653002       0.400901      -1.084048       0.000262      -0.000085       0.000211       0.000347      -0.012197       0.010725       0.010386       0.039507       0.036451      -0.033075       0.009319       0.023757              7.959282       8.816773      -1.173002       0.396732       6.058179       0.832984       9.002896          -0.000001
          268              C      14.746957      12.392481       4.886042       0.480284      25.242863 0.28044851E+03  0.59595233E+04                                 7.728690                            5.840693       0.134348       2.080762                    0.999616      23.650277      66.466085       0.631889       0.456149      -1.031398      -0.021159       0.063109      -0.053694       0.085519       0.081948       0.041659       0.030085       0.045030      -0.139276      -0.063129      -0.060579       0.123708              9.109577       8.465760      -3.170995      -3.460159       7.672106       1.610248      11.190865           0.000000
          269              C      15.198163      11.312156       5.878185       0.236754      25.108854 0.34275780E+03  0.76033608E+04                                 7.582795                            6.335753       0.071533       2.053571                    0.999340      24.900916      69.840233       0.628706       0.439178      -1.048737       0.022028      -0.050939       0.047390       0.072978       0.083207       0.033015       0.037024       0.045567      -0.141505      -0.070971      -0.052800       0.123771              8.050547       7.037593      -2.676866      -1.631213       7.423979      -0.162358       9.690069           0.000000
          270              C      15.987339       9.449611       7.597901      -0.210828      28.020471 0.44193625E+03  0.10339290E+05                                 7.763744                            6.873403       0.429825       2.104290                    0.999747      29.012055      80.796157       0.653070       0.400881      -1.084060      -0.000148       0.000212      -0.000256       0.000364      -0.021909      -0.006127      -0.013416      -0.015413       0.036389      -0.032985       0.009333       0.023652              7.958188       7.100516      -1.778669      -0.651745       7.772221      -0.653273       9.001826          -0.000001
          271              C      -6.036267      -0.073756      16.450384       0.480284      25.242863 0.28044850E+03  0.59595232E+04                                 7.728690                            5.840693       0.134348       2.080762                    0.999616      23.650277      66.466086       0.631889       0.456149      -1.031398       0.021159      -0.063109       0.053694       0.085519       0.081948       0.041659       0.030085       0.045030      -0.139276      -0.063129      -0.060579       0.123708              9.109577       8.465760      -3.170995      -3.460159       7.672106       1.610248      11.190866           0.000000
          272              C      -6.487473       1.006569      15.458241       0.236754      25.108854 0.34275780E+03  0.76033608E+04                                 7.582795                            6.335753       0.071533       2.053571                    0.999340      24.900916      69.840233       0.628706       0.439178      -1.048737      -0.022028       0.050939      -0.047390       0.072978       0.083207       0.033015       0.037024       0.045567      -0.141505      -0.070971      -0.052800       0.123771              8.050547       7.037593      -2.676866      -1.631213       7.423979      -0.162358       9.690069           0.000000
          273              C      -7.276649       2.869114      13.738525      -0.210828      28.020472 0.44193628E+03  0.10339291E+05                                 7.763744                            6.873403       0.429825       2.104290                    0.999747      29.012056      80.796159       0.653070       0.400881      -1.084060       0.000148      -0.000212       0.000256       0.000364      -0.021909      -0.006127      -0.013416      -0.015413       0.036389      -0.032985       0.009333       0.023652              7.958188       7.100516      -1.778669      -0.651745       7.772221      -0.653273       9.001826          -0.000001
          274              C      10.653000       6.602775       4.886042       0.480320      25.242966 0.28045082E+03  0.59595837E+04                                 7.728784                            5.840761       0.134230       2.080725                    0.999615      23.650063      66.465504       0.631878       0.456156      -1.031395      -0.066531      -0.001081      -0.053680       0.085493       0.049597      -0.014396      -0.049195      -0.138004      -0.139277      -0.063137      -0.060492       0.123630              9.109732       9.753478      -2.715744      -2.671504       6.384680       2.725766      11.191039           0.000000
          275              C      11.821955       6.537496       5.878185       0.236735      25.110084 0.34276915E+03  0.76037001E+04                                 7.583154                            6.335903       0.071521       2.053563                    0.999340      24.901477      69.842944       0.628690       0.439184      -1.048730       0.055387      -0.003787       0.047378       0.072984       0.050399      -0.023832      -0.043342      -0.140026      -0.141483      -0.070908      -0.052782       0.123690              8.051009       9.063899      -1.960547      -0.390697       5.398249       1.592341       9.690880           0.000000
          276              C      13.841060       6.414327       7.597901      -0.210900      28.025149 0.44203756E+03  0.10342235E+05                                 7.764824                            6.874361       0.429732       2.104244                    0.999747      29.013645      80.802372       0.653001       0.400901      -1.084048      -0.000262       0.000085      -0.000211       0.000347      -0.012197       0.010725       0.010386       0.039507       0.036451      -0.033075       0.009319       0.023757              7.959283       8.816773      -1.173002       0.396732       6.058179       0.832984       9.002896          -0.000001
          277              C      15.478609      -0.929972       8.161183       0.480284      25.242866 0.28044867E+03  0.59595277E+04                                 7.728691                            5.840695       0.134347       2.080762                    0.999616      23.650279      66.466097       0.631889       0.456149      -1.031398       0.066538       0.045967      -0.027807       0.085519      -0.037254      -0.035654       0.084761      -0.076623       0.044916      -0.063129      -0.060579       0.123709              9.109578       9.753546      -0.955833       3.687677       7.628920      -3.443972       9.946268           0.000000
          278              C      14.309660      -1.821829       8.600713       0.236754      25.108854 0.34275771E+03  0.76033581E+04                                 7.582793                            6.335751       0.071539       2.053573                    0.999340      24.900914      69.840214       0.628706       0.439178      -1.048738      -0.055364      -0.042938       0.020420       0.072978      -0.045823      -0.031651       0.082749      -0.072006       0.062617      -0.070971      -0.052800       0.123771              8.050545       9.063454       0.641969       1.893183       7.238303      -2.654603       7.849879           0.000000
          279              C      12.290565      -3.372724       9.353889      -0.210828      28.020473 0.44193648E+03  0.10339296E+05                                 7.763744                            6.873405       0.429825       2.104290                    0.999747      29.012054      80.796148       0.653070       0.400881      -1.084060       0.000260       0.000249      -0.000056       0.000364       0.015360       0.005303      -0.021499       0.020043      -0.022066      -0.032985       0.009333       0.023652              7.958187       8.816012       0.931401       0.816089       7.544680      -1.690926       7.513869          -0.000001
          280              C      -2.674029      10.353796       8.161183       0.480353      25.242478 0.28044427E+03  0.59594145E+04                                 7.728723                            5.840718       0.134256       2.080735                    0.999615      23.649759      66.464659       0.631876       0.456160      -1.031392      -0.021140      -0.078034      -0.027792       0.085491      -0.004905      -0.091703       0.005485       0.106426       0.044922      -0.063119      -0.060502       0.123622              9.109658       8.465640      -1.411034       4.476309       8.916631      -2.328707       9.946704           0.000000
          281              C      -2.222817      11.753185       8.600713       0.236727      25.110151 0.34277025E+03  0.76037284E+04                                 7.583156                            6.335905       0.071524       2.053564                    0.999340      24.901521      69.843022       0.628691       0.439183      -1.048731       0.022009       0.066533       0.020411       0.072990      -0.013029      -0.088472       0.002375       0.113624       0.062622      -0.070913      -0.052779       0.123693              8.051013       7.038102      -0.074324       3.134183       9.264563      -0.899999       7.850373           0.000000
          282              C      -1.433631      14.173782       9.353889      -0.210900      28.025127 0.44203719E+03  0.10342224E+05                                 7.764820                            6.874357       0.429732       2.104245                    0.999747      29.013642      80.802358       0.653002       0.400901      -1.084048      -0.000125      -0.000322      -0.000032       0.000347       0.005677       0.022135       0.002309      -0.034911      -0.022020      -0.033075       0.009319       0.023757              7.959278       7.102043       0.323836       1.867343       9.260083      -0.206879       7.515709          -0.000001
          283              C      11.384719       1.964929      13.175243       0.480353      25.242478 0.28044427E+03  0.59594145E+04                                 7.728723                            5.840718       0.134256       2.080735                    0.999615      23.649759      66.464660       0.631876       0.456160      -1.031392       0.021140       0.078034       0.027792       0.085491      -0.004905      -0.091703       0.005485       0.106426       0.044922      -0.063119      -0.060502       0.123622              9.109658       8.465640      -1.411034       4.476309       8.916632      -2.328707       9.946704           0.000000
          284              C      10.933507       0.565540      12.735713       0.236727      25.110151 0.34277025E+03  0.76037283E+04                                 7.583156                            6.335905       0.071524       2.053564                    0.999340      24.901521      69.843022       0.628691       0.439183      -1.048731      -0.022009      -0.066533      -0.020411       0.072990      -0.013029      -0.088472       0.002375       0.113624       0.062622      -0.070913      -0.052779       0.123693              8.051013       7.038102      -0.074324       3.134183       9.264563      -0.899999       7.850373           0.000000
          285              C      10.144321      -1.855057      11.982537      -0.210900      28.025129 0.44203722E+03  0.10342225E+05                                 7.764820                            6.874358       0.429732       2.104245                    0.999747      29.013643      80.802361       0.653002       0.400901      -1.084048       0.000125       0.000322       0.000032       0.000347       0.005677       0.022135       0.002309      -0.034911      -0.022020      -0.033075       0.009319       0.023757              7.959278       7.102043       0.323836       1.867343       9.260083      -0.206879       7.515709          -0.000001
          286              C      -6.767919      13.248697      13.175243       0.480284      25.242866 0.28044867E+03  0.59595276E+04                                 7.728691                            5.840695       0.134347       2.080762                    0.999616      23.650279      66.466097       0.631889       0.456149      -1.031398      -0.066538      -0.045967       0.027807       0.085519      -0.037254      -0.035654       0.084761      -0.076623       0.044916      -0.063129      -0.060579       0.123709              9.109578       9.753546      -0.955833       3.687677       7.628920      -3.443972       9.946267           0.000000
          287              C      -5.598970      14.140554      12.735713       0.236754      25.108854 0.34275771E+03  0.76033580E+04                                 7.582793                            6.335751       0.071539       2.053573                    0.999340      24.900914      69.840213       0.628706       0.439178      -1.048738       0.055364       0.042938      -0.020420       0.072978      -0.045823      -0.031651       0.082749      -0.072006       0.062617      -0.070971      -0.052800       0.123771              8.050545       9.063454       0.641969       1.893183       7.238303      -2.654603       7.849879           0.000000
          288              C      -3.579875      15.691449      11.982537      -0.210828      28.020474 0.44193650E+03  0.10339297E+05                                 7.763744                            6.873405       0.429825       2.104290                    0.999747      29.012055      80.796150       0.653070       0.400881      -1.084060      -0.000260      -0.000249       0.000056       0.000364       0.015360       0.005303      -0.021499       0.020043      -0.022066      -0.032985       0.009333       0.023652              7.958187       8.816012       0.931401       0.816090       7.544680      -1.690926       7.513869          -0.000001
          289              C       6.768161      -4.785576      18.061285       0.480284      25.242860 0.28044854E+03  0.59595244E+04                                 7.728690                            5.840694       0.134347       2.080762                    0.999616      23.650279      66.466098       0.631889       0.456149      -1.031398       0.066553      -0.047044      -0.025906       0.085519      -0.012254       0.050183      -0.035386       0.008655       0.300801      -0.063129      -0.060579       0.123708              9.109578       9.753364       3.671489      -1.016187      12.349666       0.718386       5.225703           0.000000
          290              C       5.599218      -3.958998      18.613898       0.236754      25.108845 0.34275764E+03  0.76033564E+04                                 7.582793                            6.335752       0.071533       2.053571                    0.999340      24.900913      69.840218       0.628706       0.439178      -1.048737      -0.055368       0.039147       0.026976       0.072978      -0.004499       0.055596      -0.039221       0.003186       0.288166      -0.070971      -0.052800       0.123771              8.050545       9.063542       1.318611      -1.502603       9.995829       1.062439       5.092264           0.000000
          291              C       3.580137      -2.531272      19.580438      -0.210828      28.020473 0.44193635E+03  0.10339293E+05                                 7.763744                            6.873404       0.429826       2.104290                    0.999747      29.012055      80.796156       0.653070       0.400881      -1.084060       0.000250      -0.000188      -0.000188       0.000364      -0.003088      -0.015866       0.011312       0.002184      -0.075646      -0.032985       0.009333       0.023652              7.958188       8.815548       0.240899      -1.214598       8.986409       0.858918       6.072607          -0.000001
          292              C       6.036487      14.209496       8.289202       0.480353      25.242474 0.28044417E+03  0.59594120E+04                                 7.728722                            5.840718       0.134256       2.080735                    0.999615      23.649759      66.464660       0.631876       0.456160      -1.031392      -0.021139       0.014948       0.081476       0.085491      -0.076965       0.050179      -0.035397       0.054424      -0.111096      -0.063119      -0.060502       0.123622              9.109657       8.465847       4.582199      -1.015974      11.705684       0.718565       7.157441           0.000000
          293              C       6.487680      13.890432       6.857527       0.236727      25.110145 0.34277014E+03  0.76037255E+04                                 7.583155                            6.335905       0.071524       2.053564                    0.999340      24.901520      69.843018       0.628691       0.439183      -1.048731       0.022034      -0.015554      -0.067825       0.072990      -0.070110       0.055602      -0.039229       0.049558      -0.129485      -0.070913      -0.052779       0.123693              8.051011       7.037804       2.751353      -1.502502       8.983618       1.062646       8.131613           0.000000
          294              C       7.276832      13.332380       4.384636      -0.210900      28.025146 0.44203753E+03  0.10342234E+05                                 7.764823                            6.874360       0.429732       2.104245                    0.999747      29.013643      80.802366       0.653001       0.400901      -1.084048      -0.000168       0.000073       0.000295       0.000347       0.016335      -0.015860       0.011346      -0.011537       0.048028      -0.033076       0.009319       0.023757              7.959282       7.101952       1.455230      -1.214359       8.131051       0.858418       8.644844          -0.000001
          295              C       2.674203      -1.890771      13.047224       0.480353      25.242474 0.28044418E+03  0.59594121E+04                                 7.728722                            5.840718       0.134256       2.080735                    0.999615      23.649759      66.464660       0.631876       0.456160      -1.031392       0.021139      -0.014948      -0.081476       0.085491      -0.076965       0.050179      -0.035397       0.054424      -0.111096      -0.063119      -0.060502       0.123622              9.109658       8.465847       4.582199      -1.015974      11.705684       0.718565       7.157441           0.000000
          296              C       2.223010      -1.571707      14.478899       0.236727      25.110145 0.34277014E+03  0.76037255E+04                                 7.583155                            6.335905       0.071524       2.053564                    0.999340      24.901520      69.843018       0.628691       0.439183      -1.048731      -0.022034       0.015554       0.067825       0.072990      -0.070110       0.055602      -0.039229       0.049558      -0.129485      -0.070913      -0.052779       0.123693              8.051011       7.037804       2.751353      -1.502502       8.983618       1.062646       8.131613           0.000000
          297              C       1.433858      -1.013655      16.951790      -0.210900      28.025147 0.44203757E+03  0.10342235E+05                                 7.764824                            6.874361       0.429732       2.104245                    0.999747      29.013644      80.802369       0.653001       0.400901      -1.084048       0.000168      -0.000073      -0.000295       0.000347       0.016335      -0.015860       0.011346      -0.011537       0.048028      -0.033076       0.009319       0.023757              7.959282       7.101952       1.455230      -1.214359       8.131051       0.858418       8.644844          -0.000001
          298              C       1.942529      17.104301       3.275141       0.480284      25.242860 0.28044854E+03  0.59595243E+04                                 7.728690                            5.840694       0.134347       2.080762                    0.999616      23.650279      66.466098       0.631889       0.456149      -1.031398      -0.066553       0.047044       0.025906       0.085519      -0.012254       0.050183      -0.035386       0.008655       0.300801      -0.063129      -0.060579       0.123708              9.109578       9.753364       3.671489      -1.016187      12.349666       0.718386       5.225703           0.000000
          299              C       3.111472      16.277723       2.722528       0.236754      25.108845 0.34275764E+03  0.76033564E+04                                 7.582793                            6.335752       0.071533       2.053571                    0.999340      24.900913      69.840218       0.628706       0.439178      -1.048737       0.055368      -0.039147      -0.026976       0.072978      -0.004499       0.055596      -0.039221       0.003186       0.288166      -0.070971      -0.052800       0.123771              8.050545       9.063542       1.318611      -1.502603       9.995829       1.062439       5.092264           0.000000
          300              C       5.130553      14.849997       1.755988      -0.210828      28.020475 0.44193638E+03  0.10339294E+05                                 7.763745                            6.873404       0.429825       2.104290                    0.999747      29.012056      80.796160       0.653070       0.400881      -1.084060      -0.000250       0.000188       0.000188       0.000364      -0.003088      -0.015866       0.011312       0.002184      -0.075646      -0.032985       0.009333       0.023652              7.958188       8.815548       0.240899      -1.214598       8.986410       0.858918       6.072607          -0.000001
          301              C       2.674203      12.244659       4.886042       0.480320      25.242965 0.28045076E+03  0.59595820E+04                                 7.728784                            5.840760       0.134230       2.080725                    0.999615      23.650063      66.465504       0.631878       0.456156      -1.031395       0.021157      -0.063087      -0.053680       0.085493       0.081945      -0.041583      -0.029970       0.044991      -0.139277      -0.063137      -0.060492       0.123630              9.109732       8.465919      -3.170960       3.460374       7.672241      -1.610145      11.191037           0.000000
          302              C       2.223010      13.325003       5.878185       0.236735      25.110081 0.34276907E+03  0.76036979E+04                                 7.583153                            6.335903       0.071521       2.053563                    0.999340      24.901477      69.842946       0.628689       0.439184      -1.048730      -0.022032       0.050957       0.047378       0.072984       0.083205      -0.032920      -0.036917       0.045556      -0.141483      -0.070908      -0.052782       0.123690              8.051009       7.037803      -2.676871       1.631508       7.424345       0.162420       9.690879           0.000000
          303              C       1.433858      15.187580       7.597901      -0.210900      28.025143 0.44203745E+03  0.10342232E+05                                 7.764822                            6.874360       0.429732       2.104244                    0.999747      29.013646      80.802374       0.653002       0.400901      -1.084048       0.000168      -0.000219      -0.000211       0.000347      -0.021903       0.006217       0.013574      -0.015395       0.036451      -0.033075       0.009319       0.023757              7.959281       7.101951      -1.779274       0.653100       7.772997       0.651703       9.002895          -0.000001
          304              C       1.942529      -5.715640      16.450384       0.480284      25.242856 0.28044843E+03  0.59595213E+04                                 7.728688                            5.840692       0.134347       2.080762                    0.999616      23.650278      66.466090       0.631889       0.456149      -1.031398      -0.066553      -0.001087       0.053694       0.085519       0.049587       0.014479       0.049305      -0.138038      -0.139276      -0.063129      -0.060579       0.123709              9.109576       9.753365      -2.715764       2.671535       6.384500      -2.725527      11.190863           0.000000
          305              C       3.111472      -5.780938      15.458241       0.236754      25.108855 0.34275783E+03  0.76033613E+04                                 7.582794                            6.335753       0.071539       2.053573                    0.999340      24.900916      69.840224       0.628706       0.439178      -1.048737       0.055368      -0.003789      -0.047390       0.072978       0.050397       0.023902       0.043468      -0.140038      -0.141506      -0.070971      -0.052800       0.123771              8.050546       9.063550      -1.960596       0.390665       5.398026      -1.592044       9.690062           0.000000
          306              C       5.130553      -5.904139      13.738525      -0.210828      28.020475 0.44193637E+03  0.10339293E+05                                 7.763744                            6.873403       0.429825       2.104290                    0.999747      29.012055      80.796150       0.653070       0.400881      -1.084060      -0.000249       0.000069       0.000256       0.000364      -0.012197      -0.010607      -0.010249       0.039529       0.036390      -0.032985       0.009333       0.023652              7.958187       8.815545      -1.172328      -0.398664       6.057196      -0.832226       9.001820          -0.000001
          307              C       6.768161      18.034365       4.886042       0.480284      25.242856 0.28044843E+03  0.59595215E+04                                 7.728689                            5.840693       0.134347       2.080762                    0.999616      23.650278      66.466091       0.631889       0.456149      -1.031398       0.066553       0.001087      -0.053694       0.085519       0.049587       0.014479       0.049305      -0.138038      -0.139276      -0.063129      -0.060579       0.123709              9.109576       9.753365      -2.715764       2.671535       6.384500      -2.725527      11.190863           0.000000
          308              C       5.599218      18.099663       5.878185       0.236754      25.108854 0.34275781E+03  0.76033608E+04                                 7.582795                            6.335753       0.071539       2.053573                    0.999340      24.900915      69.840224       0.628706       0.439178      -1.048737      -0.055368       0.003789       0.047390       0.072978       0.050397       0.023902       0.043468      -0.140038      -0.141506      -0.070971      -0.052800       0.123771              8.050547       9.063551      -1.960596       0.390665       5.398027      -1.592044       9.690062           0.000000
          309              C       3.580137      18.222864       7.597901      -0.210828      28.020476 0.44193639E+03  0.10339294E+05                                 7.763744                            6.873404       0.429825       2.104290                    0.999747      29.012055      80.796153       0.653070       0.400881      -1.084060       0.000249      -0.000069      -0.000256       0.000364      -0.012197      -0.010607      -0.010249       0.039529       0.036390      -0.032985       0.009333       0.023652              7.958188       8.815546      -1.172328      -0.398664       6.057197      -0.832226       9.001821          -0.000001
          310              C       6.036487       0.074066      16.450384       0.480320      25.242965 0.28045076E+03  0.59595819E+04                                 7.728784                            5.840760       0.134230       2.080725                    0.999615      23.650063      66.465504       0.631878       0.456156      -1.031395      -0.021157       0.063087       0.053680       0.085493       0.081945      -0.041583      -0.029970       0.044991      -0.139277      -0.063137      -0.060492       0.123630              9.109732       8.465919      -3.170960       3.460374       7.672241      -1.610145      11.191037           0.000000
          311              C       6.487680      -1.006278      15.458241       0.236735      25.110080 0.34276907E+03  0.76036978E+04                                 7.583153                            6.335903       0.071521       2.053563                    0.999340      24.901477      69.842945       0.628690       0.439184      -1.048730       0.022032      -0.050957      -0.047378       0.072984       0.083205      -0.032920      -0.036917       0.045556      -0.141483      -0.070908      -0.052782       0.123690              8.051009       7.037803      -2.676871       1.631508       7.424345       0.162420       9.690879           0.000000
          312              C       7.276832      -2.868855      13.738525      -0.210900      28.025143 0.44203746E+03  0.10342232E+05                                 7.764823                            6.874360       0.429732       2.104244                    0.999747      29.013646      80.802376       0.653001       0.400901      -1.084048      -0.000168       0.000219       0.000211       0.000347      -0.021903       0.006217       0.013574      -0.015395       0.036451      -0.033075       0.009319       0.023757              7.959281       7.101951      -1.779274       0.653100       7.772998       0.651703       9.002896          -0.000001
          313              C      14.746957      -1.964680      13.175243       0.480284      25.242867 0.28044862E+03  0.59595265E+04                                 7.728691                            5.840695       0.134347       2.080762                    0.999616      23.650279      66.466098       0.631889       0.456149      -1.031398      -0.021160      -0.078055       0.027807       0.085519      -0.004896       0.091799      -0.005362       0.106427       0.044916      -0.063129      -0.060579       0.123708              9.109579       8.465761      -1.411132      -4.476227       8.916709       2.328804       9.946268           0.000000
          314              C      15.198163      -0.565300      12.735713       0.236754      25.108847 0.34275758E+03  0.76033546E+04                                 7.582792                            6.335750       0.071539       2.053573                    0.999340      24.900913      69.840210       0.628706       0.439178      -1.048738       0.022028       0.066510      -0.020420       0.072978      -0.013011       0.088567      -0.002258       0.113607       0.062617      -0.070971      -0.052800       0.123771              8.050544       7.037591      -0.074275      -3.133839       9.264165       0.900060       7.849876           0.000000
          315              C      15.987339       1.855283      11.982537      -0.210828      28.020463 0.44193623E+03  0.10339289E+05                                 7.763742                            6.873403       0.429825       2.104290                    0.999747      29.012054      80.796149       0.653070       0.400881      -1.084060      -0.000148      -0.000328       0.000056       0.000364       0.005648      -0.022037      -0.002167      -0.034898      -0.022066      -0.032985       0.009333       0.023652              7.958186       7.100516       0.324893      -1.866248       9.260173       0.205779       7.513868          -0.000001
          316              C      -1.942310      11.388600      13.175243       0.480366      25.242463 0.28044405E+03  0.59594087E+04                                 7.728717                            5.840714       0.134260       2.080736                    0.999615      23.649753      66.464637       0.631876       0.456160      -1.031392       0.066526       0.045946       0.027785       0.085492      -0.037260       0.035738      -0.084633      -0.076612       0.044932      -0.063120      -0.060505       0.123624              9.109651       9.753389      -0.955744      -3.687606       7.628867       3.444086       9.946698           0.000000
          317              C      -3.111265      10.496734      12.735713       0.236727      25.110159 0.34277033E+03  0.76037306E+04                                 7.583158                            6.335906       0.071524       2.053563                    0.999340      24.901522      69.843026       0.628691       0.439183      -1.048731      -0.055392      -0.042928      -0.020411       0.072991      -0.045842       0.031730      -0.082621      -0.071997       0.062622      -0.070914      -0.052779       0.123693              8.051015       9.063899       0.641897      -1.893241       7.238770       2.654947       7.850376           0.000000
          318              C      -5.130370       8.945825      11.982537      -0.210900      28.025147 0.44203764E+03  0.10342237E+05                                 7.764823                            6.874361       0.429732       2.104245                    0.999747      29.013643      80.802361       0.653002       0.400901      -1.084048       0.000262       0.000225       0.000032       0.000347       0.015387      -0.005201       0.021639       0.020017      -0.022020      -0.033076       0.009319       0.023757              7.959282       8.816772       0.930074      -0.817491       7.545364       1.691591       7.515710          -0.000001
          319              C      10.653000       0.930125       8.161183       0.480366      25.242463 0.28044406E+03  0.59594088E+04                                 7.728717                            5.840714       0.134260       2.080737                    0.999615      23.649753      66.464635       0.631877       0.456160      -1.031392      -0.066526      -0.045946      -0.027786       0.085492      -0.037260       0.035738      -0.084633      -0.076612       0.044932      -0.063120      -0.060505       0.123624              9.109651       9.753389      -0.955744      -3.687606       7.628867       3.444086       9.946697           0.000000
          320              C      11.821955       1.821991       8.600713       0.236727      25.110159 0.34277033E+03  0.76037307E+04                                 7.583158                            6.335906       0.071524       2.053563                    0.999340      24.901522      69.843027       0.628691       0.439183      -1.048731       0.055392       0.042928       0.020411       0.072991      -0.045842       0.031730      -0.082621      -0.071997       0.062622      -0.070914      -0.052779       0.123693              8.051015       9.063899       0.641897      -1.893242       7.238771       2.654947       7.850376           0.000000
          321              C      13.841060       3.372900       9.353889      -0.210900      28.025147 0.44203766E+03  0.10342238E+05                                 7.764824                            6.874361       0.429732       2.104244                    0.999747      29.013643      80.802363       0.653001       0.400901      -1.084048      -0.000262      -0.000225      -0.000032       0.000347       0.015387      -0.005201       0.021639       0.020017      -0.022020      -0.033076       0.009319       0.023757              7.959282       8.816772       0.930074      -0.817491       7.545364       1.691591       7.515711          -0.000001
          322              C      -6.036267      14.283405       8.161183       0.480284      25.242867 0.28044862E+03  0.59595264E+04                                 7.728691                            5.840695       0.134347       2.080762                    0.999616      23.650279      66.466098       0.631889       0.456149      -1.031398       0.021160       0.078055      -0.027807       0.085519      -0.004896       0.091799      -0.005362       0.106427       0.044916      -0.063129      -0.060579       0.123708              9.109579       8.465761      -1.411132      -4.476227       8.916709       2.328804       9.946268           0.000000
          323              C      -6.487473      12.884025       8.600713       0.236754      25.108847 0.34275758E+03  0.76033545E+04                                 7.582792                            6.335750       0.071539       2.053573                    0.999340      24.900913      69.840209       0.628706       0.439178      -1.048738      -0.022028      -0.066510       0.020420       0.072978      -0.013011       0.088567      -0.002258       0.113607       0.062617      -0.070971      -0.052800       0.123771              8.050544       7.037590      -0.074275      -3.133839       9.264164       0.900060       7.849876           0.000000
          324              C      -7.276649      10.463442       9.353889      -0.210828      28.020464 0.44193626E+03  0.10339290E+05                                 7.763742                            6.873403       0.429825       2.104290                    0.999747      29.012055      80.796151       0.653070       0.400881      -1.084060       0.000148       0.000328      -0.000056       0.000364       0.005648      -0.022037      -0.002167      -0.034898      -0.022066      -0.032985       0.009333       0.023652              7.958186       7.100516       0.324893      -1.866248       9.260173       0.205779       7.513868          -0.000001
          325              C      15.478609       7.532808       3.275141       0.480284      25.242869 0.28044872E+03  0.59595292E+04                                 7.728692                            5.840696       0.134348       2.080762                    0.999616      23.650281      66.466108       0.631889       0.456149      -1.031398       0.066538      -0.047065       0.025906       0.085519      -0.012251      -0.050090       0.035517       0.008672       0.300801      -0.063129      -0.060579       0.123708              9.109579       9.753544       3.671548       1.016028      12.349489      -0.718614       5.225705           0.000000
          326              C      14.309660       8.359376       2.722528       0.236754      25.108854 0.34275781E+03  0.76033611E+04                                 7.582795                            6.335753       0.071533       2.053571                    0.999340      24.900916      69.840232       0.628706       0.439178      -1.048737      -0.055364       0.039153      -0.026976       0.072978      -0.004500      -0.055509       0.039343       0.003177       0.288166      -0.070971      -0.052800       0.123771              8.050547       9.063452       1.318573       1.502542       9.995921      -1.062530       5.092266           0.000000
          327              C      12.290565       9.787084       1.755988      -0.210828      28.020475 0.44193643E+03  0.10339295E+05                                 7.763745                            6.873405       0.429825       2.104290                    0.999747      29.012055      80.796158       0.653070       0.400881      -1.084060       0.000260      -0.000173       0.000188       0.000364      -0.003088       0.015954      -0.011188       0.002183      -0.075646      -0.032985       0.009333       0.023652              7.958188       8.816017       0.241065       1.214659       8.985941      -0.858831       6.072607          -0.000001
          328              C      -2.674029       1.891016      13.047224       0.480320      25.242965 0.28045079E+03  0.59595829E+04                                 7.728784                            5.840761       0.134230       2.080725                    0.999615      23.650063      66.465504       0.631878       0.456156      -1.031395      -0.021144       0.014965      -0.081474       0.085493      -0.076971      -0.050100       0.035507       0.054468      -0.111069      -0.063137      -0.060492       0.123629              9.109733       8.465713       4.582172       1.016132      11.705991      -0.718360       7.157494           0.000000
          329              C      -2.222817       1.571980      14.478899       0.236735      25.110079 0.34276915E+03  0.76037001E+04                                 7.583153                            6.335904       0.071521       2.053563                    0.999340      24.901477      69.842944       0.628689       0.439184      -1.048730       0.022007      -0.015588       0.067819       0.072984      -0.070106      -0.055517       0.039343       0.049589      -0.129476      -0.070908      -0.052782       0.123690              8.051008       7.038097       2.751455       1.502697       8.983316      -1.062370       8.131611           0.000000
          330              C      -1.433631       1.013974      16.951790      -0.210900      28.025147 0.44203753E+03  0.10342234E+05                                 7.764823                            6.874360       0.429732       2.104244                    0.999747      29.013645      80.802371       0.653001       0.400901      -1.084048      -0.000125       0.000134      -0.000295       0.000347       0.016331       0.015983      -0.011171      -0.011562       0.048027      -0.033075       0.009319       0.023757              7.959282       7.102048       1.455263       1.214108       8.130956      -0.858772       8.644843          -0.000001
          331              C      11.384719      10.427709       8.289202       0.480320      25.242965 0.28045079E+03  0.59595829E+04                                 7.728784                            5.840761       0.134230       2.080725                    0.999615      23.650063      66.465504       0.631878       0.456156      -1.031395       0.021144      -0.014965       0.081474       0.085493      -0.076971      -0.050100       0.035507       0.054468      -0.111069      -0.063137      -0.060492       0.123629              9.109733       8.465713       4.582172       1.016132      11.705991      -0.718360       7.157494           0.000000
          332              C      10.933507      10.746745       6.857527       0.236735      25.110079 0.34276915E+03  0.76037001E+04                                 7.583153                            6.335904       0.071521       2.053563                    0.999340      24.901477      69.842944       0.628689       0.439184      -1.048730      -0.022007       0.015588      -0.067819       0.072984      -0.070106      -0.055517       0.039343       0.049589      -0.129476      -0.070908      -0.052782       0.123690              8.051008       7.038097       2.751455       1.502697       8.983316      -1.062370       8.131611           0.000000
          333              C      10.144321      11.304751       4.384636      -0.210900      28.025149 0.44203757E+03  0.10342235E+05                                 7.764824                            6.874361       0.429732       2.104244                    0.999747      29.013646      80.802374       0.653001       0.400901      -1.084048       0.000125      -0.000134       0.000295       0.000347       0.016331       0.015983      -0.011171      -0.011562       0.048027      -0.033075       0.009319       0.023757              7.959282       7.102048       1.455263       1.214108       8.130956      -0.858772       8.644843          -0.000001
          334              C      -6.767919       4.785917      18.061285       0.480284      25.242869 0.28044872E+03  0.59595291E+04                                 7.728692                            5.840696       0.134348       2.080762                    0.999616      23.650281      66.466109       0.631889       0.456149      -1.031398      -0.066538       0.047065      -0.025906       0.085519      -0.012251      -0.050090       0.035517       0.008672       0.300801      -0.063129      -0.060579       0.123708              9.109580       9.753544       3.671548       1.016028      12.349489      -0.718614       5.225705           0.000000
          335              C      -5.598970       3.959349      18.613898       0.236754      25.108854 0.34275781E+03  0.76033611E+04                                 7.582795                            6.335753       0.071533       2.053571                    0.999340      24.900916      69.840232       0.628706       0.439178      -1.048737       0.055364      -0.039153       0.026976       0.072978      -0.004500      -0.055509       0.039343       0.003177       0.288166      -0.070971      -0.052800       0.123771              8.050547       9.063452       1.318572       1.502542       9.995921      -1.062530       5.092266           0.000000
          336              C      -3.579875       2.531641      19.580438      -0.210828      28.020476 0.44193646E+03  0.10339296E+05                                 7.763745                            6.873405       0.429825       2.104290                    0.999747      29.012056      80.796161       0.653070       0.400881      -1.084060      -0.000260       0.000173      -0.000188       0.000364      -0.003088       0.015954      -0.011188       0.002183      -0.075646      -0.032985       0.009333       0.023652              7.958188       8.816017       0.241065       1.214659       8.985941      -0.858831       6.072607          -0.000001
          337              C       5.170628      19.404139       0.000000       0.494187      26.641175 0.26852141E+03  0.56442345E+04                                 8.002802                            5.710169       0.094245       2.070012                    0.999502      23.367086      65.306663       0.639926       0.455355      -1.031880       0.087651      -0.014027       0.000008       0.088766       0.047875       0.000039       0.000044      -0.170736      -0.198623      -0.066208      -0.064772       0.130980             10.212163       7.075783      -0.773735      -0.000280       4.964166      -0.000049      18.596541           0.000000
          338              C       3.677649      19.798332       0.000000       0.231336      27.227832 0.34061411E+03  0.75440021E+04                                 8.019330                            6.323014       0.070045       2.054337                    0.999466      24.882754      69.735847       0.628275       0.440166      -1.048143      -0.072754       0.024079      -0.000079       0.076635       0.052905       0.000079       0.000065      -0.164590      -0.160888      -0.071019      -0.053629       0.124648              9.155315       8.277556      -1.275880      -0.000336       4.732149       0.000214      14.456239           0.000000
          339              C       1.174255      20.530052       0.000000      -0.198332      28.895707 0.40560365E+03  0.92924849E+04                                 7.955468                            6.574564       0.449177       2.116415                    0.999737      28.503842      78.679583       0.668979       0.399635      -1.084371       0.007184      -0.006977      -0.000003       0.010014      -0.016824       0.000027       0.000039       0.051389       0.006096      -0.031729       0.002032       0.029696              8.529533       8.021630      -1.228035       0.000109       5.023299       0.000119      12.543669           0.000001
          340              C      16.570899      11.342897       0.000000       0.494187      26.641170 0.26852124E+03  0.56442301E+04                                 8.002801                            5.710167       0.094245       2.070012                    0.999502      23.367086      65.306665       0.639926       0.455355      -1.031880      -0.042441       0.077962       0.000008       0.088766       0.090893       0.000029       0.000051       0.072614      -0.198623      -0.066208      -0.064772       0.130980             10.212163       5.685101      -1.265408       0.000047       6.354846      -0.000280      18.596541           0.000000
          341              C      17.440202      10.066698       0.000000       0.231336      27.227833 0.34061420E+03  0.75440044E+04                                 8.019330                            6.323014       0.070045       2.054337                    0.999466      24.882754      69.735847       0.628275       0.440166      -1.048143       0.046953      -0.060567      -0.000079       0.076635       0.092874       0.000035       0.000096       0.061510      -0.160888      -0.071019      -0.053629       0.124648              9.155314       5.928007      -2.106563       0.000316       7.081703      -0.000246      14.456230           0.000000
          342              C      18.964531       7.950375       0.000000      -0.198332      28.895688 0.40560332E+03  0.92924758E+04                                 7.955465                            6.574562       0.449177       2.116415                    0.999737      28.503842      78.679583       0.668979       0.399635      -1.084371      -0.008973       0.004447      -0.000003       0.010014      -0.029235       0.000028       0.000038      -0.018821       0.006096      -0.031729       0.002032       0.029697              8.529530       6.128298      -1.897418       0.000075       6.916626       0.000144      12.543664           0.000001
          343              C      -2.160120      -3.054859      14.355147       0.494216      26.640160 0.26851337E+03  0.56440046E+04                                 8.002577                            5.710091       0.094236       2.070020                    0.999502      23.366419      65.303746       0.639931       0.455356      -1.031883      -0.022601      -0.031963       0.079666       0.088764       0.081527       0.037279       0.052720      -0.057647      -0.121243      -0.066265      -0.064736       0.131001             10.211477      14.042352      -6.437509      -0.425791       9.490400      -0.602159       7.101679           0.000000
          344              C      -1.848292      -2.613869      12.908538       0.231193      27.231565 0.34065332E+03  0.75450838E+04                                 8.020045                            6.323323       0.070124       2.054351                    0.999467      24.884232      69.740859       0.628269       0.440159      -1.048148       0.012862       0.018189      -0.073277       0.076588       0.074550       0.034654       0.049008      -0.052714      -0.150923      -0.070882      -0.053918       0.124800              9.156185      11.208634      -4.594266      -0.719463       7.960040      -1.017474       8.299881           0.000000
          345              C      -1.358776      -1.921591      10.442047      -0.198342      28.892564 0.40548223E+03  0.92891128E+04                                 7.954989                            6.573480       0.449115       2.116394                    0.999737      28.504336      78.681349       0.669042       0.399623      -1.084367       0.000893       0.001263       0.009887       0.010007      -0.012905      -0.010718      -0.015158       0.009125       0.070491      -0.031682       0.001939       0.029743              8.529530       9.984608      -3.620682      -0.579810       7.424428      -0.819966       8.179554           0.000001
          346              C       6.550378       9.263596       6.981279       0.494211      26.641149 0.26852149E+03  0.56442507E+04                                 8.002923                            5.710258       0.094261       2.070028                    0.999502      23.366894      65.306751       0.639904       0.455369      -1.031870      -0.022611      -0.031976      -0.079660       0.088766       0.081532      -0.037227      -0.052646      -0.057651      -0.121196      -0.066279      -0.064663       0.130942             10.212277      14.043963      -6.438494       0.425768       9.491312       0.602122       7.101557           0.000000
          347              C       6.862226       9.704613       8.427888       0.231285      27.230288 0.34063732E+03  0.75445721E+04                                 8.019517                            6.323005       0.069989       2.054316                    0.999466      24.883022      69.734666       0.628315       0.440135      -1.048172       0.012882       0.018218       0.073358       0.076677       0.074504      -0.034569      -0.048888      -0.052681      -0.150887      -0.070787      -0.053875       0.124662              9.155571      11.208081      -4.594087       0.719442       7.959612       1.017438       8.299021           0.000000
          348              C       7.351775      10.396937      10.894379      -0.198323      28.892562 0.40548611E+03  0.92892035E+04                                 7.954953                            6.573544       0.449116       2.116393                    0.999738      28.503960      78.679755       0.669036       0.399627      -1.084367       0.000895       0.001266      -0.009901       0.010022      -0.012908       0.010772       0.015233       0.009127       0.070429      -0.031734       0.001953       0.029781              8.529409       9.984422      -3.620525       0.579844       7.424358       0.820024       8.179447           0.000001
          349              C      13.881093       2.616497       4.531857       0.494216      26.640149 0.26851336E+03  0.56440042E+04                                 8.002575                            5.710090       0.094236       2.070020                    0.999502      23.366419      65.303743       0.639931       0.455356      -1.031883       0.087648       0.007016       0.012151       0.088764      -0.023908      -0.041410       0.080017      -0.032194       0.216981      -0.066265      -0.064736       0.131001             10.211472       7.075904       0.386970       0.670252      15.186752      -5.902091       8.371760           0.000000
          350              C      12.388110       2.419398       4.190474       0.231193      27.231575 0.34065349E+03  0.75450884E+04                                 8.020047                            6.323325       0.070124       2.054351                    0.999467      24.884232      69.740859       0.628268       0.440159      -1.048148      -0.072692      -0.012058      -0.020886       0.076588      -0.026420      -0.045760       0.070678      -0.042275       0.205496      -0.070882      -0.053918       0.124800              9.156189       8.278617       0.638108       1.105235      12.026094      -4.210919       7.163855           0.000000
          351              C       9.884707       2.053531       3.556782      -0.198342      28.892566 0.40548229E+03  0.92891146E+04                                 7.954990                            6.573481       0.449115       2.116394                    0.999737      28.504336      78.681349       0.669042       0.399623      -1.084367       0.007180       0.003485       0.006037       0.010007       0.008439       0.014617      -0.012370       0.029892      -0.058459      -0.031682       0.001939       0.029743              8.529530       8.021283       0.614046       1.063556      10.664207      -3.257288       6.903101           0.000001
          352              C      -0.850042       6.647184      11.513135       0.494211      26.641137 0.26852126E+03  0.56442449E+04                                 8.002921                            5.710256       0.094261       2.070028                    0.999502      23.366895      65.306754       0.639905       0.455369      -1.031870      -0.042432      -0.038984      -0.067522       0.088766      -0.045413      -0.078657       0.027341       0.119909      -0.056769      -0.066279      -0.064663       0.130942             10.212274       5.685319       0.632732       1.095911      15.536163      -5.300908       9.415339           0.000000
          353              C       0.019275       7.285294      12.618362       0.231285      27.230298 0.34063766E+03  0.75445813E+04                                 8.019520                            6.323008       0.069990       2.054316                    0.999466      24.883022      69.734667       0.628315       0.440135      -1.048172       0.047015       0.030286       0.052456       0.076677      -0.046388      -0.080346       0.021697       0.098991      -0.048885      -0.070787      -0.053875       0.124662              9.155573       5.928249       1.053384       1.824493      12.612890      -3.193371       8.925580           0.000000
          354              C       1.543629       8.343472      14.451161      -0.198323      28.892590 0.40548645E+03  0.92892131E+04                                 7.954958                            6.573547       0.449116       2.116393                    0.999738      28.503960      78.679758       0.669035       0.399627      -1.084367      -0.008979      -0.002225      -0.003854       0.010022       0.014637       0.025351       0.002819      -0.013995       0.020504      -0.031734       0.001952       0.029781              8.529416       6.127538       0.948798       1.643348      11.137430      -2.437175       8.323281           0.000001
          355              C     -10.870585       1.640986      16.804569       0.494187      26.641177 0.26852129E+03  0.56442314E+04                                 8.002802                            5.710168       0.094245       2.070012                    0.999502      23.367089      65.306674       0.639926       0.455355      -1.031880      -0.022597       0.084978      -0.012144       0.088766      -0.008477      -0.089200       0.012460       0.055082       0.217026      -0.066208      -0.064772       0.130980             10.212165      14.044196       2.850296       5.788724       8.220192       1.335728       8.372107           0.000000
          356              C     -10.558753       0.167693      17.145952       0.231336      27.227840 0.34061415E+03  0.75440033E+04                                 8.019331                            6.323014       0.070045       2.054337                    0.999466      24.882756      69.735856       0.628275       0.440166      -1.048143       0.012836      -0.072629       0.020814       0.076635      -0.007171      -0.081692       0.019756       0.066205       0.205447      -0.071019      -0.053629       0.124648              9.155316      11.207946       1.673675       4.338275       9.094725       0.361639       7.163278           0.000000
          357              C     -10.069228      -2.314483      17.779644      -0.198332      28.895703 0.40560385E+03  0.92924907E+04                                 7.955469                            6.574566       0.449178       2.116415                    0.999737      28.503841      78.679583       0.668979       0.399635      -1.084371       0.000892       0.007935      -0.006044       0.010014      -0.002825       0.016605      -0.009569      -0.033832      -0.058474      -0.031729       0.002032       0.029696              8.529532       9.984012       1.307901       3.424685       8.701153       0.082826       6.903432           0.000001
          358              C     -10.870585      13.732783       9.823291       0.494187      26.641163 0.26852116E+03  0.56442281E+04                                 8.002799                            5.710166       0.094245       2.070012                    0.999502      23.367087      65.306667       0.639926       0.455355      -1.031880      -0.022597      -0.053005       0.067522       0.088766      -0.073012      -0.051940       0.065143      -0.036169      -0.056728      -0.066208      -0.064772       0.130980             10.212160      14.044185       3.588081       5.362753       7.177366       0.733664       9.414927           0.000000
          359              C     -10.558753      14.765065       8.718064       0.231336      27.227833 0.34061408E+03  0.75440012E+04                                 8.019329                            6.323013       0.070045       2.054337                    0.999466      24.882755      69.735849       0.628275       0.440166      -1.048143       0.012836       0.054339      -0.052492       0.076635      -0.067162      -0.047056       0.068692      -0.018556      -0.048837      -0.071019      -0.053629       0.124648              9.155314      11.207941       2.920249       3.618554       7.332935      -0.655508       8.925065           0.000000
          360              C     -10.069228      16.554929       6.885265      -0.198332      28.895701 0.40560359E+03  0.92924833E+04                                 7.955468                            6.574564       0.449173       2.116413                    0.999737      28.503841      78.679581       0.668979       0.399635      -1.084371       0.000892      -0.009201       0.003849       0.010014       0.015793       0.005855      -0.024770      -0.007504       0.020512      -0.031729       0.002032       0.029697              8.529533       9.984015       2.311942       2.845001       7.281116      -0.737010       8.323467           0.000001
          361              C       5.170628      -9.701911      16.804569       0.494187      26.641185 0.26852143E+03  0.56442349E+04                                 8.002803                            5.710169       0.094244       2.070012                    0.999502      23.367089      65.306671       0.639926       0.455355      -1.031880       0.087651       0.007021      -0.012143       0.088766      -0.023903       0.041480      -0.079945      -0.032187       0.217026      -0.066208      -0.064772       0.130980             10.212167       7.075784       0.386616      -0.670217      15.188609       5.902908       8.372109           0.000000
          362              C       3.677649      -9.899004      17.145952       0.231336      27.227834 0.34061408E+03  0.75440012E+04                                 8.019330                            6.323013       0.070045       2.054337                    0.999466      24.882756      69.735855       0.628275       0.440166      -1.048143      -0.072754      -0.012108       0.020814       0.076635      -0.026384       0.045857      -0.070435      -0.042478       0.205447      -0.071019      -0.053629       0.124648              9.155316       8.277557       0.637637      -1.105119      12.025112       4.210718       7.163279           0.000000
          363              C       1.174255     -10.264859      17.779644      -0.198332      28.895707 0.40560375E+03  0.92924878E+04                                 7.955469                            6.574565       0.449178       2.116415                    0.999737      28.503841      78.679580       0.668979       0.399635      -1.084371       0.007184       0.003486      -0.006044       0.010014       0.008435      -0.014557       0.012465       0.029866      -0.058474      -0.031729       0.002032       0.029696              8.529533       8.021630       0.614100      -1.063462      10.663535       3.256439       6.903434           0.000001
          364              C      16.570899      -5.671356       9.823291       0.494187      26.641163 0.26852111E+03  0.56442267E+04                                 8.002799                            5.710166       0.094244       2.070012                    0.999502      23.367089      65.306674       0.639926       0.455355      -1.031880      -0.042441      -0.038973       0.067522       0.088766      -0.045421       0.078731      -0.027256       0.119912      -0.056728      -0.066208      -0.064772       0.130980             10.212161       5.685100       0.632736      -1.095857      15.536456       5.300611       9.414926           0.000000
          365              C      17.440202      -5.033267       8.718064       0.231336      27.227828 0.34061405E+03  0.75440006E+04                                 8.019329                            6.323013       0.070045       2.054337                    0.999466      24.882756      69.735855       0.628275       0.440166      -1.048143       0.046953       0.030215      -0.052492       0.076635      -0.046406       0.080449      -0.021468       0.098860      -0.048837      -0.071019      -0.053629       0.124648              9.155313       5.928006       1.053538      -1.824188      12.612873       3.193108       8.925060           0.000000
          366              C      18.964531      -3.975123       6.885265      -0.198332      28.895693 0.40560322E+03  0.92924731E+04                                 7.955466                            6.574561       0.449173       2.116413                    0.999737      28.503841      78.679582       0.668980       0.399635      -1.084371      -0.008973      -0.002226       0.003849       0.010014       0.014642      -0.025305      -0.002736      -0.014016       0.020512      -0.031729       0.002032       0.029697              8.529532       6.128298       0.948758      -1.643185      11.136830       2.436629       8.323467           0.000001
          367              C       6.550378       1.414275      11.513135       0.494211      26.641157 0.26852158E+03  0.56442531E+04                                 8.002925                            5.710260       0.094261       2.070028                    0.999502      23.366895      65.306755       0.639904       0.455369      -1.031870      -0.022611      -0.053000      -0.067522       0.088766      -0.073005       0.051996      -0.065045      -0.036176      -0.056769      -0.066279      -0.064663       0.130942             10.212281      14.043969       3.587924      -5.363054       7.177532      -0.733716       9.415342           0.000000
          368              C       6.862226       2.446578      12.618362       0.231285      27.230290 0.34063749E+03  0.75445766E+04                                 8.019518                            6.323007       0.069989       2.054316                    0.999466      24.883023      69.734669       0.628315       0.440135      -1.048172       0.012882       0.054421       0.052456       0.076677      -0.067189       0.047238      -0.068518      -0.018681      -0.048885      -0.070787      -0.053875       0.124662              9.155572      11.208084       2.920066      -3.618902       7.333055       0.655701       8.925577           0.000000
          369              C       7.351775       4.236477      14.451161      -0.198322      28.892570 0.40548616E+03  0.92892049E+04                                 7.954954                            6.573544       0.449116       2.116393                    0.999738      28.503959      78.679749       0.669036       0.399627      -1.084367       0.000895      -0.009208      -0.003854       0.010022       0.015782      -0.005793       0.024841      -0.007515       0.020504      -0.031734       0.001952       0.029781              8.529411       9.984425       2.312392      -2.845571       7.280526       0.736986       8.323281           0.000001
          370              C      -2.160120      13.959394       4.531857       0.494216      26.640162 0.26851345E+03  0.56440067E+04                                 8.002578                            5.710092       0.094236       2.070020                    0.999502      23.366419      65.303746       0.639931       0.455356      -1.031883      -0.022601       0.084974       0.012151       0.088764      -0.008478       0.089244      -0.012369       0.055094       0.216981      -0.066265      -0.064736       0.131001             10.211478      14.042354       2.849953      -5.787972       8.220316      -1.335424       8.371763           0.000000
          371              C      -1.848292      12.486095       4.190474       0.231193      27.231565 0.34065329E+03  0.75450829E+04                                 8.020045                            6.323322       0.070124       2.054351                    0.999467      24.884232      69.740858       0.628269       0.440159      -1.048148       0.012862      -0.072554      -0.020886       0.076588      -0.007263       0.081889      -0.019583       0.066092       0.205496      -0.070882      -0.053918       0.124800              9.156186      11.208638       1.674022      -4.338503       9.096067      -0.361601       7.163853           0.000000
          372              C      -1.358776      10.003907       3.556782      -0.198342      28.892569 0.40548235E+03  0.92891162E+04                                 7.954990                            6.573481       0.449115       2.116394                    0.999737      28.504336      78.681349       0.669042       0.399623      -1.084367       0.000893       0.007931       0.006037       0.010007      -0.002830      -0.016535       0.009658      -0.033858      -0.058459      -0.031682       0.001939       0.029743              8.529531       9.984609       1.308181      -3.425521       8.700883      -0.083022       6.903101           0.000001
          373              C       0.850196      13.294151       0.000000       0.494187      26.641170 0.26852124E+03  0.56442301E+04                                 8.002801                            5.710167       0.094245       2.070012                    0.999502      23.367086      65.306664       0.639926       0.455355      -1.031880       0.042441      -0.077962      -0.000008       0.088766       0.090893       0.000029       0.000051       0.072614      -0.198623      -0.066208      -0.064772       0.130980             10.212162       5.685101      -1.265408       0.000047       6.354846      -0.000280      18.596540           0.000000
          374              C      -0.019107      14.570350       0.000000       0.231336      27.227833 0.34061419E+03  0.75440043E+04                                 8.019330                            6.323014       0.070045       2.054337                    0.999466      24.882754      69.735846       0.628275       0.440166      -1.048143      -0.046953       0.060567       0.000079       0.076635       0.092874       0.000035       0.000096       0.061510      -0.160888      -0.071019      -0.053629       0.124648              9.155313       5.928007      -2.106563       0.000316       7.081703      -0.000246      14.456230           0.000000
          375              C      -1.543436      16.686673       0.000000      -0.198332      28.895686 0.40560328E+03  0.92924747E+04                                 7.955465                            6.574561       0.449178       2.116415                    0.999737      28.503841      78.679581       0.668979       0.399635      -1.084371       0.008973      -0.004447       0.000003       0.010014      -0.029235       0.000028       0.000038      -0.018821       0.006096      -0.031729       0.002032       0.029697              8.529529       6.128298      -1.897419       0.000075       6.916626       0.000144      12.543662           0.000001
          376              C      12.250467       5.232909       0.000000       0.494187      26.641174 0.26852141E+03  0.56442344E+04                                 8.002802                            5.710169       0.094245       2.070012                    0.999502      23.367086      65.306664       0.639926       0.455355      -1.031880      -0.087651       0.014027      -0.000008       0.088766       0.047875       0.000039       0.000044      -0.170736      -0.198623      -0.066208      -0.064772       0.130980             10.212163       7.075783      -0.773735      -0.000280       4.964166      -0.000049      18.596541           0.000000
          377              C      13.743446       4.838716       0.000000       0.231336      27.227831 0.34061411E+03  0.75440020E+04                                 8.019329                            6.323014       0.070045       2.054337                    0.999466      24.882754      69.735846       0.628275       0.440166      -1.048143       0.072754      -0.024079       0.000079       0.076635       0.052905       0.000079       0.000065      -0.164590      -0.160888      -0.071019      -0.053629       0.124648              9.155315       8.277556      -1.275880      -0.000336       4.732149       0.000214      14.456239           0.000000
          378              C      16.246840       4.106996       0.000000      -0.198332      28.895706 0.40560363E+03  0.92924845E+04                                 7.955469                            6.574564       0.449177       2.116415                    0.999737      28.503841      78.679581       0.668979       0.399635      -1.084371      -0.007184       0.006977       0.000003       0.010014      -0.016824       0.000027       0.000039       0.051389       0.006096      -0.031729       0.002032       0.029697              8.529533       8.021630      -1.228035       0.000109       5.023299       0.000119      12.543670           0.000001
          379              C      10.870810      15.373584       6.981279       0.494216      26.640160 0.26851337E+03  0.56440046E+04                                 8.002577                            5.710091       0.094236       2.070020                    0.999502      23.366419      65.303747       0.639931       0.455356      -1.031883       0.022601       0.031963      -0.079666       0.088764       0.081527       0.037279       0.052720      -0.057648      -0.121243      -0.066265      -0.064736       0.131001             10.211477      14.042353      -6.437509      -0.425791       9.490400      -0.602159       7.101680           0.000000
          380              C      10.558982      14.932594       8.427888       0.231193      27.231565 0.34065332E+03  0.75450837E+04                                 8.020044                            6.323322       0.070124       2.054351                    0.999467      24.884232      69.740857       0.628269       0.440159      -1.048148      -0.012862      -0.018189       0.073276       0.076588       0.074550       0.034654       0.049008      -0.052714      -0.150923      -0.070882      -0.053918       0.124800              9.156184      11.208634      -4.594266      -0.719463       7.960039      -1.017474       8.299881           0.000000
          381              C      10.069466      14.240316      10.894379      -0.198342      28.892563 0.40548221E+03  0.92891122E+04                                 7.954989                            6.573480       0.449115       2.116394                    0.999737      28.504335      78.681346       0.669042       0.399623      -1.084367      -0.000893      -0.001263      -0.009887       0.010007      -0.012905      -0.010718      -0.015158       0.009125       0.070491      -0.031682       0.001939       0.029743              8.529530       9.984608      -3.620682      -0.579810       7.424428      -0.819965       8.179554           0.000001
          382              C       2.160312       3.055129      14.355147       0.494211      26.641148 0.26852149E+03  0.56442507E+04                                 8.002923                            5.710258       0.094261       2.070028                    0.999502      23.366894      65.306751       0.639904       0.455369      -1.031870       0.022611       0.031976       0.079660       0.088766       0.081532      -0.037227      -0.052646      -0.057651      -0.121196      -0.066279      -0.064663       0.130942             10.212277      14.043963      -6.438494       0.425768       9.491312       0.602122       7.101557           0.000000
          383              C       1.848464       2.614112      12.908538       0.231285      27.230287 0.34063732E+03  0.75445721E+04                                 8.019517                            6.323005       0.069989       2.054316                    0.999466      24.883022      69.734665       0.628315       0.440135      -1.048172      -0.012882      -0.018218      -0.073358       0.076677       0.074504      -0.034569      -0.048888      -0.052681      -0.150887      -0.070787      -0.053875       0.124662              9.155571      11.208080      -4.594087       0.719442       7.959611       1.017438       8.299021           0.000000
          384              C       1.358915       1.921788      10.442047      -0.198323      28.892562 0.40548610E+03  0.92892032E+04                                 7.954953                            6.573544       0.449116       2.116393                    0.999738      28.503960      78.679755       0.669036       0.399627      -1.084367      -0.000895      -0.001266       0.009901       0.010022      -0.012908       0.010772       0.015233       0.009127       0.070429      -0.031734       0.001953       0.029781              8.529409       9.984422      -3.620525       0.579844       7.424357       0.820024       8.179447           0.000001
          385              C      10.870810      -1.640669      16.804569       0.494216      26.640162 0.26851345E+03  0.56440067E+04                                 8.002578                            5.710092       0.094236       2.070020                    0.999502      23.366419      65.303745       0.639931       0.455356      -1.031883       0.022601      -0.084974      -0.012151       0.088764      -0.008478       0.089244      -0.012369       0.055094       0.216981      -0.066265      -0.064736       0.131001             10.211478      14.042354       2.849953      -5.787971       8.220316      -1.335424       8.371763           0.000000
          386              C      10.558982      -0.167370      17.145952       0.231193      27.231565 0.34065329E+03  0.75450829E+04                                 8.020045                            6.323322       0.070124       2.054351                    0.999467      24.884232      69.740858       0.628269       0.440159      -1.048148      -0.012862       0.072554       0.020886       0.076588      -0.007263       0.081889      -0.019583       0.066092       0.205496      -0.070882      -0.053918       0.124800              9.156186      11.208638       1.674022      -4.338503       9.096067      -0.361601       7.163853           0.000000
          387              C      10.069466       2.314818      17.779644      -0.198342      28.892567 0.40548232E+03  0.92891153E+04                                 7.954990                            6.573481       0.449115       2.116394                    0.999737      28.504335      78.681347       0.669042       0.399623      -1.084367      -0.000893      -0.007931      -0.006037       0.010007      -0.002830      -0.016535       0.009658      -0.033858      -0.058459      -0.031682       0.001939       0.029743              8.529531       9.984608       1.308180      -3.425520       8.700884      -0.083021       6.903101           0.000001
          388              C       2.160312      10.904450       9.823291       0.494211      26.641158 0.26852159E+03  0.56442532E+04                                 8.002925                            5.710260       0.094261       2.070028                    0.999502      23.366895      65.306754       0.639904       0.455369      -1.031870       0.022611       0.053000       0.067522       0.088766      -0.073005       0.051996      -0.065045      -0.036176      -0.056769      -0.066279      -0.064663       0.130942             10.212281      14.043969       3.587924      -5.363054       7.177532      -0.733716       9.415342           0.000000
          389              C       1.848464       9.872147       8.718064       0.231285      27.230290 0.34063749E+03  0.75445765E+04                                 8.019518                            6.323007       0.069989       2.054316                    0.999466      24.883023      69.734668       0.628315       0.440135      -1.048172      -0.012882      -0.054421      -0.052456       0.076677      -0.067189       0.047238      -0.068518      -0.018681      -0.048885      -0.070787      -0.053875       0.124662              9.155572      11.208083       2.920066      -3.618902       7.333055       0.655701       8.925577           0.000000
          390              C       1.358915       8.082248       6.885265      -0.198322      28.892569 0.40548614E+03  0.92892044E+04                                 7.954954                            6.573544       0.449116       2.116393                    0.999738      28.503958      78.679747       0.669036       0.399627      -1.084367      -0.000895       0.009208       0.003854       0.010022       0.015782      -0.005793       0.024841      -0.007515       0.020504      -0.031734       0.001952       0.029781              8.529411       9.984425       2.312393      -2.845571       7.280526       0.736986       8.323281           0.000001
          391              C      12.250467      -2.616412       4.531857       0.494187      26.641184 0.26852143E+03  0.56442349E+04                                 8.002804                            5.710169       0.094244       2.070012                    0.999502      23.367089      65.306672       0.639926       0.455355      -1.031880      -0.087651      -0.007021       0.012143       0.088766      -0.023903       0.041480      -0.079945      -0.032187       0.217026      -0.066208      -0.064772       0.130980             10.212167       7.075784       0.386616      -0.670217      15.188609       5.902908       8.372109           0.000000
          392              C      13.743446      -2.419319       4.190474       0.231336      27.227834 0.34061408E+03  0.75440012E+04                                 8.019330                            6.323013       0.070045       2.054337                    0.999466      24.882756      69.735855       0.628275       0.440166      -1.048143       0.072754       0.012108      -0.020814       0.076635      -0.026384       0.045857      -0.070435      -0.042478       0.205447      -0.071019      -0.053629       0.124648              9.155316       8.277557       0.637637      -1.105119      12.025112       4.210718       7.163279           0.000000
          393              C      16.246840      -2.053464       3.556782      -0.198332      28.895706 0.40560374E+03  0.92924875E+04                                 7.955468                            6.574565       0.449178       2.116415                    0.999737      28.503841      78.679580       0.668979       0.399635      -1.084371      -0.007184      -0.003486       0.006044       0.010014       0.008435      -0.014557       0.012465       0.029866      -0.058474      -0.031729       0.002032       0.029696              8.529533       8.021630       0.614100      -1.063462      10.663534       3.256438       6.903433           0.000001
          394              C       0.850196      -6.646967      11.513135       0.494187      26.641163 0.26852110E+03  0.56442266E+04                                 8.002799                            5.710166       0.094244       2.070012                    0.999502      23.367089      65.306675       0.639926       0.455355      -1.031880       0.042441       0.038973      -0.067522       0.088766      -0.045421       0.078731      -0.027256       0.119912      -0.056728      -0.066208      -0.064772       0.130980             10.212161       5.685100       0.632736      -1.095857      15.536456       5.300611       9.414926           0.000000
          395              C      -0.019107      -7.285056      12.618362       0.231336      27.227828 0.34061405E+03  0.75440006E+04                                 8.019329                            6.323013       0.070045       2.054337                    0.999466      24.882756      69.735854       0.628275       0.440166      -1.048143      -0.046953      -0.030215       0.052492       0.076635      -0.046406       0.080449      -0.021468       0.098860      -0.048837      -0.071019      -0.053629       0.124648              9.155313       5.928006       1.053538      -1.824188      12.612873       3.193108       8.925060           0.000000
          396              C      -1.543436      -8.343200      14.451161      -0.198332      28.895692 0.40560319E+03  0.92924722E+04                                 7.955466                            6.574560       0.449173       2.116413                    0.999737      28.503840      78.679579       0.668980       0.399635      -1.084371       0.008973       0.002226      -0.003849       0.010014       0.014642      -0.025305      -0.002736      -0.014016       0.020512      -0.031729       0.002032       0.029697              8.529532       6.128298       0.948758      -1.643185      11.136830       2.436629       8.323467           0.000001
          397              C      -6.550225      10.677739       4.531857       0.494187      26.641177 0.26852129E+03  0.56442313E+04                                 8.002802                            5.710168       0.094244       2.070012                    0.999502      23.367089      65.306674       0.639926       0.455355      -1.031880       0.022597      -0.084978       0.012144       0.088766      -0.008477      -0.089200       0.012460       0.055082       0.217026      -0.066208      -0.064772       0.130980             10.212165      14.044196       2.850296       5.788724       8.220192       1.335728       8.372107           0.000000
          398              C      -6.862057      12.151032       4.190474       0.231336      27.227839 0.34061415E+03  0.75440032E+04                                 8.019331                            6.323014       0.070045       2.054337                    0.999466      24.882756      69.735855       0.628275       0.440166      -1.048143      -0.012836       0.072629      -0.020814       0.076635      -0.007171      -0.081692       0.019756       0.066205       0.205447      -0.071019      -0.053629       0.124648              9.155316      11.207946       1.673675       4.338275       9.094725       0.361639       7.163277           0.000000
          399              C      -7.351582      14.633208       3.556782      -0.198332      28.895702 0.40560382E+03  0.92924898E+04                                 7.955468                            6.574566       0.449178       2.116415                    0.999737      28.503841      78.679580       0.668979       0.399635      -1.084371      -0.000892      -0.007935       0.006044       0.010014      -0.002825       0.016605      -0.009569      -0.033832      -0.058474      -0.031729       0.002032       0.029696              8.529531       9.984010       1.307901       3.424685       8.701152       0.082826       6.903431           0.000001
          400              C      -6.550225      -1.414058      11.513135       0.494187      26.641162 0.26852115E+03  0.56442278E+04                                 8.002799                            5.710167       0.094245       2.070012                    0.999502      23.367086      65.306666       0.639926       0.455355      -1.031880       0.022597       0.053005      -0.067522       0.088766      -0.073012      -0.051940       0.065143      -0.036169      -0.056728      -0.066208      -0.064772       0.130980             10.212160      14.044186       3.588081       5.362753       7.177366       0.733664       9.414928           0.000000
          401              C      -6.862057      -2.446340      12.618362       0.231336      27.227833 0.34061408E+03  0.75440012E+04                                 8.019329                            6.323013       0.070045       2.054337                    0.999466      24.882755      69.735849       0.628275       0.440166      -1.048143      -0.012836      -0.054339       0.052492       0.076635      -0.067162      -0.047056       0.068692      -0.018556      -0.048837      -0.071019      -0.053629       0.124648              9.155314      11.207941       2.920249       3.618554       7.332935      -0.655508       8.925065           0.000000
          402              C      -7.351582      -4.236204      14.451161      -0.198332      28.895701 0.40560358E+03  0.92924832E+04                                 7.955468                            6.574564       0.449173       2.116413                    0.999737      28.503841      78.679580       0.668979       0.399635      -1.084371      -0.000892       0.009201      -0.003849       0.010014       0.015793       0.005855      -0.024770      -0.007504       0.020512      -0.031729       0.002032       0.029697              8.529533       9.984015       2.311942       2.845001       7.281116      -0.737010       8.323467           0.000001
          403              C       9.560732       5.671541       9.823291       0.494211      26.641136 0.26852124E+03  0.56442445E+04                                 8.002921                            5.710256       0.094261       2.070028                    0.999502      23.366894      65.306752       0.639905       0.455369      -1.031870       0.042432       0.038984       0.067522       0.088766      -0.045413      -0.078657       0.027341       0.119909      -0.056769      -0.066279      -0.064663       0.130942             10.212274       5.685320       0.632732       1.095911      15.536163      -5.300908       9.415339           0.000000
          404              C       8.691415       5.033431       8.718064       0.231285      27.230298 0.34063766E+03  0.75445812E+04                                 8.019520                            6.323008       0.069989       2.054316                    0.999466      24.883022      69.734666       0.628315       0.440135      -1.048172      -0.047015      -0.030286      -0.052456       0.076677      -0.046388      -0.080346       0.021697       0.098991      -0.048885      -0.070787      -0.053875       0.124662              9.155573       5.928248       1.053384       1.824493      12.612889      -3.193371       8.925580           0.000000
          405              C       7.167061       3.975253       6.885265      -0.198322      28.892588 0.40548641E+03  0.92892120E+04                                 7.954958                            6.573546       0.449116       2.116393                    0.999738      28.503959      78.679755       0.669035       0.399627      -1.084367       0.008979       0.002225       0.003854       0.010022       0.014637       0.025351       0.002819      -0.013995       0.020504      -0.031734       0.001952       0.029781              8.529416       6.127538       0.948798       1.643349      11.137429      -2.437175       8.323280           0.000001
          406              C      -5.170403       9.702228      16.804569       0.494216      26.640149 0.26851336E+03  0.56440043E+04                                 8.002575                            5.710090       0.094236       2.070020                    0.999502      23.366419      65.303743       0.639931       0.455356      -1.031883      -0.087648      -0.007016      -0.012151       0.088764      -0.023908      -0.041410       0.080017      -0.032194       0.216981      -0.066265      -0.064736       0.131001             10.211472       7.075904       0.386970       0.670252      15.186752      -5.902091       8.371760           0.000000
          407              C      -3.677420       9.899327      17.145952       0.231193      27.231575 0.34065349E+03  0.75450884E+04                                 8.020047                            6.323325       0.070124       2.054351                    0.999467      24.884232      69.740859       0.628268       0.440159      -1.048148       0.072692       0.012058       0.020886       0.076588      -0.026420      -0.045760       0.070678      -0.042275       0.205496      -0.070882      -0.053918       0.124800              9.156189       8.278617       0.638108       1.105235      12.026094      -4.210919       7.163855           0.000000
          408              C      -1.174017      10.265194      17.779644      -0.198342      28.892565 0.40548227E+03  0.92891139E+04                                 7.954990                            6.573481       0.449115       2.116394                    0.999737      28.504335      78.681347       0.669042       0.399623      -1.084367      -0.007180      -0.003485      -0.006037       0.010007       0.008439       0.014617      -0.012370       0.029892      -0.058459      -0.031682       0.001939       0.029743              8.529530       8.021283       0.614046       1.063556      10.664207      -3.257288       6.903101           0.000001
          409              N      -4.238399       6.301075      15.914840      -0.256510      33.276884 0.53122198E+03  0.12886543E+05                                 8.591606                            7.481982       0.022793       2.030327                    0.998957      27.960833      76.797150       0.638936       0.395174      -1.098651      -0.011518      -0.032498      -0.119390       0.124269       0.006133       0.009705      -0.045135       0.013496      -0.244475      -0.097897       0.046252       0.051645              9.137918      10.613657      -2.050410      -0.284002       6.596145       1.166450      10.203952           0.000000
          410              N      -5.612882       7.631516      20.165056      -0.255988      34.479857 0.50336854E+03  0.12065881E+05                                 8.836358                            7.289576      -0.006024       2.021245                    0.999025      27.850523      76.417139       0.645481       0.395867      -1.096502      -0.086435       0.021775       0.093499       0.129179       0.019018       0.065215      -0.013587      -0.053348      -0.160928      -0.100408       0.039830       0.060578              9.984179       8.904953      -1.373580       1.080973       5.827420      -0.275442      15.220165           0.000000
          411              N      16.063980      10.422754       5.421586      -0.256483      33.274928 0.53117528E+03  0.12885050E+05                                 8.591003                            7.481470       0.022811       2.030340                    0.998958      27.959916      76.792066       0.638985       0.395155      -1.098671      -0.026823      -0.021707       0.119412       0.124297       0.000515       0.045903       0.006070      -0.018189      -0.244528      -0.097995       0.046271       0.051724              9.137227       8.330778      -2.857250      -1.193991       8.877846      -0.121380      10.203057          -0.000000
          412              N      17.776433       9.570272       1.171370      -0.255929      34.478921 0.50333697E+03  0.12064886E+05                                 8.836095                            7.289233      -0.005920       2.021280                    0.999027      27.849839      76.413486       0.645514       0.395855      -1.096515       0.049332      -0.074201      -0.093560       0.129201       0.031534       0.034655      -0.056839       0.017633      -0.160881      -0.100360       0.039856       0.060504              9.983813       7.032720      -2.035928       0.620982       7.699781      -0.928181      15.218937           0.000000
          413              N      -5.984015       0.927719      14.237797      -0.256468      33.273698 0.53116488E+03  0.12884706E+05                                 8.590665                            7.481320       0.022861       2.030359                    0.998958      27.959624      76.790429       0.639003       0.395147      -1.098679      -0.078315       0.096039       0.009377       0.124277       0.069794       0.022941      -0.026403       0.017150       0.112127      -0.098040       0.046392       0.051648              9.136843       8.059293      -2.243337      -1.437727       8.145229      -0.465087      11.206007          -0.000000
          414              N      -2.682758      -1.765128      12.347390      -0.255892      34.480461 0.50334985E+03  0.12065335E+05                                 8.836681                            7.289533      -0.005868       2.021307                    0.999025      27.849568      76.414488       0.645470       0.395877      -1.096494       0.094945      -0.027808      -0.083063       0.129179       0.041789       0.060823      -0.019833      -0.085679       0.000509      -0.100452       0.039909       0.060543              9.984495      11.622696      -4.687595       0.278275       9.155255      -1.413192       9.175536           0.000000
          415              N      11.579813       6.985902       7.098629      -0.256471      33.276959 0.53121209E+03  0.12886188E+05                                 8.591544                            7.481859       0.022890       2.030358                    0.998958      27.960250      76.794138       0.638951       0.395169      -1.098660       0.116655      -0.041841      -0.009401       0.124288       0.048880       0.032636      -0.012654      -0.101092       0.112103      -0.098045       0.046369       0.051677              9.137816       9.545945      -1.717487      -0.039641       6.658893       1.510937      11.208609           0.000000
          416              N       7.940587       9.200790       8.989036      -0.255931      34.480227 0.50334818E+03  0.12065159E+05                                 8.836235                            7.289266      -0.005809       2.021323                    0.999027      27.849262      76.410636       0.645522       0.395850      -1.096524      -0.057817       0.080240       0.083080       0.129165       0.059460       0.039075      -0.050583       0.014129       0.000429      -0.100430       0.039904       0.060527              9.983928      12.375166      -4.421130       1.425092       8.401747       0.208782       9.174871           0.000000
          417              N      13.182517      -1.686331       7.922215      -0.256468      33.273704 0.53116498E+03  0.12884709E+05                                 8.590667                            7.481322       0.022859       2.030359                    0.998958      27.959621      76.790426       0.639002       0.395147      -1.098679      -0.011512      -0.087135       0.087861       0.124277       0.005342      -0.010030       0.072730       0.061045      -0.101908      -0.098040       0.046392       0.051648              9.136845      10.611856       0.778984       1.917504       8.291056      -2.145173       8.507624          -0.000000
          418              N      11.807990       1.329212       4.644940      -0.255892      34.480450 0.50334982E+03  0.12065333E+05                                 8.836679                            7.289533      -0.005869       2.021306                    0.999025      27.849559      76.414452       0.645470       0.395877      -1.096494      -0.086361       0.070171      -0.065613       0.129179       0.047004      -0.048935       0.053341       0.015207       0.044800      -0.100452       0.039909       0.060543              9.984495       8.906186       1.624326       0.648882      13.110818      -3.928867       7.936482           0.000000
          419              N      -1.356986      11.802468       9.599258      -0.256470      33.276988 0.53121282E+03  0.12886211E+05                                 8.591552                            7.481867       0.022885       2.030357                    0.998958      27.960262      76.794200       0.638950       0.395169      -1.098659      -0.026837       0.114243      -0.040937       0.124289       0.039486      -0.023267       0.053981       0.085556       0.066841      -0.098045       0.046368       0.051677              9.137825       8.331592       0.395056       3.072088       9.977090      -0.512517       9.104793          -0.000000
          420              N       0.355505       8.547941      12.462606      -0.255931      34.480221 0.50334823E+03  0.12065161E+05                                 8.836234                            7.289266      -0.005809       2.021323                    0.999027      27.849261      76.410632       0.645522       0.395850      -1.096524       0.049282      -0.043901       0.111030       0.129166       0.014239      -0.044552       0.059589       0.022161      -0.147368      -0.100430       0.039904       0.060527              9.983926       7.032821       1.555919       1.452803      14.143125      -2.791688       8.775831           0.000000
          421              N      11.436974      -0.451963      13.414211      -0.256508      33.276850 0.53122109E+03  0.12886517E+05                                 8.591602                            7.481978       0.022808       2.030332                    0.998957      27.960821      76.797121       0.638936       0.395174      -1.098651      -0.078324      -0.039907      -0.087839       0.124270      -0.015027      -0.071813      -0.014610      -0.054176      -0.101885      -0.097897       0.046252       0.051645              9.137913       8.060059      -0.123585       2.661987      10.845452      -1.092898       8.508229           0.000000
          422              N      14.738275      -0.742650      16.691486      -0.255988      34.479864 0.50336857E+03  0.12065882E+05                                 8.836359                            7.289576      -0.006024       2.021244                    0.999025      27.850526      76.417151       0.645481       0.395867      -1.096502       0.094889      -0.058130       0.065607       0.129179       0.031743      -0.066503       0.028542      -0.070897       0.044834      -0.100409       0.039831       0.060578              9.984180      11.623237       2.583987       3.921045      10.392310       0.697826       7.936994           0.000000
          423              N      -5.841125      14.973276      11.737168      -0.256483      33.274897 0.53117463E+03  0.12885030E+05                                 8.590998                            7.481466       0.022807       2.030339                    0.998958      27.959888      76.791967       0.638985       0.395155      -1.098671       0.116674       0.012800       0.040905       0.124297       0.003821      -0.058564       0.004112      -0.116217       0.066803      -0.097996       0.046270       0.051725              9.137221       9.545974       0.824202       1.507593       8.761671      -2.724753       9.104020          -0.000000
          424              N      -9.480389      15.502946       8.873820      -0.255929      34.478935 0.50333732E+03  0.12064896E+05                                 8.836097                            7.289235      -0.005921       2.021280                    0.999027      27.849839      76.413487       0.645514       0.395855      -1.096515      -0.057857       0.031869      -0.111039       0.129201       0.004126      -0.070914       0.022273      -0.035118      -0.147394      -0.100360       0.039856       0.060504              9.983817      12.375187       3.444559       3.116319       8.800569      -0.439034       8.775695           0.000000
          425              N       4.472079      -4.614342      18.835797      -0.256483      33.274933 0.53117545E+03  0.12885055E+05                                 8.591004                            7.481472       0.022811       2.030340                    0.998958      27.959916      76.792066       0.638985       0.395155      -1.098671      -0.011525       0.119676       0.031538       0.124297      -0.011353       0.000508      -0.027367       0.139367       0.133076      -0.097995       0.046271       0.051724              9.137229      10.612933       1.270754      -1.633926      10.311172       0.978916       6.487581           0.000000
          426              N       3.097539      -8.960326      17.862856      -0.255929      34.478919 0.50333676E+03  0.12064880E+05                                 8.836094                            7.289231      -0.005921       2.021280                    0.999027      27.849840      76.413488       0.645514       0.395855      -1.096515      -0.086402      -0.091914      -0.027919       0.129201      -0.065905      -0.016127      -0.039519       0.038872       0.115801      -0.100360       0.039856       0.060504              9.983814       8.905308      -0.250197      -1.730852      12.631994       4.204750       8.414139           0.000000
          427              N       7.353503      14.730550       6.315582      -0.256508      33.276847 0.53122129E+03  0.12886522E+05                                 8.591601                            7.481979       0.022808       2.030332                    0.998957      27.960821      76.797120       0.638936       0.395174      -1.098651      -0.026801      -0.092550      -0.078480       0.124270      -0.039919      -0.022436      -0.059819       0.075194       0.035728      -0.097897       0.046252       0.051645              9.137912       8.331269       2.463041      -1.877346       9.767771       0.634452       9.314697          -0.000000
          428              N       9.066012      18.837559       7.702450      -0.255988      34.479883 0.50336913E+03  0.12065898E+05                                 8.836362                            7.289580      -0.006024       2.021244                    0.999025      27.850526      76.417150       0.645481       0.395867      -1.096502       0.049341       0.118089      -0.017539       0.129179      -0.045699       0.010056      -0.002555       0.120666       0.148308      -0.100408       0.039831       0.060578              9.984186       7.032705       0.480796      -2.072813      12.537021       3.720124      10.382831           0.000000
          429              N       2.726485      -0.475354      15.020844      -0.256470      33.276973 0.53121225E+03  0.12886194E+05                                 8.591549                            7.481862       0.022886       2.030357                    0.998958      27.960263      76.794201       0.638950       0.395169      -1.098659      -0.078334      -0.056160       0.078470       0.124289      -0.054646       0.049034       0.041267      -0.008307       0.035638      -0.098045       0.046369       0.051677              9.137821       8.059174       2.366684      -1.223761      10.039117       1.559420       9.315172          -0.000000
          430              N       6.027767       2.508180      13.633976      -0.255931      34.480234 0.50334848E+03  0.12065168E+05                                 8.836236                            7.289268      -0.005808       2.021323                    0.999027      27.849263      76.410638       0.645522       0.395850      -1.096524       0.094924       0.085832       0.017495       0.129166      -0.073485       0.005849      -0.008479      -0.036442       0.148306      -0.100430       0.039904       0.060527              9.983929      11.622058       2.102745      -4.198514       7.946029       0.715278      10.383702           0.000000
          431              N       2.869313      14.996595       2.500629      -0.256468      33.273698 0.53116466E+03  0.12884699E+05                                 8.590665                            7.481319       0.022860       2.030359                    0.998958      27.959623      76.790428       0.639003       0.395147      -1.098679       0.116652       0.029032      -0.031532       0.124277      -0.052628       0.026074       0.008807      -0.094110       0.133019      -0.098040       0.046392       0.051648              9.136844       9.545695       0.894190      -1.467313      11.377395       1.213673       6.487442           0.000000
          432              N      -0.769938      12.252037       3.473570      -0.255892      34.480461 0.50334983E+03  0.12065334E+05                                 8.836681                            7.289533      -0.005868       2.021307                    0.999025      27.849568      76.414489       0.645470       0.395877      -1.096494      -0.057865      -0.112058       0.027964       0.129179      -0.063465       0.031981       0.028532       0.052562       0.115873      -0.100452       0.039909       0.060543              9.984497      12.375719       0.976448      -4.541590       9.162953       0.230489       8.414818           0.000000
          433              N       1.357187      14.214396       5.421586      -0.256510      33.276875 0.53122164E+03  0.12886533E+05                                 8.591604                            7.481980       0.022793       2.030327                    0.998957      27.960833      76.797150       0.638936       0.395174      -1.098651       0.026800       0.021692       0.119390       0.124269       0.000528      -0.045789      -0.005895      -0.018206      -0.244475      -0.097897       0.046252       0.051645              9.137916       8.331274      -2.857343       1.194408       8.878523       0.121052      10.203952          -0.000000
          434              N      -0.355322      15.066798       1.171370      -0.255988      34.479868 0.50336890E+03  0.12065891E+05                                 8.836360                            7.289579      -0.006024       2.021245                    0.999025      27.850523      76.417140       0.645481       0.395867      -1.096502      -0.049341       0.074233      -0.093499       0.129179       0.031557      -0.034549       0.056957       0.017587      -0.160928      -0.100409       0.039831       0.060578              9.984181       7.032705      -2.035514      -0.620007       7.699673       0.927343      15.220166           0.000000
          435              N       4.238611      -6.300775      15.914840      -0.256483      33.274883 0.53117422E+03  0.12885018E+05                                 8.590995                            7.481463       0.022808       2.030340                    0.998958      27.959889      76.791970       0.638985       0.395155      -1.098671       0.011526       0.032525      -0.119412       0.124297       0.006117      -0.009578       0.045301       0.013499      -0.244529      -0.097996       0.046270       0.051725              9.137219      10.612931      -2.050395       0.283557       6.595681      -1.166167      10.203044           0.000000
          436              N       5.613151      -7.631136      20.165056      -0.255929      34.478918 0.50333689E+03  0.12064883E+05                                 8.836094                            7.289232      -0.005920       2.021280                    0.999027      27.849839      76.413486       0.645514       0.395855      -1.096515       0.086402      -0.021778       0.093560       0.129201       0.018986      -0.065140       0.013727      -0.053355      -0.160881      -0.100360       0.039856       0.060504              9.983814       8.905309      -1.373872      -1.082086       5.827187       0.276079      15.218945           0.000000
          437              N       5.841377      17.651280       7.098629      -0.256468      33.273700 0.53116494E+03  0.12884708E+05                                 8.590666                            7.481321       0.022859       2.030359                    0.998958      27.959622      76.790427       0.639002       0.395147      -1.098679      -0.116652       0.041823      -0.009377       0.124277       0.048895      -0.032540       0.012828      -0.101074       0.112127      -0.098040       0.046392       0.051648              9.136844       9.545698      -1.717827       0.040752       6.658833      -1.510533      11.206002          -0.000000
          438              N       9.480628      15.436427       8.989036      -0.255892      34.480441 0.50334965E+03  0.12065328E+05                                 8.836678                            7.289532      -0.005869       2.021306                    0.999025      27.849559      76.414452       0.645470       0.395877      -1.096494       0.057865      -0.080246       0.083063       0.129179       0.059429      -0.038973       0.050734       0.014108       0.000509      -0.100452       0.039909       0.060543              9.984491      12.375715      -4.421364      -1.425126       8.402230      -0.208700       9.175528           0.000000
          439              N       5.984205      -0.927451      14.237797      -0.256471      33.276954 0.53121194E+03  0.12886184E+05                                 8.591543                            7.481858       0.022891       2.030358                    0.998958      27.960250      76.794137       0.638951       0.395169      -1.098660       0.078333      -0.096037       0.009401       0.124288       0.069788      -0.022809       0.026552       0.017182       0.112104      -0.098045       0.046369       0.051677              9.137814       8.059165      -2.243135       1.437740       8.145668       0.466267      11.208609           0.000000
          440              N       2.682923       1.765361      12.347390      -0.255931      34.480224 0.50334811E+03  0.12065157E+05                                 8.836234                            7.289265      -0.005808       2.021323                    0.999027      27.849261      76.410631       0.645522       0.395850      -1.096524      -0.094924       0.027764      -0.083080       0.129166       0.041807      -0.060716       0.019979      -0.085735       0.000428      -0.100430       0.039904       0.060527              9.983927      11.622052      -4.687392      -0.278186       9.154858       1.413186       9.174871           0.000000
          441              N      14.694705       0.452216      13.414211      -0.256468      33.273698 0.53116463E+03  0.12884699E+05                                 8.590666                            7.481319       0.022859       2.030359                    0.998958      27.959621      76.790426       0.639002       0.395147      -1.098679       0.078315       0.039898      -0.087861       0.124277      -0.015029       0.071913       0.014787      -0.054195      -0.101908      -0.098040       0.046392       0.051648              9.136844       8.059295      -0.123469      -2.661650      10.843615       1.092796       8.507623           0.000000
          442              N      11.393448       0.742964      16.691486      -0.255892      34.480442 0.50334946E+03  0.12065323E+05                                 8.836678                            7.289530      -0.005869       2.021306                    0.999025      27.849559      76.414452       0.645470       0.395877      -1.096494      -0.094945       0.058032       0.065613       0.129179       0.031780       0.066602      -0.028356      -0.070916       0.044800      -0.100452       0.039909       0.060543              9.984493      11.622695       2.584753      -3.920467      10.394303      -0.697838       7.936480           0.000000
          443              N      -2.869123       9.663993      11.737168      -0.256470      33.276981 0.53121248E+03  0.12886201E+05                                 8.591551                            7.481864       0.022884       2.030356                    0.998958      27.960263      76.794204       0.638950       0.395169      -1.098659      -0.116656      -0.012778       0.040937       0.124289       0.003824       0.058649      -0.003943      -0.116180       0.066841      -0.098045       0.046369       0.051676              9.137823       9.545951       0.824396      -1.507221       8.762726       2.725561       9.104794          -0.000000
          444              N       0.770103       9.134269       8.873820      -0.255931      34.480222 0.50334804E+03  0.12065156E+05                                 8.836234                            7.289265      -0.005808       2.021323                    0.999027      27.849261      76.410633       0.645522       0.395850      -1.096524       0.057817      -0.031831      -0.111030       0.129166       0.004110       0.071032      -0.022141      -0.035136      -0.147368      -0.100430       0.039904       0.060527              9.983927      12.375165       3.444700      -3.116297       8.800784       0.439164       8.775832           0.000000
          445              N      12.949089       1.686481       7.922215      -0.256508      33.276855 0.53122136E+03  0.12886525E+05                                 8.591603                            7.481980       0.022807       2.030332                    0.998957      27.960821      76.797122       0.638935       0.395174      -1.098651       0.011517       0.087147       0.087839       0.124270       0.005338       0.010163      -0.072576       0.061026      -0.101885      -0.097897       0.046252       0.051645              9.137914      10.613651       0.779235      -1.917712       8.291862       2.145452       8.508228          -0.000000
          446              N      14.323572      -1.329125       4.644940      -0.255988      34.479873 0.50336877E+03  0.12065888E+05                                 8.836360                            7.289578      -0.006024       2.021244                    0.999025      27.850526      76.417151       0.645481       0.395867      -1.096502       0.086435      -0.070086      -0.065607       0.129179       0.046970       0.049077      -0.053186       0.015239       0.044834      -0.100408       0.039831       0.060578              9.984183       8.904955       1.622937      -0.649086      13.110597       3.929410       7.936997           0.000000
          447              N      -7.353290      12.834761       9.599258      -0.256483      33.274901 0.53117484E+03  0.12885036E+05                                 8.590999                            7.481468       0.022807       2.030339                    0.998958      27.959889      76.791970       0.638985       0.395155      -1.098671       0.026823      -0.114268      -0.040905       0.124297       0.039495       0.023398      -0.053844       0.085588       0.066803      -0.097995       0.046270       0.051725              9.137222       8.330776       0.394565      -3.071451       9.976872       0.513138       9.104020          -0.000000
          448              N      -9.065743      16.089342      12.462606      -0.255929      34.478930 0.50333708E+03  0.12064889E+05                                 8.836096                            7.289234      -0.005921       2.021280                    0.999027      27.849839      76.413487       0.645514       0.395855      -1.096515      -0.049332       0.043925       0.111039       0.129201       0.014245       0.044637      -0.059434       0.022128      -0.147394      -0.100360       0.039856       0.060504              9.983816       7.032719       1.555736      -1.452688      14.143035       2.791754       8.775694           0.000000
          449              N      14.551815       9.640500       2.500629      -0.256483      33.274933 0.53117534E+03  0.12885052E+05                                 8.591004                            7.481471       0.022811       2.030340                    0.998958      27.959917      76.792070       0.638985       0.395155      -1.098671      -0.116673      -0.029026      -0.031538       0.124297      -0.052629      -0.025972      -0.008643      -0.094126       0.133076      -0.097995       0.046271       0.051724              9.137228       9.545983       0.893527       1.467570      11.378119      -1.214184       6.487581           0.000000
          450              N      18.191079      12.385077       3.473570      -0.255929      34.478916 0.50333672E+03  0.12064879E+05                                 8.836094                            7.289231      -0.005920       2.021280                    0.999027      27.849839      76.413486       0.645514       0.395855      -1.096515       0.057857       0.112098       0.027919       0.129201      -0.063476      -0.031884      -0.028378       0.052613       0.115801      -0.100360       0.039856       0.060504              9.983812      12.375180       0.976571       4.541223       9.162120      -0.230299       8.414136           0.000000
          451              N      -2.726284       0.475637      15.020844      -0.256510      33.276876 0.53122176E+03  0.12886536E+05                                 8.591604                            7.481981       0.022793       2.030327                    0.998957      27.960833      76.797149       0.638936       0.395174      -1.098651       0.078323       0.056117       0.078480       0.124269      -0.054679      -0.048919      -0.041093      -0.008304       0.035728      -0.097897       0.046252       0.051645              9.137916       8.060061       2.367154       1.223941      10.038987      -1.558506       9.314699           0.000000
          452              N      -6.027585      -2.507923      13.633976      -0.255988      34.479867 0.50336863E+03  0.12065884E+05                                 8.836359                            7.289577      -0.006024       2.021245                    0.999025      27.850523      76.417140       0.645481       0.395867      -1.096502      -0.094889      -0.085882       0.017539       0.129179      -0.073465      -0.005761       0.008629      -0.036405       0.148308      -0.100408       0.039830       0.060578              9.984181      11.623237       2.103768       4.198303       7.946471      -0.714248      10.382835           0.000000
          453              N      10.067676       9.906616       6.315582      -0.256471      33.276961 0.53121221E+03  0.12886191E+05                                 8.591544                            7.481860       0.022890       2.030358                    0.998958      27.960250      76.794136       0.638951       0.395169      -1.098660       0.026837       0.092573      -0.078470       0.124288      -0.039893       0.022562       0.059986       0.075155       0.035639      -0.098045       0.046369       0.051677              9.137816       8.331582       2.462991       1.878149       9.766696      -0.633978       9.315169          -0.000000
          454              N       8.355185       5.799634       7.702450      -0.255931      34.480229 0.50334841E+03  0.12065166E+05                                 8.836236                            7.289267      -0.005809       2.021323                    0.999027      27.849262      76.410637       0.645522       0.395850      -1.096524      -0.049282      -0.118105      -0.017495       0.129165      -0.045702      -0.009944       0.002688       0.120719       0.148306      -0.100430       0.039904       0.060527              9.983927       7.032822       0.480223       2.073864      12.535259      -3.719973      10.383701           0.000000
          455              N      -4.471827       4.614697      18.835797      -0.256468      33.273707 0.53116523E+03  0.12884716E+05                                 8.590667                            7.481323       0.022860       2.030359                    0.998958      27.959623      76.790428       0.639002       0.395147      -1.098679       0.011512      -0.119658       0.031532       0.124277      -0.011357      -0.000388       0.027519       0.139353       0.133019      -0.098040       0.046392       0.051648              9.136845      10.611851       1.271128       1.633361      10.311240      -0.978844       6.487444           0.000000
          456              N      -3.097300       8.960663      17.862856      -0.255892      34.480450 0.50334954E+03  0.12065326E+05                                 8.836679                            7.289531      -0.005868       2.021307                    0.999025      27.849568      76.414489       0.645470       0.395877      -1.096494       0.086361       0.091908      -0.027964       0.129179      -0.065881       0.016240       0.039663       0.038898       0.115873      -0.100452       0.039909       0.060543              9.984493       8.906189      -0.250206       1.731158      12.632474      -4.205027       8.414817           0.000000
          457              N      12.949089       6.017650       5.421586      -0.256510      33.276884 0.53122198E+03  0.12886543E+05                                 8.591606                            7.481982       0.022793       2.030327                    0.998957      27.960833      76.797150       0.638936       0.395174      -1.098651       0.011518       0.032498       0.119390       0.124269       0.006133       0.009705      -0.045135       0.013496      -0.244475      -0.097897       0.046252       0.051645              9.137918      10.613656      -2.050410      -0.284001       6.596145       1.166450      10.203952           0.000000
          458              N      14.323572       4.687209       1.171370      -0.255988      34.479857 0.50336854E+03  0.12065881E+05                                 8.836358                            7.289576      -0.006024       2.021245                    0.999025      27.850523      76.417139       0.645481       0.395867      -1.096502       0.086435      -0.021775      -0.093499       0.129179       0.019018       0.065215      -0.013587      -0.053348      -0.160928      -0.100408       0.039830       0.060578              9.984179       8.904953      -1.373580       1.080973       5.827420      -0.275442      15.220165           0.000000
          459              N      -7.353290       1.895971      15.914840      -0.256483      33.274928 0.53117527E+03  0.12885050E+05                                 8.591003                            7.481470       0.022811       2.030340                    0.998958      27.959916      76.792065       0.638985       0.395155      -1.098671       0.026823       0.021707      -0.119412       0.124297       0.000515       0.045903       0.006070      -0.018189      -0.244528      -0.097995       0.046271       0.051724              9.137226       8.330778      -2.857250      -1.193991       8.877846      -0.121380      10.203056          -0.000000
          460              N      -9.065743       2.748453      20.165056      -0.255929      34.478923 0.50333699E+03  0.12064886E+05                                 8.836095                            7.289233      -0.005920       2.021280                    0.999027      27.849840      76.413488       0.645514       0.395855      -1.096515      -0.049332       0.074201       0.093560       0.129201       0.031534       0.034655      -0.056839       0.017633      -0.160881      -0.100360       0.039856       0.060504              9.983813       7.032720      -2.035928       0.620982       7.699781      -0.928180      15.218937           0.000000
          461              N      14.694705      11.391006       7.098629      -0.256468      33.273698 0.53116488E+03  0.12884706E+05                                 8.590665                            7.481320       0.022861       2.030359                    0.998958      27.959624      76.790429       0.639003       0.395147      -1.098679       0.078315      -0.096039      -0.009377       0.124277       0.069794       0.022941      -0.026403       0.017150       0.112127      -0.098040       0.046392       0.051648              9.136843       8.059293      -2.243337      -1.437727       8.145229      -0.465087      11.206007          -0.000000
          462              N      11.393448      14.083853       8.989036      -0.255892      34.480462 0.50334986E+03  0.12065335E+05                                 8.836681                            7.289533      -0.005868       2.021307                    0.999025      27.849568      76.414488       0.645470       0.395877      -1.096494      -0.094945       0.027808       0.083063       0.129179       0.041789       0.060823      -0.019833      -0.085679       0.000509      -0.100452       0.039909       0.060543              9.984495      11.622696      -4.687595       0.278275       9.155255      -1.413192       9.175536           0.000000
          463              N      -2.869123       5.332823      14.237797      -0.256471      33.276959 0.53121209E+03  0.12886188E+05                                 8.591544                            7.481859       0.022890       2.030358                    0.998958      27.960250      76.794138       0.638951       0.395169      -1.098660      -0.116655       0.041841       0.009401       0.124288       0.048880       0.032636      -0.012654      -0.101092       0.112103      -0.098045       0.046369       0.051677              9.137816       9.545945      -1.717487      -0.039641       6.658893       1.510937      11.208609          -0.000000
          464              N       0.770103       3.117935      12.347390      -0.255931      34.480227 0.50334818E+03  0.12065160E+05                                 8.836235                            7.289266      -0.005809       2.021323                    0.999027      27.849262      76.410636       0.645522       0.395850      -1.096524       0.057817      -0.080240      -0.083080       0.129165       0.059460       0.039075      -0.050583       0.014129       0.000429      -0.100430       0.039904       0.060527              9.983928      12.375166      -4.421130       1.425092       8.401747       0.208782       9.174871           0.000000
          465              N      -4.471827      14.005056      13.414211      -0.256468      33.273704 0.53116498E+03  0.12884709E+05                                 8.590667                            7.481322       0.022859       2.030359                    0.998958      27.959621      76.790426       0.639002       0.395147      -1.098679       0.011512       0.087135      -0.087861       0.124277       0.005342      -0.010030       0.072730       0.061045      -0.101908      -0.098040       0.046392       0.051648              9.136845      10.611856       0.778984       1.917504       8.291056      -2.145173       8.507624          -0.000000
          466              N      -3.097300      10.989513      16.691486      -0.255892      34.480451 0.50334982E+03  0.12065333E+05                                 8.836680                            7.289533      -0.005869       2.021306                    0.999025      27.849559      76.414452       0.645470       0.395877      -1.096494       0.086361      -0.070171       0.065613       0.129179       0.047004      -0.048935       0.053341       0.015207       0.044800      -0.100452       0.039909       0.060543              9.984495       8.906186       1.624326       0.648882      13.110818      -3.928867       7.936482           0.000000
          467              N      10.067676       0.516257      11.737168      -0.256470      33.276987 0.53121281E+03  0.12886211E+05                                 8.591552                            7.481867       0.022885       2.030357                    0.998958      27.960262      76.794200       0.638950       0.395169      -1.098659       0.026837      -0.114243       0.040937       0.124289       0.039486      -0.023267       0.053981       0.085556       0.066841      -0.098045       0.046368       0.051677              9.137825       8.331592       0.395056       3.072088       9.977090      -0.512517       9.104793           0.000000
          468              N       8.355185       3.770784       8.873820      -0.255931      34.480221 0.50334824E+03  0.12065161E+05                                 8.836234                            7.289266      -0.005809       2.021323                    0.999027      27.849261      76.410633       0.645522       0.395850      -1.096524      -0.049282       0.043901      -0.111030       0.129166       0.014239      -0.044552       0.059589       0.022161      -0.147368      -0.100430       0.039904       0.060527              9.983926       7.032821       1.555920       1.452803      14.143126      -2.791688       8.775831           0.000000
          469              N      -2.726284      12.770688       7.922215      -0.256508      33.276850 0.53122109E+03  0.12886517E+05                                 8.591602                            7.481978       0.022808       2.030332                    0.998957      27.960821      76.797120       0.638936       0.395174      -1.098651       0.078324       0.039907       0.087839       0.124270      -0.015027      -0.071813      -0.014610      -0.054176      -0.101885      -0.097897       0.046252       0.051645              9.137913       8.060059      -0.123585       2.661987      10.845451      -1.092898       8.508229          -0.000000
          470              N      -6.027585      13.061375       4.644940      -0.255988      34.479864 0.50336857E+03  0.12065882E+05                                 8.836359                            7.289576      -0.006024       2.021244                    0.999025      27.850526      76.417151       0.645481       0.395867      -1.096502      -0.094889       0.058130      -0.065607       0.129179       0.031743      -0.066503       0.028542      -0.070897       0.044834      -0.100409       0.039831       0.060578              9.984181      11.623237       2.583987       3.921045      10.392310       0.697826       7.936994           0.000000
          471              N      14.551815      -2.654551       9.599258      -0.256483      33.274897 0.53117463E+03  0.12885030E+05                                 8.590998                            7.481466       0.022807       2.030339                    0.998958      27.959888      76.791967       0.638985       0.395155      -1.098671      -0.116674      -0.012800      -0.040905       0.124297       0.003821      -0.058564       0.004112      -0.116217       0.066803      -0.097996       0.046270       0.051725              9.137221       9.545973       0.824202       1.507593       8.761671      -2.724753       9.104020          -0.000000
          472              N      18.191079      -3.184221      12.462606      -0.255929      34.478936 0.50333735E+03  0.12064897E+05                                 8.836097                            7.289235      -0.005921       2.021280                    0.999027      27.849840      76.413489       0.645514       0.395855      -1.096515       0.057857      -0.031869       0.111039       0.129201       0.004126      -0.070914       0.022273      -0.035118      -0.147394      -0.100360       0.039856       0.060504              9.983817      12.375187       3.444559       3.116319       8.800569      -0.439034       8.775695           0.000000
          473              N       4.238611      16.933067       2.500629      -0.256483      33.274932 0.53117544E+03  0.12885055E+05                                 8.591004                            7.481472       0.022811       2.030340                    0.998958      27.959916      76.792065       0.638985       0.395155      -1.098671       0.011525      -0.119676      -0.031538       0.124297      -0.011353       0.000508      -0.027367       0.139367       0.133076      -0.097995       0.046271       0.051724              9.137229      10.612933       1.270754      -1.633926      10.311172       0.978916       6.487581           0.000000
          474              N       5.613151      21.279051       3.473570      -0.255929      34.478918 0.50333676E+03  0.12064880E+05                                 8.836094                            7.289231      -0.005921       2.021280                    0.999027      27.849840      76.413488       0.645514       0.395855      -1.096515       0.086402       0.091914       0.027919       0.129201      -0.065905      -0.016127      -0.039519       0.038872       0.115801      -0.100360       0.039856       0.060504              9.983814       8.905308      -0.250197      -1.730852      12.631993       4.204750       8.414139           0.000000
          475              N       1.357187      -2.411825      15.020844      -0.256508      33.276847 0.53122128E+03  0.12886522E+05                                 8.591601                            7.481979       0.022808       2.030332                    0.998957      27.960821      76.797119       0.638936       0.395174      -1.098651       0.026801       0.092550       0.078480       0.124270      -0.039919      -0.022436      -0.059819       0.075194       0.035728      -0.097897       0.046252       0.051645              9.137912       8.331269       2.463040      -1.877346       9.767770       0.634451       9.314697           0.000000
          476              N      -0.355322      -6.518834      13.633976      -0.255988      34.479883 0.50336914E+03  0.12065899E+05                                 8.836363                            7.289580      -0.006024       2.021244                    0.999025      27.850526      76.417151       0.645481       0.395867      -1.096502      -0.049341      -0.118089       0.017539       0.129179      -0.045699       0.010056      -0.002555       0.120666       0.148308      -0.100408       0.039831       0.060578              9.984186       7.032706       0.480796      -2.072814      12.537021       3.720125      10.382831           0.000000
          477              N       5.984205      12.794079       6.315582      -0.256470      33.276973 0.53121225E+03  0.12886194E+05                                 8.591549                            7.481862       0.022886       2.030357                    0.998958      27.960263      76.794201       0.638950       0.395169      -1.098659       0.078334       0.056160      -0.078470       0.124289      -0.054646       0.049034       0.041267      -0.008307       0.035638      -0.098045       0.046369       0.051677              9.137821       8.059174       2.366684      -1.223761      10.039117       1.559420       9.315172          -0.000000
          478              N       2.682923       9.810545       7.702450      -0.255931      34.480234 0.50334848E+03  0.12065168E+05                                 8.836236                            7.289268      -0.005808       2.021323                    0.999027      27.849263      76.410638       0.645522       0.395850      -1.096524      -0.094924      -0.085832      -0.017495       0.129166      -0.073485       0.005849      -0.008479      -0.036442       0.148306      -0.100430       0.039904       0.060527              9.983929      11.622058       2.102744      -4.198514       7.946029       0.715278      10.383702           0.000000
          479              N       5.841377      -2.677870      18.835797      -0.256468      33.273698 0.53116466E+03  0.12884699E+05                                 8.590665                            7.481319       0.022860       2.030359                    0.998958      27.959623      76.790428       0.639003       0.395147      -1.098679      -0.116652      -0.029032       0.031532       0.124277      -0.052628       0.026074       0.008807      -0.094110       0.133019      -0.098040       0.046392       0.051648              9.136844       9.545695       0.894190      -1.467313      11.377395       1.213673       6.487442          -0.000000
          480              N       9.480628       0.066688      17.862856      -0.255892      34.480462 0.50334985E+03  0.12065335E+05                                 8.836681                            7.289533      -0.005868       2.021307                    0.999025      27.849569      76.414489       0.645470       0.395877      -1.096494       0.057865       0.112058      -0.027964       0.129179      -0.063465       0.031981       0.028532       0.052562       0.115873      -0.100452       0.039909       0.060543              9.984496      12.375718       0.976448      -4.541589       9.162953       0.230489       8.414818           0.000000
          481              N       7.353503      -1.895671      15.914840      -0.256510      33.276875 0.53122164E+03  0.12886533E+05                                 8.591604                            7.481980       0.022793       2.030327                    0.998957      27.960833      76.797150       0.638936       0.395174      -1.098651      -0.026800      -0.021692      -0.119390       0.124269       0.000528      -0.045789      -0.005895      -0.018206      -0.244475      -0.097897       0.046252       0.051645              9.137916       8.331274      -2.857343       1.194408       8.878523       0.121052      10.203952          -0.000000
          482              N       9.066012      -2.748073      20.165056      -0.255988      34.479868 0.50336890E+03  0.12065891E+05                                 8.836360                            7.289579      -0.006024       2.021245                    0.999025      27.850523      76.417140       0.645481       0.395867      -1.096502       0.049341      -0.074233       0.093499       0.129179       0.031557      -0.034549       0.056957       0.017587      -0.160928      -0.100409       0.039831       0.060578              9.984181       7.032705      -2.035514      -0.620007       7.699673       0.927343      15.220166           0.000000
          483              N       4.472079      18.619500       5.421586      -0.256483      33.274883 0.53117422E+03  0.12885018E+05                                 8.590995                            7.481463       0.022808       2.030340                    0.998958      27.959889      76.791970       0.638985       0.395155      -1.098671      -0.011526      -0.032525       0.119412       0.124297       0.006117      -0.009578       0.045301       0.013499      -0.244529      -0.097996       0.046270       0.051725              9.137219      10.612931      -2.050395       0.283557       6.595681      -1.166167      10.203044           0.000000
          484              N       3.097539      19.949861       1.171370      -0.255929      34.478918 0.50333689E+03  0.12064883E+05                                 8.836094                            7.289232      -0.005920       2.021280                    0.999027      27.849839      76.413486       0.645514       0.395855      -1.096515      -0.086402       0.021778      -0.093560       0.129201       0.018986      -0.065140       0.013727      -0.053355      -0.160881      -0.100360       0.039856       0.060504              9.983814       8.905309      -1.373872      -1.082086       5.827187       0.276079      15.218945           0.000000
          485              N       2.869313      -5.332555      14.237797      -0.256468      33.273698 0.53116491E+03  0.12884707E+05                                 8.590666                            7.481321       0.022859       2.030359                    0.998958      27.959621      76.790427       0.639002       0.395147      -1.098679       0.116652      -0.041823       0.009377       0.124277       0.048895      -0.032540       0.012828      -0.101074       0.112127      -0.098040       0.046392       0.051648              9.136845       9.545699      -1.717827       0.040752       6.658833      -1.510533      11.206002           0.000000
          486              N      -0.769938      -3.117702      12.347390      -0.255892      34.480442 0.50334965E+03  0.12065328E+05                                 8.836678                            7.289532      -0.005869       2.021306                    0.999025      27.849559      76.414453       0.645470       0.395877      -1.096494      -0.057865       0.080246      -0.083063       0.129179       0.059429      -0.038973       0.050734       0.014108       0.000509      -0.100452       0.039909       0.060543              9.984492      12.375716      -4.421364      -1.425126       8.402231      -0.208700       9.175529           0.000000
          487              N       2.726485      13.246176       7.098629      -0.256471      33.276954 0.53121194E+03  0.12886183E+05                                 8.591543                            7.481858       0.022891       2.030358                    0.998958      27.960250      76.794137       0.638951       0.395169      -1.098660      -0.078333       0.096037      -0.009401       0.124288       0.069788      -0.022809       0.026552       0.017182       0.112104      -0.098045       0.046369       0.051677              9.137814       8.059165      -2.243135       1.437740       8.145668       0.466267      11.208609          -0.000000
          488              N       6.027767      10.553364       8.989036      -0.255931      34.480224 0.50334810E+03  0.12065157E+05                                 8.836234                            7.289265      -0.005808       2.021323                    0.999027      27.849261      76.410630       0.645522       0.395850      -1.096524       0.094924      -0.027764       0.083080       0.129165       0.041807      -0.060716       0.019979      -0.085735       0.000428      -0.100430       0.039904       0.060527              9.983927      11.622052      -4.687391      -0.278186       9.154857       1.413186       9.174871           0.000000
          489              N      -5.984015      11.866509       7.922215      -0.256468      33.273697 0.53116462E+03  0.12884698E+05                                 8.590666                            7.481319       0.022859       2.030359                    0.998958      27.959621      76.790425       0.639002       0.395147      -1.098679      -0.078315      -0.039898       0.087861       0.124277      -0.015029       0.071913       0.014787      -0.054195      -0.101908      -0.098040       0.046392       0.051648              9.136844       8.059295      -0.123469      -2.661650      10.843614       1.092796       8.507623          -0.000000
          490              N      -2.682758      11.575761       4.644940      -0.255892      34.480442 0.50334946E+03  0.12065323E+05                                 8.836677                            7.289530      -0.005869       2.021306                    0.999025      27.849559      76.414451       0.645470       0.395877      -1.096494       0.094945      -0.058032      -0.065613       0.129179       0.031780       0.066602      -0.028356      -0.070916       0.044800      -0.100452       0.039909       0.060543              9.984493      11.622695       2.584753      -3.920467      10.394303      -0.697838       7.936480           0.000000
          491              N      11.579813       2.654732       9.599258      -0.256470      33.276981 0.53121247E+03  0.12886201E+05                                 8.591551                            7.481864       0.022884       2.030356                    0.998958      27.960263      76.794203       0.638950       0.395169      -1.098659       0.116656       0.012778      -0.040937       0.124289       0.003824       0.058649      -0.003943      -0.116180       0.066841      -0.098045       0.046369       0.051676              9.137823       9.545950       0.824396      -1.507221       8.762726       2.725561       9.104793          -0.000000
          492              N       7.940587       3.184456      12.462606      -0.255931      34.480222 0.50334804E+03  0.12065155E+05                                 8.836234                            7.289265      -0.005808       2.021323                    0.999027      27.849261      76.410632       0.645522       0.395850      -1.096524      -0.057817       0.031831       0.111030       0.129166       0.004110       0.071032      -0.022141      -0.035136      -0.147368      -0.100430       0.039904       0.060527              9.983927      12.375165       3.444700      -3.116297       8.800784       0.439164       8.775832           0.000000
          493              N      -4.238399      10.632244      13.414211      -0.256508      33.276855 0.53122136E+03  0.12886525E+05                                 8.591603                            7.481980       0.022807       2.030332                    0.998957      27.960821      76.797121       0.638935       0.395174      -1.098651      -0.011517      -0.087147      -0.087839       0.124270       0.005338       0.010163      -0.072576       0.061026      -0.101885      -0.097897       0.046252       0.051645              9.137914      10.613651       0.779235      -1.917712       8.291862       2.145452       8.508228          -0.000000
          494              N      -5.612882      13.647850      16.691486      -0.255988      34.479872 0.50336876E+03  0.12065888E+05                                 8.836360                            7.289577      -0.006024       2.021244                    0.999025      27.850526      76.417150       0.645481       0.395867      -1.096502      -0.086435       0.070086       0.065607       0.129179       0.046970       0.049077      -0.053186       0.015239       0.044834      -0.100408       0.039831       0.060578              9.984183       8.904954       1.622936      -0.649086      13.110597       3.929410       7.936997           0.000000
          495              N      16.063980      -0.516036      11.737168      -0.256483      33.274901 0.53117484E+03  0.12885036E+05                                 8.590999                            7.481468       0.022807       2.030339                    0.998958      27.959889      76.791970       0.638985       0.395155      -1.098671      -0.026823       0.114268       0.040905       0.124297       0.039495       0.023398      -0.053844       0.085588       0.066803      -0.097995       0.046270       0.051725              9.137222       8.330776       0.394565      -3.071451       9.976872       0.513138       9.104020           0.000000
          496              N      17.776433      -3.770617       8.873820      -0.255929      34.478930 0.50333709E+03  0.12064889E+05                                 8.836096                            7.289234      -0.005921       2.021280                    0.999027      27.849839      76.413488       0.645514       0.395855      -1.096515       0.049332      -0.043925      -0.111039       0.129201       0.014245       0.044637      -0.059434       0.022128      -0.147394      -0.100360       0.039856       0.060504              9.983816       7.032719       1.555736      -1.452688      14.143035       2.791754       8.775694           0.000000
          497              N      -5.841125       2.678225      18.835797      -0.256483      33.274932 0.53117531E+03  0.12885051E+05                                 8.591004                            7.481471       0.022811       2.030340                    0.998958      27.959916      76.792069       0.638985       0.395155      -1.098671       0.116673       0.029026       0.031538       0.124297      -0.052629      -0.025972      -0.008643      -0.094126       0.133076      -0.097995       0.046271       0.051724              9.137228       9.545983       0.893527       1.467570      11.378119      -1.214184       6.487581          -0.000000
          498              N      -9.480389      -0.066352      17.862856      -0.255929      34.478916 0.50333673E+03  0.12064879E+05                                 8.836094                            7.289231      -0.005920       2.021280                    0.999027      27.849839      76.413486       0.645514       0.395855      -1.096515      -0.057857      -0.112098      -0.027919       0.129201      -0.063476      -0.031884      -0.028378       0.052613       0.115801      -0.100360       0.039856       0.060504              9.983812      12.375180       0.976571       4.541223       9.162120      -0.230299       8.414136           0.000000
          499              N      11.436974      11.843088       6.315582      -0.256510      33.276875 0.53122176E+03  0.12886536E+05                                 8.591604                            7.481981       0.022793       2.030327                    0.998957      27.960833      76.797149       0.638936       0.395174      -1.098651      -0.078323      -0.056117      -0.078480       0.124269      -0.054679      -0.048919      -0.041093      -0.008304       0.035728      -0.097897       0.046252       0.051645              9.137916       8.060061       2.367154       1.223941      10.038987      -1.558506       9.314699           0.000000
          500              N      14.738275      14.826648       7.702450      -0.255988      34.479866 0.50336861E+03  0.12065883E+05                                 8.836360                            7.289577      -0.006024       2.021245                    0.999025      27.850522      76.417139       0.645481       0.395867      -1.096502       0.094889       0.085882      -0.017539       0.129179      -0.073465      -0.005761       0.008629      -0.036405       0.148308      -0.100408       0.039830       0.060578              9.984181      11.623238       2.103768       4.198303       7.946471      -0.714248      10.382835           0.000000
          501              N      -1.356986       2.412109      15.020844      -0.256471      33.276960 0.53121220E+03  0.12886191E+05                                 8.591544                            7.481859       0.022890       2.030358                    0.998958      27.960250      76.794135       0.638951       0.395169      -1.098660      -0.026837      -0.092573       0.078470       0.124288      -0.039893       0.022562       0.059986       0.075155       0.035639      -0.098045       0.046369       0.051677              9.137816       8.331582       2.462991       1.878149       9.766696      -0.633978       9.315169           0.000000
          502              N       0.355505       6.519091      13.633976      -0.255931      34.480228 0.50334840E+03  0.12065166E+05                                 8.836236                            7.289267      -0.005809       2.021323                    0.999027      27.849262      76.410636       0.645522       0.395850      -1.096524       0.049282       0.118105       0.017495       0.129165      -0.045702      -0.009944       0.002688       0.120719       0.148306      -0.100430       0.039904       0.060527              9.983927       7.032822       0.480223       2.073864      12.535259      -3.719973      10.383701           0.000000
          503              N      13.182517       7.704028       2.500629      -0.256468      33.273707 0.53116523E+03  0.12884716E+05                                 8.590667                            7.481323       0.022860       2.030359                    0.998958      27.959623      76.790428       0.639002       0.395147      -1.098679      -0.011512       0.119658      -0.031532       0.124277      -0.011357      -0.000388       0.027519       0.139353       0.133019      -0.098040       0.046392       0.051648              9.136845      10.611851       1.271128       1.633361      10.311240      -0.978844       6.487444          -0.000000
          504              N      11.807990       3.358062       3.473570      -0.255892      34.480450 0.50334955E+03  0.12065326E+05                                 8.836679                            7.289531      -0.005868       2.021307                    0.999025      27.849568      76.414489       0.645470       0.395877      -1.096494      -0.086361      -0.091908       0.027964       0.129179      -0.065881       0.016240       0.039663       0.038898       0.115873      -0.100452       0.039909       0.060543              9.984493       8.906189      -0.250206       1.731158      12.632474      -4.205027       8.414817           0.000000
          505              O      -2.152049       6.137747      17.613646      -0.530327      40.091265 0.55980270E+03  0.13648274E+05                                 9.469479                            7.448779      -0.074439       2.018678                    0.995669      28.194733      75.613166       0.675922       0.371678      -1.124664       0.003734      -0.004786      -0.012438       0.013841       0.014187      -0.080188       0.022372      -0.115775       0.112750      -0.121283       0.038057       0.083226             11.661354       8.077507      -1.761159      -4.792827       9.202430       4.309654      17.704125          -0.000000
          506              O      -3.007051       6.933425      20.227145      -0.532200      42.859236 0.54314361E+03  0.13139968E+05                                 9.913562                            7.319406      -0.003003       2.044218                    0.995385      28.006712      74.771971       0.684476       0.369886      -1.126238      -0.007382       0.000049       0.014213       0.016016       0.038276      -0.036578       0.020169      -0.136207       0.212183      -0.122021       0.040208       0.081813             13.508946       7.190186      -0.046924      -3.937690       7.336355       0.944539      26.000297          -0.000000
          507              O      15.214529      12.335312       3.722780      -0.530314      40.095214 0.55986951E+03  0.13650369E+05                                 9.470344                            7.449451      -0.074406       2.018694                    0.995670      28.194926      75.616042       0.675858       0.371700      -1.124642      -0.005767       0.001906       0.012456       0.013858       0.047434      -0.047748       0.068279       0.072231       0.112740      -0.121364       0.038132       0.083232             11.662358      10.185022      -1.016551      -5.660920       7.096197       3.082794      17.705856          -0.000000
          508              O      16.249665      11.794381       1.109281      -0.532228      42.863282 0.54321863E+03  0.13142167E+05                                 9.914012                            7.319844      -0.003046       2.044197                    0.995384      28.007133      74.772894       0.684469       0.369879      -1.126249       0.002495      -0.006927      -0.014220       0.016013       0.072575      -0.031117       0.027891       0.057790       0.212116      -0.122027       0.040283       0.081744             13.509335       7.350117       0.009393      -2.203447       7.176995       3.397123      26.000893          -0.000000
          509              O      -5.215395      -0.927680      16.035604      -0.530321      40.092254 0.55981354E+03  0.13648721E+05                                 9.469931                            7.449096      -0.074404       2.018691                    0.995669      28.195105      75.616774       0.675869       0.371702      -1.124636      -0.009143       0.008633       0.005815       0.013854      -0.001729      -0.035191       0.086049       0.060868      -0.154075      -0.121347       0.038171       0.083177             11.661797      13.484415      -5.217894      -4.582023      11.387535       4.607987      10.113442          -0.000000
          510              O      -3.171578      -2.563961      14.878103      -0.532215      42.855215 0.54311407E+03  0.13138842E+05                                 9.912214                            7.318737      -0.002817       2.044281                    0.995386      28.005501      74.763236       0.684585       0.369839      -1.126294       0.014040      -0.004772      -0.006028       0.016007      -0.020648      -0.004136       0.066013       0.024602      -0.282052      -0.121951       0.040289       0.081662             13.506143      21.158453      -8.338961      -3.021126      12.077308       2.239994       7.282667          -0.000000
          511              O       9.574296       7.092071       5.300822      -0.530333      40.089203 0.55977878E+03  0.13647627E+05                                 9.469329                            7.448758      -0.074588       2.018635                    0.995665      28.194927      75.615000       0.675901       0.371691      -1.124646       0.011173      -0.005736      -0.005821       0.013842      -0.020470      -0.092731       0.004628      -0.045133      -0.154032      -0.121201       0.038051       0.083150             11.661030      14.899196      -4.716834      -5.871358       9.971389       2.783593      10.112504          -0.000000
          512              O       7.350344       8.473604       6.458323      -0.532218      42.858280 0.54314364E+03  0.13139986E+05                                 9.913396                            7.319409      -0.003249       2.044136                    0.995381      28.007099      74.773373       0.684474       0.369887      -1.126236      -0.009171       0.011652       0.006044       0.016013      -0.023794      -0.063541      -0.017970       0.006805      -0.282028      -0.121858       0.040207       0.081650             13.508446      18.331058      -9.342049      -3.119254      14.911203       2.101713       7.283077          -0.000000
          513              O      15.268857      -0.133465       7.214272      -0.530321      40.092255 0.55981375E+03  0.13648727E+05                                 9.469931                            7.449098      -0.074404       2.018691                    0.995669      28.195108      75.616786       0.675869       0.371702      -1.124636       0.003726      -0.008380       0.010384       0.013854      -0.076564       0.027904      -0.010385      -0.095263       0.174343      -0.121347       0.038171       0.083177             11.661796       8.078252      -3.270607       3.922076      11.847523      -5.836254      15.059614          -0.000000
          514              O      14.413829       1.732034       5.218463      -0.532215      42.855207 0.54311401E+03  0.13138840E+05                                 9.912213                            7.318737      -0.002817       2.044281                    0.995386      28.005503      74.763242       0.684585       0.369839      -1.126294      -0.007352       0.012292      -0.007147       0.016007      -0.050795      -0.014781      -0.026385      -0.147165       0.179088      -0.121951       0.040289       0.081662             13.506139       7.189366      -3.385729       2.009339      20.510493      -8.551619      12.818558          -0.000000
          515              O      -2.206449       9.374972       8.792314      -0.530343      40.089304 0.55978058E+03  0.13647678E+05                                 9.469332                            7.448759      -0.074568       2.018641                    0.995665      28.194995      75.615135       0.675902       0.371690      -1.124648      -0.005770       0.009801      -0.007874       0.013833      -0.065047      -0.017110      -0.074026       0.061984       0.082056      -0.121199       0.038053       0.083146             11.661036      10.183836      -4.393515       3.710020      12.381964      -6.134741      12.417309          -0.000000
          516              O      -1.171289       7.382098      10.567505      -0.532218      42.858246 0.54314294E+03  0.13139965E+05                                 9.913390                            7.319404      -0.003248       2.044137                    0.995381      28.007092      74.773342       0.684475       0.369887      -1.126236       0.002499      -0.008844       0.013113       0.016013      -0.063230      -0.047192      -0.072238      -0.019244      -0.019086      -0.121858       0.040207       0.081651             13.508437       7.349854      -1.912811       1.093315      18.351115      -9.848913      14.824342          -0.000000
          517              O      12.205603       2.032689      14.122154      -0.530346      40.091990 0.55981533E+03  0.13648661E+05                                 9.469594                            7.448865      -0.074451       2.018671                    0.995669      28.194999      75.614143       0.675918       0.371678      -1.124663      -0.009123       0.000740      -0.010362       0.013825      -0.029606       0.019196      -0.022708       0.170289       0.174309      -0.121283       0.038058       0.083225             11.661507      13.483354      -1.359028       6.809710       6.440952      -1.751978      15.060214          -0.000000
          518              O      14.249448       1.848423      16.117963      -0.532199      42.859207 0.54314282E+03  0.13139944E+05                                 9.913557                            7.319400      -0.003005       2.044217                    0.995385      28.006696      74.771910       0.684476       0.369886      -1.126238       0.014042      -0.002865       0.007149       0.016016       0.006747       0.020064       0.022854       0.178392       0.179109      -0.122021       0.040208       0.081813             13.508944      21.164461       1.553895       8.734539       6.542198       0.956744      12.820172          -0.000000
          519              O      -7.846632      13.363253      12.544112      -0.530314      40.095206 0.55986954E+03  0.13650370E+05                                 9.470343                            7.449451      -0.074406       2.018694                    0.995670      28.194924      75.616031       0.675858       0.371700      -1.124642       0.011194      -0.002159       0.007879       0.013858      -0.070092       0.064210       0.040951       0.033574       0.082038      -0.121364       0.038132       0.083232             11.662355      14.901415      -2.726780       7.021535       7.667381      -1.453405      12.418269          -0.000000
          520              O     -10.070607      13.674895      10.768921      -0.532229      42.863274 0.54321841E+03  0.13142161E+05                                 9.914010                            7.319843      -0.003046       2.044197                    0.995384      28.007134      74.772899       0.684469       0.369880      -1.126249      -0.009178      -0.000598      -0.013109       0.016013      -0.043127       0.052478       0.068716       0.094481      -0.019071      -0.122027       0.040283       0.081744             13.509332      18.332926       1.970016       9.650742       7.370293       2.252105      14.824778          -0.000000
          521              O       6.558406      -6.003880      17.844933      -0.530314      40.095198 0.55986926E+03  0.13650361E+05                                 9.470341                            7.449449      -0.074406       2.018694                    0.995670      28.194923      75.616027       0.675858       0.371700      -1.124642       0.003719       0.013188       0.002069       0.013858       0.062437       0.052436      -0.011793      -0.133933       0.058365      -0.121364       0.038132       0.083232             11.662353       8.078327       5.031936       0.871285      19.312344       1.526993       7.596390          -0.000000
          522              O       5.703369      -8.665057      17.227244      -0.532229      42.863280 0.54321869E+03  0.13142169E+05                                 9.914012                            7.319845      -0.003047       2.044196                    0.995384      28.007135      74.772903       0.684468       0.369880      -1.126249      -0.007362      -0.012337      -0.007072       0.016013       0.012613       0.051491       0.006420      -0.182012       0.074620      -0.122027       0.040283       0.081744             13.509334       7.190327       3.433383       1.927835      22.153460       7.609157      11.184215          -0.000000
          523              O       6.504074      15.245488       8.821332      -0.530346      40.091977 0.55981485E+03  0.13648647E+05                                 9.469592                            7.448862      -0.074451       2.018671                    0.995669      28.195000      75.614147       0.675918       0.371678      -1.124663      -0.005768      -0.011716      -0.004540       0.013825       0.017719       0.064982       0.005960      -0.056148      -0.272365      -0.121283       0.038058       0.083225             11.661503      10.184521       5.410617       1.950242      17.721533       3.052487       7.078456          -0.000000
          524              O       7.539245      17.779294       9.659640      -0.532199      42.859208 0.54314276E+03  0.13139942E+05                                 9.913557                            7.319400      -0.003005       2.044217                    0.995385      28.006697      74.771913       0.684476       0.369886      -1.126238       0.002507       0.015780       0.001094       0.016016      -0.009260       0.078456       0.044576      -0.067473      -0.163708      -0.122021       0.040208       0.081813             13.508943       7.349603       1.903214       1.109693      24.237030       6.451786       8.940196          -0.000000
          525              O       3.495080      -1.104607      12.515094      -0.530343      40.089321 0.55978096E+03  0.13647690E+05                                 9.469335                            7.448762      -0.074568       2.018641                    0.995665      28.194996      75.615141       0.675902       0.371690      -1.124648      -0.009126      -0.009347       0.004551       0.013833       0.031414       0.016133      -0.063119       0.021407      -0.272315      -0.121199       0.038053       0.083146             11.661041      13.483603       6.576344      -2.227639      14.421505      -2.855797       7.078015          -0.000000
          526              O       5.538913       0.715939      11.676786      -0.532218      42.858266 0.54314341E+03  0.13139979E+05                                 9.913394                            7.319408      -0.003248       2.044137                    0.995381      28.007093      74.773350       0.684475       0.369887      -1.126236       0.014043       0.007616      -0.001103       0.016013       0.013992      -0.015761      -0.088680       0.064080      -0.163643      -0.121858       0.040207       0.081651             13.508442      21.162961       6.786843      -5.712805      10.422227      -3.196987       8.940139          -0.000000
          527              O       0.863820      16.500449       3.491493      -0.530321      40.092242 0.55981333E+03  0.13648714E+05                                 9.469929                            7.449094      -0.074404       2.018691                    0.995669      28.195105      75.616773       0.675869       0.371702      -1.124636       0.011187       0.007907      -0.002066       0.013854       0.090654       0.028697      -0.045385       0.025655       0.058396      -0.121347       0.038171       0.083177             11.661794      14.900131       7.443783      -1.149538      12.489023      -1.330718       7.596228          -0.000000
          528              O      -1.360147      14.807274       4.109182      -0.532215      42.855218 0.54311412E+03  0.13138844E+05                                 9.912214                            7.318737      -0.002817       2.044281                    0.995386      28.005501      74.763236       0.684585       0.369839      -1.126294      -0.009179      -0.011043       0.007072       0.016007       0.066989       0.011204      -0.050536       0.125712       0.074623      -0.121951       0.040289       0.081662             13.506143      18.327623       7.370902      -6.529115      11.009069      -4.352772      11.181739          -0.000000
          529              O       2.206616      12.301806       3.722780      -0.530327      40.091275 0.55980284E+03  0.13648278E+05                                 9.469480                            7.448780      -0.074440       2.018678                    0.995669      28.194734      75.613172       0.675922       0.371678      -1.124664       0.005757      -0.001926       0.012438       0.013841       0.047418       0.047821      -0.068145       0.072214       0.112750      -0.121283       0.038058       0.083226             11.661357      10.184392      -1.016275       5.660780       7.095551      -3.082193      17.704128          -0.000000
          530              O       1.171445      12.842688       1.109281      -0.532200      42.859248 0.54314365E+03  0.13139970E+05                                 9.913564                            7.319407      -0.003003       2.044218                    0.995385      28.006713      74.771976       0.684476       0.369886      -1.126238      -0.002507       0.006943      -0.014213       0.016016       0.072576       0.031208      -0.027763       0.057824       0.212183      -0.122021       0.040208       0.081813             13.508950       7.349609       0.009439       2.203072       7.176935      -3.397655      26.000306          -0.000000
          531              O       2.152284      -6.137415      17.613646      -0.530314      40.095212 0.55986949E+03  0.13650368E+05                                 9.470344                            7.449451      -0.074406       2.018694                    0.995670      28.194927      75.616046       0.675858       0.371700      -1.124642      -0.003719       0.004802      -0.012456       0.013858       0.014194       0.080290      -0.022257      -0.115808       0.112740      -0.121364       0.038132       0.083232             11.662357       8.078330      -1.761370       4.793445       9.202886      -4.309583      17.705857          -0.000000
          532              O       3.007321      -6.933044      20.227145      -0.532228      42.863276 0.54321872E+03  0.13142170E+05                                 9.914011                            7.319845      -0.003046       2.044197                    0.995384      28.007132      74.772893       0.684468       0.369880      -1.126249       0.007362      -0.000043       0.014220       0.016013       0.038286       0.036668      -0.020041      -0.136180       0.212116      -0.122027       0.040283       0.081744             13.509333       7.190326      -0.047101       3.937315       7.336787      -0.945073      26.000884          -0.000000
          533              O       7.846870      17.545077       5.300822      -0.530321      40.092260 0.55981349E+03  0.13648719E+05                                 9.469932                            7.449096      -0.074404       2.018691                    0.995669      28.195108      75.616788       0.675869       0.371702      -1.124636      -0.011187       0.005742      -0.005815       0.013854      -0.020474       0.092858      -0.004496      -0.045169      -0.154075      -0.121347       0.038171       0.083177             11.661799      14.900139      -4.717367       5.871786       9.971812      -2.784001      10.113447          -0.000000
          534              O      10.070837      16.163566       6.458323      -0.532215      42.855227 0.54311418E+03  0.13138845E+05                                 9.912216                            7.318738      -0.002817       2.044281                    0.995386      28.005503      74.763242       0.684585       0.369839      -1.126294       0.009179      -0.011646       0.006028       0.016007      -0.023791       0.063617       0.018104       0.006820      -0.282052      -0.121951       0.040289       0.081662             13.506146      18.327626      -9.339803       3.118923      14.908144      -2.101693       7.282668          -0.000000
          535              O       5.215610       0.927982      16.035604      -0.530333      40.089204 0.55977857E+03  0.13647621E+05                                 9.469329                            7.448757      -0.074588       2.018635                    0.995665      28.194927      75.615002       0.675901       0.371691      -1.124646       0.009132      -0.008622       0.005821       0.013842      -0.001737       0.035273      -0.085885       0.060835      -0.154032      -0.121201       0.038051       0.083150             11.661030      13.483596      -5.217318       4.581499      11.386988      -4.607725      10.112506          -0.000000
          536              O       3.171777       2.564241      14.878103      -0.532218      42.858278 0.54314354E+03  0.13139983E+05                                 9.913395                            7.319408      -0.003249       2.044136                    0.995381      28.007100      74.773375       0.684475       0.369887      -1.126236      -0.014043       0.004763      -0.006044       0.016013      -0.020645       0.004237      -0.065897       0.024618      -0.282028      -0.121858       0.040207       0.081650             13.508444      21.162969      -8.340827       3.021256      12.079288      -2.240300       7.283076          -0.000000
          537              O      13.926085      -2.032423      14.122154      -0.530321      40.092267 0.55981392E+03  0.13648732E+05                                 9.469934                            7.449099      -0.074404       2.018691                    0.995669      28.195108      75.616789       0.675869       0.371702      -1.124636       0.009143      -0.000720      -0.010384       0.013854      -0.029612      -0.019093       0.022846       0.170340       0.174343      -0.121347       0.038171       0.083177             11.661800      13.484418      -1.359266      -6.809829       6.441366       1.752377      15.059615          -0.000000
          538              O      11.882268      -1.848120      16.117963      -0.532215      42.855213 0.54311414E+03  0.13138844E+05                                 9.912213                            7.318737      -0.002817       2.044281                    0.995386      28.005503      74.763242       0.684585       0.369839      -1.126294      -0.014040       0.002834       0.007147       0.016007       0.006741      -0.019950      -0.022731       0.178316       0.179088      -0.121951       0.040289       0.081662             13.506140      21.158447       1.553025      -8.732327       6.541416      -0.956084      12.818558          -0.000000
          539              O      -0.863606      11.274031      12.544112      -0.530355      40.089508 0.55978429E+03  0.13647788E+05                                 9.469350                            7.448773      -0.074570       2.018639                    0.995665      28.195119      75.615468       0.675903       0.371689      -1.124649      -0.011142       0.002167       0.007868       0.013811      -0.070060      -0.064078      -0.040809       0.033520       0.082094      -0.121186       0.038062       0.083124             11.661059      14.899231      -2.726411      -7.020571       7.666613       1.452960      12.417333          -0.000000
          540              O       1.360346      10.962356      10.768921      -0.532218      42.858243 0.54314305E+03  0.13139968E+05                                 9.913390                            7.319405      -0.003248       2.044136                    0.995381      28.007091      74.773341       0.684475       0.369887      -1.126236       0.009171       0.000592      -0.013113       0.016013      -0.043132      -0.052376      -0.068572       0.094452      -0.019086      -0.121858       0.040207       0.081651             13.508435      18.331042       1.969578      -9.650088       7.369925      -2.252146      14.824338          -0.000000
          541              O      10.862739       0.133601       7.214272      -0.530347      40.091997 0.55981522E+03  0.13648658E+05                                 9.469594                            7.448864      -0.074453       2.018670                    0.995669      28.195004      75.614149       0.675918       0.371678      -1.124663      -0.003738       0.008354       0.010360       0.013824      -0.076543      -0.027808       0.010527      -0.095230       0.174309      -0.121282       0.038059       0.083224             11.661507       8.077615      -3.270219      -3.921659      11.846688       5.836282      15.060218          -0.000000
          542              O      11.717741      -1.731935       5.218463      -0.532199      42.859213 0.54314294E+03  0.13139947E+05                                 9.913558                            7.319401      -0.003004       2.044218                    0.995385      28.006696      74.771907       0.684476       0.369886      -1.126238       0.007382      -0.012284      -0.007149       0.016016      -0.050815       0.014859       0.026534      -0.147231       0.179109      -0.122021       0.040208       0.081813             13.508945       7.190185      -3.386700      -2.009453      20.516480       8.553924      12.820170          -0.000000
          543              O      -6.503839      15.262241       8.792314      -0.530314      40.095203 0.55986930E+03  0.13650362E+05                                 9.470342                            7.449449      -0.074406       2.018694                    0.995670      28.194925      75.616033       0.675858       0.371700      -1.124642       0.005767      -0.009834      -0.007879       0.013858      -0.065068       0.017206       0.074188       0.061997       0.082038      -0.121364       0.038132       0.083232             11.662354      10.185020      -4.394260      -3.710775      12.383776       6.135511      12.418268          -0.000000
          544              O      -7.538975      17.255149      10.567505      -0.532229      42.863286 0.54321859E+03  0.13142167E+05                                 9.914013                            7.319844      -0.003047       2.044196                    0.995384      28.007135      74.772906       0.684468       0.369880      -1.126249      -0.002495       0.008852       0.013109       0.016013      -0.063236       0.047294       0.072382      -0.019272      -0.019071      -0.122027       0.040283       0.081744             13.509336       7.350117      -1.912946      -1.093571      18.353112       9.849517      14.824780          -0.000000
          545              O      16.557322       8.136664       3.491493      -0.530314      40.095218 0.55986982E+03  0.13650378E+05                                 9.470345                            7.449453      -0.074406       2.018694                    0.995670      28.194926      75.616041       0.675858       0.371700      -1.124642      -0.011194      -0.007903      -0.002069       0.013858       0.090653      -0.028598       0.045507       0.025683       0.058365      -0.121364       0.038132       0.083232             11.662358      14.901416       7.444231       1.149240      12.489263       1.330449       7.596395          -0.000000
          546              O      18.781297       9.829851       4.109182      -0.532229      42.863284 0.54321861E+03  0.13142167E+05                                 9.914012                            7.319844      -0.003047       2.044196                    0.995384      28.007134      74.772900       0.684468       0.369880      -1.126249       0.009177       0.011053       0.007072       0.016013       0.067010      -0.011111       0.050686       0.125711       0.074620      -0.122027       0.040283       0.081744             13.509336      18.332932       7.372843       6.531389      11.010860       4.353943      11.184216          -0.000000
          547              O      -3.494913       1.104843      12.515094      -0.530327      40.091267 0.55980261E+03  0.13648271E+05                                 9.469479                            7.448779      -0.074440       2.018678                    0.995669      28.194734      75.613170       0.675922       0.371678      -1.124664       0.009145       0.009339       0.004552       0.013841       0.031422      -0.016028       0.063251       0.021425      -0.272382      -0.121283       0.038058       0.083226             11.661355      13.483178       6.576818       2.227815      14.422509       2.856158       7.078377          -0.000000
          548              O      -5.538758      -0.715719      11.676786      -0.532200      42.859250 0.54314373E+03  0.13139972E+05                                 9.913565                            7.319407      -0.003003       2.044218                    0.995385      28.006712      74.771974       0.684476       0.369886      -1.126238      -0.014043      -0.007624      -0.001094       0.016016       0.014002       0.015875       0.088828       0.064120      -0.163707      -0.122021       0.040208       0.081813             13.508951      21.164469       6.787441       5.712920      10.422181       3.196803       8.940202          -0.000000
          549              O      10.917139       9.391726       8.821332      -0.530333      40.089194 0.55977853E+03  0.13647620E+05                                 9.469327                            7.448757      -0.074589       2.018635                    0.995665      28.194926      75.614996       0.675901       0.371691      -1.124646       0.005773       0.011727      -0.004556       0.013842       0.017707      -0.064888      -0.005831      -0.056142      -0.272318      -0.121201       0.038052       0.083150             11.661027      10.183827       5.409701      -1.949935      17.721242      -3.052162       7.078011          -0.000000
          550              O       9.881979       6.857936       9.659640      -0.532218      42.858279 0.54314341E+03  0.13139980E+05                                 9.913395                            7.319408      -0.003249       2.044136                    0.995381      28.007100      74.773376       0.684475       0.369887      -1.126236      -0.002499      -0.015779       0.001103       0.016013      -0.009256      -0.078355      -0.044419      -0.067429      -0.163642      -0.121858       0.040208       0.081650             13.508445       7.349858       1.903236      -1.109905      24.235335      -6.451746       8.940142          -0.000000
          551              O      -6.558167       6.004217      17.844933      -0.530321      40.092240 0.55981342E+03  0.13648717E+05                                 9.469929                            7.449095      -0.074404       2.018691                    0.995669      28.195105      75.616773       0.675869       0.371702      -1.124636      -0.003726      -0.013183       0.002066       0.013854       0.062447      -0.052355       0.011928      -0.133912       0.058396      -0.121347       0.038171       0.083177             11.661793       8.078249       5.031911      -0.871439      19.310901      -1.527364       7.596229          -0.000000
          552              O      -5.703139       8.665382      17.227244      -0.532215      42.855205 0.54311412E+03  0.13138843E+05                                 9.912212                            7.318737      -0.002817       2.044281                    0.995386      28.005501      74.763235       0.684585       0.369839      -1.126294       0.007352       0.012335      -0.007072       0.016007       0.012596      -0.051381      -0.006282      -0.181986       0.074623      -0.121951       0.040289       0.081662             13.506139       7.189366       3.432982      -1.927491      22.147312      -7.606622      11.181738          -0.000000
          553              O      10.862739       6.180978       3.722780      -0.530327      40.091269 0.55980277E+03  0.13648276E+05                                 9.469480                            7.448780      -0.074440       2.018678                    0.995669      28.194733      75.613170       0.675922       0.371678      -1.124664      -0.003734       0.004786       0.012438       0.013841       0.014187      -0.080188       0.022372      -0.115775       0.112750      -0.121283       0.038058       0.083226             11.661356       8.077508      -1.761160      -4.792828       9.202431       4.309654      17.704128          -0.000000
          554              O      11.717741       5.385300       1.109281      -0.532200      42.859241 0.54314367E+03  0.13139970E+05                                 9.913563                            7.319407      -0.003003       2.044218                    0.995385      28.006712      74.771974       0.684476       0.369886      -1.126238       0.007382      -0.000049      -0.014213       0.016016       0.038276      -0.036578       0.020169      -0.136207       0.212183      -0.122021       0.040208       0.081813             13.508948       7.190187      -0.046924      -3.937691       7.336356       0.944539      26.000301          -0.000000
          555              O      -6.503839      -0.016587      17.613646      -0.530314      40.095218 0.55986956E+03  0.13650371E+05                                 9.470345                            7.449451      -0.074406       2.018694                    0.995670      28.194927      75.616046       0.675858       0.371700      -1.124642       0.005767      -0.001906      -0.012456       0.013858       0.047434      -0.047748       0.068279       0.072231       0.112740      -0.121364       0.038132       0.083232             11.662359      10.185023      -1.016551      -5.660920       7.096197       3.082795      17.705857          -0.000000
          556              O      -7.538975       0.524344      20.227145      -0.532228      42.863282 0.54321863E+03  0.13142167E+05                                 9.914012                            7.319844      -0.003046       2.044197                    0.995384      28.007133      74.772894       0.684469       0.369879      -1.126249      -0.002495       0.006927       0.014220       0.016013       0.072575      -0.031117       0.027891       0.057790       0.212116      -0.122027       0.040283       0.081744             13.509335       7.350117       0.009393      -2.203447       7.176995       3.397123      26.000893          -0.000000
          557              O      13.926085      13.246405       5.300822      -0.530321      40.092252 0.55981350E+03  0.13648719E+05                                 9.469930                            7.449096      -0.074404       2.018691                    0.995669      28.195105      75.616772       0.675869       0.371702      -1.124636       0.009143      -0.008633      -0.005815       0.013854      -0.001729      -0.035191       0.086049       0.060868      -0.154075      -0.121347       0.038171       0.083177             11.661796      13.484414      -5.217894      -4.582022      11.387534       4.607986      10.113441          -0.000000
[truncated: 30,756 more chars]
