# Supplementary material for: A collection of forcefield precursors for metal–organic frameworks
Source: RSC Adv. 2019 Nov 13;9(63):36492–507. doi: 10.1039/c9ra07327b (PMC9075174; doi:10.1039/c9ra07327b)
Supplement: RA-009-C9RA07327B-s4184 [file RA-009-C9RA07327B-s4184.xyz]

  428
jmolscript: load "" {1 1 1} spacegroup "x,y,z" unitcell [{      7.560000     0.000000     0.000000 }, {      0.000000    24.891400     0.000000 }, {     -0.442296     0.000000    29.671904 }]
La     7.082539     6.934993     0.074180     1.842899
La     2.846434     6.825471    28.699556     1.834943
La     4.036313    19.380693    14.761772     1.842897
La     0.270122    19.271171    15.808300     1.834946
La     0.035165    17.956407    29.597724     1.842898
La     4.271270    18.065929     0.972348     1.834944
La     3.081391     5.510707    14.910132     1.842898
La     6.847582     5.620229    13.863604     1.834942
H      1.117612     5.376542     4.649587     0.118409
H      2.442899     5.381521     6.524852     0.120145
H      5.199031     7.529648     4.613981     0.115593
H      3.929021     7.514714     2.732782     0.106049
H      2.602204     7.853237     7.756236     0.115839
H      1.135575     7.696421     9.530616     0.120769
H      3.592935     5.025574    11.230816     0.103536
H      4.957544     5.132607     9.403026     0.113102
H      0.912358    15.036895     1.631955     0.110129
H      2.185463    13.518519     2.747618     0.115843
H      6.757417    12.689636     5.204452     0.114745
H      5.470221    14.295131     4.171870     0.116198
H      1.346898    10.867585     2.403424     0.118857
H      2.664793     9.809701     0.869387     0.114451
H      5.836848    10.429497     3.210500     0.111026
H      4.534073    11.534675     4.744537     0.114553
H      0.061478    22.865240     0.795207     0.117829
H      7.094685    24.776900     1.952411     0.117662
H      5.084923    22.638728     4.661456     0.114667
H      5.485457    20.724580     3.403367     0.117751
H      6.559489     2.964566     4.231214     0.110017
H      5.960931     4.657181     2.798061     0.116107
H      3.647496     2.145639     0.774437     0.116278
H      4.230752     0.428132     2.169016     0.121097
H      2.441240    17.822242    10.186365     0.118409
H      1.115953    17.827221     8.311100     0.120145
H      5.919821    19.975348    10.221971     0.115593
H      7.189831    19.960414    12.103170     0.106049
H      0.956648    20.298937     7.079716     0.115839
H      2.423277    20.142121     5.305336     0.120768
H     -0.034083    17.471274     3.605136     0.103536
H      6.161308    17.578307     5.432926     0.113102
H      2.646494     2.591195    13.203997     0.110130
H      1.373389     1.072819    12.088334     0.115843
H      4.361435     0.243936     9.631500     0.114745
H      5.648631     1.849431    10.664082     0.116197
H      2.211954    23.313285    12.432528     0.118857
H      0.894059    22.255401    13.966565     0.114450
H      5.282004    22.875197    11.625452     0.111026
H      6.584779    23.980375    10.091415     0.114553
H      3.497374    10.419540    14.040745     0.117829
H      4.024167    12.331200    12.883541     0.117662
H      6.033929    10.193028    10.174496     0.114667
H      5.633395     8.278880    11.432585     0.117751
H      4.559363    15.410266    10.604738     0.110017
H      5.157921    17.102881    12.037891     0.116107
H     -0.088644    14.591339    14.061515     0.116278
H      6.888100    12.873832    12.666936     0.121097
H      6.000092    19.514858    25.022317     0.118409
H      4.674805    19.509879    23.147052     0.120145
H      1.918673    17.361751    25.057923     0.115593
H      3.188683    17.376686    26.939122     0.106049
H      4.515500    17.038163    21.915668     0.115839
H      5.982129    17.194979    20.141288     0.120769
H      3.524769    19.865826    18.441088     0.103536
H      2.160160    19.758793    20.268878     0.113102
H      6.205346     9.854505    28.039949     0.110129
H      4.932241    11.372881    26.924286     0.115843
H      0.360287    12.201764    24.467452     0.114745
H      1.647483    10.596269    25.500034     0.116198
H      5.770806    14.023815    27.268480     0.118857
H      4.452911    15.081699    28.802517     0.114450
H      1.280856    14.461903    26.461404     0.111026
H      2.583631    13.356725    24.927367     0.114553
H      7.056226     2.026160    28.876697     0.117829
H      0.023019     0.114500    27.719493     0.117662
H      2.032781     2.252672    25.010448     0.114667
H      1.632247     4.166820    26.268537     0.117751
H      0.558215    21.926834    25.440690     0.110017
H      1.156773    20.234219    26.873843     0.116107
H      3.470208    22.745761    28.897467     0.116278
H      2.886952    24.463268    27.502888     0.121097
H      4.676464     7.069158    19.485539     0.118409
H      6.001751     7.064179    21.360804     0.120145
H      1.197883     4.916051    19.449933     0.115593
H     -0.072127     4.930986    17.568734     0.106049
H      6.161056     4.592463    22.592188     0.115839
H      4.694427     4.749279    24.366568     0.120768
H     -0.408213     7.420126    26.066768     0.103536
H      0.956396     7.313093    24.238978     0.113102
H      4.471210    22.300205    16.467907     0.110130
H      5.744315    23.818581    17.583570     0.115843
H      2.756269    24.647464    20.040404     0.114745
H      1.469073    23.041969    19.007822     0.116197
H      4.905750     1.578115    17.239376     0.118857
H      6.223645     2.635999    15.705339     0.114450
H      1.835700     2.016203    18.046452     0.111026
H      0.532925     0.911025    19.580489     0.114553
H      3.620330    14.471860    15.631159     0.117829
H      3.093537    12.560200    16.788363     0.117662
H      1.083775    14.698372    19.497408     0.114667
H      1.484309    16.612520    18.239319     0.117751
H      2.558341     9.481134    19.067166     0.110017
H      1.959783     7.788519    17.634013     0.116107
H      7.206348    10.300061    15.610389     0.116278
H      0.229604    12.017568    17.004968     0.121097
C      1.447933     6.491677     2.370785     0.620449
C      2.336681     6.446873     3.507219    -0.033839
C      1.935069     5.819609     4.634751    -0.075843
C      2.728650     5.834544     5.765251    -0.135305
C      3.940164     6.506612     5.788988     0.106336
C      4.370278     7.106495     4.625850    -0.145077
C      3.618901     7.099027     3.504252    -0.065672
C      4.773471     6.491677     7.094552    -0.312871
C      5.730736     5.254575     6.981799     0.697514
C      5.609261     7.795986     7.219174     0.695827
C      3.888253     6.439405     8.358575     0.108431
C      2.776451     7.250865     8.441657    -0.141835
C      1.912075     7.183658     9.524681    -0.078854
C      2.203133     6.362242    10.589903    -0.033224
C      3.369858     5.585630    10.524624    -0.076333
C      4.182335     5.647859     9.423797    -0.144195
C      1.262272     6.220361    11.732271     0.626735
C      5.957138    15.828441     2.088902     0.609053
C      6.807205    14.827807     2.777290    -0.035697
C      0.556785    14.578893     2.358916    -0.083776
C      1.309594    13.657911     3.029501    -0.127929
C      0.854033    12.936061     4.073952     0.108181
C      7.108944    13.172529     4.495293    -0.145386
C      6.329901    14.128359     3.860315    -0.080465
C      1.806517    11.940405     4.789045    -0.322628
C      1.071783    10.753085     5.441827     0.704941
C      2.528185    12.741908     5.875037     0.701019
C      2.782830    11.293228     3.753496     0.102177
C      2.257669    10.777976     2.569587    -0.135181
C      3.042500    10.148224     1.649758    -0.078237
C      4.376547    10.011321     1.872297    -0.034739
C      4.925988    10.529062     3.050272    -0.087889
C      4.150896    11.176239     3.976035    -0.150318
C      5.312538     9.209818     1.005878     0.607490
C      6.930616    20.363654     1.192811     0.643875
C      6.598930    21.585822     1.990985    -0.034194
C      7.093007    22.817946     1.557775    -0.085657
C      6.792933    23.952994     2.263966    -0.149646
C      6.072736    23.893255     3.412269     0.112114
C      5.574480    22.683533     3.872183    -0.151060
C      5.838130    21.541018     3.124451    -0.068776
C      5.924404     0.318610     4.234181    -0.307831
C      7.282238     0.587437     4.940372     0.697063
C      4.872585     0.214066     5.314238     0.695857
C      5.514844     1.483527     3.308417     0.105057
C      5.995588     2.785348     3.516121    -0.150902
C      5.627346     3.800917     2.658603    -0.070019
C      4.790815     3.576894     1.620086    -0.022929
C      4.256443     2.302454     1.459858    -0.082122
C      4.607739     1.271951     2.287704    -0.142190
C      4.439909     4.639757     0.664651     0.617495
C      2.110919    18.937377    12.465167     0.620449
C      1.222171    18.892573    11.328733    -0.033839
C      1.623783    18.265309    10.201201    -0.075843
C      0.830202    18.280244     9.070701    -0.135305
C      7.178688    18.952312     9.046964     0.106336
C      6.748574    19.552195    10.210102    -0.145077
C     -0.060049    19.544727    11.331700    -0.065672
C      6.345381    18.937377     7.741400    -0.312871
C      5.388116    17.700275     7.854153     0.697514
C      5.509591    20.241686     7.616778     0.695827
C      7.230599    18.885105     6.477377     0.108431
C      0.782401    19.696565     6.394295    -0.141836
C      1.646777    19.629358     5.311271    -0.078854
C      1.355719    18.807942     4.246049    -0.033224
C      0.188994    18.031330     4.311328    -0.076334
C      6.936517    18.093559     5.412155    -0.144195
C      2.296580    18.666061     3.103681     0.626735
C      5.161714     3.382741    12.747050     0.609053
C      4.311647     2.382107    12.058662    -0.035698
C      3.002067     2.133193    12.477036    -0.083776
C      2.249258     1.212211    11.806451    -0.127929
C      2.704819     0.490361    10.762000     0.108181
C      4.009908     0.726829    10.340659    -0.145386
C      4.788951     1.682659    10.975637    -0.080465
C      1.752335    24.386105    10.046907    -0.322629
C      2.487069    23.198785     9.394125     0.704941
C      1.030667     0.296208     8.960915     0.701019
C      0.776022    23.738928    11.082456     0.102177
C      1.301183    23.223676    12.266365    -0.135181
C      0.516352    22.593924    13.186194    -0.078236
C      6.742305    22.457021    12.963655    -0.034739
C      6.192864    22.974762    11.785680    -0.087889
C      6.967956    23.621939    10.859917    -0.150318
C      5.806314    21.655518    13.830074     0.607490
C      4.188236     7.917954    13.643141     0.643875
C      4.519922     9.140122    12.844967    -0.034194
C      4.025845    10.372246    13.278177    -0.085657
C      4.325919    11.507294    12.571986    -0.149646
C      5.046116    11.447555    11.423683     0.112114
C      5.544372    10.237833    10.963769    -0.151060
C      5.280722     9.095318    11.711501    -0.068776
C      5.194448    12.764310    10.601771    -0.307831
C      3.836614    13.033137     9.895580     0.697063
C      6.246267    12.659766     9.521714     0.695857
C      5.604008    13.929227    11.527535     0.105056
C      5.123264    15.231048    11.319831    -0.150902
C      5.491506    16.246617    12.177349    -0.070019
C      6.328037    16.022594    13.215866    -0.022929
C      6.862409    14.748154    13.376094    -0.082122
C      6.511113    13.717651    12.548248    -0.142190
C      6.678943    17.085457    14.171301     0.617495
C      5.669771    18.399723    27.301119     0.620449
C      4.781023    18.444527    26.164685    -0.033839
C      5.182635    19.071791    25.037153    -0.075843
C      4.389054    19.056856    23.906653    -0.135305
C      3.177540    18.384788    23.882916     0.106336
C      2.747426    17.784905    25.046054    -0.145077
C      3.498803    17.792373    26.167652    -0.065672
C      2.344233    18.399723    22.577352    -0.312871
C      1.386968    19.636825    22.690105     0.697514
C      1.508443    17.095414    22.452730     0.695827
C      3.229451    18.451995    21.313329     0.108431
C      4.341253    17.640535    21.230247    -0.141835
C      5.205629    17.707742    20.147223    -0.078854
C      4.914571    18.529158    19.082001    -0.033224
C      3.747846    19.305770    19.147280    -0.076334
C      2.935369    19.243541    20.248107    -0.144195
C      5.855432    18.671039    17.939633     0.626735
C      1.160566     9.062959    27.583002     0.609053
C      0.310499    10.063593    26.894614    -0.035698
C      6.560919    10.312507    27.312988    -0.083775
C      5.808110    11.233489    26.642403    -0.127929
C      6.263671    11.955339    25.597952     0.108181
C      0.008760    11.718871    25.176611    -0.145386
C      0.787803    10.763041    25.811589    -0.080465
C      5.311187    12.950995    24.882859    -0.322628
C      6.045921    14.138315    24.230077     0.704941
C      4.589519    12.149492    23.796867     0.701019
C      4.334874    13.598172    25.918408     0.102177
C      4.860035    14.113424    27.102317    -0.135181
C      4.075204    14.743176    28.022146    -0.078236
C      2.741157    14.880079    27.799607    -0.034739
C      2.191716    14.362338    26.621632    -0.087889
C      2.966808    13.715161    25.695869    -0.150318
C      1.805166    15.681582    28.666026     0.607490
C      0.187088     4.527746    28.479093     0.643875
C      0.518774     3.305578    27.680919    -0.034194
C      0.024697     2.073454    28.114129    -0.085657
C      0.324771     0.938406    27.407938    -0.149646
C      1.044968     0.998145    26.259635     0.112114
C      1.543224     2.207867    25.799721    -0.151059
C      1.279574     3.350382    26.547453    -0.068776
C      1.193300    24.572790    25.437723    -0.307831
C     -0.164534    24.303963    24.731532     0.697063
C      2.245119    24.677334    24.357666     0.695857
C      1.602860    23.407873    26.363487     0.105056
C      1.122116    22.106052    26.155783    -0.150902
C      1.490358    21.090483    27.013301    -0.070019
C      2.326889    21.314506    28.051818    -0.022929
C      2.861261    22.588945    28.212046    -0.082122
C      2.509965    23.619449    27.384200    -0.142190
C      2.677795    20.251643    29.007253     0.617495
C      5.006785     5.954023    17.206737     0.620449
C      5.895533     5.998827    18.343171    -0.033839
C      5.493921     6.626091    19.470703    -0.075843
C      6.287502     6.611156    20.601203    -0.135305
C     -0.060984     5.939088    20.624940     0.106336
C      0.369130     5.339205    19.461802    -0.145077
C      7.177753     5.346673    18.340204    -0.065672
C      0.772323     5.954023    21.930504    -0.312871
C      1.729588     7.191125    21.817751     0.697514
C      1.608113     4.649714    22.055126     0.695827
C     -0.112895     6.006295    23.194527     0.108431
C      6.335303     5.194835    23.277609    -0.141835
C      5.470927     5.262042    24.360633    -0.078854
C      5.761985     6.083458    25.425855    -0.033224
C      6.928710     6.860070    25.360576    -0.076334
C      0.181187     6.797841    24.259749    -0.144195
C      4.821124     6.225339    26.568223     0.626735
C      1.955990    21.508659    16.924854     0.609053
C      2.806057    22.509293    17.613242    -0.035698
C      4.115637    22.758207    17.194868    -0.083775
C      4.868446    23.679189    17.865453    -0.127929
C      4.412885    24.401039    18.909904     0.108181
C      3.107796    24.164571    19.331245    -0.145387
C      2.328753    23.208741    18.696267    -0.080465
C      5.365369     0.505295    19.624997    -0.322629
C      4.630635     1.692615    20.277779     0.704941
C      6.087037    24.595192    20.710989     0.701019
C      6.341682     1.152472    18.589448     0.102177
C      5.816521     1.667724    17.405539    -0.135181
C      6.601352     2.297476    16.485710    -0.078236
C      0.375399     2.434379    16.708249    -0.034739
C      0.924840     1.916638    17.886224    -0.087889
C      0.149748     1.269461    18.811987    -0.150318
C      1.311390     3.235882    15.841830     0.607490
C      2.929468    16.973446    16.028763     0.643875
C      2.597782    15.751278    16.826937    -0.034194
C      3.091859    14.519154    16.393727    -0.085657
C      2.791785    13.384106    17.099918    -0.149646
C      2.071588    13.443845    18.248221     0.112114
C      1.573332    14.653567    18.708135    -0.151059
C      1.836982    15.796082    17.960403    -0.068777
C      1.923256    12.127090    19.070133    -0.307831
C      3.281090    11.858263    19.776324     0.697063
C      0.871437    12.231634    20.150190     0.695857
C      1.513696    10.962173    18.144369     0.105056
C      1.994440     9.660352    18.352073    -0.150902
C      1.626198     8.644783    17.494555    -0.070019
C      0.789667     8.868806    16.456038    -0.022929
C      0.255295    10.143246    16.295810    -0.082121
C      0.606591    11.173749    17.123656    -0.142190
C      0.438761     7.805943    15.500603     0.617495
O      0.214454     6.324905     2.400457    -0.556642
O      1.941237     6.860070     1.177975    -0.714107
O      0.097449     6.606178    11.669960    -0.551442
O      1.685767     5.687685    12.839033    -0.705727
O      4.822508    16.107225     2.536948    -0.572115
O      6.412836    16.463172     1.085992    -0.681038
O      6.512998     9.087850     1.264023    -0.566278
O      4.779480     8.535261     0.047475    -0.682274
O      0.140552    20.403481     0.308588    -0.550195
O      6.375692    19.241052     1.498431    -0.711682
O      3.116891     4.463028    29.473102    -0.570638
O      4.981567     5.812142     0.741798    -0.691766
O      3.344398    18.770605    12.435495    -0.556642
O      1.617615    19.305770    13.657977    -0.714107
O      3.461403    19.051878     3.165992    -0.551442
O      1.873085    18.133385     1.996919    -0.705727
O      6.296344     3.661525    12.299004    -0.572115
O      4.706016     4.017472    13.749960    -0.681037
O      4.605854    21.533550    13.571929    -0.566278
O      6.339372    20.980961    14.788477    -0.682274
O      3.418300     7.957781    14.527364    -0.550195
O      4.743160     6.795352    13.337521    -0.711681
O     -0.000335    16.908728    15.034754    -0.570638
O      6.137285    18.257842    14.094154    -0.691766
O      6.903250    18.566495    27.271447    -0.556642
O      5.176467    18.031330    28.493929    -0.714107
O      7.020255    18.285222    18.001944    -0.551443
O      5.431937    19.203715    16.832871    -0.705728
O      2.295196     8.784175    27.134956    -0.572115
O      0.704868     8.428228    28.585912    -0.681038
O      0.604706    15.803550    28.407881    -0.566278
O      2.338224    16.356139    29.624429    -0.682274
O      6.977152     4.487919    29.363316    -0.550195
O      0.742012     5.650348    28.173473    -0.711682
O      4.000813    20.428372     0.198802    -0.570638
O      2.136137    19.079258    28.930106    -0.691766
O      3.773306     6.120795    17.236409    -0.556642
O      5.500089     5.585630    16.013927    -0.714106
O      3.656301     5.839522    26.505912    -0.551442
O      5.244619     6.758015    27.674985    -0.705727
O      0.821360    21.229875    17.372900    -0.572116
O      2.411688    20.873928    15.921944    -0.681038
O      2.511850     3.357850    16.099975    -0.566278
O      0.778332     3.910439    14.883427    -0.682274
O      3.699404    16.933619    15.144540    -0.550195
O      2.374544    18.096048    16.334383    -0.711682
O      7.118039     7.982672    14.637150    -0.570638
O      0.980419     6.633558    15.577750    -0.691766
F      6.363767     5.242129     5.797890    -0.209641
F      5.053903     4.131972     7.097519    -0.179773
F      6.676212     5.276977     7.913497    -0.202014
F      6.668883     7.810921     6.376492    -0.226360
F      4.893623     8.853871     6.996635    -0.163317
F      6.150258     7.900530     8.456493    -0.212349
F      0.203648    10.180583     4.596178    -0.204647
F      1.902036     9.812190     5.836464    -0.195459
F      0.373148    11.118988     6.512983    -0.214434
F      3.282248    11.975253     6.664310    -0.204190
F      1.668631    13.389084     6.634638    -0.196726
F      3.328921    13.655422     5.308304    -0.197778
F      0.244144    24.326365     5.480401    -0.232564
F      0.680551     0.960808     4.047248    -0.221632
F      7.278001     1.481038     5.883939    -0.179955
F      5.303498    24.294006     6.329017    -0.216424
F      4.697153     1.418810     5.925479    -0.222309
F      3.708927    24.702225     4.818717    -0.174011
F      4.755085    17.687829     9.038062    -0.209641
F      6.064949    16.577672     7.738433    -0.179773
F      4.442640    17.722677     6.922455    -0.202014
F      4.449969    20.256621     8.459460    -0.226360
F      6.225229    21.299571     7.839317    -0.163317
F      4.968594    20.346230     6.379459    -0.212349
F      3.355204    22.626283    10.239774    -0.204647
F      1.656816    22.257890     8.999488    -0.195459
F      3.185704    23.564688     8.322969    -0.214435
F      0.276604    24.420953     8.171642    -0.204191
F      1.890221     0.943384     8.201314    -0.196726
F      0.229931     1.209722     9.527648    -0.197777
F      3.314708    11.880665     9.355551    -0.232564
F      2.878301    13.406508    10.788704    -0.221632
F      3.840851    13.926738     8.952013    -0.179955
F      5.815354    11.848306     8.506935    -0.216425
F      6.421699    13.864510     8.910473    -0.222309
F     -0.150075    12.256525    10.017235    -0.174011
F      0.753937    19.649271    23.874014    -0.209641
F      2.063801    20.759428    22.574385    -0.179773
F      0.441492    19.614423    21.758407    -0.202014
F      0.448821    17.080479    23.295412    -0.226360
F      2.224081    16.037529    22.675269    -0.163317
F      0.967446    16.990870    21.215411    -0.212349
F      6.914056    14.710817    25.075726    -0.204647
F      5.215668    15.079210    23.835440    -0.195459
F      6.744556    13.772412    23.158921    -0.214434
F      3.835456    12.916147    23.007594    -0.204190
F      5.449073    11.502316    23.037266    -0.196726
F      3.788783    11.235978    24.363600    -0.197777
F      6.873560     0.565035    24.191503    -0.232564
F      6.437153    23.930592    25.624656    -0.221632
F     -0.160297    23.410362    23.787965    -0.179956
F      1.814206     0.597394    23.342887    -0.216424
F      2.420551    23.472590    23.746425    -0.222309
F      3.408777     0.189175    24.853187    -0.174011
F      2.362619     7.203571    20.633842    -0.209641
F      1.052755     8.313728    21.933471    -0.179773
F      2.675064     7.168723    22.749449    -0.202014
F      2.667735     4.634779    21.212444    -0.226360
F      0.892475     3.591829    21.832587    -0.163317
F      2.149110     4.545170    23.292445    -0.212349
F      3.762500     2.265117    19.432130    -0.204647
F      5.460888     2.633510    20.672416    -0.195459
F      3.932000     1.326712    21.348935    -0.214435
F      6.841100     0.470447    21.500262    -0.204191
F      5.227483    23.948016    21.470590    -0.196726
F      6.887773    23.681678    20.144256    -0.197777
F      3.802996    13.010735    20.316353    -0.232564
F      4.239403    11.484892    18.883200    -0.221632
F      3.276853    10.964662    20.719891    -0.179955
F      1.302350    13.043094    21.164969    -0.216425
F      0.696005    11.026890    20.761431    -0.222309
F     -0.292221    12.634875    19.654669    -0.174011

The following XYZ coordinates are in angstroms. Other properties are in atomic units.
The sperically averaged electron density of each atom fit to a function of the form exp(a - br)
eigen_1, eigen_2 and eigen_3 are the three eigenvalues of traceless quadrupole moment tensor
  atom number  atomic symbol              X              Y              Z     net charge C6 coefficient C8 coefficient C10 coefficient fluctuating dipole atomic polarizability isotropic forcefield polarizability              a              b squared Pearson coefficient          <r^3>          <r^4>         wp_QDO          m_QDO          q_QDO       dipole_x       dipole_y       dipole_z         dipole            Qxy            Qxz            Qyz     Q(x^2-y^2)  Q(3z^2 - R^2)        eigen_1        eigen_2        eigen_3 static polarizability      alpha(xx)      alpha(xy)      alpha(xz)      alpha(yy)      alpha(yz)      alpha(zz) atomic spin moment
            1             La       7.082539       6.934993       0.074180       1.842899     222.972820 0.62693888E+04  0.26193638E+06                                28.350280                           24.923741       1.137583       1.940401                    0.999795     108.469290     307.631957       0.394551       0.371563      -1.200676      -0.017917       0.008561       0.010516       0.022470       0.054838      -0.004770      -0.008843      -0.036457       0.167786      -0.085765       0.026458       0.059307             32.421799      39.497095      -2.542111       0.171255      28.689392       2.174220      29.078909           0.000200
            2             La       2.846434       6.825471      28.699556       1.834943     223.430404 0.62501326E+04  0.26129443E+06                                28.560240                           25.009690       1.081115       1.922078                    0.999786     109.223162     311.278060       0.390397       0.375283      -1.196024      -0.019347       0.002885      -0.000661       0.019572       0.053953       0.005266       0.028670      -0.057195       0.134903      -0.084403       0.014776       0.069626             32.780081      40.468569      -3.855668       0.533685      28.471471      -1.849087      29.400204           0.000255
            3             La       4.036313      19.380693      14.761772       1.842897     222.972890 0.62693915E+04  0.26193653E+06                                28.350288                           24.923749       1.137582       1.940400                    0.999795     108.469341     307.632157       0.394551       0.371563      -1.200676       0.017917       0.008561      -0.010516       0.022470      -0.054838      -0.004771       0.008843      -0.036458       0.167787      -0.085765       0.026457       0.059308             32.421808      39.497107       2.542111       0.171254      28.689400      -2.174220      29.078918           0.000188
            4             La       0.270122      19.271171      15.808300       1.834946     223.430266 0.62501274E+04  0.26129413E+06                                28.560216                           25.009670       1.081115       1.922079                    0.999786     109.223028     311.277501       0.390397       0.375283      -1.196025       0.019348       0.002886       0.000662       0.019573      -0.053952       0.005266      -0.028669      -0.057194       0.134898      -0.084400       0.014776       0.069625             32.780053      40.468529       3.855665       0.533685      28.471449       1.849086      29.400180           0.000269
            5             La       0.035165      17.956407      29.597724       1.842898     222.972852 0.62693900E+04  0.26193644E+06                                28.350282                           24.923743       1.137582       1.940401                    0.999795     108.469310     307.632026       0.394551       0.371563      -1.200676       0.017917      -0.008561      -0.010517       0.022471       0.054838      -0.004771      -0.008843      -0.036459       0.167787      -0.085765       0.026458       0.059307             32.421802      39.497098      -2.542110       0.171255      28.689395       2.174220      29.078912           0.000194
            6             La       4.271270      18.065929       0.972348       1.834944     223.430307 0.62501291E+04  0.26129424E+06                                28.560230                           25.009682       1.081114       1.922078                    0.999786     109.223095     311.277811       0.390397       0.375283      -1.196024       0.019347      -0.002884       0.000661       0.019572       0.053953       0.005266       0.028669      -0.057195       0.134902      -0.084402       0.014776       0.069626             32.780069      40.468552      -3.855668       0.533685      28.471462      -1.849087      29.400194           0.000256
            7             La       3.081391       5.510707      14.910132       1.842898     222.972874 0.62693909E+04  0.26193649E+06                                28.350287                           24.923747       1.137582       1.940400                    0.999795     108.469332     307.632122       0.394551       0.371563      -1.200676      -0.017917      -0.008561       0.010517       0.022470      -0.054839      -0.004771       0.008843      -0.036457       0.167786      -0.085765       0.026458       0.059307             32.421807      39.497107       2.542111       0.171254      28.689398      -2.174220      29.078917           0.000188
            8             La       6.847582       5.620229      13.863604       1.834942     223.430441 0.62501340E+04  0.26129452E+06                                28.560246                           25.009695       1.081114       1.922078                    0.999786     109.223199     311.278212       0.390397       0.375283      -1.196024      -0.019348      -0.002885      -0.000662       0.019573      -0.053953       0.005265      -0.028669      -0.057193       0.134902      -0.084402       0.014777       0.069625             32.780089      40.468579       3.855670       0.533686      28.471476       1.849088      29.400211           0.000249
            9              H       1.117612       5.376542       4.649587       0.118409       0.986453 0.69263941E+01  0.65927789E+02                                 1.667328                            1.561081      -1.008975       2.406013                    0.997820       3.456538       9.688539       0.487719       1.319396      -0.699955      -0.033924      -0.019756       0.001421       0.039283       0.012804       0.003000      -0.003579       0.003478      -0.002768      -0.014113       0.000730       0.013383              1.708794       2.190191       0.417380       0.011897       1.513185      -0.002136       1.423005           0.000003
           10              H       2.442899       5.381521       6.524852       0.120145       1.063693 0.80051190E+01  0.78684737E+02                                 1.732562                            1.665805      -0.970509       2.423721                    0.998462       3.455305       9.713046       0.479371       1.299906      -0.705407      -0.016229      -0.022811       0.027922       0.039539       0.011901      -0.001621      -0.012635       0.002279       0.005326      -0.017203      -0.000652       0.017855              1.745867       1.558854       0.136265      -0.120875       1.550585      -0.274724       2.128163           0.000001
           11              H       5.199031       7.529648       4.613981       0.115593       0.984767 0.73688853E+01  0.71886744E+02                                 1.719050                            1.653438      -1.204211       2.312818                    0.994729       3.718600      10.871293       0.451288       1.391250      -0.684464       0.034364       0.015840      -0.008535       0.038789       0.010402      -0.005203      -0.006330       0.011487       0.007157      -0.013654      -0.001703       0.015357              1.744306       2.082137       0.345721       0.089780       1.586879      -0.012047       1.563903          -0.000005
           12              H       3.929021       7.514714       2.732782       0.106049       0.945238 0.67926637E+01  0.65395130E+02                                 1.707717                            1.611678      -1.341136       2.235752                    0.993402       3.937748      11.705787       0.443663       1.433995      -0.674475       0.017106       0.013849      -0.030243       0.037404       0.006787      -0.001963      -0.006177       0.020980       0.013684      -0.016197       0.003981       0.012216              1.756952       1.497162       0.134160      -0.202981       1.660712      -0.349717       2.112982          -0.000002
           13              H       2.602204       7.853237       7.756236       0.115839       1.013856 0.74687873E+01  0.72958938E+02                                 1.739164                            1.653776      -1.229228       2.300120                    0.995174       3.692053      10.729603       0.456607       1.373203      -0.688095      -0.010043       0.027739      -0.023797       0.037903      -0.010832      -0.003724      -0.007581      -0.001683      -0.000779      -0.015041       0.003076       0.011965              1.773457       1.512803      -0.118174       0.054885       1.770515      -0.434735       2.037055          -0.000001
           14              H       1.135575       7.696421       9.530616       0.120769       1.044624 0.75101059E+01  0.72594660E+02                                 1.703000                            1.604650      -1.035063       2.394087                    0.997771       3.420153       9.510266       0.492835       1.285718      -0.707888      -0.032209       0.022611      -0.001291       0.039374      -0.013394      -0.004339      -0.005947      -0.003845      -0.006505      -0.016151       0.001355       0.014796              1.731280       2.134985      -0.415790      -0.034346       1.588230      -0.021172       1.470624           0.000004
           15              H       3.592935       5.025574      11.230816       0.103536       0.990739 0.70124557E+01  0.67957984E+02                                 1.755460                            1.631491      -1.351780       2.232648                    0.992817       3.929892      11.668919       0.444023       1.423411      -0.676648       0.011826      -0.019846       0.026748       0.035343      -0.006524      -0.000519      -0.008099       0.011574       0.006139      -0.013541       0.004028       0.009513              1.829122       1.488464      -0.167821       0.130107       1.866266      -0.521895       2.132635          -0.000002
           16              H       4.957544       5.132607       9.403026       0.113102       1.036136 0.77899868E+01  0.76807784E+02                                 1.755315                            1.681869      -1.184316       2.315832                    0.995725       3.726500      10.836788       0.456203       1.361692      -0.690390       0.030603      -0.020085       0.007348       0.037336      -0.010840       0.001516      -0.007127       0.002094      -0.000935      -0.012438      -0.001247       0.013685              1.775070       2.007800      -0.399601      -0.131718       1.682159      -0.033059       1.635249          -0.000003
           17              H       0.912358      15.036895       1.631955       0.110129       1.022721 0.71982508E+01  0.69504685E+02                                 1.725820                            1.603081      -1.240972       2.287879                    0.994496       3.713492      10.646211       0.473809       1.338799      -0.694127       0.018988       0.013700      -0.027951       0.036462      -0.003214      -0.007785      -0.005437       0.012879       0.002692      -0.012205       0.000549       0.011656              1.791139       1.563482       0.129090      -0.283769       1.754715      -0.497186       2.055219          -0.000012
           18              H       2.185463      13.518519       2.747618       0.115843       1.024199 0.76118261E+01  0.73994043E+02                                 1.694698                            1.626552      -0.977639       2.416093                    0.998305       3.486639       9.795079       0.483415       1.303401      -0.703871       0.035124       0.000896      -0.015220       0.038290      -0.001139      -0.010922      -0.008431       0.020342       0.005154      -0.016778      -0.000895       0.017673              1.724527       2.165438      -0.229630      -0.187229       1.558566      -0.054677       1.449576          -0.000017
           19              H       6.757417      12.689636       5.204452       0.114745       0.996411 0.72816124E+01  0.70648651E+02                                 1.718135                            1.632329      -1.049539       2.383559                    0.996574       3.645971      10.544140       0.460056       1.372205      -0.688532      -0.019284      -0.016342       0.029762       0.039047       0.000627      -0.010647      -0.005883       0.008055      -0.001976      -0.011576      -0.002237       0.013813              1.755499       1.678398       0.134742      -0.188726       1.725941      -0.398795       1.862158          -0.000005
           20              H       5.470221      14.295131       4.171870       0.116198       1.041191 0.75197441E+01  0.73226081E+02                                 1.735240                            1.631624      -1.236164       2.295179                    0.995496       3.636819      10.386810       0.473778       1.327603      -0.697299      -0.033474       0.007982       0.014867       0.037487      -0.004464      -0.006541      -0.003074       0.009911       0.004635      -0.010131       0.000425       0.009706              1.779810       2.293899      -0.093330      -0.278729       1.546070      -0.044176       1.499459          -0.000007
           21              H       1.346898      10.867585       2.403424       0.118857       1.039821 0.77180540E+01  0.75456428E+02                                 1.723541                            1.646982      -1.094812       2.362710                    0.996836       3.552291      10.081779       0.475353       1.317956      -0.700344      -0.037833       0.000989      -0.013186       0.040077      -0.004091       0.006808       0.006296       0.020982       0.009494      -0.015938       0.002512       0.013426              1.764234       2.327432      -0.140037       0.075330       1.484798       0.069400       1.480474          -0.000016
           22              H       2.664793       9.809701       0.869387       0.114451       1.015092 0.72169677E+01  0.69669649E+02                                 1.720644                            1.609809      -1.056725       2.378785                    0.996888       3.596558      10.280367       0.471185       1.346559      -0.693732      -0.018911      -0.011094      -0.030685       0.037713      -0.002055       0.005167       0.003440       0.019343       0.018093      -0.013743       0.002191       0.011552              1.771218       1.597519       0.103136       0.309351       1.553617       0.363789       2.162518          -0.000015
           23              H       5.836848      10.429497       3.210500       0.111026       1.011659 0.72040241E+01  0.69757458E+02                                 1.730613                            1.617489      -1.281203       2.266526                    0.994768       3.759483      10.886368       0.464464       1.361880      -0.689353       0.035854      -0.005001       0.008077       0.037092      -0.001455       0.002362       0.002034       0.013833      -0.002901      -0.007421      -0.000657       0.008078              1.794178       2.464551      -0.050358       0.157370       1.446588       0.078706       1.471393          -0.000009
           24              H       4.534073      11.534675       4.744537       0.114553       0.997674 0.73741980E+01  0.72065115E+02                                 1.741120                            1.659121      -1.254477       2.285741                    0.994683       3.784495      11.130865       0.447737       1.399821      -0.682336       0.021234       0.011488       0.029301       0.037966       0.000688       0.010232       0.007888       0.013634       0.005764      -0.013475      -0.002233       0.015707              1.772781       1.747259       0.146306       0.208880       1.598142       0.350693       1.972942          -0.000005
           25              H       0.061478      22.865240       0.795207       0.117829       0.973706 0.68789511E+01  0.64434759E+02                                 1.562712                            1.487385      -0.865164       2.470454                    0.999330       3.238838       8.594421       0.542191       1.206023      -0.726176       0.023012       0.004058      -0.031481       0.039205       0.005619      -0.010981      -0.003585      -0.008503       0.013858      -0.013884      -0.000442       0.014326              1.570623       1.499777      -0.001734      -0.423752       1.365978       0.030741       1.846114           0.000016
           26              H       7.094685      24.776900       1.952411       0.117662       1.037820 0.76553933E+01  0.74062861E+02                                 1.667097                            1.598459      -1.010008       2.399115                    0.998271       3.411428       9.369101       0.505832       1.251604      -0.715468       0.015143       0.030537      -0.016717       0.037965       0.006976      -0.014032      -0.005378      -0.014665       0.009356      -0.018521       0.000413       0.018107              1.673702       1.410328       0.176573      -0.124206       2.116289      -0.162024       1.494489           0.000015
           27              H       5.084923      22.638728       4.661456       0.114667       1.133021 0.85329767E+01  0.85700773E+02                                 1.827085                            1.732589      -1.340762       2.239804                    0.994479       3.775717      10.926502       0.462274       1.319234      -0.698890      -0.021207      -0.009141       0.030333       0.038123       0.008025      -0.011346      -0.000221       0.000100      -0.003755      -0.013821      -0.000237       0.014058              1.849744       1.632227      -0.006181      -0.436176       1.706027       0.019763       2.210980           0.000005
           28              H       5.485457      20.724580       3.403367       0.117751       0.962522 0.68391160E+01  0.65596529E+02                                 1.702258                            1.598152      -1.209568       2.310842                    0.994721       3.702762      10.793024       0.455993       1.400449      -0.682182      -0.017173      -0.032872       0.012310       0.039077       0.002942      -0.008596      -0.002940      -0.014147      -0.000438      -0.012860       0.002281       0.010579              1.746788       1.514960       0.299564      -0.101737       2.185751      -0.183119       1.539652           0.000003
           29              H       6.559489       2.964566       4.231214       0.110017       1.081897 0.82047342E+01  0.81931993E+02                                 1.795913                            1.716987      -1.351745       2.234611                    0.993171       3.856916      11.278097       0.455215       1.347412      -0.692389       0.023200       0.014362       0.026418       0.037979       0.009622       0.009874      -0.000097      -0.003405      -0.007636      -0.014239       0.000352       0.013887              1.806785       1.705079       0.043387       0.433805       1.710645       0.060639       2.004630           0.000004
           30              H       5.960931       4.657181       2.798061       0.116107       0.957537 0.67879261E+01  0.65136573E+02                                 1.708964                            1.601062      -1.269704       2.279620                    0.994061       3.778936      11.102754       0.450721       1.416154      -0.678683       0.014209       0.033347       0.007215       0.036959       0.001841       0.008616       0.001474      -0.015011      -0.003129      -0.013147       0.003870       0.009277              1.760336       1.534368       0.304681       0.057069       2.266198       0.077810       1.480441           0.000002
           31              H       3.647496       2.145639       0.774437       0.116278       0.994591 0.70869389E+01  0.66732039E+02                                 1.570137                            1.497950      -0.901986       2.450672                    0.999031       3.250983       8.587305       0.547852       1.187319      -0.730626      -0.026540      -0.009117      -0.027878       0.039556       0.008515       0.009886       0.002741      -0.005145       0.000180      -0.012913      -0.001246       0.014158              1.574521       1.608518       0.066700       0.439264       1.370538       0.027231       1.744506           0.000018
           32              H       4.230752       0.428132       2.169016       0.121097       1.056714 0.78299887E+01  0.76009895E+02                                 1.678662                            1.610927      -0.989584       2.413150                    0.998433       3.346011       9.137993       0.507662       1.242860      -0.718330      -0.020292      -0.032770      -0.007981       0.039362       0.011303       0.012364       0.001667      -0.009681      -0.010908      -0.017806       0.000018       0.017788              1.682887       1.492584       0.236496       0.087931       2.143130       0.013835       1.412946           0.000018
           33              H       2.441240      17.822242      10.186365       0.118409       0.986454 0.69263994E+01  0.65927847E+02                                 1.667328                            1.561081      -1.008976       2.406013                    0.997820       3.456539       9.688540       0.487719       1.319395      -0.699955       0.033924      -0.019756      -0.001421       0.039283      -0.012804       0.003000       0.003579       0.003478      -0.002768      -0.014113       0.000729       0.013383              1.708794       2.190191      -0.417380       0.011897       1.513185       0.002136       1.423005           0.000003
           34              H       1.115953      17.827221       8.311100       0.120145       1.063693 0.80051234E+01  0.78684788E+02                                 1.732562                            1.665805      -0.970509       2.423721                    0.998462       3.455306       9.713048       0.479371       1.299905      -0.705407       0.016229      -0.022811      -0.027922       0.039539      -0.011901      -0.001621       0.012635       0.002279       0.005326      -0.017203      -0.000652       0.017855              1.745867       1.558854      -0.136266      -0.120875       1.550585       0.274724       2.128163           0.000001
           35              H       5.919821      19.975348      10.221971       0.115593       0.984767 0.73688838E+01  0.71886729E+02                                 1.719050                            1.653438      -1.204211       2.312818                    0.994729       3.718600      10.871295       0.451288       1.391250      -0.684464      -0.034364       0.015840       0.008535       0.038789      -0.010402      -0.005203       0.006330       0.011487       0.007157      -0.013654      -0.001703       0.015357              1.744307       2.082138      -0.345721       0.089780       1.586879       0.012047       1.563903          -0.000005
           36              H       7.189831      19.960414      12.103170       0.106049       0.945238 0.67926647E+01  0.65395140E+02                                 1.707717                            1.611678      -1.341136       2.235752                    0.993402       3.937748      11.705786       0.443663       1.433994      -0.674475      -0.017106       0.013849       0.030243       0.037404      -0.006787      -0.001963       0.006177       0.020980       0.013684      -0.016197       0.003981       0.012216              1.756952       1.497162      -0.134160      -0.202981       1.660712       0.349717       2.112982          -0.000002
           37              H       0.956648      20.298937       7.079716       0.115839       1.013856 0.74687924E+01  0.72958997E+02                                 1.739165                            1.653777      -1.229227       2.300120                    0.995174       3.692054      10.729605       0.456608       1.373202      -0.688096       0.010043       0.027739       0.023797       0.037903       0.010832      -0.003724       0.007581      -0.001683      -0.000779      -0.015041       0.003076       0.011965              1.773458       1.512803       0.118174       0.054885       1.770515       0.434735       2.037055          -0.000001
           38              H       2.423277      20.142121       5.305336       0.120768       1.044624 0.75101099E+01  0.72594705E+02                                 1.703001                            1.604650      -1.035063       2.394087                    0.997771       3.420154       9.510268       0.492835       1.285718      -0.707888       0.032209       0.022611       0.001291       0.039374       0.013394      -0.004339       0.005947      -0.003845      -0.006505      -0.016151       0.001355       0.014796              1.731280       2.134985       0.415790      -0.034346       1.588231       0.021172       1.470624           0.000005
           39              H      -0.034083      17.471274       3.605136       0.103536       0.990737 0.70124470E+01  0.67957882E+02                                 1.755460                            1.631490      -1.351780       2.232649                    0.992817       3.929890      11.668914       0.444023       1.423412      -0.676648      -0.011826      -0.019846      -0.026748       0.035343       0.006524      -0.000519       0.008099       0.011574       0.006139      -0.013541       0.004028       0.009513              1.829121       1.488464       0.167821       0.130107       1.866266       0.521895       2.132634          -0.000002
           40              H       6.161308      17.578307       5.432926       0.113102       1.036136 0.77899855E+01  0.76807771E+02                                 1.755316                            1.681869      -1.184316       2.315832                    0.995725       3.726500      10.836790       0.456203       1.361693      -0.690389      -0.030603      -0.020085      -0.007348       0.037336       0.010840       0.001516       0.007127       0.002094      -0.000935      -0.012438      -0.001247       0.013685              1.775070       2.007800       0.399601      -0.131718       1.682160       0.033059       1.635250          -0.000003
           41              H       2.646494       2.591195      13.203997       0.110130       1.022721 0.71982475E+01  0.69504647E+02                                 1.725819                            1.603081      -1.240972       2.287879                    0.994496       3.713491      10.646208       0.473810       1.338799      -0.694127      -0.018988       0.013700       0.027951       0.036462       0.003214      -0.007785       0.005437       0.012879       0.002692      -0.012205       0.000549       0.011656              1.791138       1.563482      -0.129090      -0.283769       1.754714       0.497186       2.055218          -0.000012
           42              H       1.373389       1.072819      12.088334       0.115843       1.024199 0.76118262E+01  0.73994044E+02                                 1.694698                            1.626552      -0.977639       2.416093                    0.998305       3.486639       9.795079       0.483415       1.303401      -0.703871      -0.035124       0.000896       0.015220       0.038290       0.001139      -0.010922       0.008431       0.020342       0.005154      -0.016778      -0.000895       0.017673              1.724527       2.165438       0.229630      -0.187229       1.558566       0.054677       1.449576          -0.000018
           43              H       4.361435       0.243936       9.631500       0.114745       0.996411 0.72816081E+01  0.70648600E+02                                 1.718135                            1.632329      -1.049539       2.383560                    0.996574       3.645970      10.544137       0.460056       1.372205      -0.688532       0.019284      -0.016342      -0.029762       0.039047      -0.000627      -0.010647       0.005883       0.008055      -0.001976      -0.011576      -0.002237       0.013813              1.755499       1.678397      -0.134742      -0.188726       1.725941       0.398795       1.862158          -0.000005
           44              H       5.648631       1.849431      10.664082       0.116197       1.041191 0.75197418E+01  0.73226058E+02                                 1.735240                            1.631624      -1.236164       2.295179                    0.995496       3.636819      10.386812       0.473778       1.327604      -0.697299       0.033474       0.007982      -0.014867       0.037487       0.004464      -0.006541       0.003074       0.009911       0.004635      -0.010131       0.000425       0.009706              1.779810       2.293900       0.093330      -0.278729       1.546070       0.044176       1.499460          -0.000007
           45              H       2.211954      23.313285      12.432528       0.118857       1.039820 0.77180492E+01  0.75456374E+02                                 1.723541                            1.646982      -1.094811       2.362711                    0.996836       3.552290      10.081777       0.475353       1.317957      -0.700344       0.037833       0.000989       0.013186       0.040077       0.004091       0.006808      -0.006296       0.020982       0.009494      -0.015938       0.002512       0.013426              1.764234       2.327432       0.140037       0.075330       1.484797      -0.069400       1.480473          -0.000016
           46              H       0.894059      22.255401      13.966565       0.114450       1.015092 0.72169667E+01  0.69669638E+02                                 1.720644                            1.609809      -1.056725       2.378784                    0.996888       3.596558      10.280367       0.471185       1.346559      -0.693732       0.018911      -0.011094       0.030685       0.037713       0.002055       0.005167      -0.003440       0.019343       0.018093      -0.013743       0.002191       0.011552              1.771218       1.597519      -0.103136       0.309351       1.553618      -0.363789       2.162518          -0.000015
           47              H       5.282004      22.875197      11.625452       0.111026       1.011659 0.72040229E+01  0.69757444E+02                                 1.730613                            1.617489      -1.281203       2.266526                    0.994768       3.759483      10.886368       0.464464       1.361880      -0.689353      -0.035854      -0.005001      -0.008077       0.037092       0.001455       0.002362      -0.002034       0.013833      -0.002901      -0.007421      -0.000657       0.008078              1.794177       2.464551       0.050358       0.157370       1.446588      -0.078706       1.471393          -0.000010
           48              H       6.584779      23.980375      10.091415       0.114553       0.997674 0.73741968E+01  0.72065101E+02                                 1.741119                            1.659121      -1.254477       2.285741                    0.994683       3.784495      11.130865       0.447737       1.399821      -0.682336      -0.021234       0.011488      -0.029301       0.037966      -0.000688       0.010232      -0.007888       0.013634       0.005764      -0.013475      -0.002233       0.015707              1.772781       1.747259      -0.146306       0.208880       1.598141      -0.350693       1.972942          -0.000005
           49              H       3.497374      10.419540      14.040745       0.117829       0.973706 0.68789511E+01  0.64434760E+02                                 1.562712                            1.487385      -0.865164       2.470454                    0.999330       3.238838       8.594421       0.542191       1.206023      -0.726176      -0.023012       0.004058       0.031481       0.039205      -0.005619      -0.010981       0.003585      -0.008503       0.013858      -0.013884      -0.000442       0.014326              1.570623       1.499777       0.001734      -0.423752       1.365978      -0.030741       1.846114           0.000016
           50              H       4.024167      12.331200      12.883541       0.117662       1.037820 0.76553924E+01  0.74062848E+02                                 1.667097                            1.598459      -1.010008       2.399115                    0.998271       3.411428       9.369100       0.505832       1.251603      -0.715468      -0.015143       0.030537       0.016717       0.037965      -0.006976      -0.014032       0.005378      -0.014665       0.009356      -0.018521       0.000413       0.018107              1.673702       1.410327      -0.176573      -0.124206       2.116289       0.162024       1.494489           0.000015
           51              H       6.033929      10.193028      10.174496       0.114667       1.133021 0.85329765E+01  0.85700767E+02                                 1.827084                            1.732589      -1.340762       2.239804                    0.994479       3.775717      10.926500       0.462275       1.319234      -0.698890       0.021207      -0.009141      -0.030333       0.038123      -0.008025      -0.011346       0.000221       0.000100      -0.003755      -0.013821      -0.000237       0.014058              1.849744       1.632226       0.006181      -0.436176       1.706026      -0.019763       2.210979           0.000005
           52              H       5.633395       8.278880      11.432585       0.117751       0.962521 0.68391120E+01  0.65596484E+02                                 1.702258                            1.598151      -1.209568       2.310842                    0.994721       3.702761      10.793022       0.455993       1.400449      -0.682182       0.017173      -0.032872      -0.012310       0.039077      -0.002942      -0.008596       0.002940      -0.014147      -0.000438      -0.012860       0.002281       0.010579              1.746787       1.514960      -0.299564      -0.101737       2.185750       0.183119       1.539652           0.000003
           53              H       4.559363      15.410266      10.604738       0.110017       1.081898 0.82047357E+01  0.81932007E+02                                 1.795913                            1.716986      -1.351745       2.234611                    0.993171       3.856916      11.278095       0.455215       1.347412      -0.692389      -0.023200       0.014362      -0.026418       0.037979      -0.009622       0.009874       0.000097      -0.003405      -0.007636      -0.014239       0.000352       0.013887              1.806784       1.705079      -0.043386       0.433805       1.710645      -0.060639       2.004630           0.000004
           54              H       5.157921      17.102881      12.037891       0.116107       0.957537 0.67879269E+01  0.65136581E+02                                 1.708964                            1.601062      -1.269703       2.279620                    0.994061       3.778936      11.102753       0.450721       1.416153      -0.678683      -0.014209       0.033347      -0.007214       0.036959      -0.001841       0.008616      -0.001474      -0.015011      -0.003129      -0.013147       0.003870       0.009277              1.760336       1.534368      -0.304681       0.057069       2.266198      -0.077810       1.480441           0.000002
           55              H      -0.088644      14.591339      14.061515       0.116278       0.994591 0.70869398E+01  0.66732053E+02                                 1.570137                            1.497951      -0.901986       2.450672                    0.999031       3.250983       8.587307       0.547851       1.187320      -0.730626       0.026540      -0.009117       0.027878       0.039556      -0.008515       0.009886      -0.002741      -0.005145       0.000180      -0.012912      -0.001246       0.014158              1.574522       1.608519      -0.066700       0.439264       1.370539      -0.027231       1.744507           0.000017
           56              H       6.888100      12.873832      12.666936       0.121097       1.056714 0.78299941E+01  0.76009957E+02                                 1.678662                            1.610928      -0.989584       2.413150                    0.998433       3.346012       9.137995       0.507663       1.242859      -0.718330       0.020292      -0.032770       0.007981       0.039362      -0.011303       0.012364      -0.001667      -0.009681      -0.010908      -0.017806       0.000018       0.017788              1.682887       1.492584      -0.236496       0.087931       2.143130      -0.013835       1.412946           0.000018
           57              H       6.000092      19.514858      25.022317       0.118409       0.986453 0.69263947E+01  0.65927794E+02                                 1.667328                            1.561081      -1.008976       2.406013                    0.997820       3.456538       9.688538       0.487719       1.319395      -0.699955       0.033924       0.019756      -0.001421       0.039283       0.012804       0.003000      -0.003579       0.003478      -0.002768      -0.014113       0.000730       0.013383              1.708794       2.190191       0.417380       0.011897       1.513185      -0.002136       1.423005           0.000003
           58              H       4.674805      19.509879      23.147052       0.120145       1.063693 0.80051234E+01  0.78684788E+02                                 1.732562                            1.665805      -0.970509       2.423721                    0.998462       3.455306       9.713048       0.479371       1.299905      -0.705407       0.016229       0.022811      -0.027922       0.039539       0.011901      -0.001621      -0.012635       0.002279       0.005326      -0.017203      -0.000652       0.017855              1.745867       1.558854       0.136266      -0.120875       1.550585      -0.274724       2.128163           0.000001
           59              H       1.918673      17.361751      25.057923       0.115593       0.984767 0.73688873E+01  0.71886770E+02                                 1.719050                            1.653438      -1.204211       2.312818                    0.994729       3.718600      10.871294       0.451288       1.391250      -0.684464      -0.034364      -0.015840       0.008535       0.038789       0.010402      -0.005203      -0.006330       0.011487       0.007157      -0.013654      -0.001703       0.015357              1.744307       2.082137       0.345721       0.089780       1.586880      -0.012047       1.563903          -0.000004
           60              H       3.188683      17.376686      26.939122       0.106049       0.945238 0.67926661E+01  0.65395160E+02                                 1.707717                            1.611678      -1.341136       2.235752                    0.993402       3.937749      11.705791       0.443663       1.433995      -0.674475      -0.017106      -0.013849       0.030243       0.037404       0.006787      -0.001963      -0.006177       0.020980       0.013684      -0.016197       0.003981       0.012216              1.756952       1.497163       0.134160      -0.202981       1.660712      -0.349717       2.112983          -0.000002
           61              H       4.515500      17.038163      21.915668       0.115839       1.013856 0.74687924E+01  0.72958997E+02                                 1.739165                            1.653777      -1.229228       2.300120                    0.995174       3.692054      10.729605       0.456608       1.373202      -0.688096       0.010043      -0.027739       0.023797       0.037903      -0.010832      -0.003724      -0.007581      -0.001683      -0.000779      -0.015041       0.003076       0.011965              1.773458       1.512803      -0.118174       0.054885       1.770515      -0.434735       2.037055          -0.000000
           62              H       5.982129      17.194979      20.141288       0.120769       1.044624 0.75101067E+01  0.72594665E+02                                 1.703000                            1.604650      -1.035062       2.394087                    0.997771       3.420153       9.510264       0.492835       1.285718      -0.707888       0.032209      -0.022611       0.001291       0.039374      -0.013394      -0.004339      -0.005947      -0.003845      -0.006505      -0.016151       0.001355       0.014796              1.731279       2.134984      -0.415790      -0.034346       1.588230      -0.021172       1.470624           0.000005
           63              H       3.524769      19.865826      18.441088       0.103536       0.990738 0.70124514E+01  0.67957935E+02                                 1.755460                            1.631490      -1.351780       2.232648                    0.992817       3.929891      11.668917       0.444023       1.423411      -0.676648      -0.011826       0.019846      -0.026748       0.035343      -0.006524      -0.000519      -0.008099       0.011574       0.006139      -0.013541       0.004028       0.009513              1.829122       1.488464      -0.167821       0.130107       1.866266      -0.521895       2.132635          -0.000002
           64              H       2.160160      19.758793      20.268878       0.113102       1.036136 0.77899861E+01  0.76807777E+02                                 1.755316                            1.681869      -1.184316       2.315832                    0.995725       3.726500      10.836789       0.456203       1.361693      -0.690389      -0.030603       0.020085      -0.007348       0.037336      -0.010840       0.001516      -0.007127       0.002094      -0.000935      -0.012438      -0.001247       0.013685              1.775070       2.007800      -0.399601      -0.131718       1.682160      -0.033059       1.635249          -0.000002
           65              H       6.205346       9.854505      28.039949       0.110129       1.022721 0.71982516E+01  0.69504693E+02                                 1.725820                            1.603081      -1.240972       2.287879                    0.994496       3.713492      10.646210       0.473810       1.338798      -0.694127      -0.018988      -0.013700       0.027951       0.036462      -0.003214      -0.007785      -0.005437       0.012879       0.002692      -0.012205       0.000549       0.011656              1.791139       1.563482       0.129090      -0.283769       1.754715      -0.497186       2.055219          -0.000012
           66              H       4.932241      11.372881      26.924286       0.115843       1.024199 0.76118252E+01  0.73994036E+02                                 1.694698                            1.626552      -0.977640       2.416093                    0.998305       3.486639       9.795081       0.483415       1.303402      -0.703871      -0.035124      -0.000896       0.015220       0.038290      -0.001139      -0.010922      -0.008431       0.020342       0.005154      -0.016778      -0.000895       0.017673              1.724527       2.165438      -0.229630      -0.187229       1.558566      -0.054677       1.449576          -0.000017
           67              H       0.360287      12.201764      24.467452       0.114745       0.996412 0.72816125E+01  0.70648650E+02                                 1.718135                            1.632329      -1.049539       2.383559                    0.996574       3.645971      10.544138       0.460056       1.372205      -0.688532       0.019284       0.016342      -0.029762       0.039047       0.000627      -0.010647      -0.005883       0.008055      -0.001976      -0.011576      -0.002237       0.013813              1.755499       1.678397       0.134742      -0.188726       1.725941      -0.398795       1.862158          -0.000004
           68              H       1.647483      10.596269      25.500034       0.116198       1.041191 0.75197440E+01  0.73226081E+02                                 1.735240                            1.631624      -1.236164       2.295179                    0.995496       3.636819      10.386810       0.473778       1.327603      -0.697299       0.033474      -0.007982      -0.014867       0.037487      -0.004464      -0.006541      -0.003074       0.009911       0.004636      -0.010131       0.000425       0.009706              1.779810       2.293899      -0.093330      -0.278729       1.546070      -0.044176       1.499459          -0.000007
           69              H       5.770806      14.023815      27.268480       0.118857       1.039821 0.77180537E+01  0.75456431E+02                                 1.723541                            1.646982      -1.094812       2.362710                    0.996836       3.552291      10.081782       0.475353       1.317957      -0.700344       0.037833      -0.000989       0.013186       0.040077      -0.004091       0.006808       0.006296       0.020982       0.009494      -0.015938       0.002512       0.013426              1.764235       2.327433      -0.140037       0.075330       1.484798       0.069401       1.480474          -0.000016
           70              H       4.452911      15.081699      28.802517       0.114450       1.015092 0.72169661E+01  0.69669632E+02                                 1.720644                            1.609810      -1.056726       2.378784                    0.996888       3.596558      10.280368       0.471185       1.346560      -0.693732       0.018911       0.011094       0.030685       0.037713      -0.002055       0.005167       0.003440       0.019343       0.018093      -0.013743       0.002191       0.011552              1.771218       1.597519       0.103136       0.309351       1.553618       0.363789       2.162519          -0.000015
           71              H       1.280856      14.461903      26.461404       0.111026       1.011659 0.72040221E+01  0.69757436E+02                                 1.730613                            1.617489      -1.281203       2.266526                    0.994768       3.759483      10.886369       0.464463       1.361881      -0.689353      -0.035854       0.005001      -0.008077       0.037092      -0.001455       0.002362       0.002034       0.013833      -0.002901      -0.007421      -0.000657       0.008078              1.794178       2.464551      -0.050358       0.157370       1.446588       0.078706       1.471393          -0.000009
           72              H       2.583631      13.356725      24.927367       0.114553       0.997674 0.73742013E+01  0.72065154E+02                                 1.741120                            1.659121      -1.254477       2.285741                    0.994683       3.784496      11.130868       0.447737       1.399821      -0.682336      -0.021234      -0.011488      -0.029301       0.037966       0.000688       0.010232       0.007888       0.013634       0.005764      -0.013475      -0.002233       0.015707              1.772781       1.747259       0.146306       0.208880       1.598142       0.350693       1.972942          -0.000005
           73              H       7.056226       2.026160      28.876697       0.117829       0.973707 0.68789533E+01  0.64434781E+02                                 1.562711                            1.487384      -0.865164       2.470454                    0.999330       3.238839       8.594422       0.542192       1.206022      -0.726176      -0.023012      -0.004058       0.031481       0.039205       0.005619      -0.010981      -0.003585      -0.008503       0.013858      -0.013884      -0.000442       0.014326              1.570623       1.499777      -0.001734      -0.423751       1.365978       0.030741       1.846113           0.000016
           74              H       0.023019       0.114500      27.719493       0.117662       1.037820 0.76553928E+01  0.74062859E+02                                 1.667098                            1.598459      -1.010008       2.399115                    0.998271       3.411428       9.369103       0.505832       1.251604      -0.715468      -0.015143      -0.030537       0.016717       0.037965       0.006976      -0.014032      -0.005378      -0.014665       0.009356      -0.018521       0.000413       0.018107              1.673702       1.410328       0.176573      -0.124206       2.116290      -0.162024       1.494489           0.000015
           75              H       2.032781       2.252672      25.010448       0.114667       1.133021 0.85329817E+01  0.85700833E+02                                 1.827085                            1.732590      -1.340762       2.239804                    0.994479       3.775718      10.926504       0.462275       1.319234      -0.698890       0.021207       0.009141      -0.030333       0.038123       0.008025      -0.011346      -0.000221       0.000100      -0.003755      -0.013821      -0.000237       0.014058              1.849745       1.632227      -0.006181      -0.436176       1.706027       0.019763       2.210980           0.000005
           76              H       1.632247       4.166820      26.268537       0.117751       0.962522 0.68391160E+01  0.65596529E+02                                 1.702258                            1.598152      -1.209568       2.310842                    0.994721       3.702762      10.793024       0.455993       1.400449      -0.682182       0.017173       0.032872      -0.012310       0.039077       0.002942      -0.008596      -0.002940      -0.014147      -0.000438      -0.012860       0.002281       0.010579              1.746788       1.514960       0.299564      -0.101737       2.185751      -0.183119       1.539652           0.000003
           77              H       0.558215      21.926834      25.440690       0.110017       1.081897 0.82047304E+01  0.81931945E+02                                 1.795912                            1.716986      -1.351745       2.234611                    0.993171       3.856915      11.278093       0.455215       1.347412      -0.692389      -0.023200      -0.014362      -0.026418       0.037979       0.009622       0.009874      -0.000097      -0.003405      -0.007636      -0.014239       0.000352       0.013887              1.806784       1.705079       0.043386       0.433805       1.710644       0.060639       2.004629           0.000004
           78              H       1.156773      20.234219      26.873843       0.116107       0.957537 0.67879270E+01  0.65136582E+02                                 1.708964                            1.601062      -1.269703       2.279620                    0.994061       3.778936      11.102753       0.450721       1.416153      -0.678683      -0.014209      -0.033347      -0.007215       0.036959       0.001841       0.008616       0.001474      -0.015011      -0.003129      -0.013147       0.003870       0.009277              1.760336       1.534368       0.304681       0.057069       2.266198       0.077810       1.480441           0.000002
           79              H       3.470208      22.745761      28.897467       0.116278       0.994591 0.70869398E+01  0.66732051E+02                                 1.570137                            1.497951      -0.901986       2.450672                    0.999031       3.250983       8.587306       0.547851       1.187319      -0.730626       0.026540       0.009117       0.027878       0.039556       0.008515       0.009886       0.002741      -0.005145       0.000180      -0.012913      -0.001246       0.014158              1.574521       1.608519       0.066701       0.439264       1.370539       0.027232       1.744506           0.000018
           80              H       2.886952      24.463268      27.502888       0.121097       1.056714 0.78299886E+01  0.76009892E+02                                 1.678662                            1.610927      -0.989584       2.413150                    0.998433       3.346011       9.137992       0.507663       1.242859      -0.718330       0.020292       0.032770       0.007981       0.039362       0.011303       0.012364       0.001667      -0.009681      -0.010908      -0.017806       0.000018       0.017788              1.682886       1.492584       0.236496       0.087931       2.143129       0.013835       1.412946           0.000018
           81              H       4.676464       7.069158      19.485539       0.118409       0.986453 0.69263941E+01  0.65927789E+02                                 1.667328                            1.561081      -1.008976       2.406013                    0.997820       3.456538       9.688539       0.487719       1.319396      -0.699955      -0.033924       0.019756       0.001421       0.039283      -0.012804       0.003000       0.003579       0.003478      -0.002768      -0.014113       0.000730       0.013383              1.708794       2.190191      -0.417380       0.011897       1.513185       0.002136       1.423005           0.000003
           82              H       6.001751       7.064179      21.360804       0.120145       1.063693 0.80051190E+01  0.78684737E+02                                 1.732562                            1.665805      -0.970509       2.423721                    0.998462       3.455305       9.713046       0.479371       1.299906      -0.705407      -0.016229       0.022811       0.027922       0.039539      -0.011901      -0.001621       0.012635       0.002279       0.005326      -0.017203      -0.000652       0.017855              1.745867       1.558854      -0.136265      -0.120875       1.550585       0.274724       2.128163           0.000001
           83              H       1.197883       4.916051      19.449933       0.115593       0.984768 0.73688917E+01  0.71886822E+02                                 1.719051                            1.653438      -1.204211       2.312818                    0.994729       3.718601      10.871297       0.451288       1.391250      -0.684464       0.034364      -0.015840      -0.008535       0.038789      -0.010402      -0.005203       0.006330       0.011487       0.007157      -0.013654      -0.001703       0.015357              1.744307       2.082138      -0.345721       0.089780       1.586880       0.012047       1.563903          -0.000004
           84              H      -0.072127       4.930986      17.568734       0.106049       0.945238 0.67926661E+01  0.65395160E+02                                 1.707717                            1.611678      -1.341136       2.235752                    0.993402       3.937749      11.705791       0.443663       1.433995      -0.674475       0.017106      -0.013849      -0.030243       0.037404      -0.006787      -0.001963       0.006177       0.020980       0.013684      -0.016197       0.003981       0.012216              1.756952       1.497163      -0.134160      -0.202981       1.660712       0.349717       2.112983          -0.000002
           85              H       6.161056       4.592463      22.592188       0.115839       1.013855 0.74687866E+01  0.72958931E+02                                 1.739164                            1.653776      -1.229228       2.300120                    0.995174       3.692053      10.729604       0.456607       1.373203      -0.688095      -0.010043      -0.027739      -0.023797       0.037903       0.010832      -0.003724       0.007581      -0.001683      -0.000779      -0.015041       0.003076       0.011965              1.773457       1.512803       0.118174       0.054885       1.770515       0.434735       2.037055          -0.000000
           86              H       4.694427       4.749279      24.366568       0.120768       1.044624 0.75101095E+01  0.72594702E+02                                 1.703001                            1.604650      -1.035063       2.394087                    0.997771       3.420154       9.510269       0.492835       1.285718      -0.707888      -0.032209      -0.022611      -0.001291       0.039374       0.013394      -0.004339       0.005947      -0.003845      -0.006505      -0.016151       0.001355       0.014796              1.731280       2.134985       0.415791      -0.034346       1.588231       0.021172       1.470624           0.000005
           87              H      -0.408213       7.420126      26.066768       0.103536       0.990738 0.70124512E+01  0.67957931E+02                                 1.755460                            1.631490      -1.351780       2.232648                    0.992817       3.929891      11.668916       0.444023       1.423411      -0.676648       0.011826       0.019846       0.026748       0.035343       0.006524      -0.000519       0.008099       0.011574       0.006139      -0.013541       0.004028       0.009513              1.829121       1.488464       0.167821       0.130107       1.866266       0.521895       2.132635          -0.000002
           88              H       0.956396       7.313093      24.238978       0.113102       1.036136 0.77899855E+01  0.76807771E+02                                 1.755316                            1.681869      -1.184316       2.315832                    0.995725       3.726500      10.836790       0.456203       1.361693      -0.690389       0.030603       0.020085       0.007348       0.037336       0.010840       0.001516       0.007127       0.002094      -0.000935      -0.012438      -0.001247       0.013685              1.775070       2.007800       0.399601      -0.131718       1.682160       0.033059       1.635250          -0.000002
           89              H       4.471210      22.300205      16.467907       0.110130       1.022721 0.71982479E+01  0.69504653E+02                                 1.725820                            1.603081      -1.240972       2.287880                    0.994496       3.713491      10.646209       0.473809       1.338799      -0.694127       0.018988      -0.013700      -0.027951       0.036462       0.003214      -0.007785       0.005437       0.012879       0.002692      -0.012205       0.000549       0.011656              1.791138       1.563482      -0.129090      -0.283769       1.754714       0.497186       2.055219          -0.000012
           90              H       5.744315      23.818581      17.583570       0.115843       1.024199 0.76118257E+01  0.73994040E+02                                 1.694698                            1.626552      -0.977639       2.416093                    0.998305       3.486639       9.795080       0.483415       1.303402      -0.703871       0.035124      -0.000896      -0.015220       0.038290       0.001139      -0.010922       0.008431       0.020342       0.005154      -0.016778      -0.000895       0.017673              1.724527       2.165438       0.229630      -0.187229       1.558566       0.054677       1.449576          -0.000017
           91              H       2.756269      24.647464      20.040404       0.114745       0.996411 0.72816074E+01  0.70648594E+02                                 1.718135                            1.632329      -1.049539       2.383559                    0.996574       3.645970      10.544138       0.460056       1.372206      -0.688532      -0.019284       0.016342       0.029762       0.039047      -0.000627      -0.010647       0.005883       0.008055      -0.001976      -0.011576      -0.002237       0.013813              1.755499       1.678397      -0.134742      -0.188726       1.725941       0.398795       1.862158          -0.000004
           92              H       1.469073      23.041969      19.007822       0.116197       1.041191 0.75197425E+01  0.73226064E+02                                 1.735240                            1.631624      -1.236164       2.295179                    0.995496       3.636819      10.386811       0.473778       1.327604      -0.697299      -0.033474      -0.007982       0.014867       0.037487       0.004464      -0.006541       0.003074       0.009911       0.004635      -0.010131       0.000425       0.009706              1.779810       2.293900       0.093330      -0.278729       1.546070       0.044176       1.499460          -0.000007
           93              H       4.905750       1.578115      17.239376       0.118857       1.039821 0.77180542E+01  0.75456435E+02                                 1.723541                            1.646982      -1.094812       2.362710                    0.996836       3.552291      10.081781       0.475353       1.317957      -0.700344      -0.037833      -0.000989      -0.013186       0.040077       0.004091       0.006808      -0.006296       0.020982       0.009494      -0.015938       0.002512       0.013426              1.764235       2.327433       0.140037       0.075330       1.484798      -0.069401       1.480474          -0.000016
           94              H       6.223645       2.635999      15.705339       0.114450       1.015091 0.72169623E+01  0.69669589E+02                                 1.720644                            1.609809      -1.056726       2.378784                    0.996888       3.596557      10.280366       0.471185       1.346560      -0.693732      -0.018911       0.011094      -0.030685       0.037713       0.002055       0.005167      -0.003440       0.019343       0.018093      -0.013743       0.002191       0.011552              1.771218       1.597519      -0.103136       0.309351       1.553618      -0.363789       2.162518          -0.000015
           95              H       1.835700       2.016203      18.046452       0.111026       1.011659 0.72040229E+01  0.69757444E+02                                 1.730613                            1.617489      -1.281202       2.266526                    0.994768       3.759483      10.886368       0.464464       1.361880      -0.689353       0.035854       0.005001       0.008077       0.037092       0.001455       0.002362      -0.002034       0.013833      -0.002901      -0.007421      -0.000657       0.008078              1.794177       2.464551       0.050358       0.157370       1.446588      -0.078706       1.471393          -0.000009
           96              H       0.532925       0.911025      19.580489       0.114553       0.997674 0.73741968E+01  0.72065101E+02                                 1.741119                            1.659121      -1.254477       2.285741                    0.994683       3.784495      11.130865       0.447737       1.399821      -0.682336       0.021234      -0.011488       0.029301       0.037966      -0.000688       0.010232      -0.007888       0.013634       0.005764      -0.013475      -0.002233       0.015707              1.772781       1.747259      -0.146306       0.208880       1.598141      -0.350693       1.972942          -0.000005
           97              H       3.620330      14.471860      15.631159       0.117829       0.973707 0.68789544E+01  0.64434793E+02                                 1.562711                            1.487384      -0.865164       2.470454                    0.999330       3.238839       8.594422       0.542192       1.206022      -0.726176       0.023012      -0.004058      -0.031481       0.039205      -0.005619      -0.010981       0.003585      -0.008503       0.013858      -0.013884      -0.000442       0.014326              1.570623       1.499777       0.001734      -0.423751       1.365978      -0.030741       1.846113           0.000016
           98              H       3.093537      12.560200      16.788363       0.117662       1.037820 0.76553930E+01  0.74062860E+02                                 1.667097                            1.598459      -1.010008       2.399115                    0.998271       3.411428       9.369102       0.505832       1.251604      -0.715468       0.015143      -0.030537      -0.016717       0.037965      -0.006976      -0.014032       0.005378      -0.014665       0.009356      -0.018521       0.000413       0.018107              1.673702       1.410328      -0.176573      -0.124206       2.116289       0.162024       1.494489           0.000015
           99              H       1.083775      14.698372      19.497408       0.114667       1.133022 0.85329829E+01  0.85700843E+02                                 1.827085                            1.732589      -1.340762       2.239804                    0.994479       3.775718      10.926502       0.462275       1.319233      -0.698890      -0.021207       0.009141       0.030333       0.038123      -0.008025      -0.011346       0.000221       0.000100      -0.003755      -0.013821      -0.000237       0.014058              1.849744       1.632227       0.006181      -0.436176       1.706027      -0.019763       2.210980           0.000005
          100              H       1.484309      16.612520      18.239319       0.117751       0.962521 0.68391129E+01  0.65596492E+02                                 1.702258                            1.598151      -1.209568       2.310842                    0.994721       3.702761      10.793021       0.455993       1.400449      -0.682182      -0.017173       0.032872       0.012310       0.039077      -0.002942      -0.008596       0.002940      -0.014147      -0.000438      -0.012860       0.002281       0.010579              1.746787       1.514960      -0.299564      -0.101737       2.185750       0.183119       1.539652           0.000003
          101              H       2.558341       9.481134      19.067166       0.110017       1.081897 0.82047317E+01  0.81931961E+02                                 1.795913                            1.716986      -1.351744       2.234611                    0.993171       3.856915      11.278093       0.455215       1.347412      -0.692389       0.023200      -0.014362       0.026418       0.037979      -0.009622       0.009874       0.000097      -0.003405      -0.007636      -0.014239       0.000352       0.013887              1.806784       1.705079      -0.043386       0.433805       1.710644      -0.060639       2.004630           0.000004
          102              H       1.959783       7.788519      17.634013       0.116107       0.957537 0.67879252E+01  0.65136564E+02                                 1.708964                            1.601062      -1.269703       2.279620                    0.994061       3.778936      11.102755       0.450721       1.416154      -0.678683       0.014209      -0.033347       0.007215       0.036959      -0.001841       0.008616      -0.001474      -0.015011      -0.003129      -0.013147       0.003870       0.009277              1.760336       1.534369      -0.304681       0.057069       2.266198      -0.077810       1.480441           0.000002
          103              H       7.206348      10.300061      15.610389       0.116278       0.994590 0.70869349E+01  0.66731994E+02                                 1.570136                            1.497950      -0.901985       2.450673                    0.999031       3.250982       8.587303       0.547851       1.187319      -0.730626      -0.026540       0.009117      -0.027878       0.039556      -0.008515       0.009886      -0.002741      -0.005145       0.000180      -0.012913      -0.001246       0.014158              1.574521       1.608518      -0.066700       0.439264       1.370538      -0.027231       1.744506           0.000017
          104              H       0.229604      12.017568      17.004968       0.121097       1.056714 0.78299930E+01  0.76009941E+02                                 1.678662                            1.610927      -0.989584       2.413150                    0.998433       3.346012       9.137994       0.507663       1.242859      -0.718330      -0.020292       0.032770      -0.007981       0.039362      -0.011303       0.012364      -0.001667      -0.009681      -0.010908      -0.017806       0.000018       0.017788              1.682887       1.492584      -0.236496       0.087931       2.143130      -0.013835       1.412946           0.000018
          105              C       1.447933       6.491677       2.370785       0.620449      23.511274 0.24898895E+03  0.51499434E+04                                 7.579562                            5.599441       0.064795       2.081109                    0.999690      22.047746      61.676803       0.627109       0.472216      -1.019731      -0.028327       0.006206      -0.057554       0.064447      -0.006166      -0.038312       0.017996      -0.158708      -0.147690      -0.090710      -0.016071       0.106781              8.919428      10.893146       0.725631       2.924818       4.404168      -0.533033      11.460970          -0.000000
          106              C       2.336681       6.446873       3.507219      -0.033839      34.662150 0.42787130E+03  0.99553811E+04                                 9.213507                            6.882197       0.157260       2.066665                    0.999377      26.844292      75.187667       0.634146       0.415119      -1.071862       0.037499       0.007650       0.032221       0.050029      -0.002463      -0.009245       0.006322       0.007808       0.007572      -0.009566      -0.004322       0.013888             10.807744      11.574821       1.758228       4.114745       6.052410      -1.335127      14.796000          -0.000007
          107              C       1.935069       5.819609       4.634751      -0.075843      30.663153 0.39805582E+03  0.91816654E+04                                 8.592596                            6.713406       0.099361       2.018920                    0.999743      28.345284      81.508496       0.625397       0.424593      -1.055877       0.021196       0.010168       0.019723       0.030686      -0.003670      -0.009391       0.009231      -0.018261      -0.081569      -0.030959       0.005190       0.025768              9.550172       9.889620       1.827280       2.533010       5.809832      -1.274708      12.951065           0.000001
          108              C       2.728650       5.834544       5.765251      -0.135305      31.672141 0.43230503E+03  0.10194551E+05                                 8.806663                            7.016180       0.081394       2.007350                    0.999352      29.438815      86.006052       0.608255       0.427014      -1.052828      -0.023012      -0.001563      -0.031860       0.039333      -0.004287      -0.017975      -0.008750      -0.032029      -0.015034      -0.029360       0.007837       0.021523              9.758822      10.641770       2.010684       3.507872       5.816651      -0.451335      12.818045          -0.000001
          109              C       3.940164       6.506612       5.788988       0.106336      34.037870 0.44348196E+03  0.10523166E+05                                 9.531345                            7.275944      -0.433270       1.868379                    0.998763      27.594253      80.819554       0.576636       0.447645      -1.040671       0.026956       0.003566       0.042268       0.050258      -0.012215       0.033121       0.008037       0.017580       0.107876      -0.041298      -0.012193       0.053492             11.189009      10.553357       1.852488       3.192839       6.401616      -1.327377      16.612054          -0.000004
          110              C       4.370278       7.106495       4.625850      -0.145077      32.754526 0.44081323E+03  0.10488254E+05                                 9.103118                            7.141348      -0.117028       1.942770                    0.998607      30.049989      89.355224       0.593363       0.433847      -1.044429      -0.012398      -0.008427      -0.024972       0.029126      -0.002180      -0.023063       0.007873       0.007426      -0.082885      -0.038184       0.009531       0.028653             10.272641       9.309617       1.462642       2.633157       6.284142      -1.673077      15.224164          -0.000006
          111              C       3.618901       7.099027       3.504252      -0.065672      32.119400 0.44502219E+03  0.10602822E+05                                 9.065192                            7.251574      -0.164530       1.937567                    0.998350      29.258128      86.771841       0.580166       0.443113      -1.039981      -0.005089      -0.017065       0.024688       0.030440      -0.010546      -0.022165       0.004378       0.002942      -0.043522      -0.028010       0.000102       0.027908             10.130057      10.579481       1.926777       2.777436       6.567586      -1.030131      13.243104          -0.000006
          112              C       4.773471       6.491677       7.094552      -0.312871      37.295843 0.51552205E+03  0.12692637E+05                                11.044139                            8.637596      -0.534705       1.815458                    0.995812      32.095598      95.532695       0.458386       0.542712      -0.992460      -0.090438      -0.008864       0.001183       0.090879       0.002329      -0.000280      -0.018043       0.050176       0.109908      -0.047376       0.006844       0.040532             13.093725      11.958013       0.019495      -0.341745      10.299456       0.992079      17.023705          -0.000005
          113              C       5.730736       5.254575       6.981799       0.697514      20.079202 0.28304813E+03  0.60284068E+04                                 6.891594                            6.051603      -0.291022       1.960693                    0.999265      22.061291      62.062350       0.592723       0.485190      -1.015648       0.041205      -0.061969      -0.007612       0.074806       0.017269      -0.002844      -0.001657       0.025770       0.064103      -0.032231       0.009920       0.022311              7.292463       7.404098      -0.809952      -0.407662       7.261525       0.431564       7.211765           0.000001
          114              C       5.609261       7.795986       7.219174       0.695827      20.012481 0.27933340E+03  0.59438471E+04                                 6.928004                            6.048247      -0.329602       1.946085                    0.999427      22.264032      63.094167       0.586130       0.491097      -1.010165       0.034619       0.065204       0.007007       0.074156      -0.015068      -0.003281      -0.002131       0.037678       0.070228      -0.035990       0.011929       0.024061              7.394820       7.654559       0.904414       0.225619       7.386135       0.189650       7.143765          -0.000000
          115              C       3.888253       6.439405       8.358575       0.108431      34.131826 0.43135580E+03  0.10159379E+05                                 9.492758                            7.126895      -0.453745       1.862264                    0.998805      27.378991      79.753202       0.588950       0.441567      -1.044784       0.026048      -0.000280      -0.046213       0.053049       0.013472      -0.032992       0.007600       0.030749       0.107949      -0.044012      -0.010894       0.054906             11.289916       9.978039      -1.777014      -3.732466       7.310118      -2.234747      16.581592          -0.000002
          116              C       2.776451       7.250865       8.441657      -0.141835      32.750317 0.44643769E+03  0.10622078E+05                                 9.038578                            7.151115      -0.020889       1.973206                    0.999021      29.775147      87.626058       0.599294       0.429554      -1.050353      -0.018922       0.000790       0.031252       0.036542       0.002602       0.019218      -0.003558      -0.031931      -0.014762      -0.029285       0.010325       0.018960             10.096345      10.452736      -1.873480      -3.985972       6.933597      -1.304972      12.902702          -0.000002
          117              C       1.912075       7.183658       9.524681      -0.078854      31.417706 0.40695427E+03  0.94291460E+04                                 8.708476                            6.770258       0.092395       2.013729                    0.999686      28.504839      81.873184       0.625869       0.422373      -1.058361       0.024145      -0.011318      -0.015665       0.030927      -0.004499       0.009125       0.007666      -0.018171      -0.062698      -0.025845       0.004472       0.021374              9.784396       9.726361      -1.419406      -3.042863       6.559803      -2.323992      13.067025           0.000003
          118              C       2.203133       6.362242      10.589903      -0.033224      35.355633 0.43244910E+03  0.10068608E+05                                 9.309165                            6.887049       0.143904       2.058588                    0.999418      26.858345      74.763697       0.639601       0.411304      -1.076482       0.029768       0.003845      -0.033503       0.044982      -0.000031       0.009290       0.004897       0.012671       0.008592      -0.010750      -0.002986       0.013736             11.091015      11.245933      -1.381915      -4.695598       6.915779      -2.485709      15.111333          -0.000006
          119              C       3.369858       5.585630      10.524624      -0.076333      32.835619 0.43408345E+03  0.10264272E+05                                 9.130440                            7.097359      -0.097347       1.953569                    0.999027      29.210086      85.924915       0.595250       0.435163      -1.046101       0.006807       0.019581      -0.025944       0.033210       0.013362       0.021075       0.001206      -0.005835      -0.025720      -0.026976       0.001571       0.025405             10.381283      10.154491      -1.896475      -3.402406       7.387282      -2.067600      13.602078          -0.000007
          120              C       4.182335       5.647859       9.423797      -0.144195      33.878305 0.43281272E+03  0.10242344E+05                                 9.292978                            7.057575      -0.068426       1.958407                    0.998912      29.865133      88.325833       0.599742       0.431561      -1.046679      -0.017553       0.007500       0.035233       0.040071       0.003416       0.025018       0.014366       0.006856      -0.069418      -0.038384       0.006851       0.031533             10.732561       9.088347      -1.375964      -3.429168       7.242198      -2.888304      15.867137          -0.000005
          121              C       1.262272       6.220361      11.732271       0.626735      22.903560 0.23986749E+03  0.49184155E+04                                 7.468331                            5.508496       0.043659       2.080214                    0.999720      21.843474      60.970742       0.629689       0.474380      -1.017902      -0.026021      -0.015487       0.057663       0.065130       0.022715       0.041286       0.038482      -0.155699      -0.133461      -0.092106      -0.023830       0.115936              8.820662      10.381511      -0.828657      -2.689861       4.805880      -1.497446      11.274596           0.000001
          122              C       5.957138      15.828441       2.088902       0.609053      23.409466 0.24798251E+03  0.51294566E+04                                 7.585930                            5.606190       0.025649       2.067132                    0.999692      22.242287      62.442276       0.623031       0.475276      -1.016990      -0.031770       0.036820      -0.043306       0.065119       0.058687       0.013102       0.071758      -0.043159       0.068238      -0.085910      -0.020947       0.106857              9.074135       9.194142      -2.853764       0.707916       9.588456      -3.910077       8.439808          -0.000016
          123              C       6.807205      14.827807       2.777290      -0.035697      35.805110 0.42763201E+03  0.99256640E+04                                 9.363026                            6.826856       0.118713       2.048713                    0.999399      26.856274      74.569941       0.645675       0.408698      -1.078514       0.025514      -0.031207       0.023620       0.046720      -0.000302      -0.002756       0.006437       0.003338       0.010386      -0.007456      -0.000654       0.008110             11.400492      11.426314      -4.140049       0.970756      13.005230      -5.591385       9.769931          -0.000017
          124              C       0.556785      14.578893       2.358916      -0.083776      32.840682 0.41683559E+03  0.97273304E+04                                 9.026787                            6.889434       0.084276       2.010866                    0.999663      28.736309      83.143755       0.614672       0.427006      -1.054271       0.006655      -0.019654       0.024317       0.031967       0.018278      -0.007812       0.014862       0.007619       0.032181      -0.030625       0.011658       0.018967             10.430079      11.085471      -3.675491       0.257722      11.342416      -4.406422       8.862348          -0.000032
          125              C       1.309594      13.657911       3.029501      -0.127929      32.369386 0.41007311E+03  0.95476591E+04                                 8.923773                            6.816418       0.040470       1.997233                    0.999536      29.050097      84.451228       0.619139       0.424896      -1.053677      -0.021569       0.028295      -0.011948       0.037531       0.014489      -0.010768       0.025302       0.014530      -0.010481      -0.036837       0.015210       0.021626             10.320167      10.015089      -3.618653       0.640165      11.952924      -5.015537       8.992488          -0.000026
          126              C       0.854033      12.936061       4.073952       0.108181      34.248840 0.43355176E+03  0.10215346E+05                                 9.490008                            7.133483      -0.433719       1.869452                    0.998692      27.303981      79.329729       0.590609       0.440143      -1.046521       0.035042      -0.034200       0.023902       0.054488      -0.037460       0.027678      -0.009476      -0.022517      -0.045178      -0.043845      -0.011456       0.055302             11.326295      13.209031      -4.491410       0.545276      11.611557      -4.327092       9.158296          -0.000010
          127              C       7.108944      13.172529       4.495293      -0.145386      34.098786 0.45528866E+03  0.10886125E+05                                 9.301712                            7.231536      -0.042369       1.964304                    0.998817      29.967666      88.414215       0.594722       0.430730      -1.049620      -0.019754       0.027823      -0.010437       0.035683       0.023517      -0.013404       0.008553      -0.018346       0.063992      -0.040025       0.014556       0.025469             10.591806      13.033305      -3.502387       0.176736      10.625808      -3.621225       8.116306          -0.000012
          128              C       6.329901      14.128359       3.860315      -0.080465      32.425650 0.41925902E+03  0.98091408E+04                                 8.964798                            6.927499       0.019683       1.990933                    0.999580      28.846952      83.880284       0.609896       0.429242      -1.051707       0.032623      -0.007927       0.003489       0.033753       0.005115      -0.001628       0.024254       0.003493       0.001584      -0.025885       0.002088       0.023797             10.209982      10.371509      -2.337569      -0.084069      11.343848      -4.628593       8.914589          -0.000017
          129              C       1.806517      11.940405       4.789045      -0.322628      36.842757 0.50545200E+03  0.12402475E+05                                11.042718                            8.627320      -0.565881       1.803457                    0.996224      32.267564      96.362710       0.452038       0.552209      -0.986652      -0.001530       0.021892      -0.088361       0.091045      -0.036356      -0.011764      -0.004565       0.048234       0.005324      -0.046451       0.002089       0.044362             13.068217      12.455459      -2.184651       0.052393      14.380098      -0.106496      12.369094          -0.000008
          130              C       1.071783      10.753085       5.441827       0.704941      19.965098 0.27037431E+03  0.57139470E+04                                 6.954559                            5.971496      -0.380963       1.931973                    0.999406      22.143579      62.804830       0.586007       0.494575      -1.007073      -0.034759      -0.056977       0.024440       0.071077      -0.020648       0.008849       0.012527       0.017354       0.031448      -0.033039       0.015761       0.017278              7.534309       7.537175       0.459253      -0.359882       8.022217      -0.831739       7.043535          -0.000004
          131              C       2.528185      12.741908       5.875037       0.701019      20.043167 0.27758661E+03  0.59041251E+04                                 6.966953                            6.039861      -0.352318       1.941633                    0.999594      22.221752      63.194806       0.584336       0.492818      -1.008136       0.034802       0.041309       0.044327       0.069875      -0.013444      -0.014528      -0.016296       0.010885      -0.000080      -0.030134       0.012635       0.017499              7.468192       7.369624       0.217776       0.782156       6.773726       0.647459       8.261227          -0.000002
          132              C       2.782830      11.293228       3.753496       0.102177      34.086049 0.45545425E+03  0.10863426E+05                                 9.490230                            7.348722      -0.454677       1.859391                    0.998546      27.697919      80.942773       0.577529       0.444642      -1.043962      -0.033905       0.024150       0.028696       0.050559      -0.031623      -0.037194       0.018914      -0.003093       0.003805      -0.041372      -0.017537       0.058909             11.071317      14.145046      -3.178402      -1.874459       8.375225       3.757390      10.693680          -0.000009
          133              C       2.257669      10.777976       2.569587      -0.135181      32.129240 0.43550019E+03  0.10299683E+05                                 8.916339                            7.064656      -0.035469       1.971534                    0.999009      29.568570      86.808961       0.602623       0.429759      -1.050035       0.019157      -0.019277      -0.022478       0.035269       0.009713       0.016054      -0.014859       0.000770      -0.050818      -0.032321       0.013981       0.018339             10.010511      10.879169      -2.618077      -1.637505       8.436651       4.330970      10.715714          -0.000026
          134              C       3.042500      10.148224       1.649758      -0.078237      30.946989 0.40345841E+03  0.93595838E+04                                 8.692866                            6.802191      -0.006851       1.984769                    0.999560      28.683746      83.352516       0.613929       0.430061      -1.050044      -0.008964       0.009624       0.026872       0.029918       0.011353       0.015359      -0.016270      -0.014319       0.009169      -0.029429       0.008531       0.020898              9.797294      11.720583      -2.543849      -1.212195       7.720803       3.565268       9.950495          -0.000033
          135              C       4.376547      10.011321       1.872297      -0.034739      34.286828 0.42808515E+03  0.99439917E+04                                 9.085356                            6.834736       0.067266       2.030866                    0.999295      26.973076      75.051287       0.644364       0.409208      -1.077616      -0.034329       0.020311       0.027026       0.048181       0.007088       0.005088       0.001943      -0.008256       0.029151      -0.013593       0.001396       0.012198             10.738622      12.628783      -3.103849      -1.965805       8.873191       4.515786      10.713891          -0.000021
          136              C       4.925988      10.529062       3.050272      -0.087889      32.459459 0.43794011E+03  0.10385006E+05                                 9.056484                            7.149581      -0.123114       1.943024                    0.998993      29.453373      86.944846       0.590115       0.437701      -1.043916      -0.030863       0.003678       0.009275       0.032436       0.003121       0.006264      -0.025234      -0.014039      -0.053313      -0.032685       0.003281       0.029404             10.136599      11.624368      -1.532227      -0.952743       8.258320       4.205171      10.527109          -0.000023
          137              C       4.150896      11.176239       3.976035      -0.150318      33.615055 0.45994709E+03  0.11048996E+05                                 9.232340                            7.287562      -0.109376       1.939912                    0.998408      30.390740      90.498265       0.588848       0.433000      -1.046016       0.020225      -0.019969      -0.019849       0.034667       0.007379       0.021143      -0.015235      -0.028028       0.035632      -0.034874       0.006319       0.028555             10.381560      13.767778      -2.230611      -1.463325       7.817368       3.500104       9.559534          -0.000015
          138              C       5.312538       9.209818       1.005878       0.607490      23.111714 0.24928180E+03  0.51561728E+04                                 7.480417                            5.601954       0.055918       2.076535                    0.999686      22.198049      62.045496       0.627263       0.472085      -1.020068       0.035080      -0.027185      -0.049187       0.066249       0.041902       0.007098      -0.084355      -0.073890       0.077383      -0.091062      -0.022046       0.113108              8.803108      10.263057      -1.796843      -1.442826       7.460820       3.483631       8.685448          -0.000019
          139              C       6.930616      20.363654       1.192811       0.643875      20.889964 0.22544283E+03  0.45853974E+04                                 7.169055                            5.435815      -0.231009       1.993112                    0.999256      22.043332      62.782696       0.612691       0.491501      -1.001465      -0.004103      -0.055886      -0.026277       0.061892      -0.004670       0.070142      -0.055090       0.086997       0.041144      -0.091685      -0.015027       0.106712              8.280617       6.530214      -0.439313      -2.487775      10.551815       2.622295       7.759824           0.000006
          140              C       6.598930      21.585822       1.990985      -0.034194      35.475738 0.43671715E+03  0.10204274E+05                                 9.366058                            6.945433       0.020487       2.020020                    0.999194      26.996469      75.555105       0.632841       0.414219      -1.073394      -0.019032       0.041857       0.021447       0.050736       0.008012      -0.000755      -0.002052       0.007055      -0.021095      -0.007840      -0.004588       0.012429             10.998724       6.596830      -0.827863      -3.030139      15.642224       4.220223      10.757119           0.000008
          141              C       7.093007      22.817946       1.557775      -0.085657      30.908205 0.39894166E+03  0.91643124E+04                                 8.502659                            6.634712       0.175645       2.035770                    0.999623      28.232552      79.790866       0.644391       0.413777      -1.067686      -0.010715       0.006313       0.024600       0.027565       0.007687      -0.003326      -0.009045       0.035064       0.038082      -0.027192       0.008532       0.018660              9.385638       5.866911      -0.212123      -2.390769      13.695262       2.700142       8.594741           0.000020
          142              C       6.792933      23.952994       2.263966      -0.149646      32.583756 0.42981894E+03  0.10119794E+05                                 8.937185                            6.988073      -0.071871       1.951677                    0.999360      29.685736      86.615713       0.610604       0.426050      -1.053582       0.010798      -0.028249      -0.011457       0.032340       0.014883       0.005863      -0.017771       0.009975      -0.021905      -0.027972       0.006937       0.021035              9.862895       6.073158      -1.008148      -2.813450      13.542938       3.331269       9.972589           0.000016
          143              C       6.072736      23.893255       3.412269       0.112114      34.007282 0.43845965E+03  0.10359844E+05                                 9.447881                            7.171409      -0.495747       1.848653                    0.998651      27.416140      79.760348       0.589348       0.439856      -1.046717       0.001637       0.042421       0.021816       0.047730      -0.025205       0.004692       0.038206      -0.065433      -0.049162      -0.047817      -0.017005       0.064822             10.979481       6.216366      -0.159250      -2.455359      16.620549       2.844260      10.101528           0.000001
          144              C       5.574480      22.683533       3.872183      -0.151060      34.810678 0.45228127E+03  0.10807635E+05                                 9.432887                            7.202627      -0.077726       1.948835                    0.998969      30.242904      89.504962       0.595908       0.430135      -1.048883       0.006653      -0.037482      -0.014106       0.040597       0.009995       0.005571      -0.009782       0.053703       0.019315      -0.034630       0.008410       0.026220             10.687539       6.031753       0.119340      -2.386393      16.164627       2.563855       9.866236           0.000009
          145              C       5.838130      21.541018       3.124451      -0.068776      32.602064 0.42427632E+03  0.99823122E+04                                 9.107051                            7.045333      -0.105851       1.957532                    0.998759      28.931292      85.089439       0.593387       0.438718      -1.043234      -0.003568       0.034820       0.000329       0.035003       0.007293       0.019382      -0.014289       0.020237      -0.019231      -0.029588       0.004322       0.025265             10.234951       6.381282      -0.196919      -2.693678      13.712094       3.194664      10.611475           0.000006
          146              C       5.924404       0.318610       4.234181      -0.307831      36.998541 0.50457708E+03  0.12374594E+05                                10.929609                            8.499015      -0.461346       1.831910                    0.994906      32.019786      95.571464       0.465224       0.536835      -0.993726      -0.004347      -0.007102      -0.090687       0.091069      -0.004612       0.005397      -0.003055      -0.068689      -0.008075      -0.034165      -0.002135       0.036300             12.818253      10.315755      -2.154389       0.238189      15.351041      -0.194841      12.787964           0.000003
          147              C       7.282238       0.587437       4.940372       0.697063      20.308970 0.29444691E+03  0.63549731E+04                                 7.061846                            6.253796      -0.405375       1.921589                    0.999538      22.542860      64.552876       0.569754       0.498094      -1.005577       0.066741       0.012790       0.026284       0.072862      -0.010699      -0.014314      -0.007026      -0.044246       0.028539      -0.034798       0.013174       0.021624              7.365708       7.676650      -0.109482       1.186177       6.810029       0.143375       7.610444           0.000006
          148              C       4.872585       0.214066       5.314238       0.695857      20.596721 0.28976973E+03  0.62267549E+04                                 7.093679                            6.170653      -0.313687       1.950546                    0.999661      22.442478      64.048291       0.578438       0.492766      -1.008655      -0.055604      -0.007956       0.050771       0.075715      -0.005564       0.016897       0.001933      -0.040694      -0.004568      -0.030360       0.008497       0.021862              7.520730       7.190690      -0.209157      -0.828989       6.896137      -0.141320       8.475362           0.000004
          149              C       5.514844       1.483527       3.308417       0.105057      35.084017 0.45265046E+03  0.10774446E+05                                 9.655655                            7.287662      -0.452425       1.859828                    0.998709      27.611031      80.473198       0.584830       0.439992      -1.047239       0.010559      -0.042790       0.023473       0.049934      -0.028803       0.000195      -0.037176      -0.046420      -0.009372      -0.044499      -0.013425       0.057924             11.337168       7.236509      -1.010525       3.213795      16.486511      -4.007909      10.288483          -0.000000
          150              C       5.995588       2.785348       3.516121      -0.150902      35.263229 0.46289757E+03  0.11135423E+05                                 9.558150                            7.311813      -0.140538       1.927694                    0.998824      30.493477      90.807942       0.587879       0.433108      -1.046161      -0.010333       0.030829      -0.020633       0.038509       0.010817      -0.005085       0.014504       0.046849       0.016054      -0.034349       0.010970       0.023379             10.856766       6.595550      -0.305978       2.673424      16.077152      -3.567526       9.897596           0.000006
          151              C       5.627346       3.800917       2.658603      -0.070019      32.153684 0.41710069E+03  0.97882905E+04                                 9.061549                            7.008349      -0.179265       1.935658                    0.998527      28.949183      85.504433       0.591042       0.441593      -1.039770       0.002965      -0.033945       0.006379       0.034666       0.003028      -0.026920       0.013251       0.027108      -0.020376      -0.031930      -0.003091       0.035021             10.169203       6.984988      -0.299765       3.153025      12.786006      -3.277289      10.736616           0.000004
          152              C       4.790815       3.576894       1.620086      -0.022929      34.703991 0.42105215E+03  0.97650487E+04                                 9.249684                            6.838393      -0.000242       2.017596                    0.999118      26.774246      75.060811       0.634109       0.416489      -1.070146       0.013404      -0.037099       0.026144       0.047324       0.003118      -0.001425       0.004919       0.010099      -0.028125      -0.011849       0.001227       0.010622             10.805551       7.113447      -0.513322       3.348312      14.115014      -4.569989      11.188192           0.000007
          153              C       4.256443       2.302454       1.459858      -0.082122      30.813951 0.39668379E+03  0.91007497E+04                                 8.487651                            6.621929       0.154714       2.030042                    0.999571      28.173354      79.607438       0.644047       0.414530      -1.067057       0.013150      -0.001562       0.025587       0.028810       0.009651       0.001211       0.015968       0.040792       0.021670      -0.032191       0.010851       0.021340              9.357746       6.451857      -0.019146       2.536680      13.004536      -3.307849       8.616844           0.000017
          154              C       4.607739       1.271951       2.287704      -0.142190      31.872707 0.42679714E+03  0.10009163E+05                                 8.747588                            6.920702       0.059413       1.995664                    0.999553      29.331945      84.810927       0.620611       0.420833      -1.059131      -0.013841       0.023096      -0.013168       0.029973       0.015249      -0.007212       0.016078       0.005954      -0.044177      -0.029008       0.005368       0.023640              9.575472       6.942372      -0.835875       3.197094      12.277165      -3.515180       9.506881           0.000014
          155              C       4.439909       4.639757       0.664651       0.617495      22.853286 0.25090706E+03  0.52268360E+04                                 7.549405                            5.691155      -0.198442       1.991996                    0.999434      22.618192      64.592724       0.607380       0.484082      -1.008140      -0.002283       0.053607      -0.035498       0.064336      -0.011307      -0.062992       0.062159       0.056959       0.011818      -0.087164      -0.011952       0.099116              8.740977       7.147405      -0.339004       2.733469      10.380107      -3.240280       8.695418           0.000007
          156              C       2.110919      18.937377      12.465167       0.620449      23.511270 0.24898890E+03  0.51499422E+04                                 7.579562                            5.599441       0.064794       2.081109                    0.999690      22.047743      61.676797       0.627109       0.472216      -1.019731       0.028327       0.006206       0.057554       0.064447       0.006166      -0.038312      -0.017996      -0.158708      -0.147690      -0.090710      -0.016071       0.106782              8.919428      10.893146      -0.725631       2.924818       4.404168       0.533034      11.460971          -0.000000
          157              C       1.222171      18.892573      11.328733      -0.033839      34.662148 0.42787128E+03  0.99553804E+04                                 9.213506                            6.882197       0.157261       2.066666                    0.999377      26.844291      75.187663       0.634146       0.415119      -1.071862      -0.037499       0.007650      -0.032221       0.050029       0.002463      -0.009245      -0.006322       0.007808       0.007572      -0.009566      -0.004322       0.013888             10.807744      11.574821      -1.758228       4.114745       6.052410       1.335127      14.796000          -0.000007
          158              C       1.623783      18.265309      10.201201      -0.075843      30.663154 0.39805582E+03  0.91816655E+04                                 8.592596                            6.713406       0.099361       2.018920                    0.999743      28.345285      81.508500       0.625397       0.424593      -1.055877      -0.021196       0.010168      -0.019723       0.030686       0.003670      -0.009391      -0.009231      -0.018261      -0.081569      -0.030959       0.005190       0.025768              9.550173       9.889620      -1.827280       2.533010       5.809832       1.274708      12.951066           0.000001
          159              C       0.830202      18.280244       9.070701      -0.135305      31.672143 0.43230507E+03  0.10194552E+05                                 8.806663                            7.016180       0.081394       2.007350                    0.999352      29.438817      86.006058       0.608255       0.427014      -1.052828       0.023012      -0.001563       0.031860       0.039333       0.004287      -0.017975       0.008750      -0.032029      -0.015034      -0.029360       0.007837       0.021523              9.758822      10.641770      -2.010684       3.507873       5.816651       0.451335      12.818045          -0.000001
          160              C       7.178688      18.952312       9.046964       0.106336      34.037869 0.44348195E+03  0.10523166E+05                                 9.531345                            7.275944      -0.433270       1.868379                    0.998763      27.594253      80.819554       0.576636       0.447645      -1.040671      -0.026956       0.003566      -0.042268       0.050258       0.012215       0.033121      -0.008037       0.017580       0.107876      -0.041298      -0.012193       0.053492             11.189009      10.553357      -1.852488       3.192838       6.401616       1.327377      16.612053          -0.000003
          161              C       6.748574      19.552195      10.210102      -0.145077      32.754527 0.44081326E+03  0.10488255E+05                                 9.103119                            7.141348      -0.117028       1.942770                    0.998607      30.049990      89.355231       0.593363       0.433847      -1.044429       0.012398      -0.008427       0.024972       0.029126       0.002180      -0.023063      -0.007873       0.007426      -0.082886      -0.038184       0.009531       0.028653             10.272642       9.309618      -1.462642       2.633157       6.284142       1.673077      15.224165          -0.000006
          162              C      -0.060049      19.544727      11.331700      -0.065672      32.119397 0.44502214E+03  0.10602820E+05                                 9.065191                            7.251573      -0.164529       1.937567                    0.998350      29.258126      86.771829       0.580166       0.443113      -1.039981       0.005089      -0.017065      -0.024688       0.030440       0.010546      -0.022165      -0.004378       0.002942      -0.043522      -0.028010       0.000102       0.027908             10.130056      10.579480      -1.926776       2.777436       6.567585       1.030131      13.243102          -0.000006
          163              C       6.345381      18.937377       7.741400      -0.312871      37.295846 0.51552209E+03  0.12692638E+05                                11.044140                            8.637596      -0.534705       1.815458                    0.995812      32.095600      95.532702       0.458386       0.542712      -0.992460       0.090438      -0.008863      -0.001183       0.090879      -0.002329      -0.000280       0.018043       0.050176       0.109908      -0.047376       0.006844       0.040532             13.093725      11.958013      -0.019495      -0.341745      10.299457      -0.992079      17.023706          -0.000005
          164              C       5.388116      17.700275       7.854153       0.697514      20.079198 0.28304806E+03  0.60284051E+04                                 6.891593                            6.051602      -0.291022       1.960693                    0.999265      22.061288      62.062341       0.592723       0.485190      -1.015648      -0.041205      -0.061969       0.007612       0.074806      -0.017269      -0.002844       0.001657       0.025770       0.064103      -0.032231       0.009920       0.022311              7.292462       7.404097       0.809952      -0.407662       7.261525      -0.431564       7.211764           0.000001
          165              C       5.509591      20.241686       7.616778       0.695827      20.012479 0.27933335E+03  0.59438459E+04                                 6.928003                            6.048247      -0.329602       1.946085                    0.999427      22.264032      63.094169       0.586130       0.491097      -1.010165      -0.034619       0.065204      -0.007007       0.074156       0.015068      -0.003281       0.002131       0.037678       0.070228      -0.035990       0.011929       0.024061              7.394819       7.654558      -0.904414       0.225619       7.386135      -0.189650       7.143765          -0.000000
          166              C       7.230599      18.885105       6.477377       0.108431      34.131825 0.43135579E+03  0.10159379E+05                                 9.492758                            7.126895      -0.453745       1.862264                    0.998805      27.378991      79.753203       0.588950       0.441567      -1.044784      -0.026048      -0.000280       0.046213       0.053049      -0.013472      -0.032992      -0.007600       0.030749       0.107949      -0.044012      -0.010894       0.054906             11.289916       9.978038       1.777014      -3.732466       7.310118       2.234747      16.581592          -0.000002
          167              C       0.782401      19.696565       6.394295      -0.141836      32.750318 0.44643769E+03  0.10622078E+05                                 9.038579                            7.151115      -0.020890       1.973206                    0.999021      29.775148      87.626065       0.599293       0.429554      -1.050353       0.018922       0.000790      -0.031252       0.036542      -0.002602       0.019218       0.003558      -0.031931      -0.014762      -0.029285       0.010325       0.018960             10.096346      10.452737       1.873481      -3.985973       6.933597       1.304972      12.902704          -0.000001
          168              C       1.646777      19.629358       5.311271      -0.078854      31.417703 0.40695422E+03  0.94291445E+04                                 8.708475                            6.770257       0.092395       2.013729                    0.999686      28.504838      81.873178       0.625869       0.422373      -1.058361      -0.024145      -0.011318       0.015665       0.030927       0.004499       0.009125      -0.007666      -0.018171      -0.062699      -0.025846       0.004472       0.021374              9.784395       9.726361       1.419406      -3.042863       6.559802       2.323992      13.067023           0.000003
          169              C       1.355719      18.807942       4.246049      -0.033224      35.355635 0.43244913E+03  0.10068609E+05                                 9.309165                            6.887049       0.143904       2.058588                    0.999418      26.858346      74.763700       0.639601       0.411304      -1.076482      -0.029768       0.003845       0.033504       0.044982       0.000031       0.009290      -0.004897       0.012672       0.008592      -0.010750      -0.002986       0.013736             11.091015      11.245933       1.381915      -4.695598       6.915779       2.485709      15.111334          -0.000006
          170              C       0.188994      18.031330       4.311328      -0.076334      32.835625 0.43408357E+03  0.10264276E+05                                 9.130442                            7.097360      -0.097347       1.953569                    0.999027      29.210089      85.924928       0.595250       0.435163      -1.046101      -0.006807       0.019581       0.025944       0.033210      -0.013362       0.021075      -0.001206      -0.005835      -0.025720      -0.026976       0.001571       0.025405             10.381285      10.154493       1.896476      -3.402407       7.387283       2.067600      13.602080          -0.000007
          171              C       6.936517      18.093559       5.412155      -0.144195      33.878306 0.43281274E+03  0.10242345E+05                                 9.292978                            7.057575      -0.068426       1.958407                    0.998912      29.865134      88.325837       0.599742       0.431561      -1.046679       0.017553       0.007500      -0.035233       0.040071      -0.003415       0.025018      -0.014366       0.006856      -0.069418      -0.038384       0.006851       0.031533             10.732561       9.088347       1.375964      -3.429168       7.242198       2.888304      15.867137          -0.000004
          172              C       2.296580      18.666061       3.103681       0.626735      22.903559 0.23986748E+03  0.49184150E+04                                 7.468331                            5.508496       0.043659       2.080214                    0.999720      21.843473      60.970737       0.629689       0.474380      -1.017902       0.026020      -0.015487      -0.057663       0.065130      -0.022715       0.041286      -0.038482      -0.155699      -0.133461      -0.092106      -0.023830       0.115936              8.820662      10.381510       0.828657      -2.689861       4.805880       1.497446      11.274595           0.000001
          173              C       5.161714       3.382741      12.747050       0.609053      23.409469 0.24798254E+03  0.51294573E+04                                 7.585931                            5.606190       0.025649       2.067132                    0.999692      22.242288      62.442279       0.623031       0.475276      -1.016990       0.031770       0.036820       0.043306       0.065119      -0.058687       0.013102      -0.071758      -0.043159       0.068238      -0.085910      -0.020947       0.106857              9.074136       9.194142       2.853764       0.707916       9.588456       3.910078       8.439809          -0.000017
          174              C       4.311647       2.382107      12.058662      -0.035698      35.805112 0.42763205E+03  0.99256649E+04                                 9.363026                            6.826856       0.118713       2.048713                    0.999399      26.856276      74.569943       0.645675       0.408698      -1.078514      -0.025514      -0.031207      -0.023620       0.046720       0.000302      -0.002756      -0.006437       0.003338       0.010386      -0.007456      -0.000654       0.008110             11.400491      11.426314       4.140049       0.970755      13.005229       5.591384       9.769930          -0.000017
          175              C       3.002067       2.133193      12.477036      -0.083776      32.840686 0.41683565E+03  0.97273324E+04                                 9.026788                            6.889435       0.084276       2.010866                    0.999663      28.736310      83.143766       0.614672       0.427006      -1.054271      -0.006655      -0.019654      -0.024317       0.031967      -0.018278      -0.007812      -0.014862       0.007619       0.032181      -0.030626       0.011658       0.018968             10.430081      11.085474       3.675493       0.257722      11.342418       4.406423       8.862350          -0.000032
          176              C       2.249258       1.212211      11.806451      -0.127929      32.369380 0.41007303E+03  0.95476569E+04                                 8.923773                            6.816418       0.040470       1.997233                    0.999536      29.050094      84.451222       0.619139       0.424896      -1.053677       0.021569       0.028295       0.011948       0.037531      -0.014489      -0.010768      -0.025302       0.014530      -0.010481      -0.036837       0.015210       0.021626             10.320167      10.015089       3.618653       0.640165      11.952923       5.015537       8.992487          -0.000026
          177              C       2.704819       0.490361      10.762000       0.108181      34.248842 0.43355179E+03  0.10215347E+05                                 9.490007                            7.133483      -0.433719       1.869452                    0.998692      27.303982      79.329728       0.590610       0.440143      -1.046521      -0.035042      -0.034200      -0.023902       0.054488       0.037460       0.027677       0.009476      -0.022517      -0.045178      -0.043845      -0.011457       0.055302             11.326294      13.209031       4.491410       0.545276      11.611556       4.327091       9.158296          -0.000010
          178              C       4.009908       0.726829      10.340659      -0.145386      34.098787 0.45528868E+03  0.10886126E+05                                 9.301713                            7.231536      -0.042369       1.964304                    0.998817      29.967666      88.414214       0.594722       0.430730      -1.049620       0.019754       0.027823       0.010437       0.035683      -0.023517      -0.013404      -0.008553      -0.018346       0.063993      -0.040025       0.014556       0.025469             10.591807      13.033305       3.502388       0.176737      10.625808       3.621225       8.116306          -0.000012
          179              C       4.788951       1.682659      10.975637      -0.080465      32.425651 0.41925904E+03  0.98091417E+04                                 8.964798                            6.927499       0.019683       1.990933                    0.999580      28.846953      83.880288       0.609896       0.429242      -1.051707      -0.032623      -0.007927      -0.003489       0.033753      -0.005115      -0.001628      -0.024254       0.003493       0.001584      -0.025885       0.002088       0.023797             10.209982      10.371509       2.337569      -0.084069      11.343848       4.628593       8.914589          -0.000017
          180              C       1.752335      24.386105      10.046907      -0.322629      36.842761 0.50545207E+03  0.12402477E+05                                11.042720                            8.627322      -0.565881       1.803457                    0.996224      32.267570      96.362737       0.452037       0.552209      -0.986652       0.001530       0.021892       0.088361       0.091045       0.036356      -0.011764       0.004565       0.048234       0.005324      -0.046451       0.002089       0.044362             13.068219      12.455462       2.184651       0.052393      14.380100       0.106496      12.369096          -0.000008
          181              C       2.487069      23.198785       9.394125       0.704941      19.965097 0.27037429E+03  0.57139466E+04                                 6.954558                            5.971496      -0.380963       1.931974                    0.999406      22.143578      62.804824       0.586007       0.494575      -1.007073       0.034759      -0.056977      -0.024440       0.071077       0.020648       0.008849      -0.012527       0.017354       0.031448      -0.033039       0.015761       0.017278              7.534308       7.537174      -0.459253      -0.359882       8.022216       0.831738       7.043534          -0.000004
          182              C       1.030667       0.296208       8.960915       0.701019      20.043164 0.27758656E+03  0.59041237E+04                                 6.966953                            6.039860      -0.352318       1.941634                    0.999594      22.221750      63.194799       0.584336       0.492818      -1.008136      -0.034802       0.041309      -0.044327       0.069875       0.013444      -0.014528       0.016296       0.010885      -0.000080      -0.030134       0.012635       0.017499              7.468192       7.369623      -0.217776       0.782156       6.773725      -0.647459       8.261226          -0.000002
          183              C       0.776022      23.738928      11.082456       0.102177      34.086049 0.45545424E+03  0.10863425E+05                                 9.490230                            7.348722      -0.454677       1.859391                    0.998546      27.697919      80.942772       0.577529       0.444642      -1.043962       0.033905       0.024150      -0.028696       0.050559       0.031623      -0.037194      -0.018914      -0.003093       0.003805      -0.041372      -0.017537       0.058909             11.071317      14.145046       3.178402      -1.874459       8.375225      -3.757390      10.693680          -0.000009
          184              C       1.301183      23.223676      12.266365      -0.135181      32.129237 0.43550017E+03  0.10299683E+05                                 8.916339                            7.064656      -0.035469       1.971534                    0.999009      29.568568      86.808952       0.602623       0.429759      -1.050035      -0.019157      -0.019277       0.022478       0.035269      -0.009713       0.016054       0.014859       0.000770      -0.050818      -0.032320       0.013981       0.018339             10.010510      10.879167       2.618077      -1.637505       8.436650      -4.330970      10.715714          -0.000026
          185              C       0.516352      22.593924      13.186194      -0.078236      30.946987 0.40345839E+03  0.93595831E+04                                 8.692865                            6.802190      -0.006851       1.984769                    0.999560      28.683745      83.352509       0.613929       0.430061      -1.050044       0.008964       0.009624      -0.026872       0.029918      -0.011353       0.015359       0.016270      -0.014319       0.009169      -0.029429       0.008531       0.020898              9.797293      11.720581       2.543848      -1.212194       7.720802      -3.565267       9.950494          -0.000033
          186              C       6.742305      22.457021      12.963655      -0.034739      34.286823 0.42808509E+03  0.99439899E+04                                 9.085356                            6.834735       0.067266       2.030866                    0.999295      26.973074      75.051279       0.644364       0.409208      -1.077616       0.034329       0.020311      -0.027026       0.048181      -0.007088       0.005088      -0.001943      -0.008256       0.029151      -0.013593       0.001396       0.012198             10.738621      12.628782       3.103848      -1.965805       8.873190      -4.515785      10.713890          -0.000021
          187              C       6.192864      22.974762      11.785680      -0.087889      32.459465 0.43794022E+03  0.10385010E+05                                 9.056485                            7.149581      -0.123115       1.943023                    0.998993      29.453377      86.944862       0.590115       0.437701      -1.043916       0.030863       0.003678      -0.009275       0.032436      -0.003121       0.006264       0.025234      -0.014039      -0.053314      -0.032685       0.003281       0.029404             10.136600      11.624369       1.532228      -0.952743       8.258321      -4.205171      10.527111          -0.000023
          188              C       6.967956      23.621939      10.859917      -0.150318      33.615061 0.45994719E+03  0.11048999E+05                                 9.232342                            7.287563      -0.109376       1.939912                    0.998408      30.390744      90.498282       0.588848       0.433000      -1.046016      -0.020225      -0.019969       0.019849       0.034667      -0.007379       0.021143       0.015235      -0.028028       0.035632      -0.034874       0.006319       0.028555             10.381562      13.767780       2.230612      -1.463326       7.817369      -3.500104       9.559535          -0.000015
          189              C       5.806314      21.655518      13.830074       0.607490      23.111712 0.24928176E+03  0.51561719E+04                                 7.480417                            5.601954       0.055918       2.076535                    0.999686      22.198047      62.045490       0.627263       0.472085      -1.020068      -0.035080      -0.027186       0.049187       0.066250      -0.041902       0.007098       0.084355      -0.073890       0.077384      -0.091062      -0.022046       0.113108              8.803108      10.263056       1.796843      -1.442826       7.460819      -3.483631       8.685448          -0.000019
          190              C       4.188236       7.917954      13.643141       0.643875      20.889964 0.22544283E+03  0.45853973E+04                                 7.169055                            5.435815      -0.231009       1.993112                    0.999256      22.043331      62.782693       0.612691       0.491501      -1.001465       0.004103      -0.055886       0.026277       0.061892       0.004670       0.070142       0.055090       0.086997       0.041143      -0.091685      -0.015027       0.106713              8.280617       6.530214       0.439313      -2.487775      10.551815      -2.622295       7.759824           0.000005
          191              C       4.519922       9.140122      12.844967      -0.034194      35.475738 0.43671715E+03  0.10204274E+05                                 9.366057                            6.945432       0.020488       2.020021                    0.999194      26.996469      75.555101       0.632841       0.414219      -1.073394       0.019032       0.041857      -0.021447       0.050736      -0.008012      -0.000755       0.002052       0.007055      -0.021095      -0.007840      -0.004588       0.012429             10.998723       6.596829       0.827863      -3.030139      15.642223      -4.220223      10.757118           0.000008
          192              C       4.025845      10.372246      13.278177      -0.085657      30.908203 0.39894162E+03  0.91643113E+04                                 8.502659                            6.634713       0.175645       2.035770                    0.999623      28.232550      79.790862       0.644391       0.413777      -1.067686       0.010715       0.006313      -0.024600       0.027565      -0.007687      -0.003326       0.009045       0.035064       0.038082      -0.027192       0.008532       0.018660              9.385638       5.866911       0.212123      -2.390769      13.695262      -2.700142       8.594741           0.000020
          193              C       4.325919      11.507294      12.571986      -0.149646      32.583754 0.42981892E+03  0.10119793E+05                                 8.937185                            6.988073      -0.071872       1.951676                    0.999360      29.685735      86.615710       0.610604       0.426050      -1.053582      -0.010798      -0.028249       0.011457       0.032340      -0.014883       0.005863       0.017771       0.009975      -0.021905      -0.027972       0.006937       0.021035              9.862895       6.073158       1.008148      -2.813450      13.542938      -3.331269       9.972589           0.000015
          194              C       5.046116      11.447555      11.423683       0.112114      34.007286 0.43845972E+03  0.10359846E+05                                 9.447881                            7.171409      -0.495747       1.848653                    0.998651      27.416142      79.760352       0.589348       0.439856      -1.046718      -0.001637       0.042421      -0.021816       0.047730       0.025205       0.004692      -0.038206      -0.065433      -0.049162      -0.047817      -0.017005       0.064822             10.979481       6.216366       0.159250      -2.455359      16.620549      -2.844260      10.101529           0.000001
          195              C       5.544372      10.237833      10.963769      -0.151060      34.810677 0.45228125E+03  0.10807635E+05                                 9.432888                            7.202628      -0.077726       1.948835                    0.998969      30.242903      89.504961       0.595908       0.430135      -1.048883      -0.006653      -0.037482       0.014106       0.040597      -0.009995       0.005571       0.009782       0.053703       0.019316      -0.034630       0.008410       0.026220             10.687539       6.031753      -0.119340      -2.386393      16.164628      -2.563856       9.866236           0.000008
          196              C       5.280722       9.095318      11.711501      -0.068776      32.602065 0.42427634E+03  0.99823127E+04                                 9.107050                            7.045333      -0.105851       1.957532                    0.998759      28.931292      85.089435       0.593387       0.438718      -1.043234       0.003568       0.034820      -0.000329       0.035003      -0.007293       0.019382       0.014289       0.020237      -0.019230      -0.029588       0.004322       0.025265             10.234950       6.381282       0.196919      -2.693678      13.712094      -3.194663      10.611475           0.000006
          197              C       5.194448      12.764310      10.601771      -0.307831      36.998540 0.50457706E+03  0.12374594E+05                                10.929608                            8.499015      -0.461346       1.831910                    0.994906      32.019785      95.571458       0.465224       0.536835      -0.993726       0.004347      -0.007102       0.090687       0.091069       0.004612       0.005397       0.003055      -0.068689      -0.008075      -0.034165      -0.002135       0.036300             12.818253      10.315755       2.154389       0.238189      15.351041       0.194841      12.787964           0.000003
          198              C       3.836614      13.033137       9.895580       0.697063      20.308972 0.29444695E+03  0.63549739E+04                                 7.061846                            6.253796      -0.405375       1.921589                    0.999538      22.542861      64.552877       0.569754       0.498094      -1.005577      -0.066741       0.012790      -0.026284       0.072862       0.010699      -0.014314       0.007026      -0.044246       0.028539      -0.034798       0.013174       0.021624              7.365708       7.676650       0.109482       1.186177       6.810029      -0.143375       7.610444           0.000006
          199              C       6.246267      12.659766       9.521714       0.695857      20.596720 0.28976971E+03  0.62267542E+04                                 7.093679                            6.170653      -0.313687       1.950546                    0.999661      22.442478      64.048292       0.578438       0.492766      -1.008655       0.055604      -0.007956      -0.050771       0.075715       0.005564       0.016897      -0.001933      -0.040694      -0.004568      -0.030360       0.008497       0.021862              7.520730       7.190690       0.209157      -0.828989       6.896137       0.141321       8.475362           0.000004
          200              C       5.604008      13.929227      11.527535       0.105056      35.084019 0.45265049E+03  0.10774447E+05                                 9.655655                            7.287663      -0.452425       1.859828                    0.998709      27.611032      80.473200       0.584830       0.439992      -1.047239      -0.010559      -0.042789      -0.023473       0.049934       0.028803       0.000195       0.037176      -0.046420      -0.009372      -0.044499      -0.013425       0.057924             11.337168       7.236509       1.010525       3.213795      16.486511       4.007909      10.288484          -0.000000
          201              C       5.123264      15.231048      11.319831      -0.150902      35.263229 0.46289756E+03  0.11135422E+05                                 9.558150                            7.311814      -0.140538       1.927694                    0.998824      30.493477      90.807944       0.587879       0.433108      -1.046161       0.010333       0.030829       0.020634       0.038509      -0.010817      -0.005085      -0.014504       0.046849       0.016054      -0.034349       0.010970       0.023380             10.856767       6.595551       0.305979       2.673424      16.077153       3.567527       9.897596           0.000006
          202              C       5.491506      16.246617      12.177349      -0.070019      32.153681 0.41710064E+03  0.97882890E+04                                 9.061548                            7.008348      -0.179264       1.935658                    0.998527      28.949181      85.504422       0.591042       0.441593      -1.039770      -0.002965      -0.033945      -0.006379       0.034666      -0.003028      -0.026920      -0.013251       0.027108      -0.020376      -0.031930      -0.003091       0.035021             10.169202       6.984987       0.299765       3.153025      12.786004       3.277288      10.736615           0.000004
          203              C       6.328037      16.022594      13.215866      -0.022929      34.703990 0.42105213E+03  0.97650480E+04                                 9.249683                            6.838393      -0.000242       2.017596                    0.999118      26.774245      75.060805       0.634109       0.416489      -1.070146      -0.013404      -0.037099      -0.026144       0.047324      -0.003118      -0.001425      -0.004919       0.010099      -0.028126      -0.011849       0.001227       0.010622             10.805550       7.113446       0.513322       3.348311      14.115013       4.569989      11.188191           0.000006
          204              C       6.862409      14.748154      13.376094      -0.082122      30.813949 0.39668377E+03  0.91007490E+04                                 8.487650                            6.621928       0.154714       2.030042                    0.999571      28.173353      79.607435       0.644047       0.414530      -1.067057      -0.013149      -0.001562      -0.025587       0.028810      -0.009651       0.001211      -0.015968       0.040792       0.021670      -0.032191       0.010851       0.021340              9.357745       6.451857       0.019146       2.536681      13.004535       3.307848       8.616844           0.000017
          205              C       6.511113      13.717651      12.548248      -0.142190      31.872702 0.42679705E+03  0.10009161E+05                                 8.747586                            6.920701       0.059414       1.995664                    0.999553      29.331943      84.810913       0.620611       0.420833      -1.059131       0.013841       0.023096       0.013168       0.029973      -0.015249      -0.007212      -0.016078       0.005954      -0.044177      -0.029008       0.005368       0.023640              9.575471       6.942370       0.835874       3.197093      12.277162       3.515179       9.506879           0.000014
          206              C       6.678943      17.085457      14.171301       0.617495      22.853286 0.25090705E+03  0.52268359E+04                                 7.549405                            5.691156      -0.198442       1.991996                    0.999434      22.618192      64.592728       0.607380       0.484082      -1.008140       0.002283       0.053607       0.035498       0.064336       0.011307      -0.062992      -0.062159       0.056959       0.011818      -0.087164      -0.011952       0.099116              8.740977       7.147405       0.339004       2.733469      10.380108       3.240281       8.695418           0.000007
          207              C       5.669771      18.399723      27.301119       0.620449      23.511272 0.24898893E+03  0.51499429E+04                                 7.579562                            5.599441       0.064794       2.081109                    0.999690      22.047745      61.676800       0.627109       0.472216      -1.019731       0.028327      -0.006206       0.057554       0.064447      -0.006166      -0.038312       0.017996      -0.158708      -0.147690      -0.090710      -0.016071       0.106781              8.919428      10.893146       0.725631       2.924818       4.404167      -0.533033      11.460970           0.000000
          208              C       4.781023      18.444527      26.164685      -0.033839      34.662150 0.42787130E+03  0.99553812E+04                                 9.213507                            6.882197       0.157260       2.066665                    0.999377      26.844292      75.187670       0.634146       0.415119      -1.071862      -0.037499      -0.007650      -0.032221       0.050029      -0.002463      -0.009245       0.006322       0.007808       0.007572      -0.009566      -0.004322       0.013888             10.807745      11.574822       1.758228       4.114746       6.052411      -1.335127      14.796001          -0.000007
          209              C       5.182635      19.071791      25.037153      -0.075843      30.663153 0.39805582E+03  0.91816654E+04                                 8.592596                            6.713406       0.099361       2.018920                    0.999743      28.345284      81.508496       0.625397       0.424593      -1.055877      -0.021196      -0.010168      -0.019723       0.030686      -0.003670      -0.009391       0.009231      -0.018261      -0.081569      -0.030959       0.005190       0.025768              9.550172       9.889620       1.827280       2.533010       5.809832      -1.274708      12.951065           0.000002
          210              C       4.389054      19.056856      23.906653      -0.135305      31.672143 0.43230506E+03  0.10194552E+05                                 8.806663                            7.016180       0.081394       2.007350                    0.999352      29.438817      86.006057       0.608255       0.427014      -1.052828       0.023012       0.001563       0.031860       0.039333      -0.004287      -0.017975      -0.008750      -0.032029      -0.015034      -0.029360       0.007837       0.021523              9.758822      10.641770       2.010684       3.507872       5.816651      -0.451335      12.818045          -0.000000
          211              C       3.177540      18.384788      23.882916       0.106336      34.037869 0.44348193E+03  0.10523166E+05                                 9.531346                            7.275944      -0.433270       1.868379                    0.998763      27.594253      80.819558       0.576636       0.447645      -1.040671      -0.026956      -0.003566      -0.042268       0.050258      -0.012215       0.033121       0.008037       0.017580       0.107876      -0.041298      -0.012193       0.053492             11.189010      10.553358       1.852488       3.192840       6.401616      -1.327377      16.612055          -0.000003
          212              C       2.747426      17.784905      25.046054      -0.145077      32.754536 0.44081339E+03  0.10488259E+05                                 9.103120                            7.141350      -0.117028       1.942770                    0.998607      30.049989      89.355229       0.593363       0.433847      -1.044429       0.012398       0.008427       0.024972       0.029126      -0.002180      -0.023063       0.007873       0.007426      -0.082886      -0.038184       0.009531       0.028653             10.272644       9.309618       1.462644       2.633158       6.284145      -1.673077      15.224169          -0.000005
          213              C       3.498803      17.792373      26.167652      -0.065672      32.119401 0.44502222E+03  0.10602823E+05                                 9.065192                            7.251574      -0.164530       1.937567                    0.998350      29.258130      86.771847       0.580166       0.443113      -1.039981       0.005089       0.017065      -0.024688       0.030440      -0.010546      -0.022165       0.004378       0.002942      -0.043522      -0.028010       0.000102       0.027908             10.130057      10.579481       1.926777       2.777436       6.567586      -1.030130      13.243104          -0.000006
          214              C       2.344233      18.399723      22.577352      -0.312871      37.295839 0.51552197E+03  0.12692634E+05                                11.044138                            8.637595      -0.534705       1.815458                    0.995812      32.095595      95.532682       0.458386       0.542712      -0.992460       0.090437       0.008863      -0.001183       0.090878       0.002329      -0.000280      -0.018043       0.050176       0.109908      -0.047376       0.006844       0.040532             13.093723      11.958012       0.019495      -0.341745      10.299455       0.992078      17.023703          -0.000004
          215              C       1.386968      19.636825      22.690105       0.697514      20.079200 0.28304809E+03  0.60284059E+04                                 6.891594                            6.051603      -0.291022       1.960692                    0.999265      22.061290      62.062351       0.592723       0.485190      -1.015648      -0.041205       0.061969       0.007612       0.074806       0.017269      -0.002844      -0.001657       0.025770       0.064103      -0.032231       0.009920       0.022311              7.292463       7.404098      -0.809952      -0.407662       7.261525       0.431564       7.211765           0.000002
          216              C       1.508443      17.095414      22.452730       0.695827      20.012487 0.27933349E+03  0.59438496E+04                                 6.928005                            6.048248      -0.329602       1.946085                    0.999427      22.264038      63.094190       0.586130       0.491097      -1.010165      -0.034619      -0.065204      -0.007007       0.074156      -0.015068      -0.003281      -0.002131       0.037678       0.070228      -0.035990       0.011929       0.024061              7.394821       7.654560       0.904415       0.225619       7.386137       0.189650       7.143766          -0.000000
          217              C       3.229451      18.451995      21.313329       0.108431      34.131825 0.43135580E+03  0.10159379E+05                                 9.492758                            7.126895      -0.453745       1.862264                    0.998805      27.378991      79.753205       0.588950       0.441567      -1.044784      -0.026048       0.000280       0.046213       0.053049       0.013472      -0.032992       0.007600       0.030749       0.107949      -0.044012      -0.010894       0.054906             11.289917       9.978039      -1.777014      -3.732466       7.310118      -2.234748      16.581593          -0.000001
          218              C       4.341253      17.640535      21.230247      -0.141835      32.750313 0.44643762E+03  0.10622076E+05                                 9.038578                            7.151114      -0.020889       1.973206                    0.999021      29.775145      87.626052       0.599293       0.429554      -1.050353       0.018922      -0.000789      -0.031252       0.036542       0.002602       0.019218      -0.003558      -0.031931      -0.014762      -0.029285       0.010325       0.018960             10.096344      10.452735      -1.873480      -3.985972       6.933596      -1.304972      12.902701          -0.000001
          219              C       5.205629      17.707742      20.147223      -0.078854      31.417700 0.40695417E+03  0.94291431E+04                                 8.708474                            6.770257       0.092396       2.013729                    0.999686      28.504835      81.873166       0.625869       0.422373      -1.058361      -0.024145       0.011318       0.015665       0.030927      -0.004499       0.009125       0.007666      -0.018171      -0.062698      -0.025845       0.004472       0.021374              9.784395       9.726360      -1.419406      -3.042863       6.559802      -2.323992      13.067022           0.000004
          220              C       4.914571      18.529158      19.082001      -0.033224      35.355625 0.43244899E+03  0.10068605E+05                                 9.309163                            6.887048       0.143904       2.058588                    0.999418      26.858341      74.763682       0.639601       0.411304      -1.076482      -0.029768      -0.003845       0.033503       0.044982      -0.000031       0.009290       0.004897       0.012672       0.008593      -0.010751      -0.002986       0.013736             11.091013      11.245931      -1.381914      -4.695597       6.915778      -2.485709      15.111331          -0.000006
          221              C       3.747846      19.305770      19.147280      -0.076334      32.835619 0.43408347E+03  0.10264273E+05                                 9.130440                            7.097359      -0.097347       1.953569                    0.999027      29.210086      85.924913       0.595250       0.435163      -1.046101      -0.006807      -0.019581       0.025944       0.033210       0.013362       0.021075       0.001206      -0.005835      -0.025719      -0.026976       0.001571       0.025405             10.381284      10.154491      -1.896475      -3.402406       7.387282      -2.067600      13.602078          -0.000007
          222              C       2.935369      19.243541      20.248107      -0.144195      33.878308 0.43281277E+03  0.10242346E+05                                 9.292978                            7.057575      -0.068426       1.958407                    0.998912      29.865135      88.325840       0.599742       0.431561      -1.046679       0.017553      -0.007500      -0.035232       0.040071       0.003415       0.025018       0.014366       0.006856      -0.069418      -0.038384       0.006851       0.031533             10.732561       9.088347      -1.375964      -3.429168       7.242198      -2.888304      15.867138          -0.000004
          223              C       5.855432      18.671039      17.939633       0.626735      22.903557 0.23986745E+03  0.49184144E+04                                 7.468330                            5.508496       0.043659       2.080214                    0.999720      21.843472      60.970734       0.629689       0.474380      -1.017902       0.026020       0.015487      -0.057663       0.065130       0.022715       0.041286       0.038482      -0.155699      -0.133461      -0.092106      -0.023830       0.115936              8.820661      10.381510      -0.828657      -2.689861       4.805880      -1.497446      11.274594           0.000002
          224              C       1.160566       9.062959      27.583002       0.609053      23.409464 0.24798249E+03  0.51294559E+04                                 7.585930                            5.606190       0.025650       2.067132                    0.999692      22.242285      62.442267       0.623031       0.475276      -1.016990       0.031770      -0.036820       0.043306       0.065119       0.058687       0.013102       0.071758      -0.043159       0.068238      -0.085910      -0.020947       0.106857              9.074134       9.194141      -2.853764       0.707915       9.588455      -3.910077       8.439808          -0.000016
          225              C       0.310499      10.063593      26.894614      -0.035698      35.805108 0.42763199E+03  0.99256633E+04                                 9.363026                            6.826856       0.118713       2.048713                    0.999399      26.856273      74.569936       0.645675       0.408698      -1.078514      -0.025514       0.031207      -0.023620       0.046720      -0.000302      -0.002756       0.006437       0.003338       0.010386      -0.007456      -0.000654       0.008110             11.400491      11.426313      -4.140049       0.970755      13.005230      -5.591384       9.769930          -0.000017
          226              C       6.560919      10.312507      27.312988      -0.083775      32.840667 0.41683535E+03  0.97273234E+04                                 9.026784                            6.889432       0.084277       2.010867                    0.999663      28.736300      83.143719       0.614672       0.427006      -1.054271      -0.006655       0.019654      -0.024317       0.031967       0.018278      -0.007812       0.014862       0.007619       0.032181      -0.030626       0.011658       0.018968             10.430075      11.085467      -3.675490       0.257721      11.342412      -4.406420       8.862345          -0.000032
          227              C       5.808110      11.233489      26.642403      -0.127929      32.369386 0.41007313E+03  0.95476596E+04                                 8.923773                            6.816418       0.040470       1.997233                    0.999536      29.050097      84.451230       0.619139       0.424896      -1.053677       0.021569      -0.028295       0.011948       0.037531       0.014489      -0.010768       0.025302       0.014530      -0.010481      -0.036837       0.015210       0.021626             10.320167      10.015089      -3.618653       0.640165      11.952924      -5.015537       8.992488          -0.000025
          228              C       6.263671      11.955339      25.597952       0.108181      34.248841 0.43355179E+03  0.10215347E+05                                 9.490007                            7.133483      -0.433719       1.869452                    0.998692      27.303982      79.329730       0.590609       0.440143      -1.046521      -0.035042       0.034200      -0.023902       0.054488      -0.037460       0.027677      -0.009476      -0.022517      -0.045178      -0.043845      -0.011456       0.055302             11.326295      13.209031      -4.491410       0.545276      11.611556      -4.327091       9.158296          -0.000010
          229              C       0.008760      11.718871      25.176611      -0.145386      34.098785 0.45528863E+03  0.10886125E+05                                 9.301712                            7.231536      -0.042369       1.964304                    0.998817      29.967665      88.414212       0.594722       0.430730      -1.049620       0.019754      -0.027823       0.010437       0.035683       0.023517      -0.013404       0.008553      -0.018346       0.063992      -0.040025       0.014556       0.025469             10.591807      13.033305      -3.502388       0.176737      10.625808      -3.621225       8.116306          -0.000011
          230              C       0.787803      10.763041      25.811589      -0.080465      32.425651 0.41925904E+03  0.98091416E+04                                 8.964798                            6.927499       0.019683       1.990933                    0.999580      28.846953      83.880286       0.609896       0.429242      -1.051707      -0.032623       0.007927      -0.003489       0.033753       0.005115      -0.001628       0.024254       0.003493       0.001584      -0.025885       0.002088       0.023797             10.209982      10.371509      -2.337569      -0.084069      11.343848      -4.628593       8.914589          -0.000017
          231              C       5.311187      12.950995      24.882859      -0.322628      36.842759 0.50545203E+03  0.12402476E+05                                11.042718                            8.627320      -0.565881       1.803457                    0.996224      32.267565      96.362712       0.452038       0.552209      -0.986652       0.001530      -0.021892       0.088361       0.091045      -0.036356      -0.011764      -0.004565       0.048234       0.005324      -0.046451       0.002089       0.044362             13.068217      12.455459      -2.184651       0.052393      14.380098      -0.106496      12.369094          -0.000008
          232              C       6.045921      14.138315      24.230077       0.704941      19.965100 0.27037434E+03  0.57139479E+04                                 6.954559                            5.971497      -0.380963       1.931974                    0.999406      22.143580      62.804832       0.586007       0.494575      -1.007073       0.034759       0.056978      -0.024440       0.071077      -0.020648       0.008849       0.012527       0.017354       0.031448      -0.033039       0.015761       0.017278              7.534309       7.537175       0.459253      -0.359882       8.022217      -0.831739       7.043535          -0.000004
          233              C       4.589519      12.149492      23.796867       0.701019      20.043165 0.27758658E+03  0.59041244E+04                                 6.966953                            6.039861      -0.352318       1.941633                    0.999594      22.221751      63.194805       0.584336       0.492818      -1.008136      -0.034802      -0.041309      -0.044327       0.069875      -0.013444      -0.014528      -0.016296       0.010885      -0.000080      -0.030134       0.012635       0.017499              7.468192       7.369624       0.217776       0.782156       6.773726       0.647459       8.261227          -0.000001
          234              C       4.334874      13.598172      25.918408       0.102177      34.086051 0.45545427E+03  0.10863426E+05                                 9.490231                            7.348723      -0.454677       1.859391                    0.998546      27.697921      80.942783       0.577529       0.444642      -1.043962       0.033905      -0.024150      -0.028696       0.050559      -0.031623      -0.037194       0.018914      -0.003093       0.003806      -0.041372      -0.017537       0.058909             11.071318      14.145048      -3.178403      -1.874459       8.375226       3.757390      10.693681          -0.000009
          235              C       4.860035      14.113424      27.102317      -0.135181      32.129244 0.43550027E+03  0.10299686E+05                                 8.916340                            7.064656      -0.035469       1.971534                    0.999009      29.568573      86.808973       0.602623       0.429759      -1.050035      -0.019157       0.019277       0.022478       0.035269       0.009713       0.016054      -0.014859       0.000770      -0.050818      -0.032320       0.013981       0.018339             10.010512      10.879170      -2.618078      -1.637505       8.436651       4.330971      10.715715          -0.000026
          236              C       4.075204      14.743176      28.022146      -0.078236      30.946981 0.40345829E+03  0.93595802E+04                                 8.692864                            6.802190      -0.006851       1.984770                    0.999560      28.683741      83.352497       0.613929       0.430061      -1.050044       0.008964      -0.009624      -0.026872       0.029918       0.011353       0.015359      -0.016270      -0.014319       0.009169      -0.029429       0.008531       0.020898              9.797292      11.720580      -2.543848      -1.212194       7.720801       3.565267       9.950493          -0.000032
          237              C       2.741157      14.880079      27.799607      -0.034739      34.286828 0.42808516E+03  0.99439920E+04                                 9.085357                            6.834736       0.067266       2.030865                    0.999295      26.973076      75.051290       0.644363       0.409208      -1.077616       0.034329      -0.020311      -0.027026       0.048181       0.007088       0.005088       0.001943      -0.008256       0.029151      -0.013593       0.001396       0.012198             10.738622      12.628784      -3.103849      -1.965806       8.873191       4.515786      10.713891          -0.000021
          238              C       2.191716      14.362338      26.621632      -0.087889      32.459467 0.43794024E+03  0.10385010E+05                                 9.056485                            7.149582      -0.123115       1.943023                    0.998993      29.453378      86.944869       0.590115       0.437701      -1.043916       0.030863      -0.003678      -0.009275       0.032436       0.003121       0.006264      -0.025234      -0.014038      -0.053313      -0.032685       0.003281       0.029404             10.136601      11.624370      -1.532228      -0.952743       8.258322       4.205172      10.527112          -0.000022
          239              C       2.966808      13.715161      25.695869      -0.150318      33.615060 0.45994715E+03  0.11048999E+05                                 9.232342                            7.287563      -0.109376       1.939912                    0.998408      30.390744      90.498286       0.588848       0.433000      -1.046016      -0.020225       0.019969       0.019849       0.034667       0.007379       0.021143      -0.015235      -0.028028       0.035632      -0.034874       0.006319       0.028555             10.381562      13.767781      -2.230612      -1.463326       7.817370       3.500104       9.559535          -0.000014
          240              C       1.805166      15.681582      28.666026       0.607490      23.111713 0.24928178E+03  0.51561723E+04                                 7.480417                            5.601953       0.055918       2.076535                    0.999686      22.198048      62.045489       0.627263       0.472084      -1.020068      -0.035080       0.027185       0.049187       0.066249       0.041902       0.007098      -0.084355      -0.073890       0.077384      -0.091062      -0.022046       0.113108              8.803107      10.263055      -1.796843      -1.442825       7.460819       3.483631       8.685447          -0.000018
          241              C       0.187088       4.527746      28.479093       0.643875      20.889963 0.22544282E+03  0.45853972E+04                                 7.169055                            5.435815      -0.231009       1.993112                    0.999256      22.043332      62.782697       0.612691       0.491501      -1.001465       0.004103       0.055886       0.026277       0.061892      -0.004670       0.070142      -0.055090       0.086997       0.041143      -0.091685      -0.015027       0.106712              8.280617       6.530214      -0.439313      -2.487775      10.551815       2.622295       7.759824           0.000006
          242              C       0.518774       3.305578      27.680919      -0.034194      35.475737 0.43671712E+03  0.10204273E+05                                 9.366058                            6.945433       0.020488       2.020021                    0.999194      26.996468      75.555102       0.632841       0.414219      -1.073394       0.019032      -0.041857      -0.021447       0.050736       0.008012      -0.000755      -0.002052       0.007055      -0.021095      -0.007840      -0.004588       0.012428             10.998724       6.596830      -0.827863      -3.030139      15.642225       4.220223      10.757119           0.000008
          243              C       0.024697       2.073454      28.114129      -0.085657      30.908210 0.39894172E+03  0.91643142E+04                                 8.502661                            6.634714       0.175645       2.035770                    0.999623      28.232554      79.790878       0.644391       0.413777      -1.067686       0.010715      -0.006313      -0.024600       0.027565       0.007687      -0.003326      -0.009045       0.035064       0.038082      -0.027192       0.008532       0.018660              9.385640       5.866912      -0.212123      -2.390769      13.695266       2.700143       8.594743           0.000020
          244              C       0.324771       0.938406      27.407938      -0.149646      32.583759 0.42981898E+03  0.10119795E+05                                 8.937186                            6.988074      -0.071872       1.951676                    0.999360      29.685738      86.615726       0.610604       0.426050      -1.053582      -0.010798       0.028249       0.011457       0.032340       0.014883       0.005863      -0.017771       0.009975      -0.021905      -0.027972       0.006937       0.021035              9.862896       6.073158      -1.008148      -2.813450      13.542940       3.331269       9.972590           0.000016
          245              C       1.044968       0.998145      26.259635       0.112114      34.007286 0.43845971E+03  0.10359845E+05                                 9.447882                            7.171409      -0.495748       1.848653                    0.998651      27.416142      79.760355       0.589348       0.439856      -1.046717      -0.001637      -0.042421      -0.021816       0.047730      -0.025205       0.004692       0.038206      -0.065433      -0.049162      -0.047817      -0.017005       0.064822             10.979482       6.216367      -0.159250      -2.455360      16.620550       2.844260      10.101529           0.000001
          246              C       1.543224       2.207867      25.799721      -0.151059      34.810678 0.45228126E+03  0.10807635E+05                                 9.432887                            7.202627      -0.077727       1.948835                    0.998969      30.242904      89.504965       0.595908       0.430135      -1.048883      -0.006653       0.037482       0.014106       0.040597       0.009995       0.005571      -0.009782       0.053703       0.019315      -0.034630       0.008410       0.026220             10.687539       6.031753       0.119340      -2.386393      16.164627       2.563855       9.866237           0.000009
          247              C       1.279574       3.350382      26.547453      -0.068776      32.602065 0.42427632E+03  0.99823123E+04                                 9.107051                            7.045333      -0.105852       1.957532                    0.998759      28.931292      85.089439       0.593387       0.438718      -1.043234       0.003568      -0.034820      -0.000329       0.035003       0.007293       0.019382      -0.014289       0.020237      -0.019231      -0.029588       0.004322       0.025265             10.234951       6.381282      -0.196919      -2.693678      13.712094       3.194664      10.611475           0.000006
          248              C       1.193300      24.572790      25.437723      -0.307831      36.998534 0.50457698E+03  0.12374591E+05                                10.929607                            8.499014      -0.461346       1.831910                    0.994906      32.019782      95.571447       0.465224       0.536835      -0.993726       0.004347       0.007102       0.090687       0.091069      -0.004612       0.005397      -0.003055      -0.068689      -0.008075      -0.034165      -0.002135       0.036300             12.818252      10.315754      -2.154389       0.238188      15.351039      -0.194840      12.787962           0.000004
          249              C      -0.164534      24.303963      24.731532       0.697063      20.308973 0.29444696E+03  0.63549741E+04                                 7.061846                            6.253796      -0.405374       1.921589                    0.999538      22.542861      64.552874       0.569754       0.498094      -1.005577      -0.066741      -0.012790      -0.026284       0.072862      -0.010699      -0.014314      -0.007026      -0.044246       0.028539      -0.034798       0.013174       0.021624              7.365707       7.676650      -0.109482       1.186177       6.810029       0.143375       7.610444           0.000006
          250              C       2.245119      24.677334      24.357666       0.695857      20.596727 0.28976984E+03  0.62267577E+04                                 7.093680                            6.170654      -0.313687       1.950546                    0.999661      22.442483      64.048308       0.578438       0.492766      -1.008655       0.055604       0.007956      -0.050771       0.075715      -0.005564       0.016897       0.001933      -0.040694      -0.004568      -0.030360       0.008497       0.021862              7.520731       7.190692      -0.209157      -0.828989       6.896138      -0.141320       8.475363           0.000004
          251              C       1.602860      23.407873      26.363487       0.105056      35.084015 0.45265049E+03  0.10774447E+05                                 9.655655                            7.287663      -0.452425       1.859828                    0.998709      27.611033      80.473206       0.584830       0.439992      -1.047239      -0.010559       0.042790      -0.023473       0.049934      -0.028803       0.000195      -0.037176      -0.046420      -0.009372      -0.044499      -0.013425       0.057924             11.337167       7.236508      -1.010525       3.213794      16.486512      -4.007909      10.288482           0.000000
          252              C       1.122116      22.106052      26.155783      -0.150902      35.263229 0.46289759E+03  0.11135423E+05                                 9.558150                            7.311814      -0.140538       1.927694                    0.998824      30.493477      90.807943       0.587879       0.433108      -1.046161       0.010333      -0.030829       0.020634       0.038509       0.010817      -0.005085       0.014504       0.046849       0.016054      -0.034349       0.010970       0.023379             10.856766       6.595550      -0.305979       2.673424      16.077152      -3.567527       9.897596           0.000007
          253              C       1.490358      21.090483      27.013301      -0.070019      32.153684 0.41710067E+03  0.97882900E+04                                 9.061550                            7.008349      -0.179265       1.935658                    0.998527      28.949182      85.504430       0.591042       0.441593      -1.039770      -0.002965       0.033945      -0.006379       0.034666       0.003028      -0.026920       0.013251       0.027108      -0.020376      -0.031930      -0.003091       0.035021             10.169204       6.984989      -0.299765       3.153026      12.786006      -3.277288      10.736617           0.000004
          254              C       2.326889      21.314506      28.051818      -0.022929      34.703981 0.42105189E+03  0.97650416E+04                                 9.249683                            6.838392      -0.000242       2.017596                    0.999118      26.774246      75.060816       0.634109       0.416489      -1.070145      -0.013404       0.037099      -0.026144       0.047324       0.003118      -0.001425       0.004919       0.010099      -0.028125      -0.011849       0.001227       0.010622             10.805549       7.113446      -0.513320       3.348311      14.115013      -4.569986      11.188189           0.000007
          255              C       2.861261      22.588945      28.212046      -0.082122      30.813958 0.39668394E+03  0.91007540E+04                                 8.487652                            6.621930       0.154713       2.030042                    0.999571      28.173359      79.607458       0.644047       0.414530      -1.067057      -0.013150       0.001562      -0.025587       0.028810       0.009651       0.001211       0.015968       0.040792       0.021670      -0.032191       0.010851       0.021340              9.357747       6.451858      -0.019141       2.536678      13.004543      -3.307844       8.616840           0.000018
          256              C       2.509965      23.619449      27.384200      -0.142190      31.872717 0.42679747E+03  0.10009173E+05                                 8.747590                            6.920705       0.059413       1.995664                    0.999553      29.331949      84.810943       0.620611       0.420833      -1.059131       0.013841      -0.023096       0.013168       0.029973       0.015249      -0.007212       0.016078       0.005954      -0.044177      -0.029008       0.005368       0.023640              9.575475       6.942373      -0.835874       3.197093      12.277171      -3.515180       9.506880           0.000014
          257              C       2.677795      20.251643      29.007253       0.617495      22.853287 0.25090707E+03  0.52268362E+04                                 7.549405                            5.691155      -0.198442       1.991996                    0.999434      22.618192      64.592721       0.607381       0.484082      -1.008140       0.002283      -0.053607       0.035498       0.064336      -0.011307      -0.062992       0.062159       0.056959       0.011818      -0.087164      -0.011952       0.099116              8.740976       7.147404      -0.339004       2.733468      10.380109      -3.240281       8.695417           0.000007
          258              C       5.006785       5.954023      17.206737       0.620449      23.511273 0.24898894E+03  0.51499432E+04                                 7.579562                            5.599441       0.064795       2.081109                    0.999690      22.047745      61.676800       0.627109       0.472216      -1.019731      -0.028327      -0.006206      -0.057554       0.064447       0.006166      -0.038312      -0.017996      -0.158708      -0.147690      -0.090710      -0.016071       0.106782              8.919428      10.893146      -0.725631       2.924818       4.404168       0.533033      11.460970          -0.000000
          259              C       5.895533       5.998827      18.343171      -0.033839      34.662153 0.42787136E+03  0.99553826E+04                                 9.213507                            6.882197       0.157260       2.066665                    0.999377      26.844294      75.187675       0.634146       0.415119      -1.071862       0.037499      -0.007650       0.032221       0.050029       0.002463      -0.009245      -0.006322       0.007808       0.007572      -0.009566      -0.004322       0.013888             10.807745      11.574822      -1.758228       4.114746       6.052411       1.335127      14.796001          -0.000007
          260              C       5.493921       6.626091      19.470703      -0.075843      30.663153 0.39805582E+03  0.91816652E+04                                 8.592596                            6.713406       0.099361       2.018920                    0.999743      28.345284      81.508495       0.625397       0.424593      -1.055877       0.021196      -0.010168       0.019723       0.030686       0.003670      -0.009391      -0.009231      -0.018261      -0.081569      -0.030959       0.005190       0.025768              9.550172       9.889620      -1.827280       2.533009       5.809832       1.274708      12.951065           0.000002
          261              C       6.287502       6.611156      20.601203      -0.135305      31.672141 0.43230503E+03  0.10194551E+05                                 8.806663                            7.016180       0.081394       2.007350                    0.999352      29.438815      86.006053       0.608255       0.427014      -1.052828      -0.023012       0.001563      -0.031860       0.039333       0.004287      -0.017975       0.008750      -0.032029      -0.015034      -0.029360       0.007837       0.021523              9.758822      10.641770      -2.010684       3.507872       5.816651       0.451335      12.818045          -0.000001
          262              C      -0.060984       5.939088      20.624940       0.106336      34.037871 0.44348196E+03  0.10523167E+05                                 9.531346                            7.275944      -0.433270       1.868379                    0.998763      27.594254      80.819561       0.576636       0.447645      -1.040671       0.026956      -0.003566       0.042268       0.050258       0.012215       0.033121      -0.008037       0.017580       0.107876      -0.041298      -0.012193       0.053492             11.189010      10.553358      -1.852488       3.192839       6.401616       1.327377      16.612055          -0.000003
          263              C       0.369130       5.339205      19.461802      -0.145077      32.754539 0.44081344E+03  0.10488260E+05                                 9.103121                            7.141350      -0.117029       1.942770                    0.998607      30.049992      89.355239       0.593363       0.433847      -1.044429      -0.012398       0.008427      -0.024972       0.029126       0.002180      -0.023063      -0.007873       0.007426      -0.082886      -0.038184       0.009531       0.028653             10.272644       9.309619      -1.462644       2.633158       6.284145       1.673077      15.224169          -0.000005
          264              C       7.177753       5.346673      18.340204      -0.065672      32.119406 0.44502229E+03  0.10602825E+05                                 9.065193                            7.251575      -0.164530       1.937567                    0.998350      29.258133      86.771859       0.580166       0.443113      -1.039981      -0.005089       0.017065       0.024688       0.030440       0.010546      -0.022165      -0.004378       0.002943      -0.043522      -0.028010       0.000102       0.027908             10.130058      10.579482      -1.926777       2.777436       6.567586       1.030130      13.243105          -0.000006
          265              C       0.772323       5.954023      21.930504      -0.312871      37.295840 0.51552199E+03  0.12692635E+05                                11.044138                            8.637595      -0.534705       1.815458                    0.995812      32.095595      95.532682       0.458386       0.542712      -0.992460      -0.090438       0.008863       0.001183       0.090878      -0.002329      -0.000280       0.018043       0.050176       0.109908      -0.047376       0.006844       0.040532             13.093723      11.958012      -0.019495      -0.341745      10.299455      -0.992078      17.023703          -0.000004
          266              C       1.729588       7.191125      21.817751       0.697514      20.079201 0.28304810E+03  0.60284062E+04                                 6.891594                            6.051603      -0.291023       1.960692                    0.999265      22.061290      62.062350       0.592723       0.485190      -1.015648       0.041205       0.061969      -0.007612       0.074806      -0.017269      -0.002844       0.001657       0.025770       0.064103      -0.032231       0.009920       0.022311              7.292463       7.404098       0.809952      -0.407662       7.261525      -0.431564       7.211765           0.000001
          267              C       1.608113       4.649714      22.055126       0.695827      20.012485 0.27933345E+03  0.59438485E+04                                 6.928005                            6.048248      -0.329602       1.946085                    0.999427      22.264037      63.094186       0.586130       0.491097      -1.010165       0.034619      -0.065204       0.007007       0.074156       0.015068      -0.003281       0.002131       0.037678       0.070228      -0.035990       0.011929       0.024061              7.394821       7.654560      -0.904414       0.225619       7.386136      -0.189650       7.143766          -0.000000
          268              C      -0.112895       6.006295      23.194527       0.108431      34.131824 0.43135578E+03  0.10159378E+05                                 9.492758                            7.126895      -0.453745       1.862264                    0.998805      27.378990      79.753198       0.588950       0.441567      -1.044784       0.026048       0.000280      -0.046213       0.053049      -0.013472      -0.032992      -0.007600       0.030749       0.107949      -0.044012      -0.010894       0.054906             11.289916       9.978038       1.777014      -3.732466       7.310118       2.234748      16.581592          -0.000002
          269              C       6.335303       5.194835      23.277609      -0.141835      32.750314 0.44643765E+03  0.10622076E+05                                 9.038578                            7.151115      -0.020890       1.973206                    0.999021      29.775145      87.626053       0.599293       0.429554      -1.050353      -0.018922      -0.000790       0.031252       0.036542      -0.002602       0.019218       0.003558      -0.031931      -0.014762      -0.029285       0.010325       0.018960             10.096345      10.452735       1.873480      -3.985972       6.933597       1.304972      12.902702          -0.000001
          270              C       5.470927       5.262042      24.360633      -0.078854      31.417702 0.40695420E+03  0.94291441E+04                                 8.708475                            6.770257       0.092395       2.013729                    0.999686      28.504837      81.873177       0.625869       0.422373      -1.058361       0.024145       0.011319      -0.015665       0.030927       0.004499       0.009125      -0.007666      -0.018171      -0.062698      -0.025845       0.004472       0.021374              9.784395       9.726361       1.419407      -3.042863       6.559802       2.323992      13.067023           0.000004
          271              C       5.761985       6.083458      25.425855      -0.033224      35.355637 0.43244916E+03  0.10068609E+05                                 9.309165                            6.887049       0.143904       2.058588                    0.999418      26.858347      74.763705       0.639601       0.411304      -1.076482       0.029768      -0.003845      -0.033504       0.044982       0.000031       0.009290      -0.004897       0.012672       0.008592      -0.010750      -0.002986       0.013736             11.091016      11.245934       1.381915      -4.695599       6.915780       2.485709      15.111335          -0.000006
          272              C       6.928710       6.860070      25.360576      -0.076334      32.835627 0.43408360E+03  0.10264276E+05                                 9.130442                            7.097360      -0.097347       1.953569                    0.999027      29.210091      85.924933       0.595250       0.435163      -1.046101       0.006807      -0.019581      -0.025944       0.033210      -0.013362       0.021075      -0.001205      -0.005835      -0.025719      -0.026976       0.001571       0.025405             10.381285      10.154493       1.896476      -3.402407       7.387283       2.067600      13.602080          -0.000006
          273              C       0.181187       6.797841      24.259749      -0.144195      33.878310 0.43281279E+03  0.10242346E+05                                 9.292979                            7.057576      -0.068426       1.958407                    0.998912      29.865136      88.325846       0.599742       0.431561      -1.046679      -0.017553      -0.007500       0.035232       0.040071      -0.003415       0.025018      -0.014366       0.006856      -0.069418      -0.038384       0.006851       0.031533             10.732562       9.088348       1.375964      -3.429169       7.242198       2.888304      15.867139          -0.000004
          274              C       4.821124       6.225339      26.568223       0.626735      22.903558 0.23986747E+03  0.49184148E+04                                 7.468331                            5.508496       0.043658       2.080214                    0.999720      21.843473      60.970737       0.629689       0.474380      -1.017902      -0.026020       0.015487       0.057663       0.065130      -0.022715       0.041286      -0.038482      -0.155699      -0.133461      -0.092106      -0.023830       0.115936              8.820662      10.381510       0.828657      -2.689861       4.805880       1.497446      11.274595           0.000001
          275              C       1.955990      21.508659      16.924854       0.609053      23.409467 0.24798252E+03  0.51294568E+04                                 7.585930                            5.606190       0.025649       2.067132                    0.999692      22.242288      62.442279       0.623031       0.475276      -1.016990      -0.031770      -0.036820      -0.043306       0.065119      -0.058687       0.013102      -0.071758      -0.043159       0.068238      -0.085910      -0.020947       0.106857              9.074135       9.194142       2.853764       0.707915       9.588456       3.910077       8.439808          -0.000016
          276              C       2.806057      22.509293      17.613242      -0.035698      35.805110 0.42763201E+03  0.99256636E+04                                 9.363025                            6.826855       0.118713       2.048713                    0.999399      26.856274      74.569935       0.645675       0.408698      -1.078514       0.025514       0.031207       0.023620       0.046720       0.000302      -0.002756      -0.006437       0.003338       0.010386      -0.007456      -0.000654       0.008110             11.400491      11.426313       4.140049       0.970755      13.005229       5.591384       9.769930          -0.000017
          277              C       4.115637      22.758207      17.194868      -0.083775      32.840673 0.41683545E+03  0.97273264E+04                                 9.026785                            6.889433       0.084277       2.010867                    0.999663      28.736303      83.143731       0.614672       0.427006      -1.054271       0.006655       0.019654       0.024317       0.031967      -0.018278      -0.007812      -0.014862       0.007619       0.032181      -0.030625       0.011658       0.018968             10.430076      11.085469       3.675490       0.257722      11.342413       4.406421       8.862346          -0.000032
          278              C       4.868446      23.679189      17.865453      -0.127929      32.369381 0.41007305E+03  0.95476574E+04                                 8.923773                            6.816418       0.040470       1.997233                    0.999536      29.050094      84.451221       0.619139       0.424896      -1.053677      -0.021569      -0.028295      -0.011948       0.037531      -0.014489      -0.010768      -0.025302       0.014530      -0.010480      -0.036837       0.015210       0.021626             10.320166      10.015089       3.618652       0.640165      11.952923       5.015537       8.992487          -0.000025
          279              C       4.412885      24.401039      18.909904       0.108181      34.248838 0.43355173E+03  0.10215345E+05                                 9.490007                            7.133483      -0.433719       1.869452                    0.998692      27.303980      79.329723       0.590609       0.440143      -1.046521       0.035042       0.034200       0.023902       0.054488       0.037460       0.027678       0.009476      -0.022517      -0.045178      -0.043845      -0.011456       0.055302             11.326294      13.209031       4.491409       0.545276      11.611555       4.327091       9.158296          -0.000010
          280              C       3.107796      24.164571      19.331245      -0.145387      34.098788 0.45528868E+03  0.10886126E+05                                 9.301713                            7.231536      -0.042370       1.964304                    0.998817      29.967666      88.414215       0.594722       0.430730      -1.049620      -0.019754      -0.027823      -0.010437       0.035683      -0.023517      -0.013404      -0.008553      -0.018346       0.063992      -0.040025       0.014556       0.025469             10.591807      13.033306       3.502388       0.176737      10.625809       3.621225       8.116306          -0.000011
          281              C       2.328753      23.208741      18.696267      -0.080465      32.425648 0.41925899E+03  0.98091402E+04                                 8.964797                            6.927499       0.019683       1.990933                    0.999580      28.846951      83.880279       0.609896       0.429242      -1.051707       0.032623       0.007927       0.003489       0.033753      -0.005115      -0.001628      -0.024254       0.003493       0.001584      -0.025885       0.002088       0.023797             10.209981      10.371509       2.337569      -0.084069      11.343847       4.628593       8.914589          -0.000017
          282              C       5.365369       0.505295      19.624997      -0.322629      36.842762 0.50545207E+03  0.12402477E+05                                11.042719                            8.627321      -0.565881       1.803457                    0.996224      32.267569      96.362728       0.452037       0.552209      -0.986652      -0.001530      -0.021892      -0.088361       0.091045       0.036356      -0.011764       0.004565       0.048234       0.005324      -0.046451       0.002089       0.044362             13.068218      12.455461       2.184651       0.052393      14.380099       0.106496      12.369095          -0.000007
          283              C       4.630635       1.692615      20.277779       0.704941      19.965098 0.27037431E+03  0.57139471E+04                                 6.954558                            5.971496      -0.380963       1.931974                    0.999406      22.143579      62.804827       0.586007       0.494575      -1.007073      -0.034759       0.056977       0.024440       0.071077       0.020648       0.008849      -0.012527       0.017354       0.031448      -0.033039       0.015761       0.017278              7.534308       7.537174      -0.459253      -0.359882       8.022216       0.831738       7.043534          -0.000004
          284              C       6.087037      24.595192      20.710989       0.701019      20.043165 0.27758657E+03  0.59041240E+04                                 6.966953                            6.039860      -0.352318       1.941633                    0.999594      22.221751      63.194805       0.584336       0.492818      -1.008136       0.034802      -0.041309       0.044327       0.069875       0.013444      -0.014528       0.016296       0.010885      -0.000080      -0.030134       0.012635       0.017499              7.468192       7.369624      -0.217776       0.782156       6.773726      -0.647459       8.261227          -0.000001
          285              C       6.341682       1.152472      18.589448       0.102177      34.086052 0.45545429E+03  0.10863427E+05                                 9.490230                            7.348722      -0.454677       1.859391                    0.998546      27.697921      80.942779       0.577529       0.444642      -1.043962      -0.033905      -0.024150       0.028696       0.050559       0.031623      -0.037194      -0.018914      -0.003093       0.003806      -0.041372      -0.017537       0.058909             11.071317      14.145047       3.178403      -1.874459       8.375225      -3.757390      10.693680          -0.000009
          286              C       5.816521       1.667724      17.405539      -0.135181      32.129239 0.43550020E+03  0.10299684E+05                                 8.916339                            7.064656      -0.035469       1.971534                    0.999009      29.568570      86.808963       0.602623       0.429759      -1.050035       0.019157       0.019277      -0.022478       0.035269      -0.009713       0.016054       0.014859       0.000770      -0.050818      -0.032321       0.013981       0.018339             10.010511      10.879169       2.618077      -1.637505       8.436650      -4.330970      10.715714          -0.000026
          287              C       6.601352       2.297476      16.485710      -0.078236      30.946978 0.40345825E+03  0.93595791E+04                                 8.692863                            6.802189      -0.006850       1.984770                    0.999560      28.683739      83.352484       0.613929       0.430061      -1.050045      -0.008964      -0.009624       0.026872       0.029918      -0.011353       0.015359       0.016270      -0.014319       0.009169      -0.029429       0.008531       0.020898              9.797290      11.720578       2.543848      -1.212194       7.720800      -3.565266       9.950492          -0.000033
          288              C       0.375399       2.434379      16.708249      -0.034739      34.286825 0.42808513E+03  0.99439909E+04                                 9.085356                            6.834735       0.067266       2.030866                    0.999295      26.973075      75.051281       0.644364       0.409208      -1.077616      -0.034329      -0.020311       0.027026       0.048181      -0.007088       0.005088      -0.001943      -0.008256       0.029151      -0.013593       0.001396       0.012198             10.738621      12.628782       3.103848      -1.965805       8.873190      -4.515785      10.713890          -0.000021
          289              C       0.924840       1.916638      17.886224      -0.087889      32.459462 0.43794017E+03  0.10385008E+05                                 9.056485                            7.149581      -0.123115       1.943023                    0.998993      29.453375      86.944858       0.590115       0.437701      -1.043916      -0.030863      -0.003678       0.009275       0.032436      -0.003121       0.006264       0.025234      -0.014039      -0.053313      -0.032685       0.003281       0.029404             10.136600      11.624369       1.532228      -0.952743       8.258321      -4.205171      10.527111          -0.000022
          290              C       0.149748       1.269461      18.811987      -0.150318      33.615061 0.45994719E+03  0.11048999E+05                                 9.232342                            7.287563      -0.109376       1.939912                    0.998408      30.390744      90.498283       0.588848       0.433000      -1.046016       0.020225       0.019969      -0.019849       0.034667      -0.007379       0.021143       0.015235      -0.028028       0.035632      -0.034874       0.006319       0.028555             10.381562      13.767781       2.230612      -1.463326       7.817370      -3.500104       9.559535          -0.000014
          291              C       1.311390       3.235882      15.841830       0.607490      23.111712 0.24928176E+03  0.51561719E+04                                 7.480417                            5.601954       0.055918       2.076535                    0.999686      22.198047      62.045492       0.627263       0.472085      -1.020068       0.035080       0.027185      -0.049187       0.066249      -0.041902       0.007098       0.084355      -0.073890       0.077384      -0.091062      -0.022046       0.113108              8.803108      10.263056       1.796843      -1.442826       7.460820      -3.483631       8.685448          -0.000019
          292              C       2.929468      16.973446      16.028763       0.643875      20.889963 0.22544281E+03  0.45853970E+04                                 7.169055                            5.435816      -0.231009       1.993112                    0.999256      22.043331      62.782696       0.612691       0.491501      -1.001465      -0.004103       0.055886      -0.026277       0.061892       0.004670       0.070142       0.055090       0.086997       0.041144      -0.091685      -0.015027       0.106713              8.280618       6.530214       0.439313      -2.487775      10.551816      -2.622295       7.759824           0.000005
          293              C       2.597782      15.751278      16.826937      -0.034194      35.475738 0.43671714E+03  0.10204274E+05                                 9.366058                            6.945432       0.020488       2.020021                    0.999194      26.996469      75.555102       0.632841       0.414219      -1.073394      -0.019032      -0.041857       0.021447       0.050736      -0.008012      -0.000755       0.002052       0.007055      -0.021095      -0.007840      -0.004588       0.012428             10.998724       6.596829       0.827863      -3.030139      15.642224      -4.220223      10.757118           0.000008
          294              C       3.091859      14.519154      16.393727      -0.085657      30.908207 0.39894167E+03  0.91643129E+04                                 8.502660                            6.634713       0.175644       2.035770                    0.999623      28.232552      79.790873       0.644391       0.413777      -1.067686      -0.010715      -0.006313       0.024600       0.027565      -0.007687      -0.003326       0.009045       0.035065       0.038082      -0.027192       0.008532       0.018660              9.385640       5.866912       0.212123      -2.390770      13.695265      -2.700143       8.594742           0.000020
          295              C       2.791785      13.384106      17.099918      -0.149646      32.583757 0.42981896E+03  0.10119795E+05                                 8.937186                            6.988073      -0.071872       1.951676                    0.999360      29.685737      86.615720       0.610604       0.426050      -1.053582       0.010798       0.028249      -0.011457       0.032340      -0.014883       0.005863       0.017771       0.009975      -0.021905      -0.027972       0.006937       0.021035              9.862896       6.073158       1.008148      -2.813450      13.542939      -3.331269       9.972590           0.000016
          296              C       2.071588      13.443845      18.248221       0.112114      34.007286 0.43845971E+03  0.10359846E+05                                 9.447882                            7.171409      -0.495747       1.848653                    0.998651      27.416142      79.760354       0.589348       0.439856      -1.046717       0.001637      -0.042421       0.021816       0.047730       0.025205       0.004692      -0.038206      -0.065433      -0.049162      -0.047817      -0.017005       0.064822             10.979482       6.216366       0.159250      -2.455360      16.620549      -2.844260      10.101529           0.000001
          297              C       1.573332      14.653567      18.708135      -0.151059      34.810674 0.45228120E+03  0.10807633E+05                                 9.432887                            7.202627      -0.077726       1.948835                    0.998969      30.242902      89.504959       0.595908       0.430135      -1.048883       0.006653       0.037482      -0.014106       0.040597      -0.009995       0.005571       0.009782       0.053703       0.019315      -0.034630       0.008410       0.026220             10.687539       6.031753      -0.119340      -2.386393      16.164626      -2.563855       9.866236           0.000008
          298              C       1.836982      15.796082      17.960403      -0.068777      32.602067 0.42427636E+03  0.99823134E+04                                 9.107052                            7.045334      -0.105851       1.957532                    0.998759      28.931293      85.089443       0.593387       0.438718      -1.043234      -0.003568      -0.034820       0.000329       0.035003      -0.007293       0.019382       0.014289       0.020237      -0.019231      -0.029588       0.004322       0.025265             10.234951       6.381283       0.196919      -2.693679      13.712095      -3.194664      10.611476           0.000006
          299              C       1.923256      12.127090      19.070133      -0.307831      36.998540 0.50457706E+03  0.12374593E+05                                10.929608                            8.499014      -0.461345       1.831910                    0.994906      32.019783      95.571446       0.465224       0.536835      -0.993726      -0.004347       0.007102      -0.090687       0.091069       0.004612       0.005397       0.003055      -0.068689      -0.008075      -0.034165      -0.002135       0.036300             12.818252      10.315754       2.154389       0.238188      15.351040       0.194841      12.787963           0.000004
          300              C       3.281090      11.858263      19.776324       0.697063      20.308969 0.29444690E+03  0.63549727E+04                                 7.061846                            6.253796      -0.405375       1.921589                    0.999538      22.542858      64.552866       0.569754       0.498094      -1.005577       0.066741      -0.012790       0.026284       0.072862       0.010699      -0.014314       0.007026      -0.044246       0.028539      -0.034798       0.013174       0.021624              7.365707       7.676649       0.109482       1.186177       6.810028      -0.143375       7.610443           0.000006
          301              C       0.871437      12.231634      20.150190       0.695857      20.596721 0.28976971E+03  0.62267544E+04                                 7.093679                            6.170652      -0.313687       1.950546                    0.999661      22.442478      64.048290       0.578438       0.492766      -1.008655      -0.055604       0.007956       0.050771       0.075715       0.005564       0.016897      -0.001933      -0.040694      -0.004568      -0.030360       0.008497       0.021862              7.520730       7.190690       0.209157      -0.828989       6.896137       0.141321       8.475362           0.000004
          302              C       1.513696      10.962173      18.144369       0.105056      35.084021 0.45265051E+03  0.10774448E+05                                 9.655655                            7.287662      -0.452425       1.859828                    0.998709      27.611033      80.473202       0.584830       0.439992      -1.047239       0.010559       0.042789       0.023473       0.049934       0.028803       0.000195       0.037176      -0.046420      -0.009372      -0.044499      -0.013425       0.057924             11.337168       7.236509       1.010525       3.213795      16.486512       4.007909      10.288483          -0.000000
          303              C       1.994440       9.660352      18.352073      -0.150902      35.263228 0.46289755E+03  0.11135422E+05                                 9.558151                            7.311814      -0.140539       1.927694                    0.998824      30.493476      90.807944       0.587879       0.433108      -1.046161      -0.010333      -0.030829      -0.020634       0.038509      -0.010817      -0.005085      -0.014504       0.046849       0.016054      -0.034349       0.010970       0.023380             10.856767       6.595551       0.305978       2.673424      16.077154       3.567527       9.897596           0.000006
          304              C       1.626198       8.644783      17.494555      -0.070019      32.153683 0.41710069E+03  0.97882906E+04                                 9.061549                            7.008349      -0.179264       1.935658                    0.998527      28.949183      85.504431       0.591042       0.441593      -1.039770       0.002965       0.033945       0.006379       0.034666      -0.003028      -0.026920      -0.013251       0.027108      -0.020376      -0.031930      -0.003091       0.035021             10.169203       6.984988       0.299765       3.153025      12.786006       3.277288      10.736615           0.000004
          305              C       0.789667       8.868806      16.456038      -0.022929      34.703993 0.42105218E+03  0.97650494E+04                                 9.249684                            6.838393      -0.000241       2.017596                    0.999118      26.774247      75.060811       0.634109       0.416489      -1.070146       0.013404       0.037099       0.026144       0.047324      -0.003118      -0.001425      -0.004919       0.010099      -0.028125      -0.011849       0.001227       0.010622             10.805550       7.113446       0.513322       3.348311      14.115014       4.569989      11.188191           0.000007
          306              C       0.255295      10.143246      16.295810      -0.082121      30.813950 0.39668379E+03  0.91007498E+04                                 8.487651                            6.621929       0.154714       2.030042                    0.999571      28.173353      79.607438       0.644047       0.414530      -1.067057       0.013150       0.001562       0.025587       0.028810      -0.009651       0.001211      -0.015968       0.040792       0.021670      -0.032191       0.010851       0.021340              9.357746       6.451857       0.019146       2.536680      13.004536       3.307849       8.616844           0.000017
          307              C       0.606591      11.173749      17.123656      -0.142190      31.872711 0.42679719E+03  0.10009165E+05                                 8.747588                            6.920703       0.059413       1.995664                    0.999553      29.331948      84.810938       0.620611       0.420833      -1.059131      -0.013841      -0.023096      -0.013168       0.029973      -0.015249      -0.007212      -0.016078       0.005954      -0.044176      -0.029008       0.005368       0.023640              9.575473       6.942372       0.835875       3.197094      12.277166       3.515181       9.506881           0.000014
          308              C       0.438761       7.805943      15.500603       0.617495      22.853286 0.25090705E+03  0.52268358E+04                                 7.549405                            5.691155      -0.198442       1.991996                    0.999434      22.618191      64.592720       0.607380       0.484082      -1.008140      -0.002283      -0.053607      -0.035498       0.064336       0.011307      -0.062992      -0.062159       0.056959       0.011818      -0.087164      -0.011952       0.099116              8.740976       7.147405       0.339004       2.733469      10.380107       3.240280       8.695417           0.000006
          309              O       0.214454       6.324905       2.400457      -0.556642      33.880318 0.50646522E+03  0.11946216E+05                                 8.212628                            6.898009       0.648239       2.279966                    0.996924      26.647899      68.471407       0.737049       0.352313      -1.149007       0.021233      -0.008295       0.024081       0.033159      -0.001492       0.005382       0.020086      -0.008491      -0.270176      -0.093125       0.040966       0.052160              9.135740      14.503709       1.753434       1.191487       5.777751       0.007532       7.125760          -0.000011
          310              O       1.941237       6.860070       1.177975      -0.714107      48.074697 0.81876677E+03  0.21799651E+05                                10.472381                            8.865895      -0.003664       2.019136                    0.994136      30.670442      84.015609       0.638999       0.360011      -1.141616       0.000446       0.002472       0.079046       0.079086      -0.009693      -0.038802      -0.013795      -0.103753       0.058316      -0.078840       0.029293       0.049547             11.727070      10.237114       0.368000      -1.735602       7.337936      -1.510357      17.606159          -0.000017
          311              O       0.097449       6.606178      11.669960      -0.551442      32.812408 0.48902736E+03  0.11446599E+05                                 8.046868                            6.790825       0.659068       2.285036                    0.996645      26.564686      68.234907       0.739979       0.353625      -1.146707       0.020233       0.019525      -0.024164       0.037075       0.001580       0.010074       0.039133      -0.012236      -0.238023      -0.091257       0.033458       0.057799              8.829628      13.474398      -2.258450      -0.937208       5.943440      -0.331456       7.071047          -0.000005
          312              O       1.685767       5.687685      12.839033      -0.705727      46.739199 0.75685872E+03  0.19797000E+05                                10.306053                            8.538968       0.096112       2.049370                    0.994278      30.272106      82.707798       0.648178       0.361266      -1.138441      -0.004866       0.007884      -0.079803       0.080339       0.017792       0.035565      -0.003162      -0.106664       0.030495      -0.076027       0.024665       0.051361             11.742852       9.873459      -0.618467       1.351451       7.915987      -3.331680      17.439109          -0.000017
          313              O       4.822508      16.107225       2.536948      -0.572115      30.467234 0.47182235E+03  0.10928667E+05                                 7.559207                            6.603695       0.974819       2.379622                    0.998516      26.691208      67.860574       0.762940       0.346599      -1.154244       0.015141      -0.028624       0.018955       0.037521       0.003985      -0.001278       0.070894       0.060806      -0.086931      -0.093735       0.044061       0.049674              8.187196      11.378145      -2.132107      -0.752786       6.965913      -0.544977       6.217532          -0.000026
          314              O       6.412836      16.463172       1.085992      -0.681038      47.047146 0.72251440E+03  0.18710826E+05                                10.394773                            8.378937       0.025729       2.031686                    0.994380      29.958089      81.874450       0.649078       0.364387      -1.134156      -0.021750      -0.060449       0.034748       0.073038       0.044435       0.002724       0.016080      -0.064480       0.140292      -0.078474       0.021877       0.056597             12.071447       9.232960       0.865517      -1.260890      12.746922      -5.889962      14.234458          -0.000021
          315              O       6.512998       9.087850       1.264023      -0.566278      31.608502 0.47673431E+03  0.11078070E+05                                 7.777171                            6.664169       0.894945       2.358902                    0.997982      26.582178      67.832250       0.754521       0.349339      -1.151245      -0.014194       0.038721       0.016156       0.044293       0.003572       0.003674      -0.067865       0.050749      -0.093920      -0.089432       0.041213       0.048220              8.561936      13.010902      -1.184730       0.037093       6.403201       0.885456       6.271703          -0.000030
          316              O       4.779480       8.535261       0.047475      -0.682274      45.115304 0.71351776E+03  0.18401760E+05                                10.061748                            8.302774       0.134356       2.063646                    0.994773      29.958319      81.441632       0.655509       0.362304      -1.136912       0.015294       0.066638       0.026311       0.073258       0.037141       0.019127      -0.020242      -0.084199       0.123791      -0.081920       0.027870       0.054049             11.394358       9.306083       1.457166       1.633427      11.631853       4.990258      13.245139          -0.000020
          317              O       0.140552      20.403481       0.308588      -0.550195      32.333488 0.49496393E+03  0.11689303E+05                                 8.087887                            6.951011       0.271569       2.160232                    0.994691      26.869252      70.674211       0.708496       0.366061      -1.130156      -0.019816       0.033564       0.005639       0.039383      -0.029881       0.036409      -0.016577       0.123269       0.095017      -0.084940       0.002056       0.082884              8.754343       9.414162      -0.743670      -4.407056       6.848567       1.063741      10.000300           0.000001
          318              O       6.375692      19.241052       1.498431      -0.711682      46.334674 0.79389306E+03  0.21046996E+05                                10.279277                            8.781676      -0.086250       1.990067                    0.993093      30.615978      84.628970       0.634240       0.364271      -1.134370       0.023931       0.061497       0.041257       0.077825       0.022943       0.024337      -0.049607      -0.038220      -0.075002      -0.070520       0.009115       0.061406             11.396115      10.448092       2.949858       0.008607      15.628456       0.039136       8.111797          -0.000020
          319              O       3.116891       4.463028      29.473102      -0.570638      34.115690 0.54127914E+03  0.13039343E+05                                 8.352115                            7.228627       0.293467       2.153048                    0.995121      27.542670      72.569192       0.702344       0.362011      -1.136158       0.008656      -0.031828       0.012576       0.035301      -0.029254      -0.004353       0.031622       0.128858       0.094613      -0.093751       0.033468       0.060283              9.033533      10.303624      -0.164372       4.670896       6.772965      -0.502714      10.024012           0.000001
          320              O       4.981567       5.812142       0.741798      -0.691766      46.237478 0.79324550E+03  0.21032639E+05                                10.286919                            8.799301      -0.135626       1.977348                    0.993340      30.469575      84.322851       0.631103       0.366033      -1.132620      -0.031379      -0.052010       0.051143       0.079406       0.016036      -0.033311       0.036796      -0.060022      -0.086690      -0.069467       0.009665       0.059802             11.387659      10.600372       2.735779      -0.506530      15.298690      -1.349335       8.263914          -0.000020
          321              O       3.344398      18.770605      12.435495      -0.556642      33.880306 0.50646501E+03  0.11946210E+05                                 8.212625                            6.898007       0.648240       2.279966                    0.996924      26.647895      68.471389       0.737049       0.352313      -1.149007      -0.021233      -0.008295      -0.024081       0.033159       0.001492       0.005382      -0.020086      -0.008491      -0.270177      -0.093126       0.040966       0.052160              9.135737      14.503705      -1.753433       1.191486       5.777749      -0.007532       7.125758          -0.000011
          322              O       1.617615      19.305770      13.657977      -0.714107      48.074702 0.81876691E+03  0.21799656E+05                                10.472381                            8.865896      -0.003663       2.019137                    0.994136      30.670445      84.015615       0.639000       0.360011      -1.141616      -0.000446       0.002472      -0.079046       0.079086       0.009693      -0.038802       0.013795      -0.103753       0.058316      -0.078840       0.029293       0.049547             11.727070      10.237114      -0.368000      -1.735602       7.337936       1.510357      17.606160          -0.000017
          323              O       3.461403      19.051878       3.165992      -0.551442      32.812405 0.48902730E+03  0.11446597E+05                                 8.046867                            6.790824       0.659068       2.285036                    0.996645      26.564685      68.234901       0.739980       0.353625      -1.146707      -0.020233       0.019525       0.024165       0.037075      -0.001580       0.010074      -0.039133      -0.012236      -0.238023      -0.091257       0.033458       0.057799              8.829627      13.474397       2.258450      -0.937208       5.943439       0.331456       7.071046          -0.000005
          324              O       1.873085      18.133385       1.996919      -0.705727      46.739205 0.75685885E+03  0.19797004E+05                                10.306054                            8.538969       0.096112       2.049369                    0.994278      30.272108      82.707807       0.648178       0.361266      -1.138441       0.004866       0.007884       0.079803       0.080339      -0.017792       0.035565       0.003162      -0.106663       0.030495      -0.076027       0.024666       0.051361             11.742853       9.873460       0.618467       1.351451       7.915988       3.331681      17.439111          -0.000017
          325              O       6.296344       3.661525      12.299004      -0.572115      30.467232 0.47182231E+03  0.10928665E+05                                 7.559207                            6.603695       0.974819       2.379622                    0.998516      26.691207      67.860570       0.762940       0.346599      -1.154244      -0.015141      -0.028624      -0.018955       0.037521      -0.003985      -0.001278      -0.070894       0.060806      -0.086931      -0.093735       0.044061       0.049673              8.187196      11.378144       2.132107      -0.752786       6.965912       0.544977       6.217531          -0.000026
          326              O       4.706016       4.017472      13.749960      -0.681037      47.047128 0.72251406E+03  0.18710815E+05                                10.394770                            8.378935       0.025729       2.031686                    0.994380      29.958082      81.874427       0.649078       0.364387      -1.134156       0.021750      -0.060449      -0.034748       0.073038      -0.044435       0.002724      -0.016080      -0.064480       0.140292      -0.078474       0.021877       0.056597             12.071444       9.232958      -0.865517      -1.260890      12.746919       5.889961      14.234455          -0.000021
          327              O       4.605854      21.533550      13.571929      -0.566278      31.608495 0.47673417E+03  0.11078066E+05                                 7.777169                            6.664168       0.894945       2.358902                    0.997982      26.582175      67.832238       0.754521       0.349339      -1.151246       0.014194       0.038721      -0.016155       0.044292      -0.003572       0.003674       0.067865       0.050749      -0.093920      -0.089432       0.041212       0.048220              8.561934      13.010899       1.184729       0.037093       6.403200      -0.885455       6.271702          -0.000030
          328              O       6.339372      20.980961      14.788477      -0.682274      45.115310 0.71351788E+03  0.18401764E+05                                10.061749                            8.302774       0.134357       2.063646                    0.994773      29.958322      81.441640       0.655509       0.362304      -1.136912      -0.015295       0.066638      -0.026311       0.073258      -0.037141       0.019126       0.020242      -0.084199       0.123791      -0.081920       0.027870       0.054049             11.394359       9.306083      -1.457166       1.633427      11.631854      -4.990258      13.245140          -0.000021
          329              O       3.418300       7.957781      14.527364      -0.550195      32.333479 0.49496375E+03  0.11689297E+05                                 8.087886                            6.951009       0.271569       2.160232                    0.994691      26.869248      70.674195       0.708496       0.366061      -1.130156       0.019816       0.033564      -0.005639       0.039383       0.029882       0.036409       0.016577       0.123269       0.095017      -0.084940       0.002056       0.082884              8.754341       9.414159       0.743670      -4.407055       6.848566      -1.063741      10.000298           0.000000
          330              O       4.743160       6.795352      13.337521      -0.711681      46.334666 0.79389290E+03  0.21046991E+05                                10.279275                            8.781674      -0.086251       1.990067                    0.993093      30.615975      84.628959       0.634241       0.364271      -1.134370      -0.023931       0.061497      -0.041257       0.077825      -0.022943       0.024337       0.049606      -0.038220      -0.075002      -0.070520       0.009115       0.061406             11.396113      10.448091      -2.949857       0.008606      15.628454      -0.039135       8.111796          -0.000020
          331              O      -0.000335      16.908728      15.034754      -0.570638      34.115699 0.54127932E+03  0.13039348E+05                                 8.352117                            7.228628       0.293467       2.153048                    0.995121      27.542674      72.569206       0.702344       0.362011      -1.136158      -0.008656      -0.031828      -0.012576       0.035301       0.029254      -0.004353      -0.031622       0.128858       0.094614      -0.093751       0.033468       0.060283              9.033535      10.303626       0.164372       4.670897       6.772966       0.502715      10.024013           0.000000
          332              O       6.137285      18.257842      14.094154      -0.691766      46.237469 0.79324532E+03  0.21032633E+05                                10.286918                            8.799300      -0.135628       1.977348                    0.993340      30.469571      84.322838       0.631103       0.366033      -1.132619       0.031379      -0.052010      -0.051143       0.079406      -0.016036      -0.033311      -0.036796      -0.060022      -0.086690      -0.069467       0.009665       0.059802             11.387658      10.600371      -2.735779      -0.506530      15.298688       1.349334       8.263913          -0.000022
          333              O       6.903250      18.566495      27.271447      -0.556642      33.880315 0.50646516E+03  0.11946214E+05                                 8.212627                            6.898009       0.648240       2.279966                    0.996924      26.647898      68.471402       0.737049       0.352313      -1.149007      -0.021233       0.008295      -0.024081       0.033160      -0.001492       0.005382       0.020086      -0.008491      -0.270176      -0.093125       0.040966       0.052160              9.135739      14.503708       1.753434       1.191487       5.777750       0.007532       7.125759          -0.000010
          334              O       5.176467      18.031330      28.493929      -0.714107      48.074702 0.81876690E+03  0.21799656E+05                                10.472382                            8.865896      -0.003664       2.019136                    0.994136      30.670444      84.015618       0.638999       0.360011      -1.141616      -0.000446      -0.002472      -0.079046       0.079086      -0.009693      -0.038802      -0.013795      -0.103753       0.058316      -0.078840       0.029293       0.049547             11.727071      10.237115       0.368000      -1.735602       7.337937      -1.510357      17.606161          -0.000017
          335              O       7.020255      18.285222      18.001944      -0.551443      32.812415 0.48902748E+03  0.11446602E+05                                 8.046869                            6.790825       0.659068       2.285036                    0.996645      26.564690      68.234917       0.739979       0.353625      -1.146707      -0.020233      -0.019526       0.024165       0.037075       0.001579       0.010074       0.039133      -0.012237      -0.238023      -0.091257       0.033458       0.057799              8.829629      13.474399      -2.258451      -0.937208       5.943440      -0.331456       7.071047          -0.000004
          336              O       5.431937      19.203715      16.832871      -0.705728      46.739208 0.75685892E+03  0.19797006E+05                                10.306054                            8.538969       0.096112       2.049370                    0.994278      30.272110      82.707810       0.648178       0.361266      -1.138441       0.004866      -0.007884       0.079803       0.080339       0.017792       0.035565      -0.003162      -0.106663       0.030495      -0.076027       0.024666       0.051361             11.742853       9.873460      -0.618467       1.351451       7.915988      -3.331680      17.439110          -0.000017
          337              O       2.295196       8.784175      27.134956      -0.572115      30.467225 0.47182216E+03  0.10928661E+05                                 7.559205                            6.603694       0.974820       2.379622                    0.998516      26.691204      67.860558       0.762941       0.346599      -1.154244      -0.015141       0.028624      -0.018955       0.037521       0.003985      -0.001278       0.070894       0.060806      -0.086931      -0.093735       0.044061       0.049674              8.187194      11.378141      -2.132107      -0.752786       6.965911      -0.544977       6.217530          -0.000025
          338              O       0.704868       8.428228      28.585912      -0.681038      47.047137 0.72251424E+03  0.18710821E+05                                10.394771                            8.378936       0.025729       2.031687                    0.994380      29.958086      81.874439       0.649078       0.364387      -1.134156       0.021750       0.060449      -0.034748       0.073038       0.044435       0.002724       0.016080      -0.064480       0.140293      -0.078474       0.021877       0.056597             12.071445       9.232959       0.865517      -1.260890      12.746921      -5.889961      14.234456          -0.000021
          339              O       0.604706      15.803550      28.407881      -0.566278      31.608501 0.47673428E+03  0.11078069E+05                                 7.777171                            6.664169       0.894945       2.358902                    0.997982      26.582176      67.832245       0.754521       0.349339      -1.151245       0.014194      -0.038721      -0.016155       0.044292       0.003572       0.003674      -0.067865       0.050749      -0.093920      -0.089432       0.041212       0.048220              8.561936      13.010902      -1.184730       0.037093       6.403201       0.885456       6.271703          -0.000030
          340              O       2.338224      16.356139      29.624429      -0.682274      45.115302 0.71351772E+03  0.18401758E+05                                10.061748                            8.302774       0.134356       2.063646                    0.994773      29.958318      81.441629       0.655509       0.362304      -1.136912      -0.015294      -0.066638      -0.026311       0.073258       0.037141       0.019127      -0.020242      -0.084199       0.123791      -0.081920       0.027870       0.054049             11.394358       9.306083       1.457166       1.633427      11.631853       4.990258      13.245139          -0.000021
          341              O       6.977152       4.487919      29.363316      -0.550195      32.333493 0.49496402E+03  0.11689305E+05                                 8.087888                            6.951011       0.271569       2.160232                    0.994691      26.869254      70.674219       0.708496       0.366061      -1.130155       0.019816      -0.033564      -0.005639       0.039383      -0.029881       0.036409      -0.016577       0.123269       0.095017      -0.084940       0.002056       0.082884              8.754344       9.414163      -0.743670      -4.407057       6.848568       1.063742      10.000301           0.000001
          342              O       0.742012       5.650348      28.173473      -0.711682      46.334682 0.79389323E+03  0.21047002E+05                                10.279278                            8.781677      -0.086251       1.990067                    0.993093      30.615981      84.628982       0.634240       0.364271      -1.134370      -0.023931      -0.061497      -0.041257       0.077825       0.022943       0.024337      -0.049607      -0.038220      -0.075002      -0.070520       0.009115       0.061406             11.396116      10.448094       2.949858       0.008607      15.628458       0.039136       8.111798          -0.000020
          343              O       4.000813      20.428372       0.198802      -0.570638      34.115693 0.54127922E+03  0.13039346E+05                                 8.352116                            7.228628       0.293467       2.153048                    0.995121      27.542671      72.569198       0.702344       0.362011      -1.136158      -0.008656       0.031828      -0.012576       0.035301      -0.029254      -0.004353       0.031622       0.128858       0.094614      -0.093751       0.033468       0.060283              9.033534      10.303625      -0.164373       4.670896       6.772965      -0.502715      10.024012           0.000001
          344              O       2.136137      19.079258      28.930106      -0.691766      46.237477 0.79324546E+03  0.21032637E+05                                10.286919                            8.799301      -0.135627       1.977348                    0.993340      30.469574      84.322846       0.631103       0.366033      -1.132620       0.031379       0.052010      -0.051143       0.079406       0.016036      -0.033311       0.036796      -0.060022      -0.086690      -0.069467       0.009665       0.059802             11.387659      10.600372       2.735779      -0.506530      15.298690      -1.349334       8.263914          -0.000021
          345              O       3.773306       6.120795      17.236409      -0.556642      33.880310 0.50646509E+03  0.11946212E+05                                 8.212626                            6.898008       0.648240       2.279966                    0.996924      26.647896      68.471395       0.737049       0.352313      -1.149007       0.021233       0.008295       0.024081       0.033160       0.001492       0.005382      -0.020086      -0.008491      -0.270176      -0.093125       0.040966       0.052160              9.135739      14.503707      -1.753433       1.191487       5.777750      -0.007532       7.125759          -0.000011
          346              O       5.500089       5.585630      16.013927      -0.714106      48.074682 0.81876646E+03  0.21799641E+05                                10.472379                            8.865894      -0.003664       2.019136                    0.994136      30.670436      84.015589       0.639000       0.360011      -1.141616       0.000446      -0.002472       0.079046       0.079086       0.009693      -0.038802       0.013795      -0.103753       0.058316      -0.078840       0.029293       0.049547             11.727068      10.237112      -0.368000      -1.735602       7.337935       1.510357      17.606156          -0.000017
          347              O       3.656301       5.839522      26.505912      -0.551442      32.812410 0.48902739E+03  0.11446599E+05                                 8.046869                            6.790825       0.659068       2.285036                    0.996645      26.564686      68.234908       0.739979       0.353625      -1.146707       0.020233      -0.019525      -0.024165       0.037075      -0.001579       0.010074      -0.039133      -0.012236      -0.238023      -0.091257       0.033458       0.057799              8.829629      13.474399       2.258451      -0.937208       5.943440       0.331456       7.071047          -0.000004
          348              O       5.244619       6.758015      27.674985      -0.705727      46.739208 0.75685890E+03  0.19797005E+05                                10.306055                            8.538969       0.096112       2.049369                    0.994278      30.272109      82.707811       0.648178       0.361266      -1.138441      -0.004866      -0.007884      -0.079803       0.080339      -0.017792       0.035565       0.003162      -0.106663       0.030495      -0.076027       0.024666       0.051361             11.742854       9.873461       0.618467       1.351451       7.915988       3.331681      17.439112          -0.000016
          349              O       0.821360      21.229875      17.372900      -0.572116      30.467249 0.47182263E+03  0.10928675E+05                                 7.559210                            6.603697       0.974818       2.379621                    0.998516      26.691214      67.860595       0.762940       0.346599      -1.154244       0.015141       0.028624       0.018955       0.037522      -0.003985      -0.001278      -0.070894       0.060806      -0.086931      -0.093735       0.044061       0.049673              8.187199      11.378149       2.132108      -0.752786       6.965915       0.544978       6.217534          -0.000026
          350              O       2.411688      20.873928      15.921944      -0.681038      47.047145 0.72251438E+03  0.18710825E+05                                10.394773                            8.378937       0.025728       2.031686                    0.994380      29.958088      81.874449       0.649078       0.364387      -1.134156      -0.021750       0.060449       0.034748       0.073038      -0.044435       0.002724      -0.016080      -0.064480       0.140292      -0.078474       0.021877       0.056597             12.071447       9.232960      -0.865517      -1.260890      12.746922       5.889962      14.234459          -0.000022
          351              O       2.511850       3.357850      16.099975      -0.566278      31.608503 0.47673433E+03  0.11078071E+05                                 7.777170                            6.664169       0.894945       2.358902                    0.997982      26.582179      67.832251       0.754521       0.349339      -1.151246      -0.014194      -0.038721       0.016156       0.044292      -0.003572       0.003674       0.067865       0.050749      -0.093920      -0.089432       0.041213       0.048220              8.561935      13.010902       1.184730       0.037093       6.403201      -0.885456       6.271703          -0.000030
          352              O       0.778332       3.910439      14.883427      -0.682274      45.115298 0.71351764E+03  0.18401756E+05                                10.061747                            8.302773       0.134357       2.063646                    0.994773      29.958317      81.441624       0.655509       0.362304      -1.136912       0.015294      -0.066638       0.026311       0.073258      -0.037141       0.019127       0.020242      -0.084200       0.123791      -0.081920       0.027870       0.054049             11.394357       9.306082      -1.457166       1.633427      11.631851      -4.990257      13.245138          -0.000020
          353              O       3.699404      16.933619      15.144540      -0.550195      32.333479 0.49496375E+03  0.11689297E+05                                 8.087886                            6.951009       0.271569       2.160232                    0.994691      26.869248      70.674195       0.708496       0.366061      -1.130156      -0.019816      -0.033564       0.005639       0.039383       0.029881       0.036409       0.016577       0.123269       0.095017      -0.084940       0.002056       0.082884              8.754341       9.414160       0.743670      -4.407055       6.848566      -1.063741      10.000298           0.000001
          354              O       2.374544      18.096048      16.334383      -0.711682      46.334681 0.79389322E+03  0.21047001E+05                                10.279278                            8.781676      -0.086251       1.990067                    0.993093      30.615981      84.628979       0.634240       0.364271      -1.134370       0.023931      -0.061497       0.041257       0.077825      -0.022943       0.024337       0.049606      -0.038220      -0.075002      -0.070520       0.009115       0.061406             11.396116      10.448093      -2.949858       0.008607      15.628457      -0.039136       8.111797          -0.000020
          355              O       7.118039       7.982672      14.637150      -0.570638      34.115680 0.54127893E+03  0.13039337E+05                                 8.352113                            7.228626       0.293468       2.153049                    0.995121      27.542666      72.569176       0.702344       0.362011      -1.136158       0.008656       0.031828       0.012576       0.035300       0.029253      -0.004353      -0.031622       0.128858       0.094614      -0.093751       0.033468       0.060283              9.033531      10.303621       0.164372       4.670894       6.772963       0.502714      10.024009           0.000001
          356              O       0.980419       6.633558      15.577750      -0.691766      46.237474 0.79324543E+03  0.21032637E+05                                10.286919                            8.799301      -0.135627       1.977348                    0.993340      30.469573      84.322847       0.631103       0.366033      -1.132619      -0.031379       0.052010       0.051143       0.079406      -0.016036      -0.033311      -0.036796      -0.060022      -0.086690      -0.069467       0.009665       0.059802             11.387659      10.600372      -2.735778      -0.506530      15.298690       1.349335       8.263914          -0.000020
          357              F       6.363767       5.242129       5.797890      -0.209641      16.557012 0.23843657E+03  0.45952745E+04                                 4.948817                            4.629946       1.089535       2.598899                    0.999423      18.955176      42.099231       0.942665       0.337140      -1.177742      -0.002362       0.002519      -0.005492       0.006487      -0.001285      -0.058651       0.002579       0.028550       0.200783      -0.048890      -0.047796       0.096686              5.115034       5.040591      -0.395230      -1.747602       3.976051       0.655635       6.328460          -0.000000
          358              F       5.053903       4.131972       7.097519      -0.179773      14.073063 0.19812026E+03  0.36548005E+04                                 4.387778                            4.207206       0.989213       2.574657                    0.999107      18.497495      40.529755       0.991018       0.335035      -1.176585       0.000830       0.005523      -0.003028       0.006353       0.061199      -0.009273      -0.007274      -0.060416      -0.132240      -0.049666      -0.041530       0.091196              4.421445       3.658227       0.740650      -0.219315       6.056065       0.084106       3.550043          -0.000000
          359              F       6.676212       5.276977       7.913497      -0.202014      14.007263 0.19685530E+03  0.36310413E+04                                 4.401880                            4.196812       0.960758       2.551346                    0.999245      18.802088      41.394993       0.989689       0.335524      -1.174411      -0.006494       0.001659       0.001884       0.006962       0.004242       0.061629       0.003922       0.079772       0.096169      -0.056150      -0.033800       0.089950              4.467696       5.309099      -0.136376       1.326636       3.391672       0.016878       4.702317          -0.000004
          360              F       6.668883       7.810921       6.376492      -0.226360      17.053318 0.25157692E+03  0.49243236E+04                                 5.075708                            4.790318       0.802371       2.485853                    0.998464      19.406898      43.737349       0.914832       0.342050      -1.171030      -0.000871      -0.003336      -0.002370       0.004184      -0.000565      -0.064246       0.005241       0.099359       0.045740      -0.058049      -0.036325       0.094373              5.236810       6.675733       0.632641      -1.592474       4.106835      -0.195962       4.927861          -0.000007
          361              F       4.893623       8.853871       6.996635      -0.163317      15.093775 0.21489576E+03  0.40449126E+04                                 4.626994                            4.414249       1.072415       2.615370                    0.998991      18.405195      40.711698       0.956991       0.340030      -1.172451       0.002323      -0.009365       0.003664       0.010321      -0.058054       0.008805      -0.018805      -0.042139      -0.116922      -0.045851      -0.038781       0.084633              4.682798       4.245305      -1.008622       0.357052       6.022217      -0.447073       3.780872          -0.000005
          362              F       6.150258       7.900530       8.456493      -0.212349      16.080805 0.23049559E+03  0.44062251E+04                                 4.853350                            4.550266       1.191705       2.639001                    0.999030      18.898161      41.847151       0.951174       0.336854      -1.177604      -0.001119      -0.003465       0.002569       0.004456       0.003680       0.053015       0.014562       0.020525       0.243518      -0.053909      -0.049881       0.103789              5.023885       4.596706       0.406140       1.462661       3.836082       0.726458       6.638868           0.000002
          363              F       0.203648      10.180583       4.596178      -0.204647      16.352383 0.23443141E+03  0.45038979E+04                                 4.913965                            4.604284       0.958578       2.555508                    0.998809      18.923373      42.112249       0.940142       0.339109      -1.174748       0.003005       0.001796       0.001030       0.003649       0.036867       0.058597       0.038190       0.042794       0.022673      -0.050563      -0.044249       0.094812              5.123171       6.084996       1.359274       1.326288       4.683938       0.628295       4.600580          -0.000014
          364              F       1.902036       9.812190       5.836464      -0.195459      16.275743 0.23185249E+03  0.44462619E+04                                 4.915690                            4.584691       0.925565       2.543701                    0.998574      18.887785      42.125049       0.939471       0.339969      -1.172892      -0.004145       0.002425      -0.000701       0.004853      -0.061785       0.027568      -0.027472      -0.015883      -0.094692      -0.047977      -0.042464       0.090442              5.103667       4.948599      -1.597842       0.671153       6.264226      -1.251575       4.098174          -0.000008
          365              F       0.373148      11.118988       6.512983      -0.214434      16.330847 0.23462496E+03  0.45246245E+04                                 4.956450                            4.638868       0.640543       2.430774                    0.998185      19.318264      43.575835       0.923457       0.343939      -1.166442       0.003881       0.000346      -0.004935       0.006288      -0.025894      -0.047311       0.026479       0.023405       0.125912      -0.049689      -0.031868       0.081557              5.105281       4.935923      -0.194538      -1.705889       4.092563       0.391318       6.287358          -0.000001
          366              F       3.282248      11.975253       6.664310      -0.204190      17.464923 0.25280746E+03  0.49566963E+04                                 5.190548                            4.818465       0.491820       2.387757                    0.996645      19.222808      43.422974       0.907079       0.344396      -1.168500      -0.001397      -0.001642       0.004516       0.005004      -0.051025       0.039687      -0.048415       0.000398       0.012249      -0.054898      -0.037934       0.092832              5.400549       5.124814      -0.784446       1.820489       4.453872      -0.775864       6.622961          -0.000004
          367              F       1.668631      13.389084       6.634638      -0.196726      14.468143 0.20686565E+03  0.38706447E+04                                 4.544373                            4.335459       0.729756       2.465911                    0.998793      19.014915      42.426587       0.960723       0.340732      -1.167676      -0.000393      -0.002696      -0.001737       0.003231      -0.047768      -0.052500       0.039115       0.028983      -0.014764      -0.047780      -0.047412       0.095192              4.611092       4.602158      -0.827690      -0.902929       4.153163       1.168341       5.077954          -0.000001
          368              F       3.328921      13.655422       5.308304      -0.197778      14.258896 0.19953672E+03  0.36888100E+04                                 4.458939                            4.226828       1.040253       2.591409                    0.998893      18.641885      40.937581       0.986745       0.335767      -1.175523      -0.007946      -0.010607      -0.001363       0.013323       0.055514      -0.037344      -0.042237      -0.001418      -0.061373      -0.049927      -0.043631       0.093558              4.575390       5.004310       1.459597      -0.657016       4.843205      -0.525161       3.878654          -0.000012
          369              F       0.244144      24.326365       5.480401      -0.232564      15.465184 0.22920060E+03  0.43939568E+04                                 4.756137                            4.568121       0.859533       2.495811                    0.999298      19.507918      43.864249       0.935783       0.341421      -1.168664       0.005075      -0.005834       0.003838       0.008633      -0.051561       0.021135      -0.055072      -0.096853      -0.084448      -0.057814      -0.052153       0.109967              4.826006       4.393234      -1.090456       1.036118       5.307109      -1.123675       4.777675           0.000004
          370              F       0.680551       0.960808       4.047248      -0.221632      13.996554 0.20413242E+03  0.37960940E+04                                 4.359596                            4.260113       0.891774       2.515485                    0.999186      19.082317      42.056744       0.987915       0.333397      -1.177364      -0.002157      -0.009346       0.005507       0.011060       0.026840      -0.066821      -0.024120       0.059198       0.047087      -0.048868      -0.046539       0.095406              4.293433       5.215759       0.528183      -0.980744       3.531192      -0.429971       4.133347           0.000016
          371              F       7.278001       1.481038       5.883939      -0.179955      14.912000 0.21456732E+03  0.40544386E+04                                 4.664405                            4.442171       0.587719       2.426458                    0.997647      18.942392      42.570208       0.939898       0.344872      -1.163342       0.004382      -0.005688      -0.004504       0.008475      -0.002487       0.001193       0.059362      -0.071302       0.074090      -0.048522      -0.034850       0.083372              4.708384       3.643468      -0.051762       0.467121       4.880722       1.267643       5.600963           0.000001
          372              F       5.303498      24.294006       6.329017      -0.216424      17.603977 0.25512392E+03  0.50122683E+04                                 5.227585                            4.840009       0.684945       2.452691                    0.997383      19.357173      43.734780       0.905421       0.344328      -1.168853       0.006788       0.001932       0.001219       0.007162      -0.031229       0.036611      -0.057054      -0.026235       0.103940      -0.051261      -0.042724       0.093985              5.466959       4.171424      -0.473420       0.358729       5.103830      -1.768240       7.125623          -0.000003
          373              F       4.697153       1.418810       5.925479      -0.222309      15.490148 0.22558451E+03  0.43054216E+04                                 4.752500                            4.523990       0.813776       2.482947                    0.999176      19.358036      43.362878       0.943266       0.340224      -1.170248       0.003477       0.001551       0.002213       0.004404      -0.013603      -0.012162       0.058759      -0.113707      -0.051401      -0.053738      -0.044351       0.098089              4.828175       3.732818      -0.633315      -0.656993       6.087630       1.271007       4.664076           0.000001
          374              F       3.708927      24.702225       4.818717      -0.174011      13.960152 0.19769572E+03  0.36502518E+04                                 4.386250                            4.216796       0.796509       2.504318                    0.998557      18.613591      40.994334       0.983516       0.337287      -1.172930       0.009894       0.003870      -0.002758       0.010976       0.037611       0.048412       0.016530       0.080263      -0.063598      -0.046838      -0.042413       0.089251              4.362465       5.960765       0.558846       0.388585       3.492304       0.132869       3.634325           0.000012
          375              F       4.755085      17.687829       9.038062      -0.209641      16.557014 0.23843661E+03  0.45952753E+04                                 4.948817                            4.629947       1.089535       2.598899                    0.999423      18.955176      42.099233       0.942665       0.337140      -1.177742       0.002362       0.002519       0.005492       0.006487       0.001285      -0.058651      -0.002579       0.028550       0.200783      -0.048890      -0.047796       0.096686              5.115035       5.040592       0.395230      -1.747602       3.976052      -0.655635       6.328461          -0.000001
          376              F       6.064949      16.577672       7.738433      -0.179773      14.073064 0.19812028E+03  0.36548009E+04                                 4.387779                            4.207206       0.989212       2.574656                    0.999107      18.497494      40.529754       0.991018       0.335035      -1.176585      -0.000830       0.005523       0.003028       0.006353      -0.061199      -0.009273       0.007275      -0.060416      -0.132240      -0.049666      -0.041530       0.091196              4.421445       3.658227      -0.740650      -0.219315       6.056065      -0.084106       3.550044          -0.000000
          377              F       4.442640      17.722677       6.922455      -0.202014      14.007256 0.19685517E+03  0.36310383E+04                                 4.401879                            4.196810       0.960759       2.551347                    0.999245      18.802084      41.394979       0.989690       0.335524      -1.174411       0.006494       0.001658      -0.001884       0.006962      -0.004242       0.061629      -0.003922       0.079772       0.096169      -0.056150      -0.033800       0.089950              4.467694       5.309097       0.136376       1.326635       3.391671      -0.016878       4.702315          -0.000004
          378              F       4.449969      20.256621       8.459460      -0.226360      17.053318 0.25157692E+03  0.49243237E+04                                 5.075708                            4.790318       0.802371       2.485853                    0.998464      19.406898      43.737349       0.914832       0.342050      -1.171030       0.000871      -0.003336       0.002370       0.004184       0.000565      -0.064246      -0.005241       0.099359       0.045740      -0.058049      -0.036325       0.094373              5.236810       6.675733      -0.632641      -1.592474       4.106835       0.195962       4.927861          -0.000006
          379              F       6.225229      21.299571       7.839317      -0.163317      15.093787 0.21489598E+03  0.40449178E+04                                 4.626997                            4.414252       1.072414       2.615369                    0.998991      18.405200      40.711717       0.956990       0.340030      -1.172451      -0.002323      -0.009365      -0.003664       0.010321       0.058054       0.008805       0.018805      -0.042139      -0.116922      -0.045851      -0.038781       0.084633              4.682801       4.245308       1.008623       0.357052       6.022221       0.447074       3.780874          -0.000004
          380              F       4.968594      20.346230       6.379459      -0.212349      16.080808 0.23049564E+03  0.44062265E+04                                 4.853351                            4.550266       1.191705       2.639001                    0.999030      18.898163      41.847157       0.951174       0.336854      -1.177604       0.001119      -0.003465      -0.002569       0.004457      -0.003680       0.053015      -0.014562       0.020526       0.243518      -0.053909      -0.049881       0.103789              5.023886       4.596707      -0.406140       1.462661       3.836083      -0.726459       6.638869           0.000003
          381              F       3.355204      22.626283      10.239774      -0.204647      16.352382 0.23443140E+03  0.45038978E+04                                 4.913965                            4.604285       0.958578       2.555508                    0.998809      18.923372      42.112248       0.940142       0.339109      -1.174747      -0.003005       0.001796      -0.001030       0.003649      -0.036867       0.058597      -0.038190       0.042794       0.022673      -0.050563      -0.044249       0.094812              5.123171       6.084996      -1.359274       1.326288       4.683938      -0.628296       4.600580          -0.000014
          382              F       1.656816      22.257890       8.999488      -0.195459      16.275737 0.23185238E+03  0.44462591E+04                                 4.915688                            4.584690       0.925565       2.543702                    0.998574      18.887782      42.125038       0.939471       0.339969      -1.172892       0.004145       0.002425       0.000701       0.004853       0.061785       0.027568       0.027472      -0.015883      -0.094692      -0.047977      -0.042464       0.090442              5.103665       4.948598       1.597842       0.671153       6.264224       1.251575       4.098173          -0.000007
          383              F       3.185704      23.564688       8.322969      -0.214435      16.330853 0.23462507E+03  0.45246273E+04                                 4.956451                            4.638869       0.640542       2.430773                    0.998185      19.318267      43.575845       0.923457       0.343939      -1.166442      -0.003881       0.000346       0.004935       0.006288       0.025895      -0.047311      -0.026479       0.023404       0.125912      -0.049689      -0.031868       0.081557              5.105283       4.935924       0.194538      -1.705889       4.092564      -0.391318       6.287360          -0.000001
          384              F       0.276604      24.420953       8.171642      -0.204191      17.464930 0.25280759E+03  0.49566995E+04                                 5.190550                            4.818466       0.491819       2.387756                    0.996645      19.222810      43.422984       0.907078       0.344397      -1.168500       0.001397      -0.001642      -0.004516       0.005004       0.051025       0.039687       0.048415       0.000398       0.012249      -0.054898      -0.037934       0.092832              5.400552       5.124816       0.784447       1.820490       4.453874       0.775865       6.622964          -0.000004
          385              F       1.890221       0.943384       8.201314      -0.196726      14.468140 0.20686560E+03  0.38706436E+04                                 4.544372                            4.335459       0.729756       2.465911                    0.998793      19.014912      42.426580       0.960723       0.340732      -1.167676       0.000393      -0.002696       0.001737       0.003230       0.047768      -0.052500      -0.039115       0.028983      -0.014764      -0.047780      -0.047412       0.095193              4.611091       4.602158       0.827690      -0.902929       4.153163      -1.168341       5.077953          -0.000001
          386              F       0.229931       1.209722       9.527648      -0.197777      14.258894 0.19953668E+03  0.36888091E+04                                 4.458939                            4.226828       1.040253       2.591409                    0.998893      18.641882      40.937575       0.986745       0.335767      -1.175523       0.007946      -0.010607       0.001363       0.013323      -0.055514      -0.037344       0.042237      -0.001418      -0.061373      -0.049927      -0.043631       0.093558              4.575390       5.004310      -1.459597      -0.657016       4.843205       0.525161       3.878654          -0.000012
          387              F       3.314708      11.880665       9.355551      -0.232564      15.465186 0.22920063E+03  0.43939576E+04                                 4.756137                            4.568121       0.859533       2.495811                    0.999298      19.507918      43.864251       0.935783       0.341421      -1.168663      -0.005075      -0.005834      -0.003838       0.008633       0.051561       0.021135       0.055072      -0.096853      -0.084448      -0.057814      -0.052153       0.109967              4.826006       4.393234       1.090456       1.036118       5.307109       1.123675       4.777676           0.000003
          388              F       2.878301      13.406508      10.788704      -0.221632      13.996554 0.20413242E+03  0.37960939E+04                                 4.359596                            4.260113       0.891773       2.515485                    0.999186      19.082315      42.056741       0.987915       0.333397      -1.177364       0.002157      -0.009346      -0.005507       0.011060      -0.026840      -0.066821       0.024120       0.059198       0.047087      -0.048868      -0.046539       0.095406              4.293433       5.215759      -0.528183      -0.980744       3.531192       0.429971       4.133348           0.000016
          389              F       3.840851      13.926738       8.952013      -0.179955      14.911999 0.21456730E+03  0.40544380E+04                                 4.664404                            4.442171       0.587720       2.426458                    0.997647      18.942392      42.570207       0.939898       0.344872      -1.163342      -0.004382      -0.005688       0.004504       0.008475       0.002487       0.001193      -0.059362      -0.071302       0.074090      -0.048522      -0.034850       0.083372              4.708384       3.643468       0.051762       0.467121       4.880721      -1.267643       5.600962           0.000001
          390              F       5.815354      11.848306       8.506935      -0.216425      17.603990 0.25512414E+03  0.50122739E+04                                 5.227588                            4.840011       0.684944       2.452691                    0.997383      19.357177      43.734798       0.905421       0.344328      -1.168853      -0.006788       0.001932      -0.001219       0.007162       0.031229       0.036611       0.057054      -0.026235       0.103940      -0.051261      -0.042724       0.093985              5.466962       4.171426       0.473420       0.358729       5.103833       1.768241       7.125628          -0.000003
          391              F       6.421699      13.864510       8.910473      -0.222309      15.490149 0.22558453E+03  0.43054223E+04                                 4.752501                            4.523991       0.813776       2.482947                    0.999176      19.358036      43.362879       0.943266       0.340224      -1.170248      -0.003477       0.001551      -0.002213       0.004404       0.013603      -0.012162      -0.058759      -0.113707      -0.051401      -0.053738      -0.044351       0.098089              4.828175       3.732819       0.633315      -0.656993       6.087631      -1.271007       4.664076           0.000001
          392              F      -0.150075      12.256525      10.017235      -0.174011      13.960151 0.19769569E+03  0.36502511E+04                                 4.386250                            4.216796       0.796509       2.504318                    0.998557      18.613590      40.994331       0.983516       0.337287      -1.172930      -0.009894       0.003870       0.002758       0.010976      -0.037611       0.048412      -0.016530       0.080263      -0.063598      -0.046838      -0.042413       0.089251              4.362465       5.960765      -0.558846       0.388585       3.492304      -0.132869       3.634325           0.000011
          393              F       0.753937      19.649271      23.874014      -0.209641      16.557013 0.23843659E+03  0.45952748E+04                                 4.948817                            4.629947       1.089535       2.598899                    0.999423      18.955175      42.099230       0.942665       0.337140      -1.177742       0.002362      -0.002519       0.005492       0.006487      -0.001285      -0.058651       0.002579       0.028550       0.200783      -0.048890      -0.047796       0.096686              5.115035       5.040592      -0.395230      -1.747602       3.976051       0.655635       6.328461           0.000000
          394              F       2.063801      20.759428      22.574385      -0.179773      14.073065 0.19812030E+03  0.36548013E+04                                 4.387779                            4.207206       0.989212       2.574656                    0.999107      18.497496      40.529758       0.991018       0.335035      -1.176585      -0.000830      -0.005523       0.003028       0.006353       0.061199      -0.009273      -0.007275      -0.060417      -0.132240      -0.049666      -0.041530       0.091196              4.421445       3.658227       0.740650      -0.219315       6.056065       0.084106       3.550044           0.000000
          395              F       0.441492      19.614423      21.758407      -0.202014      14.007261 0.19685527E+03  0.36310405E+04                                 4.401880                            4.196811       0.960758       2.551346                    0.999245      18.802087      41.394989       0.989689       0.335524      -1.174411       0.006494      -0.001659      -0.001884       0.006962       0.004242       0.061629       0.003923       0.079772       0.096169      -0.056150      -0.033800       0.089950              4.467695       5.309098      -0.136376       1.326636       3.391672       0.016878       4.702316          -0.000003
          396              F       0.448821      17.080479      23.295412      -0.226360      17.053322 0.25157699E+03  0.49243253E+04                                 5.075708                            4.790318       0.802372       2.485853                    0.998464      19.406900      43.737356       0.914832       0.342050      -1.171030       0.000871       0.003336       0.002370       0.004184      -0.000565      -0.064246       0.005241       0.099359       0.045740      -0.058049      -0.036325       0.094373              5.236810       6.675734       0.632641      -1.592474       4.106836      -0.195962       4.927862          -0.000006
          397              F       2.224081      16.037529      22.675269      -0.163317      15.093783 0.21489590E+03  0.40449159E+04                                 4.626996                            4.414251       1.072416       2.615370                    0.998991      18.405200      40.711714       0.956990       0.340030      -1.172451      -0.002323       0.009365      -0.003664       0.010321      -0.058054       0.008805      -0.018805      -0.042139      -0.116922      -0.045851      -0.038781       0.084633              4.682800       4.245307      -1.008622       0.357052       6.022219      -0.447073       3.780873          -0.000004
          398              F       0.967446      16.990870      21.215411      -0.212349      16.080805 0.23049559E+03  0.44062252E+04                                 4.853350                            4.550265       1.191706       2.639001                    0.999030      18.898163      41.847155       0.951174       0.336854      -1.177604       0.001119       0.003465      -0.002569       0.004457       0.003680       0.053015       0.014562       0.020526       0.243518      -0.053909      -0.049881       0.103789              5.023885       4.596706       0.406140       1.462661       3.836082       0.726458       6.638868           0.000003
          399              F       6.914056      14.710817      25.075726      -0.204647      16.352382 0.23443140E+03  0.45038978E+04                                 4.913965                            4.604285       0.958578       2.555508                    0.998809      18.923372      42.112247       0.940142       0.339109      -1.174747      -0.003005      -0.001796      -0.001030       0.003649       0.036867       0.058597       0.038190       0.042794       0.022673      -0.050563      -0.044249       0.094812              5.123171       6.084996       1.359274       1.326288       4.683938       0.628295       4.600580          -0.000013
          400              F       5.215668      15.079210      23.835440      -0.195459      16.275740 0.23185243E+03  0.44462603E+04                                 4.915689                            4.584691       0.925565       2.543702                    0.998574      18.887783      42.125043       0.939471       0.339969      -1.172892       0.004145      -0.002425       0.000701       0.004853      -0.061785       0.027568      -0.027472      -0.015883      -0.094692      -0.047977      -0.042464       0.090442              5.103666       4.948599      -1.597842       0.671153       6.264225      -1.251575       4.098173          -0.000007
          401              F       6.744556      13.772412      23.158921      -0.214434      16.330846 0.23462495E+03  0.45246244E+04                                 4.956450                            4.638868       0.640543       2.430774                    0.998185      19.318263      43.575833       0.923457       0.343939      -1.166442      -0.003881      -0.000346       0.004935       0.006288      -0.025894      -0.047311       0.026479       0.023404       0.125912      -0.049689      -0.031868       0.081557              5.105281       4.935923      -0.194538      -1.705889       4.092563       0.391318       6.287358          -0.000000
          402              F       3.835456      12.916147      23.007594      -0.204190      17.464922 0.25280745E+03  0.49566961E+04                                 5.190548                            4.818465       0.491820       2.387757                    0.996645      19.222807      43.422973       0.907079       0.344397      -1.168500       0.001397       0.001642      -0.004516       0.005004      -0.051025       0.039687      -0.048415       0.000398       0.012249      -0.054898      -0.037934       0.092832              5.400550       5.124814      -0.784446       1.820489       4.453873      -0.775864       6.622962          -0.000003
          403              F       5.449073      11.502316      23.037266      -0.196726      14.468140 0.20686560E+03  0.38706435E+04                                 4.544372                            4.335459       0.729756       2.465911                    0.998793      19.014913      42.426581       0.960723       0.340732      -1.167676       0.000393       0.002696       0.001737       0.003231      -0.047768      -0.052500       0.039115       0.028983      -0.014763      -0.047780      -0.047412       0.095192              4.611091       4.602157      -0.827690      -0.902929       4.153163       1.168341       5.077953           0.000000
          404              F       3.788783      11.235978      24.363600      -0.197777      14.258895 0.19953669E+03  0.36888093E+04                                 4.458939                            4.226828       1.040253       2.591409                    0.998893      18.641883      40.937577       0.986745       0.335767      -1.175523       0.007946       0.010607       0.001363       0.013323       0.055514      -0.037344      -0.042237      -0.001418      -0.061373      -0.049927      -0.043631       0.093558              4.575390       5.004310       1.459597      -0.657016       4.843205      -0.525161       3.878654          -0.000011
          405              F       6.873560       0.565035      24.191503      -0.232564      15.465184 0.22920060E+03  0.43939569E+04                                 4.756137                            4.568121       0.859533       2.495811                    0.999298      19.507918      43.864249       0.935783       0.341421      -1.168664      -0.005075       0.005834      -0.003838       0.008633      -0.051561       0.021135      -0.055072      -0.096853      -0.084448      -0.057814      -0.052153       0.109967              4.826006       4.393234      -1.090456       1.036118       5.307109      -1.123675       4.777675           0.000004
          406              F       6.437153      23.930592      25.624656      -0.221632      13.996557 0.20413247E+03  0.37960951E+04                                 4.359596                            4.260113       0.891774       2.515485                    0.999186      19.082318      42.056748       0.987915       0.333397      -1.177364       0.002157       0.009346      -0.005507       0.011060       0.026840      -0.066821      -0.024120       0.059198       0.047087      -0.048868      -0.046539       0.095406              4.293433       5.215760       0.528183      -0.980745       3.531193      -0.429971       4.133348           0.000017
          407              F      -0.160297      23.410362      23.787965      -0.179956      14.912000 0.21456733E+03  0.40544387E+04                                 4.664405                            4.442172       0.587719       2.426458                    0.997647      18.942392      42.570208       0.939898       0.344872      -1.163342      -0.004382       0.005688       0.004504       0.008475      -0.002487       0.001193       0.059362      -0.071302       0.074090      -0.048522      -0.034850       0.083372              4.708384       3.643468      -0.051762       0.467121       4.880722       1.267643       5.600963           0.000002
          408              F       1.814206       0.597394      23.342887      -0.216424      17.603978 0.25512394E+03  0.50122688E+04                                 5.227585                            4.840009       0.684946       2.452691                    0.997383      19.357174      43.734783       0.905421       0.344328      -1.168853      -0.006788      -0.001932      -0.001219       0.007162      -0.031229       0.036611      -0.057054      -0.026235       0.103940      -0.051261      -0.042724       0.093985              5.466959       4.171424      -0.473420       0.358729       5.103830      -1.768240       7.125624          -0.000003
          409              F       2.420551      23.472590      23.746425      -0.222309      15.490150 0.22558456E+03  0.43054228E+04                                 4.752501                            4.523991       0.813776       2.482947                    0.999176      19.358038      43.362884       0.943266       0.340224      -1.170248      -0.003477      -0.001551      -0.002213       0.004404      -0.013603      -0.012162       0.058759      -0.113707      -0.051401      -0.053738      -0.044351       0.098089              4.828175       3.732819      -0.633315      -0.656993       6.087631       1.271007       4.664076           0.000002
          410              F       3.408777       0.189175      24.853187      -0.174011      13.960154 0.19769576E+03  0.36502527E+04                                 4.386250                            4.216796       0.796509       2.504318                    0.998557      18.613593      40.994339       0.983516       0.337287      -1.172930      -0.009894      -0.003870       0.002758       0.010976       0.037611       0.048412       0.016530       0.080263      -0.063598      -0.046838      -0.042413       0.089251              4.362465       5.960766       0.558846       0.388585       3.492304       0.132869       3.634326           0.000012
          411              F       2.362619       7.203571      20.633842      -0.209641      16.557012 0.23843658E+03  0.45952746E+04                                 4.948817                            4.629946       1.089535       2.598899                    0.999423      18.955175      42.099230       0.942665       0.337140      -1.177742      -0.002362      -0.002519      -0.005492       0.006487       0.001285      -0.058651      -0.002579       0.028550       0.200783      -0.048890      -0.047796       0.096686              5.115035       5.040592       0.395230      -1.747602       3.976051      -0.655635       6.328461          -0.000000
          412              F       1.052755       8.313728      21.933471      -0.179773      14.073064 0.19812027E+03  0.36548006E+04                                 4.387778                            4.207206       0.989212       2.574656                    0.999107      18.497496      40.529756       0.991018       0.335035      -1.176585       0.000830      -0.005523      -0.003027       0.006353      -0.061199      -0.009273       0.007275      -0.060416      -0.132241      -0.049666      -0.041530       0.091196              4.421445       3.658227      -0.740649      -0.219315       6.056065      -0.084106       3.550043           0.000000
          413              F       2.675064       7.168723      22.749449      -0.202014      14.007259 0.19685524E+03  0.36310398E+04                                 4.401879                            4.196811       0.960758       2.551347                    0.999245      18.802087      41.394987       0.989690       0.335524      -1.174411      -0.006494      -0.001659       0.001884       0.006962      -0.004242       0.061629      -0.003922       0.079772       0.096169      -0.056150      -0.033800       0.089950              4.467695       5.309098       0.136376       1.326636       3.391671      -0.016878       4.702316          -0.000003
          414              F       2.667735       4.634779      21.212444      -0.226360      17.053324 0.25157704E+03  0.49243266E+04                                 5.075709                            4.790319       0.802372       2.485853                    0.998464      19.406902      43.737362       0.914832       0.342050      -1.171030      -0.000871       0.003336      -0.002370       0.004184       0.000565      -0.064246      -0.005241       0.099359       0.045740      -0.058049      -0.036325       0.094373              5.236811       6.675735      -0.632641      -1.592474       4.106836       0.195962       4.927862          -0.000006
          415              F       0.892475       3.591829      21.832587      -0.163317      15.093788 0.21489599E+03  0.40449181E+04                                 4.626997                            4.414252       1.072415       2.615369                    0.998991      18.405202      40.711721       0.956990       0.340030      -1.172451       0.002323       0.009365       0.003664       0.010321       0.058054       0.008805       0.018805      -0.042139      -0.116922      -0.045851      -0.038781       0.084633              4.682801       4.245308       1.008623       0.357052       6.022221       0.447074       3.780874          -0.000004
          416              F       2.149110       4.545170      23.292445      -0.212349      16.080809 0.23049567E+03  0.44062270E+04                                 4.853351                            4.550266       1.191706       2.639001                    0.999030      18.898165      41.847161       0.951174       0.336854      -1.177604      -0.001119       0.003465       0.002569       0.004457      -0.003680       0.053015      -0.014562       0.020525       0.243518      -0.053909      -0.049881       0.103789              5.023886       4.596707      -0.406140       1.462661       3.836083      -0.726459       6.638869           0.000003
          417              F       3.762500       2.265117      19.432130      -0.204647      16.352382 0.23443140E+03  0.45038978E+04                                 4.913965                            4.604285       0.958577       2.555508                    0.998809      18.923372      42.112247       0.940142       0.339109      -1.174747       0.003005      -0.001796       0.001030       0.003649      -0.036867       0.058597      -0.038190       0.042794       0.022673      -0.050563      -0.044249       0.094812              5.123171       6.084996      -1.359274       1.326288       4.683938      -0.628296       4.600580          -0.000013
          418              F       5.460888       2.633510      20.672416      -0.195459      16.275741 0.23185245E+03  0.44462608E+04                                 4.915689                            4.584691       0.925566       2.543702                    0.998574      18.887784      42.125045       0.939471       0.339969      -1.172892      -0.004145      -0.002425      -0.000701       0.004853       0.061785       0.027568       0.027472      -0.015883      -0.094692      -0.047977      -0.042464       0.090442              5.103666       4.948599       1.597842       0.671153       6.264225       1.251575       4.098173          -0.000007
          419              F       3.932000       1.326712      21.348935      -0.214435      16.330852 0.23462506E+03  0.45246270E+04                                 4.956451                            4.638869       0.640542       2.430774                    0.998185      19.318266      43.575843       0.923457       0.343939      -1.166442       0.003881      -0.000345      -0.004935       0.006288       0.025894      -0.047311      -0.026479       0.023405       0.125912      -0.049689      -0.031868       0.081557              5.105283       4.935924       0.194538      -1.705889       4.092564      -0.391318       6.287360          -0.000000
          420              F       6.841100       0.470447      21.500262      -0.204191      17.464929 0.25280758E+03  0.49566993E+04                                 5.190550                            4.818466       0.491819       2.387756                    0.996645      19.222810      43.422983       0.907078       0.344397      -1.168500      -0.001397       0.001642       0.004516       0.005004       0.051025       0.039687       0.048415       0.000398       0.012249      -0.054898      -0.037934       0.092832              5.400551       5.124816       0.784447       1.820490       4.453874       0.775865       6.622964          -0.000003
          421              F       5.227483      23.948016      21.470590      -0.196726      14.468141 0.20686562E+03  0.38706439E+04                                 4.544372                            4.335459       0.729756       2.465911                    0.998793      19.014913      42.426582       0.960723       0.340732      -1.167676      -0.000393       0.002696      -0.001737       0.003231       0.047768      -0.052500      -0.039115       0.028983      -0.014764      -0.047780      -0.047412       0.095192              4.611091       4.602158       0.827690      -0.902929       4.153163      -1.168341       5.077954           0.000000
          422              F       6.887773      23.681678      20.144256      -0.197777      14.258895 0.19953669E+03  0.36888093E+04                                 4.458939                            4.226828       1.040253       2.591410                    0.998893      18.641883      40.937577       0.986745       0.335767      -1.175523      -0.007946       0.010607      -0.001363       0.013323      -0.055514      -0.037344       0.042237      -0.001418      -0.061373      -0.049927      -0.043631       0.093558              4.575390       5.004310      -1.459597      -0.657016       4.843205       0.525161       3.878654          -0.000011
          423              F       3.802996      13.010735      20.316353      -0.232564      15.465183 0.22920057E+03  0.43939562E+04                                 4.756136                            4.568121       0.859533       2.495811                    0.999298      19.507917      43.864246       0.935783       0.341421      -1.168664       0.005075       0.005834       0.003838       0.008633       0.051561       0.021135       0.055072      -0.096853      -0.084448      -0.057814      -0.052153       0.109967              4.826006       4.393234       1.090456       1.036118       5.307108       1.123675       4.777675           0.000004
          424              F       4.239403      11.484892      18.883200      -0.221632      13.996552 0.20413237E+03  0.37960928E+04                                 4.359595                            4.260113       0.891774       2.515485                    0.999186      19.082314      42.056737       0.987915       0.333397      -1.177364      -0.002157       0.009346       0.005507       0.011060      -0.026840      -0.066821       0.024120       0.059198       0.047087      -0.048868      -0.046539       0.095406              4.293432       5.215758      -0.528183      -0.980744       3.531192       0.429971       4.133347           0.000017
          425              F       3.276853      10.964662      20.719891      -0.179955      14.911995 0.21456722E+03  0.40544361E+04                                 4.664404                            4.442170       0.587719       2.426458                    0.997647      18.942389      42.570198       0.939898       0.344872      -1.163342       0.004382       0.005688      -0.004504       0.008475       0.002487       0.001193      -0.059362      -0.071302       0.074090      -0.048522      -0.034850       0.083372              4.708383       3.643467       0.051761       0.467121       4.880720      -1.267643       5.600961           0.000002
          426              F       1.302350      13.043094      21.164969      -0.216425      17.603992 0.25512418E+03  0.50122748E+04                                 5.227589                            4.840012       0.684944       2.452691                    0.997383      19.357178      43.734801       0.905421       0.344328      -1.168853       0.006788      -0.001932       0.001219       0.007162       0.031229       0.036611       0.057054      -0.026235       0.103940      -0.051261      -0.042724       0.093985              5.466963       4.171426       0.473420       0.358729       5.103834       1.768241       7.125629          -0.000003
          427              F       0.696005      11.026890      20.761431      -0.222309      15.490146 0.22558448E+03  0.43054209E+04                                 4.752500                            4.523990       0.813776       2.482948                    0.999176      19.358035      43.362875       0.943266       0.340224      -1.170248       0.003477      -0.001551       0.002213       0.004404       0.013603      -0.012162      -0.058759      -0.113707      -0.051401      -0.053738      -0.044351       0.098089              4.828175       3.732818       0.633315      -0.656993       6.087630      -1.271007       4.664075           0.000002
          428              F      -0.292221      12.634875      19.654669      -0.174011      13.960154 0.19769575E+03  0.36502523E+04                                 4.386250                            4.216796       0.796509       2.504318                    0.998557      18.613593      40.994338       0.983516       0.337287      -1.172930       0.009894      -0.003870      -0.002758       0.010976      -0.037611       0.048412      -0.016530       0.080263      -0.063598      -0.046838      -0.042413       0.089251              4.362465       5.960766      -0.558846       0.388585       3.492304      -0.132869       3.634325           0.000012

******************************************************
Auxiliary information for the entire system
The total spin magnetic moment of the unit cell is   0.000173
The total net atomic charge of the unit cell is   -0.000008
Accuracy of reproducing the electrostatic potential in the unit cell:
  The inner radius (bohr) =    5.0000
  The outer radius (bohr) =   12.0000
  Valid grid points have density less than (e/(bohr^3)) =    0.0001
  The number of valid grid points were=        14064
  The rms potential error without charges in kcal/mol is=      3.61366
  The rms potential error with partial charges in kcal/mol is=      0.46403
  The RRMSE value at monopole order=      0.12841
  The rms potential error with partial charges and cloud penetration in kcal/mol is=      0.47317
  The RRMSE value at monopole order with cloud penetration is=      0.13094
  The rms potential error with partial charges and atomic dipoles in kcal/mol is=      0.65912
  The RRMSE value at dipole order=      0.18240
  The rms potential error with partial charges, atomic dipoles and cloud penetration in kcal/mol is=      0.65070
  The RRMSE value at dipole order with cloud penetration=      0.18007

******************************************************
The electron densities and ab initio electrostatic potential were computed in VASP using the PBE functional and
projector augmented wave method. See the main text of the journal article for a description of computational details.
The atomic charges, dipoles, and quadrupoles were computed with the DDEC6 method as described in
(a) T. A. Manz and N. Gabaldon Limas, RSC Adv. 6 (2016) 47771-47801 DOI: 10.1039/c6ra04656h
(b) N. Gabaldon Limas and T. A. Manz, RSC Adv. 8 (2018) 2678-2707 DOI: 10.1039/c7ra11829e.
For each atom in the material, the electron cloud parameters were fit to the spherically averaged atom-in-material
electron density using radial positions for which this density was between 10^-4 and 10^-2 electrons per cubic bohr.
The polarizabilities, dispersion coefficients, and quantum Drude oscillator (QDO) parameters were fit using the MCLF method.
The magnetic structure of the system was optimized in VASP from the default ferromagnetic initial guess using spin polarization.
The atomic spin moments (ASMs) were computed on this optimized magnetic structure using the DDEC6 partition as inputs
to the method of T. A. Manz and D. S. Sholl, J. Chem. Theory Comput. 7 (2011) 4146-4164 DOI: 10.1021/ct200539n.
The RMSE and RRMSE were computed using a uniform grid with Ewald summation.
