# Supplementary material for: A collection of forcefield precursors for metal–organic frameworks
Source: RSC Adv. 2019 Nov 13;9(63):36492–507. doi: 10.1039/c9ra07327b (PMC9075174; doi:10.1039/c9ra07327b)
Supplement: RA-009-C9RA07327B-s4185 [file RA-009-C9RA07327B-s4185.xyz]

  142
jmolscript: load "" {1 1 1} spacegroup "x,y,z" unitcell [{      9.670100     0.000000     0.000000 }, {      0.000000    11.742000     0.000000 }, {     -2.594364     0.000000    18.672632 }]
Cu     6.993181     7.336754    16.612294     0.328660
Cu     0.653245     7.363878    14.743724     0.351766
Cu    -1.214627     7.336754    11.396654     0.328663
Cu     5.125309     7.363878    13.265224     0.351739
Cu     0.082555     4.405246     2.060338     0.328646
Cu     6.422491     4.378122     3.928908     0.351764
Cu     8.290363     4.405246     7.275978     0.328644
Cu     1.950427     4.378122     5.407408     0.351741
Mo    -1.945773     7.364465    14.004474     0.838735
Mo    -0.648591     4.377535     4.668158     0.838738
H      3.308941     6.540294    15.946428     0.099564
H      4.231331     5.024402    17.415964     0.117789
H      0.550657     3.587181    18.078842     0.110120
H     -0.306660     5.189964    16.655988     0.070431
H      4.974373     2.822777     0.834667     0.115908
H      6.430972     3.456845     0.651675     0.113480
H      4.184514     2.066592    17.432769     0.095274
H      2.744118     1.410214    17.666177     0.089053
H      6.026905     0.514300     1.019526     0.125388
H      7.429611     1.262265     0.911224     0.123000
H      8.569764    10.878963     1.314553     0.129444
H      9.477053     8.983804     0.422001     0.088947
H      4.681671     9.414736    15.838126     0.102448
H      3.700064    11.261752    16.715740     0.128397
H      2.469613     6.540294    12.062520     0.099564
H      1.547223     5.024402    10.592984     0.117789
H      5.227897     3.587181     9.930106     0.110120
H      6.085214     5.189964    11.352960     0.070431
H      3.398545     2.822777     8.501649     0.115908
H      1.941946     3.456845     8.684641     0.113480
H      1.594040     2.066592    10.576179     0.095274
H      3.034436     1.410214    10.342771     0.089053
H      2.346013     0.514300     8.316790     0.125388
H      0.943307     1.262265     8.425092     0.123000
H     -0.196846    10.878963     8.021763     0.129444
H     -1.104135     8.983804     8.914315     0.088947
H      1.096883     9.414736    12.170822     0.102451
H      2.078490    11.261752    11.293208     0.128398
H      3.766795     5.201706     2.726204     0.099564
H      2.844405     6.717598     1.256668     0.117789
H      6.525079     8.154819     0.593790     0.110120
H      7.382396     6.552036     2.016644     0.070430
H      2.101363     8.919223    17.837965     0.115908
H      0.644764     8.285155    18.020957     0.113480
H      2.891222     9.675408     1.239863     0.095275
H      4.331618    10.331786     1.006455     0.089053
H      1.048831    11.227700    17.653106     0.125389
H     -0.353875    10.479735    17.761408     0.123000
H     -1.494028     0.863037    17.358079     0.129442
H     -2.401317     2.758196    18.250631     0.088946
H      2.394065     2.327264     2.834506     0.102448
H      3.375672     0.480248     1.956892     0.128396
H      4.606123     5.201706     6.610112     0.099564
H      5.528513     6.717598     8.079648     0.117789
H      1.847839     8.154819     8.742526     0.110120
H      0.990522     6.552036     7.319672     0.070430
H      3.677191     8.919223    10.170983     0.115908
H      5.133790     8.285155     9.987991     0.113480
H      5.481696     9.675408     8.096453     0.095275
H      4.041300    10.331786     8.329861     0.089053
H      4.729723    11.227700    10.355842     0.125389
H      6.132429    10.479735    10.247540     0.123000
H      7.272582     0.863037    10.650869     0.129442
H      8.179871     2.758196     9.758317     0.088946
H      5.978853     2.327264     6.501810     0.102451
H      4.997246     0.480248     7.379424     0.128396
C      2.334638     8.208832    14.189333    -0.464904
C      2.733524     5.925013    16.385235     0.115582
C      3.293331     5.019705    17.262848    -0.210583
C      2.493262     4.114397    17.912656     0.185220
C      1.143598     4.194242    17.653106    -0.212749
C      0.633746     5.138299    16.784829     0.062981
C      5.660995     3.068185     0.166186    -0.239651
C      3.519661     1.820010    18.125524    -0.153094
C      6.726523     0.806675     0.382789    -0.242256
C      4.733897    11.332204    18.441091     0.186776
C      8.288055    10.591284     0.453745    -0.206970
C      6.236701     9.459355    18.586738     0.063073
C      4.952483     9.704763    16.700802     0.116055
C      4.375132    10.820253    17.216167    -0.202111
C      3.443916     8.208832    13.819615    -0.464726
C      3.045030     5.925013    11.623713     0.115581
C      2.485223     5.019705    10.746100    -0.210583
C      3.285292     4.114397    10.096292     0.185220
C      4.634956     4.194242    10.355842    -0.212749
C      5.144808     5.138299    11.224119     0.062982
C      2.711923     3.068185     9.170130    -0.239651
C      2.258893     1.820010     9.883424    -0.153095
C      1.646395     0.806675     8.953527    -0.242255
C      1.044657    11.332204     9.567857     0.186776
C      0.084863    10.591284     8.882571    -0.206970
C     -0.458147     9.459355     9.422210     0.063073
C      0.826071     9.704763    11.308146     0.116054
C      1.403422    10.820253    10.792781    -0.202111
C      4.741098     3.533168     4.483299    -0.464909
C      4.342212     5.816987     2.287397     0.115583
C      3.782405     6.722295     1.409784    -0.210583
C      4.582474     7.627603     0.759976     0.185220
C      5.932138     7.547758     1.019526    -0.212748
C      6.441990     6.603701     1.887803     0.062982
C      1.414741     8.673815    18.506446    -0.239651
C      3.556075     9.921990     0.547108    -0.153095
C      0.349213    10.935325    18.289843    -0.242256
C      2.341839     0.409796     0.231541     0.186776
C     -1.212319     1.150716    18.218887    -0.206970
C      0.839035     2.282645     0.085894     0.063072
C      2.123253     2.037237     1.971830     0.116054
C      2.700604     0.921747     1.456465    -0.202110
C      3.631820     3.533168     4.853017    -0.464722
C      4.030706     5.816987     7.048919     0.115581
C      4.590513     6.722295     7.926532    -0.210582
C      3.790444     7.627603     8.576340     0.185220
C      2.440780     7.547758     8.316790    -0.212748
C      1.930928     6.603701     7.448513     0.062982
C      4.363813     8.673815     9.502502    -0.239651
C      4.816843     9.921990     8.789208    -0.153095
C      5.429341    10.935325     9.719105    -0.242255
C      6.031079     0.409796     9.104775     0.186776
C      6.990873     1.150716     9.790061    -0.206970
C      7.533883     2.282645     9.250422     0.063073
C      6.249665     2.037237     7.364486     0.116055
C      5.672314     0.921747     7.879851    -0.202110
S     -1.024519     8.604538    15.614428    -0.495791
S      6.117326     6.105840    14.908043    -0.488359
S      6.803073     8.604538    12.394520    -0.495790
S     -0.338772     6.105840    13.100905    -0.488360
S      8.100255     3.137462     3.058204    -0.495790
S      0.958410     5.636160     3.764589    -0.488358
S      0.272663     3.137462     6.278112    -0.495788
S      7.414508     5.636160     5.571727    -0.488363
N     -2.565992     6.218563    18.203949    -0.034483
N      1.427447     5.982549    16.118216    -0.176445
N      5.902372     8.980282    17.359946    -0.211459
N     -1.325554     6.218563     9.804999    -0.034481
N      4.351107     5.982549    11.890732    -0.176443
N     -0.123818     8.980282    10.649002    -0.211459
N     -0.028372     5.523437     0.468683    -0.034365
N      5.648289     5.759451     2.554416    -0.176445
N      1.173364     2.761718     1.312686    -0.211459
N     -1.268810     5.523437     8.867633    -0.034367
N      2.724629     5.759451     6.781900    -0.176443
N      7.199554     2.761718     8.023630    -0.211459

The following XYZ coordinates are in angstroms. Other properties are in atomic units.
The sperically averaged electron density of each atom fit to a function of the form exp(a - br)
eigen_1, eigen_2 and eigen_3 are the three eigenvalues of traceless quadrupole moment tensor
  atom number  atomic symbol              X              Y              Z     net charge C6 coefficient C8 coefficient C10 coefficient fluctuating dipole atomic polarizability isotropic forcefield polarizability              a              b squared Pearson coefficient          <r^3>          <r^4>         wp_QDO          m_QDO          q_QDO       dipole_x       dipole_y       dipole_z         dipole            Qxy            Qxz            Qyz     Q(x^2-y^2)  Q(3z^2 - R^2)        eigen_1        eigen_2        eigen_3 static polarizability      alpha(xx)      alpha(xy)      alpha(xz)      alpha(yy)      alpha(yz)      alpha(zz) atomic spin moment
            1             Cu       6.993181       7.336754      16.612294       0.328660     103.468453 0.20941159E+04  0.68812641E+05                                19.138886                           15.936595       0.791781       2.021223                    0.998710      55.776529     156.752650       0.409842       0.454801      -1.103381      -0.012951       0.009051       0.009615       0.018496       0.042885       0.044010      -0.015324      -0.001802      -0.018512      -0.069488       0.014280       0.055208             22.267062      19.099371      -1.423868      -4.740781      18.252749      -0.608177      29.449067          -0.000007
            2             Cu       0.653245       7.363878      14.743724       0.351766     103.983071 0.19918061E+04  0.64714678E+05                                19.365153                           15.590038       0.718678       2.009559                    0.997747      55.377403     155.367571       0.411976       0.457592      -1.100360       0.007795      -0.038894      -0.000384       0.039669      -0.054691      -0.031017       0.112760      -0.009038       0.014367      -0.112572      -0.028575       0.141147             23.210626      33.802189      -1.778412       0.994666      13.843658      -2.313633      21.986032           0.000006
            3             Cu      -1.214627       7.336754      11.396654       0.328663     103.467757 0.20940996E+04  0.68811998E+05                                19.138848                           15.936571       0.791763       2.021219                    0.998710      55.776244     156.751906       0.409841       0.454803      -1.103379       0.012950       0.009050      -0.009614       0.018494      -0.042885       0.044010       0.015322      -0.001798      -0.018514      -0.069487       0.014278       0.055209             22.267010      19.099336       1.423860      -4.740773      18.252711       0.608178      29.448982          -0.000002
            4             Cu       5.125309       7.363878      13.265224       0.351739     103.986510 0.19918902E+04  0.64718112E+05                                19.365574                           15.590371       0.718680       2.009550                    0.997747      55.378600     155.371923       0.411971       0.457592      -1.100359      -0.007789      -0.038903       0.000382       0.039676       0.054695      -0.031019      -0.112763      -0.009033       0.014373      -0.112576      -0.028575       0.141151             23.211162      33.802994       1.778549       0.994764      13.843929       2.313677      21.986562           0.000006
            5             Cu       0.082555       4.405246       2.060338       0.328646     103.469714 0.20941651E+04  0.68814701E+05                                19.139107                           15.936843       0.791745       2.021208                    0.998710      55.776951     156.754628       0.409837       0.454805      -1.103378       0.012952      -0.009054      -0.009609       0.018495       0.042885       0.044010      -0.015322      -0.001799      -0.018519      -0.069487       0.014277       0.055210             22.267295      19.099727      -1.423899      -4.740910      18.252907      -0.607946      29.449251          -0.000006
            6             Cu       6.422491       4.378122       3.928908       0.351764     103.983512 0.19918165E+04  0.64715071E+05                                19.365154                           15.590039       0.718704       2.009565                    0.997747      55.377627     155.368037       0.411978       0.457590      -1.100362      -0.007796       0.038895       0.000385       0.039671      -0.054691      -0.031017       0.112761      -0.009038       0.014366      -0.112573      -0.028575       0.141148             23.210633      33.802186      -1.778432       0.994674      13.843671      -2.313648      21.986041           0.000004
            7             Cu       8.290363       4.405246       7.275978       0.328644     103.470201 0.20941775E+04  0.68815182E+05                                19.139111                           15.936847       0.791770       2.021214                    0.998710      55.777204     156.755201       0.409839       0.454802      -1.103380      -0.012953      -0.009055       0.009609       0.018496      -0.042885       0.044010       0.015322      -0.001801      -0.018517      -0.069487       0.014278       0.055209             22.267297      19.099730       1.423898      -4.740910      18.252913       0.607949      29.449247          -0.000005
            8             Cu       1.950427       4.378122       5.407408       0.351741     103.985896 0.19918764E+04  0.64717572E+05                                19.365537                           15.590346       0.718663       2.009547                    0.997747      55.378339     155.371228       0.411970       0.457594      -1.100358       0.007788       0.038902      -0.000382       0.039675       0.054696      -0.031018      -0.112760      -0.009034       0.014375      -0.112574      -0.028576       0.141149             23.211119      33.802928       1.778562       0.994756      13.843915       2.313682      21.986514           0.000002
            9             Mo      -1.945773       7.364465      14.004474       0.838735     163.908038 0.32961132E+04  0.12180877E+06                                27.429847                           21.004282       1.405405       1.977038                    0.999753     104.255169     314.854434       0.330206       0.501932      -1.072164      -0.000001       0.033381      -0.000001       0.033381      -0.000000      -0.043624       0.000003      -0.178792      -0.206170      -0.106036      -0.017721       0.123758             34.191499      43.770042       0.000019       0.436529      16.470933       0.000000      42.333522           0.000026
           10             Mo      -0.648591       4.377535       4.668158       0.838738     163.907422 0.32961011E+04  0.12180822E+06                                27.429788                           21.004248       1.405404       1.977039                    0.999753     104.255047     314.853973       0.330206       0.501932      -1.072164       0.000002      -0.033380       0.000000       0.033380       0.000000      -0.043625       0.000001      -0.178789      -0.206161      -0.106036      -0.017719       0.123755             34.191414      43.769978       0.000016       0.436506      16.470911       0.000003      42.333354           0.000026
           11              H       3.308941       6.540294      15.946428       0.099564       1.054693 0.75075870E+01  0.73890304E+02                                 1.820959                            1.679999      -1.317511       2.246008                    0.993249       3.965766      11.805350       0.441438       1.409772      -0.679359       0.028650       0.030935      -0.025411       0.049229       0.005771       0.000503      -0.005407       0.009689      -0.017872      -0.010508      -0.000229       0.010737              1.895970       1.842482       0.422193      -0.336361       1.968462      -0.456211       1.876966          -0.000000
           12              H       4.231331       5.024402      17.415964       0.117789       1.071865 0.81172881E+01  0.80904321E+02                                 1.797040                            1.718194      -1.231122       2.293559                    0.994033       3.786789      11.090404       0.450589       1.363844      -0.689762       0.032172      -0.002063       0.003697       0.032449      -0.001801       0.002172      -0.010945       0.011957      -0.017186      -0.015452       0.004719       0.010733              1.820569       2.412620       0.020544       0.143856       1.561332      -0.077356       1.487756           0.000000
           13              H       0.550657       3.587181      18.078842       0.110120       1.056526 0.77922355E+01  0.77147541E+02                                 1.794188                            1.691481      -1.424008       2.194611                    0.992629       3.951021      11.666863       0.449307       1.376903      -0.685690      -0.016755      -0.019055       0.015630       0.029802      -0.002047       0.001748      -0.012807       0.007702      -0.012889      -0.015872       0.004620       0.011251              1.837360       1.926236       0.438380      -0.286703       1.991174      -0.396260       1.594670          -0.000000
           14              H      -0.306660       5.189964      16.655988       0.070431       1.527918 0.11831469E+02  0.12909549E+03                                 2.231850                            2.038066      -1.493692       2.139098                    0.991578       4.331995      13.116231       0.426388       1.316525      -0.698439      -0.041282      -0.004836      -0.005769       0.041963       0.011062      -0.000956      -0.008525       0.014511      -0.013855      -0.015723      -0.001037       0.016760              2.319732       3.342364      -0.189045       0.232509       1.802092      -0.123698       1.814741           0.000000
           15              H       4.974373       2.822777       0.834667       0.115908       0.984336 0.77422223E+01  0.76285016E+02                                 1.705840                            1.679694      -1.115741       2.339907                    0.993872       3.792936      11.057208       0.454890       1.366552      -0.689183      -0.017438      -0.007757       0.017408       0.025832      -0.005134      -0.005985      -0.001829       0.003539       0.001624      -0.008706       0.000885       0.007822              1.717650       1.825766       0.075753      -0.341055       1.616899      -0.099497       1.710286          -0.000000
           16              H       6.430972       3.456845       0.651675       0.113480       1.034149 0.81209854E+01  0.81361486E+02                                 1.789676                            1.739499      -1.274336       2.260527                    0.991996       4.002909      11.949857       0.437547       1.397240      -0.682138       0.022273       0.006736       0.011471       0.025943       0.001478       0.004323      -0.000150      -0.001205      -0.008133      -0.005755       0.001491       0.004264              1.818562       1.938487       0.175413       0.341245       1.820934       0.190731       1.696264           0.000000
           17              H       4.184514       2.066592      17.432769       0.095274       1.254911 0.10492255E+02  0.10884208E+03                                 1.846468                            1.833423      -0.733530       2.507010                    0.999049       3.566947       9.848443       0.491463       1.201400      -0.729400       0.023070       0.012313      -0.013615       0.029482       0.001800      -0.005299      -0.003602       0.003401      -0.003680      -0.005959      -0.001676       0.007636              1.828823       1.925409       0.065355      -0.361986       1.790127      -0.149153       1.770934           0.000002
           18              H       2.744118       1.410214      17.666177       0.089053       1.251348 0.10345435E+02  0.10766573E+03                                 1.882497                            1.849112      -0.884637       2.435645                    0.996748       3.732769      10.552993       0.474863       1.239393      -0.718877      -0.025939      -0.010251      -0.005890       0.028506       0.001028       0.006421       0.001043       0.002391      -0.010610      -0.007499       0.000284       0.007215              1.881012       2.117702       0.246432       0.231314       1.970653       0.164786       1.554679           0.000001
           19              H       6.026905       0.514300       1.019526       0.125388       1.090632 0.85868944E+01  0.85315903E+02                                 1.725541                            1.690923      -0.678179       2.546862                    0.999489       3.427779       9.475338       0.493707       1.248657      -0.717386      -0.022250      -0.001313       0.014056       0.026351      -0.000305      -0.004111      -0.004641       0.004640       0.002952      -0.006776       0.000194       0.006583              1.735912       1.954524       0.131124      -0.343172       1.647547      -0.105493       1.605666           0.000001
           20              H       7.429611       1.262265       0.911224       0.123000       0.981868 0.74202532E+01  0.72311581E+02                                 1.705092                            1.644840      -1.000653       2.398862                    0.995646       3.696176      10.702028       0.459682       1.367287      -0.689364       0.018924       0.020261       0.012938       0.030594       0.001064       0.007466       0.001763      -0.001828      -0.006820      -0.008637       0.001360       0.007277              1.737471       1.883247       0.205299       0.296863       1.787398       0.249040       1.541768           0.000000
           21              H       8.569764      10.878963       1.314553       0.129444       1.129377 0.85495999E+01  0.84105247E+02                                 1.710156                            1.651118      -0.822467       2.493864                    0.999538       3.216821       8.595957       0.520699       1.195754      -0.731639       0.009381       0.012010       0.034370       0.037597      -0.009653       0.008746       0.006943      -0.005200       0.022262      -0.018514       0.006282       0.012232              1.708331       1.564988       0.048395       0.241087       1.595566       0.268688       1.964440           0.000002
           22              H       9.477053       8.983804       0.422001       0.088947       1.186494 0.86442317E+01  0.85912922E+02                                 1.808156                            1.685742      -0.819775       2.476468                    0.999113       3.485594       9.594427       0.499904       1.232785      -0.720653       0.031519      -0.018539       0.029679       0.047096      -0.007674       0.011845       0.001209       0.003116       0.024281      -0.015455      -0.000821       0.016275              1.868856       2.135088      -0.424597       0.338516       1.869118      -0.227576       1.602363           0.000001
           23              H       4.681671       9.414736      15.838126       0.102448       1.292656 0.93903539E+01  0.97307431E+02                                 2.050751                            1.853820      -1.485679       2.166133                    0.992106       4.077101      12.275106       0.430683       1.372412      -0.686963      -0.017028      -0.010896      -0.041438       0.046106      -0.006740       0.005815      -0.001390      -0.003858       0.000694      -0.008970      -0.000475       0.009445              2.157622       1.712544       0.135136       0.338793       1.897897       0.610917       2.862426           0.000001
           24              H       3.700064      11.261752      16.715740       0.128397       1.193721 0.92120843E+01  0.93238237E+02                                 1.835425                            1.760871      -0.988460       2.414995                    0.998199       3.454999       9.669326       0.479448       1.262201      -0.714775      -0.023381       0.012414      -0.020076       0.033224      -0.008992       0.008633       0.002199      -0.001387       0.020074      -0.015270       0.003228       0.012041              1.844750       1.941466      -0.382253       0.252745       1.899500      -0.095991       1.693284           0.000003
           25              H       2.469613       6.540294      12.062520       0.099564       1.054692 0.75075792E+01  0.73890213E+02                                 1.820959                            1.679999      -1.317511       2.246008                    0.993249       3.965765      11.805349       0.441438       1.409773      -0.679358      -0.028650       0.030935       0.025411       0.049229      -0.005772       0.000503       0.005407       0.009689      -0.017871      -0.010508      -0.000229       0.010737              1.895970       1.842482      -0.422193      -0.336361       1.968461       0.456211       1.876967          -0.000000
           26              H       1.547223       5.024402      10.592984       0.117789       1.071866 0.81173000E+01  0.80904466E+02                                 1.797041                            1.718195      -1.231123       2.293558                    0.994033       3.786791      11.090410       0.450589       1.363844      -0.689762      -0.032172      -0.002063      -0.003697       0.032449       0.001801       0.002172       0.010945       0.011957      -0.017186      -0.015452       0.004719       0.010733              1.820570       2.412621      -0.020544       0.143856       1.561333       0.077356       1.487757           0.000000
           27              H       5.227897       3.587181       9.930106       0.110120       1.056527 0.77922427E+01  0.77147629E+02                                 1.794189                            1.691481      -1.424009       2.194611                    0.992629       3.951023      11.666870       0.449307       1.376902      -0.685690       0.016755      -0.019055      -0.015631       0.029802       0.002047       0.001748       0.012807       0.007702      -0.012889      -0.015872       0.004621       0.011251              1.837360       1.926237      -0.438380      -0.286703       1.991174       0.396260       1.594670          -0.000000
           28              H       6.085214       5.189964      11.352960       0.070431       1.527912 0.11831409E+02  0.12909466E+03                                 2.231843                            2.038061      -1.493687       2.139101                    0.991578       4.331983      13.116182       0.426388       1.316525      -0.698439       0.041282      -0.004836       0.005770       0.041963      -0.011061      -0.000956       0.008525       0.014511      -0.013855      -0.015723      -0.001037       0.016760              2.319726       3.342353       0.189044       0.232508       1.802087       0.123697       1.814737           0.000000
           29              H       3.398545       2.822777       8.501649       0.115908       0.984346 0.77423292E+01  0.76286351E+02                                 1.705853                            1.679707      -1.115758       2.339898                    0.993872       3.792960      11.057307       0.454888       1.366553      -0.689183       0.017438      -0.007757      -0.017408       0.025832       0.005134      -0.005985       0.001829       0.003539       0.001622      -0.008706       0.000885       0.007821              1.717664       1.825781      -0.075754      -0.341059       1.616911       0.099498       1.710299          -0.000000
           30              H       1.941946       3.456845       8.684641       0.113480       1.034148 0.81209732E+01  0.81361345E+02                                 1.789676                            1.739499      -1.274336       2.260527                    0.991996       4.002908      11.949858       0.437547       1.397242      -0.682138      -0.022273       0.006736      -0.011471       0.025943      -0.001478       0.004323       0.000150      -0.001206      -0.008132      -0.005755       0.001491       0.004264              1.818562       1.938487      -0.175414       0.341245       1.820934      -0.190731       1.696264           0.000000
           31              H       1.594040       2.066592      10.576179       0.095274       1.254911 0.10492246E+02  0.10884195E+03                                 1.846466                            1.833421      -0.733530       2.507010                    0.999049       3.566946       9.848435       0.491463       1.201399      -0.729400      -0.023070       0.012313       0.013615       0.029482      -0.001800      -0.005299       0.003602       0.003402      -0.003680      -0.005959      -0.001676       0.007636              1.828822       1.925408      -0.065355      -0.361986       1.790126       0.149153       1.770932           0.000002
           32              H       3.034436       1.410214      10.342771       0.089053       1.251348 0.10345434E+02  0.10766571E+03                                 1.882497                            1.849112      -0.884638       2.435644                    0.996748       3.732769      10.552993       0.474863       1.239393      -0.718877       0.025939      -0.010251       0.005890       0.028506      -0.001028       0.006421      -0.001043       0.002391      -0.010610      -0.007499       0.000284       0.007215              1.881011       2.117701      -0.246432       0.231314       1.970653      -0.164786       1.554679           0.000001
           33              H       2.346013       0.514300       8.316790       0.125388       1.090634 0.85869099E+01  0.85316100E+02                                 1.725543                            1.690925      -0.678180       2.546862                    0.999489       3.427782       9.475350       0.493707       1.248657      -0.717386       0.022250      -0.001313      -0.014056       0.026351       0.000305      -0.004111       0.004641       0.004640       0.002951      -0.006777       0.000194       0.006583              1.735914       1.954526      -0.131124      -0.343172       1.647549       0.105493       1.605667           0.000001
           34              H       0.943307       1.262265       8.425092       0.123000       0.981867 0.74202370E+01  0.72311395E+02                                 1.705091                            1.644839      -1.000653       2.398863                    0.995646       3.696174      10.702026       0.459681       1.367289      -0.689364      -0.018924       0.020260      -0.012938       0.030594      -0.001064       0.007466      -0.001763      -0.001828      -0.006820      -0.008637       0.001360       0.007277              1.737470       1.883247      -0.205299       0.296863       1.787397      -0.249040       1.541768           0.000001
           35              H      -0.196846      10.878963       8.021763       0.129444       1.129377 0.85496005E+01  0.84105257E+02                                 1.710156                            1.651119      -0.822468       2.493864                    0.999538       3.216821       8.595958       0.520699       1.195754      -0.731639      -0.009381       0.012010      -0.034370       0.037597       0.009653       0.008746      -0.006943      -0.005200       0.022262      -0.018514       0.006282       0.012232              1.708331       1.564988      -0.048395       0.241087       1.595566      -0.268688       1.964441           0.000002
           36              H      -1.104135       8.983804       8.914315       0.088947       1.186492 0.86442120E+01  0.85912679E+02                                 1.808154                            1.685741      -0.819773       2.476469                    0.999113       3.485590       9.594414       0.499904       1.232785      -0.720653      -0.031519      -0.018539      -0.029679       0.047096       0.007674       0.011845      -0.001209       0.003116       0.024281      -0.015455      -0.000820       0.016275              1.868854       2.135086       0.424596       0.338516       1.869116       0.227575       1.602361           0.000001
           37              H       1.096883       9.414736      12.170822       0.102451       1.292610 0.93899543E+01  0.97302268E+02                                 2.050706                            1.853784      -1.485650       2.166150                    0.992106       4.077030      12.274833       0.430686       1.372417      -0.686963       0.017028      -0.010897       0.041440       0.046108       0.006740       0.005816       0.001390      -0.003860       0.000700      -0.008971      -0.000473       0.009444              2.157572       1.712509      -0.135132       0.338781       1.897856      -0.610894       2.862352           0.000001
           38              H       2.078490      11.261752      11.293208       0.128398       1.193725 0.92121289E+01  0.93238816E+02                                 1.835430                            1.760876      -0.988464       2.414993                    0.998199       3.455006       9.669357       0.479447       1.262202      -0.714775       0.023381       0.012414       0.020076       0.033224       0.008992       0.008633      -0.002199      -0.001387       0.020074      -0.015270       0.003229       0.012041              1.844756       1.941473       0.382255       0.252746       1.899505       0.095992       1.693289           0.000003
           39              H       3.766795       5.201706       2.726204       0.099564       1.054692 0.75075834E+01  0.73890259E+02                                 1.820959                            1.679999      -1.317511       2.246008                    0.993249       3.965765      11.805346       0.441438       1.409772      -0.679359      -0.028650      -0.030935       0.025411       0.049229       0.005771       0.000503      -0.005407       0.009689      -0.017872      -0.010508      -0.000229       0.010737              1.895970       1.842482       0.422193      -0.336361       1.968462      -0.456212       1.876967          -0.000001
           40              H       2.844405       6.717598       1.256668       0.117789       1.071868 0.81173184E+01  0.80904698E+02                                 1.797043                            1.718197      -1.231127       2.293556                    0.994033       3.786796      11.090429       0.450589       1.363843      -0.689762      -0.032172       0.002064      -0.003697       0.032449      -0.001802       0.002173      -0.010945       0.011957      -0.017185      -0.015452       0.004719       0.010733              1.820573       2.412625       0.020543       0.143857       1.561334      -0.077356       1.487759           0.000000
           41              H       6.525079       8.154819       0.593790       0.110120       1.056525 0.77922238E+01  0.77147391E+02                                 1.794187                            1.691479      -1.424005       2.194613                    0.992629       3.951017      11.666846       0.449307       1.376902      -0.685690       0.016755       0.019055      -0.015631       0.029802      -0.002047       0.001748      -0.012806       0.007702      -0.012889      -0.015872       0.004620       0.011251              1.837358       1.926233       0.438379      -0.286703       1.991171      -0.396260       1.594668          -0.000000
           42              H       7.382396       6.552036       2.016644       0.070430       1.527936 0.11831640E+02  0.12909781E+03                                 2.231865                            2.038079      -1.493704       2.139091                    0.991578       4.332022      13.116329       0.426387       1.316522      -0.698439       0.041281       0.004836       0.005770       0.041962       0.011062      -0.000955      -0.008525       0.014511      -0.013854      -0.015723      -0.001036       0.016759              2.319749       3.342390      -0.189047       0.232511       1.802103      -0.123700       1.814754           0.000000
           43              H       2.101363       8.919223      17.837965       0.115908       0.984336 0.77422268E+01  0.76285071E+02                                 1.705840                            1.679695      -1.115740       2.339907                    0.993872       3.792937      11.057211       0.454890       1.366552      -0.689183       0.017438       0.007757      -0.017408       0.025832      -0.005134      -0.005985      -0.001829       0.003539       0.001624      -0.008706       0.000885       0.007822              1.717651       1.825766       0.075753      -0.341055       1.616899      -0.099497       1.710286          -0.000000
           44              H       0.644764       8.285155      18.020957       0.113480       1.034144 0.81209391E+01  0.81360907E+02                                 1.789671                            1.739495      -1.274332       2.260529                    0.991996       4.002901      11.949825       0.437548       1.397241      -0.682138      -0.022273      -0.006736      -0.011471       0.025943       0.001478       0.004323      -0.000150      -0.001205      -0.008133      -0.005755       0.001491       0.004264              1.818556       1.938481       0.175413       0.341243       1.820929       0.190731       1.696259           0.000000
           45              H       2.891222       9.675408       1.239863       0.095275       1.254909 0.10492222E+02  0.10884163E+03                                 1.846463                            1.833418      -0.733529       2.507011                    0.999049       3.566942       9.848417       0.491464       1.201398      -0.729400      -0.023070      -0.012313       0.013615       0.029482       0.001800      -0.005299      -0.003602       0.003401      -0.003680      -0.005959      -0.001676       0.007636              1.828819       1.925404       0.065355      -0.361985       1.790123      -0.149153       1.770929           0.000001
           46              H       4.331618      10.331786       1.006455       0.089053       1.251346 0.10345415E+02  0.10766546E+03                                 1.882495                            1.849111      -0.884636       2.435645                    0.996748       3.732765      10.552979       0.474863       1.239394      -0.718877       0.025939       0.010251       0.005890       0.028506       0.001028       0.006421       0.001043       0.002391      -0.010610      -0.007499       0.000284       0.007215              1.881010       2.117700       0.246432       0.231313       1.970651       0.164786       1.554678           0.000001
           47              H       1.048831      11.227700      17.653106       0.125389       1.090632 0.85868921E+01  0.85315871E+02                                 1.725540                            1.690923      -0.678178       2.546862                    0.999489       3.427779       9.475336       0.493707       1.248656      -0.717386       0.022250       0.001313      -0.014056       0.026351      -0.000305      -0.004111      -0.004641       0.004640       0.002952      -0.006776       0.000194       0.006583              1.735911       1.954523       0.131124      -0.343172       1.647547      -0.105493       1.605665           0.000001
           48              H      -0.353875      10.479735      17.761408       0.123000       0.981869 0.74202603E+01  0.72311672E+02                                 1.705093                            1.644841      -1.000655       2.398861                    0.995646       3.696178      10.702038       0.459681       1.367288      -0.689364      -0.018924      -0.020260      -0.012938       0.030594       0.001064       0.007466       0.001763      -0.001828      -0.006820      -0.008637       0.001360       0.007277              1.737472       1.883249       0.205299       0.296864       1.787399       0.249040       1.541769           0.000001
           49              H      -1.494028       0.863037      17.358079       0.129442       1.129382 0.85496533E+01  0.84105922E+02                                 1.710163                            1.651125      -0.822470       2.493863                    0.999538       3.216829       8.595992       0.520697       1.195757      -0.731639      -0.009381      -0.012010      -0.034370       0.037597      -0.009653       0.008746       0.006943      -0.005200       0.022261      -0.018514       0.006282       0.012232              1.708339       1.564994       0.048396       0.241089       1.595572       0.268690       1.964450           0.000003
           50              H      -2.401317       2.758196      18.250631       0.088946       1.186502 0.86443001E+01  0.85913785E+02                                 1.808165                            1.685750      -0.819789       2.476460                    0.999113       3.485607       9.594478       0.499903       1.232786      -0.720652      -0.031519       0.018539      -0.029680       0.047096      -0.007674       0.011845       0.001209       0.003117       0.024282      -0.015455      -0.000821       0.016276              1.868866       2.135099      -0.424600       0.338519       1.869128      -0.227578       1.602371           0.000001
           51              H       2.394065       2.327264       2.834506       0.102448       1.292649 0.93902960E+01  0.97306678E+02                                 2.050745                            1.853815      -1.485673       2.166136                    0.992106       4.077088      12.275056       0.430683       1.372413      -0.686963       0.017027       0.010896       0.041438       0.046106      -0.006740       0.005815      -0.001390      -0.003858       0.000694      -0.008970      -0.000475       0.009445              2.157615       1.712539       0.135136       0.338791       1.897891       0.610914       2.862416           0.000001
           52              H       3.375672       0.480248       1.956892       0.128396       1.193723 0.92121091E+01  0.93238559E+02                                 1.835428                            1.760875      -0.988462       2.414994                    0.998199       3.455002       9.669341       0.479447       1.262203      -0.714775       0.023381      -0.012414       0.020077       0.033224      -0.008992       0.008633       0.002199      -0.001387       0.020073      -0.015270       0.003229       0.012041              1.844754       1.941471      -0.382254       0.252746       1.899504      -0.095992       1.693287           0.000002
           53              H       4.606123       5.201706       6.610112       0.099564       1.054691 0.75075702E+01  0.73890101E+02                                 1.820958                            1.679998      -1.317510       2.246009                    0.993249       3.965763      11.805340       0.441438       1.409773      -0.679358       0.028650      -0.030935      -0.025411       0.049229      -0.005772       0.000502       0.005407       0.009689      -0.017871      -0.010508      -0.000229       0.010738              1.895969       1.842481      -0.422193      -0.336361       1.968460       0.456211       1.876966          -0.000001
           54              H       5.528513       6.717598       8.079648       0.117789       1.071869 0.81173206E+01  0.80904722E+02                                 1.797043                            1.718197      -1.231126       2.293556                    0.994033       3.786796      11.090428       0.450589       1.363843      -0.689762       0.032172       0.002064       0.003697       0.032449       0.001802       0.002173       0.010945       0.011957      -0.017185      -0.015452       0.004719       0.010733              1.820573       2.412625      -0.020544       0.143857       1.561334       0.077356       1.487759           0.000000
           55              H       1.847839       8.154819       8.742526       0.110120       1.056526 0.77922319E+01  0.77147488E+02                                 1.794187                            1.691480      -1.424005       2.194612                    0.992629       3.951019      11.666852       0.449307       1.376902      -0.685690      -0.016755       0.019055       0.015631       0.029802       0.002047       0.001748       0.012806       0.007702      -0.012889      -0.015872       0.004620       0.011251              1.837358       1.926234      -0.438380      -0.286703       1.991172       0.396260       1.594669          -0.000000
           56              H       0.990522       6.552036       7.319672       0.070430       1.527936 0.11831638E+02  0.12909777E+03                                 2.231864                            2.038078      -1.493704       2.139091                    0.991578       4.332021      13.116321       0.426387       1.316521      -0.698439      -0.041281       0.004836      -0.005770       0.041962      -0.011062      -0.000955       0.008525       0.014510      -0.013853      -0.015723      -0.001036       0.016759              2.319748       3.342388       0.189047       0.232511       1.802102       0.123700       1.814753           0.000000
           57              H       3.677191       8.919223      10.170983       0.115908       0.984348 0.77423466E+01  0.76286567E+02                                 1.705855                            1.679708      -1.115761       2.339896                    0.993872       3.792965      11.057326       0.454888       1.366553      -0.689183      -0.017438       0.007757       0.017408       0.025831       0.005134      -0.005985       0.001829       0.003539       0.001621      -0.008706       0.000885       0.007821              1.717665       1.825782      -0.075754      -0.341059       1.616913       0.099498       1.710301          -0.000000
           58              H       5.133790       8.285155       9.987991       0.113480       1.034142 0.81209203E+01  0.81360682E+02                                 1.789670                            1.739494      -1.274330       2.260531                    0.991996       4.002898      11.949818       0.437547       1.397243      -0.682138       0.022273      -0.006736       0.011471       0.025944      -0.001478       0.004323       0.000150      -0.001205      -0.008133      -0.005755       0.001491       0.004265              1.818556       1.938481      -0.175413       0.341243       1.820928      -0.190730       1.696258           0.000000
           59              H       5.481696       9.675408       8.096453       0.095275       1.254908 0.10492218E+02  0.10884157E+03                                 1.846462                            1.833417      -0.733529       2.507011                    0.999049       3.566942       9.848414       0.491464       1.201397      -0.729400       0.023070      -0.012313      -0.013615       0.029482      -0.001800      -0.005299       0.003602       0.003401      -0.003680      -0.005959      -0.001676       0.007636              1.828818       1.925403      -0.065355      -0.361984       1.790122       0.149153       1.770928           0.000001
           60              H       4.041300      10.331786       8.329861       0.089053       1.251347 0.10345416E+02  0.10766548E+03                                 1.882495                            1.849111      -0.884637       2.435645                    0.996748       3.732766      10.552981       0.474863       1.239393      -0.718877      -0.025939       0.010251      -0.005890       0.028506      -0.001028       0.006421      -0.001043       0.002391      -0.010610      -0.007499       0.000284       0.007215              1.881010       2.117699      -0.246431       0.231313       1.970651      -0.164786       1.554678           0.000001
           61              H       4.729723      11.227700      10.355842       0.125389       1.090634 0.85869130E+01  0.85316140E+02                                 1.725543                            1.690925      -0.678179       2.546862                    0.999489       3.427783       9.475354       0.493707       1.248656      -0.717386      -0.022250       0.001314       0.014056       0.026351       0.000305      -0.004111       0.004642       0.004640       0.002951      -0.006777       0.000194       0.006583              1.735914       1.954526      -0.131124      -0.343172       1.647549       0.105493       1.605667           0.000001
           62              H       6.132429      10.479735      10.247540       0.123000       0.981868 0.74202537E+01  0.72311597E+02                                 1.705093                            1.644841      -1.000655       2.398861                    0.995646       3.696178      10.702040       0.459681       1.367289      -0.689364       0.018924      -0.020260       0.012938       0.030594      -0.001064       0.007466      -0.001763      -0.001828      -0.006820      -0.008637       0.001360       0.007277              1.737472       1.883249      -0.205299       0.296864       1.787399      -0.249040       1.541769           0.000001
           63              H       7.272582       0.863037      10.650869       0.129442       1.129380 0.85496369E+01  0.84105720E+02                                 1.710162                            1.651124      -0.822470       2.493863                    0.999538       3.216826       8.595982       0.520697       1.195757      -0.731639       0.009381      -0.012010       0.034370       0.037597       0.009653       0.008746      -0.006943      -0.005200       0.022261      -0.018514       0.006282       0.012232              1.708337       1.564993      -0.048396       0.241088       1.595571      -0.268690       1.964448           0.000003
           64              H       8.179871       2.758196       9.758317       0.088946       1.186503 0.86443124E+01  0.85913942E+02                                 1.808166                            1.685751      -0.819791       2.476459                    0.999113       3.485609       9.594487       0.499902       1.232786      -0.720652       0.031519       0.018539       0.029680       0.047096       0.007674       0.011845      -0.001209       0.003117       0.024282      -0.015455      -0.000821       0.016276              1.868868       2.135101       0.424601       0.338520       1.869130       0.227579       1.602372           0.000001
           65              H       5.978853       2.327264       6.501810       0.102451       1.292608 0.93899433E+01  0.97302130E+02                                 2.050705                            1.853783      -1.485649       2.166151                    0.992106       4.077028      12.274827       0.430686       1.372417      -0.686963      -0.017028       0.010897      -0.041440       0.046108       0.006740       0.005816       0.001390      -0.003860       0.000699      -0.008971      -0.000473       0.009445              2.157572       1.712508      -0.135132       0.338780       1.897855      -0.610894       2.862351           0.000001
           66              H       4.997246       0.480248       7.379424       0.128396       1.193729 0.92121620E+01  0.93239236E+02                                 1.835434                            1.760880      -0.988467       2.414992                    0.998199       3.455011       9.669376       0.479446       1.262203      -0.714775      -0.023381      -0.012414      -0.020076       0.033224       0.008992       0.008633      -0.002199      -0.001387       0.020074      -0.015270       0.003229       0.012041              1.844760       1.941477       0.382256       0.252747       1.899510       0.095992       1.693293           0.000002
           67              C       2.334638       8.208832      14.189333      -0.464904      68.370793 0.10203612E+04  0.29710094E+05                                14.307675                           10.739831      -0.019406       1.820213                    0.999964      43.241650     138.626591       0.496231       0.423909      -1.058811       0.020258      -0.020873      -0.003347       0.029279       0.018454       0.091187      -0.024668      -0.248655       0.215097      -0.194052       0.078723       0.115329             16.685764      26.720008       1.360888      -6.047277       9.341535      -1.045125      13.995751          -0.000009
           68              C       2.733524       5.925013      16.385235       0.115582      25.885848 0.34145222E+03  0.76148944E+04                                 7.871811                            6.343740      -0.024904       2.021250                    0.998631      26.055799      74.794598       0.621413       0.441969      -1.040516      -0.048790      -0.015811      -0.008148       0.051932       0.005720      -0.015936       0.032993      -0.022595       0.059892      -0.037176      -0.009074       0.046250              8.687269       9.612182       0.005788       0.755578       8.274987      -3.774245       8.174639          -0.000001
           69              C       3.293331       5.019705      17.262848      -0.210583      32.059745 0.46253227E+03  0.11061863E+05                                 8.771740                            7.170206       0.129249       2.012664                    0.999018      30.192788      88.013635       0.614423       0.416824      -1.062208       0.001870       0.006983      -0.010609       0.012838      -0.012211       0.002708       0.009532       0.026117       0.000510      -0.022296       0.004438       0.017858              9.652774       9.662537       0.128745       0.717979      10.662311      -4.654164       8.633473          -0.000000
           70              C       2.493262       4.114397      17.912656       0.185220      29.253741 0.37987855E+03  0.86323565E+04                                 8.515125                            6.662258      -0.160798       1.979787                    0.999460      25.333222      71.537525       0.615166       0.438157      -1.051036       0.012463      -0.024177       0.022781       0.035480      -0.015382       0.008204       0.003269      -0.036419       0.034232      -0.031364       0.013220       0.018144              9.905140       9.919987      -1.822103       1.490019      12.096816      -4.859342       7.698618          -0.000001
           71              C       1.143598       4.194242      17.653106      -0.212749      32.795259 0.47082594E+03  0.11319727E+05                                 8.936257                            7.254951       0.105754       2.001762                    0.998845      30.516298      89.433114       0.607702       0.419218      -1.059810       0.001361       0.009177      -0.006213       0.011166       0.008364      -0.018745      -0.006422      -0.014793       0.029887      -0.023728      -0.001153       0.024881              9.834105      11.319817      -1.031300       1.374847      10.141684      -4.264181       8.040814          -0.000000
           72              C       0.633746       5.138299      16.784829       0.062981      27.468941 0.35873112E+03  0.81101738E+04                                 8.077681                            6.421843       0.037291       2.012708                    0.999359      27.514460      79.862656       0.628439       0.431103      -1.045644       0.039176       0.011496      -0.015380       0.043628       0.012754      -0.003888       0.034606       0.017767       0.030366      -0.042054       0.006720       0.035334              8.905025      10.281082      -0.481096       0.776017       8.588248      -3.865532       7.845744          -0.000000
           73              C       5.660995       3.068185       0.166186      -0.239651      31.410009 0.46140259E+03  0.11083353E+05                                 8.862345                            7.201694      -0.327962       1.888118                    0.996180      30.340299      90.096638       0.604915       0.421522      -1.053955       0.013340      -0.044690      -0.062425       0.077923      -0.020317       0.001634      -0.008451      -0.017967      -0.044011      -0.018722      -0.012228       0.030950             10.563255       8.282362      -3.698713       0.851835      15.596625      -1.050803       7.810779          -0.000001
           74              C       3.519661       1.820010      18.125524      -0.153094      27.233900 0.40441599E+03  0.93928346E+04                                 7.988583                            6.669234       0.037250       2.000110                    0.999299      29.232853      85.160149       0.639415       0.412434      -1.060470       0.011220       0.015515       0.103609       0.105364      -0.018763       0.006867      -0.007936      -0.036297      -0.056713      -0.022426      -0.014910       0.037336              9.390968       7.732448      -3.447050       0.168541      14.541314      -0.114549       5.899143           0.000001
           75              C       6.726523       0.806675       0.382789      -0.242256      31.525811 0.43773145E+03  0.10348594E+05                                 8.820632                            6.964456      -0.129964       1.953767                    0.997674      29.694106      86.692648       0.623497       0.415526      -1.060662      -0.018263       0.028468      -0.068216       0.076141      -0.020388       0.010077       0.001919      -0.031992      -0.016518      -0.027620      -0.001268       0.028888             10.764170       9.130007      -4.349042      -0.138644      16.510348       1.016924       6.652155           0.000001
           76              C       4.733897      11.332204      18.441091       0.186776      31.246861 0.37846454E+03  0.85626191E+04                                 8.830296                            6.597296       0.051658       2.045147                    0.999402      25.057747      69.813572       0.627750       0.431259      -1.058860      -0.012596       0.030078       0.011740       0.034658      -0.003193      -0.010247      -0.000344      -0.019146      -0.046871      -0.021148       0.003185       0.017963             10.773904       8.746402      -5.062770       0.305216      15.550594       3.473844       8.024716           0.000001
           77              C       8.288055      10.591284       0.453745      -0.206970      31.569975 0.43914313E+03  0.10320429E+05                                 8.553824                            6.907401       0.305331       2.066983                    0.999819      29.541884      84.116921       0.639676       0.407431      -1.073111       0.002932      -0.009078       0.001541       0.009663       0.003696       0.000490       0.014516       0.004864       0.086098      -0.022160      -0.010829       0.032988              9.556175       8.846328      -3.961812       0.985931      12.312211       1.918854       7.509985           0.000002
           78              C       6.236701       9.459355      18.586738       0.063073      26.890717 0.35790163E+03  0.80361193E+04                                 7.868876                            6.367958       0.301290       2.098933                    0.999852      26.791034      75.923309       0.642030       0.424882      -1.056062      -0.015582       0.002962      -0.039296       0.042376       0.014678       0.006991      -0.030062       0.038484       0.037411      -0.046480       0.017360       0.029120              8.723322       7.873183      -2.904486       0.827873      10.480554       2.154826       7.816230           0.000001
           79              C       4.952483       9.704763      16.700802       0.116055      26.904410 0.33816456E+03  0.75285919E+04                                 8.056258                            6.299197      -0.046339       2.012023                    0.998559      26.161753      75.204806       0.625240       0.440021      -1.040941       0.031332      -0.006482       0.039280       0.050662       0.028932      -0.002986      -0.021190       0.040839      -0.020212      -0.041347      -0.000862       0.042210              9.080334       7.634913      -2.862086       0.872173      10.343169       2.975793       9.262919           0.000003
           80              C       4.375132      10.820253      17.216167      -0.202111      31.249657 0.42563086E+03  0.99629185E+04                                 8.601826                            6.858893       0.276045       2.069240                    0.999192      29.397531      84.584968       0.631315       0.414483      -1.064453       0.000172      -0.012941      -0.008825       0.015664      -0.004282       0.001397      -0.011467       0.013523      -0.007287      -0.015791       0.004034       0.011757              9.655408       7.522841      -3.139097       0.243668      12.543503       3.909474       8.899880           0.000004
           81              C       3.443916       8.208832      13.819615      -0.464726      68.362632 0.10202151E+04  0.29704729E+05                                14.306437                           10.738970      -0.019253       1.820281                    0.999964      43.238762     138.614010       0.496258       0.423901      -1.058818      -0.020267      -0.020878       0.003351       0.029290      -0.018470       0.091180       0.024679      -0.248628       0.215087      -0.194037       0.078711       0.115326             16.684253      26.717367      -1.360719      -6.046664       9.340811       1.045020      13.994580          -0.000009
           82              C       3.045030       5.925013      11.623713       0.115581      25.885918 0.34145319E+03  0.76149223E+04                                 7.871827                            6.343749      -0.024906       2.021248                    0.998631      26.055845      74.794784       0.621412       0.441969      -1.040516       0.048790      -0.015812       0.008148       0.051932      -0.005721      -0.015936      -0.032993      -0.022593       0.059894      -0.037177      -0.009074       0.046251              8.687290       9.612211      -0.005787       0.755583       8.275000       3.774254       8.174660          -0.000001
           83              C       2.485223       5.019705      10.746100      -0.210583      32.059749 0.46253217E+03  0.11061861E+05                                 8.771742                            7.170205       0.129247       2.012663                    0.999018      30.192790      88.013653       0.614423       0.416824      -1.062208      -0.001870       0.006983       0.010609       0.012838       0.012211       0.002708      -0.009532       0.026117       0.000510      -0.022296       0.004438       0.017858              9.652778       9.662542      -0.128744       0.717983      10.662313       4.654167       8.633479          -0.000000
           84              C       3.285292       4.114397      10.096292       0.185220      29.253749 0.37987863E+03  0.86323590E+04                                 8.515128                            6.662259      -0.160798       1.979786                    0.999460      25.333225      71.537543       0.615166       0.438157      -1.051036      -0.012463      -0.024177      -0.022781       0.035480       0.015382       0.008204      -0.003269      -0.036419       0.034231      -0.031364       0.013220       0.018144              9.905145       9.919987       1.822102       1.490020      12.096822       4.859348       7.698625          -0.000001
           85              C       4.634956       4.194242      10.355842      -0.212749      32.795258 0.47082595E+03  0.11319727E+05                                 8.936256                            7.254951       0.105753       2.001762                    0.998845      30.516298      89.433111       0.607702       0.419218      -1.059810      -0.001361       0.009177       0.006213       0.011166      -0.008364      -0.018745       0.006422      -0.014794       0.029887      -0.023728      -0.001153       0.024881              9.834104      11.319815       1.031297       1.374846      10.141683       4.264182       8.040815          -0.000000
           86              C       5.144808       5.138299      11.224119       0.062982      27.468884 0.35873031E+03  0.81101506E+04                                 8.077669                            6.421836       0.037295       2.012710                    0.999359      27.514421      79.862509       0.628440       0.431104      -1.045644      -0.039176       0.011496       0.015381       0.043629      -0.012753      -0.003888      -0.034605       0.017766       0.030367      -0.042053       0.006719       0.035334              8.905012      10.281063       0.481097       0.776017       8.588236       3.865526       7.845735          -0.000001
           87              C       2.711923       3.068185       9.170130      -0.239651      31.409992 0.46140227E+03  0.11083345E+05                                 8.862342                            7.201691      -0.327965       1.888117                    0.996180      30.340310      90.096699       0.604915       0.421522      -1.053955      -0.013340      -0.044690       0.062425       0.077923       0.020317       0.001635       0.008450      -0.017967      -0.044014      -0.018722      -0.012228       0.030950             10.563251       8.282361       3.698705       0.851832      15.596613       1.050804       7.810779          -0.000001
           88              C       2.258893       1.820010       9.883424      -0.153095      27.233916 0.40441627E+03  0.93928428E+04                                 7.988587                            6.669237       0.037250       2.000110                    0.999299      29.232863      85.160191       0.639415       0.412435      -1.060470      -0.011220       0.015515      -0.103609       0.105364       0.018763       0.006867       0.007936      -0.036297      -0.056713      -0.022425      -0.014910       0.037336              9.390973       7.732452       3.447054       0.168541      14.541323       0.114547       5.899146           0.000001
           89              C       1.646395       0.806675       8.953527      -0.242255      31.525799 0.43773130E+03  0.10348591E+05                                 8.820631                            6.964456      -0.129963       1.953768                    0.997674      29.694101      86.692644       0.623497       0.415526      -1.060662       0.018263       0.028468       0.068217       0.076141       0.020388       0.010077      -0.001919      -0.031992      -0.016519      -0.027620      -0.001268       0.028888             10.764167       9.130007       4.349040      -0.138644      16.510342      -1.016922       6.652153           0.000001
           90              C       1.044657      11.332204       9.567857       0.186776      31.246850 0.37846452E+03  0.85626184E+04                                 8.830293                            6.597295       0.051658       2.045148                    0.999402      25.057747      69.813573       0.627750       0.431259      -1.058860       0.012596       0.030078      -0.011740       0.034658       0.003193      -0.010247       0.000344      -0.019146      -0.046871      -0.021148       0.003185       0.017963             10.773899       8.746402       5.062769       0.305218      15.550583      -3.473837       8.024712           0.000000
           91              C       0.084863      10.591284       8.882571      -0.206970      31.569967 0.43914303E+03  0.10320426E+05                                 8.553823                            6.907400       0.305330       2.066983                    0.999819      29.541880      84.116908       0.639676       0.407431      -1.073111      -0.002932      -0.009078      -0.001541       0.009663      -0.003695       0.000490      -0.014516       0.004864       0.086098      -0.022160      -0.010829       0.032988              9.556173       8.846328       3.961813       0.985931      12.312209      -1.918851       7.509981           0.000002
           92              C      -0.458147       9.459355       9.422210       0.063073      26.890709 0.35790162E+03  0.80361186E+04                                 7.868874                            6.367958       0.301293       2.098933                    0.999852      26.791027      75.923279       0.642030       0.424882      -1.056062       0.015582       0.002962       0.039296       0.042376      -0.014678       0.006991       0.030062       0.038484       0.037411      -0.046480       0.017360       0.029120              8.723320       7.873180       2.904487       0.827870      10.480554      -2.154825       7.816224           0.000001
           93              C       0.826071       9.704763      11.308146       0.116054      26.904377 0.33816468E+03  0.75285922E+04                                 8.056247                            6.299197      -0.046320       2.012029                    0.998559      26.161701      75.204542       0.625241       0.440021      -1.040942      -0.031332      -0.006482      -0.039280       0.050662      -0.028932      -0.002986       0.021190       0.040837      -0.020207      -0.041347      -0.000861       0.042208              9.080317       7.634906       2.862093       0.872161      10.343161      -2.975776       9.262883           0.000003
           94              C       1.403422      10.820253      10.792781      -0.202111      31.249672 0.42563137E+03  0.99629344E+04                                 8.601830                            6.858899       0.276040       2.069238                    0.999192      29.397556      84.585083       0.631315       0.414483      -1.064453      -0.000172      -0.012940       0.008824       0.015664       0.004283       0.001396       0.011468       0.013522      -0.007286      -0.015791       0.004034       0.011757              9.655409       7.522851       3.139101       0.243673      12.543497      -3.909460       8.899877           0.000004
           95              C       4.741098       3.533168       4.483299      -0.464909      68.371073 0.10203664E+04  0.29710278E+05                                14.307696                           10.739845      -0.019400       1.820214                    0.999964      43.241785     138.627008       0.496232       0.423908      -1.058812      -0.020258       0.020872       0.003347       0.029279       0.018455       0.091187      -0.024669      -0.248653       0.215102      -0.194052       0.078722       0.115329             16.685790      26.720047       1.360889      -6.047293       9.341548      -1.045129      13.995776          -0.000013
           96              C       4.342212       5.816987       2.287397       0.115583      25.885847 0.34145203E+03  0.76148895E+04                                 7.871812                            6.343738      -0.024906       2.021250                    0.998631      26.055793      74.794583       0.621413       0.441969      -1.040516       0.048791       0.015811       0.008148       0.051932       0.005720      -0.015936       0.032993      -0.022595       0.059892      -0.037176      -0.009074       0.046250              8.687273       9.612184       0.005786       0.755580       8.274990      -3.774249       8.174646          -0.000002
           97              C       3.782405       6.722295       1.409784      -0.210583      32.059760 0.46253234E+03  0.11061865E+05                                 8.771742                            7.170205       0.129247       2.012663                    0.999018      30.192796      88.013659       0.614423       0.416824      -1.062208      -0.001870      -0.006983       0.010609       0.012838      -0.012212       0.002709       0.009532       0.026117       0.000510      -0.022296       0.004438       0.017858              9.652778       9.662542       0.128738       0.717988      10.662312      -4.654167       8.633481          -0.000000
           98              C       4.582474       7.627603       0.759976       0.185220      29.253738 0.37987854E+03  0.86323556E+04                                 8.515123                            6.662256      -0.160799       1.979786                    0.999460      25.333220      71.537503       0.615166       0.438156      -1.051036      -0.012463       0.024177      -0.022781       0.035480      -0.015382       0.008204       0.003269      -0.036419       0.034231      -0.031364       0.013220       0.018144              9.905136       9.919985      -1.822103       1.490019      12.096809      -4.859338       7.698614          -0.000001
           99              C       5.932138       7.547758       1.019526      -0.212748      32.795242 0.47082561E+03  0.11319716E+05                                 8.936251                            7.254947       0.105756       2.001763                    0.998845      30.516286      89.433049       0.607702       0.419218      -1.059810      -0.001361      -0.009177       0.006213       0.011166       0.008364      -0.018745      -0.006422      -0.014793       0.029888      -0.023729      -0.001153       0.024881              9.834099      11.319810      -1.031299       1.374845      10.141675      -4.264178       8.040811          -0.000001
          100              C       6.441990       6.603701       1.887803       0.062982      27.468976 0.35873140E+03  0.81101828E+04                                 8.077688                            6.421845       0.037280       2.012704                    0.999359      27.514496      79.862808       0.628439       0.431103      -1.045644      -0.039176      -0.011495       0.015380       0.043629       0.012754      -0.003888       0.034606       0.017766       0.030369      -0.042054       0.006719       0.035335              8.905035      10.281092      -0.481092       0.776015       8.588257      -3.865540       7.845757          -0.000001
          101              C       1.414741       8.673815      18.506446      -0.239651      31.410014 0.46140277E+03  0.11083358E+05                                 8.862345                            7.201695      -0.327961       1.888119                    0.996180      30.340297      90.096623       0.604915       0.421522      -1.053955      -0.013340       0.044690       0.062425       0.077923      -0.020316       0.001634      -0.008451      -0.017966      -0.044012      -0.018722      -0.012227       0.030950             10.563254       8.282363      -3.698714       0.851834      15.596623      -1.050801       7.810776          -0.000001
          102              C       3.556075       9.921990       0.547108      -0.153095      27.233915 0.40441630E+03  0.93928429E+04                                 7.988585                            6.669236       0.037249       2.000110                    0.999299      29.232858      85.160151       0.639415       0.412434      -1.060470      -0.011220      -0.015515      -0.103609       0.105364      -0.018763       0.006867      -0.007936      -0.036297      -0.056713      -0.022425      -0.014910       0.037336              9.390970       7.732450      -3.447053       0.168542      14.541316      -0.114548       5.899143           0.000001
          103              C       0.349213      10.935325      18.289843      -0.242256      31.525826 0.43773172E+03  0.10348603E+05                                 8.820636                            6.964460      -0.129965       1.953767                    0.997674      29.694119      86.692708       0.623497       0.415526      -1.060662       0.018263      -0.028468       0.068217       0.076141      -0.020388       0.010077       0.001919      -0.031992      -0.016518      -0.027620      -0.001268       0.028888             10.764174       9.130012      -4.349045      -0.138644      16.510355       1.016926       6.652156           0.000001
          104              C       2.341839       0.409796       0.231541       0.186776      31.246880 0.37846481E+03  0.85626267E+04                                 8.830298                            6.597297       0.051659       2.045148                    0.999402      25.057756      69.813599       0.627750       0.431259      -1.058860       0.012597      -0.030078      -0.011740       0.034658      -0.003193      -0.010247      -0.000344      -0.019146      -0.046871      -0.021148       0.003185       0.017963             10.773907       8.746407      -5.062773       0.305218      15.550595       3.473843       8.024720           0.000000
          105              C      -1.212319       1.150716      18.218887      -0.206970      31.569946 0.43914244E+03  0.10320409E+05                                 8.553820                            6.907395       0.305332       2.066983                    0.999819      29.541868      84.116879       0.639676       0.407431      -1.073111      -0.002932       0.009078      -0.001541       0.009663       0.003695       0.000490       0.014516       0.004864       0.086098      -0.022159      -0.010829       0.032988              9.556172       8.846324      -3.961811       0.985932      12.312206       1.918853       7.509986           0.000002
          106              C       0.839035       2.282645       0.085894       0.063072      26.890779 0.35790238E+03  0.80361417E+04                                 7.868891                            6.367966       0.301280       2.098929                    0.999852      26.791077      75.923495       0.642029       0.424882      -1.056062       0.015582      -0.002963       0.039296       0.042376       0.014678       0.006991      -0.030062       0.038486       0.037415      -0.046482       0.017361       0.029121              8.723343       7.873199      -2.904494       0.827877      10.480571       2.154827       7.816258           0.000002
          107              C       2.123253       2.037237       1.971830       0.116054      26.904369 0.33816408E+03  0.75285780E+04                                 8.056248                            6.299192      -0.046332       2.012025                    0.998559      26.161724      75.204681       0.625241       0.440021      -1.040941      -0.031332       0.006482      -0.039280       0.050662       0.028932      -0.002987      -0.021190       0.040839      -0.020212      -0.041347      -0.000862       0.042209              9.080321       7.634905      -2.862079       0.872169      10.343148       2.975790       9.262910           0.000003
          108              C       2.700604       0.921747       1.456465      -0.202110      31.249625 0.42563040E+03  0.99629047E+04                                 8.601818                            6.858888       0.276045       2.069240                    0.999192      29.397518      84.584907       0.631316       0.414482      -1.064453      -0.000172       0.012941       0.008825       0.015664      -0.004282       0.001397      -0.011467       0.013523      -0.007286      -0.015791       0.004033       0.011757              9.655396       7.522837      -3.139092       0.243671      12.543479       3.909465       8.899874           0.000003
          109              C       3.631820       3.533168       4.853017      -0.464722      68.362292 0.10202087E+04  0.29704502E+05                                14.306410                           10.738951      -0.019255       1.820282                    0.999964      43.238594     138.613459       0.496257       0.423902      -1.058817       0.020267       0.020876      -0.003352       0.029288      -0.018469       0.091180       0.024678      -0.248631       0.215079      -0.194038       0.078712       0.115326             16.684222      26.717312      -1.360713      -6.046658       9.340795       1.045018      13.994560          -0.000013
          110              C       4.030706       5.816987       7.048919       0.115581      25.885920 0.34145311E+03  0.76149197E+04                                 7.871828                            6.343748      -0.024904       2.021249                    0.998631      26.055837      74.794748       0.621412       0.441969      -1.040516      -0.048790       0.015812      -0.008148       0.051931      -0.005720      -0.015936      -0.032994      -0.022593       0.059894      -0.037177      -0.009074       0.046251              8.687293       9.612214      -0.005787       0.755583       8.275002       3.774256       8.174664          -0.000002
          111              C       4.590513       6.722295       7.926532      -0.210582      32.059756 0.46253220E+03  0.11061861E+05                                 8.771742                            7.170204       0.129245       2.012663                    0.999018      30.192794      88.013655       0.614423       0.416824      -1.062208       0.001870      -0.006983      -0.010609       0.012838       0.012212       0.002708      -0.009532       0.026118       0.000511      -0.022296       0.004438       0.017858              9.652780       9.662544      -0.128739       0.717988      10.662311       4.654168       8.633483          -0.000000
          112              C       3.790444       7.627603       8.576340       0.185220      29.253740 0.37987851E+03  0.86323549E+04                                 8.515124                            6.662256      -0.160798       1.979786                    0.999460      25.333219      71.537503       0.615166       0.438156      -1.051036       0.012463       0.024177       0.022781       0.035480       0.015382       0.008204      -0.003269      -0.036419       0.034231      -0.031364       0.013220       0.018144              9.905139       9.919983       1.822101       1.490020      12.096813       4.859342       7.698619          -0.000001
          113              C       2.440780       7.547758       8.316790      -0.212748      32.795244 0.47082568E+03  0.11319718E+05                                 8.936251                            7.254947       0.105756       2.001763                    0.998845      30.516289      89.433055       0.607703       0.419218      -1.059810       0.001361      -0.009177      -0.006213       0.011166      -0.008364      -0.018745       0.006422      -0.014793       0.029888      -0.023729      -0.001153       0.024881              9.834098      11.319810       1.031299       1.374847      10.141674       4.264178       8.040811          -0.000001
          114              C       1.930928       6.603701       7.448513       0.062982      27.468945 0.35873095E+03  0.81101701E+04                                 8.077683                            6.421842       0.037283       2.012706                    0.999359      27.514475      79.862734       0.628439       0.431104      -1.045644       0.039176      -0.011496      -0.015381       0.043629      -0.012754      -0.003887      -0.034605       0.017765       0.030369      -0.042053       0.006718       0.035335              8.905029      10.281087       0.481095       0.776018       8.588249       3.865536       7.845752          -0.000001
          115              C       4.363813       8.673815       9.502502      -0.239651      31.410010 0.46140267E+03  0.11083356E+05                                 8.862345                            7.201694      -0.327965       1.888117                    0.996180      30.340318      90.096727       0.604915       0.421522      -1.053955       0.013340       0.044690      -0.062425       0.077923       0.020316       0.001635       0.008450      -0.017966      -0.044016      -0.018722      -0.012228       0.030950             10.563254       8.282364       3.698709       0.851830      15.596619       1.050801       7.810779          -0.000002
          116              C       4.816843       9.921990       8.789208      -0.153095      27.233928 0.40441650E+03  0.93928492E+04                                 7.988589                            6.669239       0.037249       2.000110                    0.999299      29.232867      85.160196       0.639415       0.412435      -1.060470       0.011220      -0.015515       0.103609       0.105364       0.018763       0.006867       0.007936      -0.036297      -0.056714      -0.022426      -0.014910       0.037336              9.390976       7.732454       3.447058       0.168541      14.541326       0.114546       5.899146           0.000002
          117              C       5.429341      10.935325       9.719105      -0.242255      31.525823 0.43773166E+03  0.10348602E+05                                 8.820636                            6.964460      -0.129965       1.953767                    0.997674      29.694120      86.692727       0.623497       0.415526      -1.060662      -0.018263      -0.028468      -0.068217       0.076141       0.020387       0.010078      -0.001919      -0.031992      -0.016519      -0.027620      -0.001268       0.028888             10.764175       9.130014       4.349045      -0.138645      16.510355      -1.016926       6.652156           0.000000
          118              C       6.031079       0.409796       9.104775       0.186776      31.246874 0.37846479E+03  0.85626262E+04                                 8.830298                            6.597297       0.051659       2.045148                    0.999402      25.057756      69.813602       0.627750       0.431259      -1.058860      -0.012597      -0.030078       0.011740       0.034658       0.003193      -0.010247       0.000344      -0.019146      -0.046871      -0.021148       0.003185       0.017963             10.773906       8.746408       5.062775       0.305218      15.550592      -3.473840       8.024717           0.000001
          119              C       6.990873       1.150716       9.790061      -0.206970      31.569940 0.43914232E+03  0.10320405E+05                                 8.553818                            6.907393       0.305332       2.066984                    0.999819      29.541862      84.116847       0.639676       0.407431      -1.073111       0.002932       0.009078       0.001541       0.009663      -0.003695       0.000490      -0.014516       0.004864       0.086098      -0.022159      -0.010829       0.032988              9.556170       8.846323       3.961813       0.985931      12.312206      -1.918851       7.509982           0.000002
          120              C       7.533883       2.282645       9.250422       0.063073      26.890774 0.35790235E+03  0.80361411E+04                                 7.868891                            6.367966       0.301278       2.098928                    0.999852      26.791079      75.923514       0.642029       0.424882      -1.056062      -0.015582      -0.002963      -0.039296       0.042376      -0.014678       0.006991       0.030062       0.038486       0.037415      -0.046482       0.017361       0.029121              8.723342       7.873199       2.904496       0.827875      10.480574      -2.154826       7.816254           0.000002
          121              C       6.249665       2.037237       7.364486       0.116055      26.904349 0.33816432E+03  0.75285827E+04                                 8.056243                            6.299195      -0.046321       2.012029                    0.998559      26.161687      75.204512       0.625240       0.440021      -1.040942       0.031332       0.006482       0.039280       0.050662      -0.028931      -0.002986       0.021189       0.040837      -0.020208      -0.041346      -0.000862       0.042208              9.080312       7.634904       2.862089       0.872158      10.343150      -2.975777       9.262883           0.000003
          122              C       5.672314       0.921747       7.879851      -0.202110      31.249640 0.42563080E+03  0.99629175E+04                                 8.601822                            6.858893       0.276041       2.069239                    0.999192      29.397540      84.585015       0.631315       0.414483      -1.064453       0.000172       0.012941      -0.008825       0.015664       0.004283       0.001396       0.011467       0.013523      -0.007286      -0.015791       0.004033       0.011758              9.655399       7.522847       3.139099       0.243674      12.543479      -3.909453       8.899871           0.000003
          123              S      -1.024519       8.604538      15.614428      -0.495791     189.698831 0.56445815E+04  0.23878073E+06                                22.761298                           20.400987       0.678198       1.819857                    0.999413      86.886887     281.344625       0.523645       0.276504      -1.243693       0.120927       0.268132       0.114435       0.315615       0.039384      -0.009697      -0.032579      -0.005856      -0.071025      -0.045764      -0.016675       0.062439             25.254159      29.499850       0.036264      -2.232482      18.846918       6.373967      27.415709           0.000010
          124              S       6.117326       6.105840      14.908043      -0.488359     177.542448 0.54448502E+04  0.22846051E+06                                21.743221                           20.050145       0.683670       1.822794                    0.999310      86.556925     279.911536       0.527230       0.276873      -1.242223      -0.235473      -0.228800       0.049664       0.332059       0.018585      -0.019180       0.060755      -0.008268      -0.107661      -0.081409       0.020289       0.061120             23.530585      25.937596       3.956776       1.558726      16.240549      -1.559134      28.413608           0.000003
          125              S       6.803073       8.604538      12.394520      -0.495790     189.699836 0.56446232E+04  0.23878299E+06                                22.761386                           20.401071       0.678170       1.819849                    0.999413      86.887127     281.345924       0.523643       0.276505      -1.243692      -0.120925       0.268128      -0.114436       0.315612      -0.039380      -0.009695       0.032579      -0.005869      -0.071017      -0.045761      -0.016674       0.062434             25.254248      29.499902      -0.036240      -2.232481      18.847017      -6.374015      27.415826           0.000009
          126              S      -0.338772       6.105840      13.100905      -0.488360     177.541274 0.54448063E+04  0.22845817E+06                                21.743123                           20.050065       0.683683       1.822799                    0.999310      86.556611     279.910053       0.527232       0.276873      -1.242223       0.235472      -0.228797      -0.049667       0.332057      -0.018584      -0.019179      -0.060754      -0.008260      -0.107666      -0.081410       0.020293       0.061117             23.530469      25.937518      -3.956747       1.558727      16.240484       1.559124      28.413406           0.000002
          127              S       8.100255       3.137462       3.058204      -0.495790     189.698893 0.56445874E+04  0.23878106E+06                                22.761304                           20.401000       0.678190       1.819855                    0.999413      86.886917     281.344849       0.523644       0.276504      -1.243693      -0.120922      -0.268131      -0.114437       0.315614       0.039386      -0.009699      -0.032580      -0.005857      -0.071025      -0.045764      -0.016678       0.062442             25.254162      29.499898       0.036233      -2.232446      18.846907       6.373989      27.415682           0.000008
          128              S       0.958410       5.636160       3.764589      -0.488358     177.542297 0.54448439E+04  0.22846020E+06                                21.743218                           20.050140       0.683659       1.822791                    0.999310      86.556833     279.911299       0.527230       0.276873      -1.242222       0.235472       0.228794      -0.049664       0.332054       0.018586      -0.019178       0.060758      -0.008264      -0.107665      -0.081413       0.020290       0.061122             23.530581      25.937607       3.956814       1.558685      16.240602      -1.559131      28.413533          -0.000000
          129              S       0.272663       3.137462       6.278112      -0.495788     189.699662 0.56446211E+04  0.23878291E+06                                22.761382                           20.401077       0.678160       1.819847                    0.999413      86.887064     281.345836       0.523643       0.276505      -1.243692       0.120925      -0.268127       0.114435       0.315611      -0.039379      -0.009697       0.032577      -0.005863      -0.071027      -0.045760      -0.016674       0.062434             25.254240      29.499950      -0.036218      -2.232439      18.846994      -6.374024      27.415775           0.000008
          130              S       7.414508       5.636160       5.571727      -0.488363     177.542844 0.54448666E+04  0.22846137E+06                                21.743252                           20.050175       0.683668       1.822793                    0.999310      86.557055     279.912061       0.527230       0.276873      -1.242223      -0.235472       0.228798       0.049667       0.332059      -0.018584      -0.019183      -0.060760      -0.008266      -0.107684      -0.081419       0.020294       0.061125             23.530615      25.937689      -3.956812       1.558709      16.240632       1.559131      28.413524          -0.000001
          131              N      -2.565992       6.218563      18.203949      -0.034483      35.514842 0.43758997E+03  0.10050837E+05                                 8.856367                            6.760280       0.783171       2.293065                    0.999797      25.604171      67.067250       0.680892       0.391646      -1.107916      -0.016223      -0.047196       0.055408       0.074570      -0.030208       0.001572       0.079830       0.027900      -0.125336      -0.103620       0.024631       0.078989             10.135882       6.804095      -0.414753      -0.057546      10.382267      -6.067066      13.221285           0.000002
          132              N       1.427447       5.982549      16.118216      -0.176445      33.586503 0.49963933E+03  0.11985810E+05                                 8.785414                            7.312869      -0.103091       2.003032                    0.998504      27.381504      75.809619       0.636129       0.401375      -1.089843       0.053630      -0.079564       0.060396       0.113377       0.036844      -0.027817       0.023774       0.035859      -0.014195      -0.060800       0.014205       0.046595              9.618275      11.274906       0.455530       0.630205       8.333685      -3.731860       9.246235          -0.000001
          133              N       5.902372       8.980282      17.359946      -0.211459      36.031129 0.55444831E+03  0.13617445E+05                                 9.146208                            7.665294      -0.032946       2.010219                    0.998976      28.176931      78.298507       0.627543       0.397400      -1.095272      -0.036628       0.107769       0.032498       0.118372       0.010762       0.027887      -0.013087       0.064246       0.110682      -0.055941       0.000212       0.055729             10.058195       9.772242      -3.413840       0.966109      10.529144       2.258102       9.873198          -0.000001
          134              N      -1.325554       6.218563       9.804999      -0.034481      35.514660 0.43758731E+03  0.10050760E+05                                 8.856338                            6.760260       0.783171       2.293067                    0.999797      25.604094      67.066992       0.680892       0.391646      -1.107916       0.016223      -0.047196      -0.055408       0.074570       0.030208       0.001572      -0.079830       0.027899      -0.125335      -0.103619       0.024630       0.078989             10.135846       6.804073       0.414750      -0.057546      10.382232       6.067041      13.221234           0.000004
          135              N       4.351107       5.982549      11.890732      -0.176443      33.586609 0.49964113E+03  0.11985868E+05                                 8.785440                            7.312888      -0.103104       2.003026                    0.998504      27.381563      75.809908       0.636127       0.401376      -1.089843      -0.053629      -0.079564      -0.060394       0.113375      -0.036842      -0.027816      -0.023775       0.035860      -0.014194      -0.060799       0.014206       0.046593              9.618307      11.274953      -0.455518       0.630223       8.333702       3.731868       9.246265          -0.000001
          136              N      -0.123818       8.980282      10.649002      -0.211459      36.031035 0.55444672E+03  0.13617393E+05                                 9.146186                            7.665279      -0.032940       2.010221                    0.998976      28.176885      78.298295       0.627544       0.397400      -1.095273       0.036628       0.107770      -0.032499       0.118373      -0.010762       0.027887       0.013087       0.064247       0.110683      -0.055941       0.000211       0.055729             10.058169       9.772213       3.413831       0.966098      10.529125      -2.258099       9.873170          -0.000002
          137              N      -0.028372       5.523437       0.468683      -0.034365      35.508546 0.43749900E+03  0.10048156E+05                                 8.855030                            6.759337       0.783513       2.293204                    0.999797      25.602234      67.058693       0.680980       0.391618      -1.107944       0.016224       0.047198      -0.055410       0.074573      -0.030208       0.001571       0.079822       0.027897      -0.125322      -0.103610       0.024627       0.078983             10.134283       6.803128      -0.414661      -0.057552      10.380675      -6.065921      13.219045           0.000004
          138              N       5.648289       5.759451       2.554416      -0.176445      33.586590 0.49964064E+03  0.11985851E+05                                 8.785432                            7.312880      -0.103092       2.003030                    0.998504      27.381544      75.809779       0.636128       0.401375      -1.089843      -0.053630       0.079564      -0.060395       0.113376       0.036844      -0.027817       0.023775       0.035858      -0.014194      -0.060800       0.014206       0.046594              9.618299      11.274928       0.455531       0.630206       8.333707      -3.731876       9.246263          -0.000001
          139              N       1.173364       2.761718       1.312686      -0.211459      36.031133 0.55444833E+03  0.13617448E+05                                 9.146213                            7.665297      -0.032957       2.010216                    0.998976      28.176937      78.298574       0.627543       0.397400      -1.095272       0.036628      -0.107769      -0.032497       0.118372       0.010763       0.027886      -0.013086       0.064248       0.110684      -0.055941       0.000212       0.055729             10.058200       9.772243      -3.413826       0.966098      10.529122       2.258118       9.873234          -0.000002
          140              N      -1.268810       5.523437       8.867633      -0.034367      35.508750 0.43750210E+03  0.10048245E+05                                 8.855062                            6.759360       0.783509       2.293200                    0.999797      25.602326      67.059000       0.680979       0.391618      -1.107944      -0.016224       0.047198       0.055410       0.074573       0.030208       0.001572      -0.079823       0.027898      -0.125324      -0.103611       0.024627       0.078983             10.134319       6.803150       0.414663      -0.057551      10.380713       6.065947      13.219095           0.000005
          141              N       2.724629       5.759451       6.781900      -0.176443      33.586549 0.49963981E+03  0.11985828E+05                                 8.785431                            7.312878      -0.103105       2.003027                    0.998504      27.381522      75.809761       0.636127       0.401376      -1.089843       0.053629       0.079563       0.060395       0.113375      -0.036842      -0.027816      -0.023775       0.035860      -0.014194      -0.060799       0.014206       0.046593              9.618300      11.274946      -0.455523       0.630216       8.333697       3.731866       9.246256          -0.000001
          142              N       7.199554       2.761718       8.023630      -0.211459      36.031188 0.55444950E+03  0.13617484E+05                                 9.146221                            7.665305      -0.032959       2.010214                    0.998976      28.176971      78.298697       0.627542       0.397400      -1.095272      -0.036628      -0.107769       0.032497       0.118371      -0.010762       0.027886       0.013085       0.064248       0.110684      -0.055941       0.000212       0.055729             10.058209       9.772247       3.413834       0.966088      10.529143      -2.258127       9.873237          -0.000002

******************************************************
Auxiliary information for the entire system
The total spin magnetic moment of the unit cell is   0.000125
The total net atomic charge of the unit cell is   -0.000004
Accuracy of reproducing the electrostatic potential in the unit cell:
  The inner radius (bohr) =    5.0000
  The outer radius (bohr) =   12.0000
  Valid grid points have density less than (e/(bohr^3)) =    0.0001
  The number of valid grid points were=        53472
  The rms potential error without charges in kcal/mol is=      3.41609
  The rms potential error with partial charges in kcal/mol is=      0.97257
  The RRMSE value at monopole order=      0.28470
  The rms potential error with partial charges and cloud penetration in kcal/mol is=      0.95799
  The RRMSE value at monopole order with cloud penetration is=      0.28043
  The rms potential error with partial charges and atomic dipoles in kcal/mol is=      0.33428
  The RRMSE value at dipole order=      0.09786
  The rms potential error with partial charges, atomic dipoles and cloud penetration in kcal/mol is=      0.30620
  The RRMSE value at dipole order with cloud penetration=      0.08963

******************************************************
The electron densities and ab initio electrostatic potential were computed in VASP using the PBE functional and
projector augmented wave method. See the main text of the journal article for a description of computational details.
The atomic charges, dipoles, and quadrupoles were computed with the DDEC6 method as described in
(a) T. A. Manz and N. Gabaldon Limas, RSC Adv. 6 (2016) 47771-47801 DOI: 10.1039/c6ra04656h
(b) N. Gabaldon Limas and T. A. Manz, RSC Adv. 8 (2018) 2678-2707 DOI: 10.1039/c7ra11829e.
For each atom in the material, the electron cloud parameters were fit to the spherically averaged atom-in-material
electron density using radial positions for which this density was between 10^-4 and 10^-2 electrons per cubic bohr.
The polarizabilities, dispersion coefficients, and quantum Drude oscillator (QDO) parameters were fit using the MCLF method.
The magnetic structure of the system was optimized in VASP from the default ferromagnetic initial guess using spin polarization.
The atomic spin moments (ASMs) were computed on this optimized magnetic structure using the DDEC6 partition as inputs
to the method of T. A. Manz and D. S. Sholl, J. Chem. Theory Comput. 7 (2011) 4146-4164 DOI: 10.1021/ct200539n.
The RMSE and RRMSE were computed using a uniform grid with Ewald summation.
