# Supplementary material for: A collection of forcefield precursors for metal–organic frameworks
Source: RSC Adv. 2019 Nov 13;9(63):36492–507. doi: 10.1039/c9ra07327b (PMC9075174; doi:10.1039/c9ra07327b)
Supplement: RA-009-C9RA07327B-s4186 [file RA-009-C9RA07327B-s4186.xyz]

  142
jmolscript: load "" {1 1 1} spacegroup "x,y,z" unitcell [{      9.625000     0.000000     0.000000 }, {      0.000000    11.780000     0.000000 }, {     -2.662692     0.000000    18.523603 }]
Cu     6.364344     4.357069     3.910333     0.325541
Cu     0.056143     4.388757     2.027964     0.332006
Cu     1.929310     4.357069     5.351469     0.325521
Cu     8.237511     4.388757     7.233837     0.332006
Cu     0.597964     7.422931    14.613270     0.325541
Cu     6.906165     7.391243    16.495639     0.331986
Cu     5.032998     7.422931    13.172134     0.325523
Cu    -1.275203     7.391243    11.289766     0.331985
Mo    -0.665673     4.376152     4.630901     0.821755
Mo    -1.997019     7.403848    13.892702     0.821767
H      3.713195     5.266838     2.772983     0.066744
H      2.791934     6.812374     1.341109     0.141362
H      6.503702     8.077546     0.514956     0.120644
H      7.320581     6.530832     2.030187     0.087766
H      1.990238     8.935130    17.691893     0.101620
H      0.544129     8.269560    17.862310     0.121288
H      4.233479    10.326348     1.048436     0.085284
H      2.786674     9.663134     1.217001     0.098942
H      0.959036    11.231052    17.527033     0.114796
H     -0.452646    10.492446    17.591866     0.123270
H      3.210645     0.391096     2.017220     0.122082
H      2.202007     2.280608     2.847078     0.068357
H     -2.374503     2.837802    18.025318     0.094372
H     -1.611957     0.788082    17.173232     0.136505
H      4.580459     5.266838     6.488818     0.066744
H      5.501720     6.812374     7.920693     0.141362
H      1.789952     8.077546     8.746845     0.120644
H      0.973073     6.530832     7.231615     0.087766
H      3.640724     8.935130    10.093511     0.101619
H      5.086833     8.269560     9.923094     0.121288
H      4.060175    10.326348     8.213366     0.085284
H      5.506980     9.663134     8.044801     0.098942
H      4.671926    11.231052    10.258371     0.114795
H      6.083608    10.492446    10.193539     0.123270
H      5.083009     0.391096     7.244581     0.122082
H      6.091647     2.280608     6.414724     0.068360
H      8.005465     2.837802     9.760086     0.094372
H      7.242919     0.788082    10.612172     0.136505
H      3.249113     6.513162    15.750620     0.066744
H      4.170374     4.967626    17.182494     0.141362
H      0.458606     3.702454    18.008647     0.120644
H     -0.358273     5.249168    16.493416     0.087765
H      4.972070     2.844870     0.831710     0.101619
H      6.418179     3.510440     0.661293     0.121288
H      2.728829     1.453652    17.475167     0.085284
H      4.175634     2.116866    17.306602     0.098942
H      6.003272     0.548948     0.996570     0.114796
H      7.414954     1.287554     0.931737     0.123270
H      3.751663    11.388904    16.506383     0.122082
H      4.760301     9.499392    15.676525     0.068357
H      9.336811     8.942198     0.498285     0.094371
H      8.574265    10.991918     1.350371     0.136505
H      2.381849     6.513162    12.034785     0.066744
H      1.460588     4.967626    10.602910     0.141362
H      5.172356     3.702454     9.776758     0.120644
H      5.989235     5.249168    11.291988     0.087765
H      3.321584     2.844870     8.430092     0.101619
H      1.875475     3.510440     8.600509     0.121288
H      2.902133     1.453652    10.310237     0.085284
H      1.455328     2.116866    10.478802     0.098942
H      2.290382     0.548948     8.265232     0.114795
H      0.878700     1.287554     8.330064     0.123269
H      1.879299    11.388904    11.279022     0.122082
H      0.870661     9.499392    12.108879     0.068360
H     -1.043157     8.942198     8.763517     0.094371
H     -0.280611    10.991918     7.911431     0.136504
C     -0.048341     5.520108     0.450124    -0.444575
C      4.295826     5.862906     2.315450     0.079144
C      3.733276     6.781746     1.461512    -0.185760
C      4.548489     7.653466     0.785401     0.185722
C      5.897233     7.521530     0.991013    -0.202546
C      6.382700     6.581486     1.885703     0.109076
C      1.301317     8.677148    18.353186    -0.238408
C      3.476557     9.922294     0.555708    -0.149702
C      0.238272    10.940086    18.142017    -0.242728
C      2.282328     0.395808     0.225988     0.182421
C      2.584542     0.861118     1.478184    -0.216822
C      1.988292     2.004956     1.963502     0.071251
C      0.857935     2.304168     0.044457     0.094973
C     -1.311801     1.101430    18.017909    -0.218516
C     -1.283005     5.520108     8.811678    -0.444575
C      3.997828     5.862906     6.946351     0.079142
C      4.560378     6.781746     7.800289    -0.185760
C      3.745165     7.653466     8.476401     0.185722
C      2.396421     7.521530     8.270789    -0.202546
C      1.910954     6.581486     7.376099     0.109077
C      4.329645     8.677148     9.432219    -0.238408
C      4.817097     9.922294     8.706093    -0.149702
C      5.392690    10.940086     9.643388    -0.242728
C      6.011326     0.395808     9.035814     0.182421
C      5.709112     0.861118     7.783618    -0.216822
C      6.305362     2.004956     7.298300     0.071251
C      7.435719     2.304168     9.217345     0.094973
C      6.942763     1.101430     9.767496    -0.218516
C     -2.614351     6.259892    18.073479    -0.444433
C      2.666482     5.917094    16.208153     0.079144
C      3.229032     4.998254    17.062091    -0.185760
C      2.413819     4.126534    17.738202     0.185722
C      1.065075     4.258470    17.532590    -0.202546
C      0.579608     5.198514    16.637900     0.109076
C      5.660991     3.102852     0.170417    -0.238408
C      3.485751     1.857706    17.967895    -0.149702
C      6.724036     0.839914     0.381586    -0.242728
C      4.679980    11.384192    18.297615     0.182421
C      4.377766    10.918882    17.045419    -0.216822
C      4.974016     9.775044    16.560101     0.071252
C      6.104373     9.475832    18.479146     0.094972
C      8.274109    10.678570     0.505694    -0.218516
C     -1.379687     6.259892     9.711925    -0.444433
C      2.964480     5.917094    11.577252     0.079142
C      2.401930     4.998254    10.723314    -0.185760
C      3.217143     4.126534    10.047202     0.185722
C      4.565887     4.258470    10.252814    -0.202546
C      5.051354     5.198514    11.147504     0.109076
C      2.632663     3.102852     9.091384    -0.238408
C      2.145211     1.857706     9.817510    -0.149702
C      1.569618     0.839914     8.880215    -0.242728
C      0.950982    11.384192     9.487789     0.182421
C      1.253196    10.918882    10.739985    -0.216822
C      0.656946     9.775044    11.225303     0.071252
C     -0.473411     9.475832     9.306258     0.094972
C      0.019545    10.678570     8.756107    -0.218516
S      8.038180     3.124409     3.030832    -0.522142
S      7.360053     5.635552     5.538743    -0.454487
S      0.255474     3.124409     6.230970    -0.522138
S      0.933601     5.635552     3.723059    -0.454486
S     -1.075872     8.655591    15.492771    -0.522142
S     -0.397745     6.144448    12.984860    -0.454489
S      6.706834     8.655591    12.292633    -0.522138
S      6.028707     6.144448    14.800544    -0.454488
N      5.599721     5.756886     2.545143    -0.198809
N      1.134572     2.742384     1.267014    -0.173092
N      4.692732     3.465676     4.462336    -0.026594
N      2.693933     5.756886     6.716658    -0.198807
N      7.159082     2.742384     7.994787    -0.173092
N      3.600922     3.465676     4.799466    -0.026428
N      1.362587     6.023114    15.978460    -0.198809
N      5.827736     9.037616    17.256589    -0.173092
N      2.269576     8.314324    14.061267    -0.026595
N      4.268375     6.023114    11.806945    -0.198807
N     -0.196774     9.037616    10.528816    -0.173092
N      3.361386     8.314324    13.724137    -0.026427

The following XYZ coordinates are in angstroms. Other properties are in atomic units.
The sperically averaged electron density of each atom fit to a function of the form exp(a - br)
eigen_1, eigen_2 and eigen_3 are the three eigenvalues of traceless quadrupole moment tensor
  atom number  atomic symbol              X              Y              Z     net charge C6 coefficient C8 coefficient C10 coefficient fluctuating dipole atomic polarizability isotropic forcefield polarizability              a              b squared Pearson coefficient          <r^3>          <r^4>         wp_QDO          m_QDO          q_QDO       dipole_x       dipole_y       dipole_z         dipole            Qxy            Qxz            Qyz     Q(x^2-y^2)  Q(3z^2 - R^2)        eigen_1        eigen_2        eigen_3 static polarizability      alpha(xx)      alpha(xy)      alpha(xz)      alpha(yy)      alpha(yz)      alpha(zz) atomic spin moment
            1             Cu       6.364344       4.357069       3.910333       0.325541     101.612263 0.20978004E+04  0.68968015E+05                                18.982588                           15.961672       0.715171       2.002360                    0.998305      55.712802     156.642164       0.409071       0.455432      -1.102935      -0.004412      -0.013651      -0.014915       0.020695       0.021535      -0.031973       0.042897      -0.024979      -0.056123      -0.068573       0.019526       0.049047             22.046349      29.449687      -2.393816       2.277349      14.015603      -2.090030      22.673758          -0.000013
            2             Cu       0.056143       4.388757       2.027964       0.332006     106.220204 0.20008114E+04  0.65079251E+05                                19.641777                           15.678628       0.754275       2.016344                    0.997863      55.743044     156.469245       0.408722       0.460724      -1.098508       0.016647      -0.018515       0.012783       0.027989       0.098245       0.008820       0.026876      -0.006297      -0.136349      -0.080388      -0.044451       0.124839             23.562713      18.323595      -1.150362      -4.711591      19.626677      -2.819788      32.737866           0.000003
            3             Cu       1.929310       4.357069       5.351469       0.325521     101.614291 0.20978672E+04  0.68970815E+05                                18.982933                           15.962005       0.715125       2.002340                    0.998305      55.713431     156.645047       0.409063       0.455437      -1.102931       0.004406      -0.013645       0.014916       0.020690      -0.021529      -0.031973      -0.042898      -0.024977      -0.056113      -0.068571       0.019524       0.049047             22.046753      29.450075       2.394122       2.277617      14.015852       2.090040      22.674333          -0.000010
            4             Cu       8.237511       4.388757       7.233837       0.332006     106.219618 0.20008013E+04  0.65078858E+05                                19.641736                           15.678613       0.754253       2.016339                    0.997863      55.742840     156.468728       0.408722       0.460726      -1.098507      -0.016647      -0.018513      -0.012785       0.027988      -0.098242       0.008820      -0.026878      -0.006293      -0.136351      -0.080386      -0.044450       0.124836             23.562643      18.323533       1.150355      -4.711545      19.626630       2.819775      32.737765           0.000005
            5             Cu       0.597964       7.422931      14.613270       0.325541     101.612496 0.20978062E+04  0.68968249E+05                                18.982606                           15.961685       0.715178       2.002361                    0.998305      55.712898     156.642459       0.409071       0.455432      -1.102935       0.004412       0.013650       0.014915       0.020694       0.021535      -0.031972       0.042896      -0.024977      -0.056124      -0.068573       0.019527       0.049046             22.046376      29.449729      -2.393829       2.277352      14.015619      -2.090039      22.673780          -0.000011
            6             Cu       6.906165       7.391243      16.495639       0.331986     106.222517 0.20008718E+04  0.65081722E+05                                19.642069                           15.678878       0.754272       2.016336                    0.997863      55.743852     156.472244       0.408719       0.460725      -1.098507      -0.016650       0.018520      -0.012790       0.027996       0.098246       0.008819       0.026877      -0.006300      -0.136350      -0.080389      -0.044451       0.124840             23.563073      18.323916      -1.150378      -4.711716      19.626936      -2.819750      32.738368           0.000001
            7             Cu       5.032998       7.422931      13.172134       0.325523     101.614071 0.20978616E+04  0.68970594E+05                                18.982917                           15.961993       0.715121       2.002340                    0.998305      55.713343     156.644804       0.409063       0.455437      -1.102931      -0.004406       0.013645      -0.014916       0.020690      -0.021529      -0.031973      -0.042896      -0.024977      -0.056112      -0.068570       0.019524       0.049045             22.046739      29.450060       2.394129       2.277611      14.015846       2.090046      22.674310          -0.000012
            8             Cu      -1.275203       7.391243      11.289766       0.331985     106.222153 0.20008666E+04  0.65081530E+05                                19.642057                           15.678883       0.754250       2.016331                    0.997863      55.743736     156.472039       0.408717       0.460727      -1.098506       0.016649       0.018518       0.012790       0.027994      -0.098244       0.008819      -0.026879      -0.006297      -0.136357      -0.080387      -0.044452       0.124839             23.563038      18.323880       1.150374      -4.711677      19.626915       2.819738      32.738320           0.000002
            9             Mo      -0.665673       4.376152       4.630901       0.821755     161.099816 0.32128862E+04  0.11808317E+06                                27.206898                           20.789637       1.422158       1.980299                    0.999773     104.622449     316.030233       0.330357       0.504463      -1.069848       0.000002       0.008284       0.000001       0.008284      -0.000002       0.032786       0.000001      -0.193474      -0.155790      -0.095464      -0.027239       0.122702             34.065071      39.728208       0.000040      -0.198620      16.498955       0.000007      45.968049          -0.000006
           10             Mo      -1.997019       7.403848      13.892702       0.821767     161.098487 0.32128532E+04  0.11808169E+06                                27.206807                           20.789568       1.422149       1.980298                    0.999773     104.622013     316.028938       0.330357       0.504465      -1.069846      -0.000002      -0.008285      -0.000001       0.008285      -0.000003       0.032784       0.000001      -0.193476      -0.155788      -0.095463      -0.027240       0.122703             34.064958      39.728090       0.000040      -0.198652      16.498905       0.000007      45.967880          -0.000005
           11              H       3.713195       5.266838       2.772983       0.066744       1.229387 0.90270722E+01  0.92761205E+02                                 1.983106                            1.815562      -1.509821       2.140939                    0.992423       4.288373      12.919089       0.435291       1.369326      -0.686339      -0.031682      -0.024344       0.016920       0.043390       0.003352       0.003139      -0.006860       0.007624      -0.021788      -0.012431       0.003698       0.008733              2.069322       2.048776       0.470115      -0.412343       2.099907      -0.515647       2.059283          -0.000000
           12              H       2.791934       6.812374       1.341109       0.141362       0.974785 0.71892234E+01  0.69731517E+02                                 1.713111                            1.638019      -1.258779       2.301506                    0.994188       3.615097      10.552612       0.451203       1.399546      -0.683164      -0.037863       0.001281      -0.006053       0.038365      -0.001733      -0.000780      -0.010576       0.011871      -0.018270      -0.015309       0.005999       0.009310              1.737495       2.304967      -0.021827       0.110880       1.490662      -0.080346       1.416856          -0.000000
           13              H       6.503702       8.077546       0.514956       0.120644       0.994238 0.72518352E+01  0.70657569E+02                                 1.741076                            1.646844      -1.303744       2.260634                    0.993359       3.835277      11.307259       0.448237       1.402452      -0.681204       0.021008       0.014905      -0.020237       0.032757      -0.002656      -0.000363      -0.012751       0.009954      -0.010270      -0.016294       0.006094       0.010200              1.778226       1.902143       0.401826      -0.309139       1.851175      -0.365029       1.581360          -0.000000
           14              H       7.320581       6.530832       2.030187       0.087766       1.409305 0.10679031E+02  0.11375340E+03                                 2.134187                            1.950988      -1.476277       2.161818                    0.992007       4.148686      12.475428       0.430195       1.336622      -0.694699       0.046952       0.002734       0.003182       0.047139       0.011551       0.002959      -0.007869       0.016024      -0.013109      -0.017279       0.000978       0.016301              2.220305       3.196833      -0.164948       0.223636       1.718467      -0.110289       1.745613          -0.000000
           15              H       1.990238       8.935130      17.691893       0.101620       1.075325 0.86681405E+01  0.87537618E+02                                 1.780139                            1.753575      -1.151458       2.315241                    0.994037       3.906379      11.393677       0.455914       1.330314      -0.696342       0.016926       0.007803      -0.012068       0.022204      -0.004855      -0.005416      -0.001557       0.004723      -0.003095      -0.007895       0.000080       0.007815              1.789274       1.905130       0.077340      -0.351894       1.685794      -0.106349       1.776899           0.000000
           16              H       0.544129       8.269560      17.862310       0.121288       0.981781 0.76205044E+01  0.75287646E+02                                 1.742667                            1.696402      -1.288172       2.260840                    0.991826       3.948523      11.779252       0.437785       1.416137      -0.678544      -0.028499      -0.009839      -0.010559       0.031945       0.002179       0.005383       0.000761      -0.001938      -0.012091      -0.007471       0.001376       0.006094              1.769079       1.873881       0.179759       0.325281       1.772854       0.195704       1.660500           0.000000
           17              H       4.233479      10.326348       1.048436       0.085284       1.292348 0.10786071E+02  0.11318706E+03                                 1.906903                            1.874989      -0.879643       2.433185                    0.996995       3.757913      10.594392       0.477537       1.222266      -0.722918       0.024714       0.010805       0.005676       0.027564       0.001186       0.006021       0.001556       0.002791      -0.011046      -0.007242       0.000036       0.007206              1.901853       2.122177       0.230297       0.264433       1.977444       0.181360       1.605940           0.000001
           18              H       2.786674       9.663134       1.217001       0.098942       1.231183 0.10235606E+02  0.10567097E+03                                 1.833522                            1.819391      -0.725306       2.515383                    0.999044       3.546504       9.812915       0.489208       1.212746      -0.726678      -0.026904      -0.012704       0.011739       0.031985       0.002464      -0.006433      -0.003904       0.003258      -0.007502      -0.007396      -0.001689       0.009085              1.817137       1.944027       0.075437      -0.349091       1.783149      -0.147917       1.724236           0.000000
           19              H       0.959036      11.231052      17.527033       0.114796       1.148848 0.92013906E+01  0.92985476E+02                                 1.781396                            1.746113      -0.724348       2.517988                    0.999123       3.534192       9.842601       0.487777       1.242575      -0.718488       0.021785       0.002335      -0.010485       0.024289       0.000863      -0.003296      -0.005012       0.005568      -0.000411      -0.006807       0.000281       0.006526              1.789817       2.034088       0.142279      -0.352643       1.698887      -0.108426       1.636475           0.000001
           20              H      -0.452646      10.492446      17.591866       0.123270       0.972504 0.73635804E+01  0.71698951E+02                                 1.700251                            1.643152      -1.014996       2.392278                    0.995383       3.718668      10.800499       0.457493       1.374985      -0.687658      -0.021161      -0.021380      -0.011945       0.032367       0.001404       0.008257       0.001411      -0.003011      -0.010148      -0.010050       0.002334       0.007716              1.730937       1.864511       0.190127       0.301901       1.773274       0.251333       1.555027           0.000001
           21              H       3.210645       0.391096       2.017220       0.122082       1.173977 0.89254866E+01  0.88889644E+02                                 1.750948                            1.682310      -1.002563       2.397774                    0.998410       3.382052       9.139208       0.517220       1.189080      -0.731533       0.019946      -0.016300       0.020607       0.032987      -0.010011       0.010201       0.002699      -0.004138       0.035632      -0.019213       0.002914       0.016299              1.758007       1.788923      -0.353271       0.247433       1.828070      -0.118002       1.657028           0.000002
           22              H       2.202007       2.280608       2.847078       0.068357       1.492442 0.11102964E+02  0.11877874E+03                                 2.163083                            1.946631      -1.548767       2.122838                    0.991869       4.226104      12.511556       0.447349       1.279851      -0.706103       0.010114       0.006720       0.038297       0.040176      -0.008783       0.009487      -0.004680      -0.003639       0.011293      -0.012526      -0.002973       0.015499              2.278410       1.770634       0.097782       0.306411       1.971076       0.635584       3.093520           0.000001
           23              H      -2.374503       2.837802      18.025318       0.094372       1.216685 0.89722538E+01  0.90166465E+02                                 1.847069                            1.723731      -1.001097       2.391378                    0.998191       3.560318       9.911608       0.490788       1.241849      -0.718064      -0.025968       0.028637      -0.030178       0.049043      -0.004650       0.010939       0.000240      -0.002130       0.031685      -0.013677      -0.002427       0.016104              1.904618       2.045123      -0.422456       0.338997       1.985965      -0.293712       1.682766          -0.000001
           24              H      -1.611957       0.788082      17.173232       0.136505       1.137859 0.86147287E+01  0.85118690E+02                                 1.735515                            1.671540      -0.861196       2.481532                    0.999370       3.232390       8.727275       0.509683       1.216250      -0.726724      -0.012703      -0.013742      -0.031577       0.036705      -0.008460       0.010215       0.006651      -0.007526       0.017944      -0.018355       0.006268       0.012087              1.735536       1.600156       0.067919       0.264309       1.627581       0.285300       1.978871           0.000001
           25              H       4.580459       5.266838       6.488818       0.066744       1.229387 0.90270627E+01  0.92761084E+02                                 1.983106                            1.815562      -1.509820       2.140940                    0.992422       4.288372      12.919085       0.435291       1.369326      -0.686339       0.031682      -0.024344      -0.016920       0.043390      -0.003353       0.003139       0.006860       0.007625      -0.021787      -0.012431       0.003698       0.008733              2.069322       2.048777      -0.470117      -0.412345       2.099906       0.515647       2.059284          -0.000000
           26              H       5.501720       6.812374       7.920693       0.141362       0.974785 0.71892286E+01  0.69731577E+02                                 1.713111                            1.638019      -1.258779       2.301506                    0.994188       3.615097      10.552611       0.451203       1.399546      -0.683164       0.037862       0.001281       0.006053       0.038365       0.001733      -0.000780       0.010576       0.011871      -0.018270      -0.015309       0.005999       0.009310              1.737495       2.304967       0.021826       0.110881       1.490663       0.080346       1.416856          -0.000000
           27              H       1.789952       8.077546       8.746845       0.120644       0.994238 0.72518404E+01  0.70657632E+02                                 1.741077                            1.646844      -1.303745       2.260633                    0.993359       3.835279      11.307266       0.448237       1.402452      -0.681205      -0.021008       0.014905       0.020237       0.032757       0.002656      -0.000363       0.012751       0.009954      -0.010270      -0.016294       0.006094       0.010200              1.778227       1.902144      -0.401826      -0.309139       1.851176       0.365029       1.581360           0.000000
           28              H       0.973073       6.530832       7.231615       0.087766       1.409297 0.10678955E+02  0.11375240E+03                                 2.134180                            1.950982      -1.476271       2.161822                    0.992007       4.148671      12.475374       0.430195       1.336623      -0.694699      -0.046952       0.002734      -0.003182       0.047139      -0.011551       0.002959       0.007869       0.016024      -0.013109      -0.017279       0.000978       0.016300              2.220297       3.196822       0.164948       0.223635       1.718462       0.110289       1.745608          -0.000000
           29              H       3.640724       8.935130      10.093511       0.101619       1.075336 0.86682515E+01  0.87539021E+02                                 1.780151                            1.753586      -1.151471       2.315235                    0.994037       3.906395      11.393743       0.455913       1.330314      -0.696342      -0.016926       0.007803       0.012068       0.022204       0.004855      -0.005416       0.001557       0.004723      -0.003098      -0.007895       0.000079       0.007815              1.789287       1.905144      -0.077341      -0.351899       1.685805       0.106350       1.776911           0.000000
           30              H       5.086833       8.269560       9.923094       0.121288       0.981779 0.76204819E+01  0.75287366E+02                                 1.742665                            1.696400      -1.288167       2.260843                    0.991826       3.948517      11.779229       0.437785       1.416137      -0.678544       0.028499      -0.009839       0.010559       0.031945      -0.002179       0.005383      -0.000761      -0.001937      -0.012091      -0.007471       0.001376       0.006095              1.769077       1.873880      -0.179760       0.325281       1.772852      -0.195703       1.660497           0.000000
           31              H       4.060175      10.326348       8.213366       0.085284       1.292348 0.10786068E+02  0.11318703E+03                                 1.906903                            1.874989      -0.879643       2.433185                    0.996995       3.757914      10.594395       0.477537       1.222266      -0.722918      -0.024714       0.010805      -0.005676       0.027564      -0.001186       0.006021      -0.001556       0.002791      -0.011046      -0.007242       0.000036       0.007206              1.901853       2.122177      -0.230297       0.264432       1.977444      -0.181360       1.605939           0.000001
           32              H       5.506980       9.663134       8.044801       0.098942       1.231183 0.10235597E+02  0.10567086E+03                                 1.833522                            1.819391      -0.725306       2.515383                    0.999044       3.546503       9.812915       0.489208       1.212747      -0.726678       0.026904      -0.012704      -0.011739       0.031985      -0.002464      -0.006433       0.003904       0.003258      -0.007502      -0.007396      -0.001689       0.009085              1.817138       1.944028      -0.075437      -0.349091       1.783149       0.147917       1.724236           0.000000
           33              H       4.671926      11.231052      10.258371       0.114795       1.148850 0.92014177E+01  0.92985828E+02                                 1.781399                            1.746117      -0.724349       2.517987                    0.999123       3.534197       9.842622       0.487777       1.242576      -0.718487      -0.021785       0.002335       0.010485       0.024289      -0.000863      -0.003296       0.005013       0.005568      -0.000412      -0.006807       0.000281       0.006526              1.789821       2.034093      -0.142279      -0.352644       1.698891       0.108426       1.636478           0.000001
           34              H       6.083608      10.492446      10.193539       0.123270       0.972505 0.73635907E+01  0.71699079E+02                                 1.700252                            1.643154      -1.014997       2.392277                    0.995383       3.718671      10.800511       0.457493       1.374985      -0.687658       0.021161      -0.021380       0.011945       0.032367      -0.001404       0.008257      -0.001410      -0.003011      -0.010149      -0.010050       0.002334       0.007716              1.730939       1.864513      -0.190128       0.301902       1.773276      -0.251333       1.555028           0.000000
           35              H       5.083009       0.391096       7.244581       0.122082       1.173983 0.89255449E+01  0.88890387E+02                                 1.750955                            1.682316      -1.002566       2.397773                    0.998410       3.382060       9.139244       0.517219       1.189082      -0.731533      -0.019946      -0.016300      -0.020607       0.032987       0.010011       0.010201      -0.002699      -0.004138       0.035633      -0.019213       0.002914       0.016299              1.758014       1.788930       0.353273       0.247435       1.828077       0.118003       1.657036           0.000002
           36              H       6.091647       2.280608       6.414724       0.068360       1.492393 0.11102531E+02  0.11877307E+03                                 2.163046                            1.946600      -1.548738       2.122855                    0.991869       4.226054      12.511391       0.447350       1.279861      -0.706101      -0.010114       0.006721      -0.038298       0.040177       0.008783       0.009488       0.004680      -0.003640       0.011297      -0.012527      -0.002972       0.015500              2.278368       1.770603      -0.097780       0.306403       1.971043      -0.635567       3.093459           0.000001
           37              H       8.005465       2.837802       9.760086       0.094372       1.216684 0.89722474E+01  0.90166386E+02                                 1.847069                            1.723731      -1.001096       2.391379                    0.998191       3.560317       9.911605       0.490788       1.241850      -0.718064       0.025968       0.028637       0.030178       0.049043       0.004650       0.010939      -0.000240      -0.002130       0.031685      -0.013677      -0.002427       0.016104              1.904617       2.045122       0.422456       0.338996       1.985965       0.293712       1.682765          -0.000001
           38              H       7.242919       0.788082      10.612172       0.136505       1.137856 0.86147050E+01  0.85118403E+02                                 1.735513                            1.671538      -0.861194       2.481533                    0.999370       3.232387       8.727266       0.509683       1.216251      -0.726724       0.012703      -0.013742       0.031577       0.036705       0.008460       0.010215      -0.006651      -0.007526       0.017944      -0.018355       0.006268       0.012087              1.735534       1.600155      -0.067919       0.264308       1.627579      -0.285300       1.978869           0.000001
           39              H       3.249113       6.513162      15.750620       0.066744       1.229389 0.90270862E+01  0.92761388E+02                                 1.983108                            1.815564      -1.509823       2.140938                    0.992422       4.288378      12.919109       0.435291       1.369326      -0.686339       0.031682       0.024344      -0.016920       0.043390       0.003352       0.003139      -0.006860       0.007624      -0.021788      -0.012431       0.003698       0.008733              2.069324       2.048778       0.470115      -0.412344       2.099909      -0.515647       2.059285           0.000000
           40              H       4.170374       4.967626      17.182494       0.141362       0.974786 0.71892317E+01  0.69731621E+02                                 1.713112                            1.638020      -1.258781       2.301505                    0.994188       3.615100      10.552624       0.451203       1.399546      -0.683164       0.037863      -0.001281       0.006053       0.038365      -0.001733      -0.000780      -0.010576       0.011871      -0.018269      -0.015309       0.005998       0.009310              1.737497       2.304969      -0.021827       0.110881       1.490663      -0.080346       1.416857          -0.000000
           41              H       0.458606       3.702454      18.008647       0.120644       0.994237 0.72518283E+01  0.70657476E+02                                 1.741075                            1.646842      -1.303741       2.260635                    0.993359       3.835274      11.307244       0.448237       1.402451      -0.681205      -0.021008      -0.014905       0.020237       0.032757      -0.002656      -0.000363      -0.012751       0.009955      -0.010270      -0.016294       0.006094       0.010200              1.778224       1.902141       0.401825      -0.309139       1.851174      -0.365028       1.581359           0.000000
           42              H      -0.358273       5.249168      16.493416       0.087765       1.409324 0.10679208E+02  0.11375577E+03                                 2.134205                            1.951003      -1.476291       2.161810                    0.992007       4.148718      12.475549       0.430193       1.336620      -0.694699      -0.046952      -0.002735      -0.003182       0.047139       0.011552       0.002960      -0.007869       0.016023      -0.013108      -0.017279       0.000979       0.016300              2.220324       3.196865      -0.164950       0.223638       1.718480      -0.110291       1.745627          -0.000000
           43              H       4.972070       2.844870       0.831710       0.101619       1.075325 0.86681384E+01  0.87537588E+02                                 1.780138                            1.753575      -1.151457       2.315242                    0.994037       3.906378      11.393672       0.455914       1.330314      -0.696342      -0.016926      -0.007803       0.012068       0.022204      -0.004855      -0.005416      -0.001557       0.004723      -0.003095      -0.007895       0.000080       0.007815              1.789274       1.905129       0.077340      -0.351894       1.685793      -0.106349       1.776899           0.000000
           44              H       6.418179       3.510440       0.661293       0.121288       0.981773 0.76204321E+01  0.75286745E+02                                 1.742658                            1.696394      -1.288161       2.260846                    0.991826       3.948506      11.779183       0.437786       1.416137      -0.678544       0.028499       0.009839       0.010559       0.031946       0.002180       0.005383       0.000761      -0.001937      -0.012092      -0.007471       0.001376       0.006095              1.769070       1.873872       0.179758       0.325278       1.772845       0.195702       1.660492           0.000000
           45              H       2.728829       1.453652      17.475167       0.085284       1.292347 0.10786066E+02  0.11318700E+03                                 1.906902                            1.874989      -0.879643       2.433185                    0.996995       3.757912      10.594387       0.477537       1.222266      -0.722918      -0.024714      -0.010805      -0.005676       0.027564       0.001186       0.006021       0.001556       0.002791      -0.011046      -0.007242       0.000036       0.007206              1.901853       2.122176       0.230297       0.264432       1.977443       0.181359       1.605939           0.000001
           46              H       4.175634       2.116866      17.306602       0.098942       1.231183 0.10235606E+02  0.10567097E+03                                 1.833523                            1.819392      -0.725307       2.515383                    0.999044       3.546504       9.812916       0.489208       1.212747      -0.726678       0.026904       0.012704      -0.011739       0.031985       0.002464      -0.006433      -0.003904       0.003258      -0.007502      -0.007396      -0.001689       0.009085              1.817138       1.944028       0.075437      -0.349091       1.783149      -0.147917       1.724236           0.000000
           47              H       6.003272       0.548948       0.996570       0.114796       1.148848 0.92013921E+01  0.92985492E+02                                 1.781396                            1.746113      -0.724348       2.517988                    0.999123       3.534192       9.842600       0.487778       1.242575      -0.718488      -0.021785      -0.002335       0.010485       0.024289       0.000863      -0.003296      -0.005012       0.005568      -0.000411      -0.006807       0.000281       0.006526              1.789817       2.034088       0.142279      -0.352643       1.698887      -0.108426       1.636475           0.000001
           48              H       7.414954       1.287554       0.931737       0.123270       0.972504 0.73635817E+01  0.71698960E+02                                 1.700250                            1.643152      -1.014996       2.392278                    0.995383       3.718667      10.800492       0.457493       1.374984      -0.687658       0.021161       0.021380       0.011945       0.032367       0.001404       0.008257       0.001411      -0.003011      -0.010148      -0.010050       0.002334       0.007716              1.730937       1.864510       0.190127       0.301901       1.773273       0.251333       1.555027           0.000001
           49              H       3.751663      11.388904      16.506383       0.122082       1.173977 0.89254866E+01  0.88889644E+02                                 1.750948                            1.682310      -1.002563       2.397774                    0.998410       3.382052       9.139208       0.517220       1.189080      -0.731533      -0.019946       0.016300      -0.020607       0.032988      -0.010011       0.010201       0.002699      -0.004138       0.035632      -0.019213       0.002914       0.016299              1.758007       1.788923      -0.353271       0.247433       1.828069      -0.118002       1.657028           0.000002
           50              H       4.760301       9.499392      15.676525       0.068357       1.492440 0.11102944E+02  0.11877848E+03                                 2.163082                            1.946630      -1.548763       2.122840                    0.991869       4.226101      12.511548       0.447349       1.279852      -0.706103      -0.010114      -0.006720      -0.038297       0.040176      -0.008783       0.009487      -0.004680      -0.003639       0.011292      -0.012526      -0.002973       0.015499              2.278408       1.770633       0.097783       0.306411       1.971075       0.635584       3.093518           0.000001
           51              H       9.336811       8.942198       0.498285       0.094371       1.216698 0.89723715E+01  0.90167946E+02                                 1.847082                            1.723742      -1.001115       2.391368                    0.998191       3.560339       9.911684       0.490786       1.241849      -0.718064       0.025968      -0.028637       0.030178       0.049042      -0.004649       0.010939       0.000240      -0.002130       0.031686      -0.013676      -0.002428       0.016105              1.904632       2.045137      -0.422460       0.339000       1.985980      -0.293715       1.682778          -0.000001
           52              H       8.574265      10.991918       1.350371       0.136505       1.137856 0.86147013E+01  0.85118344E+02                                 1.735512                            1.671537      -0.861195       2.481533                    0.999370       3.232385       8.727255       0.509683       1.216250      -0.726724       0.012703       0.013742       0.031577       0.036705      -0.008460       0.010215       0.006651      -0.007526       0.017944      -0.018355       0.006268       0.012087              1.735533       1.600153       0.067919       0.264308       1.627578       0.285300       1.978868           0.000001
           53              H       2.381849       6.513162      12.034785       0.066744       1.229388 0.90270736E+01  0.92761236E+02                                 1.983108                            1.815563      -1.509822       2.140938                    0.992422       4.288377      12.919108       0.435291       1.369327      -0.686339      -0.031682       0.024344       0.016920       0.043390      -0.003353       0.003139       0.006860       0.007625      -0.021787      -0.012431       0.003698       0.008733              2.069325       2.048780      -0.470118      -0.412346       2.099908       0.515648       2.059287          -0.000000
           54              H       1.460588       4.967626      10.602910       0.141362       0.974787 0.71892385E+01  0.69731703E+02                                 1.713113                            1.638021      -1.258781       2.301505                    0.994188       3.615101      10.552628       0.451202       1.399546      -0.683164      -0.037862      -0.001281      -0.006053       0.038365       0.001733      -0.000780       0.010576       0.011871      -0.018269      -0.015309       0.005999       0.009310              1.737497       2.304970       0.021827       0.110882       1.490664       0.080346       1.416858          -0.000000
           55              H       5.172356       3.702454       9.776758       0.120644       0.994237 0.72518272E+01  0.70657468E+02                                 1.741075                            1.646842      -1.303741       2.260635                    0.993359       3.835275      11.307250       0.448237       1.402452      -0.681205       0.021008      -0.014905      -0.020237       0.032757       0.002656      -0.000363       0.012751       0.009954      -0.010270      -0.016294       0.006094       0.010200              1.778225       1.902142      -0.401825      -0.309138       1.851174       0.365028       1.581358           0.000000
           56              H       5.989235       5.249168      11.291988       0.087765       1.409320 0.10679172E+02  0.11375529E+03                                 2.134201                            1.951000      -1.476288       2.161812                    0.992007       4.148711      12.475524       0.430194       1.336621      -0.694699       0.046952      -0.002734       0.003182       0.047139      -0.011551       0.002960       0.007869       0.016023      -0.013108      -0.017279       0.000979       0.016300              2.220321       3.196860       0.164951       0.223638       1.718478       0.110291       1.745624          -0.000000
           57              H       3.321584       2.844870       8.430092       0.101619       1.075336 0.86682579E+01  0.87539103E+02                                 1.780152                            1.753587      -1.151471       2.315235                    0.994037       3.906396      11.393747       0.455913       1.330314      -0.696342       0.016926      -0.007803      -0.012068       0.022204       0.004855      -0.005416       0.001557       0.004723      -0.003098      -0.007895       0.000079       0.007815              1.789287       1.905144      -0.077341      -0.351899       1.685806       0.106350       1.776912           0.000000
           58              H       1.875475       3.510440       8.600509       0.121288       0.981771 0.76204077E+01  0.75286447E+02                                 1.742656                            1.696392      -1.288156       2.260849                    0.991826       3.948500      11.779162       0.437786       1.416138      -0.678544      -0.028499       0.009839      -0.010559       0.031946      -0.002180       0.005383      -0.000761      -0.001937      -0.012092      -0.007471       0.001376       0.006095              1.769068       1.873871      -0.179759       0.325278       1.772843      -0.195702       1.660489           0.000000
           59              H       2.902133       1.453652      10.310237       0.085284       1.292347 0.10786063E+02  0.11318697E+03                                 1.906902                            1.874989      -0.879643       2.433186                    0.996995       3.757913      10.594391       0.477537       1.222266      -0.722918       0.024714      -0.010805       0.005676       0.027564      -0.001186       0.006021      -0.001556       0.002791      -0.011046      -0.007242       0.000036       0.007206              1.901853       2.122176      -0.230297       0.264432       1.977443      -0.181359       1.605939           0.000001
           60              H       1.455328       2.116866      10.478802       0.098942       1.231183 0.10235603E+02  0.10567094E+03                                 1.833523                            1.819392      -0.725307       2.515382                    0.999044       3.546504       9.812918       0.489208       1.212747      -0.726678      -0.026904       0.012704       0.011739       0.031985      -0.002464      -0.006433       0.003904       0.003258      -0.007502      -0.007396      -0.001689       0.009085              1.817138       1.944028      -0.075437      -0.349091       1.783149       0.147917       1.724236           0.000000
           61              H       2.290382       0.548948       8.265232       0.114795       1.148850 0.92014160E+01  0.92985808E+02                                 1.781399                            1.746117      -0.724349       2.517987                    0.999123       3.534196       9.842620       0.487777       1.242577      -0.718487       0.021785      -0.002335      -0.010485       0.024289      -0.000863      -0.003296       0.005012       0.005568      -0.000412      -0.006807       0.000281       0.006526              1.789821       2.034093      -0.142279      -0.352644       1.698891       0.108426       1.636478           0.000001
           62              H       0.878700       1.287554       8.330064       0.123269       0.972504 0.73635857E+01  0.71699016E+02                                 1.700252                            1.643153      -1.014996       2.392278                    0.995383       3.718669      10.800503       0.457493       1.374985      -0.687658      -0.021161       0.021380      -0.011945       0.032367      -0.001404       0.008257      -0.001411      -0.003011      -0.010149      -0.010050       0.002334       0.007716              1.730938       1.864512      -0.190128       0.301901       1.773275      -0.251333       1.555028           0.000000
           63              H       1.879299      11.388904      11.279022       0.122082       1.173983 0.89255429E+01  0.88890358E+02                                 1.750955                            1.682316      -1.002565       2.397773                    0.998410       3.382060       9.139242       0.517219       1.189082      -0.731533       0.019945       0.016300       0.020607       0.032987       0.010011       0.010201      -0.002699      -0.004138       0.035633      -0.019213       0.002914       0.016299              1.758014       1.788930       0.353273       0.247435       1.828076       0.118003       1.657035           0.000002
           64              H       0.870661       9.499392      12.108879       0.068360       1.492394 0.11102537E+02  0.11877315E+03                                 2.163047                            1.946601      -1.548738       2.122855                    0.991869       4.226056      12.511400       0.447350       1.279861      -0.706101       0.010114      -0.006721       0.038298       0.040177       0.008783       0.009488       0.004680      -0.003640       0.011297      -0.012527      -0.002972       0.015500              2.278369       1.770604      -0.097780       0.306404       1.971043      -0.635568       3.093461           0.000001
           65              H      -1.043157       8.942198       8.763517       0.094371       1.216699 0.89723771E+01  0.90168011E+02                                 1.847082                            1.723742      -1.001116       2.391368                    0.998191       3.560341       9.911688       0.490787       1.241848      -0.718064      -0.025968      -0.028637      -0.030178       0.049042       0.004649       0.010939      -0.000240      -0.002130       0.031687      -0.013676      -0.002428       0.016105              1.904631       2.045138       0.422461       0.339000       1.985980       0.293715       1.682777          -0.000001
           66              H      -0.280611      10.991918       7.911431       0.136504       1.137856 0.86147025E+01  0.85118369E+02                                 1.735513                            1.671538      -0.861194       2.481533                    0.999370       3.232386       8.727262       0.509683       1.216251      -0.726724      -0.012703       0.013742      -0.031577       0.036705       0.008460       0.010215      -0.006651      -0.007526       0.017944      -0.018355       0.006268       0.012087              1.735534       1.600154      -0.067919       0.264308       1.627579      -0.285300       1.978869           0.000001
           67              C      -0.048341       5.520108       0.450124      -0.444575      73.544803 0.98238225E+03  0.28229184E+05                                14.773642                           10.423961       0.199436       1.889178                    0.999398      41.899425     131.830050       0.513892       0.414779      -1.068554       0.015765       0.006988       0.002165       0.017379      -0.041218       0.033373       0.125023       0.085322      -0.152570      -0.171600       0.074927       0.096673             17.708266      10.985966      -0.536416      -0.344440      18.253023     -11.938557      23.885809           0.000003
           68              C       4.295826       5.862906       2.315450       0.079144      26.974718 0.35442854E+03  0.79849976E+04                                 8.042908                            6.422070       0.057682       2.028263                    0.999237      26.994958      78.097757       0.623028       0.436368      -1.042968       0.041124       0.016068      -0.009783       0.045222       0.020195      -0.017938       0.032367       0.007219       0.008865      -0.048183       0.016633       0.031550              8.878989      10.250934      -0.150119       0.591425       8.241287      -3.732336       8.144746          -0.000001
           69              C       3.733276       6.781746       1.461512      -0.185760      31.087077 0.44669263E+03  0.10598799E+05                                 8.656691                            7.099197       0.047315       2.001194                    0.998074      29.519005      85.932208       0.610123       0.423098      -1.057407      -0.005145      -0.013772       0.000429       0.014708      -0.009065       0.007265       0.013978       0.014587       0.010442      -0.022808       0.009833       0.012975              9.477191       9.763956      -0.133565       0.601074      10.218831      -4.516445       8.448785           0.000000
           70              C       4.548489       7.653466       0.785401       0.185722      28.900645 0.37747797E+03  0.85606610E+04                                 8.436270                            6.635023      -0.110133       1.996944                    0.999524      25.230463      71.079482       0.617541       0.437345      -1.051960      -0.018286       0.021513      -0.021151       0.035278      -0.014734       0.007735       0.002058      -0.033149       0.008369      -0.025791       0.004968       0.020823              9.747517      10.115401      -2.027950       1.402557      11.492010      -4.689618       7.635141          -0.000000
           71              C       5.897233       7.521530       0.991013      -0.202546      32.060017 0.46252468E+03  0.11062227E+05                                 8.802021                            7.194838       0.115874       2.013298                    0.998636      30.014037      87.509993       0.610183       0.419699      -1.060327       0.017120      -0.020799      -0.003974       0.027230       0.000725      -0.017142      -0.004247      -0.010767       0.011834      -0.019913       0.002494       0.017419              9.639416      11.424507      -1.135765       1.077238       9.555601      -4.035315       7.938140          -0.000000
           72              C       6.382700       6.581486       1.885703       0.109076      25.813735 0.33451995E+03  0.74421006E+04                                 7.832983                            6.268794      -0.115028       1.985709                    0.998319      26.476000      76.577019       0.624964       0.440532      -1.038570      -0.041130      -0.020644      -0.001586       0.046047       0.007227      -0.015597       0.039531       0.011529       0.044168      -0.046193       0.001796       0.044396              8.593465      10.127161      -0.397931       0.664455       8.063732      -3.596688       7.589503          -0.000001
           73              C       1.301317       8.677148      18.353186      -0.238408      31.237779 0.46649901E+03  0.11231659E+05                                 8.822164                            7.239578      -0.316224       1.891049                    0.996380      30.389647      90.217895       0.603818       0.421315      -1.054547      -0.018204       0.041784       0.066287       0.080444      -0.017233      -0.003436      -0.011586      -0.014065      -0.086911      -0.032886      -0.001188       0.034074             10.412403       8.347623      -3.644630       0.872464      15.062946      -0.979158       7.826639          -0.000001
           74              C       3.476557       9.922294       0.555708      -0.149702      26.897679 0.40214909E+03  0.93296502E+04                                 7.932118                            6.659105       0.028628       1.999987                    0.999261      29.160156      84.977256       0.638487       0.413500      -1.059492      -0.011417      -0.017066      -0.104232       0.106235      -0.013015       0.004531      -0.000604      -0.036412      -0.086633      -0.029718      -0.007158       0.036877              9.257980       7.716671      -3.393297       0.223666      14.164290      -0.172578       5.892980           0.000002
           75              C       0.238272      10.940086      18.142017      -0.242728      31.566315 0.44530147E+03  0.10579836E+05                                 8.848466                            7.033979      -0.157175       1.941521                    0.997581      29.975665      87.922983       0.618731       0.416658      -1.059235       0.013619      -0.028754       0.072953       0.079589      -0.015829       0.011796      -0.001477      -0.029898      -0.033816      -0.024511      -0.003871       0.028382             10.736021       9.163496      -4.330855      -0.097119      16.395710       0.886890       6.648856          -0.000000
           76              C       2.282328       0.395808       0.225988       0.182421      30.638178 0.38025924E+03  0.86201357E+04                                 8.728305                            6.621395       0.016949       2.032753                    0.999404      25.215077      70.500586       0.624915       0.432365      -1.057356       0.014027      -0.027568      -0.006612       0.031630      -0.004307      -0.011769       0.003359      -0.026037      -0.054338      -0.024783       0.001292       0.023491             10.534126       8.530455      -4.944350       0.328722      14.979513       3.250102       8.092409          -0.000000
           77              C       2.584542       0.861118       1.478184      -0.216822      32.073338 0.44146362E+03  0.10410087E+05                                 8.706707                            6.962326       0.313187       2.068856                    0.999707      29.851976      85.719086       0.630814       0.411761      -1.068074      -0.007690       0.006277       0.005458       0.011328      -0.014859       0.006993      -0.013526       0.007440      -0.000367      -0.018450      -0.005308       0.023758              9.756780       7.437085      -3.356648       0.208874      12.805229       3.707367       9.028027           0.000002
           78              C       1.988292       2.004956       1.963502       0.071251      27.770680 0.34811687E+03  0.78009055E+04                                 8.126599                            6.321111       0.110900       2.040551                    0.999607      27.052717      77.835542       0.635028       0.430421      -1.047457      -0.030905       0.003096      -0.032536       0.044981       0.030285      -0.002551      -0.013790       0.031344       0.027379      -0.040903       0.007524       0.033379              9.163320       7.410651      -3.065946       0.854064      10.582031       2.681733       9.497276           0.000001
           79              C       0.857935       2.304168       0.044457       0.094973      25.912476 0.34578142E+03  0.76990746E+04                                 7.717213                            6.284555       0.242369       2.094331                    0.999719      26.131967      73.797922       0.642230       0.428330      -1.053700       0.023734       0.005344       0.040310       0.047082       0.020382      -0.002633      -0.028145       0.021108      -0.017521      -0.038349       0.003413       0.034937              8.528240       7.089970      -2.682806       0.883418      10.657335       1.839920       7.837416          -0.000001
           80              C      -1.311801       1.101430      18.017909      -0.218516      31.668755 0.45193585E+03  0.10687056E+05                                 8.550650                            6.988144       0.319616       2.069515                    0.999881      29.784205      84.796486       0.639215       0.405208      -1.075639      -0.011447       0.005948      -0.006329       0.014369      -0.003157      -0.000865       0.013532      -0.007189       0.065414      -0.016405      -0.010811       0.027215              9.483673       8.484910      -3.508595       1.241882      12.381852       1.908332       7.584258          -0.000001
           81              C      -1.283005       5.520108       8.811678      -0.444575      73.544516 0.98237862E+03  0.28229053E+05                                14.773608                           10.423944       0.199439       1.889179                    0.999398      41.899348     131.829736       0.513892       0.414779      -1.068554      -0.015765       0.006987      -0.002166       0.017379       0.041218       0.033372      -0.125023       0.085323      -0.152569      -0.171600       0.074927       0.096673             17.708217      10.985938       0.536421      -0.344427      18.252979      11.938518      23.885734           0.000002
           82              C       3.997828       5.862906       6.946351       0.079142      26.974772 0.35442912E+03  0.79850138E+04                                 8.042919                            6.422074       0.057686       2.028264                    0.999237      26.994981      78.097834       0.623028       0.436368      -1.042969      -0.041123       0.016069       0.009784       0.045222      -0.020196      -0.017938      -0.032367       0.007220       0.008865      -0.048183       0.016633       0.031550              8.879006      10.250970       0.150106       0.591416       8.241288       3.732338       8.144761          -0.000001
           83              C       4.560378       6.781746       7.800289      -0.185760      31.087079 0.44669268E+03  0.10598800E+05                                 8.656692                            7.099198       0.047315       2.001194                    0.998074      29.519002      85.932198       0.610123       0.423098      -1.057407       0.005145      -0.013772      -0.000429       0.014708       0.009065       0.007265      -0.013978       0.014586       0.010442      -0.022808       0.009833       0.012975              9.477192       9.763957       0.133560       0.601074      10.218827       4.516446       8.448792           0.000000
           84              C       3.745165       7.653466       8.476401       0.185722      28.900651 0.37747814E+03  0.85606657E+04                                 8.436271                            6.635024      -0.110134       1.996944                    0.999524      25.230464      71.079488       0.617541       0.437345      -1.051960       0.018286       0.021513       0.021151       0.035278       0.014734       0.007735      -0.002058      -0.033149       0.008369      -0.025791       0.004968       0.020823              9.747519      10.115403       2.027945       1.402555      11.492007       4.689619       7.635147          -0.000001
           85              C       2.396421       7.521530       8.270789      -0.202546      32.060012 0.46252472E+03  0.11062229E+05                                 8.802020                            7.194839       0.115873       2.013297                    0.998636      30.014045      87.510024       0.610183       0.419700      -1.060327      -0.017120      -0.020799       0.003974       0.027230      -0.000725      -0.017142       0.004247      -0.010767       0.011834      -0.019913       0.002494       0.017418              9.639414      11.424511       1.135761       1.077237       9.555594       4.035309       7.938137          -0.000000
           86              C       1.910954       6.581486       7.376099       0.109077      25.813688 0.33451942E+03  0.74420849E+04                                 7.832972                            6.268787      -0.115020       1.985713                    0.998319      26.475958      76.576841       0.624965       0.440532      -1.038571       0.041130      -0.020644       0.001585       0.046047      -0.007227      -0.015597      -0.039530       0.011528       0.044168      -0.046191       0.001796       0.044396              8.593452      10.127148       0.397935       0.664458       8.063715       3.596680       7.589493          -0.000001
           87              C       4.329645       8.677148       9.432219      -0.238408      31.237728 0.46649827E+03  0.11231637E+05                                 8.822155                            7.239571      -0.316224       1.891049                    0.996380      30.389651      90.217922       0.603818       0.421315      -1.054547       0.018204       0.041784      -0.066287       0.080444       0.017233      -0.003435       0.011586      -0.014065      -0.086913      -0.032886      -0.001188       0.034074             10.412388       8.347621       3.644614       0.872457      15.062913       0.979155       7.826630          -0.000001
           88              C       4.817097       9.922294       8.706093      -0.149702      26.897661 0.40214904E+03  0.93296490E+04                                 7.932116                            6.659105       0.028628       1.999987                    0.999261      29.160160      84.977283       0.638487       0.413500      -1.059492       0.011417      -0.017066       0.104232       0.106235       0.013015       0.004531       0.000605      -0.036412      -0.086634      -0.029719      -0.007158       0.036877              9.257975       7.716671       3.393290       0.223662      14.164273       0.172576       5.892980           0.000002
           89              C       5.392690      10.940086       9.643388      -0.242728      31.566296 0.44530134E+03  0.10579833E+05                                 8.848465                            7.033980      -0.157176       1.941520                    0.997581      29.975672      87.923035       0.618731       0.416658      -1.059234      -0.013619      -0.028754      -0.072953       0.079589       0.015828       0.011796       0.001478      -0.029898      -0.033817      -0.024511      -0.003871       0.028382             10.736016       9.163497       4.330846      -0.097120      16.395695      -0.886891       6.648857           0.000000
           90              C       6.011326       0.395808       9.035814       0.182421      30.638170 0.38025922E+03  0.86201352E+04                                 8.728304                            6.621395       0.016950       2.032753                    0.999404      25.215077      70.500589       0.624915       0.432365      -1.057356      -0.014027      -0.027568       0.006612       0.031630       0.004307      -0.011769      -0.003359      -0.026036      -0.054338      -0.024783       0.001292       0.023491             10.534122       8.530453       4.944348       0.328722      14.979501      -3.250099       8.092410          -0.000001
           91              C       5.709112       0.861118       7.783618      -0.216822      32.073368 0.44146426E+03  0.10410106E+05                                 8.706713                            6.962333       0.313183       2.068855                    0.999707      29.851998      85.719190       0.630814       0.411761      -1.068074       0.007691       0.006277      -0.005458       0.011328       0.014860       0.006992       0.013526       0.007439      -0.000366      -0.018450      -0.005308       0.023758              9.756786       7.437089       3.356652       0.208875      12.805230      -3.707361       9.028038           0.000002
           92              C       6.305362       2.004956       7.298300       0.071251      27.770643 0.34811687E+03  0.78009028E+04                                 8.126587                            6.321108       0.110917       2.040557                    0.999607      27.052666      77.835294       0.635029       0.430420      -1.047458       0.030905       0.003096       0.032536       0.044981      -0.030285      -0.002550       0.013790       0.031343       0.027383      -0.040903       0.007525       0.033378              9.163303       7.410633       3.065947       0.854055      10.582024      -2.681723       9.497252           0.000001
           93              C       7.435719       2.304168       9.217345       0.094973      25.912463 0.34578135E+03  0.76990725E+04                                 7.717210                            6.284554       0.242371       2.094332                    0.999719      26.131957      73.797881       0.642230       0.428330      -1.053700      -0.023734       0.005344      -0.040310       0.047082      -0.020382      -0.002633       0.028144       0.021108      -0.017521      -0.038349       0.003413       0.034937              8.528236       7.089966       2.682806       0.883416      10.657333      -1.839917       7.837409          -0.000001
           94              C       6.942763       1.101430       9.767496      -0.218516      31.668722 0.45193535E+03  0.10687041E+05                                 8.550644                            6.988140       0.319617       2.069515                    0.999881      29.784197      84.796451       0.639215       0.405208      -1.075639       0.011447       0.005948       0.006329       0.014369       0.003157      -0.000865      -0.013532      -0.007189       0.065414      -0.016405      -0.010811       0.027215              9.483665       8.484904       3.508592       1.241882      12.381839      -1.908327       7.584252          -0.000001
           95              C      -2.614351       6.259892      18.073479      -0.444433      73.537008 0.98226094E+03  0.28224773E+05                                14.772495                           10.423225       0.199620       1.889252                    0.999398      41.896896     131.819110       0.513918       0.414771      -1.068561      -0.015767      -0.006991      -0.002161       0.017382      -0.041218       0.033371       0.125014       0.085316      -0.152558      -0.171589       0.074921       0.096668             17.706818      10.985172      -0.536362      -0.344418      18.251592     -11.937433      23.883690           0.000002
           96              C       2.666482       5.917094      16.208153       0.079144      26.974733 0.35442866E+03  0.79850017E+04                                 8.042913                            6.422073       0.057679       2.028262                    0.999237      26.994967      78.097811       0.623027       0.436368      -1.042968      -0.041124      -0.016068       0.009783       0.045222       0.020195      -0.017938       0.032367       0.007218       0.008865      -0.048183       0.016632       0.031550              8.878997      10.250946      -0.150119       0.591425       8.241294      -3.732340       8.144752          -0.000001
           97              C       3.229032       4.998254      17.062091      -0.185760      31.087091 0.44669279E+03  0.10598803E+05                                 8.656694                            7.099198       0.047313       2.001193                    0.998074      29.519012      85.932235       0.610123       0.423098      -1.057408       0.005145       0.013772      -0.000429       0.014708      -0.009066       0.007266       0.013978       0.014587       0.010443      -0.022808       0.009833       0.012975              9.477196       9.763963      -0.133569       0.601079      10.218835      -4.516447       8.448789           0.000000
           98              C       2.413819       4.126534      17.738202       0.185722      28.900633 0.37747777E+03  0.85606547E+04                                 8.436265                            6.635019      -0.110133       1.996944                    0.999524      25.230454      71.079431       0.617542       0.437345      -1.051961       0.018286      -0.021513       0.021151       0.035278      -0.014735       0.007735       0.002058      -0.033149       0.008369      -0.025791       0.004968       0.020823              9.747512      10.115395      -2.027949       1.402556      11.492005      -4.689614       7.635135          -0.000000
           99              C       1.065075       4.258470      17.532590      -0.202546      32.060008 0.46252444E+03  0.11062220E+05                                 8.802019                            7.194836       0.115876       2.013298                    0.998636      30.014028      87.509957       0.610183       0.419699      -1.060327      -0.017120       0.020799       0.003974       0.027230       0.000725      -0.017143      -0.004247      -0.010766       0.011835      -0.019913       0.002494       0.017419              9.639415      11.424505      -1.135768       1.077240       9.555601      -4.035315       7.938139          -0.000000
          100              C       0.579608       5.198514      16.637900       0.109076      25.813789 0.33452054E+03  0.74421186E+04                                 7.832997                            6.268801      -0.115040       1.985705                    0.998319      26.476051      76.577248       0.624964       0.440532      -1.038570       0.041130       0.020644       0.001585       0.046047       0.007228      -0.015596       0.039531       0.011528       0.044171      -0.046193       0.001796       0.044396              8.593483      10.127188      -0.397932       0.664457       8.063746      -3.596695       7.589516          -0.000001
          101              C       5.660991       3.102852       0.170417      -0.238408      31.237784 0.46649912E+03  0.11231661E+05                                 8.822164                            7.239578      -0.316221       1.891050                    0.996380      30.389634      90.217831       0.603818       0.421315      -1.054547       0.018204      -0.041784      -0.066287       0.080444      -0.017233      -0.003436      -0.011586      -0.014064      -0.086912      -0.032886      -0.001187       0.034073             10.412403       8.347622      -3.644634       0.872461      15.062950      -0.979159       7.826638          -0.000001
          102              C       3.485751       1.857706      17.967895      -0.149702      26.897681 0.40214913E+03  0.93296509E+04                                 7.932117                            6.659104       0.028628       1.999987                    0.999261      29.160156      84.977246       0.638487       0.413500      -1.059492       0.011417       0.017066       0.104232       0.106235      -0.013014       0.004531      -0.000604      -0.036412      -0.086633      -0.029719      -0.007158       0.036877              9.257979       7.716672      -3.393298       0.223665      14.164287      -0.172578       5.892979           0.000001
          103              C       6.724036       0.839914       0.381586      -0.242728      31.566317 0.44530147E+03  0.10579836E+05                                 8.848466                            7.033979      -0.157175       1.941521                    0.997581      29.975665      87.922976       0.618731       0.416658      -1.059235      -0.013619       0.028754      -0.072953       0.079589      -0.015829       0.011796      -0.001477      -0.029899      -0.033815      -0.024511      -0.003871       0.028382             10.736021       9.163497      -4.330856      -0.097120      16.395711       0.886890       6.648856          -0.000000
          104              C       4.679980      11.384192      18.297615       0.182421      30.638187 0.38025932E+03  0.86201377E+04                                 8.728307                            6.621396       0.016949       2.032752                    0.999404      25.215079      70.500589       0.624915       0.432365      -1.057356      -0.014027       0.027568       0.006612       0.031630      -0.004307      -0.011769       0.003359      -0.026037      -0.054338      -0.024783       0.001292       0.023491             10.534128       8.530458      -4.944354       0.328721      14.979519       3.250103       8.092408          -0.000000
          105              C       4.377766      10.918882      17.045419      -0.216822      32.073340 0.44146369E+03  0.10410089E+05                                 8.706706                            6.962327       0.313187       2.068856                    0.999707      29.851978      85.719091       0.630814       0.411761      -1.068074       0.007690      -0.006277      -0.005458       0.011328      -0.014860       0.006993      -0.013526       0.007440      -0.000367      -0.018450      -0.005308       0.023758              9.756780       7.437087      -3.356650       0.208873      12.805226       3.707365       9.028025           0.000002
          106              C       4.974016       9.775044      16.560101       0.071252      27.770651 0.34811648E+03  0.78008951E+04                                 8.126594                            6.321108       0.110901       2.040552                    0.999607      27.052701      77.835500       0.635028       0.430421      -1.047457       0.030906      -0.003097       0.032536       0.044982       0.030284      -0.002551      -0.013790       0.031345       0.027378      -0.040902       0.007523       0.033379              9.163314       7.410649      -3.065943       0.854063      10.582021       2.681732       9.497271           0.000001
          107              C       6.104373       9.475832      18.479146       0.094972      25.912546 0.34578234E+03  0.76991021E+04                                 7.717230                            6.284565       0.242355       2.094326                    0.999719      26.132028      73.798186       0.642229       0.428330      -1.053700      -0.023733      -0.005343      -0.040310       0.047082       0.020383      -0.002633      -0.028145       0.021110      -0.017517      -0.038350       0.003413       0.034937              8.528263       7.089989      -2.682816       0.883423      10.657359       1.839921       7.837440          -0.000001
          108              C       8.274109      10.678570       0.505694      -0.218516      31.668734 0.45193534E+03  0.10687040E+05                                 8.550646                            6.988139       0.319618       2.069516                    0.999881      29.784186      84.796405       0.639215       0.405208      -1.075639       0.011447      -0.005948       0.006329       0.014369      -0.003157      -0.000865       0.013532      -0.007188       0.065414      -0.016404      -0.010811       0.027215              9.483671       8.484907      -3.508599       1.241879      12.381851       1.908331       7.584254          -0.000001
          109              C      -1.379687       6.259892       9.711925      -0.444433      73.536716 0.98225741E+03  0.28224641E+05                                14.772447                           10.423199       0.199631       1.889256                    0.999398      41.896829     131.818752       0.513919       0.414771      -1.068561       0.015767      -0.006992       0.002162       0.017382       0.041218       0.033371      -0.125012       0.085316      -0.152553      -0.171587       0.074920       0.096667             17.706752      10.985135       0.536367      -0.344404      18.251531      11.937380      23.883589           0.000003
          110              C       2.964480       5.917094      11.577252       0.079142      26.974794 0.35442935E+03  0.79850209E+04                                 8.042925                            6.422077       0.057684       2.028263                    0.999237      26.994994      78.097897       0.623027       0.436368      -1.042968       0.041123      -0.016069      -0.009783       0.045222      -0.020196      -0.017938      -0.032367       0.007220       0.008865      -0.048184       0.016633       0.031550              8.879015      10.250984       0.150105       0.591415       8.241294       3.732342       8.144767          -0.000001
          111              C       2.401930       4.998254      10.723314      -0.185760      31.087096 0.44669290E+03  0.10598807E+05                                 8.656696                            7.099199       0.047312       2.001193                    0.998074      29.519012      85.932240       0.610123       0.423098      -1.057407      -0.005145       0.013772       0.000429       0.014708       0.009065       0.007266      -0.013977       0.014587       0.010443      -0.022808       0.009833       0.012975              9.477198       9.763965       0.133563       0.601078      10.218831       4.516449       8.448797           0.000000
          112              C       3.217143       4.126534      10.047202       0.185722      28.900648 0.37747806E+03  0.85606628E+04                                 8.436268                            6.635022      -0.110133       1.996944                    0.999524      25.230460      71.079456       0.617542       0.437345      -1.051961      -0.018286      -0.021513      -0.021151       0.035278       0.014734       0.007735      -0.002058      -0.033149       0.008368      -0.025791       0.004968       0.020823              9.747515      10.115400       2.027945       1.402555      11.492004       4.689616       7.635142          -0.000000
          113              C       4.565887       4.258470      10.252814      -0.202546      32.060009 0.46252458E+03  0.11062224E+05                                 8.802020                            7.194838       0.115874       2.013298                    0.998636      30.014039      87.510005       0.610183       0.419700      -1.060327       0.017120       0.020799      -0.003974       0.027230      -0.000725      -0.017143       0.004247      -0.010766       0.011835      -0.019913       0.002494       0.017419              9.639415      11.424512       1.135765       1.077240       9.555596       4.035310       7.938138          -0.000000
          114              C       5.051354       5.198514      11.147504       0.109076      25.813759 0.33452023E+03  0.74421095E+04                                 7.832990                            6.268797      -0.115034       1.985707                    0.998319      26.476024      76.577137       0.624964       0.440532      -1.038570      -0.041130       0.020644      -0.001585       0.046047      -0.007228      -0.015596      -0.039530       0.011528       0.044171      -0.046191       0.001796       0.044395              8.593475      10.127183       0.397937       0.664461       8.063732       3.596689       7.589510          -0.000001
          115              C       2.632663       3.102852       9.091384      -0.238408      31.237729 0.46649830E+03  0.11231637E+05                                 8.822154                            7.239571      -0.316221       1.891050                    0.996380      30.389636      90.217848       0.603818       0.421315      -1.054547      -0.018204      -0.041784       0.066287       0.080444       0.017233      -0.003435       0.011586      -0.014064      -0.086914      -0.032886      -0.001187       0.034074             10.412387       8.347619       3.644616       0.872454      15.062913       0.979156       7.826629          -0.000001
          116              C       2.145211       1.857706       9.817510      -0.149702      26.897656 0.40214895E+03  0.93296460E+04                                 7.932114                            6.659104       0.028629       1.999987                    0.999261      29.160155      84.977254       0.638487       0.413500      -1.059492      -0.011417       0.017066      -0.104232       0.106235       0.013014       0.004531       0.000604      -0.036412      -0.086634      -0.029719      -0.007158       0.036877              9.257972       7.716671       3.393290       0.223662      14.164267       0.172576       5.892978           0.000002
          117              C       1.569618       0.839914       8.880215      -0.242728      31.566293 0.44530126E+03  0.10579831E+05                                 8.848463                            7.033978      -0.157175       1.941521                    0.997581      29.975667      87.923005       0.618731       0.416658      -1.059235       0.013619       0.028754       0.072953       0.079589       0.015829       0.011796       0.001478      -0.029899      -0.033816      -0.024511      -0.003871       0.028382             10.736014       9.163496       4.330846      -0.097121      16.395691      -0.886891       6.648855           0.000000
          118              C       0.950982      11.384192       9.487789       0.182421      30.638173 0.38025921E+03  0.86201347E+04                                 8.728305                            6.621395       0.016950       2.032753                    0.999404      25.215075      70.500581       0.624915       0.432365      -1.057356       0.014027       0.027568      -0.006612       0.031630       0.004307      -0.011769      -0.003359      -0.026037      -0.054338      -0.024783       0.001292       0.023491             10.534124       8.530457       4.944352       0.328721      14.979505      -3.250100       8.092410          -0.000001
          119              C       1.253196      10.918882      10.739985      -0.216822      32.073361 0.44146415E+03  0.10410103E+05                                 8.706711                            6.962331       0.313184       2.068855                    0.999707      29.851993      85.719167       0.630814       0.411761      -1.068074      -0.007691      -0.006277       0.005458       0.011328       0.014860       0.006992       0.013527       0.007439      -0.000366      -0.018450      -0.005308       0.023758              9.756783       7.437090       3.356653       0.208874      12.805225      -3.707359       9.028035           0.000002
          120              C       0.656946       9.775044      11.225303       0.071252      27.770622 0.34811658E+03  0.78008952E+04                                 8.126584                            6.321106       0.110917       2.040557                    0.999607      27.052658      77.835287       0.635029       0.430420      -1.047458      -0.030906      -0.003097      -0.032536       0.044981      -0.030284      -0.002550       0.013789       0.031343       0.027382      -0.040902       0.007525       0.033378              9.163300       7.410633       3.065945       0.854055      10.582015      -2.681724       9.497252           0.000001
          121              C      -0.473411       9.475832       9.306258       0.094972      25.912541 0.34578238E+03  0.76991031E+04                                 7.717230                            6.284566       0.242356       2.094326                    0.999719      26.132025      73.798175       0.642229       0.428331      -1.053700       0.023733      -0.005343       0.040310       0.047082      -0.020383      -0.002633       0.028145       0.021111      -0.017517      -0.038350       0.003413       0.034937              8.528261       7.089987       2.682817       0.883420      10.657360      -1.839920       7.837437          -0.000001
          122              C       0.019545      10.678570       8.756107      -0.218516      31.668704 0.45193485E+03  0.10687026E+05                                 8.550641                            6.988135       0.319618       2.069516                    0.999881      29.784181      84.796394       0.639215       0.405208      -1.075639      -0.011447      -0.005948      -0.006329       0.014369       0.003157      -0.000865      -0.013532      -0.007188       0.065414      -0.016404      -0.010811       0.027215              9.483664       8.484902       3.508595       1.241880      12.381840      -1.908328       7.584250          -0.000001
          123              S       8.038180       3.124409       3.030832      -0.522142     192.284175 0.57723402E+04  0.24556384E+06                                22.926294                           20.606827       0.651458       1.809678                    0.999336      87.756789     284.994417       0.521906       0.275868      -1.244367      -0.052288      -0.217877      -0.178566       0.286514      -0.032582       0.020828      -0.004539      -0.052566      -0.085321      -0.045759      -0.012377       0.058136             25.327362      27.532029       0.491788      -2.047876      19.694802       6.600175      28.755255           0.000008
          124              S       7.360053       5.635552       5.538743      -0.454487     173.993741 0.52474767E+04  0.21805597E+06                                21.489941                           19.686792       0.748429       1.846888                    0.999284      85.023714     273.215621       0.532179       0.276969      -1.242684      -0.132280       0.293965       0.142703       0.352531       0.010336       0.005862       0.033628      -0.017568       0.092692      -0.031921      -0.020108       0.052030             23.478909      24.717849      -3.896818       1.163222      15.712957       1.840993      30.005922          -0.000001
          125              S       0.255474       3.124409       6.230970      -0.522138     192.283627 0.57723296E+04  0.24556334E+06                                22.926271                           20.606829       0.651440       1.809674                    0.999336      87.756607     284.994028       0.521905       0.275869      -1.244366       0.052290      -0.217871       0.178566       0.286509       0.032585       0.020828       0.004538      -0.052569      -0.085311      -0.045759      -0.012378       0.058137             25.327306      27.531874      -0.491783      -2.047794      19.694842      -6.600191      28.755203           0.000007
          126              S       0.933601       5.635552       3.723059      -0.454486     173.994198 0.52474880E+04  0.21805658E+06                                21.489984                           19.686814       0.748418       1.846885                    0.999284      85.023778     273.216013       0.532179       0.276969      -1.242684       0.132283       0.293965      -0.142698       0.352529      -0.010335       0.005864      -0.033631      -0.017571       0.092692      -0.031921      -0.020112       0.052033             23.478976      24.717883       3.896860       1.163167      15.712969      -1.840987      30.006076          -0.000001
          127              S      -1.075872       8.655591      15.492771      -0.522142     192.284736 0.57723641E+04  0.24556513E+06                                22.926332                           20.606864       0.651451       1.809675                    0.999336      87.756965     284.995200       0.521905       0.275868      -1.244367       0.052283       0.217874       0.178565       0.286511      -0.032583       0.020825      -0.004537      -0.052561      -0.085330      -0.045757      -0.012379       0.058136             25.327403      27.532113       0.491774      -2.047871      19.694821       6.600200      28.755275           0.000007
          128              S      -0.397745       6.144448      12.984860      -0.454489     173.994762 0.52475159E+04  0.21805802E+06                                21.490013                           19.686854       0.748420       1.846884                    0.999284      85.024047     273.217003       0.532179       0.276968      -1.242684       0.132277      -0.293964      -0.142701       0.352527       0.010338       0.005861       0.033623      -0.017573       0.092681      -0.031920      -0.020103       0.052023             23.478990      24.717951      -3.896857       1.163213      15.713036       1.840990      30.005983          -0.000001
          129              S       6.706834       8.655591      12.292633      -0.522138     192.284095 0.57723503E+04  0.24556445E+06                                22.926302                           20.606861       0.651432       1.809672                    0.999336      87.756753     284.994695       0.521904       0.275869      -1.244366      -0.052286       0.217867      -0.178565       0.286506       0.032586       0.020824       0.004536      -0.052562      -0.085314      -0.045756      -0.012380       0.058136             25.327340      27.531953      -0.491773      -2.047785      19.694855      -6.600212      28.755212           0.000007
          130              S       6.028707       6.144448      14.800544      -0.454488     173.994974 0.52475179E+04  0.21805815E+06                                21.490041                           19.686862       0.748409       1.846881                    0.999284      85.024018     273.217035       0.532179       0.276968      -1.242684      -0.132280      -0.293962       0.142697       0.352525      -0.010337       0.005864      -0.033627      -0.017573       0.092679      -0.031919      -0.020108       0.052027             23.479039      24.717969       3.896897       1.163153      15.713037      -1.840983      30.006111          -0.000001
          131              N       5.599721       5.756886       2.545143      -0.198809      34.066477 0.50522260E+03  0.12163361E+05                                 8.849110                            7.336570      -0.070199       2.004035                    0.998751      27.838052      77.417745       0.636797       0.399516      -1.090221      -0.034504       0.082859      -0.071477       0.114739       0.019200      -0.015649       0.027432       0.057229      -0.033603      -0.052262       0.010953       0.041310              9.674990      11.800552       0.172369       0.587228       8.181892      -3.553064       9.042528          -0.000002
          132              N       1.134572       2.742384       1.267014      -0.173092      33.876368 0.50708451E+03  0.12218251E+05                                 8.855192                            7.394285      -0.166885       1.979438                    0.998820      27.511316      76.516727       0.628686       0.404337      -1.087061       0.032588      -0.096994      -0.045075       0.111811       0.017291       0.014976      -0.037656       0.053720       0.075699      -0.063041       0.018889       0.044152              9.716333       8.949851      -3.327877       1.157947      10.415390       1.715185       9.783758          -0.000001
          133              N       4.692732       3.465676       4.462336      -0.026594      29.805481 0.39242455E+03  0.87830039E+04                                 7.895750                            6.408178       0.678159       2.265557                    0.999576      25.191823      65.422849       0.697389       0.392414      -1.105896      -0.074561       0.015192       0.017376       0.078052       0.012936       0.046896      -0.012673      -0.160028       0.148387      -0.119334       0.050506       0.068828              8.743123      13.221708       0.551417      -2.641487       5.493721      -0.463200       7.513938          -0.000001
          134              N       2.693933       5.756886       6.716658      -0.198807      34.066434 0.50522148E+03  0.12163329E+05                                 8.849109                            7.336566      -0.070210       2.004033                    0.998751      27.838015      77.417667       0.636796       0.399517      -1.090220       0.034503       0.082858       0.071476       0.114738      -0.019198      -0.015648      -0.027432       0.057231      -0.033602      -0.052262       0.010953       0.041309              9.674993      11.800595      -0.172356       0.587243       8.181866       3.553044       9.042518          -0.000003
          135              N       7.159082       2.742384       7.994787      -0.173092      33.876287 0.50708338E+03  0.12218215E+05                                 8.855175                            7.394275      -0.166882       1.979439                    0.998820      27.511274      76.516549       0.628687       0.404337      -1.087061      -0.032588      -0.096994       0.045075       0.111811      -0.017291       0.014977       0.037656       0.053719       0.075699      -0.063041       0.018889       0.044152              9.716310       8.949823       3.327866       1.157941      10.415372      -1.715182       9.783735          -0.000002
          136              N       3.600922       3.465676       4.799466      -0.026428      29.797828 0.39230146E+03  0.87794818E+04                                 7.894024                            6.406856       0.678612       2.265742                    0.999577      25.189154      65.411151       0.697519       0.392375      -1.105933       0.074566       0.015199      -0.017380       0.078059      -0.012945       0.046893       0.012678      -0.160006       0.148381      -0.119323       0.050497       0.068826              8.741144      13.218481      -0.551190      -2.640785       5.492634       0.463053       7.512315          -0.000001
          137              N       1.362587       6.023114      15.978460      -0.198809      34.066516 0.50522311E+03  0.12163377E+05                                 8.849120                            7.336576      -0.070202       2.004034                    0.998751      27.838069      77.417834       0.636796       0.399517      -1.090221       0.034504      -0.082859       0.071476       0.114739       0.019200      -0.015648       0.027432       0.057229      -0.033603      -0.052262       0.010953       0.041309              9.675004      11.800571       0.172371       0.587226       8.181903      -3.553070       9.042538          -0.000003
          138              N       5.827736       9.037616      17.256589      -0.173092      33.876467 0.50708633E+03  0.12218310E+05                                 8.855217                            7.394304      -0.166899       1.979432                    0.998820      27.511382      76.517042       0.628685       0.404337      -1.087060      -0.032587       0.096994       0.045073       0.111810       0.017291       0.014975      -0.037654       0.053722       0.075701      -0.063041       0.018890       0.044151              9.716361       8.949877      -3.327882       1.157943      10.415407       1.715202       9.783799          -0.000001
          139              N       2.269576       8.314324      14.061267      -0.026595      29.805574 0.39242603E+03  0.87830447E+04                                 7.895761                            6.408186       0.678161       2.265557                    0.999576      25.191882      65.423017       0.697389       0.392413      -1.105897       0.074562      -0.015192      -0.017376       0.078053       0.012936       0.046896      -0.012673      -0.160028       0.148387      -0.119334       0.050506       0.068828              8.743136      13.221731       0.551418      -2.641493       5.493728      -0.463201       7.513949          -0.000001
          140              N       4.268375       6.023114      11.806945      -0.198807      34.066454 0.50522164E+03  0.12163335E+05                                 8.849116                            7.336569      -0.070212       2.004032                    0.998751      27.838021      77.417716       0.636796       0.399517      -1.090220      -0.034503      -0.082859      -0.071476       0.114738      -0.019198      -0.015648      -0.027433       0.057230      -0.033601      -0.052263       0.010954       0.041309              9.675003      11.800612      -0.172360       0.587239       8.181874       3.553048       9.042524          -0.000003
          141              N      -0.196774       9.037616      10.528816      -0.173092      33.876406 0.50708555E+03  0.12218285E+05                                 8.855204                            7.394297      -0.166899       1.979433                    0.998820      27.511352      76.516916       0.628685       0.404337      -1.087060       0.032587       0.096994      -0.045074       0.111810      -0.017291       0.014976       0.037654       0.053721       0.075700      -0.063040       0.018890       0.044151              9.716343       8.949853       3.327873       1.157937      10.415394      -1.715200       9.783783          -0.000001
          142              N       3.361386       8.314324      13.724137      -0.026427      29.797855 0.39230181E+03  0.87794920E+04                                 7.894030                            6.406860       0.678610       2.265742                    0.999577      25.189164      65.411194       0.697518       0.392375      -1.105933      -0.074567      -0.015199       0.017380       0.078060      -0.012945       0.046893       0.012679      -0.160005       0.148380      -0.119322       0.050496       0.068826              8.741151      13.218495      -0.551191      -2.640789       5.492638       0.463054       7.512321          -0.000001

******************************************************
Auxiliary information for the entire system
The total spin magnetic moment of the unit cell is   -0.000008
The total net atomic charge of the unit cell is   0.000001
Accuracy of reproducing the electrostatic potential in the unit cell:
  The inner radius (bohr) =    5.0000
  The outer radius (bohr) =   12.0000
  Valid grid points have density less than (e/(bohr^3)) =    0.0001
  The number of valid grid points were=        50912
  The rms potential error without charges in kcal/mol is=      4.38926
  The rms potential error with partial charges in kcal/mol is=      0.95405
  The RRMSE value at monopole order=      0.21736
  The rms potential error with partial charges and cloud penetration in kcal/mol is=      0.94674
  The RRMSE value at monopole order with cloud penetration is=      0.21569
  The rms potential error with partial charges and atomic dipoles in kcal/mol is=      0.29316
  The RRMSE value at dipole order=      0.06679
  The rms potential error with partial charges, atomic dipoles and cloud penetration in kcal/mol is=      0.26783
  The RRMSE value at dipole order with cloud penetration=      0.06102

******************************************************
The electron densities and ab initio electrostatic potential were computed in VASP using the PBE functional and
projector augmented wave method. See the main text of the journal article for a description of computational details.
The atomic charges, dipoles, and quadrupoles were computed with the DDEC6 method as described in
(a) T. A. Manz and N. Gabaldon Limas, RSC Adv. 6 (2016) 47771-47801 DOI: 10.1039/c6ra04656h
(b) N. Gabaldon Limas and T. A. Manz, RSC Adv. 8 (2018) 2678-2707 DOI: 10.1039/c7ra11829e.
For each atom in the material, the electron cloud parameters were fit to the spherically averaged atom-in-material
electron density using radial positions for which this density was between 10^-4 and 10^-2 electrons per cubic bohr.
The polarizabilities, dispersion coefficients, and quantum Drude oscillator (QDO) parameters were fit using the MCLF method.
The magnetic structure of the system was optimized in VASP from the default ferromagnetic initial guess using spin polarization.
The atomic spin moments (ASMs) were computed on this optimized magnetic structure using the DDEC6 partition as inputs
to the method of T. A. Manz and D. S. Sholl, J. Chem. Theory Comput. 7 (2011) 4146-4164 DOI: 10.1021/ct200539n.
The RMSE and RRMSE were computed using a uniform grid with Ewald summation.
