# Supplementary material for: A collection of forcefield precursors for metal–organic frameworks
Source: RSC Adv. 2019 Nov 13;9(63):36492–507. doi: 10.1039/c9ra07327b (PMC9075174; doi:10.1039/c9ra07327b)
Supplement: RA-009-C9RA07327B-s4187 [file RA-009-C9RA07327B-s4187.xyz]

  142
jmolscript: load "" {1 1 1} spacegroup "x,y,z" unitcell [{      9.636200     0.000000     0.000000 }, {      0.000000    11.462000     0.000000 }, {     -2.658129     0.000000    18.961592 }]
Cu     0.599839     7.079963    14.949509     0.352734
Cu     6.891290     7.069532    16.820070     0.313858
Cu     5.049168     7.079963    13.492879     0.352711
Cu    -1.242284     7.069532    11.622318     0.313860
Cu     6.378232     4.382037     4.012083     0.352729
Cu     0.086781     4.392468     2.141522     0.313835
Cu     1.928903     4.382037     5.468713     0.352707
Cu     8.220355     4.392468     7.339274     0.313834
Mo    -1.993597     7.065979    14.221194     0.838039
Mo    -0.664532     4.396021     4.740398     0.838036
H     -0.317445     4.863327    16.830309     0.064718
H      0.496493     3.407653    18.413602     0.108862
H      4.176753     4.877081    17.738569     0.116364
H      3.247048     6.306392    16.183719     0.096830
H      6.612132     3.407653     0.585913     0.112762
H      5.203488     2.756611     0.976522     0.117836
H      2.725975     1.269990    18.072293     0.093535
H      4.153227     1.908423    17.713919     0.097554
H      6.207549     0.473381     1.162346     0.127971
H      7.604297     1.213826     0.925326     0.124535
H      3.651143    11.000081    17.074914     0.131357
H      4.534012     9.051541    16.124938     0.110799
H     -0.048810     8.562114     0.396297     0.101073
H      8.704788    10.510654     1.344377     0.138676
H      5.966451     4.863327    11.612079     0.064718
H      5.152513     3.407653    10.028786     0.108862
H      1.472254     4.877081    10.703819     0.116364
H      2.401959     6.306392    12.258669     0.096831
H      1.695004     3.407653     8.894883     0.112762
H      3.103647     2.756611     8.504274     0.117836
H      2.923031     1.269990    10.370095     0.093535
H      1.495780     1.908423    10.728469     0.097554
H      2.099587     0.473381     8.318450     0.127971
H      0.702838     1.213826     8.555470     0.124535
H      1.997863    11.000081    11.367474     0.131357
H      1.114995     9.051541    12.317450     0.110801
H     -1.280255     8.562114     9.084499     0.101073
H     -0.397652    10.510654     8.136419     0.138675
H      7.295516     6.598673     2.131283     0.064716
H      6.481578     8.054347     0.547990     0.108861
H      2.801318     6.584919     1.223023     0.116364
H      3.731023     5.155608     2.777873     0.096830
H      0.365939     8.054347    18.375679     0.112762
H      1.774583     8.705389    17.985070     0.117836
H      4.252096    10.192010     0.889299     0.093535
H      2.824844     9.553577     1.247673     0.097554
H      0.770522    10.988619    17.799246     0.127971
H     -0.626226    10.248174    18.036266     0.124535
H      3.326928     0.461919     1.886678     0.131358
H      2.444059     2.410459     2.836654     0.110799
H     -2.609319     2.899886    18.565295     0.101072
H     -1.726717     0.951346    17.617215     0.138676
H      1.011620     6.598673     7.349513     0.064716
H      1.825558     8.054347     8.932806     0.108861
H      5.505817     6.584919     8.257773     0.116364
H      4.576112     5.155608     6.702923     0.096830
H      5.283067     8.054347    10.066709     0.112762
H      3.874424     8.705389    10.457318     0.117835
H      4.055040    10.192010     8.591497     0.093535
H      5.482291     9.553577     8.233123     0.097554
H      4.878484    10.988619    10.643142     0.127971
H      6.275233    10.248174    10.406122     0.124535
H      4.980208     0.461919     7.594118     0.131358
H      5.863076     2.410459     6.644142     0.110801
H     -1.377874     2.899886     9.877093     0.101072
H      7.375723     0.951346    10.825173     0.138675
C      2.257796     7.966090    14.393744    -0.471892
C      0.612849     4.877081    17.019925     0.070506
C      1.094998     3.993361    17.966108    -0.213333
C      2.432039     3.957829    18.258117     0.183583
C      3.241076     4.851865    17.573603    -0.214866
C      2.674362     5.706930    16.646382     0.109665
C      5.799333     2.978974     0.218058    -0.240127
C      3.531830     1.696376    18.455317    -0.156791
C      6.865397     0.737007     0.470247    -0.254139
C      4.766063    10.938187    18.779561     0.176171
C      4.316709    10.504923    17.537576    -0.192530
C      4.840848     9.348407    16.974417     0.117029
C      6.263962     9.057272    18.893330     0.055987
C      8.397686    10.213788     0.496794    -0.203633
C      3.391210     7.966090    14.048644    -0.471732
C      5.036158     4.877081    11.422463     0.070507
C      4.554009     3.993361    10.476280    -0.213333
C      3.216967     3.957829    10.184271     0.183582
C      2.407930     4.851865    10.868785    -0.214865
C      2.974645     5.706930    11.796006     0.109664
C      2.507803     2.978974     9.262738    -0.240126
C      2.117176     1.696376     9.987071    -0.156790
C      1.441738     0.737007     9.010549    -0.254139
C      0.882943    10.938187     9.662827     0.176171
C      1.332298    10.504923    10.904812    -0.192531
C      0.808159     9.348407    11.467971     0.117028
C     -0.614955     9.057272     9.549058     0.055986
C     -0.090550    10.213788     8.984002    -0.203633
C      4.720275     3.495910     4.567848    -0.471890
C      6.365222     6.584919     1.941667     0.070504
C      5.883073     7.468639     0.995484    -0.213333
C      4.546032     7.504171     0.703475     0.183582
C      3.736995     6.610135     1.387989    -0.214866
C      4.303709     5.755070     2.315210     0.109664
C      1.178738     8.483026    18.743534    -0.240127
C      3.446241     9.765624     0.506275    -0.156791
C      0.112674    10.724993    18.491345    -0.254139
C      2.212008     0.523813     0.182031     0.176171
C      2.661362     0.957077     1.424016    -0.192531
C      2.137223     2.113593     1.987175     0.117029
C      0.714109     2.404728     0.068262     0.055985
C     -1.419615     1.248212    18.464798    -0.203632
C      3.586861     3.495910     4.912948    -0.471731
C      1.941913     6.584919     7.539129     0.070505
C      2.424062     7.468639     8.485312    -0.213333
C      3.761104     7.504171     8.777321     0.183582
C      4.570141     6.610135     8.092807    -0.214866
C      4.003426     5.755070     7.165586     0.109663
C      4.470268     8.483026     9.698854    -0.240126
C      4.860895     9.765624     8.974521    -0.156791
C      5.536333    10.724993     9.951043    -0.254139
C      6.095128     0.523813     9.298765     0.176171
C      5.645773     0.957077     8.056780    -0.192531
C      6.169912     2.113593     7.493621     0.117029
C      7.593026     2.404728     9.412534     0.055985
C      7.068621     1.248212     9.977590    -0.203632
S     -1.079881     8.315681    15.821363    -0.491732
S      6.033710     5.806649    15.126041    -0.494892
S      6.728888     8.315681    12.621025    -0.491728
S     -0.384703     5.806649    13.316347    -0.494895
S      8.057952     3.146319     3.140229    -0.491725
S      0.944361     5.655351     3.835551    -0.494888
S      0.249183     3.146319     6.340567    -0.491723
S      7.362774     5.655351     5.645245    -0.494892
N      1.363936     5.739023    16.363854    -0.169449
N      6.994615     6.022135    18.472383    -0.016420
N      5.814607     8.624009    17.651346    -0.221756
N      4.285070     5.739023    12.078534    -0.169447
N     -1.345609     6.022135     9.970005    -0.016416
N     -0.165600     8.624009    10.791042    -0.221756
N      5.614135     5.722977     2.597738    -0.169446
N     -0.016544     5.439865     0.489209    -0.016269
N      1.163464     2.837991     1.310246    -0.221754
N      2.693001     5.722977     6.883058    -0.169444
N      8.323680     5.439865     8.991587    -0.016273
N      7.143671     2.837991     8.170550    -0.221755

The following XYZ coordinates are in angstroms. Other properties are in atomic units.
The sperically averaged electron density of each atom fit to a function of the form exp(a - br)
eigen_1, eigen_2 and eigen_3 are the three eigenvalues of traceless quadrupole moment tensor
  atom number  atomic symbol              X              Y              Z     net charge C6 coefficient C8 coefficient C10 coefficient fluctuating dipole atomic polarizability isotropic forcefield polarizability              a              b squared Pearson coefficient          <r^3>          <r^4>         wp_QDO          m_QDO          q_QDO       dipole_x       dipole_y       dipole_z         dipole            Qxy            Qxz            Qyz     Q(x^2-y^2)  Q(3z^2 - R^2)        eigen_1        eigen_2        eigen_3 static polarizability      alpha(xx)      alpha(xy)      alpha(xz)      alpha(yy)      alpha(yz)      alpha(zz) atomic spin moment
            1             Cu       0.599839       7.079963      14.949509       0.352734     103.124499 0.19855203E+04  0.64465809E+05                                19.255490                           15.559622       0.718423       2.009927                    0.997728      55.341799     155.263639       0.412568       0.457251      -1.100457       0.011885      -0.036347      -0.000670       0.038247      -0.055585      -0.030217       0.112323      -0.001900       0.001260      -0.115021      -0.024331       0.139351             22.953458      33.135123      -1.522213       1.025053      13.582241      -2.267184      22.143010           0.000015
            2             Cu       6.891290       7.069532      16.820070       0.313858     105.034977 0.21176223E+04  0.69807439E+05                                19.372859                           16.047270       0.757410       2.009346                    0.998715      56.146928     158.252195       0.407444       0.456021      -1.102201      -0.012422       0.004159       0.000383       0.013105       0.041528       0.046666      -0.017445      -0.007050      -0.042286      -0.072808       0.016598       0.056210             22.675293      19.191707      -1.395490      -5.380832      17.599673       0.493476      31.234500           0.000005
            3             Cu       5.049168       7.079963      13.492879       0.352711     103.126852 0.19855787E+04  0.64468244E+05                                19.255864                           15.559920       0.718382       2.009908                    0.997729      55.342514     155.266791       0.412561       0.457255      -1.100453      -0.011878      -0.036352       0.000669       0.038250       0.055589      -0.030217      -0.112321      -0.001896       0.001266      -0.115021      -0.024331       0.139352             22.953932      33.135852       1.522330       1.025144      13.582469       2.267211      22.143475           0.000016
            4             Cu      -1.242284       7.069532      11.622318       0.313860     105.034440 0.21176108E+04  0.69806977E+05                                19.372822                           16.047249       0.757383       2.009340                    0.998715      56.146710     158.251589       0.407443       0.456023      -1.102200       0.012421       0.004157      -0.000384       0.013104      -0.041526       0.046668       0.017445      -0.007044      -0.042291      -0.072808       0.016597       0.056211             22.675242      19.191676       1.395481      -5.380821      17.599637      -0.493471      31.234413           0.000003
            5             Cu       6.378232       4.382037       4.012083       0.352729     103.124313 0.19855157E+04  0.64465674E+05                                19.255547                           15.559667       0.718382       2.009915                    0.997728      55.341693     155.263732       0.412565       0.457255      -1.100454      -0.011883       0.036347       0.000671       0.038246      -0.055586      -0.030215       0.112318      -0.001903       0.001261      -0.115016      -0.024331       0.139347             22.953537      33.135245      -1.522246       1.025069      13.582287      -2.267202      22.143077           0.000013
            6             Cu       0.086781       4.392468       2.141522       0.313835     105.037874 0.21177166E+04  0.69811333E+05                                19.373221                           16.047646       0.757411       2.009337                    0.998715      56.148003     158.256183       0.407438       0.456022      -1.102201       0.012426      -0.004167      -0.000377       0.013111       0.041529       0.046665      -0.017444      -0.007052      -0.042284      -0.072807       0.016596       0.056211             22.675694      19.192246      -1.395547      -5.381039      17.599958       0.493812      31.234877           0.000005
            7             Cu       1.928903       4.382037       5.468713       0.352707     103.126703 0.19855753E+04  0.64468135E+05                                19.255894                           15.559944       0.718353       2.009900                    0.997729      55.342444     155.266814       0.412559       0.457258      -1.100451       0.011877       0.036352      -0.000669       0.038249       0.055589      -0.030216      -0.112319      -0.001899       0.001268      -0.115018      -0.024332       0.139350             22.953976      33.135925       1.522361       1.025148      13.582498       2.267226      22.143504           0.000016
            8             Cu       8.220355       4.392468       7.339274       0.313834     105.038133 0.21177229E+04  0.69811573E+05                                19.373215                           16.047641       0.757439       2.009344                    0.998715      56.148158     158.256511       0.407440       0.456021      -1.102202      -0.012427      -0.004168       0.000375       0.013113      -0.041529       0.046664       0.017444      -0.007055      -0.042277      -0.072807       0.016598       0.056209             22.675684      19.192242       1.395543      -5.381038      17.599953      -0.493799      31.234858           0.000009
            9             Mo      -1.993597       7.065979      14.221194       0.838039     163.947183 0.32770019E+04  0.12095538E+06                                27.462128                           20.959808       1.396202       1.974613                    0.999762     104.309067     315.070791       0.330087       0.502723      -1.071486      -0.000001       0.026809      -0.000000       0.026809      -0.000003      -0.038646      -0.000003      -0.178904      -0.194089      -0.099732      -0.022069       0.121800             34.258706      43.200046       0.000019       0.181530      16.390405      -0.000001      43.185667           0.000005
           10             Mo      -0.664532       4.396021       4.740398       0.838036     163.947006 0.32769993E+04  0.12095528E+06                                27.462125                           20.959808       1.396193       1.974610                    0.999762     104.309277     315.071597       0.330087       0.502724      -1.071486       0.000003      -0.026809       0.000001       0.026809       0.000003      -0.038644      -0.000000      -0.178888      -0.194094      -0.099726      -0.022066       0.121793             34.258699      43.200106       0.000016       0.181499      16.390411      -0.000002      43.185579           0.000006
           11              H      -0.317445       4.863327      16.830309       0.064718       1.547544 0.12094329E+02  0.13238398E+03                                 2.231683                            2.046388      -1.545912       2.122784                    0.991790       4.319913      13.001858       0.430950       1.298450      -0.702480      -0.040197      -0.007942      -0.010354       0.042263       0.011925       0.001983      -0.007342       0.013709      -0.007313      -0.016429       0.001211       0.015218              2.309492       3.285824      -0.067294       0.313253       1.787576      -0.120206       1.855075          -0.000000
           12              H       0.496493       3.407653      18.413602       0.108862       1.074540 0.78735097E+01  0.78177972E+02                                 1.811481                            1.696785      -1.497693       2.154079                    0.992112       4.030932      11.931665       0.449856       1.371249      -0.686191      -0.016015      -0.017684       0.018028       0.029903      -0.001233       0.002063      -0.012471       0.008590      -0.005680      -0.015127       0.004272       0.010854              1.863363       1.983735       0.466349      -0.334123       1.972571      -0.404897       1.633782          -0.000000
           13              H       4.176753       4.877081      17.738569       0.116364       1.062356 0.80316382E+01  0.80010338E+02                                 1.797977                            1.717480      -1.282406       2.267071                    0.993496       3.852284      11.358801       0.446430       1.377242      -0.686602       0.032063      -0.001045       0.004430       0.032384      -0.001116       0.002624      -0.009612       0.012178      -0.014076      -0.013899       0.003914       0.009985              1.825629       2.410769       0.034356       0.163740       1.570125      -0.087187       1.495992          -0.000001
           14              H       3.247048       6.306392      16.183719       0.096830       1.056782 0.75241477E+01  0.74106202E+02                                 1.823423                            1.681773      -1.328089       2.239496                    0.993145       3.990026      11.888150       0.441164       1.409641      -0.679263       0.029558       0.029792      -0.026882       0.049838       0.005401       0.000228      -0.005375       0.010899      -0.015911      -0.010306      -0.000256       0.010562              1.897883       1.848025       0.415941      -0.343286       1.942039      -0.460448       1.903585          -0.000001
           15              H       6.612132       3.407653       0.585913       0.112762       1.029556 0.80705668E+01  0.80792000E+02                                 1.788843                            1.737854      -1.367282       2.218777                    0.991159       4.018603      12.021766       0.436002       1.403310      -0.680882       0.022711       0.007862       0.010031       0.026043       0.000975       0.002436      -0.000552      -0.003420      -0.007935      -0.004335       0.001042       0.003293              1.818472       2.014730       0.210050       0.288588       1.829354       0.138817       1.611331          -0.000000
           16              H       5.203488       2.756611       0.976522       0.117836       0.995220 0.78525543E+01  0.77507115E+02                                 1.707412                            1.683142      -1.074563       2.358511                    0.994231       3.757648      10.899811       0.458684       1.352888      -0.692158      -0.015757      -0.007127       0.021100       0.027281      -0.004137      -0.005623      -0.001598       0.002815       0.005010      -0.007744       0.000649       0.007095              1.716643       1.743902       0.039560      -0.337827       1.598119      -0.080192       1.807908          -0.000000
           17              H       2.725975       1.269990      18.072293       0.093535       1.172347 0.94676049E+01  0.96629723E+02                                 1.819195                            1.782089      -0.854915       2.453368                    0.996989       3.685950      10.410787       0.477074       1.257912      -0.714291      -0.027095      -0.011758      -0.004568       0.029888       0.003102       0.005084       0.000202       0.003958      -0.011697      -0.006638      -0.000898       0.007536              1.823273       2.107067       0.251154       0.181174       1.905570       0.144293       1.457182          -0.000001
           18              H       4.153227       1.908423      17.713919       0.097554       1.236125 0.10347611E+02  0.10709796E+03                                 1.835364                            1.827047      -0.810828       2.474642                    0.998360       3.566797       9.875415       0.489186       1.209737      -0.727268       0.022483       0.011230      -0.017230       0.030471       0.001866      -0.006056      -0.003997       0.005006       0.001938      -0.006153      -0.002782       0.008935              1.816392       1.873364       0.039594      -0.354751       1.772099      -0.124823       1.803714          -0.000000
           19              H       6.207549       0.473381       1.162346       0.127971       1.107241 0.88017797E+01  0.87788680E+02                                 1.730322                            1.703268      -0.662027       2.555345                    0.999666       3.388143       9.312867       0.496834       1.236024      -0.720885      -0.020575      -0.001045       0.017832       0.027247      -0.000821      -0.004593      -0.005425       0.004637       0.008295      -0.007908       0.000029       0.007879              1.733615       1.896360       0.102012      -0.340932       1.634377      -0.102886       1.670107          -0.000000
           20              H       7.604297       1.213826       0.925326       0.124535       0.992657 0.75518361E+01  0.74000501E+02                                 1.722564                            1.663685      -1.129793       2.338605                    0.994113       3.744387      10.911220       0.454782       1.374424      -0.687700       0.018242       0.019306       0.012267       0.029257       0.001169       0.007727       0.000744      -0.002462      -0.006727      -0.008980       0.001954       0.007026              1.753770       1.960425       0.243540       0.267324       1.802998       0.221198       1.497886           0.000000
           21              H       3.651143      11.000081      17.074914       0.131357       1.170927 0.89530640E+01  0.90062299E+02                                 1.819400                            1.741532      -0.982332       2.419695                    0.998526       3.430817       9.603371       0.479305       1.270348      -0.712917      -0.024788       0.015943      -0.020637       0.035979      -0.008225       0.009250       0.000445      -0.001197       0.021144      -0.014337       0.001098       0.013239              1.834778       1.901833      -0.405611       0.221245       1.966855      -0.083325       1.635647           0.000000
           22              H       4.534012       9.051541      16.124938       0.110799       1.234274 0.89014390E+01  0.91154314E+02                                 1.998748                            1.812730      -1.480586       2.171719                    0.992381       4.037173      12.143063       0.432068       1.384323      -0.684442      -0.020111      -0.010714      -0.042305       0.048051      -0.006060       0.005705      -0.000559      -0.005920      -0.005164      -0.009026       0.000099       0.008926              2.098282       1.705554       0.162807       0.375253       1.850334       0.570594       2.738959           0.000000
           23              H      -0.048810       8.562114       0.396297       0.101073       1.117989 0.80438423E+01  0.78989673E+02                                 1.776264                            1.655216      -0.833955       2.478248                    0.998941       3.490836       9.739137       0.488340       1.277253      -0.710049       0.033803      -0.018008       0.029502       0.048346      -0.007384       0.013487       0.001562       0.005686       0.019848      -0.015819      -0.001687       0.017506              1.842415       2.124060      -0.427965       0.295575       1.874937      -0.204926       1.528249           0.000000
           24              H       8.704788      10.510654       1.344377       0.138676       1.086130 0.81677277E+01  0.79571893E+02                                 1.680003                            1.625419      -0.817585       2.505738                    0.999651       3.154518       8.435591       0.518307       1.212999      -0.727780       0.009973       0.011343       0.033158       0.036436      -0.009492       0.008597       0.007347      -0.004026       0.020692      -0.018237       0.006242       0.011995              1.677394       1.560162       0.059342       0.243580       1.576276       0.251192       1.895742           0.000001
           25              H       5.966451       4.863327      11.612079       0.064718       1.547536 0.12094255E+02  0.13238297E+03                                 2.231677                            2.046382      -1.545905       2.122787                    0.991790       4.319902      13.001818       0.430951       1.298451      -0.702479       0.040197      -0.007942       0.010354       0.042262      -0.011925       0.001983       0.007342       0.013708      -0.007313      -0.016429       0.001211       0.015218              2.309485       3.285814       0.067294       0.313252       1.787572       0.120206       1.855071          -0.000000
           26              H       5.152513       3.407653      10.028786       0.108862       1.074540 0.78735107E+01  0.78177989E+02                                 1.811481                            1.696785      -1.497694       2.154079                    0.992112       4.030934      11.931674       0.449856       1.371250      -0.686191       0.016015      -0.017684      -0.018028       0.029903       0.001233       0.002063       0.012471       0.008590      -0.005680      -0.015127       0.004272       0.010854              1.863363       1.983735      -0.466349      -0.334123       1.972571       0.404898       1.633783          -0.000000
           27              H       1.472254       4.877081      10.703819       0.116364       1.062356 0.80316307E+01  0.80010242E+02                                 1.797976                            1.717479      -1.282404       2.267072                    0.993496       3.852283      11.358795       0.446431       1.377242      -0.686602      -0.032062      -0.001045      -0.004430       0.032384       0.001116       0.002624       0.009612       0.012178      -0.014076      -0.013899       0.003914       0.009985              1.825628       2.410767      -0.034356       0.163740       1.570124       0.087187       1.495991          -0.000001
           28              H       2.401959       6.306392      12.258669       0.096831       1.056781 0.75241323E+01  0.74106014E+02                                 1.823421                            1.681771      -1.328087       2.239498                    0.993145       3.990022      11.888136       0.441164       1.409641      -0.679263      -0.029558       0.029792       0.026882       0.049838      -0.005402       0.000228       0.005375       0.010900      -0.015911      -0.010306      -0.000256       0.010562              1.897881       1.848024      -0.415941      -0.343285       1.942036       0.460447       1.903583          -0.000001
           29              H       1.695004       3.407653       8.894883       0.112762       1.029556 0.80705646E+01  0.80791981E+02                                 1.788844                            1.737854      -1.367282       2.218777                    0.991159       4.018604      12.021773       0.436001       1.403311      -0.680881      -0.022711       0.007862      -0.010031       0.026043      -0.000975       0.002436       0.000552      -0.003421      -0.007934      -0.004335       0.001042       0.003293              1.818473       2.014731      -0.210050       0.288588       1.829355      -0.138817       1.611331          -0.000000
           30              H       3.103647       2.756611       8.504274       0.117836       0.995228 0.78526400E+01  0.77508191E+02                                 1.707422                            1.683152      -1.074578       2.358503                    0.994231       3.757667      10.899891       0.458682       1.352889      -0.692157       0.015757      -0.007127      -0.021099       0.027281       0.004137      -0.005623       0.001598       0.002815       0.005008      -0.007743       0.000649       0.007094              1.716654       1.743912      -0.039561      -0.337831       1.598128       0.080193       1.807921          -0.000000
           31              H       2.923031       1.269990      10.370095       0.093535       1.172347 0.94676083E+01  0.96629765E+02                                 1.819195                            1.782090      -0.854915       2.453367                    0.996989       3.685951      10.410790       0.477074       1.257911      -0.714291       0.027095      -0.011758       0.004568       0.029888      -0.003102       0.005084      -0.000202       0.003958      -0.011697      -0.006638      -0.000898       0.007536              1.823273       2.107068      -0.251154       0.181174       1.905570      -0.144293       1.457182          -0.000001
           32              H       1.495780       1.908423      10.728469       0.097554       1.236125 0.10347607E+02  0.10709790E+03                                 1.835363                            1.827047      -0.810828       2.474642                    0.998360       3.566797       9.875414       0.489186       1.209736      -0.727268      -0.022483       0.011230       0.017230       0.030471      -0.001866      -0.006056       0.003997       0.005006       0.001938      -0.006153      -0.002782       0.008935              1.816392       1.873363      -0.039594      -0.354751       1.772098       0.124824       1.803714          -0.000000
           33              H       2.099587       0.473381       8.318450       0.127971       1.107243 0.88018059E+01  0.87789015E+02                                 1.730325                            1.703271      -0.662027       2.555344                    0.999666       3.388147       9.312885       0.496833       1.236025      -0.720885       0.020575      -0.001045      -0.017831       0.027247       0.000821      -0.004593       0.005425       0.004637       0.008294      -0.007908       0.000029       0.007879              1.733618       1.896364      -0.102012      -0.340933       1.634380       0.102886       1.670110          -0.000000
           34              H       0.702838       1.213826       8.555470       0.124535       0.992656 0.75518254E+01  0.74000375E+02                                 1.722563                            1.663684      -1.129791       2.338606                    0.994113       3.744386      10.911218       0.454782       1.374425      -0.687700      -0.018242       0.019306      -0.012267       0.029257      -0.001169       0.007727      -0.000744      -0.002462      -0.006727      -0.008980       0.001954       0.007026              1.753769       1.960425      -0.243540       0.267323       1.802997      -0.221197       1.497885           0.000000
           35              H       1.997863      11.000081      11.367474       0.131357       1.170930 0.89530951E+01  0.90062698E+02                                 1.819404                            1.741536      -0.982334       2.419694                    0.998526       3.430823       9.603395       0.479305       1.270348      -0.712917       0.024788       0.015943       0.020637       0.035979       0.008225       0.009250      -0.000445      -0.001198       0.021144      -0.014337       0.001098       0.013239              1.834782       1.901837       0.405612       0.221246       1.966860       0.083326       1.635651           0.000000
           36              H       1.114995       9.051541      12.317450       0.110801       1.234238 0.89011296E+01  0.91150360E+02                                 1.998712                            1.812701      -1.480563       2.171733                    0.992381       4.037117      12.142845       0.432070       1.384326      -0.684442       0.020111      -0.010714       0.042306       0.048052       0.006060       0.005706       0.000559      -0.005921      -0.005159      -0.009026       0.000100       0.008926              2.098243       1.705524      -0.162803       0.375241       1.850301      -0.570577       2.738902           0.000000
           37              H      -1.280255       8.562114       9.084499       0.101073       1.117988 0.80438342E+01  0.78989567E+02                                 1.776263                            1.655214      -0.833952       2.478249                    0.998941       3.490833       9.739124       0.488341       1.277252      -0.710049      -0.033803      -0.018008      -0.029502       0.048346       0.007384       0.013486      -0.001562       0.005686       0.019848      -0.015819      -0.001687       0.017505              1.842413       2.124059       0.427964       0.295574       1.874935       0.204925       1.528247           0.000000
           38              H      -0.397652      10.510654       8.136419       0.138675       1.086131 0.81677412E+01  0.79572054E+02                                 1.680004                            1.625420      -0.817585       2.505737                    0.999651       3.154521       8.435600       0.518307       1.212999      -0.727780      -0.009973       0.011343      -0.033158       0.036436       0.009492       0.008597      -0.007347      -0.004026       0.020692      -0.018237       0.006242       0.011995              1.677395       1.560163      -0.059342       0.243580       1.576277      -0.251192       1.895744           0.000001
           39              H       7.295516       6.598673       2.131283       0.064716       1.547573 0.12094608E+02  0.13238778E+03                                 2.231709                            2.046409      -1.545936       2.122770                    0.991790       4.319960      13.002034       0.430949       1.298447      -0.702480       0.040197       0.007943       0.010355       0.042262       0.011926       0.001984      -0.007342       0.013707      -0.007311      -0.016430       0.001212       0.015218              2.309519       3.285867      -0.067295       0.313258       1.787595      -0.120210       1.855096          -0.000001
           40              H       6.481578       8.054347       0.547990       0.108861       1.074540 0.78735057E+01  0.78177914E+02                                 1.811480                            1.696784      -1.497690       2.154080                    0.992112       4.030930      11.931653       0.449857       1.371248      -0.686192       0.016015       0.017684      -0.018028       0.029903      -0.001233       0.002063      -0.012471       0.008590      -0.005680      -0.015127       0.004272       0.010854              1.863361       1.983733       0.466349      -0.334123       1.972569      -0.404897       1.633782          -0.000000
           41              H       2.801318       6.584919       1.223023       0.116364       1.062367 0.80317383E+01  0.80011582E+02                                 1.797988                            1.717489      -1.282419       2.267063                    0.993496       3.852306      11.358882       0.446430       1.377240      -0.686602      -0.032062       0.001045      -0.004430       0.032384      -0.001117       0.002624      -0.009612       0.012178      -0.014073      -0.013899       0.003914       0.009985              1.825640       2.410786       0.034355       0.163743       1.570133      -0.087188       1.496001          -0.000001
           42              H       3.731023       5.155608       2.777873       0.096830       1.056782 0.75241454E+01  0.74106176E+02                                 1.823423                            1.681773      -1.328088       2.239497                    0.993145       3.990026      11.888151       0.441164       1.409641      -0.679263      -0.029558      -0.029792       0.026882       0.049838       0.005401       0.000228      -0.005375       0.010900      -0.015911      -0.010306      -0.000256       0.010562              1.897883       1.848025       0.415941      -0.343286       1.942039      -0.460448       1.903585          -0.000001
           43              H       0.365939       8.054347      18.375679       0.112762       1.029544 0.80704429E+01  0.80790450E+02                                 1.788830                            1.737841      -1.367264       2.218786                    0.991159       4.018575      12.021659       0.436003       1.403312      -0.680881      -0.022712      -0.007862      -0.010031       0.026043       0.000976       0.002436      -0.000552      -0.003420      -0.007936      -0.004335       0.001042       0.003293              1.818458       2.014715       0.210047       0.288585       1.829340       0.138815       1.611320          -0.000000
           44              H       1.774583       8.705389      17.985070       0.117836       0.995221 0.78525624E+01  0.77507215E+02                                 1.707412                            1.683143      -1.074564       2.358510                    0.994231       3.757650      10.899818       0.458684       1.352887      -0.692158       0.015757       0.007127      -0.021100       0.027281      -0.004137      -0.005623      -0.001598       0.002815       0.005010      -0.007744       0.000649       0.007095              1.716643       1.743902       0.039560      -0.337827       1.598119      -0.080192       1.807909          -0.000000
           45              H       4.252096      10.192010       0.889299       0.093535       1.172347 0.94676067E+01  0.96629731E+02                                 1.819193                            1.782088      -0.854915       2.453367                    0.996989       3.685950      10.410781       0.477074       1.257910      -0.714291       0.027095       0.011758       0.004568       0.029888       0.003102       0.005084       0.000202       0.003958      -0.011697      -0.006638      -0.000898       0.007536              1.823272       2.107066       0.251153       0.181174       1.905569       0.144292       1.457181          -0.000001
           46              H       2.824844       9.553577       1.247673       0.097554       1.236126 0.10347615E+02  0.10709799E+03                                 1.835363                            1.827046      -0.810830       2.474641                    0.998360       3.566797       9.875408       0.489187       1.209735      -0.727269      -0.022483      -0.011230       0.017230       0.030471       0.001866      -0.006056      -0.003997       0.005006       0.001938      -0.006153      -0.002782       0.008935              1.816391       1.873363       0.039594      -0.354751       1.772097      -0.124823       1.803712          -0.000001
           47              H       0.770522      10.988619      17.799246       0.127971       1.107240 0.88017711E+01  0.87788575E+02                                 1.730321                            1.703268      -0.662026       2.555345                    0.999666       3.388142       9.312864       0.496834       1.236024      -0.720885       0.020575       0.001045      -0.017832       0.027247      -0.000821      -0.004593      -0.005425       0.004637       0.008295      -0.007908       0.000029       0.007879              1.733614       1.896359       0.102012      -0.340932       1.634377      -0.102886       1.670106          -0.000000
           48              H      -0.626226      10.248174      18.036266       0.124535       0.992656 0.75518318E+01  0.74000451E+02                                 1.722564                            1.663685      -1.129792       2.338605                    0.994113       3.744386      10.911218       0.454782       1.374425      -0.687700      -0.018242      -0.019306      -0.012267       0.029257       0.001169       0.007727       0.000745      -0.002463      -0.006727      -0.008980       0.001954       0.007026              1.753770       1.960425       0.243540       0.267324       1.802998       0.221198       1.497886           0.000000
           49              H       3.326928       0.461919       1.886678       0.131358       1.170924 0.89530343E+01  0.90061890E+02                                 1.819394                            1.741527      -0.982331       2.419696                    0.998526       3.430811       9.603336       0.479307       1.270344      -0.712918       0.024788      -0.015943       0.020637       0.035979      -0.008225       0.009250       0.000445      -0.001197       0.021144      -0.014337       0.001098       0.013239              1.834772       1.901826      -0.405608       0.221243       1.966848      -0.083325       1.635642          -0.000000
           50              H       2.444059       2.410459       2.836654       0.110799       1.234272 0.89014238E+01  0.91154119E+02                                 1.998747                            1.812729      -1.480584       2.171720                    0.992381       4.037169      12.143048       0.432068       1.384323      -0.684442       0.020111       0.010714       0.042305       0.048051      -0.006061       0.005705      -0.000559      -0.005920      -0.005164      -0.009026       0.000099       0.008926              2.098281       1.705553       0.162807       0.375252       1.850333       0.570593       2.738958           0.000000
           51              H      -2.609319       2.899886      18.565295       0.101072       1.117997 0.80439069E+01  0.78990468E+02                                 1.776272                            1.655222      -0.833964       2.478242                    0.998941       3.490851       9.739189       0.488339       1.277252      -0.710049      -0.033803       0.018008      -0.029503       0.048346      -0.007384       0.013487       0.001561       0.005686       0.019850      -0.015818      -0.001688       0.017506              1.842424       2.124069      -0.427968       0.295577       1.874946      -0.204929       1.528256           0.000000
           52              H      -1.726717       0.951346      17.617215       0.138676       1.086132 0.81677455E+01  0.79572116E+02                                 1.680005                            1.625421      -0.817586       2.505737                    0.999651       3.154521       8.435604       0.518306       1.213000      -0.727780      -0.009973      -0.011343      -0.033158       0.036436      -0.009492       0.008597       0.007347      -0.004026       0.020692      -0.018237       0.006242       0.011995              1.677396       1.560164       0.059342       0.243580       1.576279       0.251193       1.895745           0.000001
           53              H       1.011620       6.598673       7.349513       0.064716       1.547571 0.12094582E+02  0.13238742E+03                                 2.231706                            2.046407      -1.545934       2.122771                    0.991790       4.319957      13.002021       0.430949       1.298447      -0.702480      -0.040197       0.007943      -0.010355       0.042262      -0.011926       0.001984       0.007343       0.013707      -0.007310      -0.016430       0.001212       0.015218              2.309517       3.285863       0.067295       0.313258       1.787593       0.120210       1.855094          -0.000001
           54              H       1.825558       8.054347       8.932806       0.108861       1.074540 0.78735061E+01  0.78177918E+02                                 1.811479                            1.696784      -1.497691       2.154079                    0.992112       4.030931      11.931656       0.449857       1.371248      -0.686192      -0.016015       0.017684       0.018028       0.029903       0.001233       0.002063       0.012471       0.008590      -0.005680      -0.015127       0.004272       0.010854              1.863361       1.983732      -0.466348      -0.334123       1.972569       0.404897       1.633782          -0.000000
           55              H       5.505817       6.584919       8.257773       0.116364       1.062367 0.80317393E+01  0.80011589E+02                                 1.797987                            1.717489      -1.282420       2.267063                    0.993496       3.852307      11.358883       0.446430       1.377240      -0.686602       0.032062       0.001045       0.004430       0.032384       0.001117       0.002624       0.009612       0.012178      -0.014073      -0.013899       0.003914       0.009985              1.825640       2.410786      -0.034356       0.163743       1.570133       0.087188       1.496001          -0.000001
           56              H       4.576112       5.155608       6.702923       0.096830       1.056782 0.75241393E+01  0.74106101E+02                                 1.823422                            1.681772      -1.328088       2.239497                    0.993145       3.990025      11.888147       0.441164       1.409642      -0.679263       0.029558      -0.029792      -0.026882       0.049838      -0.005402       0.000227       0.005375       0.010900      -0.015911      -0.010306      -0.000256       0.010562              1.897883       1.848025      -0.415941      -0.343286       1.942038       0.460448       1.903585          -0.000001
           57              H       5.283067       8.054347      10.066709       0.112762       1.029543 0.80704310E+01  0.80790293E+02                                 1.788828                            1.737840      -1.367261       2.218788                    0.991159       4.018571      12.021641       0.436003       1.403311      -0.680881       0.022712      -0.007862       0.010031       0.026043      -0.000976       0.002436       0.000551      -0.003420      -0.007937      -0.004335       0.001042       0.003293              1.818456       2.014713      -0.210048       0.288584       1.829338      -0.138815       1.611318          -0.000000
           58              H       3.874424       8.705389      10.457318       0.117835       0.995229 0.78526543E+01  0.77508373E+02                                 1.707424                            1.683154      -1.074580       2.358502                    0.994231       3.757671      10.899908       0.458682       1.352890      -0.692157      -0.015757       0.007127       0.021099       0.027281       0.004137      -0.005623       0.001598       0.002815       0.005008      -0.007743       0.000649       0.007094              1.716656       1.743914      -0.039561      -0.337831       1.598130       0.080193       1.807923          -0.000000
           59              H       4.055040      10.192010       8.591497       0.093535       1.172346 0.94675942E+01  0.96629577E+02                                 1.819193                            1.782088      -0.854914       2.453368                    0.996989       3.685948      10.410776       0.477074       1.257911      -0.714291      -0.027095       0.011758      -0.004568       0.029888      -0.003102       0.005084      -0.000202       0.003958      -0.011697      -0.006638      -0.000898       0.007536              1.823271       2.107065      -0.251153       0.181173       1.905568      -0.144292       1.457181          -0.000001
           60              H       5.482291       9.553577       8.233123       0.097554       1.236125 0.10347602E+02  0.10709779E+03                                 1.835360                            1.827044      -0.810830       2.474641                    0.998360       3.566796       9.875397       0.489188       1.209733      -0.727269       0.022483      -0.011230      -0.017230       0.030471      -0.001866      -0.006056       0.003997       0.005006       0.001938      -0.006153      -0.002782       0.008934              1.816388       1.873360      -0.039594      -0.354750       1.772095       0.124823       1.803710          -0.000000
           61              H       4.878484      10.988619      10.643142       0.127971       1.107243 0.88018103E+01  0.87789077E+02                                 1.730326                            1.703272      -0.662028       2.555344                    0.999666       3.388148       9.312891       0.496833       1.236025      -0.720885      -0.020575       0.001045       0.017831       0.027247       0.000821      -0.004593       0.005425       0.004637       0.008294      -0.007908       0.000029       0.007879              1.733619       1.896365      -0.102012      -0.340933       1.634381       0.102886       1.670111          -0.000000
           62              H       6.275233      10.248174      10.406122       0.124535       0.992657 0.75518377E+01  0.74000524E+02                                 1.722565                            1.663685      -1.129793       2.338605                    0.994113       3.744388      10.911225       0.454782       1.374425      -0.687700       0.018242      -0.019306       0.012267       0.029257      -0.001169       0.007727      -0.000744      -0.002462      -0.006727      -0.008980       0.001954       0.007026              1.753770       1.960426      -0.243540       0.267324       1.802998      -0.221198       1.497886           0.000000
           63              H       4.980208       0.461919       7.594118       0.131358       1.170930 0.89530910E+01  0.90062617E+02                                 1.819401                            1.741533      -0.982336       2.419693                    0.998526       3.430821       9.603377       0.479306       1.270345      -0.712918      -0.024788      -0.015943      -0.020637       0.035979       0.008225       0.009250      -0.000445      -0.001197       0.021144      -0.014337       0.001098       0.013239              1.834779       1.901833       0.405611       0.221245       1.966856       0.083326       1.635648          -0.000000
           64              H       5.863076       2.410459       6.644142       0.110801       1.234239 0.89011352E+01  0.91150435E+02                                 1.998713                            1.812702      -1.480563       2.171733                    0.992381       4.037118      12.142851       0.432070       1.384327      -0.684442      -0.020111       0.010714      -0.042306       0.048052       0.006060       0.005706       0.000559      -0.005921      -0.005159      -0.009026       0.000100       0.008926              2.098244       1.705525      -0.162803       0.375242       1.850302      -0.570577       2.738904           0.000000
           65              H      -1.377874       2.899886       9.877093       0.101072       1.117999 0.80439331E+01  0.78990798E+02                                 1.776276                            1.655225      -0.833968       2.478241                    0.998941       3.490856       9.739211       0.488339       1.277253      -0.710049       0.033803       0.018008       0.029503       0.048346       0.007384       0.013487      -0.001561       0.005686       0.019849      -0.015818      -0.001688       0.017506              1.842428       2.124075       0.427969       0.295578       1.874950       0.204929       1.528259           0.000000
           66              H       7.375723       0.951346      10.825173       0.138675       1.086132 0.81677415E+01  0.79572057E+02                                 1.680004                            1.625420      -0.817585       2.505737                    0.999651       3.154521       8.435600       0.518307       1.212999      -0.727780       0.009973      -0.011343       0.033158       0.036436       0.009492       0.008597      -0.007347      -0.004026       0.020692      -0.018237       0.006242       0.011995              1.677395       1.560163      -0.059342       0.243580       1.576278      -0.251192       1.895744           0.000001
           67              C       2.257796       7.966090      14.393744      -0.471892      69.911887 0.10564450E+04  0.31017511E+05                                14.500750                           10.910436      -0.030104       1.813861                    0.999962      43.701419     140.511366       0.493716       0.422541      -1.060066       0.023913      -0.020970      -0.005640       0.032301       0.016880       0.084682      -0.023966      -0.250043       0.239381      -0.193314       0.076454       0.116860             16.841234      27.023087       1.417398      -5.830992       9.377834      -1.067195      14.122781          -0.000010
           68              C       0.612849       4.877081      17.019925       0.070506      26.836704 0.34750811E+03  0.77972807E+04                                 7.948558                            6.319559       0.044446       2.017573                    0.999404      27.281839      78.988553       0.633414       0.430963      -1.045325       0.040984       0.008651      -0.015210       0.044563       0.007564      -0.001871       0.041955       0.015760       0.023316      -0.046080       0.004715       0.041365              8.734004       9.863792      -0.005847       0.896294       8.255158      -3.868112       8.083062          -0.000003
           69              C       1.094998       3.993361      17.966108      -0.213333      33.085673 0.47113315E+03  0.11332304E+05                                 8.990849                            7.266728       0.058834       1.987406                    0.998533      30.550159      89.639241       0.605851       0.420306      -1.058811      -0.001363       0.011923      -0.005946       0.013393       0.003748      -0.014907      -0.006521      -0.017510       0.026745      -0.020720       0.000714       0.020006              9.877503      11.625830      -0.513187       1.246643       9.597298      -4.209374       8.409381          -0.000002
           70              C       2.432039       3.957829      18.258117       0.183583      29.208428 0.38450859E+03  0.87615745E+04                                 8.496485                            6.699632      -0.133171       1.987808                    0.999517      25.392458      71.736404       0.614049       0.437751      -1.051579       0.013092      -0.021861       0.019869       0.032312      -0.013689       0.006342       0.002813      -0.039645       0.043123      -0.032295       0.015055       0.017241              9.789649      10.684598      -1.996271       1.843144      11.034687      -4.448426       7.649663          -0.000001
           71              C       3.241076       4.851865      17.573603      -0.214866      32.471566 0.47578384E+03  0.11459281E+05                                 8.858474                            7.277882       0.103805       2.001563                    0.998972      30.446384      89.062601       0.609154       0.417476      -1.061806       0.005108       0.003705      -0.009256       0.011202      -0.010965       0.001802       0.010043       0.021392      -0.002616      -0.020079       0.003961       0.016118              9.725110       9.847052       0.090256       0.925805      10.359207      -4.671076       8.969072          -0.000002
           72              C       2.674362       5.706930      16.646382       0.109665      26.248751 0.34765469E+03  0.77876314E+04                                 7.944318                            6.400603      -0.008408       2.023041                    0.998694      26.239338      75.470715       0.618762       0.441901      -1.040631      -0.048728      -0.016191      -0.009226       0.052169       0.003215      -0.019230       0.032282      -0.024965       0.045603      -0.037278      -0.007990       0.045268              8.751559       9.810044       0.124320       0.858675       7.986546      -3.739408       8.458086          -0.000005
           73              C       5.799333       2.978974       0.218058      -0.240127      31.365722 0.47032687E+03  0.11344926E+05                                 8.839267                            7.264596      -0.317636       1.889757                    0.996186      30.459276      90.455374       0.603462       0.420779      -1.055074       0.008769      -0.045171      -0.060491       0.076003      -0.020858       0.003806      -0.005945      -0.028031      -0.035099      -0.019328      -0.012782       0.032110             10.403170       8.479598      -3.627343       1.018036      14.855014      -0.997487       7.874899          -0.000002
           74              C       3.531830       1.696376      18.455317      -0.156791      27.305080 0.41810000E+03  0.97861025E+04                                 8.007824                            6.794194      -0.015339       1.981774                    0.999222      29.420602      85.876663       0.632047       0.414025      -1.060064       0.016018       0.019560       0.097751       0.100968      -0.018292       0.006033      -0.007360      -0.034213      -0.048282      -0.019961      -0.014783       0.034744              9.280865       7.819599      -3.279459       0.207949      14.078469      -0.004496       5.944528           0.000001
           75              C       6.865397       0.737007       0.470247      -0.254139      31.453525 0.46108204E+03  0.11039480E+05                                 8.808829                            7.153680      -0.177672       1.931663                    0.997408      30.246007      88.767121       0.614644       0.416210      -1.060582      -0.024092       0.025787      -0.061651       0.071037      -0.027829       0.014858      -0.001529      -0.038304      -0.004396      -0.037465       0.001033       0.036432             10.516160       9.039496      -3.896054      -0.039294      15.751567       1.039255       6.757416          -0.000000
           76              C       4.766063      10.938187      18.779561       0.176171      31.188093 0.39712339E+03  0.90883635E+04                                 8.800598                            6.751307      -0.025018       2.014781                    0.999339      25.452315      71.188535       0.621820       0.430409      -1.059983      -0.009195       0.024305       0.012004       0.028625      -0.008763      -0.008964       0.004393      -0.023180      -0.036748      -0.018501      -0.003656       0.022157             10.508766       8.703986      -4.551866       0.766704      14.849630       3.036969       7.972684          -0.000001
           77              C       4.316709      10.504923      17.537576      -0.192530      31.436783 0.43987515E+03  0.10367902E+05                                 8.628532                            6.968445       0.304809       2.077286                    0.999314      29.459674      84.696441       0.627727       0.413974      -1.066168      -0.006529      -0.006665      -0.012462       0.015568      -0.003586       0.000220      -0.008106       0.013702      -0.004008      -0.012600       0.003505       0.009096              9.602031       7.432256      -2.910486       0.480339      12.621566       3.689989       8.752270           0.000001
           78              C       4.840848       9.348407      16.974417       0.117029      27.633943 0.35724329E+03  0.80508373E+04                                 8.201272                            6.479270      -0.026948       2.016979                    0.998265      26.362292      75.862400       0.616751       0.440676      -1.042155       0.030652      -0.012911       0.030178       0.044910       0.020184      -0.006409      -0.023902       0.034683      -0.034564      -0.037241      -0.000872       0.038112              9.190794       7.658646      -2.520193       1.075097      10.489515       3.112721       9.424220           0.000001
           79              C       6.263962       9.057272      18.893330       0.055987      27.993734 0.38234264E+03  0.87197688E+04                                 8.102745                            6.594210       0.329063       2.106065                    0.999790      27.131394      77.255080       0.629723       0.426485      -1.056047      -0.018444       0.000217      -0.037800       0.042061       0.017777       0.006286      -0.022656       0.033970       0.048465      -0.042025       0.015674       0.026351              8.994365       8.376775      -2.963338       0.917914      10.855946       2.078525       7.750374           0.000000
           80              C       8.397686      10.213788       0.496794      -0.203633      31.600346 0.44652901E+03  0.10537640E+05                                 8.574348                            6.977907       0.323691       2.073817                    0.999781      29.594933      84.437347       0.634718       0.408914      -1.072159       0.003437      -0.009718       0.001009       0.010357       0.005600      -0.002773       0.011215       0.006690       0.071294      -0.021195      -0.005609       0.026805              9.535085       8.906543      -3.740621       1.039802      12.317084       1.871005       7.381627           0.000002
           81              C       3.391210       7.966090      14.048644      -0.471732      69.904190 0.10563051E+04  0.31012341E+05                                14.499621                           10.909648      -0.029983       1.813918                    0.999962      43.698685     140.499620       0.493739       0.422536      -1.060070      -0.023921      -0.020974       0.005644       0.032311      -0.016895       0.084675       0.023975      -0.250019       0.239365      -0.193300       0.076444       0.116857             16.839864      27.020698      -1.417237      -5.830457       9.377179       1.067095      14.121716          -0.000011
           82              C       5.036158       4.877081      11.422463       0.070507      26.836648 0.34750739E+03  0.77972598E+04                                 7.948546                            6.319552       0.044454       2.017576                    0.999404      27.281803      78.988410       0.633415       0.430963      -1.045325      -0.040983       0.008652       0.015211       0.044563      -0.007563      -0.001870      -0.041954       0.015760       0.023316      -0.046079       0.004714       0.041365              8.733990       9.863776       0.005847       0.896294       8.255143       3.868103       8.083050          -0.000003
           83              C       4.554009       3.993361      10.476280      -0.213333      33.085666 0.47113331E+03  0.11332309E+05                                 8.990848                            7.266730       0.058833       1.987406                    0.998533      30.550160      89.639249       0.605851       0.420306      -1.058810       0.001363       0.011923       0.005946       0.013393      -0.003748      -0.014907       0.006521      -0.017510       0.026744      -0.020720       0.000714       0.020006              9.877501      11.625823       0.513185       1.246642       9.597298       4.209374       8.409383          -0.000002
           84              C       3.216967       3.957829      10.184271       0.183582      29.208437 0.38450884E+03  0.87615818E+04                                 8.496487                            6.699635      -0.133171       1.987808                    0.999517      25.392460      71.736416       0.614048       0.437751      -1.051579      -0.013092      -0.021861      -0.019869       0.032312       0.013689       0.006342      -0.002813      -0.039645       0.043123      -0.032295       0.015055       0.017241              9.789653      10.684594       1.996268       1.843143      11.034693       4.448432       7.649671          -0.000002
           85              C       2.407930       4.851865      10.868785      -0.214865      32.471540 0.47578332E+03  0.11459266E+05                                 8.858470                            7.277879       0.103805       2.001563                    0.998972      30.446376      89.062575       0.609154       0.417476      -1.061806      -0.005108       0.003706       0.009256       0.011203       0.010965       0.001802      -0.010043       0.021392      -0.002616      -0.020079       0.003961       0.016118              9.725107       9.847050      -0.090254       0.925809      10.359200       4.671074       8.969071          -0.000002
           86              C       2.974645       5.706930      11.796006       0.109664      26.248802 0.34765532E+03  0.77876490E+04                                 7.944329                            6.400609      -0.008405       2.023041                    0.998695      26.239367      75.470821       0.618762       0.441901      -1.040631       0.048727      -0.016191       0.009225       0.052169      -0.003216      -0.019230      -0.032282      -0.024963       0.045604      -0.037278      -0.007990       0.045269              8.751574       9.810071      -0.124317       0.858682       7.986550       3.739411       8.458099          -0.000005
           87              C       2.507803       2.978974       9.262738      -0.240126      31.365673 0.47032600E+03  0.11344901E+05                                 8.839257                            7.264588      -0.317637       1.889757                    0.996186      30.459272      90.455371       0.603462       0.420779      -1.055074      -0.008769      -0.045171       0.060491       0.076003       0.020858       0.003807       0.005945      -0.028032      -0.035100      -0.019328      -0.012782       0.032110             10.403157       8.479588       3.627331       1.018030      14.854986       0.997488       7.874896          -0.000001
           88              C       2.117176       1.696376       9.987071      -0.156790      27.305066 0.41809979E+03  0.97860969E+04                                 8.007822                            6.794194      -0.015339       1.981774                    0.999222      29.420600      85.876665       0.632047       0.414026      -1.060064      -0.016018       0.019560      -0.097752       0.100968       0.018292       0.006032       0.007360      -0.034213      -0.048282      -0.019961      -0.014783       0.034744              9.280863       7.819597       3.279460       0.207948      14.078462       0.004495       5.944530           0.000000
           89              C       1.441738       0.737007       9.010549      -0.254139      31.453529 0.46108215E+03  0.11039484E+05                                 8.808832                            7.153683      -0.177671       1.931664                    0.997408      30.246005      88.767137       0.614644       0.416210      -1.060582       0.024092       0.025787       0.061651       0.071037       0.027829       0.014858       0.001529      -0.038303      -0.004397      -0.037465       0.001033       0.036431             10.516162       9.039502       3.896056      -0.039294      15.751569      -1.039255       6.757416          -0.000001
           90              C       0.882943      10.938187       9.662827       0.176171      31.188082 0.39712329E+03  0.90883612E+04                                 8.800597                            6.751307      -0.025019       2.014781                    0.999339      25.452317      71.188555       0.621819       0.430409      -1.059983       0.009195       0.024305      -0.012004       0.028625       0.008762      -0.008964      -0.004393      -0.023180      -0.036749      -0.018502      -0.003656       0.022157             10.508764       8.703988       4.551866       0.766709      14.849622      -3.036960       7.972680          -0.000001
           91              C       1.332298      10.504923      10.904812      -0.192531      31.436792 0.43987558E+03  0.10367916E+05                                 8.628536                            6.968451       0.304803       2.077284                    0.999314      29.459699      84.696562       0.627727       0.413975      -1.066168       0.006529      -0.006665       0.012462       0.015568       0.003587       0.000219       0.008106       0.013702      -0.004008      -0.012600       0.003505       0.009096              9.602032       7.432263       2.910488       0.480344      12.621563      -3.689977       8.752270           0.000002
           92              C       0.808159       9.348407      11.467971       0.117028      27.633901 0.35724322E+03  0.80508327E+04                                 8.201261                            6.479269      -0.026933       2.016984                    0.998265      26.362243      75.862165       0.616751       0.440676      -1.042156      -0.030652      -0.012911      -0.030178       0.044910      -0.020184      -0.006409       0.023902       0.034682      -0.034560      -0.037240      -0.000871       0.038111              9.190777       7.658635       2.520196       1.075086      10.489505      -3.112707       9.424191           0.000001
           93              C      -0.614955       9.057272       9.549058       0.055986      27.993742 0.38234283E+03  0.87197741E+04                                 8.102747                            6.594212       0.329066       2.106066                    0.999790      27.131388      77.255056       0.629723       0.426485      -1.056047       0.018444       0.000217       0.037800       0.042061      -0.017777       0.006286       0.022656       0.033971       0.048464      -0.042025       0.015675       0.026350              8.994368       8.376778       2.963341       0.917911      10.855952      -2.078526       7.750372          -0.000000
           94              C      -0.090550      10.213788       8.984002      -0.203633      31.600355 0.44652907E+03  0.10537642E+05                                 8.574351                            6.977908       0.323688       2.073816                    0.999781      29.594944      84.437402       0.634717       0.408914      -1.072158      -0.003438      -0.009717      -0.001009       0.010357      -0.005600      -0.002773      -0.011215       0.006690       0.071293      -0.021196      -0.005609       0.026804              9.535088       8.906547       3.740626       1.039803      12.317090      -1.871002       7.381628           0.000002
           95              C       4.720275       3.495910       4.567848      -0.471890      69.911548 0.10564389E+04  0.31017282E+05                                14.500702                           10.910401      -0.030099       1.813864                    0.999962      43.701283     140.510757       0.493717       0.422540      -1.060066      -0.023912       0.020970       0.005640       0.032301       0.016879       0.084682      -0.023965      -0.250039       0.239379      -0.193312       0.076453       0.116859             16.841180      27.022997       1.417389      -5.830974       9.377804      -1.067191      14.122738          -0.000011
           96              C       6.365222       6.584919       1.941667       0.070504      26.836799 0.34750922E+03  0.77973137E+04                                 7.948580                            6.319571       0.044428       2.017567                    0.999404      27.281916      78.988883       0.633413       0.430963      -1.045325      -0.040984      -0.008650       0.015211       0.044563       0.007565      -0.001869       0.041955       0.015759       0.023320      -0.046079       0.004713       0.041366              8.734032       9.863825      -0.005844       0.896298       8.255182      -3.868128       8.083090          -0.000003
           97              C       5.883073       7.468639       0.995484      -0.213333      33.085662 0.47113290E+03  0.11332297E+05                                 8.990846                            7.266726       0.058835       1.987406                    0.998533      30.550153      89.639210       0.605852       0.420306      -1.058811       0.001363      -0.011923       0.005946       0.013393       0.003748      -0.014907      -0.006520      -0.017510       0.026746      -0.020720       0.000714       0.020006              9.877499      11.625828      -0.513187       1.246643       9.597290      -4.209371       8.409379          -0.000002
           98              C       4.546032       7.504171       0.703475       0.183582      29.208417 0.38450845E+03  0.87615698E+04                                 8.496480                            6.699629      -0.133170       1.987808                    0.999517      25.392452      71.736365       0.614049       0.437751      -1.051579      -0.013092       0.021861      -0.019868       0.032311      -0.013689       0.006343       0.002813      -0.039645       0.043123      -0.032296       0.015055       0.017241              9.789642      10.684594      -1.996267       1.843141      11.034676      -4.448419       7.649656          -0.000001
           99              C       3.736995       6.610135       1.387989      -0.214866      32.471605 0.47578423E+03  0.11459294E+05                                 8.858483                            7.277885       0.103797       2.001560                    0.998972      30.446416      89.062737       0.609153       0.417476      -1.061806      -0.005107      -0.003705       0.009256       0.011202      -0.010966       0.001802       0.010043       0.021392      -0.002614      -0.020079       0.003961       0.016118              9.725123       9.847070       0.090250       0.925816      10.359213      -4.671082       8.969086          -0.000002
          100              C       4.303709       5.755070       2.315210       0.109664      26.248781 0.34765497E+03  0.77876388E+04                                 7.944325                            6.400605      -0.008405       2.023041                    0.998694      26.239344      75.470730       0.618762       0.441901      -1.040631       0.048727       0.016191       0.009226       0.052169       0.003215      -0.019230       0.032282      -0.024966       0.045604      -0.037278      -0.007991       0.045269              8.751570       9.810057       0.124318       0.858679       7.986554      -3.739416       8.458100          -0.000005
          101              C       1.178738       8.483026      18.743534      -0.240127      31.365728 0.47032715E+03  0.11344933E+05                                 8.839267                            7.264598      -0.317633       1.889758                    0.996186      30.459262      90.455303       0.603462       0.420779      -1.055074      -0.008769       0.045171       0.060491       0.076003      -0.020857       0.003807      -0.005945      -0.028030      -0.035100      -0.019327      -0.012783       0.032109             10.403168       8.479596      -3.627346       1.018032      14.855012      -0.997483       7.874896          -0.000002
          102              C       3.446241       9.765624       0.506275      -0.156791      27.305080 0.41810004E+03  0.97861033E+04                                 8.007822                            6.794194      -0.015340       1.981773                    0.999222      29.420603      85.876651       0.632047       0.414025      -1.060064      -0.016018      -0.019561      -0.097751       0.100968      -0.018292       0.006033      -0.007360      -0.034213      -0.048282      -0.019961      -0.014782       0.034744              9.280862       7.819600      -3.279460       0.207948      14.078460      -0.004494       5.944527           0.000001
          103              C       0.112674      10.724993      18.491345      -0.254139      31.453534 0.46108217E+03  0.11039484E+05                                 8.808831                            7.153681      -0.177671       1.931664                    0.997408      30.246010      88.767131       0.614644       0.416210      -1.060582       0.024092      -0.025787       0.061651       0.071037      -0.027829       0.014858      -0.001529      -0.038304      -0.004396      -0.037465       0.001034       0.036432             10.516162       9.039500      -3.896056      -0.039295      15.751570       1.039258       6.757416          -0.000001
          104              C       2.212008       0.523813       0.182031       0.176171      31.188107 0.39712354E+03  0.90883677E+04                                 8.800601                            6.751308      -0.025018       2.014781                    0.999339      25.452321      71.188556       0.621820       0.430409      -1.059983       0.009195      -0.024305      -0.012004       0.028625      -0.008763      -0.008964       0.004393      -0.023180      -0.036748      -0.018501      -0.003656       0.022158             10.508771       8.703991      -4.551870       0.766703      14.849636       3.036970       7.972687          -0.000001
          105              C       2.661362       0.957077       1.424016      -0.192531      31.436807 0.43987563E+03  0.10367916E+05                                 8.628536                            6.968449       0.304809       2.077286                    0.999314      29.459688      84.696482       0.627727       0.413975      -1.066168       0.006528       0.006665       0.012462       0.015568      -0.003587       0.000220      -0.008106       0.013702      -0.004008      -0.012601       0.003505       0.009096              9.602034       7.432258      -2.910484       0.480336      12.621565       3.689994       8.752279           0.000001
          106              C       2.137223       2.113593       1.987175       0.117029      27.633909 0.35724289E+03  0.80508266E+04                                 8.201266                            6.479267      -0.026947       2.016979                    0.998265      26.362279      75.862365       0.616751       0.440676      -1.042155      -0.030652       0.012911      -0.030178       0.044911       0.020184      -0.006410      -0.023902       0.034683      -0.034564      -0.037240      -0.000872       0.038112              9.190785       7.658639      -2.520184       1.075092      10.489494       3.112724       9.424222           0.000000
          107              C       0.714109       2.404728       0.068262       0.055985      27.993850 0.38234421E+03  0.87198154E+04                                 8.102772                            6.594225       0.329050       2.106059                    0.999790      27.131474      77.255409       0.629722       0.426486      -1.056047       0.018443      -0.000218       0.037800       0.042060       0.017777       0.006287      -0.022657       0.033972       0.048469      -0.042027       0.015675       0.026352              8.994399       8.376802      -2.963348       0.917923      10.855976       2.078523       7.750420           0.000001
          108              C      -1.419615       1.248212      18.464798      -0.203632      31.600342 0.44652878E+03  0.10537634E+05                                 8.574348                            6.977905       0.323691       2.073817                    0.999781      29.594931      84.437353       0.634718       0.408914      -1.072159      -0.003437       0.009718      -0.001009       0.010357       0.005600      -0.002773       0.011215       0.006691       0.071294      -0.021195      -0.005609       0.026804              9.535087       8.906543      -3.740623       1.039803      12.317087       1.871004       7.381631           0.000002
          109              C       3.586861       3.495910       4.912948      -0.471731      69.903975 0.10563013E+04  0.31012194E+05                                14.499581                           10.909618      -0.029972       1.813922                    0.999962      43.698608     140.499187       0.493741       0.422535      -1.060071       0.023921       0.020976      -0.005645       0.032312      -0.016894       0.084674       0.023975      -0.250015       0.239361      -0.193298       0.076442       0.116856             16.839821      27.020628      -1.417229      -5.830446       9.377154       1.067092      14.121681          -0.000010
          110              C       1.941913       6.584919       7.539129       0.070505      26.836736 0.34750835E+03  0.77972891E+04                                 7.948567                            6.319563       0.044434       2.017569                    0.999404      27.281881      78.988747       0.633414       0.430963      -1.045325       0.040984      -0.008651      -0.015211       0.044563      -0.007565      -0.001869      -0.041954       0.015758       0.023321      -0.046078       0.004712       0.041366              8.734017       9.863812       0.005844       0.896298       8.255164       3.868117       8.083074          -0.000003
          111              C       2.424062       7.468639       8.485312      -0.213333      33.085646 0.47113287E+03  0.11332295E+05                                 8.990843                            7.266726       0.058834       1.987407                    0.998533      30.550146      89.639183       0.605852       0.420306      -1.058811      -0.001363      -0.011923      -0.005946       0.013393      -0.003748      -0.014907       0.006520      -0.017510       0.026746      -0.020720       0.000714       0.020006              9.877496      11.625819       0.513187       1.246644       9.597289       4.209370       8.409379          -0.000002
          112              C       3.761104       7.504171       8.777321       0.183582      29.208410 0.38450843E+03  0.87615691E+04                                 8.496479                            6.699630      -0.133171       1.987808                    0.999517      25.392442      71.736331       0.614049       0.437751      -1.051579       0.013092       0.021861       0.019868       0.032312       0.013689       0.006342      -0.002814      -0.039645       0.043124      -0.032296       0.015055       0.017241              9.789642      10.684586       1.996263       1.843139      11.034679       4.448423       7.649660          -0.000002
          113              C       4.570141       6.610135       8.092807      -0.214866      32.471571 0.47578356E+03  0.11459274E+05                                 8.858477                            7.277881       0.103796       2.001560                    0.998972      30.446403      89.062690       0.609153       0.417476      -1.061806       0.005107      -0.003705      -0.009256       0.011202       0.010966       0.001802      -0.010043       0.021391      -0.002612      -0.020080       0.003962       0.016118              9.725118       9.847068      -0.090249       0.925819      10.359204       4.671078       8.969082          -0.000002
          114              C       4.003426       5.755070       7.165586       0.109663      26.248823 0.34765545E+03  0.77876522E+04                                 7.944332                            6.400608      -0.008403       2.023042                    0.998695      26.239370      75.470819       0.618762       0.441901      -1.040631      -0.048727       0.016192      -0.009226       0.052169      -0.003215      -0.019231      -0.032282      -0.024964       0.045605      -0.037279      -0.007991       0.045269              8.751582       9.810082      -0.124316       0.858684       7.986556       3.739416       8.458108          -0.000005
          115              C       4.470268       8.483026       9.698854      -0.240126      31.365680 0.47032626E+03  0.11344908E+05                                 8.839258                            7.264591      -0.317634       1.889758                    0.996186      30.459257      90.455299       0.603462       0.420779      -1.055074       0.008769       0.045171      -0.060491       0.076003       0.020857       0.003807       0.005945      -0.028031      -0.035103      -0.019326      -0.012783       0.032110             10.403156       8.479585       3.627337       1.018026      14.854990       0.997486       7.874894          -0.000001
          116              C       4.860895       9.765624       8.974521      -0.156791      27.305075 0.41809998E+03  0.97861015E+04                                 8.007823                            6.794194      -0.015339       1.981774                    0.999222      29.420603      85.876653       0.632047       0.414025      -1.060064       0.016018      -0.019560       0.097752       0.100968       0.018291       0.006033       0.007361      -0.034213      -0.048283      -0.019961      -0.014783       0.034744              9.280863       7.819600       3.279464       0.207948      14.078460       0.004494       5.944529          -0.000000
          117              C       5.536333      10.724993       9.951043      -0.254139      31.453549 0.46108245E+03  0.11039493E+05                                 8.808836                            7.153685      -0.177672       1.931663                    0.997408      30.246020      88.767195       0.614643       0.416210      -1.060582      -0.024092      -0.025787      -0.061651       0.071037       0.027829       0.014858       0.001529      -0.038303      -0.004397      -0.037465       0.001033       0.036432             10.516168       9.039509       3.896060      -0.039296      15.751578      -1.039259       6.757418          -0.000001
          118              C       6.095128       0.523813       9.298765       0.176171      31.188105 0.39712352E+03  0.90883672E+04                                 8.800600                            6.751307      -0.025017       2.014781                    0.999339      25.452325      71.188568       0.621820       0.430409      -1.059983      -0.009195      -0.024305       0.012004       0.028625       0.008763      -0.008964      -0.004394      -0.023180      -0.036749      -0.018501      -0.003657       0.022158             10.508769       8.703993       4.551872       0.766706      14.849631      -3.036963       7.972683          -0.000001
          119              C       5.645773       0.957077       8.056780      -0.192531      31.436818 0.43987600E+03  0.10367928E+05                                 8.628540                            6.968454       0.304804       2.077284                    0.999314      29.459715      84.696612       0.627727       0.413975      -1.066168      -0.006528       0.006665      -0.012462       0.015567       0.003587       0.000219       0.008106       0.013702      -0.004008      -0.012601       0.003505       0.009096              9.602036       7.432268       2.910490       0.480341      12.621565      -3.689981       8.752277           0.000001
          120              C       6.169912       2.113593       7.493621       0.117029      27.633880 0.35724296E+03  0.80508264E+04                                 8.201259                            6.479268      -0.026937       2.016983                    0.998265      26.362243      75.862196       0.616751       0.440676      -1.042156       0.030653       0.012911       0.030178       0.044911      -0.020183      -0.006410       0.023901       0.034682      -0.034560      -0.037239      -0.000872       0.038111              9.190773       7.658633       2.520191       1.075083      10.489491      -3.112711       9.424196           0.000000
          121              C       7.593026       2.404728       9.412534       0.055985      27.993871 0.38234456E+03  0.87198261E+04                                 8.102777                            6.594229       0.329047       2.106058                    0.999790      27.131485      77.255468       0.629722       0.426486      -1.056046      -0.018444      -0.000218      -0.037800       0.042060      -0.017777       0.006287       0.022657       0.033972       0.048469      -0.042027       0.015675       0.026352              8.994406       8.376811       2.963354       0.917922      10.855986      -2.078525       7.750421           0.000000
          122              C       7.068621       1.248212       9.977590      -0.203632      31.600336 0.44652851E+03  0.10537626E+05                                 8.574347                            6.977903       0.323692       2.073817                    0.999781      29.594929      84.437343       0.634718       0.408914      -1.072159       0.003438       0.009718       0.001009       0.010357      -0.005600      -0.002773      -0.011215       0.006691       0.071294      -0.021196      -0.005609       0.026804              9.535087       8.906543       3.740628       1.039802      12.317090      -1.871001       7.381628           0.000002
          123              S      -1.079881       8.315681      15.821363      -0.491732     188.431817 0.56413980E+04  0.23868335E+06                                22.681863                           20.412150       0.649817       1.812728                    0.999315      86.870677     281.587422       0.522695       0.276963      -1.242808       0.124281       0.271172       0.114238       0.319422       0.039786      -0.005067      -0.033927      -0.000288      -0.075646      -0.050442      -0.011223       0.061666             25.096462      28.999546       0.031356      -2.302413      18.422407       6.392435      27.867434           0.000005
          124              S       6.033710       5.806649      15.126041      -0.494892     178.003245 0.54688724E+04  0.22971012E+06                                21.765122                           20.081619       0.683204       1.821155                    0.999392      86.814727     280.849002       0.527343       0.276523      -1.242675      -0.234040      -0.227308       0.046744       0.329589       0.022115      -0.022104       0.062912      -0.009148      -0.111960      -0.086161       0.022264       0.063897             23.495801      25.368802       3.873846       1.402975      16.450627      -1.561779      28.667975          -0.000000
          125              S       6.728888       8.315681      12.621025      -0.491728     188.431713 0.56413980E+04  0.23868340E+06                                22.681868                           20.412162       0.649792       1.812723                    0.999314      86.870607     281.587409       0.522695       0.276964      -1.242807      -0.124281       0.271166      -0.114235       0.319416      -0.039780      -0.005066       0.033925      -0.000291      -0.075640      -0.050437      -0.011221       0.061658             25.096457      28.999485      -0.031338      -2.302402      18.422436      -6.392453      27.867450           0.000005
          126              S      -0.384703       5.806649      13.316347      -0.494895     178.003025 0.54688660E+04  0.22970975E+06                                21.765097                           20.081603       0.683215       1.821158                    0.999392      86.814709     280.848747       0.527343       0.276523      -1.242676       0.234041      -0.227309      -0.046744       0.329590      -0.022115      -0.022109      -0.062917      -0.009146      -0.111959      -0.086167       0.022268       0.063899             23.495768      25.368810      -3.873832       1.402985      16.450613       1.561780      28.667881           0.000001
          127              S       8.057952       3.146319       3.140229      -0.491725     188.431295 0.56413836E+04  0.23868262E+06                                22.681823                           20.412125       0.649806       1.812726                    0.999314      86.870559     281.587061       0.522696       0.276963      -1.242808      -0.124278      -0.271167      -0.114236       0.319415       0.039784      -0.005071      -0.033924      -0.000278      -0.075648      -0.050438      -0.011226       0.061664             25.096413      28.999550       0.031320      -2.302356      18.422352       6.392443      27.867335           0.000003
          128              S       0.944361       5.655351       3.835551      -0.494888     178.003704 0.54688897E+04  0.22971107E+06                                21.765172                           20.081659       0.683184       1.821149                    0.999391      86.814798     280.849564       0.527342       0.276523      -1.242675       0.234041       0.227304      -0.046740       0.329586       0.022116      -0.022106       0.062918      -0.009149      -0.111967      -0.086168       0.022265       0.063903             23.495858      25.368877       3.873905       1.402928      16.450738      -1.561783      28.667960          -0.000000
          129              S       0.249183       3.146319       6.340567      -0.491723     188.432182 0.56414208E+04  0.23868465E+06                                22.681911                           20.412208       0.649777       1.812718                    0.999314      86.870743     281.588199       0.522694       0.276964      -1.242807       0.124279      -0.271162       0.114236       0.319412      -0.039776      -0.005067       0.033920      -0.000280      -0.075656      -0.050434      -0.011220       0.061655             25.096503      28.999612      -0.031307      -2.302361      18.422446      -6.392483      27.867451           0.000003
          130              S       7.362774       5.655351       5.645245      -0.494892     178.004159 0.54689094E+04  0.22971208E+06                                21.765195                           20.081685       0.683196       1.821151                    0.999392      86.815005     280.850220       0.527342       0.276523      -1.242675      -0.234040       0.227307       0.046745       0.329588      -0.022114      -0.022109      -0.062920      -0.009152      -0.111988      -0.086173       0.022268       0.063905             23.495879      25.368944      -3.873901       1.402953      16.450756       1.561780      28.667936          -0.000002
          131              N       1.363936       5.739023      16.363854      -0.169449      33.219335 0.48815259E+03  0.11642388E+05                                 8.716653                            7.225326      -0.064145       2.018591                    0.998521      27.163571      74.988521       0.640367       0.401043      -1.090067       0.056701      -0.070408       0.065891       0.111865       0.034849      -0.027659       0.025176       0.030748      -0.033913      -0.059887       0.013954       0.045934              9.548801      11.115357       0.619627       0.686852       8.276322      -3.725787       9.254726          -0.000002
          132              N       6.994615       6.022135      18.472383      -0.016420      33.784640 0.41620920E+03  0.94499116E+04                                 8.597402                            6.617012       0.712660       2.279226                    0.999715      25.175323      65.771511       0.683827       0.394497      -1.104840      -0.013573      -0.033423       0.059611       0.069676      -0.026125       0.006951       0.074302       0.013863      -0.198128      -0.109789       0.031859       0.077930              9.804395       6.509185      -0.512800       0.097767       9.752724      -5.575581      13.151275           0.000009
          133              N       5.814607       8.624009      17.651346      -0.221756      37.285788 0.58853190E+03  0.14666861E+05                                 9.348278                            7.888258      -0.069302       1.991123                    0.999083      28.688242      80.215370       0.619891       0.396482      -1.096271      -0.031370       0.112849       0.036365       0.122643       0.005331       0.028386      -0.010614       0.067337       0.111163      -0.054642      -0.002190       0.056832             10.231628      10.194327      -3.296559       1.219628      10.424174       2.126814      10.076383          -0.000002
          134              N       4.285070       5.739023      12.078534      -0.169447      33.219281 0.48815144E+03  0.11642355E+05                                 8.716647                            7.225320      -0.064155       2.018589                    0.998521      27.163541      74.988452       0.640367       0.401043      -1.090066      -0.056699      -0.070407      -0.065890       0.111864      -0.034848      -0.027658      -0.025176       0.030749      -0.033913      -0.059886       0.013954       0.045933              9.548796      11.115372      -0.619621       0.686862       8.276304       3.725773       9.254712          -0.000002
          135              N      -1.345609       6.022135       9.970005      -0.016416      33.784331 0.41620466E+03  0.94497813E+04                                 8.597346                            6.616973       0.712662       2.279230                    0.999715      25.175196      65.771049       0.683830       0.394496      -1.104840       0.013573      -0.033422      -0.059610       0.069675       0.026125       0.006951      -0.074300       0.013864      -0.198124      -0.109787       0.031859       0.077928              9.804327       6.509144       0.512791       0.097761       9.752659       5.575534      13.151177           0.000009
          136              N      -0.165600       8.624009      10.791042      -0.221756      37.285688 0.58853023E+03  0.14666806E+05                                 9.348256                            7.888243      -0.069298       1.991125                    0.999082      28.688195      80.215160       0.619892       0.396482      -1.096271       0.031371       0.112849      -0.036365       0.122644      -0.005331       0.028387       0.010614       0.067337       0.111163      -0.054642      -0.002191       0.056832             10.231602      10.194296       3.296548       1.219619      10.424153      -2.126811      10.076357          -0.000002
          137              N       5.614135       5.722977       2.597738      -0.169446      33.219179 0.48814939E+03  0.11642292E+05                                 8.716627                            7.225302      -0.064144       2.018593                    0.998521      27.163473      74.988168       0.640368       0.401043      -1.090067      -0.056700       0.070408      -0.065890       0.111864       0.034850      -0.027658       0.025175       0.030748      -0.033914      -0.059886       0.013953       0.045934              9.548777      11.115331       0.619632       0.686844       8.276302      -3.725777       9.254698          -0.000002
          138              N      -0.016544       5.439865       0.489209      -0.016269      33.776731 0.41609473E+03  0.94465652E+04                                 8.595622                            6.615746       0.713114       2.279406                    0.999715      25.172849      65.760223       0.683955       0.394454      -1.104881       0.013575       0.033424      -0.059615       0.069681      -0.026126       0.006951       0.074294       0.013861      -0.198110      -0.109778       0.031854       0.077925              9.802270       6.507924      -0.512647       0.097724       9.750659      -5.574121      13.148227           0.000009
          139              N       1.163464       2.837991       1.310246      -0.221754      37.285929 0.58853452E+03  0.14666949E+05                                 9.348312                            7.888283      -0.069323       1.991115                    0.999083      28.688327      80.215789       0.619889       0.396483      -1.096270       0.031369      -0.112848      -0.036363       0.122642       0.005332       0.028385      -0.010612       0.067339       0.111165      -0.054642      -0.002189       0.056831             10.231666      10.194357      -3.296550       1.219613      10.424174       2.126848      10.076467          -0.000002
          140              N       2.693001       5.722977       6.883058      -0.169444      33.219170 0.48814909E+03  0.11642285E+05                                 8.716631                            7.225304      -0.064153       2.018591                    0.998521      27.163468      74.988204       0.640368       0.401043      -1.090066       0.056699       0.070407       0.065889       0.111863      -0.034848      -0.027658      -0.025176       0.030749      -0.033913      -0.059886       0.013954       0.045932              9.548782      11.115360      -0.619627       0.686854       8.276293       3.725767       9.254693          -0.000002
          141              N       8.323680       5.439865       8.991587      -0.016273      33.777031 0.41609920E+03  0.94466945E+04                                 8.595681                            6.615788       0.713106       2.279401                    0.999715      25.172966      65.760679       0.683952       0.394455      -1.104880      -0.013576       0.033424       0.059617       0.069682       0.026126       0.006951      -0.074295       0.013862      -0.198116      -0.109781       0.031855       0.077926              9.802339       6.507965       0.512648       0.097721       9.750727       5.574168      13.148326           0.000009
          142              N       7.143671       2.837991       8.170550      -0.221755      37.285993 0.58853599E+03  0.14666995E+05                                 9.348322                            7.888293      -0.069326       1.991114                    0.999083      28.688367      80.215938       0.619889       0.396483      -1.096270      -0.031369      -0.112848       0.036363       0.122642      -0.005332       0.028384       0.010612       0.067339       0.111166      -0.054642      -0.002189       0.056831             10.231678      10.194365       3.296557       1.219605      10.424196      -2.126855      10.076473          -0.000002

******************************************************
Auxiliary information for the entire system
The total spin magnetic moment of the unit cell is   0.000028
The total net atomic charge of the unit cell is   -0.000002
Accuracy of reproducing the electrostatic potential in the unit cell:
  The inner radius (bohr) =    5.0000
  The outer radius (bohr) =   12.0000
  Valid grid points have density less than (e/(bohr^3)) =    0.0001
  The number of valid grid points were=        52020
  The rms potential error without charges in kcal/mol is=      3.49151
  The rms potential error with partial charges in kcal/mol is=      1.07020
  The RRMSE value at monopole order=      0.30651
  The rms potential error with partial charges and cloud penetration in kcal/mol is=      1.05839
  The RRMSE value at monopole order with cloud penetration is=      0.30313
  The rms potential error with partial charges and atomic dipoles in kcal/mol is=      0.36034
  The RRMSE value at dipole order=      0.10320
  The rms potential error with partial charges, atomic dipoles and cloud penetration in kcal/mol is=      0.33587
  The RRMSE value at dipole order with cloud penetration=      0.09620

******************************************************
The electron densities and ab initio electrostatic potential were computed in VASP using the PBE functional and
projector augmented wave method. See the main text of the journal article for a description of computational details.
The atomic charges, dipoles, and quadrupoles were computed with the DDEC6 method as described in
(a) T. A. Manz and N. Gabaldon Limas, RSC Adv. 6 (2016) 47771-47801 DOI: 10.1039/c6ra04656h
(b) N. Gabaldon Limas and T. A. Manz, RSC Adv. 8 (2018) 2678-2707 DOI: 10.1039/c7ra11829e.
For each atom in the material, the electron cloud parameters were fit to the spherically averaged atom-in-material
electron density using radial positions for which this density was between 10^-4 and 10^-2 electrons per cubic bohr.
The polarizabilities, dispersion coefficients, and quantum Drude oscillator (QDO) parameters were fit using the MCLF method.
The magnetic structure of the system was optimized in VASP from the default ferromagnetic initial guess using spin polarization.
The atomic spin moments (ASMs) were computed on this optimized magnetic structure using the DDEC6 partition as inputs
to the method of T. A. Manz and D. S. Sholl, J. Chem. Theory Comput. 7 (2011) 4146-4164 DOI: 10.1021/ct200539n.
The RMSE and RRMSE were computed using a uniform grid with Ewald summation.
