# Supplementary material for: A collection of forcefield precursors for metal–organic frameworks
Source: RSC Adv. 2019 Nov 13;9(63):36492–507. doi: 10.1039/c9ra07327b (PMC9075174; doi:10.1039/c9ra07327b)
Supplement: RA-009-C9RA07327B-s4188 [file RA-009-C9RA07327B-s4188.xyz]

   71
jmolscript: load "" {1 1 1} spacegroup "x,y,z" unitcell [{      8.969000     0.000000     0.000000 }, {     -4.378638     8.339370     0.000000 }, {     -0.830748    -3.984232    16.804162 }]
Cd    -0.283191     3.900945    13.431231     0.890332
Cd     4.042805     0.454193     3.372931     0.890331
Cd     4.484500     0.000000     0.000000     1.081753
H     -0.538891    -0.207981    16.669729     0.091598
H      1.447651    -0.190618    15.333798     0.111402
H      0.578434    -0.398334    14.043238     0.107677
H      1.078345    -2.352037    16.216016     0.078065
H     -4.849752     4.572131    14.854879     0.109922
H     -0.620028    -2.695657    13.718918     0.106938
H      7.217080    -2.456464    16.199212     0.106377
H      6.355400    -0.382986    15.698448     0.108649
H     -1.966428    -0.502954    14.273455     0.106710
H     -0.685052     1.435150    11.631841     0.103805
H     -1.570358     0.664252     9.674156     0.130271
H     -2.809298     4.345781     8.891082     0.129192
H     -1.900746     5.026475    10.873973     0.108908
H      4.298505     4.563119     0.134433     0.091598
H      2.311963     4.545756     1.470364     0.111402
H      3.181180     4.753472     2.760924     0.107676
H      2.681269     6.707175     0.588146     0.078064
H      8.609366    -0.216993     1.949283     0.109922
H      4.379642     7.050795     3.085244     0.106938
H     -3.457466     6.811602     0.604950     0.106377
H     -2.595786     4.738124     1.105714     0.108649
H      5.726042     4.858092     2.530707     0.106710
H      4.444666     2.919988     5.172321     0.103805
H      5.329972     3.690886     7.130006     0.130272
H      6.568912     0.009357     7.913080     0.129194
H      5.660360    -0.671337     5.930189     0.108908
C     -0.675323     1.453704    15.542169     0.659969
C     -0.585599    -0.057852    15.727015    -0.119188
C      0.646300    -0.612676    14.985952    -0.233080
C      0.757295    -2.128985    15.155674    -0.082151
C      1.894280    -2.709903    14.317146     0.631980
C     -0.532011    -2.815579    14.678436    -0.203509
C      7.195276    -2.252101    15.372447    -0.124179
C      5.991020    -2.970987    14.802786     0.638663
C     -1.847274    -0.722773    15.211127    -0.202918
C     -1.126044     2.037368    11.075623     0.108328
C     -1.657423     1.563979     9.892610    -0.178814
C     -2.308695     2.407314     9.044000     0.112225
C     -2.383331     3.724271     9.437217    -0.184408
C     -1.832354     4.130260    10.633674     0.106073
C      4.434937     2.901434     1.261993     0.659969
C      4.345213     4.412990     1.077147    -0.119188
C      3.113314     4.967814     1.818210    -0.233080
C      3.002319     6.484123     1.648488    -0.082151
C      1.865334     7.065041     2.487016     0.631980
C      4.291625     7.170717     2.125726    -0.203509
C     -3.435662     6.607239     1.431715    -0.124179
C     -2.231406     7.326125     2.001376     0.638663
C      5.606888     5.077911     1.593035    -0.202918
C      4.885658     2.317770     5.728539     0.108328
C      5.417037     2.791159     6.911552    -0.178814
C      6.068309     1.947824     7.760162     0.112224
C      6.142945     0.630867     7.366945    -0.184408
C      5.591968     0.224878     6.170488     0.106073
N     -1.208701     3.298377    11.462119    -0.201372
N      4.968315     1.056761     5.342043    -0.201371
O     -0.626425     1.880605    14.364198    -0.601807
O     -0.781198     2.139820    16.580667    -0.573612
O      5.545367    -2.635262    13.675227    -0.560688
O      1.158355     4.370749    15.422860    -0.612029
O      2.140021    -2.314246    13.179504    -0.585952
O     -1.867945     4.646241    14.844797    -0.624253
O      4.386039     2.474533     2.439964    -0.601807
O      4.540812     2.215318     0.223495    -0.573612
O     -1.785753     6.990400     3.128935    -0.560688
O      2.601259    -0.015611     1.381302    -0.612028
O      1.619593     6.669384     3.624658    -0.585952
O      5.627559    -0.291103     1.959365    -0.624253

The following XYZ coordinates are in angstroms. Other properties are in atomic units.
The sperically averaged electron density of each atom fit to a function of the form exp(a - br)
eigen_1, eigen_2 and eigen_3 are the three eigenvalues of traceless quadrupole moment tensor
  atom number  atomic symbol              X              Y              Z     net charge C6 coefficient C8 coefficient C10 coefficient fluctuating dipole atomic polarizability isotropic forcefield polarizability              a              b squared Pearson coefficient          <r^3>          <r^4>         wp_QDO          m_QDO          q_QDO       dipole_x       dipole_y       dipole_z         dipole            Qxy            Qxz            Qyz     Q(x^2-y^2)  Q(3z^2 - R^2)        eigen_1        eigen_2        eigen_3 static polarizability      alpha(xx)      alpha(xy)      alpha(xz)      alpha(yy)      alpha(yz)      alpha(zz) atomic spin moment
            1             Cd      -0.283191       3.900945      13.431231       0.890332     155.015074 0.39341388E+04  0.14639106E+06                                22.046273                           19.455717       0.805631       1.959621                    0.998635      78.857404     211.521949       0.456210       0.360808      -1.208723       0.013030      -0.013184       0.070881       0.073264      -0.060748      -0.050657      -0.002443      -0.005434      -0.367081      -0.137280       0.010635       0.126645             25.458776      23.284657       4.087888       5.709604      23.463159       6.926471      29.628512          -0.000008
            2             Cd       4.042805       0.454193       3.372931       0.890331     155.015117 0.39341402E+04  0.14639112E+06                                22.046277                           19.455720       0.805631       1.959621                    0.998635      78.857414     211.521989       0.456210       0.360808      -1.208723      -0.013030       0.013185      -0.070881       0.073264      -0.060748      -0.050657      -0.002443      -0.005435      -0.367081      -0.137280       0.010635       0.126645             25.458781      23.284662       4.087889       5.709605      23.463165       6.926473      29.628516          -0.000008
            3             Cd       4.484500       0.000000       0.000000       1.081753     152.992009 0.37596279E+04  0.13803279E+06                                22.848237                           20.084523       0.596695       1.934839                    0.998726      73.977810     195.774788       0.414629       0.402355      -1.178677      -0.000000       0.000000      -0.000000       0.000000      -0.002016      -0.010947      -0.029881      -0.001969      -0.032359      -0.035783       0.005865       0.029918             26.393081      25.530824      -1.159430       0.246181      28.343321       0.128013      25.305099          -0.000006
            4              H      -0.538891      -0.207981      16.669729       0.091598       1.123140 0.92496531E+01  0.93330050E+02                                 1.732625                            1.733367      -0.838656       2.466133                    0.998159       3.540562       9.761794       0.498337       1.218111      -0.724122      -0.002986      -0.008305       0.033577       0.034717       0.002524      -0.002726      -0.002262       0.004278       0.015678      -0.006008      -0.001107       0.007115              1.733925       1.615378       0.014498       0.088602       1.673335       0.007848       1.913063          -0.000001
            5              H       1.447651      -0.190618      15.333798       0.111402       1.085163 0.82865588E+01  0.81765856E+02                                 1.729954                            1.669974      -0.679173       2.546727                    0.999206       3.461557       9.598318       0.491849       1.262050      -0.714044       0.023607       0.010402       0.013822       0.029267       0.004140       0.002025       0.004971       0.002422      -0.009715      -0.006775      -0.001178       0.007954              1.774675       2.119314       0.294110       0.351652       1.677345       0.193696       1.527366          -0.000002
            6              H       0.578434      -0.398334      14.043238       0.107677       1.278418 0.10875580E+02  0.11488304E+03                                 1.914066                            1.897427      -1.295143       2.246420                    0.993202       3.880312      11.139729       0.467083       1.241392      -0.716854      -0.005150       0.001695      -0.023350       0.023972       0.004602       0.002752      -0.003746       0.004551       0.013089      -0.008932       0.002916       0.006016              1.918626       1.684581      -0.114369       0.063118       1.835176      -0.178148       2.236122          -0.000002
            7              H       1.078345      -2.352037      16.216016       0.078065       1.538021 0.13663515E+02  0.15277299E+03                                 2.148575                            2.106039      -1.231110       2.223463                    0.994978       4.446969      13.124899       0.450008       1.217312      -0.720534       0.020953      -0.003867       0.042415       0.047466      -0.000124       0.008141       0.001580      -0.000824       0.023921      -0.008572      -0.003558       0.012131              2.183242       2.104724      -0.176429       0.388614       2.013620      -0.252965       2.431383          -0.000000
            8              H      -4.849752       4.572131      14.854879       0.109922       1.122502 0.87899803E+01  0.87272774E+02                                 1.717503                            1.680913      -0.651648       2.556672                    0.999690       3.354970       9.074845       0.511778       1.205407      -0.728485       0.003801      -0.027272       0.012610       0.030286      -0.002150      -0.002202      -0.003568      -0.009633      -0.011732      -0.006903      -0.001146       0.008049              1.738142       1.562969      -0.061313      -0.006486       2.248341      -0.189453       1.403117          -0.000002
            9              H      -0.620028      -2.695657      13.718918       0.106938       1.300265 0.11246251E+02  0.11927945E+03                                 1.921943                            1.922462      -1.082052       2.351209                    0.995409       3.710360      10.523148       0.468607       1.232364      -0.721286      -0.003516       0.010295      -0.024001       0.026351      -0.000832       0.001097       0.000277      -0.004969       0.012516      -0.004847       0.000532       0.004315              1.906995       1.803027      -0.006304       0.035582       1.618909      -0.054761       2.299050          -0.000002
           10              H       7.217080      -2.456464      16.199212       0.106377       0.772041 0.56433259E+01  0.50520890E+02                                 1.366717                            1.369622      -0.692234       2.560775                    0.999868       3.095923       8.142904       0.548874       1.246515      -0.717169       0.003196      -0.006934       0.034075       0.034920      -0.001492      -0.003573      -0.001702      -0.004818       0.012996      -0.006424       0.000600       0.005823              1.371653       1.306414       0.042995      -0.025301       1.339948      -0.123514       1.468596          -0.000001
           11              H       6.355400      -0.382986      15.698448       0.108649       1.021380 0.76002986E+01  0.73220849E+02                                 1.642777                            1.583040      -0.625038       2.567237                    0.999734       3.388772       9.214617       0.514183       1.236473      -0.719376      -0.020886       0.008992       0.016423       0.028050      -0.005271      -0.003785       0.001326       0.001816      -0.010338      -0.005589      -0.002698       0.008288              1.682943       2.012537      -0.222105      -0.403202       1.533760       0.190880       1.502531          -0.000002
           12              H      -1.966428      -0.502954      14.273455       0.106710       1.224786 0.10356917E+02  0.10772618E+03                                 1.844242                            1.840860      -1.112965       2.333696                    0.995165       3.712422      10.464351       0.479925       1.226994      -0.721281       0.001636       0.003188      -0.025345       0.025597      -0.003733      -0.000387      -0.002665       0.001761       0.014490      -0.006729       0.001020       0.005709              1.838353       1.637049       0.040682       0.091443       1.752207      -0.180211       2.125802          -0.000002
           13              H      -0.685052       1.435150      11.631841       0.103805       1.197099 0.81963966E+01  0.79923754E+02                                 1.784520                            1.613947      -0.897344       2.457882                    0.998936       3.302798       8.837057       0.527067       1.191755      -0.730978       0.020084      -0.035846       0.028522       0.050018      -0.007819       0.010609       0.000864      -0.021171      -0.022316      -0.018914       0.001731       0.017183              1.885040       1.616890      -0.335690       0.448961       1.846154      -0.494162       2.192077          -0.000003
           14              H      -1.570358       0.664252       9.674156       0.130271       1.016356 0.71410360E+01  0.66743939E+02                                 1.545283                            1.468379      -0.825303       2.498227                    0.999551       3.055478       7.799688       0.578774       1.132260      -0.746279       0.003130      -0.034435      -0.005143       0.034958      -0.006353       0.008091       0.000374      -0.024038      -0.003134      -0.017038       0.002728       0.014310              1.556566       1.250226      -0.053829       0.095719       1.876620       0.207044       1.542852          -0.000003
           15              H      -2.809298       4.345781       8.891082       0.129192       1.026647 0.71747757E+01  0.67035108E+02                                 1.545140                            1.463056      -0.833745       2.491833                    0.999519       3.058346       7.766459       0.585959       1.118780      -0.749670      -0.015409       0.025110      -0.018802       0.034950      -0.006857       0.008395      -0.000931      -0.023181      -0.000597      -0.017087       0.002735       0.014353              1.568562       1.372578      -0.177136       0.289662       1.567606      -0.201595       1.765503          -0.000004
           16              H      -1.900746       5.026475      10.873973       0.108908       1.244570 0.87560678E+01  0.86540097E+02                                 1.808028                            1.651903      -1.006589       2.404771                    0.998090       3.327821       8.875932       0.530282       1.168668      -0.736791      -0.006441       0.049256       0.010758       0.050827      -0.004310       0.010145      -0.004929      -0.028094      -0.027154      -0.019438      -0.001289       0.020727              1.872817       1.394006      -0.066486      -0.002049       2.418172       0.466933       1.806272          -0.000004
           17              H       4.298505       4.563119       0.134433       0.091598       1.123140 0.92496488E+01  0.93330002E+02                                 1.732625                            1.733367      -0.838656       2.466133                    0.998159       3.540561       9.761793       0.498337       1.218112      -0.724122       0.002986       0.008305      -0.033577       0.034717       0.002524      -0.002726      -0.002262       0.004278       0.015678      -0.006008      -0.001107       0.007115              1.733925       1.615378       0.014498       0.088602       1.673335       0.007848       1.913063          -0.000001
           18              H       2.311963       4.545756       1.470364       0.111402       1.085163 0.82865588E+01  0.81765857E+02                                 1.729954                            1.669974      -0.679173       2.546726                    0.999206       3.461557       9.598318       0.491849       1.262050      -0.714044      -0.023607      -0.010402      -0.013822       0.029267       0.004140       0.002025       0.004971       0.002422      -0.009715      -0.006775      -0.001178       0.007954              1.774675       2.119314       0.294110       0.351652       1.677345       0.193696       1.527366          -0.000002
           19              H       3.181180       4.753472       2.760924       0.107676       1.278419 0.10875591E+02  0.11488318E+03                                 1.914066                            1.897428      -1.295144       2.246420                    0.993202       3.880314      11.139735       0.467083       1.241392      -0.716854       0.005150      -0.001695       0.023350       0.023972       0.004602       0.002752      -0.003746       0.004551       0.013089      -0.008932       0.002916       0.006016              1.918627       1.684581      -0.114369       0.063118       1.835177      -0.178148       2.236124          -0.000002
           20              H       2.681269       6.707175       0.588146       0.078064       1.538022 0.13663519E+02  0.15277304E+03                                 2.148575                            2.106040      -1.231110       2.223463                    0.994978       4.446970      13.124901       0.450008       1.217312      -0.720534      -0.020953       0.003867      -0.042415       0.047466      -0.000124       0.008141       0.001580      -0.000824       0.023921      -0.008572      -0.003558       0.012131              2.183243       2.104725      -0.176429       0.388615       2.013620      -0.252965       2.431383          -0.000000
           21              H       8.609366      -0.216993       1.949283       0.109922       1.122501 0.87899729E+01  0.87272679E+02                                 1.717502                            1.680912      -0.651648       2.556672                    0.999690       3.354969       9.074840       0.511778       1.205407      -0.728486      -0.003801       0.027273      -0.012610       0.030286      -0.002150      -0.002202      -0.003568      -0.009633      -0.011732      -0.006903      -0.001146       0.008049              1.738141       1.562968      -0.061313      -0.006486       2.248339      -0.189453       1.403117          -0.000002
           22              H       4.379642       7.050795       3.085244       0.106938       1.300266 0.11246256E+02  0.11927952E+03                                 1.921943                            1.922462      -1.082052       2.351209                    0.995409       3.710361      10.523149       0.468608       1.232363      -0.721286       0.003516      -0.010295       0.024001       0.026351      -0.000832       0.001097       0.000277      -0.004969       0.012516      -0.004847       0.000532       0.004315              1.906995       1.803027      -0.006304       0.035582       1.618909      -0.054761       2.299050          -0.000002
           23              H      -3.457466       6.811602       0.604950       0.106377       0.772041 0.56433259E+01  0.50520890E+02                                 1.366717                            1.369622      -0.692234       2.560775                    0.999868       3.095923       8.142904       0.548874       1.246515      -0.717169      -0.003196       0.006934      -0.034075       0.034920      -0.001492      -0.003573      -0.001702      -0.004818       0.012996      -0.006424       0.000600       0.005823              1.371653       1.306414       0.042995      -0.025301       1.339948      -0.123514       1.468596          -0.000001
           24              H      -2.595786       4.738124       1.105714       0.108649       1.021380 0.76002986E+01  0.73220849E+02                                 1.642777                            1.583040      -0.625038       2.567237                    0.999734       3.388772       9.214617       0.514183       1.236473      -0.719376       0.020886      -0.008992      -0.016423       0.028050      -0.005271      -0.003785       0.001326       0.001816      -0.010338      -0.005589      -0.002698       0.008288              1.682943       2.012537      -0.222105      -0.403202       1.533760       0.190880       1.502531          -0.000002
           25              H       5.726042       4.858092       2.530707       0.106710       1.224786 0.10356917E+02  0.10772619E+03                                 1.844242                            1.840860      -1.112965       2.333696                    0.995165       3.712422      10.464352       0.479925       1.226994      -0.721281      -0.001636      -0.003188       0.025345       0.025597      -0.003733      -0.000387      -0.002665       0.001761       0.014490      -0.006729       0.001020       0.005709              1.838353       1.637049       0.040682       0.091443       1.752207      -0.180211       2.125802          -0.000002
           26              H       4.444666       2.919988       5.172321       0.103805       1.197099 0.81963980E+01  0.79923774E+02                                 1.784520                            1.613948      -0.897344       2.457882                    0.998936       3.302798       8.837058       0.527067       1.191755      -0.730978      -0.020084       0.035846      -0.028522       0.050018      -0.007819       0.010609       0.000864      -0.021171      -0.022316      -0.018914       0.001731       0.017183              1.885041       1.616890      -0.335690       0.448961       1.846154      -0.494162       2.192077          -0.000003
           27              H       5.329972       3.690886       7.130006       0.130272       1.016354 0.71410191E+01  0.66743739E+02                                 1.545281                            1.468377      -0.825301       2.498228                    0.999551       3.055475       7.799677       0.578775       1.132260      -0.746279      -0.003130       0.034435       0.005143       0.034958      -0.006353       0.008091       0.000374      -0.024038      -0.003134      -0.017038       0.002728       0.014310              1.556563       1.250224      -0.053829       0.095719       1.876617       0.207044       1.542850          -0.000003
           28              H       6.568912       0.009357       7.913080       0.129194       1.026645 0.71747557E+01  0.67034870E+02                                 1.545137                            1.463053      -0.833743       2.491834                    0.999519       3.058343       7.766447       0.585960       1.118779      -0.749670       0.015409      -0.025110       0.018802       0.034950      -0.006857       0.008395      -0.000931      -0.023181      -0.000597      -0.017087       0.002735       0.014353              1.568559       1.372576      -0.177136       0.289661       1.567603      -0.201594       1.765499          -0.000004
           29              H       5.660360      -0.671337       5.930189       0.108908       1.244570 0.87560656E+01  0.86540065E+02                                 1.808027                            1.651902      -1.006589       2.404772                    0.998090       3.327821       8.875930       0.530282       1.168667      -0.736791       0.006441      -0.049256      -0.010758       0.050827      -0.004310       0.010145      -0.004929      -0.028094      -0.027154      -0.019438      -0.001289       0.020727              1.872816       1.394006      -0.066486      -0.002049       2.418171       0.466932       1.806271          -0.000004
           30              C      -0.675323       1.453704      15.542169       0.659969      21.275253 0.23476252E+03  0.47850235E+04                                 7.160903                            5.485417      -0.086369       2.048368                    0.999498      21.334854      59.255900       0.625215       0.480642      -1.015184      -0.005824       0.060379      -0.011257       0.061694       0.006896       0.014702       0.003632       0.182508      -0.159207      -0.065800      -0.053525       0.119325              8.493645       4.252555      -0.405458      -0.139185      13.398607       0.705185       7.829773           0.000000
           31              C      -0.585599      -0.057852      15.727015      -0.119188      30.200160 0.44035609E+03  0.10377893E+05                                 8.539804                            6.977930      -0.323830       1.908346                    0.997899      28.146696      80.810000       0.626788       0.414649      -1.066164       0.001152      -0.088682      -0.055275       0.104504       0.007908      -0.007298       0.012482       0.036782       0.002794      -0.027251       0.006312       0.020939             10.398978       9.901962       0.039773      -0.152881      15.214223       1.394402       6.080749           0.000001
           32              C       0.646300      -0.612676      14.985952      -0.233080      28.109303 0.44993327E+03  0.10773732E+05                                 8.272421                            7.166088      -0.352186       1.864380                    0.998345      31.073625      93.075682       0.597641       0.428004      -1.046659      -0.062076      -0.051270       0.043508       0.091515       0.009037      -0.011179       0.015727       0.019093      -0.096129      -0.040453       0.010856       0.029597              9.466579       9.831538      -2.385468      -0.346209      12.484302       0.843750       6.083898           0.000001
           33              C       0.757295      -2.128985      15.155674      -0.082151      32.953667 0.48928667E+03  0.11781416E+05                                 8.938744                            7.291286      -0.187770       1.956435                    0.997074      27.959551      79.861443       0.624304       0.407452      -1.076059      -0.090312       0.047749      -0.014206       0.103141       0.006289       0.015639      -0.004957      -0.012546      -0.086957      -0.035516       0.012087       0.023429             10.802214      14.045721      -2.821920      -0.152063      11.812748       0.905272       6.548172          -0.000000
           34              C       1.894280      -2.709903      14.317146       0.631980      21.609882 0.24864183E+03  0.51604701E+04                                 7.305169                            5.694802      -0.227146       1.992946                    0.999027      22.201917      62.989049       0.603360       0.489119      -1.006985       0.049844      -0.035012      -0.014633       0.062645       0.077521       0.053882       0.037688      -0.018602      -0.176623      -0.086211      -0.043179       0.129390              8.538622      10.070039      -4.030026      -1.589647       7.728570      -0.374207       7.817257           0.000000
           35              C      -0.532011      -2.815579      14.678436      -0.203509      25.994440 0.41703627E+03  0.97769402E+04                                 7.777611                            6.839202      -0.196862       1.927389                    0.997552      29.864864      87.886541       0.621167       0.420599      -1.053527      -0.000635       0.078955       0.067468       0.103857      -0.003985      -0.019321       0.005605      -0.011824      -0.058761      -0.030647       0.009089       0.021558              8.763561      13.101285       0.192643      -0.520551       7.459499       0.373360       5.729900          -0.000001
           36              C       7.195276      -2.252101      15.372447      -0.124179      28.706239 0.41146535E+03  0.96004953E+04                                 8.579871                            6.981431      -0.417401       1.890842                    0.996914      28.080272      82.061740       0.590961       0.444209      -1.040697       0.077530       0.057098      -0.028208       0.100333      -0.011771      -0.016560      -0.009377      -0.020197      -0.001380      -0.028247       0.012020       0.016227             10.497945      13.899791       3.061525      -0.288828      11.852073       0.535695       5.741970           0.000000
           37              C       5.991020      -2.970987      14.802786       0.638663      21.667177 0.24576629E+03  0.50755952E+04                                 7.323954                            5.633155      -0.190565       2.009493                    0.999042      21.805021      61.299526       0.612532       0.484186      -1.011605      -0.040570      -0.025548      -0.008809       0.048747      -0.076903      -0.045770       0.034099      -0.002753      -0.075462      -0.067765      -0.044883       0.112648              8.802669      11.410730       4.600177       1.299047       8.389174      -0.748427       6.608103           0.000001
           38              C      -1.847274      -0.722773      15.211127      -0.202918      26.692324 0.41997318E+03  0.98523895E+04                                 7.927126                            6.873726      -0.191535       1.931253                    0.997992      29.646101      86.963336       0.618859       0.421885      -1.053865       0.076805      -0.054621       0.036037       0.100901      -0.007643       0.003234      -0.003818      -0.007108      -0.072421      -0.024700       0.003657       0.021043              9.055032       9.603022       2.086530       0.057047      11.973457       0.655309       5.588618           0.000001
           39              C      -1.126044       2.037368      11.075623       0.108328      26.344051 0.30330661E+03  0.65125221E+04                                 7.721863                            5.813648       0.238498       2.101544                    0.999819      25.058830      68.694033       0.682640       0.417875      -1.063995      -0.032010       0.036143       0.002005       0.048322      -0.008668      -0.024101      -0.026108       0.024939      -0.047515      -0.045894       0.012868       0.033026              9.109550       5.738241      -0.537510       3.538474       8.715222       1.160531      12.875188          -0.000004
           40              C      -1.657423       1.563979       9.892610      -0.178814      33.356466 0.40579680E+03  0.93493747E+04                                 8.964754                            6.693970       0.245546       2.057897                    0.999772      28.699685      80.885734       0.642010       0.414086      -1.068880      -0.006723       0.001943       0.015241       0.016771      -0.001581      -0.012187       0.004395      -0.039216      -0.035203      -0.025032      -0.001200       0.026232             10.854181       7.019270      -0.382315       5.088817       8.704774       1.187380      16.838499          -0.000006
           41              C      -2.308695       2.407314       9.044000       0.112225      36.429883 0.37877325E+03  0.85480975E+04                                 9.638749                            6.508036      -0.054547       2.002513                    0.999340      25.578112      70.545115       0.647238       0.419326      -1.069215      -0.001861       0.001893       0.004448       0.005180       0.002099      -0.003834       0.000272      -0.002463       0.015688      -0.006147      -0.000513       0.006660             13.033910       7.747178       0.577647       6.517222      10.037364       3.808348      21.317190          -0.000002
           42              C      -2.383331       3.724271       9.437217      -0.184408      33.480697 0.41369897E+03  0.95738499E+04                                 8.973417                            6.754080       0.247318       2.055201                    0.999787      28.896422      81.519525       0.640066       0.413504      -1.069664      -0.002105      -0.001066       0.010677       0.010934      -0.015433       0.001444      -0.020677      -0.012006       0.001485      -0.023625      -0.005082       0.028707             10.657915       6.262639       0.341660       3.872347      10.123028       3.567848      15.588077          -0.000008
           43              C      -1.832354       4.130260      10.633674       0.106073      26.440908 0.30765771E+03  0.66328170E+04                                 7.739932                            5.862088       0.150942       2.069628                    0.999724      25.271527      69.530922       0.678278       0.418859      -1.062840       0.002415      -0.046261       0.021622       0.051122       0.004117      -0.034215      -0.012489       0.002401      -0.088067      -0.049086       0.010967       0.038119              9.036445       5.530839      -0.363557       3.074654       8.890821       2.019908      12.687674          -0.000004
           44              C       4.434937       2.901434       1.261993       0.659969      21.275254 0.23476253E+03  0.47850238E+04                                 7.160903                            5.485417      -0.086370       2.048368                    0.999498      21.334855      59.255907       0.625214       0.480642      -1.015184       0.005824      -0.060378       0.011257       0.061694       0.006896       0.014702       0.003632       0.182509      -0.159207      -0.065800      -0.053525       0.119325              8.493646       4.252555      -0.405458      -0.139185      13.398609       0.705185       7.829773           0.000000
           45              C       4.345213       4.412990       1.077147      -0.119188      30.200165 0.44035618E+03  0.10377896E+05                                 8.539804                            6.977931      -0.323830       1.908346                    0.997899      28.146699      80.810010       0.626788       0.414649      -1.066164      -0.001152       0.088682       0.055275       0.104504       0.007908      -0.007298       0.012481       0.036782       0.002794      -0.027251       0.006312       0.020939             10.398979       9.901963       0.039773      -0.152881      15.214224       1.394402       6.080750           0.000001
           46              C       3.113314       4.967814       1.818210      -0.233080      28.109305 0.44993332E+03  0.10773734E+05                                 8.272422                            7.166088      -0.352187       1.864380                    0.998345      31.073629      93.075700       0.597641       0.428004      -1.046659       0.062076       0.051270      -0.043508       0.091515       0.009037      -0.011179       0.015727       0.019093      -0.096129      -0.040453       0.010856       0.029597              9.466580       9.831539      -2.385468      -0.346209      12.484304       0.843750       6.083899           0.000001
           47              C       3.002319       6.484123       1.648488      -0.082151      32.953664 0.48928661E+03  0.11781415E+05                                 8.938744                            7.291286      -0.187770       1.956435                    0.997074      27.959550      79.861442       0.624304       0.407452      -1.076059       0.090312      -0.047749       0.014206       0.103141       0.006289       0.015639      -0.004957      -0.012546      -0.086957      -0.035516       0.012087       0.023429             10.802214      14.045721      -2.821920      -0.152063      11.812748       0.905272       6.548172          -0.000000
           48              C       1.865334       7.065041       2.487016       0.631980      21.609882 0.24864184E+03  0.51604704E+04                                 7.305170                            5.694802      -0.227147       1.992945                    0.999027      22.201919      62.989063       0.603360       0.489119      -1.006985      -0.049844       0.035012       0.014633       0.062645       0.077521       0.053882       0.037688      -0.018602      -0.176623      -0.086211      -0.043179       0.129391              8.538624      10.070041      -4.030027      -1.589648       7.728571      -0.374207       7.817258           0.000000
           49              C       4.291625       7.170717       2.125726      -0.203509      25.994446 0.41703639E+03  0.97769436E+04                                 7.777613                            6.839203      -0.196861       1.927389                    0.997552      29.864868      87.886557       0.621167       0.420599      -1.053527       0.000635      -0.078955      -0.067468       0.103857      -0.003985      -0.019321       0.005605      -0.011824      -0.058761      -0.030647       0.009089       0.021558              8.763563      13.101290       0.192644      -0.520552       7.459499       0.373360       5.729901          -0.000001
           50              C      -3.435662       6.607239       1.431715      -0.124179      28.706237 0.41146533E+03  0.96004945E+04                                 8.579871                            6.981431      -0.417401       1.890842                    0.996914      28.080271      82.061735       0.590961       0.444209      -1.040697      -0.077530      -0.057098       0.028208       0.100333      -0.011771      -0.016560      -0.009377      -0.020197      -0.001380      -0.028247       0.012020       0.016227             10.497944      13.899790       3.061525      -0.288828      11.852072       0.535695       5.741970           0.000000
           51              C      -2.231406       7.326125       2.001376       0.638663      21.667177 0.24576628E+03  0.50755949E+04                                 7.323954                            5.633155      -0.190565       2.009493                    0.999042      21.805021      61.299528       0.612532       0.484186      -1.011605       0.040570       0.025549       0.008809       0.048747      -0.076903      -0.045770       0.034099      -0.002753      -0.075462      -0.067765      -0.044883       0.112648              8.802669      11.410730       4.600177       1.299047       8.389174      -0.748427       6.608103           0.000001
           52              C       5.606888       5.077911       1.593035      -0.202918      26.692323 0.41997318E+03  0.98523894E+04                                 7.927127                            6.873726      -0.191535       1.931253                    0.997992      29.646101      86.963338       0.618859       0.421885      -1.053865      -0.076805       0.054621      -0.036037       0.100902      -0.007643       0.003234      -0.003818      -0.007108      -0.072421      -0.024700       0.003657       0.021043              9.055033       9.603022       2.086530       0.057047      11.973457       0.655309       5.588618           0.000001
           53              C       4.885658       2.317770       5.728539       0.108328      26.344050 0.30330660E+03  0.65125219E+04                                 7.721862                            5.813648       0.238497       2.101544                    0.999819      25.058830      68.694033       0.682640       0.417875      -1.063995       0.032010      -0.036143      -0.002005       0.048322      -0.008668      -0.024101      -0.026108       0.024939      -0.047515      -0.045894       0.012868       0.033026              9.109550       5.738241      -0.537510       3.538474       8.715221       1.160529      12.875187          -0.000004
           54              C       5.417037       2.791159       6.911552      -0.178814      33.356465 0.40579682E+03  0.93493753E+04                                 8.964754                            6.693970       0.245547       2.057898                    0.999772      28.699683      80.885725       0.642010       0.414086      -1.068880       0.006723      -0.001943      -0.015241       0.016771      -0.001581      -0.012187       0.004395      -0.039216      -0.035203      -0.025032      -0.001200       0.026232             10.854181       7.019271      -0.382315       5.088818       8.704773       1.187379      16.838501          -0.000006
           55              C       6.068309       1.947824       7.760162       0.112224      36.429888 0.37877331E+03  0.85480994E+04                                 9.638750                            6.508037      -0.054548       2.002512                    0.999340      25.578115      70.545128       0.647238       0.419326      -1.069215       0.001861      -0.001893      -0.004448       0.005180       0.002099      -0.003834       0.000272      -0.002463       0.015688      -0.006147      -0.000513       0.006660             13.033912       7.747179       0.577648       6.517224      10.037364       3.808349      21.317195          -0.000002
           56              C       6.142945       0.630867       7.366945      -0.184408      33.480720 0.41369933E+03  0.95738605E+04                                 8.973422                            6.754084       0.247317       2.055200                    0.999787      28.896431      81.519562       0.640066       0.413504      -1.069664       0.002105       0.001066      -0.010677       0.010934      -0.015433       0.001444      -0.020677      -0.012006       0.001485      -0.023625      -0.005082       0.028706             10.657921       6.262642       0.341661       3.872349      10.123033       3.567853      15.588088          -0.000008
           57              C       5.591968       0.224878       6.170488       0.106073      26.440907 0.30765769E+03  0.66328166E+04                                 7.739933                            5.862088       0.150941       2.069628                    0.999724      25.271526      69.530922       0.678278       0.418859      -1.062840      -0.002415       0.046261      -0.021622       0.051122       0.004117      -0.034215      -0.012489       0.002401      -0.088067      -0.049086       0.010967       0.038119              9.036445       5.530839      -0.363557       3.074654       8.890822       2.019909      12.687675          -0.000005
           58              N      -1.208701       3.298377      11.462119      -0.201372      33.183818 0.45345822E+03  0.10531279E+05                                 8.508628                            6.802900       0.248297       2.117755                    0.999194      26.502610      70.302106       0.689096       0.382721      -1.111906      -0.084247      -0.047451      -0.113770       0.149307      -0.027314      -0.035090      -0.038156      -0.053940      -0.127816      -0.080768       0.015296       0.065472              9.714325       6.169379      -0.880724       3.111858      10.254493       1.262914      12.719103          -0.000003
           59              N       4.968315       1.056761       5.342043      -0.201371      33.183819 0.45345826E+03  0.10531280E+05                                 8.508628                            6.802901       0.248296       2.117755                    0.999194      26.502611      70.302110       0.689096       0.382721      -1.111906       0.084247       0.047451       0.113770       0.149307      -0.027313      -0.035090      -0.038156      -0.053940      -0.127816      -0.080768       0.015296       0.065472              9.714325       6.169379      -0.880723       3.111859      10.254492       1.262915      12.719103          -0.000002
           60              O      -0.626425       1.880605      14.364198      -0.601807      35.474642 0.55489955E+03  0.13410351E+05                                 8.448154                            7.224776       0.420270       2.178771                    0.996583      27.921746      72.965153       0.718480       0.352749      -1.146990      -0.009555       0.010753       0.040961       0.043414       0.008125      -0.000287      -0.061605       0.056189       0.036023      -0.077250       0.021802       0.055448              9.286190       5.250883      -0.129406       0.198883      11.354299      -4.051465      11.253388          -0.000002
           61              O      -0.781198       2.139820      16.580667      -0.573612      34.496333 0.51744956E+03  0.12257550E+05                                 8.243154                            6.922771       0.794206       2.321021                    0.996262      26.900438      69.021200       0.744470       0.347315      -1.154380       0.001631      -0.001940      -0.017741       0.017921      -0.000286       0.003946       0.062070       0.084039      -0.005822      -0.086623       0.040287       0.046336              9.334581       6.104040      -0.326338      -0.246004      12.733525       4.521989       9.166178           0.000001
           62              O       5.545367      -2.635262      13.675227      -0.560688      28.271121 0.47066621E+03  0.10947066E+05                                 7.240449                            6.637982       0.598567       2.233729                    0.998109      27.591966      71.394818       0.750120       0.351067      -1.145102      -0.013552       0.018037       0.039111       0.045152      -0.038359       0.029501       0.015925       0.030098       0.039936      -0.060326       0.015153       0.045173              7.558411       8.181998       1.121641       2.514665       5.989081      -0.372585       8.504154          -0.000005
           63              O       1.158355       4.370749      15.422860      -0.612029      37.710129 0.58303229E+03  0.14296336E+05                                 8.923038                            7.442697       0.358169       2.151349                    0.996264      28.480975      75.498976       0.701091       0.356286      -1.141667       0.026871       0.008772      -0.007351       0.029207       0.002185      -0.042254      -0.012355      -0.048687      -0.099264      -0.065253       0.019856       0.045397             10.348763      11.284429       4.721645      -1.825241      11.732875      -3.011171       8.028984          -0.000002
           64              O       2.140021      -2.314246      13.179504      -0.585952      28.493708 0.45685891E+03  0.10542140E+05                                 7.239205                            6.515258       0.788673       2.288611                    0.998351      27.743316      71.392549       0.761811       0.348427      -1.147807       0.009341       0.003270       0.038334       0.039591       0.081705       0.001524       0.016247      -0.020255       0.118893      -0.102799       0.034177       0.068623              7.549829       6.139977      -0.619914      -1.789521       5.872012      -0.467985      10.637499          -0.000006
           65              O      -1.867945       4.646241      14.844797      -0.624253      41.027881 0.63846860E+03  0.16060255E+05                                 9.491847                            7.838219       0.023872       2.036126                    0.996059      29.235894      79.218172       0.674787       0.360850      -1.134850      -0.022551       0.017783      -0.028846       0.040705      -0.002153       0.030925      -0.005318      -0.027910      -0.116036      -0.054776       0.019927       0.034850             11.073297      12.703486      -6.145730       1.800825      12.056001      -1.868200       8.460405          -0.000002
           66              O       4.386039       2.474533       2.439964      -0.601807      35.474648 0.55489966E+03  0.13410354E+05                                 8.448155                            7.224776       0.420270       2.178771                    0.996583      27.921748      72.965161       0.718480       0.352749      -1.146990       0.009555      -0.010753      -0.040961       0.043414       0.008125      -0.000287      -0.061605       0.056188       0.036023      -0.077250       0.021801       0.055448              9.286191       5.250883      -0.129406       0.198883      11.354301      -4.051465      11.253389          -0.000002
           67              O       4.540812       2.215318       0.223495      -0.573612      34.496336 0.51744961E+03  0.12257551E+05                                 8.243154                            6.922771       0.794206       2.321021                    0.996262      26.900440      69.021205       0.744470       0.347315      -1.154380      -0.001631       0.001940       0.017741       0.017921      -0.000286       0.003946       0.062070       0.084039      -0.005822      -0.086623       0.040287       0.046336              9.334581       6.104040      -0.326338      -0.246004      12.733525       4.521989       9.166179           0.000001
           68              O      -1.785753       6.990400       3.128935      -0.560688      28.271137 0.47066654E+03  0.10947075E+05                                 7.240453                            6.637985       0.598566       2.233729                    0.998109      27.591971      71.394843       0.750120       0.351067      -1.145102       0.013552      -0.018037      -0.039112       0.045152      -0.038359       0.029501       0.015925       0.030098       0.039936      -0.060326       0.015153       0.045173              7.558415       8.182003       1.121643       2.514666       5.989084      -0.372585       8.504157          -0.000005
           69              O       2.601259      -0.015611       1.381302      -0.612028      37.710118 0.58303207E+03  0.14296330E+05                                 8.923036                            7.442695       0.358170       2.151350                    0.996264      28.480971      75.498960       0.701091       0.356286      -1.141667      -0.026871      -0.008772       0.007350       0.029207       0.002185      -0.042254      -0.012355      -0.048687      -0.099264      -0.065252       0.019856       0.045397             10.348760      11.284426       4.721644      -1.825241      11.732873      -3.011171       8.028982          -0.000002
           70              O       1.619593       6.669384       3.624658      -0.585952      28.493724 0.45685923E+03  0.10542150E+05                                 7.239208                            6.515261       0.788672       2.288611                    0.998351      27.743323      71.392577       0.761810       0.348428      -1.147807      -0.009341      -0.003270      -0.038334       0.039591       0.081704       0.001523       0.016247      -0.020255       0.118894      -0.102799       0.034177       0.068623              7.549832       6.139980      -0.619915      -1.789521       5.872014      -0.467985      10.637503          -0.000006
           71              O       5.627559      -0.291103       1.959365      -0.624253      41.027885 0.63846867E+03  0.16060257E+05                                 9.491848                            7.838219       0.023872       2.036126                    0.996059      29.235895      79.218178       0.674787       0.360850      -1.134850       0.022551      -0.017783       0.028846       0.040705      -0.002153       0.030925      -0.005318      -0.027910      -0.116036      -0.054776       0.019927       0.034850             11.073299      12.703488      -6.145731       1.800825      12.056002      -1.868200       8.460406          -0.000002

******************************************************
Auxiliary information for the entire system
The total spin magnetic moment of the unit cell is   -0.000153
The total net atomic charge of the unit cell is   0.000002
Accuracy of reproducing the electrostatic potential in the unit cell:
  The inner radius (bohr) =    5.0000
  The outer radius (bohr) =   12.0000
  Valid grid points have density less than (e/(bohr^3)) =    0.0001
  The number of valid grid points were=        83107
  The rms potential error without charges in kcal/mol is=      9.99763
  The rms potential error with partial charges in kcal/mol is=      1.24856
  The RRMSE value at monopole order=      0.12489
  The rms potential error with partial charges and cloud penetration in kcal/mol is=      1.24797
  The RRMSE value at monopole order with cloud penetration is=      0.12483
  The rms potential error with partial charges and atomic dipoles in kcal/mol is=      0.52692
  The RRMSE value at dipole order=      0.05270
  The rms potential error with partial charges, atomic dipoles and cloud penetration in kcal/mol is=      0.51959
  The RRMSE value at dipole order with cloud penetration=      0.05197

******************************************************
The electron densities and ab initio electrostatic potential were computed in VASP using the PBE functional and
projector augmented wave method. See the main text of the journal article for a description of computational details.
The atomic charges, dipoles, and quadrupoles were computed with the DDEC6 method as described in
(a) T. A. Manz and N. Gabaldon Limas, RSC Adv. 6 (2016) 47771-47801 DOI: 10.1039/c6ra04656h
(b) N. Gabaldon Limas and T. A. Manz, RSC Adv. 8 (2018) 2678-2707 DOI: 10.1039/c7ra11829e.
For each atom in the material, the electron cloud parameters were fit to the spherically averaged atom-in-material
electron density using radial positions for which this density was between 10^-4 and 10^-2 electrons per cubic bohr.
The polarizabilities, dispersion coefficients, and quantum Drude oscillator (QDO) parameters were fit using the MCLF method.
The magnetic structure of the system was optimized in VASP from the default ferromagnetic initial guess using spin polarization.
The atomic spin moments (ASMs) were computed on this optimized magnetic structure using the DDEC6 partition as inputs
to the method of T. A. Manz and D. S. Sholl, J. Chem. Theory Comput. 7 (2011) 4146-4164 DOI: 10.1021/ct200539n.
The RMSE and RRMSE were computed using a uniform grid with Ewald summation.
