# Supplementary material for: A collection of forcefield precursors for metal–organic frameworks
Source: RSC Adv. 2019 Nov 13;9(63):36492–507. doi: 10.1039/c9ra07327b (PMC9075174; doi:10.1039/c9ra07327b)
Supplement: RA-009-C9RA07327B-s4189 [file RA-009-C9RA07327B-s4189.xyz]

   75
jmolscript: load "" {1 1 1} spacegroup "x,y,z" unitcell [{      8.943600     0.000000     0.000000 }, {     -4.370254     8.383031     0.000000 }, {     -1.011207    -2.456982    18.818361 }]
Cd     4.041807     5.512913    15.445734     0.890000
Cd    -0.479668     0.413136     3.372627     0.890000
Cd     0.000000     0.000000     0.000000     1.087922
H      5.232659    -0.766302    18.107027     0.096567
H      5.781747     1.361479    17.290310     0.109649
H      4.886975     1.137515    16.020071     0.104232
H      3.862916     1.337654    18.673460     0.090431
H      2.355184     1.040981    16.277882     0.111364
H      1.715520     1.206483    17.700550     0.111535
H      2.597451    -0.852819    18.378011     0.098463
H      3.665148    -1.139390    15.750968     0.105696
H      3.820701    -2.199172    16.895125     0.109922
H      3.879134     3.070164    13.577447     0.107202
H      3.038068     2.263315    11.622220     0.130556
H      1.224294     4.191079     9.172069     0.120591
H      1.557917     5.877539    10.875131     0.127840
H      2.425300     6.587940    12.843531     0.105506
H     -1.670520     6.692351     0.711334     0.096567
H     -2.219608     4.564570     1.528051     0.109649
H     -1.324836     4.788534     2.798290     0.104232
H     -0.300777     4.588395     0.144901     0.090431
H      1.206955     4.885068     2.540479     0.111364
H      1.846619     4.719566     1.117811     0.111535
H      0.964688     6.778868     0.440350     0.098463
H     -0.103009     7.065439     3.067393     0.105696
H      4.111692    -0.257810     1.923236     0.109922
H     -0.316995     2.855885     5.240914     0.107202
H      0.524071     3.662734     7.196141     0.130557
H      2.337845     1.734970     9.646292     0.120589
H      2.004222     0.048510     7.943230     0.127841
H      1.136839    -0.661891     5.974830     0.105506
C      6.189879    -1.174335    16.326810     0.644662
C      5.074222    -0.570622    17.160463    -0.106045
C      4.970266     0.940158    16.966634    -0.229275
C      3.758981     1.525341    17.717487    -0.115288
C      2.477155     0.845793    17.220682    -0.223766
C      2.530865    -0.662126    17.418275    -0.088331
C      3.767254    -1.248523    16.708823    -0.218771
C      3.666571     3.029415    17.523658     0.660951
C      1.325003    -1.375973    16.863133     0.627598
C      3.397915     3.645136    13.026069     0.095934
C      2.915357     3.159217    11.842395    -0.184498
C      2.248541     3.995939    10.974868     0.166215
C      1.705631     3.567313     9.666992    -0.140207
C      2.043784     5.285642    11.402045    -0.196246
C      2.550718     5.699424    12.598893     0.108638
C     -2.627740     7.100384     2.491551     0.644661
C     -1.512083     6.496671     1.657898    -0.106045
C     -1.408127     4.985891     1.851727    -0.229274
C     -0.196842     4.400708     1.100874    -0.115288
C      1.084984     5.080256     1.597679    -0.223766
C      1.031274     6.588175     1.400086    -0.088332
C     -0.205115     7.174572     2.109538    -0.218771
C     -0.104432     2.896634     1.294703     0.660951
C      2.237136     7.302022     1.955228     0.627598
C      0.164224     2.280913     5.792292     0.095934
C      0.646782     2.766832     6.975966    -0.184498
C      1.313598     1.930110     7.843493     0.166212
C      1.856508     2.358736     9.151369    -0.140173
C      1.518355     0.640407     7.416316    -0.196247
C      1.011421     0.226625     6.219468     0.108638
N      3.210501     4.911554    13.432546    -0.205960
N      0.351638     1.014495     5.385815    -0.205960
O      6.790261    -2.181115    16.859558    -0.629600
O      6.463409    -0.781193    15.203354    -0.582082
O      0.851450    -1.026391    15.752285    -0.556122
O     -3.480334     5.988282    17.474918    -0.615492
O      3.750332     3.456343    16.359742    -0.596965
O      3.512201     3.718161    18.559985    -0.578877
O      1.142132    -0.275867     1.958803    -0.629600
O     -2.901270     6.707242     3.615007    -0.582082
O      2.710689     6.952440     3.066076    -0.556122
O      7.042473    -0.062233     1.343443    -0.615492
O     -0.188193     2.469706     2.458619    -0.596965
O      0.049938     2.207888     0.258376    -0.578877

The following XYZ coordinates are in angstroms. Other properties are in atomic units.
The sperically averaged electron density of each atom fit to a function of the form exp(a - br)
eigen_1, eigen_2 and eigen_3 are the three eigenvalues of traceless quadrupole moment tensor
  atom number  atomic symbol              X              Y              Z     net charge C6 coefficient C8 coefficient C10 coefficient fluctuating dipole atomic polarizability isotropic forcefield polarizability              a              b squared Pearson coefficient          <r^3>          <r^4>         wp_QDO          m_QDO          q_QDO       dipole_x       dipole_y       dipole_z         dipole            Qxy            Qxz            Qyz     Q(x^2-y^2)  Q(3z^2 - R^2)        eigen_1        eigen_2        eigen_3 static polarizability      alpha(xx)      alpha(xy)      alpha(xz)      alpha(yy)      alpha(yz)      alpha(zz) atomic spin moment
            1             Cd       4.041807       5.512913      15.445734       0.890000     156.014566 0.39731059E+04  0.14815778E+06                                22.136966                           19.551368       0.823070       1.963633                    0.998617      78.899401     211.637171       0.455257       0.360791      -1.209129       0.014656      -0.013790       0.070024       0.072859      -0.059885      -0.046485      -0.002030       0.008224      -0.387195      -0.140666       0.011843       0.128824             25.638052      23.046155       3.963157       5.229155      24.237008       7.321422      29.630994           0.000004
            2             Cd      -0.479668       0.413136       3.372627       0.890000     156.014585 0.39731065E+04  0.14815781E+06                                22.136968                           19.551370       0.823069       1.963633                    0.998617      78.899403     211.637184       0.455257       0.360791      -1.209129      -0.014656       0.013790      -0.070024       0.072859      -0.059885      -0.046485      -0.002030       0.008224      -0.387195      -0.140666       0.011843       0.128824             25.638055      23.046157       3.963157       5.229156      24.237008       7.321423      29.631000           0.000004
            3             Cd       0.000000       0.000000       0.000000       1.087922     151.680559 0.37224403E+04  0.13637718E+06                                22.772136                           20.030413       0.566707       1.928524                    0.998483      73.830748     195.406896       0.413627       0.404188      -1.176916       0.000000      -0.000000       0.000000       0.000000      -0.006095      -0.009623      -0.031555       0.000949      -0.061905      -0.042856       0.013211       0.029646             26.531028      25.891699      -0.688160      -0.086791      29.034822       0.255554      24.666564           0.000005
            4              H       5.232659      -0.766302      18.107027       0.096567       1.058979 0.85873886E+01  0.86446255E+02                                 1.760794                            1.744379      -1.156312       2.321372                    0.993754       3.835295      11.137712       0.457899       1.328776      -0.697133       0.002794      -0.003998       0.037398       0.037715       0.000864       0.002862       0.001661      -0.003271       0.018581      -0.005489      -0.001789       0.007277              1.780058       1.709058      -0.092307       0.210380       1.679836      -0.164534       1.951279          -0.000001
            5              H       5.781747       1.361479      17.290310       0.109649       1.102721 0.84380721E+01  0.83592418E+02                                 1.745368                            1.682438      -0.680982       2.543933                    0.999145       3.473362       9.632704       0.491492       1.257958      -0.715021       0.023126       0.010117       0.012837       0.028319       0.003870       0.001333       0.004276       0.001875      -0.011436      -0.006406      -0.000802       0.007208              1.797106       2.171042       0.311919       0.344204       1.697165       0.191733       1.523110          -0.000001
            6              H       4.886975       1.137515      16.020071       0.104232       1.287124 0.10974653E+02  0.11619675E+03                                 1.921124                            1.904361      -1.372469       2.208734                    0.992766       3.914541      11.252215       0.466835       1.239194      -0.717147      -0.006609       0.000830      -0.022571       0.023533       0.004167       0.003373      -0.003476       0.004673       0.015964      -0.008996       0.001887       0.007109              1.926222       1.695047      -0.111363       0.073438       1.842043      -0.171742       2.241577          -0.000001
            7              H       3.862916       1.337654      18.673460       0.090431       1.183144 0.99356504E+01  0.10214052E+03                                 1.798247                            1.799451      -0.899235       2.433681                    0.997226       3.645401      10.170905       0.487517       1.222123      -0.722964       0.003277      -0.011380       0.031469       0.033624      -0.000021      -0.000015      -0.003038       0.005115       0.014337      -0.005818       0.000168       0.005650              1.802595       1.695097       0.007235       0.134397       1.745074       0.000237       1.967615          -0.000001
            8              H       2.355184       1.040981      16.277882       0.111364       1.226994 0.10440252E+02  0.10891414E+03                                 1.856312                            1.856485      -1.152601       2.320739                    0.994645       3.706374      10.495241       0.474274       1.237951      -0.718997       0.000631       0.001861      -0.024497       0.024576      -0.004045      -0.000561      -0.002732       0.000827       0.012584      -0.006705       0.001406       0.005299              1.849367       1.665928       0.046286       0.088399       1.762806      -0.158911       2.119366          -0.000000
            9              H       1.715520       1.206483      17.700550       0.111535       1.029953 0.77057935E+01  0.74613271E+02                                 1.663562                            1.603626      -0.648465       2.559657                    0.999610       3.407126       9.336846       0.505461       1.251468      -0.716059      -0.021460       0.009602       0.015793       0.028322      -0.004683      -0.003740       0.001718       0.001881      -0.010997      -0.005421      -0.002561       0.007982              1.707612       2.031991      -0.243570      -0.396337       1.583388       0.202895       1.507456          -0.000001
           10              H       2.597451      -0.852819      18.378011       0.098463       1.042337 0.84487253E+01  0.83550378E+02                                 1.665034                            1.670547      -0.673576       2.546263                    0.999439       3.469465       9.548309       0.500025       1.238675      -0.719283       0.004952      -0.004470       0.036023       0.036635      -0.001703      -0.001804      -0.001672      -0.004402       0.017656      -0.006151      -0.000300       0.006451              1.664871       1.561896       0.044720      -0.014934       1.607004      -0.172138       1.825713          -0.000001
           11              H       3.665148      -1.139390      15.750968       0.105696       1.314812 0.11460540E+02  0.12223212E+03                                 1.945598                            1.948549      -1.106652       2.340979                    0.995276       3.729081      10.635579       0.462250       1.242365      -0.719212      -0.001755       0.010094      -0.022587       0.024802      -0.000932       0.000639       0.000136      -0.005295       0.010935      -0.004680       0.000984       0.003696              1.929624       1.836852      -0.006855       0.055150       1.647209      -0.050144       2.304810          -0.000000
           12              H       3.820701      -2.199172      16.895125       0.109922       1.163988 0.92114156E+01  0.92781110E+02                                 1.777650                            1.734841      -0.703855       2.531161                    0.999361       3.439946       9.453767       0.496305       1.225249      -0.723587       0.003777      -0.026605       0.012058       0.029453      -0.001182      -0.000946      -0.002149      -0.008756      -0.011938      -0.004949      -0.001951       0.006900              1.807978       1.622291      -0.050263      -0.005947       2.356762      -0.213368       1.444881          -0.000001
           13              H       3.879134       3.070164      13.577447       0.107202       1.194432 0.82360952E+01  0.80363467E+02                                 1.778718                            1.616295      -0.879506       2.467756                    0.999100       3.286529       8.780529       0.527737       1.189464      -0.731734       0.023744      -0.034533       0.027510       0.050131      -0.009623       0.011472       0.001502      -0.018227      -0.022959      -0.019832       0.002270       0.017563              1.870307       1.650545      -0.337190       0.452729       1.801629      -0.451156       2.158747          -0.000000
           14              H       3.038068       2.263315      11.622220       0.130556       1.024695 0.72147728E+01  0.67595145E+02                                 1.554141                            1.476607      -0.810088       2.504890                    0.999609       3.052875       7.798110       0.576866       1.133283      -0.746237       0.002097      -0.034364      -0.004677       0.034744      -0.006197       0.009080      -0.000107      -0.022873       0.001458      -0.017561       0.004247       0.013314              1.568731       1.253345      -0.075103       0.073086       1.891992       0.225874       1.560855           0.000001
           15              H       1.224294       4.191079       9.172069       0.120591       1.105629 0.82015772E+01  0.79789338E+02                                 1.672755                            1.600647      -0.929978       2.445151                    0.998460       3.264515       8.654327       0.537445       1.171453      -0.735943      -0.018003       0.020318      -0.020997       0.034319      -0.005815       0.006334      -0.000362      -0.009745       0.005071      -0.010995       0.002451       0.008544              1.702523       1.493062      -0.179626       0.309485       1.683385      -0.085716       1.931120           0.000001
           16              H       1.557917       5.877539      10.875131       0.127840       1.049998 0.73714329E+01  0.69137147E+02                                 1.553529                            1.472646      -0.825387       2.495325                    0.999595       3.034670       7.647705       0.591930       1.103256      -0.754497      -0.020451       0.022357      -0.017152       0.034817      -0.008308       0.010728       0.003318      -0.018979       0.006132      -0.019477       0.007791       0.011686              1.569111       1.427576      -0.242277       0.260550       1.617647      -0.216615       1.662109           0.000002
           17              H       2.425300       6.587940      12.843531       0.105506       1.272920 0.89799587E+01  0.89367904E+02                                 1.842121                            1.677895      -1.020408       2.398578                    0.997856       3.353246       8.992089       0.523495       1.175672      -0.735255      -0.008629       0.048422       0.010212       0.050233      -0.005108       0.010401      -0.003653      -0.024939      -0.026883      -0.018910      -0.000298       0.019208              1.915747       1.431239      -0.149970      -0.034748       2.488768       0.482330       1.827232           0.000001
           18              H      -1.670520       6.692351       0.711334       0.096567       1.058979 0.85873892E+01  0.86446265E+02                                 1.760794                            1.744379      -1.156312       2.321372                    0.993754       3.835295      11.137713       0.457899       1.328776      -0.697133      -0.002794       0.003998      -0.037398       0.037715       0.000864       0.002862       0.001661      -0.003271       0.018581      -0.005489      -0.001789       0.007277              1.780058       1.709059      -0.092307       0.210380       1.679836      -0.164534       1.951279          -0.000001
           19              H      -2.219608       4.564570       1.528051       0.109649       1.102721 0.84380787E+01  0.83592503E+02                                 1.745369                            1.682439      -0.680982       2.543933                    0.999145       3.473363       9.632709       0.491491       1.257959      -0.715021      -0.023126      -0.010117      -0.012837       0.028319       0.003870       0.001333       0.004276       0.001875      -0.011436      -0.006406      -0.000802       0.007208              1.797107       2.171044       0.311919       0.344205       1.697166       0.191733       1.523111          -0.000001
           20              H      -1.324836       4.788534       2.798290       0.104232       1.287125 0.10974653E+02  0.11619676E+03                                 1.921124                            1.904361      -1.372468       2.208735                    0.992766       3.914541      11.252214       0.466835       1.239193      -0.717147       0.006609      -0.000830       0.022571       0.023533       0.004167       0.003373      -0.003476       0.004673       0.015964      -0.008996       0.001887       0.007109              1.926222       1.695046      -0.111363       0.073438       1.842042      -0.171742       2.241577          -0.000001
           21              H      -0.300777       4.588395       0.144901       0.090431       1.183144 0.99356489E+01  0.10214050E+03                                 1.798247                            1.799451      -0.899235       2.433682                    0.997226       3.645401      10.170905       0.487517       1.222123      -0.722964      -0.003277       0.011380      -0.031469       0.033624      -0.000021      -0.000015      -0.003038       0.005115       0.014337      -0.005818       0.000168       0.005650              1.802595       1.695097       0.007235       0.134397       1.745074       0.000237       1.967615          -0.000001
           22              H       1.206955       4.885068       2.540479       0.111364       1.226993 0.10440241E+02  0.10891399E+03                                 1.856310                            1.856484      -1.152601       2.320739                    0.994645       3.706372      10.495230       0.474275       1.237950      -0.718997      -0.000631      -0.001861       0.024497       0.024576      -0.004045      -0.000561      -0.002732       0.000827       0.012584      -0.006705       0.001406       0.005299              1.849365       1.665927       0.046286       0.088399       1.762804      -0.158911       2.119364          -0.000000
           23              H       1.846619       4.719566       1.117811       0.111535       1.029953 0.77057901E+01  0.74613232E+02                                 1.663562                            1.603626      -0.648465       2.559657                    0.999610       3.407125       9.336844       0.505461       1.251469      -0.716059       0.021460      -0.009602      -0.015793       0.028322      -0.004683      -0.003740       0.001718       0.001881      -0.010997      -0.005421      -0.002561       0.007982              1.707612       2.031991      -0.243570      -0.396337       1.583388       0.202895       1.507456          -0.000001
           24              H       0.964688       6.778868       0.440350       0.098463       1.042337 0.84487286E+01  0.83550415E+02                                 1.665034                            1.670547      -0.673577       2.546263                    0.999439       3.469466       9.548311       0.500025       1.238674      -0.719283      -0.004952       0.004470      -0.036023       0.036635      -0.001703      -0.001804      -0.001672      -0.004402       0.017656      -0.006151      -0.000300       0.006451              1.664871       1.561896       0.044720      -0.014934       1.607004      -0.172138       1.825713          -0.000001
           25              H      -0.103009       7.065439       3.067393       0.105696       1.314813 0.11460553E+02  0.12223229E+03                                 1.945599                            1.948551      -1.106653       2.340979                    0.995276       3.729083      10.635587       0.462250       1.242365      -0.719212       0.001755      -0.010094       0.022587       0.024802      -0.000932       0.000639       0.000136      -0.005295       0.010934      -0.004680       0.000984       0.003696              1.929625       1.836853      -0.006855       0.055150       1.647210      -0.050144       2.304811          -0.000000
           26              H       4.111692      -0.257810       1.923236       0.109922       1.163988 0.92114156E+01  0.92781110E+02                                 1.777650                            1.734841      -0.703855       2.531161                    0.999361       3.439946       9.453767       0.496305       1.225249      -0.723587      -0.003777       0.026605      -0.012058       0.029453      -0.001182      -0.000946      -0.002149      -0.008756      -0.011938      -0.004949      -0.001951       0.006900              1.807978       1.622291      -0.050263      -0.005947       2.356762      -0.213368       1.444881          -0.000001
           27              H      -0.316995       2.855885       5.240914       0.107202       1.194433 0.82361042E+01  0.80363572E+02                                 1.778719                            1.616295      -0.879507       2.467756                    0.999100       3.286531       8.780534       0.527737       1.189463      -0.731735      -0.023744       0.034533      -0.027510       0.050131      -0.009623       0.011472       0.001502      -0.018227      -0.022959      -0.019832       0.002270       0.017563              1.870307       1.650545      -0.337190       0.452729       1.801630      -0.451157       2.158748          -0.000000
           28              H       0.524071       3.662734       7.196141       0.130557       1.024692 0.72147420E+01  0.67594772E+02                                 1.554136                            1.476602      -0.810086       2.504891                    0.999609       3.052871       7.798090       0.576868       1.133281      -0.746237      -0.002097       0.034364       0.004677       0.034744      -0.006197       0.009080      -0.000107      -0.022873       0.001458      -0.017561       0.004247       0.013314              1.568726       1.253342      -0.075103       0.073086       1.891986       0.225873       1.560850           0.000001
           29              H       2.337845       1.734970       9.646292       0.120589       1.105651 0.82017764E+01  0.79791741E+02                                 1.672776                            1.600664      -0.929992       2.445142                    0.998460       3.264542       8.654417       0.537443       1.171450      -0.735943       0.018003      -0.020318       0.020997       0.034319      -0.005815       0.006335      -0.000361      -0.009745       0.005071      -0.010995       0.002452       0.008544              1.702544       1.493080      -0.179632       0.309493       1.683406      -0.085721       1.931145           0.000001
           30              H       2.004222       0.048510       7.943230       0.127841       1.050000 0.73714496E+01  0.69137350E+02                                 1.553531                            1.472648      -0.825389       2.495324                    0.999595       3.034673       7.647718       0.591929       1.103256      -0.754497       0.020451      -0.022357       0.017152       0.034817      -0.008308       0.010728       0.003318      -0.018979       0.006132      -0.019477       0.007791       0.011686              1.569113       1.427578      -0.242277       0.260550       1.617649      -0.216616       1.662112           0.000002
           31              H       1.136839      -0.661891       5.974830       0.105506       1.272918 0.89799445E+01  0.89367726E+02                                 1.842120                            1.677893      -1.020408       2.398578                    0.997856       3.353244       8.992081       0.523495       1.175672      -0.735255       0.008629      -0.048422      -0.010212       0.050233      -0.005108       0.010401      -0.003653      -0.024939      -0.026883      -0.018910      -0.000298       0.019208              1.915744       1.431238      -0.149970      -0.034748       2.488765       0.482329       1.827230           0.000001
           32              C       6.189879      -1.174335      16.326810       0.644662      21.397580 0.24448707E+03  0.50542844E+04                                 7.286760                            5.659346      -0.246231       1.991421                    0.999047      21.959227      62.233233       0.603107       0.491256      -1.005614       0.046425      -0.035602      -0.013568       0.060057       0.073535       0.051452       0.034908      -0.010295      -0.165060      -0.080747      -0.041358       0.122106              8.608810      10.291693      -4.166931      -1.745910       7.930313      -0.296612       7.604423           0.000002
           33              C       5.074222      -0.570622      17.160463      -0.106045      31.056024 0.45853113E+03  0.10955643E+05                                 8.822305                            7.216431      -0.421998       1.882535                    0.996476      28.483925      83.321402       0.601907       0.425900      -1.055224      -0.083622       0.047979      -0.014346       0.097470       0.011523       0.015929      -0.005548      -0.016088      -0.070266      -0.032699       0.006784       0.025915             10.799742      13.921386      -2.820741      -0.626428      12.052450       0.932969       6.425391          -0.000001
           34              C       4.970266       0.940158      16.966634      -0.229275      27.854252 0.44481011E+03  0.10620826E+05                                 8.214935                            7.114698      -0.345601       1.868345                    0.998337      30.921349      92.494251       0.601109       0.426746      -1.047408      -0.059829      -0.054847       0.048854       0.094733       0.005425      -0.007226       0.008935       0.008234      -0.084486      -0.031524       0.010477       0.021047              9.495390       9.796968      -2.298618      -0.351445      12.667901       0.831855       6.021302          -0.000001
           35              C       3.758981       1.525341      17.717487      -0.115288      30.972857 0.44975327E+03  0.10644230E+05                                 8.654123                            7.030997      -0.290884       1.918104                    0.997770      28.148792      80.708496       0.627878       0.412184      -1.068881      -0.002250      -0.084093      -0.055630       0.100853       0.004295      -0.001926       0.014938       0.042198      -0.006233      -0.028934       0.006355       0.022580             10.738383      10.041232      -0.018313      -0.071185      16.094623       1.294091       6.079294          -0.000001
           36              C       2.477155       0.845793      17.220682      -0.223766      27.459629 0.43363088E+03  0.10263668E+05                                 8.091126                            6.993459      -0.221424       1.913643                    0.998082      30.276078      89.467600       0.611827       0.422956      -1.052258       0.075630      -0.048059       0.031600       0.095017      -0.005595       0.002138       0.003721       0.006474      -0.094594      -0.031977       0.009748       0.022230              9.383249       9.981782       2.274934       0.018530      12.548831       0.603802       5.619134          -0.000001
           37              C       2.530865      -0.662126      17.418275      -0.088331      30.152291 0.43564758E+03  0.10241477E+05                                 8.587777                            6.987681      -0.232457       1.948212                    0.997832      27.626300      79.270779       0.619893       0.420303      -1.062342       0.073822       0.053825      -0.032057       0.096822      -0.014040      -0.015314      -0.008478      -0.015982      -0.027469      -0.027910       0.007170       0.020739             10.632236      13.976419       3.199674      -0.201975      12.052644       0.470630       5.867646          -0.000002
           38              C       3.767254      -1.248523      16.708823      -0.218771      26.290999 0.42564338E+03  0.10034049E+05                                 7.831707                            6.900262      -0.181189       1.927859                    0.997530      30.239686      89.358955       0.619383       0.419485      -1.053781       0.005710       0.079881       0.063876       0.102439      -0.005218      -0.005635       0.007903      -0.009979      -0.066410      -0.024396       0.003982       0.020414              8.918202      13.350103       0.228623      -0.503848       7.695868       0.343326       5.708637          -0.000002
           39              C       3.666571       3.029415      17.523658       0.660951      21.184201 0.23213345E+03  0.47199874E+04                                 7.144844                            5.456893      -0.077974       2.051654                    0.999438      21.305425      59.178395       0.626208       0.481044      -1.014573      -0.006667       0.058279      -0.013001       0.060083       0.010564       0.021148       0.006502       0.181864      -0.164270      -0.067007      -0.054536       0.121543              8.548790       4.294815      -0.497401      -0.293418      13.692177       0.625850       7.659379           0.000001
           40              C       1.325003      -1.375973      16.863133       0.627598      22.183988 0.25221822E+03  0.52454956E+04                                 7.436130                            5.708676      -0.237841       1.987491                    0.999057      22.164457      62.637990       0.607814       0.484536      -1.010883      -0.043240      -0.023678      -0.014106       0.051276      -0.075999      -0.055446       0.034689      -0.005248      -0.089182      -0.073840      -0.044529       0.118369              9.048563      11.874203       4.792792       1.356224       8.741847      -0.738467       6.529639           0.000002
           41              C       3.397915       3.645136      13.026069       0.095934      26.739079 0.31327486E+03  0.67838206E+04                                 7.802864                            5.915270       0.216565       2.088337                    0.999779      25.435161      70.111712       0.675309       0.418846      -1.062961      -0.033979       0.037778       0.006702       0.051251      -0.006289      -0.019694      -0.027402       0.014475      -0.064959      -0.045520       0.017440       0.028079              9.164621       5.754668      -0.767468       3.245791       8.822043       1.512032      12.917153           0.000001
           42              C       2.915357       3.159217      11.842395      -0.184498      32.684956 0.40894057E+03  0.94431673E+04                                 8.853695                            6.727991       0.237593       2.056306                    0.999717      28.784027      81.304362       0.639009       0.415090      -1.067875      -0.015369      -0.005461       0.012361       0.020465      -0.004291      -0.005862       0.006722      -0.042056      -0.022276      -0.020067      -0.006684       0.026751             10.627480       6.620469      -0.341099       4.457419       8.766339       1.782893      16.495631           0.000003
           43              C       2.248541       3.995939      10.974868       0.166215      35.651735 0.37096426E+03  0.83358231E+04                                 9.570037                            6.470490      -0.124736       1.983071                    0.999197      25.206723      69.573774       0.644045       0.423227      -1.065790      -0.009284      -0.009738      -0.012536       0.018390       0.000689       0.008321       0.008129      -0.006739       0.043653      -0.013519      -0.006235       0.019754             13.063424       6.953574       0.447923       5.071645      11.095904       5.475840      21.140793           0.000000
           44              C       1.705631       3.567313       9.666992      -0.140207      40.858356 0.41844076E+03  0.97266472E+04                                10.383026                            6.799282       0.166375       2.025940                    0.999706      29.100677      82.705959       0.635995       0.414308      -1.067448       0.004838       0.010518       0.020568       0.023602      -0.003646      -0.001273      -0.020408       0.012493       0.006809      -0.023984       0.005448       0.018537             14.661190       7.220135       1.432953       4.962709      12.757497       8.851681      24.005938           0.000003
           45              C       2.043784       5.285642      11.402045      -0.196246      32.979273 0.40618439E+03  0.93542036E+04                                 8.855295                            6.666680       0.291467       2.068283                    0.999793      28.862174      81.146221       0.648179       0.410324      -1.072047      -0.010458       0.004470       0.015174       0.018963      -0.015606       0.012002      -0.015822      -0.003434       0.014537      -0.018365      -0.010955       0.029321             10.486071       6.044341      -0.295763       2.979563      10.742269       3.942947      14.671602           0.000003
           46              C       2.550718       5.699424      12.598893       0.108638      26.043237 0.30389478E+03  0.65397207E+04                                 7.677700                            5.836843       0.141219       2.065933                    0.999736      25.306216      69.846818       0.677027       0.420401      -1.060540       0.005271      -0.045818       0.019917       0.050237       0.006475      -0.033708      -0.012121       0.006842      -0.099097      -0.050464       0.009575       0.040889              8.934086       5.462506      -0.689988       2.722274       8.967783       2.142549      12.371970           0.000001
           47              C      -2.627740       7.100384       2.491551       0.644661      21.397582 0.24448711E+03  0.50542853E+04                                 7.286761                            5.659347      -0.246231       1.991421                    0.999047      21.959228      62.233237       0.603107       0.491256      -1.005614      -0.046425       0.035602       0.013568       0.060057       0.073535       0.051452       0.034908      -0.010295      -0.165060      -0.080747      -0.041358       0.122106              8.608811      10.291694      -4.166932      -1.745910       7.930313      -0.296612       7.604424           0.000002
           48              C      -1.512083       6.496671       1.657898      -0.106045      31.056016 0.45853100E+03  0.10955639E+05                                 8.822303                            7.216430      -0.421997       1.882535                    0.996476      28.483920      83.321382       0.601907       0.425900      -1.055224       0.083622      -0.047979       0.014346       0.097470       0.011523       0.015929      -0.005548      -0.016088      -0.070266      -0.032699       0.006784       0.025915             10.799740      13.921382      -2.820740      -0.626428      12.052447       0.932968       6.425390          -0.000001
           49              C      -1.408127       4.985891       1.851727      -0.229274      27.854248 0.44481002E+03  0.10620823E+05                                 8.214933                            7.114696      -0.345600       1.868345                    0.998337      30.921346      92.494235       0.601109       0.426746      -1.047408       0.059829       0.054847      -0.048854       0.094733       0.005425      -0.007226       0.008935       0.008234      -0.084486      -0.031524       0.010477       0.021047              9.495388       9.796966      -2.298616      -0.351445      12.667897       0.831855       6.021301          -0.000001
           50              C      -0.196842       4.400708       1.100874      -0.115288      30.972862 0.44975337E+03  0.10644233E+05                                 8.654125                            7.030998      -0.290884       1.918104                    0.997770      28.148796      80.708516       0.627878       0.412184      -1.068881       0.002250       0.084093       0.055630       0.100853       0.004295      -0.001926       0.014938       0.042198      -0.006233      -0.028934       0.006355       0.022580             10.738385      10.041234      -0.018313      -0.071185      16.094628       1.294091       6.079295          -0.000001
           51              C       1.084984       5.080256       1.597679      -0.223766      27.459632 0.43363094E+03  0.10263669E+05                                 8.091126                            6.993459      -0.221424       1.913643                    0.998082      30.276078      89.467594       0.611827       0.422956      -1.052258      -0.075630       0.048059      -0.031600       0.095017      -0.005595       0.002138       0.003721       0.006474      -0.094594      -0.031977       0.009748       0.022230              9.383249       9.981782       2.274934       0.018530      12.548832       0.603802       5.619133          -0.000001
           52              C       1.031274       6.588175       1.400086      -0.088332      30.152289 0.43564755E+03  0.10241476E+05                                 8.587778                            6.987681      -0.232457       1.948212                    0.997832      27.626300      79.270781       0.619893       0.420303      -1.062342      -0.073823      -0.053825       0.032057       0.096822      -0.014040      -0.015314      -0.008478      -0.015982      -0.027469      -0.027910       0.007170       0.020739             10.632237      13.976419       3.199674      -0.201975      12.052644       0.470631       5.867646          -0.000002
           53              C      -0.205115       7.174572       2.109538      -0.218771      26.290997 0.42564334E+03  0.10034048E+05                                 7.831706                            6.900261      -0.181188       1.927859                    0.997530      30.239686      89.358953       0.619383       0.419485      -1.053781      -0.005710      -0.079881      -0.063876       0.102439      -0.005218      -0.005635       0.007903      -0.009979      -0.066410      -0.024396       0.003982       0.020414              8.918201      13.350100       0.228623      -0.503848       7.695867       0.343325       5.708637          -0.000002
           54              C      -0.104432       2.896634       1.294703       0.660951      21.184200 0.23213343E+03  0.47199869E+04                                 7.144844                            5.456892      -0.077974       2.051654                    0.999438      21.305424      59.178390       0.626208       0.481043      -1.014573       0.006667      -0.058279       0.013001       0.060083       0.010564       0.021148       0.006502       0.181864      -0.164270      -0.067007      -0.054536       0.121543              8.548789       4.294815      -0.497401      -0.293418      13.692175       0.625850       7.659378           0.000001
           55              C       2.237136       7.302022       1.955228       0.627598      22.183990 0.25221825E+03  0.52454963E+04                                 7.436130                            5.708676      -0.237841       1.987491                    0.999057      22.164457      62.637986       0.607814       0.484535      -1.010883       0.043240       0.023678       0.014106       0.051276      -0.075999      -0.055446       0.034689      -0.005248      -0.089182      -0.073840      -0.044529       0.118369              9.048563      11.874202       4.792791       1.356224       8.741847      -0.738467       6.529639           0.000002
           56              C       0.164224       2.280913       5.792292       0.095934      26.739081 0.31327488E+03  0.67838214E+04                                 7.802865                            5.915270       0.216565       2.088337                    0.999779      25.435163      70.111723       0.675309       0.418847      -1.062960       0.033979      -0.037778      -0.006702       0.051251      -0.006289      -0.019694      -0.027403       0.014475      -0.064959      -0.045520       0.017441       0.028079              9.164623       5.754670      -0.767469       3.245792       8.822043       1.512030      12.917155           0.000001
           57              C       0.646782       2.766832       6.975966      -0.184498      32.684963 0.40894065E+03  0.94431696E+04                                 8.853698                            6.727993       0.237592       2.056305                    0.999717      28.784028      81.304370       0.639008       0.415090      -1.067875       0.015369       0.005461      -0.012361       0.020465      -0.004291      -0.005863       0.006722      -0.042056      -0.022276      -0.020067      -0.006684       0.026751             10.627484       6.620471      -0.341100       4.457419       8.766344       1.782895      16.495636           0.000003
           58              C       1.313598       1.930110       7.843493       0.166212      35.651919 0.37096658E+03  0.83358883E+04                                 9.570072                            6.470512      -0.124740       1.983069                    0.999197      25.206797      69.574037       0.644043       0.423227      -1.065789       0.009284       0.009738       0.012535       0.018389       0.000689       0.008321       0.008129      -0.006740       0.043652      -0.013520      -0.006235       0.019754             13.063480       6.953601       0.447929       5.071671      11.095944       5.475870      21.140895           0.000000
           59              C       1.856508       2.358736       9.151369      -0.140173      40.856987 0.41842585E+03  0.97262058E+04                                10.382754                            6.799126       0.166415       2.025958                    0.999706      29.100217      82.704017       0.636008       0.414304      -1.067452      -0.004839      -0.010516      -0.020567       0.023601      -0.003646      -0.001271      -0.020406       0.012491       0.006811      -0.023983       0.005446       0.018536             14.660759       7.219957       1.432881       4.962558      12.757154       8.851353      24.005167           0.000003
           60              C       1.518355       0.640407       7.416316      -0.196247      32.979317 0.40618539E+03  0.93542341E+04                                 8.855306                            6.666692       0.291461       2.068281                    0.999793      28.862215      81.146414       0.648178       0.410325      -1.072046       0.010458      -0.004470      -0.015174       0.018963      -0.015606       0.012002      -0.015823      -0.003434       0.014534      -0.018365      -0.010956       0.029321             10.486076       6.044348      -0.295768       2.979565      10.742273       3.942937      14.671606           0.000003
           61              C       1.011421       0.226625       6.219468       0.108638      26.043223 0.30389463E+03  0.65397165E+04                                 7.677697                            5.836842       0.141220       2.065934                    0.999736      25.306208      69.846791       0.677027       0.420401      -1.060540      -0.005271       0.045818      -0.019917       0.050237       0.006475      -0.033708      -0.012121       0.006842      -0.099097      -0.050464       0.009575       0.040889              8.934081       5.462504      -0.689988       2.722273       8.967777       2.142545      12.371962           0.000001
           62              N       3.210501       4.911554      13.432546      -0.205960      33.550743 0.46075249E+03  0.10741019E+05                                 8.567993                            6.855823       0.248714       2.116305                    0.999140      26.610131      70.667770       0.686824       0.382545      -1.112287      -0.080731      -0.055515      -0.116680       0.152361      -0.032281      -0.028686      -0.038839      -0.056511      -0.132450      -0.078716       0.007950       0.070767              9.776364       6.246713      -1.242257       2.865327      10.297698       1.435023      12.784682           0.000000
           63              N       0.351638       1.014495       5.385815      -0.205960      33.550743 0.46075251E+03  0.10741019E+05                                 8.567993                            6.855823       0.248714       2.116305                    0.999140      26.610131      70.667770       0.686824       0.382545      -1.112287       0.080731       0.055515       0.116680       0.152361      -0.032281      -0.028686      -0.038839      -0.056511      -0.132449      -0.078716       0.007950       0.070767              9.776365       6.246714      -1.242257       2.865328      10.297697       1.435022      12.784684           0.000000
           64              O       6.790261      -2.181115      16.859558      -0.629600      40.778691 0.64029640E+03  0.16108225E+05                                 9.452948                            7.839500       0.048861       2.044795                    0.995912      29.241992      79.086795       0.676414       0.359937      -1.136240      -0.022480       0.016536      -0.025359       0.037708      -0.010128       0.027970      -0.006511      -0.026736      -0.108283      -0.050338       0.011652       0.038686             11.111498      12.707850      -6.162614       1.744862      12.336864      -1.959037       8.289779           0.000000
           65              O       6.463409      -0.781193      15.203354      -0.582082      28.158235 0.45012462E+03  0.10349124E+05                                 7.181248                            6.466177       0.787494       2.290895                    0.998262      27.603387      70.923170       0.764789       0.348332      -1.147789       0.011460       0.005228       0.038940       0.040926       0.082064       0.000376       0.018124      -0.005240       0.097246      -0.099477       0.028852       0.070625              7.481859       6.305359      -0.654503      -1.915628       5.871968      -0.445377      10.268251          -0.000000
           66              O       0.851450      -1.026391      15.752285      -0.556122      28.462791 0.47486642E+03  0.11075762E+05                                 7.298429                            6.686067       0.556755       2.221558                    0.997794      27.598729      71.648603       0.743880       0.353022      -1.142849      -0.017672       0.017018       0.042604       0.049163      -0.038190       0.031090       0.019349       0.030167       0.037071      -0.062650       0.017265       0.045386              7.661120       8.521845       1.159351       2.656308       6.151088      -0.297808       8.310427           0.000001
           67              O      -3.480334       5.988282      17.474918      -0.615492      38.000883 0.59063803E+03  0.14531128E+05                                 8.960399                            7.491411       0.376789       2.154213                    0.996496      28.635562      76.057275       0.698701       0.356317      -1.141541       0.024567       0.007092      -0.005815       0.026223      -0.002432      -0.045562      -0.019275      -0.057434      -0.094653      -0.071117       0.020350       0.050768             10.486853      11.489226       4.881114      -1.800674      12.112419      -2.950120       7.858913          -0.000001
           68              O       3.750332       3.456343      16.359742      -0.596965      35.008741 0.54564375E+03  0.13136605E+05                                 8.379624                            7.169668       0.420131       2.179825                    0.996573      27.828513      72.678673       0.720132       0.353281      -1.146098      -0.012129       0.010878       0.043465       0.046418       0.011622       0.000941      -0.059826       0.058698       0.019284      -0.076955       0.025595       0.051360              9.215633       5.229946      -0.043072      -0.016989      11.460968      -4.001505      10.955985          -0.000002
           69              O       3.512201       3.718161      18.559985      -0.578877      34.908305 0.52443721E+03  0.12461130E+05                                 8.303960                            6.964635       0.806321       2.323372                    0.996170      26.987207      69.283026       0.743203       0.346844      -1.155112       0.001245      -0.001990      -0.020541       0.020674       0.000824       0.004339       0.064846       0.086878      -0.001057      -0.090137       0.040822       0.049315              9.481421       6.202110      -0.614218      -0.479887      13.192639       4.560812       9.049514           0.000000
           70              O       1.142132      -0.275867       1.958803      -0.629600      40.778683 0.64029626E+03  0.16108221E+05                                 9.452947                            7.839499       0.048861       2.044795                    0.995912      29.241990      79.086785       0.676414       0.359937      -1.136240       0.022480      -0.016536       0.025359       0.037708      -0.010128       0.027970      -0.006511      -0.026737      -0.108283      -0.050338       0.011652       0.038686             11.111495      12.707847      -6.162613       1.744862      12.336862      -1.959036       8.289778          -0.000000
           71              O      -2.901270       6.707242       3.615007      -0.582082      28.158223 0.45012437E+03  0.10349117E+05                                 7.181245                            6.466175       0.787494       2.290895                    0.998262      27.603384      70.923154       0.764789       0.348332      -1.147789      -0.011460      -0.005228      -0.038940       0.040927       0.082064       0.000376       0.018124      -0.005240       0.097245      -0.099477       0.028852       0.070625              7.481856       6.305357      -0.654502      -1.915627       5.871966      -0.445377      10.268247          -0.000001
           72              O       2.710689       6.952440       3.066076      -0.556122      28.462770 0.47486599E+03  0.11075749E+05                                 7.298425                            6.686064       0.556756       2.221558                    0.997794      27.598721      71.648569       0.743880       0.353022      -1.142849       0.017672      -0.017018      -0.042604       0.049163      -0.038190       0.031090       0.019348       0.030167       0.037071      -0.062650       0.017265       0.045386              7.661115       8.521839       1.159350       2.656306       6.151084      -0.297808       8.310423           0.000001
           73              O       7.042473      -0.062233       1.343443      -0.615492      38.000886 0.59063809E+03  0.14531130E+05                                 8.960400                            7.491411       0.376788       2.154213                    0.996496      28.635563      76.057280       0.698701       0.356317      -1.141541      -0.024567      -0.007092       0.005815       0.026223      -0.002432      -0.045562      -0.019275      -0.057434      -0.094653      -0.071117       0.020350       0.050768             10.486853      11.489227       4.881115      -1.800674      12.112420      -2.950120       7.858913          -0.000001
           74              O      -0.188193       2.469706       2.458619      -0.596965      35.008737 0.54564365E+03  0.13136602E+05                                 8.379623                            7.169667       0.420131       2.179825                    0.996573      27.828511      72.678665       0.720132       0.353281      -1.146098       0.012129      -0.010878      -0.043465       0.046418       0.011622       0.000941      -0.059826       0.058698       0.019284      -0.076955       0.025595       0.051360              9.215632       5.229946      -0.043072      -0.016989      11.460966      -4.001504      10.955984          -0.000002
           75              O       0.049938       2.207888       0.258376      -0.578877      34.908306 0.52443722E+03  0.12461130E+05                                 8.303960                            6.964636       0.806321       2.323372                    0.996170      26.987207      69.283027       0.743203       0.346844      -1.155112      -0.001245       0.001990       0.020541       0.020674       0.000824       0.004339       0.064846       0.086877      -0.001057      -0.090137       0.040822       0.049315              9.481422       6.202110      -0.614218      -0.479887      13.192639       4.560812       9.049515           0.000000

******************************************************
Auxiliary information for the entire system
The total spin magnetic moment of the unit cell is   0.000022
The total net atomic charge of the unit cell is   0.000005
Accuracy of reproducing the electrostatic potential in the unit cell:
  The inner radius (bohr) =    5.0000
  The outer radius (bohr) =   12.0000
  Valid grid points have density less than (e/(bohr^3)) =    0.0001
  The number of valid grid points were=       100363
  The rms potential error without charges in kcal/mol is=     12.10838
  The rms potential error with partial charges in kcal/mol is=      1.24473
  The RRMSE value at monopole order=      0.10280
  The rms potential error with partial charges and cloud penetration in kcal/mol is=      1.24574
  The RRMSE value at monopole order with cloud penetration is=      0.10288
  The rms potential error with partial charges and atomic dipoles in kcal/mol is=      0.56050
  The RRMSE value at dipole order=      0.04629
  The rms potential error with partial charges, atomic dipoles and cloud penetration in kcal/mol is=      0.55459
  The RRMSE value at dipole order with cloud penetration=      0.04580

******************************************************
The electron densities and ab initio electrostatic potential were computed in VASP using the PBE functional and
projector augmented wave method. See the main text of the journal article for a description of computational details.
The atomic charges, dipoles, and quadrupoles were computed with the DDEC6 method as described in
(a) T. A. Manz and N. Gabaldon Limas, RSC Adv. 6 (2016) 47771-47801 DOI: 10.1039/c6ra04656h
(b) N. Gabaldon Limas and T. A. Manz, RSC Adv. 8 (2018) 2678-2707 DOI: 10.1039/c7ra11829e.
For each atom in the material, the electron cloud parameters were fit to the spherically averaged atom-in-material
electron density using radial positions for which this density was between 10^-4 and 10^-2 electrons per cubic bohr.
The polarizabilities, dispersion coefficients, and quantum Drude oscillator (QDO) parameters were fit using the MCLF method.
The magnetic structure of the system was optimized in VASP from the default ferromagnetic initial guess using spin polarization.
The atomic spin moments (ASMs) were computed on this optimized magnetic structure using the DDEC6 partition as inputs
to the method of T. A. Manz and D. S. Sholl, J. Chem. Theory Comput. 7 (2011) 4146-4164 DOI: 10.1021/ct200539n.
The RMSE and RRMSE were computed using a uniform grid with Ewald summation.
