# Supplementary material for: A collection of forcefield precursors for metal–organic frameworks
Source: RSC Adv. 2019 Nov 13;9(63):36492–507. doi: 10.1039/c9ra07327b (PMC9075174; doi:10.1039/c9ra07327b)
Supplement: RA-009-C9RA07327B-s4190 [file RA-009-C9RA07327B-s4190.xyz]

  272
jmolscript: load "" {1 1 1} spacegroup "x,y,z" unitcell [{     15.662000     0.000000     0.000000 }, {      0.000000    15.662100     0.000000 }, {      0.000000     0.000000    18.207300 }]
Zn    10.909679    13.481779     7.345007     0.598822
Zn     7.871251    13.078010    12.440866     0.596424
Zn    12.583321     2.180321    16.448657     0.598822
Zn    15.621749     2.584090     3.337216     0.596424
Zn     4.752321     5.650729     1.758643     0.598822
Zn     7.790749     5.246960    14.870084     0.596424
Zn     3.078679    10.011371    10.862293     0.598822
Zn     0.040251    10.415140     5.766434     0.596424
Zn     4.752321     2.180321    10.862293     0.598822
Zn     7.790749     2.584090     5.766434     0.596424
Zn     3.078679    13.481779     1.758643     0.598822
Zn     0.040251    13.078010    14.870084     0.596424
Zn    10.909679    10.011371    16.448657     0.598822
Zn     7.871251    10.415140     3.337216     0.596424
Zn    12.583321     5.650729     7.345007     0.598822
Zn    15.621749     5.246960    12.440866     0.596424
H     13.947011    14.722374     7.663453     0.103981
H      0.303843    13.445913     7.073536     0.111090
H      9.979826    10.394936     7.863733     0.103973
H     11.439525    15.055977     4.588240     0.100756
H     11.984562    14.705146    10.165136     0.102542
H      8.717469    12.813164     9.427740     0.066436
H     10.715940    14.520333    12.226202     0.103091
H      9.237448    12.723890     4.881377     0.069072
H      8.744095     9.134137     6.183199     0.098974
H     10.015849     1.173091     3.787118     0.106548
H      8.888185     0.197342     7.361211     0.071775
H     12.803685    11.262616     6.330678     0.074797
H      9.545989     0.939726    16.767103     0.103981
H      7.527157     2.216187    16.177186     0.111090
H     13.513174     5.267164    16.967383     0.103973
H     12.053475     0.606123    13.691890     0.100756
H     11.508438     0.956954     1.061486     0.102542
H     14.775531     2.848936     0.324090     0.066436
H     12.777060     1.141767     3.122552     0.103091
H     14.255552     2.938210    13.985027     0.069072
H     14.748905     6.527963    15.286849     0.098974
H     13.477151    14.489009    12.890768     0.106548
H     14.604815    15.464758    16.464861     0.071775
H     10.689315     4.399484    15.434328     0.074797
H      1.714989     6.891324     1.440197     0.103981
H     15.358157     5.614863     2.030114     0.111090
H      5.682174     2.563886     1.239917     0.103973
H      4.222475     7.224927     4.515410     0.100756
H      3.677438     6.874096    17.145814     0.102542
H      6.944531     4.982114    17.883210     0.066436
H      4.946060     6.689283    15.084748     0.103091
H      6.424552     4.892840     4.222273     0.069072
H      6.917905     1.303087     2.920451     0.098974
H      5.646151     9.004141     5.316532     0.106548
H      6.773815     8.028392     1.742439     0.071775
H      2.858315     3.431566     2.772972     0.074797
H      6.116011     8.770776    10.543847     0.103981
H      8.134843    10.047237    11.133764     0.111090
H      2.148826    13.098214    10.343567     0.103973
H      3.608525     8.437173    13.619060     0.100756
H      4.153562     8.788004     8.042164     0.102542
H      0.886469    10.679986     8.779560     0.066436
H      2.884940     8.972817     5.981098     0.103091
H      1.406448    10.769260    13.325923     0.069072
H      0.913095    14.359013    12.024101     0.098974
H      2.184849     6.657959    14.420182     0.106549
H      1.057185     7.633708    10.846089     0.071775
H      4.972685    12.230534    11.876622     0.074797
H      1.714989     0.939726    10.543847     0.103982
H     15.358157     2.216187    11.133764     0.111090
H      5.682174     5.267164    10.343567     0.103973
H      4.222475     0.606123    13.619060     0.100756
H      3.677438     0.956954     8.042164     0.102542
H      6.944531     2.848936     8.779560     0.066436
H      4.946060     1.141767     5.981098     0.103091
H      6.424552     2.938210    13.325923     0.069072
H      6.917905     6.527963    12.024101     0.098974
H      5.646151    14.489009    14.420182     0.106548
H      6.773815    15.464758    10.846089     0.071775
H      2.858315     4.399484    11.876622     0.074797
H      6.116011    14.722374     1.440197     0.103982
H      8.134843    13.445913     2.030114     0.111090
H      2.148826    10.394936     1.239917     0.103973
H      3.608525    15.055977     4.515410     0.100756
H      4.153562    14.705146    17.145814     0.102542
H      0.886469    12.813164    17.883210     0.066436
H      2.884940    14.520333    15.084748     0.103091
H      1.406448    12.723890     4.222273     0.069072
H      0.913095     9.134137     2.920451     0.098974
H      2.184849     1.173091     5.316532     0.106548
H      1.057185     0.197342     1.742439     0.071775
H      4.972685    11.262616     2.772972     0.074797
H     13.947011     8.770776    16.767103     0.103982
H      0.303843    10.047237    16.177186     0.111090
H      9.979826    13.098214    16.967383     0.103973
H     11.439525     8.437173    13.691890     0.100756
H     11.984562     8.788004     1.061486     0.102542
H      8.717469    10.679986     0.324090     0.066436
H     10.715940     8.972817     3.122552     0.103091
H      9.237448    10.769260    13.985027     0.069072
H      8.744095    14.359013    15.286849     0.098974
H     10.015849     6.657959    12.890768     0.106548
H      8.888185     7.633708    16.464861     0.071775
H     12.803685    12.230534    15.434328     0.074797
H      9.545989     6.891324     7.663453     0.103982
H      7.527157     5.614863     7.073536     0.111090
H     13.513174     2.563886     7.863733     0.103973
H     12.053475     7.224927     4.588240     0.100756
H     11.508438     6.874096    10.165136     0.102542
H     14.775531     4.982114     9.427740     0.066436
H     12.777060     6.689283    12.226202     0.103091
H     14.255552     4.892840     4.881377     0.069072
H     14.748905     1.303087     6.183199     0.098974
H     13.477151     9.004141     3.787118     0.106549
H     14.604815     8.028392     7.361211     0.071775
H     10.689315     3.431566     6.330678     0.074797
C     13.953276    13.862525     7.308410    -0.083899
C     15.087205    13.156164     6.969754    -0.084987
C      9.685381    10.722274     7.046225    -0.080810
C     10.739433    15.438132     5.067092    -0.070532
C     11.151344    14.299497    10.250710    -0.087541
C      9.386237    13.284593     9.871998     0.123842
C     10.448120    14.194561    11.397770    -0.079022
C      9.271904    11.968977     5.422134     0.128654
C      8.994687    10.026876     6.115832    -0.081711
C      9.965731     0.772142     4.622833    -0.086203
C      9.362744     0.230233     6.561911     0.122696
C     13.339325    11.984639     6.571015     0.124319
C      9.539724     1.799575    16.412060    -0.083899
C      8.405795     2.505936    16.073404    -0.084987
C     13.807619     4.939826    16.149875    -0.080810
C     12.753567     0.223968    14.170742    -0.070532
C     12.341656     1.362603     1.147060    -0.087541
C     14.106763     2.377507     0.768348     0.123842
C     13.044880     1.467539     2.294120    -0.079022
C     14.221096     3.693123    14.525784     0.128654
C     14.498313     5.635224    15.219482    -0.081711
C     13.527269    14.889958    13.726483    -0.086203
C     14.130256    15.431867    15.665561     0.122696
C     10.153675     3.677461    15.674665     0.124319
C      1.708724     6.031475     1.795240    -0.083899
C      0.574795     5.325114     2.133896    -0.084987
C      5.976619     2.891224     2.057425    -0.080810
C      4.922567     7.607082     4.036558    -0.070532
C      4.510656     6.468447    17.060240    -0.087541
C      6.275763     5.453543    17.438952     0.123842
C      5.213880     6.363511    15.913180    -0.079022
C      6.390096     4.137927     3.681516     0.128654
C      6.667313     2.195826     2.987818    -0.081711
C      5.696269     8.603192     4.480817    -0.086203
C      6.299256     8.061283     2.541739     0.122696
C      2.322675     4.153589     2.532635     0.124319
C      6.122276     9.630625    10.898890    -0.083899
C      7.256205    10.336986    11.237546    -0.084987
C      1.854381    12.770876    11.161075    -0.080810
C      2.908433     8.055018    13.140208    -0.070532
C      3.320344     9.193653     7.956590    -0.087541
C      1.555237    10.208557     8.335302     0.123842
C      2.617120     9.298589     6.809530    -0.079022
C      1.440904    11.524173    12.785166     0.128654
C      1.163687    13.466274    12.091468    -0.081711
C      2.134731     7.058908    13.584467    -0.086203
C      1.531744     7.600817    11.645389     0.122696
C      5.508325    11.508511    11.636285     0.124319
C      1.708724     1.799575    10.898890    -0.083899
C      0.574795     2.505936    11.237546    -0.084987
C      5.976619     4.939826    11.161075    -0.080810
C      4.922567     0.223968    13.140208    -0.070532
C      4.510656     1.362603     7.956590    -0.087541
C      6.275763     2.377507     8.335302     0.123842
C      5.213880     1.467539     6.809530    -0.079022
C      6.390096     3.693123    12.785166     0.128654
C      6.667313     5.635224    12.091468    -0.081711
C      5.696269    14.889958    13.584467    -0.086203
C      6.299256    15.431867    11.645389     0.122696
C      2.322675     3.677461    11.636285     0.124319
C      6.122276    13.862525     1.795240    -0.083899
C      7.256205    13.156164     2.133896    -0.084987
C      1.854381    10.722274     2.057425    -0.080810
C      2.908433    15.438132     4.036558    -0.070532
C      3.320344    14.299497    17.060240    -0.087541
C      1.555237    13.284593    17.438952     0.123842
C      2.617120    14.194561    15.913180    -0.079022
C      1.440904    11.968977     3.681516     0.128654
C      1.163687    10.026876     2.987818    -0.081711
C      2.134731     0.772142     4.480817    -0.086203
C      1.531744     0.230233     2.541739     0.122696
C      5.508325    11.984639     2.532635     0.124319
C     13.953276     9.630625    16.412060    -0.083899
C     15.087205    10.336986    16.073404    -0.084987
C      9.685381    12.770876    16.149875    -0.080810
C     10.739433     8.055018    14.170742    -0.070532
C     11.151344     9.193653     1.147060    -0.087541
C      9.386237    10.208557     0.768348     0.123842
C     10.448120     9.298589     2.294120    -0.079022
C      9.271904    11.524173    14.525784     0.128654
C      8.994687    13.466274    15.219482    -0.081711
C      9.965731     7.058908    13.726483    -0.086203
C      9.362744     7.600817    15.665561     0.122696
C     13.339325    11.508511    15.674665     0.124319
C      9.539724     6.031475     7.308410    -0.083899
C      8.405795     5.325114     6.969754    -0.084987
C     13.807619     2.891224     7.046225    -0.080810
C     12.753567     7.607082     5.067092    -0.070532
C     12.341656     6.468447    10.250710    -0.087541
C     14.106763     5.453543     9.871998     0.123842
C     13.044880     6.363511    11.397770    -0.079022
C     14.221096     4.137927     5.422134     0.128653
C     14.498313     2.195826     6.115832    -0.081711
C     13.527269     8.603192     4.622833    -0.086203
C     14.130256     8.061283     6.561911     0.122696
C     10.153675     4.153589     6.571015     0.124319
N     12.841274    13.113876     7.046225    -0.267046
N      9.870192    11.962712     6.587401    -0.274065
N     10.360413    15.066940     6.296084    -0.273538
N     10.457517    13.723132     9.243846    -0.266585
N      9.307927    13.544584    11.150151    -0.264656
N      8.729999    10.839739     5.081657    -0.260919
N      9.087092     1.097913     5.616952    -0.268958
N     14.664331    11.959580     6.461771    -0.277321
N     10.651726     2.548224    16.149875    -0.267046
N     13.622808     3.699388    15.691051    -0.274065
N     13.132587     0.595160    15.399734    -0.273538
N     13.035483     1.938968     0.140196    -0.266585
N     14.185073     2.117516     2.046501    -0.264656
N     14.763001     4.822361    14.185307    -0.260919
N     14.405908    14.564187    14.720602    -0.268958
N      8.828669     3.702520    15.565421    -0.277320
N      2.820726     5.282826     2.057425    -0.267046
N      5.791808     4.131662     2.516249    -0.274065
N      5.301587     7.235890     2.807566    -0.273538
N      5.204483     5.892082    18.067104    -0.266585
N      6.354073     5.713534    16.160799    -0.264656
N      6.932001     3.008689     4.021993    -0.260919
N      6.574908     8.928963     3.486698    -0.268958
N      0.997669     4.128530     2.641879    -0.277320
N      5.010274    10.379274    11.161075    -0.267046
N      2.039192    11.530438    11.619899    -0.274065
N      2.529413     8.426210    11.911216    -0.273538
N      2.626517     9.770018     8.963454    -0.266585
N      1.476927     9.948566     7.057149    -0.264656
N      0.898999    12.653411    13.125643    -0.260919
N      1.256092     6.733137    12.590348    -0.268958
N      6.833331    11.533570    11.745529    -0.277320
N      2.820726     2.548224    11.161075    -0.267046
N      5.791808     3.699388    11.619899    -0.274065
N      5.301587     0.595160    11.911216    -0.273538
N      5.204483     1.938968     8.963454    -0.266585
N      6.354073     2.117516     7.057149    -0.264656
N      6.932001     4.822361    13.125643    -0.260919
N      6.574908    14.564187    12.590348    -0.268958
N      0.997669     3.702520    11.745529    -0.277320
N      5.010274    13.113876     2.057425    -0.267046
N      2.039192    11.962712     2.516249    -0.274065
N      2.529413    15.066940     2.807566    -0.273538
N      2.626517    13.723132    18.067104    -0.266585
N      1.476927    13.544584    16.160799    -0.264656
N      0.898999    10.839739     4.021993    -0.260919
N      1.256092     1.097913     3.486698    -0.268958
N      6.833331    11.959580     2.641879    -0.277320
N     12.841274    10.379274    16.149875    -0.267046
N      9.870192    11.530438    15.691051    -0.274065
N     10.360413     8.426210    15.399734    -0.273538
N     10.457517     9.770018     0.140196    -0.266585
N      9.307927     9.948566     2.046501    -0.264656
N      8.729999    12.653411    14.185307    -0.260919
N      9.087092     6.733137    14.720602    -0.268958
N     14.664331    11.533570    15.565421    -0.277320
N     10.651726     5.282826     7.046225    -0.267046
N     13.622808     4.131662     6.587401    -0.274065
N     13.132587     7.235890     6.296084    -0.273538
N     13.035483     5.892082     9.243846    -0.266585
N     14.185073     5.713534    11.150151    -0.264656
N     14.763001     3.008689     5.081657    -0.260919
N     14.405908     8.928963     5.616952    -0.268958
N      8.828669     4.128530     6.461771    -0.277320

The following XYZ coordinates are in angstroms. Other properties are in atomic units.
The sperically averaged electron density of each atom fit to a function of the form exp(a - br)
eigen_1, eigen_2 and eigen_3 are the three eigenvalues of traceless quadrupole moment tensor
  atom number  atomic symbol              X              Y              Z     net charge C6 coefficient C8 coefficient C10 coefficient fluctuating dipole atomic polarizability isotropic forcefield polarizability              a              b squared Pearson coefficient          <r^3>          <r^4>         wp_QDO          m_QDO          q_QDO       dipole_x       dipole_y       dipole_z         dipole            Qxy            Qxz            Qyz     Q(x^2-y^2)  Q(3z^2 - R^2)        eigen_1        eigen_2        eigen_3 static polarizability      alpha(xx)      alpha(xy)      alpha(xz)      alpha(yy)      alpha(yz)      alpha(zz) atomic spin moment
            1             Zn      10.909679      13.481779       7.345007       0.598822     110.652628 0.21515290E+04  0.70617997E+05                                18.198514                           14.770126       0.751259       2.057852                    0.995304      50.693123     138.752049       0.490778       0.380235      -1.163064       0.012241       0.001373       0.004938       0.013271       0.018269       0.004868       0.006471      -0.014973      -0.002477      -0.019342      -0.003569       0.022911             21.220841      21.030743      -2.018771      -0.648823      20.087187       0.134461      22.544595          -0.000002
            2             Zn       7.871251      13.078010      12.440866       0.596424     109.317390 0.21570878E+04  0.70815164E+05                                18.033522                           14.777403       0.777048       2.065933                    0.995222      50.644207     138.434682       0.491460       0.379629      -1.164037       0.005338       0.004921       0.008101       0.010878      -0.003891      -0.004464       0.019049      -0.017828      -0.022725      -0.019264      -0.005928       0.025192             20.825736      23.471623      -0.173019       1.483472      19.375217      -1.598954      19.630369          -0.000001
            3             Zn      12.583321       2.180321      16.448657       0.598822     110.652626 0.21515289E+04  0.70617994E+05                                18.198513                           14.770126       0.751259       2.057852                    0.995304      50.693123     138.752046       0.490778       0.380235      -1.163064      -0.012241      -0.001373       0.004938       0.013271       0.018269      -0.004868      -0.006471      -0.014973      -0.002477      -0.019342      -0.003569       0.022911             21.220841      21.030742      -2.018771       0.648823      20.087186      -0.134461      22.544594          -0.000002
            4             Zn      15.621749       2.584090       3.337216       0.596424     109.317383 0.21570877E+04  0.70815157E+05                                18.033521                           14.777403       0.777048       2.065933                    0.995222      50.644205     138.434676       0.491460       0.379629      -1.164037      -0.005338      -0.004921       0.008101       0.010878      -0.003891       0.004464      -0.019049      -0.017828      -0.022725      -0.019264      -0.005928       0.025192             20.825735      23.471622      -0.173018      -1.483472      19.375216       1.598954      19.630368          -0.000001
            5             Zn       4.752321       5.650729       1.758643       0.598822     110.652629 0.21515290E+04  0.70617998E+05                                18.198513                           14.770126       0.751259       2.057852                    0.995304      50.693124     138.752049       0.490778       0.380235      -1.163064      -0.012241       0.001373      -0.004938       0.013271      -0.018269       0.004868      -0.006471      -0.014973      -0.002477      -0.019342      -0.003569       0.022911             21.220841      21.030742       2.018771      -0.648823      20.087186      -0.134461      22.544594          -0.000002
            6             Zn       7.790749       5.246960      14.870084       0.596424     109.317381 0.21570876E+04  0.70815156E+05                                18.033521                           14.777403       0.777048       2.065933                    0.995222      50.644204     138.434674       0.491460       0.379629      -1.164037      -0.005338       0.004922      -0.008101       0.010878       0.003891      -0.004464      -0.019049      -0.017829      -0.022725      -0.019264      -0.005928       0.025192             20.825735      23.471622       0.173019       1.483472      19.375216       1.598954      19.630368          -0.000001
            7             Zn       3.078679      10.011371      10.862293       0.598822     110.652622 0.21515288E+04  0.70617991E+05                                18.198513                           14.770126       0.751259       2.057852                    0.995304      50.693122     138.752043       0.490778       0.380235      -1.163064       0.012241      -0.001373      -0.004938       0.013271      -0.018269      -0.004868       0.006471      -0.014973      -0.002476      -0.019342      -0.003569       0.022911             21.220840      21.030742       2.018771       0.648823      20.087185       0.134461      22.544594          -0.000002
            8             Zn       0.040251      10.415140       5.766434       0.596424     109.317386 0.21570877E+04  0.70815161E+05                                18.033521                           14.777403       0.777048       2.065933                    0.995222      50.644206     138.434679       0.491460       0.379629      -1.164037       0.005338      -0.004921      -0.008101       0.010878       0.003891       0.004464       0.019049      -0.017828      -0.022725      -0.019264      -0.005928       0.025192             20.825736      23.471623       0.173018      -1.483472      19.375216      -1.598954      19.630368          -0.000001
            9             Zn       4.752321       2.180321      10.862293       0.598822     110.652624 0.21515289E+04  0.70617992E+05                                18.198513                           14.770126       0.751259       2.057852                    0.995304      50.693122     138.752044       0.490778       0.380235      -1.163064      -0.012241      -0.001373      -0.004938       0.013271       0.018269       0.004868       0.006471      -0.014973      -0.002476      -0.019342      -0.003569       0.022911             21.220841      21.030742      -2.018772      -0.648823      20.087186       0.134461      22.544594          -0.000002
           10             Zn       7.790749       2.584090       5.766434       0.596424     109.317386 0.21570877E+04  0.70815161E+05                                18.033521                           14.777403       0.777048       2.065933                    0.995222      50.644206     138.434679       0.491460       0.379629      -1.164037      -0.005338      -0.004922      -0.008101       0.010878      -0.003891      -0.004464       0.019049      -0.017828      -0.022725      -0.019264      -0.005928       0.025192             20.825736      23.471622      -0.173019       1.483472      19.375216      -1.598954      19.630368          -0.000001
           11             Zn       3.078679      13.481779       1.758643       0.598822     110.652626 0.21515289E+04  0.70617995E+05                                18.198513                           14.770126       0.751259       2.057852                    0.995304      50.693124     138.752046       0.490778       0.380235      -1.163064       0.012241       0.001373      -0.004938       0.013271       0.018269      -0.004868      -0.006471      -0.014973      -0.002477      -0.019342      -0.003569       0.022911             21.220840      21.030741      -2.018771       0.648822      20.087185      -0.134461      22.544593          -0.000002
           12             Zn       0.040251      13.078010      14.870084       0.596424     109.317388 0.21570878E+04  0.70815162E+05                                18.033522                           14.777403       0.777048       2.065933                    0.995222      50.644206     138.434681       0.491460       0.379629      -1.164037       0.005338       0.004922      -0.008101       0.010878      -0.003891       0.004464      -0.019049      -0.017828      -0.022725      -0.019264      -0.005928       0.025192             20.825736      23.471623      -0.173018      -1.483472      19.375217       1.598954      19.630369          -0.000001
           13             Zn      10.909679      10.011371      16.448657       0.598822     110.652631 0.21515290E+04  0.70617999E+05                                18.198514                           14.770126       0.751259       2.057852                    0.995304      50.693124     138.752050       0.490778       0.380235      -1.163064       0.012241      -0.001373       0.004938       0.013271      -0.018269       0.004868      -0.006471      -0.014973      -0.002476      -0.019342      -0.003569       0.022911             21.220841      21.030743       2.018771      -0.648823      20.087186      -0.134461      22.544595          -0.000002
           14             Zn       7.871251      10.415140       3.337216       0.596424     109.317391 0.21570879E+04  0.70815166E+05                                18.033522                           14.777404       0.777048       2.065933                    0.995222      50.644207     138.434684       0.491460       0.379629      -1.164037       0.005338      -0.004921       0.008101       0.010878       0.003891      -0.004464      -0.019049      -0.017829      -0.022725      -0.019264      -0.005928       0.025192             20.825737      23.471624       0.173019       1.483471      19.375217       1.598954      19.630369          -0.000001
           15             Zn      12.583321       5.650729       7.345007       0.598822     110.652626 0.21515290E+04  0.70617995E+05                                18.198513                           14.770126       0.751259       2.057852                    0.995304      50.693124     138.752046       0.490778       0.380235      -1.163064      -0.012241       0.001373       0.004938       0.013271      -0.018269      -0.004868       0.006471      -0.014973      -0.002476      -0.019342      -0.003569       0.022911             21.220840      21.030742       2.018771       0.648823      20.087185       0.134461      22.544593          -0.000002
           16             Zn      15.621749       5.246960      12.440866       0.596424     109.317390 0.21570878E+04  0.70815165E+05                                18.033522                           14.777403       0.777048       2.065933                    0.995222      50.644207     138.434683       0.491460       0.379629      -1.164037      -0.005338       0.004922       0.008101       0.010878       0.003891       0.004464       0.019049      -0.017828      -0.022725      -0.019264      -0.005928       0.025192             20.825736      23.471623       0.173019      -1.483472      19.375217      -1.598954      19.630369          -0.000001
           17              H      13.947011      14.722374       7.663453       0.103981       1.117156 0.77604481E+01  0.75125237E+02                                 1.738691                            1.601070      -0.756016       2.512118                    0.999737       3.367313       9.166712       0.510790       1.238697      -0.719332       0.003100       0.042817       0.015965       0.045801       0.005170       0.000231       0.017209       0.001401      -0.074698      -0.031777       0.010317       0.021461              1.798095       1.444346      -0.016605      -0.021274       2.421305       0.322877       1.528634           0.000000
           18              H       0.303843      13.445913       7.073536       0.111090       1.242683 0.89447999E+01  0.89612112E+02                                 1.861578                            1.717616      -0.878002       2.458503                    0.999046       3.440123       9.489453       0.494308       1.236838      -0.720471       0.040958       0.017075       0.007374       0.044983       0.004703       0.002749       0.020201       0.005788      -0.070798      -0.033278       0.010874       0.022404              1.914576       2.570268       0.297447       0.109090       1.647796       0.027397       1.525662           0.000000
           19              H       9.979826      10.394936       7.863733       0.103973       1.269345 0.91696722E+01  0.92304227E+02                                 1.880695                            1.734028      -0.865662       2.460460                    0.999187       3.441474       9.471286       0.494822       1.229673      -0.722556       0.013328      -0.018365       0.036903       0.043321       0.008998       0.015600      -0.010927      -0.032512       0.019727      -0.030645       0.009316       0.021329              1.933891       1.605672      -0.118009       0.318044       1.701852      -0.333640       2.494148          -0.000001
           20              H      11.439525      15.055977       4.588240       0.100756       1.326992 0.96805229E+01  0.99023040E+02                                 1.958612                            1.797449      -0.902746       2.442452                    0.998657       3.523663       9.855589       0.478435       1.251543      -0.717586       0.034348      -0.015558      -0.024000       0.044697      -0.016483      -0.013468      -0.008913       0.005534       0.028443      -0.027962       0.009381       0.018581              2.022944       2.344647      -0.376686      -0.536636       1.831096       0.162182       1.893090           0.000001
           21              H      11.984562      14.705146      10.165136       0.102542       1.250021 0.89561498E+01  0.89884049E+02                                 1.877603                            1.724623      -0.861031       2.462553                    0.999100       3.491985       9.686613       0.490057       1.245369      -0.718196       0.038256       0.018804      -0.000556       0.042632       0.020842       0.000891       0.008483       0.023906       0.038338      -0.031502       0.010437       0.021065              1.934574       2.507717       0.491833      -0.120609       1.655978      -0.036841       1.640027           0.000002
           22              H       8.717469      12.813164       9.427740       0.066436       1.517409 0.11583959E+02  0.12358998E+03                                 2.105065                            1.935160      -1.222447       2.279298                    0.995660       3.834577      10.854951       0.473557       1.212294      -0.725328      -0.038263      -0.026295      -0.025040       0.052749       0.015182       0.003390       0.007100       0.026821       0.023573      -0.024992       0.005419       0.019573              2.152097       2.345783       0.570319       0.377363       1.997540       0.377483       2.112966          -0.000001
           23              H      10.715940      14.520333      12.226202       0.103091       1.194479 0.82797710E+01  0.82520721E+02                                 1.901883                            1.713514      -1.061299       2.370580                    0.996535       3.703299      10.670274       0.462139       1.329806      -0.697607       0.013983       0.015164       0.035518       0.041073       0.018036      -0.003383       0.009627       0.023259       0.018350      -0.027538       0.008873       0.018665              2.003289       1.717758       0.216324       0.444430       1.589695       0.416458       2.702416           0.000001
           24              H       9.237448      12.723890       4.881377       0.069072       1.324905 0.97865650E+01  0.10119482E+03                                 1.991767                            1.827965      -1.184899       2.294059                    0.995217       3.907021      11.280724       0.462638       1.280374      -0.707772      -0.004555       0.040041      -0.028797       0.049531       0.003751       0.011998      -0.006718      -0.023227       0.017952      -0.021432       0.006201       0.015231              2.044390       1.536972      -0.013980       0.151612       2.603146      -0.576080       1.993051          -0.000000
           25              H       8.744095       9.134137       6.183199       0.098974       1.223991 0.86407678E+01  0.86597542E+02                                 1.891156                            1.720031      -1.047808       2.368874                    0.997093       3.695005      10.498768       0.475994       1.283960      -0.707368      -0.010096      -0.038889       0.005188       0.040511       0.009698       0.013990      -0.010541      -0.027364       0.026797      -0.028666       0.008707       0.019958              1.968966       1.601130       0.340819       0.033374       2.784662      -0.082023       1.521107          -0.000000
           26              H      10.015849       1.173091       3.787118       0.106548       1.209991 0.86460030E+01  0.86552591E+02                                 1.880962                            1.726649      -0.956699       2.423318                    0.998113       3.548130      10.033858       0.473170       1.293076      -0.707019       0.004150       0.016051      -0.040145       0.043434      -0.018624      -0.012510      -0.006833       0.003484       0.035451      -0.029108       0.009824       0.019284              1.943618       1.599060       0.012406      -0.128988       1.734095      -0.508344       2.497699           0.000001
           27              H       8.888185       0.197342       7.361211       0.071775       1.356947 0.10101354E+02  0.10470291E+03                                 1.988206                            1.831996      -1.143822       2.313133                    0.996070       3.792275      10.767687       0.474271       1.245950      -0.716537      -0.027651      -0.002459       0.044787       0.052692      -0.009295      -0.014884      -0.008054       0.002848       0.032708      -0.022625       0.002365       0.020260              2.038763       1.930629      -0.071486      -0.617198       1.618938      -0.110209       2.566721          -0.000000
           28              H      12.803685      11.262616       6.330678       0.074797       1.301148 0.96458132E+01  0.99618070E+02                                 1.980311                            1.823308      -1.277497       2.252204                    0.993807       3.966109      11.534591       0.458875       1.292446      -0.704418      -0.030501      -0.041049      -0.012110       0.052554       0.008412       0.000014       0.010828      -0.000601      -0.048344      -0.020551       0.002145       0.018406              2.032048       2.120582       0.532758       0.189247       2.441080       0.331068       1.534481          -0.000001
           29              H       9.545989       0.939726      16.767103       0.103981       1.117156 0.77604481E+01  0.75125237E+02                                 1.738691                            1.601070      -0.756016       2.512118                    0.999737       3.367313       9.166712       0.510790       1.238697      -0.719332      -0.003100      -0.042817       0.015965       0.045801       0.005170      -0.000231      -0.017209       0.001401      -0.074698      -0.031777       0.010317       0.021461              1.798095       1.444346      -0.016605       0.021274       2.421305      -0.322877       1.528634           0.000000
           30              H       7.527157       2.216187      16.177186       0.111090       1.242682 0.89447961E+01  0.89612069E+02                                 1.861578                            1.717616      -0.878002       2.458503                    0.999046       3.440122       9.489452       0.494307       1.236838      -0.720471      -0.040958      -0.017075       0.007374       0.044983       0.004703      -0.002749      -0.020201       0.005788      -0.070798      -0.033278       0.010874       0.022404              1.914576       2.570269       0.297448      -0.109090       1.647797      -0.027397       1.525662           0.000000
           31              H      13.513174       5.267164      16.967383       0.103973       1.269345 0.91696706E+01  0.92304204E+02                                 1.880695                            1.734028      -0.865662       2.460460                    0.999187       3.441474       9.471285       0.494822       1.229673      -0.722556      -0.013328       0.018365       0.036903       0.043321       0.008998      -0.015600       0.010927      -0.032512       0.019727      -0.030645       0.009316       0.021329              1.933890       1.605672      -0.118009      -0.318044       1.701852       0.333640       2.494147          -0.000001
           32              H      12.053475       0.606123      13.691890       0.100756       1.326992 0.96805225E+01  0.99023031E+02                                 1.958612                            1.797449      -0.902746       2.442452                    0.998657       3.523663       9.855587       0.478435       1.251543      -0.717586      -0.034348       0.015558      -0.024000       0.044697      -0.016483       0.013468       0.008913       0.005534       0.028443      -0.027962       0.009381       0.018581              2.022944       2.344646      -0.376686       0.536636       1.831096      -0.162182       1.893089           0.000001
           33              H      11.508438       0.956954       1.061486       0.102542       1.250021 0.89561484E+01  0.89884034E+02                                 1.877603                            1.724623      -0.861031       2.462553                    0.999100       3.491985       9.686614       0.490057       1.245369      -0.718196      -0.038256      -0.018804      -0.000556       0.042632       0.020842      -0.000891      -0.008483       0.023906       0.038338      -0.031502       0.010437       0.021065              1.934574       2.507718       0.491833       0.120609       1.655978       0.036841       1.640027           0.000002
           34              H      14.775531       2.848936       0.324090       0.066436       1.517409 0.11583956E+02  0.12358994E+03                                 2.105066                            1.935160      -1.222447       2.279298                    0.995661       3.834576      10.854951       0.473556       1.212295      -0.725328       0.038263       0.026295      -0.025040       0.052749       0.015182      -0.003390      -0.007100       0.026821       0.023573      -0.024992       0.005419       0.019573              2.152097       2.345784       0.570319      -0.377363       1.997541      -0.377483       2.112967          -0.000001
           35              H      12.777060       1.141767       3.122552       0.103091       1.194478 0.82797657E+01  0.82520664E+02                                 1.901884                            1.713515      -1.061299       2.370580                    0.996535       3.703298      10.670275       0.462139       1.329808      -0.697607      -0.013983      -0.015164       0.035518       0.041073       0.018036       0.003383      -0.009627       0.023259       0.018350      -0.027538       0.008873       0.018665              2.003290       1.717758       0.216324      -0.444430       1.589695      -0.416458       2.702416           0.000001
           36              H      14.255552       2.938210      13.985027       0.069072       1.324905 0.97865603E+01  0.10119477E+03                                 1.991767                            1.827965      -1.184899       2.294059                    0.995217       3.907020      11.280724       0.462638       1.280375      -0.707772       0.004555      -0.040041      -0.028797       0.049531       0.003751      -0.011998       0.006718      -0.023227       0.017952      -0.021432       0.006201       0.015231              2.044390       1.536972      -0.013980      -0.151612       2.603147       0.576080       1.993051          -0.000000
           37              H      14.748905       6.527963      15.286849       0.098974       1.223991 0.86407682E+01  0.86597545E+02                                 1.891156                            1.720031      -1.047808       2.368874                    0.997093       3.695005      10.498767       0.475994       1.283960      -0.707368       0.010096       0.038889       0.005188       0.040511       0.009698      -0.013990       0.010541      -0.027364       0.026797      -0.028666       0.008707       0.019958              1.968966       1.601130       0.340818      -0.033374       2.784662       0.082023       1.521107          -0.000000
           38              H      13.477151      14.489009      12.890768       0.106548       1.209991 0.86459988E+01  0.86552539E+02                                 1.880961                            1.726649      -0.956698       2.423318                    0.998113       3.548129      10.033855       0.473170       1.293077      -0.707019      -0.004150      -0.016051      -0.040145       0.043434      -0.018624       0.012510       0.006833       0.003484       0.035451      -0.029108       0.009824       0.019284              1.943618       1.599059       0.012406       0.128988       1.734095       0.508344       2.497698           0.000001
           39              H      14.604815      15.464758      16.464861       0.071775       1.356947 0.10101350E+02  0.10470287E+03                                 1.988206                            1.831996      -1.143822       2.313133                    0.996070       3.792274      10.767685       0.474270       1.245951      -0.716537       0.027651       0.002459       0.044787       0.052692      -0.009295       0.014884       0.008054       0.002848       0.032708      -0.022625       0.002365       0.020260              2.038763       1.930629      -0.071486       0.617198       1.618938       0.110209       2.566721          -0.000000
           40              H      10.689315       4.399484      15.434328       0.074797       1.301148 0.96458132E+01  0.99618070E+02                                 1.980311                            1.823308      -1.277497       2.252204                    0.993807       3.966109      11.534591       0.458875       1.292446      -0.704418       0.030501       0.041049      -0.012110       0.052554       0.008412      -0.000014      -0.010828      -0.000601      -0.048344      -0.020551       0.002145       0.018406              2.032048       2.120582       0.532758      -0.189247       2.441080      -0.331068       1.534481          -0.000001
           41              H       1.714989       6.891324       1.440197       0.103981       1.117156 0.77604479E+01  0.75125237E+02                                 1.738691                            1.601070      -0.756016       2.512118                    0.999737       3.367313       9.166713       0.510789       1.238697      -0.719332      -0.003100       0.042817      -0.015965       0.045801      -0.005170       0.000231      -0.017209       0.001401      -0.074698      -0.031777       0.010317       0.021461              1.798095       1.444346       0.016605      -0.021274       2.421306      -0.322877       1.528634           0.000000
           42              H      15.358157       5.614863       2.030114       0.111090       1.242683 0.89447999E+01  0.89612112E+02                                 1.861578                            1.717616      -0.878002       2.458503                    0.999046       3.440123       9.489453       0.494308       1.236838      -0.720471      -0.040958       0.017075      -0.007374       0.044983      -0.004703       0.002749      -0.020201       0.005788      -0.070798      -0.033278       0.010874       0.022404              1.914576       2.570268      -0.297447       0.109090       1.647796      -0.027397       1.525662           0.000000
           43              H       5.682174       2.563886       1.239917       0.103973       1.269345 0.91696706E+01  0.92304204E+02                                 1.880695                            1.734028      -0.865662       2.460460                    0.999187       3.441474       9.471285       0.494822       1.229673      -0.722556      -0.013328      -0.018365      -0.036903       0.043321      -0.008998       0.015600       0.010927      -0.032512       0.019727      -0.030645       0.009316       0.021329              1.933890       1.605672       0.118009       0.318044       1.701852       0.333640       2.494147          -0.000001
           44              H       4.222475       7.224927       4.515410       0.100756       1.326993 0.96805271E+01  0.99023093E+02                                 1.958613                            1.797450      -0.902746       2.442452                    0.998657       3.523664       9.855592       0.478435       1.251543      -0.717586      -0.034348      -0.015558       0.024000       0.044697       0.016483      -0.013468       0.008913       0.005534       0.028443      -0.027962       0.009381       0.018581              2.022945       2.344647       0.376686      -0.536636       1.831096      -0.162182       1.893090           0.000001
           45              H       3.677438       6.874096      17.145814       0.102542       1.250022 0.89561539E+01  0.89884103E+02                                 1.877604                            1.724623      -0.861031       2.462553                    0.999100       3.491986       9.686617       0.490057       1.245369      -0.718196      -0.038256       0.018804       0.000556       0.042632      -0.020842       0.000891      -0.008483       0.023906       0.038338      -0.031502       0.010437       0.021065              1.934575       2.507718      -0.491833      -0.120609       1.655979       0.036841       1.640028           0.000002
           46              H       6.944531       4.982114      17.883210       0.066436       1.517409 0.11583959E+02  0.12358998E+03                                 2.105065                            1.935160      -1.222447       2.279298                    0.995660       3.834577      10.854951       0.473557       1.212294      -0.725328       0.038263      -0.026295       0.025040       0.052749      -0.015182       0.003390      -0.007100       0.026821       0.023573      -0.024992       0.005419       0.019573              2.152097       2.345783      -0.570319       0.377363       1.997540      -0.377483       2.112966          -0.000001
           47              H       4.946060       6.689283      15.084748       0.103091       1.194479 0.82797718E+01  0.82520733E+02                                 1.901884                            1.713514      -1.061299       2.370580                    0.996535       3.703299      10.670275       0.462139       1.329806      -0.697607      -0.013983       0.015164      -0.035518       0.041073      -0.018036      -0.003383      -0.009627       0.023259       0.018350      -0.027538       0.008873       0.018665              2.003290       1.717758      -0.216324       0.444430       1.589695      -0.416458       2.702416           0.000001
           48              H       6.424552       4.892840       4.222273       0.069072       1.324905 0.97865613E+01  0.10119477E+03                                 1.991767                            1.827965      -1.184899       2.294059                    0.995217       3.907020      11.280722       0.462638       1.280374      -0.707772       0.004554       0.040041       0.028797       0.049531      -0.003751       0.011998       0.006718      -0.023227       0.017952      -0.021432       0.006201       0.015231              2.044390       1.536972       0.013980       0.151612       2.603146       0.576080       1.993051          -0.000000
           49              H       6.917905       1.303087       2.920451       0.098974       1.223991 0.86407673E+01  0.86597532E+02                                 1.891156                            1.720031      -1.047808       2.368874                    0.997093       3.695005      10.498766       0.475994       1.283960      -0.707368       0.010096      -0.038889      -0.005188       0.040511      -0.009698       0.013990       0.010541      -0.027364       0.026797      -0.028666       0.008707       0.019958              1.968966       1.601129      -0.340818       0.033374       2.784661       0.082023       1.521106          -0.000000
           50              H       5.646151       9.004141       5.316532       0.106548       1.209991 0.86460033E+01  0.86552592E+02                                 1.880961                            1.726649      -0.956699       2.423318                    0.998113       3.548130      10.033857       0.473170       1.293076      -0.707020      -0.004150       0.016051       0.040145       0.043434       0.018624      -0.012510       0.006833       0.003484       0.035451      -0.029108       0.009824       0.019284              1.943618       1.599059      -0.012406      -0.128988       1.734095       0.508344       2.497699           0.000001
           51              H       6.773815       8.028392       1.742439       0.071775       1.356947 0.10101354E+02  0.10470291E+03                                 1.988206                            1.831996      -1.143822       2.313133                    0.996070       3.792275      10.767687       0.474271       1.245950      -0.716537       0.027651      -0.002459      -0.044787       0.052692       0.009295      -0.014884       0.008054       0.002848       0.032708      -0.022625       0.002365       0.020260              2.038763       1.930629       0.071486      -0.617198       1.618938       0.110209       2.566721          -0.000000
           52              H       2.858315       3.431566       2.772972       0.074797       1.301148 0.96458129E+01  0.99618063E+02                                 1.980311                            1.823307      -1.277497       2.252204                    0.993807       3.966109      11.534589       0.458875       1.292445      -0.704418       0.030501      -0.041049       0.012110       0.052554      -0.008412       0.000014      -0.010828      -0.000601      -0.048344      -0.020551       0.002145       0.018406              2.032047       2.120582      -0.532758       0.189247       2.441079      -0.331068       1.534481          -0.000001
           53              H       6.116011       8.770776      10.543847       0.103981       1.117156 0.77604481E+01  0.75125237E+02                                 1.738691                            1.601070      -0.756017       2.512118                    0.999737       3.367313       9.166712       0.510790       1.238697      -0.719332       0.003100      -0.042817      -0.015965       0.045801      -0.005170      -0.000231       0.017209       0.001401      -0.074698      -0.031777       0.010317       0.021461              1.798095       1.444346       0.016605       0.021274       2.421305       0.322877       1.528634           0.000000
           54              H       8.134843      10.047237      11.133764       0.111090       1.242682 0.89447959E+01  0.89612065E+02                                 1.861578                            1.717616      -0.878001       2.458503                    0.999046       3.440122       9.489451       0.494308       1.236838      -0.720471       0.040958      -0.017075      -0.007374       0.044983      -0.004703      -0.002749       0.020201       0.005788      -0.070798      -0.033278       0.010874       0.022404              1.914576       2.570268      -0.297447      -0.109090       1.647796       0.027397       1.525662           0.000000
           55              H       2.148826      13.098214      10.343567       0.103973       1.269345 0.91696703E+01  0.92304199E+02                                 1.880695                            1.734027      -0.865662       2.460460                    0.999187       3.441474       9.471284       0.494822       1.229673      -0.722556       0.013328       0.018365      -0.036903       0.043321      -0.008998      -0.015600      -0.010927      -0.032512       0.019727      -0.030645       0.009316       0.021329              1.933890       1.605672       0.118009      -0.318044       1.701851      -0.333640       2.494147          -0.000001
           56              H       3.608525       8.437173      13.619060       0.100756       1.326992 0.96805227E+01  0.99023036E+02                                 1.958612                            1.797449      -0.902746       2.442452                    0.998657       3.523663       9.855588       0.478435       1.251543      -0.717586       0.034348       0.015558       0.024000       0.044697       0.016483       0.013468      -0.008913       0.005534       0.028443      -0.027962       0.009381       0.018581              2.022944       2.344647       0.376686       0.536636       1.831096       0.162182       1.893090           0.000001
           57              H       4.153562       8.788004       8.042164       0.102542       1.250021 0.89561470E+01  0.89884018E+02                                 1.877603                            1.724623      -0.861031       2.462553                    0.999100       3.491985       9.686614       0.490057       1.245369      -0.718196       0.038256      -0.018804       0.000556       0.042632      -0.020842      -0.000891       0.008483       0.023906       0.038338      -0.031502       0.010437       0.021065              1.934574       2.507717      -0.491833       0.120609       1.655978      -0.036841       1.640027           0.000002
           58              H       0.886469      10.679986       8.779560       0.066436       1.517409 0.11583955E+02  0.12358994E+03                                 2.105066                            1.935160      -1.222448       2.279298                    0.995660       3.834576      10.854950       0.473556       1.212295      -0.725328      -0.038263       0.026295       0.025040       0.052749      -0.015182      -0.003390       0.007100       0.026821       0.023573      -0.024992       0.005419       0.019573              2.152097       2.345784      -0.570319      -0.377363       1.997540       0.377483       2.112967          -0.000001
           59              H       2.884940       8.972817       5.981098       0.103091       1.194478 0.82797699E+01  0.82520711E+02                                 1.901884                            1.713514      -1.061299       2.370580                    0.996535       3.703299      10.670276       0.462139       1.329807      -0.697607       0.013983      -0.015164      -0.035518       0.041073      -0.018036       0.003383       0.009627       0.023259       0.018350      -0.027538       0.008873       0.018665              2.003290       1.717758      -0.216324      -0.444430       1.589695       0.416458       2.702416           0.000001
           60              H       1.406448      10.769260      13.325923       0.069072       1.324905 0.97865608E+01  0.10119477E+03                                 1.991767                            1.827965      -1.184899       2.294059                    0.995217       3.907020      11.280723       0.462638       1.280374      -0.707772      -0.004555      -0.040041       0.028797       0.049531      -0.003751      -0.011998      -0.006718      -0.023227       0.017952      -0.021432       0.006201       0.015231              2.044390       1.536972       0.013980      -0.151612       2.603146      -0.576080       1.993051          -0.000000
           61              H       0.913095      14.359013      12.024101       0.098974       1.223991 0.86407678E+01  0.86597536E+02                                 1.891155                            1.720031      -1.047808       2.368874                    0.997093       3.695005      10.498765       0.475994       1.283959      -0.707368      -0.010096       0.038889      -0.005188       0.040511      -0.009698      -0.013990      -0.010541      -0.027364       0.026797      -0.028666       0.008707       0.019958              1.968966       1.601129      -0.340818      -0.033374       2.784661      -0.082023       1.521106          -0.000000
           62              H       2.184849       6.657959      14.420182       0.106549       1.209991 0.86459983E+01  0.86552528E+02                                 1.880961                            1.726648      -0.956698       2.423318                    0.998113       3.548129      10.033853       0.473170       1.293076      -0.707020       0.004150      -0.016051       0.040145       0.043434       0.018624       0.012510      -0.006833       0.003484       0.035451      -0.029108       0.009824       0.019284              1.943617       1.599059      -0.012406       0.128988       1.734094      -0.508343       2.497697           0.000001
           63              H       1.057185       7.633708      10.846089       0.071775       1.356947 0.10101355E+02  0.10470293E+03                                 1.988206                            1.831996      -1.143822       2.313133                    0.996070       3.792275      10.767688       0.474271       1.245950      -0.716537      -0.027651       0.002459      -0.044787       0.052692       0.009295       0.014884      -0.008054       0.002848       0.032708      -0.022625       0.002365       0.020260              2.038763       1.930629       0.071486       0.617198       1.618939      -0.110209       2.566722          -0.000000
           64              H       4.972685      12.230534      11.876622       0.074797       1.301148 0.96458137E+01  0.99618075E+02                                 1.980311                            1.823308      -1.277497       2.252204                    0.993807       3.966109      11.534590       0.458875       1.292446      -0.704418      -0.030501       0.041049       0.012110       0.052554      -0.008412      -0.000014       0.010828      -0.000601      -0.048344      -0.020551       0.002145       0.018406              2.032048       2.120582      -0.532758      -0.189247       2.441080       0.331068       1.534481          -0.000001
           65              H       1.714989       0.939726      10.543847       0.103982       1.117155 0.77604390E+01  0.75125129E+02                                 1.738690                            1.601069      -0.756016       2.512118                    0.999737       3.367311       9.166706       0.510790       1.238697      -0.719332      -0.003100      -0.042817      -0.015965       0.045801       0.005170       0.000231       0.017209       0.001401      -0.074698      -0.031777       0.010317       0.021461              1.798094       1.444345      -0.016605      -0.021274       2.421304       0.322877       1.528633           0.000000
           66              H      15.358157       2.216187      11.133764       0.111090       1.242682 0.89447957E+01  0.89612057E+02                                 1.861577                            1.717615      -0.878002       2.458503                    0.999046       3.440122       9.489449       0.494308       1.236837      -0.720471      -0.040958      -0.017075      -0.007374       0.044983       0.004703       0.002749       0.020201       0.005788      -0.070798      -0.033278       0.010874       0.022404              1.914575       2.570267       0.297447       0.109090       1.647796       0.027397       1.525662           0.000000
           67              H       5.682174       5.267164      10.343567       0.103973       1.269345 0.91696689E+01  0.92304182E+02                                 1.880694                            1.734027      -0.865662       2.460460                    0.999187       3.441474       9.471284       0.494822       1.229673      -0.722556      -0.013328       0.018365      -0.036903       0.043321       0.008998       0.015600      -0.010927      -0.032512       0.019727      -0.030645       0.009316       0.021329              1.933890       1.605671      -0.118009       0.318044       1.701851      -0.333640       2.494146          -0.000001
           68              H       4.222475       0.606123      13.619060       0.100756       1.326993 0.96805252E+01  0.99023065E+02                                 1.958612                            1.797449      -0.902746       2.442452                    0.998657       3.523664       9.855590       0.478435       1.251542      -0.717586      -0.034348       0.015558       0.024000       0.044697      -0.016483      -0.013468      -0.008913       0.005534       0.028443      -0.027962       0.009381       0.018581              2.022944       2.344647      -0.376686      -0.536636       1.831096       0.162182       1.893090           0.000001
           69              H       3.677438       0.956954       8.042164       0.102542       1.250021 0.89561484E+01  0.89884032E+02                                 1.877603                            1.724622      -0.861031       2.462553                    0.999100       3.491985       9.686613       0.490057       1.245369      -0.718196      -0.038256      -0.018804       0.000556       0.042632       0.020842       0.000891       0.008483       0.023906       0.038338      -0.031502       0.010437       0.021065              1.934574       2.507717       0.491833      -0.120609       1.655978      -0.036841       1.640027           0.000002
           70              H       6.944531       2.848936       8.779560       0.066436       1.517409 0.11583959E+02  0.12358998E+03                                 2.105065                            1.935160      -1.222448       2.279298                    0.995660       3.834577      10.854950       0.473557       1.212294      -0.725328       0.038263       0.026295       0.025040       0.052749       0.015182       0.003390       0.007100       0.026821       0.023573      -0.024992       0.005419       0.019573              2.152096       2.345783       0.570319       0.377363       1.997540       0.377483       2.112966          -0.000001
           71              H       4.946060       1.141767       5.981098       0.103091       1.194478 0.82797663E+01  0.82520669E+02                                 1.901883                            1.713514      -1.061299       2.370580                    0.996535       3.703298      10.670274       0.462139       1.329807      -0.697607      -0.013983      -0.015164      -0.035518       0.041073       0.018036      -0.003383       0.009627       0.023259       0.018350      -0.027538       0.008873       0.018665              2.003290       1.717758       0.216324       0.444430       1.589695       0.416458       2.702416           0.000001
           72              H       6.424552       2.938210      13.325923       0.069072       1.324905 0.97865613E+01  0.10119477E+03                                 1.991767                            1.827965      -1.184899       2.294059                    0.995217       3.907020      11.280722       0.462638       1.280374      -0.707772       0.004554      -0.040041       0.028797       0.049531       0.003751       0.011998      -0.006718      -0.023227       0.017952      -0.021432       0.006201       0.015231              2.044390       1.536972      -0.013980       0.151612       2.603146      -0.576080       1.993051          -0.000000
           73              H       6.917905       6.527963      12.024101       0.098974       1.223991 0.86407629E+01  0.86597478E+02                                 1.891155                            1.720030      -1.047808       2.368874                    0.997093       3.695004      10.498763       0.475994       1.283960      -0.707368       0.010096       0.038889      -0.005188       0.040511       0.009698       0.013990      -0.010541      -0.027364       0.026797      -0.028666       0.008707       0.019958              1.968965       1.601129       0.340818       0.033374       2.784661      -0.082023       1.521106          -0.000000
           74              H       5.646151      14.489009      14.420182       0.106548       1.209991 0.86460027E+01  0.86552590E+02                                 1.880962                            1.726649      -0.956699       2.423318                    0.998113       3.548130      10.033859       0.473170       1.293077      -0.707019      -0.004150      -0.016051       0.040145       0.043434      -0.018624      -0.012510      -0.006833       0.003484       0.035451      -0.029108       0.009824       0.019284              1.943618       1.599060       0.012406      -0.128988       1.734096      -0.508344       2.497699           0.000001
           75              H       6.773815      15.464758      10.846089       0.071775       1.356947 0.10101355E+02  0.10470293E+03                                 1.988206                            1.831996      -1.143822       2.313133                    0.996070       3.792275      10.767688       0.474271       1.245950      -0.716537       0.027651       0.002459      -0.044787       0.052692      -0.009295      -0.014884      -0.008054       0.002848       0.032708      -0.022625       0.002365       0.020260              2.038763       1.930629      -0.071486      -0.617198       1.618939      -0.110209       2.566722          -0.000000
           76              H       2.858315       4.399484      11.876622       0.074797       1.301148 0.96458137E+01  0.99618075E+02                                 1.980311                            1.823308      -1.277497       2.252204                    0.993807       3.966109      11.534590       0.458875       1.292446      -0.704418       0.030501       0.041049       0.012110       0.052554       0.008412       0.000014       0.010828      -0.000601      -0.048344      -0.020551       0.002145       0.018406              2.032048       2.120582       0.532758       0.189247       2.441079       0.331068       1.534481          -0.000001
           77              H       6.116011      14.722374       1.440197       0.103982       1.117156 0.77604434E+01  0.75125177E+02                                 1.738690                            1.601069      -0.756016       2.512118                    0.999737       3.367312       9.166707       0.510790       1.238696      -0.719333       0.003100       0.042817      -0.015965       0.045801       0.005170      -0.000231      -0.017209       0.001401      -0.074698      -0.031777       0.010317       0.021461              1.798094       1.444345      -0.016605       0.021274       2.421303      -0.322877       1.528633           0.000000
           78              H       8.134843      13.445913       2.030114       0.111090       1.242682 0.89447943E+01  0.89612041E+02                                 1.861577                            1.717615      -0.878001       2.458503                    0.999046       3.440122       9.489449       0.494308       1.236837      -0.720471       0.040958       0.017075      -0.007374       0.044983       0.004703      -0.002749      -0.020201       0.005788      -0.070798      -0.033278       0.010874       0.022404              1.914575       2.570267       0.297447      -0.109090       1.647796      -0.027397       1.525662           0.000000
           79              H       2.148826      10.394936       1.239917       0.103973       1.269345 0.91696687E+01  0.92304176E+02                                 1.880694                            1.734027      -0.865661       2.460460                    0.999187       3.441474       9.471283       0.494822       1.229672      -0.722556       0.013328      -0.018365      -0.036903       0.043321       0.008998      -0.015600       0.010927      -0.032512       0.019727      -0.030645       0.009316       0.021329              1.933889       1.605671      -0.118009      -0.318043       1.701851       0.333640       2.494146          -0.000001
           80              H       3.608525      15.055977       4.515410       0.100756       1.326992 0.96805210E+01  0.99023012E+02                                 1.958612                            1.797449      -0.902746       2.442452                    0.998657       3.523663       9.855587       0.478435       1.251543      -0.717586       0.034348      -0.015558       0.024000       0.044697      -0.016483       0.013468       0.008913       0.005534       0.028443      -0.027962       0.009381       0.018581              2.022944       2.344646      -0.376686       0.536636       1.831095      -0.162182       1.893089           0.000001
           81              H       4.153562      14.705146      17.145814       0.102542       1.250021 0.89561497E+01  0.89884054E+02                                 1.877604                            1.724623      -0.861031       2.462553                    0.999100       3.491985       9.686615       0.490057       1.245370      -0.718196       0.038256       0.018804       0.000556       0.042632       0.020842      -0.000891      -0.008483       0.023906       0.038338      -0.031502       0.010437       0.021065              1.934575       2.507718       0.491833       0.120609       1.655979       0.036841       1.640027           0.000002
           82              H       0.886469      12.813164      17.883210       0.066436       1.517409 0.11583959E+02  0.12358998E+03                                 2.105065                            1.935160      -1.222448       2.279298                    0.995660       3.834577      10.854951       0.473557       1.212294      -0.725328      -0.038263      -0.026295       0.025040       0.052749       0.015182      -0.003390      -0.007100       0.026821       0.023573      -0.024992       0.005419       0.019573              2.152097       2.345783       0.570319      -0.377363       1.997540      -0.377483       2.112966          -0.000001
           83              H       2.884940      14.520333      15.084748       0.103091       1.194478 0.82797699E+01  0.82520712E+02                                 1.901884                            1.713514      -1.061299       2.370580                    0.996535       3.703299      10.670276       0.462139       1.329807      -0.697607       0.013983       0.015164      -0.035518       0.041073       0.018036       0.003383      -0.009627       0.023259       0.018350      -0.027538       0.008873       0.018665              2.003290       1.717758       0.216324      -0.444430       1.589695      -0.416458       2.702416           0.000001
           84              H       1.406448      12.723890       4.222273       0.069072       1.324905 0.97865613E+01  0.10119477E+03                                 1.991767                            1.827965      -1.184899       2.294059                    0.995217       3.907020      11.280722       0.462638       1.280374      -0.707772      -0.004554       0.040041       0.028797       0.049531       0.003751      -0.011998       0.006718      -0.023227       0.017952      -0.021432       0.006201       0.015231              2.044390       1.536972      -0.013980      -0.151612       2.603146       0.576080       1.993051          -0.000000
           85              H       0.913095       9.134137       2.920451       0.098974       1.223991 0.86407629E+01  0.86597478E+02                                 1.891155                            1.720030      -1.047808       2.368874                    0.997093       3.695004      10.498763       0.475994       1.283960      -0.707368      -0.010096      -0.038889      -0.005188       0.040511       0.009698      -0.013990       0.010541      -0.027364       0.026797      -0.028666       0.008707       0.019958              1.968965       1.601129       0.340818      -0.033374       2.784661       0.082023       1.521106          -0.000000
           86              H       2.184849       1.173091       5.316532       0.106548       1.209991 0.86459988E+01  0.86552539E+02                                 1.880961                            1.726649      -0.956698       2.423318                    0.998113       3.548129      10.033855       0.473170       1.293077      -0.707019       0.004150       0.016051       0.040145       0.043434      -0.018624       0.012510       0.006833       0.003484       0.035451      -0.029108       0.009824       0.019284              1.943618       1.599059       0.012406       0.128988       1.734095       0.508344       2.497698           0.000001
           87              H       1.057185       0.197342       1.742439       0.071775       1.356947 0.10101350E+02  0.10470287E+03                                 1.988206                            1.831996      -1.143821       2.313133                    0.996070       3.792274      10.767686       0.474270       1.245951      -0.716537      -0.027651      -0.002459      -0.044787       0.052692      -0.009295       0.014884       0.008054       0.002848       0.032708      -0.022625       0.002365       0.020260              2.038763       1.930629      -0.071486       0.617198       1.618938       0.110209       2.566722          -0.000000
           88              H       4.972685      11.262616       2.772972       0.074797       1.301149 0.96458143E+01  0.99618080E+02                                 1.980311                            1.823307      -1.277497       2.252204                    0.993807       3.966109      11.534589       0.458875       1.292445      -0.704418      -0.030501      -0.041049       0.012110       0.052554       0.008412      -0.000014      -0.010828      -0.000601      -0.048344      -0.020551       0.002145       0.018406              2.032048       2.120582       0.532758      -0.189247       2.441079      -0.331068       1.534481          -0.000001
           89              H      13.947011       8.770776      16.767103       0.103982       1.117155 0.77604422E+01  0.75125162E+02                                 1.738690                            1.601069      -0.756016       2.512118                    0.999737       3.367312       9.166707       0.510790       1.238696      -0.719333       0.003100      -0.042817       0.015965       0.045801      -0.005170       0.000231      -0.017209       0.001401      -0.074698      -0.031777       0.010317       0.021461              1.798094       1.444345       0.016605      -0.021274       2.421303      -0.322877       1.528633           0.000000
           90              H       0.303843      10.047237      16.177186       0.111090       1.242682 0.89447944E+01  0.89612045E+02                                 1.861577                            1.717615      -0.878001       2.458503                    0.999046       3.440122       9.489450       0.494308       1.236838      -0.720471       0.040958      -0.017075       0.007374       0.044983      -0.004703       0.002749      -0.020201       0.005788      -0.070798      -0.033278       0.010874       0.022404              1.914575       2.570268      -0.297447       0.109090       1.647796      -0.027397       1.525662           0.000000
           91              H       9.979826      13.098214      16.967383       0.103973       1.269345 0.91696687E+01  0.92304176E+02                                 1.880694                            1.734027      -0.865662       2.460460                    0.999187       3.441474       9.471283       0.494822       1.229672      -0.722556       0.013328       0.018365       0.036903       0.043321      -0.008998       0.015600       0.010927      -0.032512       0.019727      -0.030645       0.009316       0.021329              1.933889       1.605671       0.118009       0.318043       1.701851       0.333640       2.494146          -0.000001
           92              H      11.439525       8.437173      13.691890       0.100756       1.326993 0.96805271E+01  0.99023093E+02                                 1.958613                            1.797450      -0.902746       2.442452                    0.998657       3.523664       9.855592       0.478435       1.251543      -0.717586       0.034348       0.015558      -0.024000       0.044697       0.016483      -0.013468       0.008913       0.005534       0.028443      -0.027962       0.009381       0.018581              2.022945       2.344647       0.376686      -0.536636       1.831096      -0.162182       1.893090           0.000001
           93              H      11.984562       8.788004       1.061486       0.102542       1.250021 0.89561442E+01  0.89883988E+02                                 1.877604                            1.724623      -0.861031       2.462553                    0.999100       3.491984       9.686613       0.490057       1.245370      -0.718195       0.038256      -0.018804      -0.000556       0.042632      -0.020842       0.000891      -0.008483       0.023906       0.038338      -0.031502       0.010437       0.021065              1.934574       2.507718      -0.491833      -0.120609       1.655978       0.036841       1.640027           0.000002
           94              H       8.717469      10.679986       0.324090       0.066436       1.517409 0.11583957E+02  0.12358995E+03                                 2.105065                            1.935159      -1.222448       2.279298                    0.995660       3.834577      10.854949       0.473557       1.212294      -0.725328      -0.038263       0.026295      -0.025040       0.052749      -0.015182       0.003390      -0.007100       0.026821       0.023573      -0.024992       0.005419       0.019573              2.152096       2.345783      -0.570318       0.377363       1.997539      -0.377483       2.112966          -0.000001
           95              H      10.715940       8.972817       3.122552       0.103091       1.194478 0.82797662E+01  0.82520669E+02                                 1.901883                            1.713514      -1.061299       2.370580                    0.996535       3.703298      10.670274       0.462139       1.329807      -0.697607       0.013983      -0.015164       0.035518       0.041073      -0.018036      -0.003383      -0.009627       0.023259       0.018350      -0.027538       0.008873       0.018665              2.003290       1.717758      -0.216324       0.444430       1.589695      -0.416458       2.702416           0.000001
           96              H       9.237448      10.769260      13.985027       0.069072       1.324905 0.97865604E+01  0.10119477E+03                                 1.991767                            1.827965      -1.184899       2.294059                    0.995217       3.907020      11.280724       0.462638       1.280375      -0.707772      -0.004554      -0.040041      -0.028797       0.049531      -0.003751       0.011998       0.006718      -0.023227       0.017952      -0.021432       0.006201       0.015231              2.044390       1.536972       0.013980       0.151612       2.603147       0.576080       1.993051          -0.000000
           97              H       8.744095      14.359013      15.286849       0.098974       1.223991 0.86407625E+01  0.86597475E+02                                 1.891155                            1.720031      -1.047808       2.368874                    0.997093       3.695004      10.498764       0.475994       1.283960      -0.707368      -0.010096       0.038889       0.005188       0.040511      -0.009698       0.013990       0.010541      -0.027364       0.026797      -0.028666       0.008707       0.019958              1.968965       1.601129      -0.340818       0.033374       2.784661       0.082023       1.521106          -0.000000
           98              H      10.015849       6.657959      12.890768       0.106548       1.209991 0.86460030E+01  0.86552591E+02                                 1.880962                            1.726649      -0.956699       2.423318                    0.998113       3.548130      10.033858       0.473170       1.293076      -0.707019       0.004150      -0.016051      -0.040145       0.043434       0.018625      -0.012510       0.006833       0.003484       0.035451      -0.029108       0.009824       0.019284              1.943618       1.599060      -0.012406      -0.128988       1.734095       0.508344       2.497699           0.000001
           99              H       8.888185       7.633708      16.464861       0.071775       1.356947 0.10101355E+02  0.10470293E+03                                 1.988206                            1.831996      -1.143822       2.313133                    0.996070       3.792275      10.767689       0.474270       1.245951      -0.716537      -0.027651       0.002459       0.044787       0.052692       0.009295      -0.014884       0.008054       0.002848       0.032708      -0.022625       0.002365       0.020260              2.038763       1.930629       0.071486      -0.617199       1.618939       0.110209       2.566722          -0.000000
          100              H      12.803685      12.230534      15.434328       0.074797       1.301148 0.96458138E+01  0.99618075E+02                                 1.980311                            1.823308      -1.277497       2.252204                    0.993807       3.966109      11.534590       0.458875       1.292446      -0.704418      -0.030501       0.041049      -0.012110       0.052554      -0.008412       0.000014      -0.010828      -0.000601      -0.048344      -0.020551       0.002145       0.018406              2.032048       2.120582      -0.532758       0.189247       2.441080      -0.331068       1.534481          -0.000001
          101              H       9.545989       6.891324       7.663453       0.103982       1.117156 0.77604434E+01  0.75125177E+02                                 1.738690                            1.601069      -0.756016       2.512118                    0.999737       3.367312       9.166707       0.510790       1.238696      -0.719333      -0.003100       0.042817       0.015965       0.045801      -0.005170      -0.000231       0.017209       0.001401      -0.074698      -0.031777       0.010317       0.021461              1.798094       1.444345       0.016605       0.021274       2.421303       0.322877       1.528633           0.000000
          102              H       7.527157       5.614863       7.073536       0.111090       1.242682 0.89447904E+01  0.89611998E+02                                 1.861577                            1.717615      -0.878001       2.458503                    0.999046       3.440121       9.489448       0.494308       1.236838      -0.720471      -0.040958       0.017075       0.007374       0.044983      -0.004703      -0.002749       0.020201       0.005788      -0.070798      -0.033278       0.010874       0.022404              1.914575       2.570268      -0.297447      -0.109090       1.647796       0.027397       1.525662           0.000000
          103              H      13.513174       2.563886       7.863733       0.103973       1.269344 0.91696665E+01  0.92304153E+02                                 1.880695                            1.734027      -0.865662       2.460460                    0.999187       3.441473       9.471282       0.494822       1.229673      -0.722556      -0.013328      -0.018365       0.036903       0.043321      -0.008998      -0.015600      -0.010927      -0.032512       0.019727      -0.030645       0.009316       0.021329              1.933890       1.605672       0.118009      -0.318044       1.701851      -0.333640       2.494147          -0.000001
          104              H      12.053475       7.224927       4.588240       0.100756       1.326992 0.96805169E+01  0.99022960E+02                                 1.958611                            1.797449      -0.902745       2.442453                    0.998657       3.523662       9.855584       0.478435       1.251543      -0.717586      -0.034348      -0.015558      -0.024000       0.044697       0.016483       0.013468      -0.008913       0.005534       0.028443      -0.027962       0.009381       0.018581              2.022943       2.344646       0.376686       0.536636       1.831095       0.162182       1.893089           0.000001
          105              H      11.508438       6.874096      10.165136       0.102542       1.250021 0.89561456E+01  0.89884000E+02                                 1.877603                            1.724623      -0.861031       2.462553                    0.999100       3.491984       9.686611       0.490057       1.245370      -0.718196      -0.038256       0.018804      -0.000556       0.042632      -0.020842      -0.000891       0.008483       0.023906       0.038338      -0.031502       0.010437       0.021065              1.934574       2.507717      -0.491833       0.120609       1.655978      -0.036841       1.640027           0.000002
          106              H      14.775531       4.982114       9.427740       0.066436       1.517409 0.11583960E+02  0.12359000E+03                                 2.105066                            1.935160      -1.222448       2.279298                    0.995660       3.834577      10.854953       0.473556       1.212295      -0.725328       0.038263      -0.026295      -0.025040       0.052749      -0.015182      -0.003390       0.007100       0.026821       0.023573      -0.024992       0.005419       0.019573              2.152097       2.345784      -0.570319      -0.377363       1.997541       0.377483       2.112967          -0.000001
          107              H      12.777060       6.689283      12.226202       0.103091       1.194478 0.82797693E+01  0.82520706E+02                                 1.901884                            1.713515      -1.061300       2.370580                    0.996535       3.703299      10.670277       0.462139       1.329807      -0.697607      -0.013983       0.015164       0.035518       0.041073      -0.018036       0.003383       0.009627       0.023259       0.018350      -0.027538       0.008873       0.018665              2.003290       1.717758      -0.216324      -0.444430       1.589695       0.416458       2.702416           0.000001
          108              H      14.255552       4.892840       4.881377       0.069072       1.324905 0.97865608E+01  0.10119477E+03                                 1.991767                            1.827965      -1.184899       2.294059                    0.995217       3.907020      11.280723       0.462638       1.280374      -0.707772       0.004555       0.040041      -0.028797       0.049531      -0.003751      -0.011998      -0.006718      -0.023227       0.017952      -0.021432       0.006201       0.015231              2.044390       1.536972       0.013980      -0.151612       2.603146      -0.576080       1.993051          -0.000000
          109              H      14.748905       1.303087       6.183199       0.098974       1.223991 0.86407625E+01  0.86597469E+02                                 1.891155                            1.720030      -1.047808       2.368874                    0.997093       3.695004      10.498761       0.475994       1.283959      -0.707368       0.010096      -0.038889       0.005188       0.040511      -0.009698      -0.013990      -0.010541      -0.027364       0.026797      -0.028666       0.008707       0.019958              1.968965       1.601129      -0.340818      -0.033374       2.784660      -0.082023       1.521106          -0.000000
          110              H      13.477151       9.004141       3.787118       0.106549       1.209990 0.86459978E+01  0.86552527E+02                                 1.880961                            1.726649      -0.956698       2.423318                    0.998113       3.548129      10.033855       0.473170       1.293076      -0.707020      -0.004150       0.016051      -0.040145       0.043434       0.018624       0.012510      -0.006833       0.003484       0.035451      -0.029108       0.009824       0.019284              1.943617       1.599059      -0.012406       0.128988       1.734095      -0.508344       2.497698           0.000001
          111              H      14.604815       8.028392       7.361211       0.071775       1.356947 0.10101354E+02  0.10470291E+03                                 1.988205                            1.831996      -1.143821       2.313133                    0.996070       3.792275      10.767686       0.474271       1.245950      -0.716537       0.027651      -0.002459       0.044787       0.052692       0.009295       0.014884      -0.008054       0.002848       0.032708      -0.022625       0.002365       0.020260              2.038763       1.930628       0.071486       0.617198       1.618938      -0.110209       2.566721          -0.000000
          112              H      10.689315       3.431566       6.330678       0.074797       1.301148 0.96458137E+01  0.99618075E+02                                 1.980311                            1.823308      -1.277497       2.252204                    0.993807       3.966109      11.534590       0.458875       1.292446      -0.704418       0.030501      -0.041049      -0.012110       0.052554      -0.008412      -0.000014       0.010828      -0.000601      -0.048344      -0.020551       0.002145       0.018406              2.032048       2.120582      -0.532758      -0.189247       2.441080       0.331068       1.534481          -0.000001
          113              C      13.953276      13.862525       7.308410      -0.083899      31.177124 0.41659812E+03  0.97118178E+04                                 8.578611                            6.786552       0.301344       2.055047                    0.999784      29.563774      85.247577       0.633739       0.414584      -1.063020      -0.074343      -0.036107      -0.017993       0.084583       0.019054       0.005787       0.049844      -0.042886      -0.182408      -0.079712       0.003140       0.076572              9.470771      10.828363      -0.729670      -0.524040      11.971108       2.550816       5.612842           0.000001
          114              C      15.087205      13.156164       6.969754      -0.084987      30.536313 0.41374539E+03  0.96362446E+04                                 8.456414                            6.762016       0.254377       2.042229                    0.999839      29.592731      85.507708       0.634572       0.414429      -1.062293      -0.008118      -0.073958      -0.032627       0.081242       0.027898       0.008093       0.041530       0.025108      -0.184355      -0.079276       0.010572       0.068704              9.243662      13.035418      -0.017516      -0.123611       9.358818       1.720147       5.336751           0.000001
          115              C       9.685381      10.722274       7.046225      -0.080810      29.161362 0.38694160E+03  0.88804043E+04                                 8.224122                            6.547272       0.298079       2.061480                    0.999840      29.205209      84.328894       0.642410       0.415438      -1.059487       0.018704       0.075693      -0.017587       0.079929       0.002354       0.035294      -0.039391      -0.059630       0.059289      -0.061223      -0.003644       0.064867              9.007132       6.266415       1.232147       2.895455       9.611716      -0.577728      11.143265          -0.000001
          116              C      10.739433      15.438132       5.067092      -0.070532      29.193141 0.38357339E+03  0.88038542E+04                                 8.292481                            6.553140       0.227530       2.041069                    0.999810      29.266856      85.139749       0.635624       0.419838      -1.054303      -0.008928      -0.024011       0.076748       0.080911      -0.029172      -0.047219      -0.003759       0.027183       0.059489      -0.056194      -0.006632       0.062826              9.150439       9.324961      -3.094978      -2.295057       9.048726      -1.462332       9.077629           0.000002
          117              C      11.151344      14.299497      10.250710      -0.087541      30.548408 0.39578625E+03  0.91372206E+04                                 8.501095                            6.627585       0.236606       2.037400                    0.999884      29.543827      85.631318       0.637487       0.416180      -1.058741      -0.032947      -0.038280      -0.066984       0.083891       0.056258       0.008881       0.016964       0.075503       0.016105      -0.071977       0.002929       0.069048              9.451279      11.030889       2.956129      -1.100144       5.875409       0.697242      11.447539           0.000004
          118              C       9.386237      13.284593       9.871998       0.123842      24.504998 0.29201292E+03  0.62565408E+04                                 7.318044                            5.665808       0.461755       2.150782                    0.999583      26.021534      72.983835       0.693459       0.412243      -1.059811       0.053398       0.031152       0.035168       0.071124       0.009230       0.037196       0.009418      -0.003917      -0.080640      -0.049716       0.009064       0.040651              8.174868       8.565820       2.459515      -0.791597       5.377151       1.126232      10.581633           0.000001
          119              C      10.448120      14.194561      11.397770      -0.079022      31.183872 0.39619339E+03  0.91673593E+04                                 8.713310                            6.678947       0.181724       2.025266                    0.999780      29.520843      86.225303       0.626944       0.422221      -1.052817      -0.070613      -0.040688      -0.004466       0.081619       0.034146       0.017655       0.033609       0.044191       0.078440      -0.059717      -0.000696       0.060413              9.859781       9.561850       2.492280       0.451541       5.883231       1.755500      14.134261           0.000004
          120              C       9.271904      11.968977       5.422134       0.128654      24.173150 0.29222358E+03  0.62725320E+04                                 7.312670                            5.711459       0.371694       2.124575                    0.999782      26.044410      73.510352       0.681661       0.418611      -1.054015      -0.002446      -0.052876       0.041837       0.067470      -0.020609      -0.018068      -0.033392      -0.011474      -0.011707      -0.048492       0.012126       0.036366              8.112506       5.546865       1.397371       2.592355      10.126019      -0.463479       8.664633           0.000002
          121              C       8.994687      10.026876       6.115832      -0.081711      30.351818 0.39710074E+03  0.91783940E+04                                 8.496138                            6.656289       0.250923       2.045270                    0.999851      29.418068      85.415116       0.633352       0.418403      -1.056960      -0.017060       0.042380      -0.068954       0.082715       0.019012       0.023542      -0.026735      -0.095256      -0.006022      -0.063983       0.003156       0.060827              9.414633       6.444022       2.348751       2.372666      12.684104       0.047752       9.115772           0.000000
          122              C       9.965731       0.772142       4.622833      -0.086203      29.971641 0.39789223E+03  0.91944798E+04                                 8.394851                            6.643308       0.334626       2.073598                    0.999849      29.317957      84.909304       0.637250       0.415944      -1.059301      -0.057718       0.031542       0.050362       0.082840      -0.028224      -0.037980      -0.027380       0.009706       0.130453      -0.068997       0.005174       0.063824              9.251283       7.841507      -2.453209      -1.404435       8.974013      -2.697439      10.938328           0.000002
          123              C       9.362744       0.230233       6.561911       0.122696      24.677051 0.30416184E+03  0.65954081E+04                                 7.427630                            5.843066       0.334418       2.108305                    0.999875      26.407645      74.949827       0.671060       0.420928      -1.052411       0.032169      -0.000782      -0.057604       0.065982       0.028357      -0.029672       0.010984       0.009313       0.072335      -0.051364       0.008825       0.042539              8.224080       7.435031      -2.717484      -1.876021       8.277759      -1.653484       8.959451           0.000001
          124              C      13.339325      11.984639       6.571015       0.124319      25.336227 0.30930693E+03  0.67251618E+04                                 7.531779                            5.868777       0.257948       2.080999                    0.999839      26.413979      74.706042       0.674615       0.417577      -1.056084       0.038388       0.051762       0.019806       0.067418       0.038104       0.013063      -0.002142      -0.023809       0.031067      -0.047519       0.011282       0.036238              8.397028      10.778845      -0.116240      -0.291413       9.830597       2.196301       4.581642           0.000001
          125              C       9.539724       1.799575      16.412060      -0.083899      31.177125 0.41659813E+03  0.97118179E+04                                 8.578612                            6.786552       0.301344       2.055047                    0.999784      29.563774      85.247578       0.633739       0.414584      -1.063020       0.074343       0.036107      -0.017993       0.084583       0.019054      -0.005787      -0.049844      -0.042886      -0.182408      -0.079712       0.003140       0.076572              9.470771      10.828364      -0.729670       0.524040      11.971109      -2.550816       5.612842           0.000001
          126              C       8.405795       2.505936      16.073404      -0.084987      30.536312 0.41374538E+03  0.96362442E+04                                 8.456414                            6.762016       0.254377       2.042229                    0.999839      29.592730      85.507703       0.634572       0.414429      -1.062293       0.008118       0.073958      -0.032627       0.081242       0.027898      -0.008093      -0.041530       0.025108      -0.184354      -0.079276       0.010572       0.068704              9.243662      13.035417      -0.017516       0.123611       9.358818      -1.720147       5.336751           0.000001
          127              C      13.807619       4.939826      16.149875      -0.080810      29.161363 0.38694163E+03  0.88804051E+04                                 8.224122                            6.547272       0.298079       2.061480                    0.999840      29.205210      84.328896       0.642410       0.415438      -1.059487      -0.018704      -0.075693      -0.017587       0.079929       0.002354      -0.035294       0.039391      -0.059630       0.059289      -0.061223      -0.003644       0.064867              9.007132       6.266415       1.232147      -2.895455       9.611716       0.577728      11.143265          -0.000001
          128              C      12.753567       0.223968      14.170742      -0.070532      29.193141 0.38357339E+03  0.88038542E+04                                 8.292482                            6.553141       0.227530       2.041069                    0.999810      29.266856      85.139749       0.635623       0.419838      -1.054303       0.008928       0.024011       0.076748       0.080911      -0.029171       0.047219       0.003759       0.027183       0.059489      -0.056194      -0.006632       0.062826              9.150439       9.324961      -3.094978       2.295057       9.048727       1.462332       9.077629           0.000002
          129              C      12.341656       1.362603       1.147060      -0.087541      30.548412 0.39578633E+03  0.91372230E+04                                 8.501096                            6.627585       0.236606       2.037400                    0.999884      29.543830      85.631331       0.637487       0.416180      -1.058741       0.032947       0.038280      -0.066984       0.083891       0.056258      -0.008881      -0.016964       0.075503       0.016105      -0.071977       0.002929       0.069048              9.451280      11.030890       2.956129       1.100144       5.875409      -0.697242      11.447541           0.000004
          130              C      14.106763       2.377507       0.768348       0.123842      24.504995 0.29201289E+03  0.62565400E+04                                 7.318043                            5.665808       0.461755       2.150782                    0.999583      26.021532      72.983827       0.693459       0.412243      -1.059811      -0.053398      -0.031153       0.035168       0.071124       0.009230      -0.037196      -0.009417      -0.003917      -0.080640      -0.049716       0.009064       0.040651              8.174867       8.565819       2.459515       0.791597       5.377150      -1.126232      10.581632           0.000001
          131              C      13.044880       1.467539       2.294120      -0.079022      31.183873 0.39619343E+03  0.91673604E+04                                 8.713311                            6.678947       0.181724       2.025266                    0.999780      29.520843      86.225309       0.626944       0.422221      -1.052817       0.070613       0.040688      -0.004466       0.081619       0.034146      -0.017655      -0.033609       0.044191       0.078440      -0.059717      -0.000696       0.060413              9.859782       9.561851       2.492281      -0.451541       5.883231      -1.755501      14.134263           0.000004
          132              C      14.221096       3.693123      14.525784       0.128654      24.173150 0.29222359E+03  0.62725324E+04                                 7.312671                            5.711459       0.371694       2.124575                    0.999782      26.044410      73.510355       0.681661       0.418611      -1.054015       0.002446       0.052876       0.041837       0.067470      -0.020609       0.018068       0.033392      -0.011474      -0.011707      -0.048492       0.012126       0.036366              8.112506       5.546865       1.397371      -2.592355      10.126020       0.463479       8.664633           0.000002
          133              C      14.498313       5.635224      15.219482      -0.081711      30.351818 0.39710074E+03  0.91783941E+04                                 8.496138                            6.656289       0.250923       2.045270                    0.999851      29.418068      85.415117       0.633352       0.418403      -1.056960       0.017060      -0.042380      -0.068954       0.082715       0.019012      -0.023542       0.026735      -0.095256      -0.006022      -0.063983       0.003156       0.060827              9.414633       6.444022       2.348751      -2.372666      12.684104      -0.047751       9.115772           0.000000
          134              C      13.527269      14.889958      13.726483      -0.086203      29.971642 0.39789225E+03  0.91944803E+04                                 8.394851                            6.643308       0.334626       2.073598                    0.999849      29.317957      84.909304       0.637250       0.415944      -1.059301       0.057718      -0.031542       0.050362       0.082840      -0.028224       0.037980       0.027380       0.009706       0.130452      -0.068997       0.005174       0.063824              9.251283       7.841507      -2.453209       1.404435       8.974013       2.697439      10.938328           0.000002
          135              C      14.130256      15.431867      15.665561       0.122696      24.677050 0.30416183E+03  0.65954078E+04                                 7.427629                            5.843065       0.334418       2.108305                    0.999875      26.407644      74.949820       0.671060       0.420928      -1.052411      -0.032169       0.000782      -0.057604       0.065982       0.028357       0.029672      -0.010984       0.009314       0.072335      -0.051364       0.008825       0.042539              8.224080       7.435031      -2.717484       1.876021       8.277758       1.653484       8.959450           0.000001
          136              C      10.153675       3.677461      15.674665       0.124319      25.336229 0.30930695E+03  0.67251623E+04                                 7.531779                            5.868777       0.257948       2.080999                    0.999839      26.413980      74.706045       0.674615       0.417577      -1.056084      -0.038388      -0.051762       0.019806       0.067418       0.038104      -0.013063       0.002142      -0.023809       0.031067      -0.047519       0.011282       0.036238              8.397028      10.778845      -0.116240       0.291413       9.830597      -2.196301       4.581642           0.000001
          137              C       1.708724       6.031475       1.795240      -0.083899      31.177126 0.41659815E+03  0.97118187E+04                                 8.578612                            6.786552       0.301344       2.055047                    0.999784      29.563775      85.247583       0.633739       0.414584      -1.063020       0.074343      -0.036107       0.017993       0.084583      -0.019054       0.005787      -0.049844      -0.042886      -0.182408      -0.079711       0.003140       0.076572              9.470772      10.828364       0.729670      -0.524041      11.971109      -2.550817       5.612842           0.000001
          138              C       0.574795       5.325114       2.133896      -0.084987      30.536316 0.41374544E+03  0.96362461E+04                                 8.456415                            6.762017       0.254377       2.042229                    0.999839      29.592733      85.507716       0.634572       0.414429      -1.062293       0.008118      -0.073958       0.032627       0.081242      -0.027898       0.008093      -0.041530       0.025108      -0.184354      -0.079276       0.010572       0.068704              9.243663      13.035419       0.017516      -0.123611       9.358819      -1.720148       5.336751           0.000001
          139              C       5.976619       2.891224       2.057425      -0.080810      29.161365 0.38694165E+03  0.88804058E+04                                 8.224122                            6.547272       0.298079       2.061480                    0.999840      29.205211      84.328900       0.642410       0.415438      -1.059487      -0.018704       0.075693       0.017587       0.079929      -0.002354       0.035294       0.039391      -0.059630       0.059289      -0.061223      -0.003644       0.064867              9.007132       6.266415      -1.232148       2.895455       9.611716       0.577728      11.143265          -0.000001
          140              C       4.922567       7.607082       4.036558      -0.070532      29.193140 0.38357337E+03  0.88038537E+04                                 8.292481                            6.553140       0.227530       2.041069                    0.999810      29.266856      85.139749       0.635624       0.419838      -1.054303       0.008929      -0.024011      -0.076748       0.080911       0.029172      -0.047219       0.003759       0.027183       0.059490      -0.056194      -0.006632       0.062826              9.150439       9.324961       3.094979      -2.295057       9.048726       1.462331       9.077629           0.000002
          141              C       4.510656       6.468447      17.060240      -0.087541      30.548412 0.39578631E+03  0.91372226E+04                                 8.501096                            6.627585       0.236606       2.037400                    0.999884      29.543830      85.631332       0.637487       0.416180      -1.058741       0.032947      -0.038280       0.066984       0.083891      -0.056258       0.008881      -0.016964       0.075503       0.016105      -0.071977       0.002929       0.069048              9.451280      11.030890      -2.956129      -1.100144       5.875409      -0.697242      11.447541           0.000004
          142              C       6.275763       5.453543      17.438952       0.123842      24.504996 0.29201290E+03  0.62565402E+04                                 7.318043                            5.665808       0.461755       2.150782                    0.999583      26.021533      72.983829       0.693459       0.412243      -1.059811      -0.053398       0.031152      -0.035168       0.071124      -0.009230       0.037196      -0.009418      -0.003917      -0.080640      -0.049716       0.009064       0.040651              8.174867       8.565820      -2.459515      -0.791597       5.377150      -1.126232      10.581632           0.000001
          143              C       5.213880       6.363511      15.913180      -0.079022      31.183869 0.39619335E+03  0.91673579E+04                                 8.713310                            6.678946       0.181724       2.025266                    0.999780      29.520841      86.225297       0.626944       0.422221      -1.052817       0.070613      -0.040688       0.004466       0.081619      -0.034146       0.017655      -0.033609       0.044192       0.078439      -0.059717      -0.000696       0.060413              9.859780       9.561850      -2.492280       0.451541       5.883230      -1.755500      14.134261           0.000004
          144              C       6.390096       4.137927       3.681516       0.128654      24.173148 0.29222355E+03  0.62725313E+04                                 7.312670                            5.711459       0.371695       2.124576                    0.999782      26.044408      73.510344       0.681661       0.418611      -1.054015       0.002446      -0.052876      -0.041837       0.067470       0.020609      -0.018068       0.033392      -0.011474      -0.011707      -0.048492       0.012126       0.036366              8.112505       5.546864      -1.397371       2.592355      10.126018       0.463479       8.664632           0.000002
          145              C       6.667313       2.195826       2.987818      -0.081711      30.351821 0.39710079E+03  0.91783955E+04                                 8.496139                            6.656290       0.250923       2.045270                    0.999851      29.418070      85.415124       0.633352       0.418403      -1.056960       0.017060       0.042380       0.068954       0.082715      -0.019012       0.023542       0.026735      -0.095256      -0.006022      -0.063983       0.003156       0.060827              9.414633       6.444023      -2.348751       2.372666      12.684104      -0.047752       9.115773           0.000000
          146              C       5.696269       8.603192       4.480817      -0.086203      29.971644 0.39789228E+03  0.91944810E+04                                 8.394851                            6.643308       0.334626       2.073598                    0.999849      29.317959      84.909310       0.637250       0.415944      -1.059301       0.057718       0.031542      -0.050362       0.082840       0.028224      -0.037980       0.027380       0.009706       0.130453      -0.068997       0.005174       0.063824              9.251283       7.841508       2.453209      -1.404436       8.974014       2.697439      10.938328           0.000002
          147              C       6.299256       8.061283       2.541739       0.122696      24.677051 0.30416184E+03  0.65954082E+04                                 7.427630                            5.843066       0.334418       2.108305                    0.999875      26.407645      74.949828       0.671060       0.420928      -1.052411      -0.032169      -0.000782       0.057604       0.065982      -0.028357      -0.029672      -0.010984       0.009313       0.072335      -0.051364       0.008825       0.042539              8.224081       7.435031       2.717484      -1.876021       8.277759       1.653484       8.959451           0.000001
          148              C       2.322675       4.153589       2.532635       0.124319      25.336226 0.30930691E+03  0.67251614E+04                                 7.531779                            5.868777       0.257948       2.080999                    0.999839      26.413978      74.706039       0.674615       0.417577      -1.056084      -0.038388       0.051762      -0.019806       0.067418      -0.038104       0.013063       0.002142      -0.023809       0.031067      -0.047519       0.011282       0.036238              8.397028      10.778845       0.116241      -0.291413       9.830596      -2.196301       4.581642           0.000001
          149              C       6.122276       9.630625      10.898890      -0.083899      31.177124 0.41659812E+03  0.97118175E+04                                 8.578611                            6.786552       0.301344       2.055047                    0.999784      29.563774      85.247574       0.633739       0.414584      -1.063020      -0.074343       0.036107       0.017993       0.084583      -0.019054      -0.005787       0.049844      -0.042886      -0.182408      -0.079712       0.003140       0.076572              9.470771      10.828363       0.729670       0.524040      11.971108       2.550816       5.612842           0.000001
          150              C       7.256205      10.336986      11.237546      -0.084987      30.536313 0.41374541E+03  0.96362451E+04                                 8.456414                            6.762016       0.254377       2.042229                    0.999839      29.592731      85.507707       0.634572       0.414429      -1.062293      -0.008118       0.073958       0.032627       0.081242      -0.027898      -0.008093       0.041530       0.025108      -0.184354      -0.079276       0.010572       0.068704              9.243662      13.035418       0.017516       0.123611       9.358818       1.720147       5.336751           0.000001
          151              C       1.854381      12.770876      11.161075      -0.080810      29.161364 0.38694163E+03  0.88804051E+04                                 8.224122                            6.547272       0.298079       2.061480                    0.999840      29.205210      84.328895       0.642410       0.415438      -1.059487       0.018705      -0.075693       0.017587       0.079929      -0.002354      -0.035294      -0.039391      -0.059630       0.059289      -0.061223      -0.003644       0.064867              9.007132       6.266415      -1.232147      -2.895455       9.611716      -0.577728      11.143265          -0.000001
          152              C       2.908433       8.055018      13.140208      -0.070532      29.193139 0.38357337E+03  0.88038535E+04                                 8.292481                            6.553141       0.227530       2.041069                    0.999810      29.266855      85.139747       0.635623       0.419838      -1.054303      -0.008928       0.024011      -0.076748       0.080911       0.029171       0.047219      -0.003759       0.027183       0.059489      -0.056194      -0.006632       0.062826              9.150439       9.324961       3.094978       2.295057       9.048726      -1.462331       9.077629           0.000002
          153              C       3.320344       9.193653       7.956590      -0.087541      30.548413 0.39578634E+03  0.91372234E+04                                 8.501096                            6.627586       0.236606       2.037400                    0.999884      29.543830      85.631334       0.637487       0.416180      -1.058741      -0.032947       0.038280       0.066984       0.083891      -0.056258      -0.008881       0.016964       0.075503       0.016105      -0.071977       0.002929       0.069048              9.451281      11.030891      -2.956129       1.100144       5.875410       0.697242      11.447542           0.000004
          154              C       1.555237      10.208557       8.335302       0.123842      24.504998 0.29201293E+03  0.62565410E+04                                 7.318043                            5.665808       0.461755       2.150782                    0.999583      26.021534      72.983833       0.693459       0.412243      -1.059811       0.053398      -0.031152      -0.035168       0.071124      -0.009230      -0.037196       0.009418      -0.003917      -0.080640      -0.049716       0.009064       0.040651              8.174868       8.565820      -2.459515       0.791597       5.377150       1.126232      10.581632           0.000001
          155              C       2.617120       9.298589       6.809530      -0.079022      31.183878 0.39619350E+03  0.91673627E+04                                 8.713312                            6.678948       0.181723       2.025266                    0.999780      29.520847      86.225325       0.626944       0.422221      -1.052817      -0.070613       0.040688       0.004466       0.081619      -0.034146      -0.017655       0.033609       0.044192       0.078440      -0.059717      -0.000696       0.060413              9.859783       9.561853      -2.492281      -0.451541       5.883232       1.755501      14.134265           0.000004
          156              C       1.440904      11.524173      12.785166       0.128654      24.173149 0.29222357E+03  0.62725319E+04                                 7.312670                            5.711459       0.371694       2.124575                    0.999782      26.044409      73.510351       0.681661       0.418611      -1.054015      -0.002446       0.052876      -0.041837       0.067470       0.020609       0.018068      -0.033392      -0.011474      -0.011707      -0.048492       0.012126       0.036366              8.112506       5.546865      -1.397371      -2.592355      10.126019      -0.463479       8.664633           0.000002
          157              C       1.163687      13.466274      12.091468      -0.081711      30.351818 0.39710075E+03  0.91783941E+04                                 8.496138                            6.656289       0.250923       2.045270                    0.999851      29.418068      85.415117       0.633352       0.418403      -1.056960      -0.017060      -0.042380       0.068954       0.082715      -0.019012      -0.023542      -0.026735      -0.095256      -0.006022      -0.063983       0.003156       0.060827              9.414633       6.444022      -2.348751      -2.372666      12.684104       0.047751       9.115773           0.000000
          158              C       2.134731       7.058908      13.584467      -0.086203      29.971645 0.39789230E+03  0.91944818E+04                                 8.394852                            6.643309       0.334626       2.073598                    0.999849      29.317959      84.909310       0.637250       0.415944      -1.059301      -0.057718      -0.031542      -0.050362       0.082840       0.028224       0.037980      -0.027380       0.009706       0.130452      -0.068997       0.005174       0.063824              9.251283       7.841508       2.453209       1.404436       8.974014      -2.697438      10.938328           0.000002
          159              C       1.531744       7.600817      11.645389       0.122696      24.677051 0.30416184E+03  0.65954081E+04                                 7.427630                            5.843066       0.334418       2.108305                    0.999875      26.407645      74.949826       0.671060       0.420928      -1.052411       0.032169       0.000782       0.057604       0.065982      -0.028357       0.029672       0.010984       0.009314       0.072335      -0.051364       0.008825       0.042539              8.224080       7.435031       2.717484       1.876021       8.277759      -1.653484       8.959450           0.000001
          160              C       5.508325      11.508511      11.636285       0.124319      25.336227 0.30930692E+03  0.67251617E+04                                 7.531778                            5.868777       0.257948       2.080999                    0.999839      26.413979      74.706040       0.674615       0.417577      -1.056084       0.038388      -0.051762      -0.019806       0.067418      -0.038104      -0.013063      -0.002142      -0.023809       0.031067      -0.047519       0.011282       0.036238              8.397028      10.778845       0.116241       0.291413       9.830596       2.196301       4.581642           0.000001
          161              C       1.708724       1.799575      10.898890      -0.083899      31.177131 0.41659827E+03  0.97118219E+04                                 8.578613                            6.786553       0.301343       2.055047                    0.999784      29.563778      85.247591       0.633739       0.414584      -1.063020       0.074343       0.036107       0.017993       0.084583       0.019054       0.005787       0.049844      -0.042886      -0.182407      -0.079711       0.003140       0.076572              9.470772      10.828365      -0.729670      -0.524041      11.971109       2.550816       5.612843           0.000001
          162              C       0.574795       2.505936      11.237546      -0.084987      30.536313 0.41374541E+03  0.96362452E+04                                 8.456414                            6.762017       0.254377       2.042229                    0.999839      29.592731      85.507710       0.634572       0.414429      -1.062293       0.008118       0.073958       0.032627       0.081242       0.027898       0.008093       0.041530       0.025108      -0.184354      -0.079276       0.010572       0.068704              9.243663      13.035418      -0.017516      -0.123611       9.358819       1.720147       5.336751           0.000001
          163              C       5.976619       4.939826      11.161075      -0.080810      29.161365 0.38694166E+03  0.88804060E+04                                 8.224122                            6.547272       0.298079       2.061480                    0.999840      29.205211      84.328900       0.642410       0.415438      -1.059487      -0.018705      -0.075693       0.017587       0.079929       0.002354       0.035294      -0.039391      -0.059630       0.059289      -0.061223      -0.003644       0.064867              9.007132       6.266415       1.232148       2.895455       9.611717      -0.577728      11.143265          -0.000001
          164              C       4.922567       0.223968      13.140208      -0.070532      29.193141 0.38357338E+03  0.88038539E+04                                 8.292482                            6.553141       0.227530       2.041069                    0.999810      29.266856      85.139750       0.635623       0.419838      -1.054303       0.008928       0.024011      -0.076748       0.080911      -0.029171      -0.047219      -0.003759       0.027183       0.059490      -0.056194      -0.006633       0.062826              9.150439       9.324961      -3.094979      -2.295057       9.048727      -1.462332       9.077630           0.000002
          165              C       4.510656       1.362603       7.956590      -0.087541      30.548411 0.39578631E+03  0.91372223E+04                                 8.501095                            6.627585       0.236606       2.037400                    0.999884      29.543829      85.631326       0.637487       0.416180      -1.058741       0.032947       0.038280       0.066984       0.083891       0.056258       0.008881       0.016964       0.075503       0.016105      -0.071977       0.002929       0.069048              9.451280      11.030889       2.956129      -1.100144       5.875409       0.697242      11.447540           0.000004
          166              C       6.275763       2.377507       8.335302       0.123842      24.504999 0.29201294E+03  0.62565413E+04                                 7.318044                            5.665808       0.461755       2.150782                    0.999583      26.021535      72.983836       0.693459       0.412243      -1.059811      -0.053398      -0.031152      -0.035168       0.071124       0.009230       0.037196       0.009418      -0.003917      -0.080640      -0.049716       0.009064       0.040651              8.174868       8.565820       2.459515      -0.791597       5.377151       1.126232      10.581633           0.000001
          167              C       5.213880       1.467539       6.809530      -0.079022      31.183870 0.39619338E+03  0.91673589E+04                                 8.713311                            6.678947       0.181724       2.025266                    0.999780      29.520841      86.225301       0.626944       0.422221      -1.052817       0.070613       0.040688       0.004466       0.081619       0.034146       0.017655       0.033609       0.044191       0.078440      -0.059717      -0.000696       0.060413              9.859781       9.561850       2.492280       0.451541       5.883231       1.755500      14.134262           0.000004
          168              C       6.390096       3.693123      12.785166       0.128654      24.173147 0.29222355E+03  0.62725312E+04                                 7.312670                            5.711459       0.371695       2.124576                    0.999782      26.044408      73.510344       0.681661       0.418611      -1.054015       0.002446       0.052876      -0.041836       0.067470      -0.020609      -0.018068      -0.033392      -0.011474      -0.011707      -0.048492       0.012126       0.036366              8.112505       5.546864       1.397371       2.592355      10.126018      -0.463479       8.664632           0.000002
          169              C       6.667313       5.635224      12.091468      -0.081711      30.351820 0.39710079E+03  0.91783954E+04                                 8.496139                            6.656290       0.250923       2.045270                    0.999851      29.418069      85.415121       0.633352       0.418403      -1.056960       0.017060      -0.042380       0.068954       0.082715       0.019012       0.023542      -0.026735      -0.095256      -0.006022      -0.063983       0.003156       0.060827              9.414633       6.444023       2.348751       2.372666      12.684104       0.047751       9.115773           0.000000
          170              C       5.696269      14.889958      13.584467      -0.086203      29.971645 0.39789230E+03  0.91944817E+04                                 8.394851                            6.643308       0.334626       2.073598                    0.999849      29.317960      84.909314       0.637250       0.415944      -1.059301       0.057718      -0.031542      -0.050362       0.082840      -0.028224      -0.037980      -0.027380       0.009706       0.130453      -0.068997       0.005174       0.063824              9.251283       7.841507      -2.453209      -1.404436       8.974014      -2.697439      10.938329           0.000002
          171              C       6.299256      15.431867      11.645389       0.122696      24.677049 0.30416182E+03  0.65954075E+04                                 7.427630                            5.843066       0.334418       2.108305                    0.999875      26.407644      74.949824       0.671060       0.420928      -1.052411      -0.032169       0.000782       0.057604       0.065982       0.028357      -0.029672       0.010984       0.009313       0.072335      -0.051364       0.008825       0.042539              8.224080       7.435031      -2.717484      -1.876021       8.277759      -1.653484       8.959451           0.000001
          172              C       2.322675       3.677461      11.636285       0.124319      25.336228 0.30930693E+03  0.67251619E+04                                 7.531779                            5.868777       0.257948       2.080999                    0.999839      26.413979      74.706043       0.674615       0.417577      -1.056084      -0.038388      -0.051762      -0.019806       0.067418       0.038104       0.013063      -0.002142      -0.023809       0.031067      -0.047519       0.011282       0.036238              8.397028      10.778846      -0.116241      -0.291413       9.830597       2.196301       4.581642           0.000001
          173              C       6.122276      13.862525       1.795240      -0.083899      31.177132 0.41659828E+03  0.97118222E+04                                 8.578613                            6.786553       0.301343       2.055047                    0.999784      29.563779      85.247594       0.633739       0.414584      -1.063020      -0.074343      -0.036107       0.017993       0.084583       0.019054      -0.005787      -0.049844      -0.042886      -0.182407      -0.079711       0.003140       0.076572              9.470773      10.828366      -0.729670       0.524041      11.971109      -2.550816       5.612843           0.000001
          174              C       7.256205      13.156164       2.133896      -0.084987      30.536312 0.41374539E+03  0.96362447E+04                                 8.456414                            6.762016       0.254377       2.042229                    0.999839      29.592730      85.507706       0.634572       0.414429      -1.062293      -0.008118      -0.073958       0.032627       0.081242       0.027898      -0.008093      -0.041530       0.025108      -0.184354      -0.079276       0.010572       0.068704              9.243662      13.035418      -0.017516       0.123611       9.358819      -1.720147       5.336751           0.000001
          175              C       1.854381      10.722274       2.057425      -0.080810      29.161366 0.38694168E+03  0.88804067E+04                                 8.224123                            6.547273       0.298079       2.061480                    0.999840      29.205212      84.328905       0.642410       0.415438      -1.059487       0.018705       0.075693       0.017587       0.079929       0.002354      -0.035294       0.039391      -0.059630       0.059289      -0.061223      -0.003644       0.064867              9.007133       6.266416       1.232148      -2.895455       9.611717       0.577728      11.143266          -0.000001
          176              C       2.908433      15.438132       4.036558      -0.070532      29.193141 0.38357340E+03  0.88038544E+04                                 8.292482                            6.553141       0.227530       2.041069                    0.999810      29.266856      85.139749       0.635623       0.419838      -1.054303      -0.008928      -0.024011      -0.076748       0.080911      -0.029172       0.047219       0.003759       0.027183       0.059490      -0.056194      -0.006632       0.062826              9.150439       9.324961      -3.094978       2.295057       9.048727       1.462332       9.077629           0.000002
          177              C       3.320344      14.299497      17.060240      -0.087541      30.548415 0.39578637E+03  0.91372243E+04                                 8.501096                            6.627586       0.236606       2.037400                    0.999884      29.543832      85.631339       0.637487       0.416180      -1.058741      -0.032947      -0.038280       0.066984       0.083891       0.056258      -0.008881      -0.016964       0.075503       0.016105      -0.071977       0.002929       0.069048              9.451281      11.030891       2.956129       1.100144       5.875410      -0.697242      11.447542           0.000004
          178              C       1.555237      13.284593      17.438952       0.123842      24.504999 0.29201294E+03  0.62565413E+04                                 7.318044                            5.665808       0.461755       2.150782                    0.999583      26.021535      72.983835       0.693459       0.412243      -1.059811       0.053398       0.031153      -0.035168       0.071124       0.009230      -0.037196      -0.009418      -0.003917      -0.080640      -0.049716       0.009064       0.040651              8.174868       8.565820       2.459515       0.791597       5.377151      -1.126232      10.581632           0.000001
          179              C       2.617120      14.194561      15.913180      -0.079022      31.183871 0.39619338E+03  0.91673591E+04                                 8.713311                            6.678947       0.181724       2.025266                    0.999780      29.520842      86.225305       0.626944       0.422221      -1.052817      -0.070613      -0.040688       0.004466       0.081619       0.034146      -0.017655      -0.033609       0.044192       0.078439      -0.059717      -0.000696       0.060413              9.859781       9.561851       2.492281      -0.451541       5.883231      -1.755500      14.134262           0.000004
          180              C       1.440904      11.968977       3.681516       0.128654      24.173146 0.29222353E+03  0.62725308E+04                                 7.312670                            5.711459       0.371695       2.124576                    0.999782      26.044407      73.510342       0.681661       0.418611      -1.054015      -0.002446      -0.052876      -0.041836       0.067470      -0.020609       0.018068       0.033392      -0.011474      -0.011707      -0.048492       0.012126       0.036366              8.112505       5.546864       1.397371      -2.592355      10.126018       0.463479       8.664632           0.000002
          181              C       1.163687      10.026876       2.987818      -0.081711      30.351823 0.39710084E+03  0.91783968E+04                                 8.496139                            6.656290       0.250923       2.045270                    0.999851      29.418071      85.415130       0.633352       0.418403      -1.056960      -0.017060       0.042380       0.068954       0.082715       0.019012      -0.023542       0.026735      -0.095256      -0.006022      -0.063983       0.003156       0.060827              9.414634       6.444023       2.348751      -2.372666      12.684105      -0.047751       9.115774           0.000000
          182              C       2.134731       0.772142       4.480817      -0.086203      29.971641 0.39789225E+03  0.91944803E+04                                 8.394851                            6.643308       0.334626       2.073598                    0.999849      29.317957      84.909304       0.637250       0.415944      -1.059301      -0.057718       0.031542      -0.050362       0.082840      -0.028224       0.037980       0.027380       0.009706       0.130452      -0.068997       0.005174       0.063824              9.251283       7.841507      -2.453209       1.404435       8.974013       2.697439      10.938328           0.000002
          183              C       1.531744       0.230233       2.541739       0.122696      24.677048 0.30416181E+03  0.65954072E+04                                 7.427629                            5.843065       0.334418       2.108305                    0.999875      26.407643      74.949818       0.671060       0.420928      -1.052411       0.032169      -0.000782       0.057604       0.065982       0.028357       0.029672      -0.010984       0.009314       0.072335      -0.051364       0.008825       0.042539              8.224079       7.435030      -2.717484       1.876021       8.277758       1.653484       8.959450           0.000001
          184              C       5.508325      11.984639       2.532635       0.124319      25.336227 0.30930692E+03  0.67251616E+04                                 7.531778                            5.868777       0.257948       2.080999                    0.999839      26.413979      74.706038       0.674615       0.417577      -1.056084       0.038388       0.051762      -0.019806       0.067418       0.038104      -0.013063       0.002142      -0.023809       0.031067      -0.047519       0.011282       0.036238              8.397027      10.778844      -0.116241       0.291413       9.830596      -2.196301       4.581642           0.000001
          185              C      13.953276       9.630625      16.412060      -0.083899      31.177134 0.41659831E+03  0.97118231E+04                                 8.578613                            6.786554       0.301343       2.055047                    0.999784      29.563780      85.247600       0.633739       0.414584      -1.063020      -0.074343       0.036107      -0.017993       0.084583      -0.019054       0.005787      -0.049844      -0.042886      -0.182407      -0.079711       0.003140       0.076572              9.470773      10.828367       0.729670      -0.524041      11.971110      -2.550816       5.612843           0.000001
          186              C      15.087205      10.336986      16.073404      -0.084987      30.536318 0.41374548E+03  0.96362474E+04                                 8.456415                            6.762017       0.254377       2.042229                    0.999839      29.592734      85.507722       0.634572       0.414429      -1.062293      -0.008118       0.073958      -0.032627       0.081242      -0.027898       0.008093      -0.041530       0.025108      -0.184354      -0.079276       0.010572       0.068704              9.243664      13.035419       0.017516      -0.123611       9.358820      -1.720148       5.336752           0.000001
          187              C       9.685381      12.770876      16.149875      -0.080810      29.161366 0.38694168E+03  0.88804066E+04                                 8.224123                            6.547273       0.298079       2.061480                    0.999840      29.205212      84.328905       0.642410       0.415438      -1.059487       0.018704      -0.075693      -0.017588       0.079929      -0.002354       0.035294       0.039391      -0.059630       0.059289      -0.061223      -0.003644       0.064867              9.007133       6.266416      -1.232148       2.895455       9.611717       0.577728      11.143266          -0.000001
          188              C      10.739433       8.055018      14.170742      -0.070532      29.193139 0.38357335E+03  0.88038531E+04                                 8.292482                            6.553141       0.227530       2.041069                    0.999810      29.266855      85.139749       0.635623       0.419838      -1.054303      -0.008928       0.024011       0.076748       0.080911       0.029171      -0.047219       0.003759       0.027183       0.059490      -0.056194      -0.006632       0.062826              9.150439       9.324961       3.094979      -2.295057       9.048727       1.462332       9.077629           0.000002
          189              C      11.151344       9.193653       1.147060      -0.087541      30.548413 0.39578634E+03  0.91372234E+04                                 8.501096                            6.627585       0.236606       2.037400                    0.999884      29.543830      85.631332       0.637487       0.416180      -1.058741      -0.032947       0.038280      -0.066984       0.083891      -0.056258       0.008881      -0.016964       0.075503       0.016105      -0.071977       0.002929       0.069048              9.451280      11.030890      -2.956129      -1.100144       5.875409      -0.697242      11.447541           0.000004
          190              C       9.386237      10.208557       0.768348       0.123842      24.504999 0.29201295E+03  0.62565414E+04                                 7.318044                            5.665809       0.461755       2.150782                    0.999583      26.021535      72.983836       0.693459       0.412243      -1.059811       0.053398      -0.031153       0.035168       0.071124      -0.009230       0.037196      -0.009417      -0.003917      -0.080640      -0.049716       0.009064       0.040651              8.174868       8.565820      -2.459515      -0.791597       5.377151      -1.126232      10.581633           0.000001
          191              C      10.448120       9.298589       2.294120      -0.079022      31.183874 0.39619344E+03  0.91673607E+04                                 8.713311                            6.678947       0.181724       2.025266                    0.999780      29.520844      86.225311       0.626944       0.422221      -1.052817      -0.070613       0.040688      -0.004466       0.081619      -0.034146       0.017655      -0.033609       0.044192       0.078440      -0.059717      -0.000696       0.060413              9.859782       9.561851      -2.492281       0.451541       5.883231      -1.755500      14.134263           0.000004
          192              C       9.271904      11.524173      14.525784       0.128654      24.173148 0.29222355E+03  0.62725313E+04                                 7.312670                            5.711459       0.371695       2.124575                    0.999782      26.044408      73.510345       0.681661       0.418611      -1.054015      -0.002446       0.052876       0.041836       0.067470       0.020609      -0.018068       0.033392      -0.011474      -0.011707      -0.048492       0.012126       0.036366              8.112505       5.546864      -1.397371       2.592355      10.126018       0.463479       8.664632           0.000002
          193              C       8.994687      13.466274      15.219482      -0.081711      30.351826 0.39710088E+03  0.91783982E+04                                 8.496140                            6.656291       0.250922       2.045270                    0.999851      29.418073      85.415138       0.633352       0.418403      -1.056960      -0.017060      -0.042380      -0.068954       0.082715      -0.019012       0.023542       0.026735      -0.095256      -0.006022      -0.063983       0.003156       0.060827              9.414635       6.444023      -2.348751       2.372666      12.684106      -0.047751       9.115774           0.000000
          194              C       9.965731       7.058908      13.726483      -0.086203      29.971647 0.39789232E+03  0.91944824E+04                                 8.394852                            6.643309       0.334626       2.073598                    0.999849      29.317961      84.909318       0.637250       0.415944      -1.059301      -0.057718      -0.031542       0.050362       0.082841       0.028224      -0.037980       0.027380       0.009706       0.130453      -0.068997       0.005174       0.063824              9.251284       7.841508       2.453209      -1.404436       8.974014       2.697439      10.938329           0.000002
          195              C       9.362744       7.600817      15.665561       0.122696      24.677049 0.30416182E+03  0.65954074E+04                                 7.427629                            5.843065       0.334418       2.108305                    0.999875      26.407644      74.949822       0.671060       0.420928      -1.052411       0.032169       0.000782      -0.057604       0.065982      -0.028357      -0.029672      -0.010984       0.009314       0.072335      -0.051364       0.008825       0.042539              8.224080       7.435031       2.717484      -1.876021       8.277758       1.653484       8.959450           0.000001
          196              C      13.339325      11.508511      15.674665       0.124319      25.336226 0.30930691E+03  0.67251614E+04                                 7.531779                            5.868777       0.257948       2.080999                    0.999839      26.413978      74.706040       0.674615       0.417577      -1.056084       0.038388      -0.051762       0.019806       0.067418      -0.038104       0.013063       0.002142      -0.023809       0.031067      -0.047519       0.011282       0.036238              8.397028      10.778845       0.116241      -0.291413       9.830596      -2.196301       4.581642           0.000001
          197              C       9.539724       6.031475       7.308410      -0.083899      31.177131 0.41659825E+03  0.97118215E+04                                 8.578613                            6.786553       0.301343       2.055047                    0.999784      29.563778      85.247592       0.633739       0.414584      -1.063020       0.074343      -0.036107      -0.017993       0.084583      -0.019054      -0.005787       0.049844      -0.042886      -0.182407      -0.079711       0.003140       0.076572              9.470773      10.828366       0.729670       0.524041      11.971109       2.550816       5.612843           0.000001
          198              C       8.405795       5.325114       6.969754      -0.084987      30.536312 0.41374540E+03  0.96362450E+04                                 8.456414                            6.762016       0.254377       2.042229                    0.999839      29.592730      85.507705       0.634572       0.414429      -1.062293       0.008118      -0.073958      -0.032627       0.081242      -0.027898      -0.008093       0.041530       0.025108      -0.184354      -0.079276       0.010572       0.068704              9.243662      13.035417       0.017516       0.123611       9.358818       1.720147       5.336751           0.000001
          199              C      13.807619       2.891224       7.046225      -0.080810      29.161365 0.38694167E+03  0.88804063E+04                                 8.224123                            6.547272       0.298079       2.061480                    0.999840      29.205211      84.328902       0.642410       0.415438      -1.059487      -0.018704       0.075693      -0.017587       0.079929      -0.002354      -0.035294      -0.039391      -0.059630       0.059289      -0.061223      -0.003644       0.064867              9.007133       6.266415      -1.232147      -2.895455       9.611717      -0.577728      11.143266          -0.000001
          200              C      12.753567       7.607082       5.067092      -0.070532      29.193140 0.38357339E+03  0.88038540E+04                                 8.292481                            6.553140       0.227530       2.041069                    0.999810      29.266855      85.139743       0.635624       0.419838      -1.054303       0.008928      -0.024011       0.076748       0.080911       0.029172       0.047219      -0.003759       0.027183       0.059490      -0.056194      -0.006632       0.062826              9.150438       9.324960       3.094978       2.295057       9.048726      -1.462332       9.077629           0.000002
          201              C      12.341656       6.468447      10.250710      -0.087541      30.548406 0.39578623E+03  0.91372201E+04                                 8.501094                            6.627584       0.236606       2.037400                    0.999884      29.543826      85.631311       0.637487       0.416180      -1.058741       0.032947      -0.038280      -0.066984       0.083891      -0.056258      -0.008881       0.016964       0.075503       0.016105      -0.071977       0.002929       0.069048              9.451278      11.030888      -2.956128       1.100144       5.875408       0.697242      11.447538           0.000004
          202              C      14.106763       5.453543       9.871998       0.123842      24.504996 0.29201290E+03  0.62565403E+04                                 7.318043                            5.665808       0.461755       2.150782                    0.999583      26.021533      72.983830       0.693459       0.412243      -1.059811      -0.053398       0.031152       0.035168       0.071124      -0.009230      -0.037196       0.009417      -0.003917      -0.080640      -0.049716       0.009064       0.040651              8.174867       8.565820      -2.459515       0.791597       5.377150       1.126232      10.581632           0.000001
          203              C      13.044880       6.363511      11.397770      -0.079022      31.183873 0.39619343E+03  0.91673604E+04                                 8.713311                            6.678947       0.181724       2.025266                    0.999780      29.520844      86.225309       0.626944       0.422221      -1.052817       0.070613      -0.040688      -0.004466       0.081619      -0.034146      -0.017655       0.033609       0.044192       0.078439      -0.059717      -0.000696       0.060413              9.859781       9.561851      -2.492281      -0.451541       5.883231       1.755501      14.134262           0.000004
          204              C      14.221096       4.137927       5.422134       0.128653      24.173149 0.29222357E+03  0.62725317E+04                                 7.312670                            5.711459       0.371694       2.124575                    0.999782      26.044409      73.510347       0.681661       0.418611      -1.054015       0.002446      -0.052876       0.041837       0.067470       0.020609       0.018068      -0.033392      -0.011474      -0.011707      -0.048492       0.012126       0.036366              8.112505       5.546864      -1.397371      -2.592355      10.126018      -0.463479       8.664633           0.000002
          205              C      14.498313       2.195826       6.115832      -0.081711      30.351820 0.39710080E+03  0.91783956E+04                                 8.496139                            6.656290       0.250923       2.045270                    0.999851      29.418069      85.415123       0.633352       0.418403      -1.056960       0.017060       0.042380      -0.068954       0.082715      -0.019012      -0.023542      -0.026735      -0.095256      -0.006022      -0.063983       0.003156       0.060827              9.414634       6.444023      -2.348751      -2.372666      12.684104       0.047751       9.115774           0.000000
          206              C      13.527269       8.603192       4.622833      -0.086203      29.971646 0.39789233E+03  0.91944825E+04                                 8.394852                            6.643309       0.334626       2.073598                    0.999849      29.317960      84.909315       0.637250       0.415944      -1.059301       0.057718       0.031542       0.050362       0.082840       0.028224       0.037980      -0.027380       0.009706       0.130452      -0.068997       0.005174       0.063824              9.251284       7.841508       2.453209       1.404436       8.974014      -2.697439      10.938329           0.000002
          207              C      14.130256       8.061283       6.561911       0.122696      24.677047 0.30416178E+03  0.65954065E+04                                 7.427629                            5.843065       0.334418       2.108305                    0.999875      26.407642      74.949815       0.671060       0.420928      -1.052411      -0.032169      -0.000782      -0.057604       0.065982      -0.028357       0.029672       0.010984       0.009314       0.072335      -0.051364       0.008825       0.042539              8.224079       7.435030       2.717484       1.876021       8.277758      -1.653484       8.959450           0.000001
          208              C      10.153675       4.153589       6.571015       0.124319      25.336228 0.30930694E+03  0.67251622E+04                                 7.531778                            5.868777       0.257948       2.080999                    0.999839      26.413980      74.706041       0.674615       0.417577      -1.056084      -0.038388       0.051762       0.019806       0.067418      -0.038104      -0.013063      -0.002142      -0.023809       0.031067      -0.047519       0.011282       0.036238              8.397027      10.778844       0.116240       0.291413       9.830596       2.196301       4.581642           0.000001
          209              N      12.841274      13.113876       7.046225      -0.267046      38.251759 0.51956650E+03  0.12554776E+05                                 9.471892                            7.338654       0.129051       2.057524                    0.999138      28.324034      78.062633       0.652102       0.388708      -1.101374       0.115077       0.002233      -0.007214       0.115324       0.013218       0.001052       0.028293      -0.039086      -0.105292      -0.045131      -0.004902       0.050033             11.019695      16.823661      -2.328249      -1.349565      10.365853       2.070538       5.869571           0.000000
          210              N       9.870192      11.962712       6.587401      -0.274065      37.187286 0.51653988E+03  0.12499371E+05                                 9.357234                            7.369244       0.028202       2.025281                    0.998613      28.554664      79.498509       0.642020       0.394251      -1.094326      -0.043715      -0.106840      -0.029198       0.119073       0.004174       0.021765      -0.032085      -0.013109       0.052581      -0.038771      -0.006432       0.045203             10.702413       8.175128       3.474066       3.660710      13.070040       1.875579      10.862072          -0.000001
          211              N      10.360413      15.066940       6.296084      -0.273538      38.358953 0.52397326E+03  0.12726431E+05                                 9.571267                            7.424190      -0.034921       2.002569                    0.998780      28.692096      80.066888       0.639276       0.394476      -1.094014      -0.028891       0.068047      -0.091489       0.117623      -0.019622      -0.047247      -0.003546       0.003305       0.005005      -0.051645       0.000638       0.051007             11.137118       8.928307      -4.225836      -0.237990      13.885498      -4.221007      10.597548          -0.000001
          212              N      10.457517      13.723132       9.243846      -0.266585      38.905752 0.51317874E+03  0.12373660E+05                                 9.613567                            7.305790       0.073420       2.039713                    0.998977      28.324862      78.218420       0.651298       0.390029      -1.099415      -0.000542       0.023913       0.109879       0.112453       0.041069       0.004991       0.009412       0.047418      -0.004950      -0.047310      -0.002529       0.049839             11.393754       9.576454       1.708998      -2.687322       6.174502       1.185256      18.430307           0.000001
          213              N       9.307927      13.544584      11.150151      -0.264656      37.644925 0.50529606E+03  0.12146858E+05                                 9.398274                            7.256721       0.059749       2.034910                    0.999115      28.298640      78.245097       0.651961       0.390811      -1.097931       0.096642       0.041014      -0.046863       0.114970       0.020160       0.015996       0.025414       0.018280       0.060839      -0.036195      -0.008690       0.044885             10.918109      12.588253       2.904122      -3.701121       6.312772      -0.085780      13.853300           0.000000
          214              N       8.729999      10.839739       5.081657      -0.260919      36.797443 0.49433681E+03  0.11821867E+05                                 9.271284                            7.183558       0.131857       2.061886                    0.999156      28.120654      77.624783       0.654268       0.391460      -1.097158       0.055519      -0.007021       0.101366       0.115787       0.012294       0.000931      -0.013399      -0.079261      -0.000710      -0.041594      -0.003793       0.045386             10.763544       8.098034       2.310546       4.901570      10.502642       1.648905      13.689956           0.000000
          215              N       9.087092       1.097913       5.616952      -0.268958      38.007019 0.52430729E+03  0.12727706E+05                                 9.504980                            7.425089       0.024106       2.025426                    0.998465      28.519545      79.383225       0.639872       0.394320      -1.094885       0.093518      -0.063435      -0.026676       0.116109      -0.012661      -0.026685      -0.020367      -0.026077       0.105151      -0.048496      -0.000546       0.049042             10.969805      10.844639      -5.670003      -1.201831      13.016886      -1.408492       9.047891          -0.000000
          216              N      14.664331      11.959580       6.461771      -0.277321      38.617088 0.53812307E+03  0.13132195E+05                                 9.550439                            7.490647       0.051894       2.026288                    0.999043      28.798985      80.051564       0.641892       0.391010      -1.098540      -0.040570       0.105377       0.043658       0.121063       0.022904       0.005438       0.019997       0.036231      -0.118775      -0.047857      -0.003277       0.051133             10.965388      13.742984      -3.209921      -1.599475      12.823266       3.073324       6.329914           0.000000
          217              N      10.651726       2.548224      16.149875      -0.267046      38.251759 0.51956650E+03  0.12554776E+05                                 9.471892                            7.338654       0.129051       2.057523                    0.999138      28.324034      78.062636       0.652102       0.388708      -1.101374      -0.115077      -0.002233      -0.007214       0.115324       0.013218      -0.001052      -0.028293      -0.039086      -0.105292      -0.045131      -0.004902       0.050033             11.019696      16.823662      -2.328249       1.349566      10.365854      -2.070538       5.869571           0.000000
          218              N      13.622808       3.699388      15.691051      -0.274065      37.187285 0.51653988E+03  0.12499371E+05                                 9.357234                            7.369244       0.028202       2.025281                    0.998613      28.554664      79.498509       0.642020       0.394251      -1.094326       0.043715       0.106840      -0.029198       0.119073       0.004174      -0.021765       0.032085      -0.013109       0.052581      -0.038771      -0.006432       0.045203             10.702413       8.175128       3.474066      -3.660710      13.070040      -1.875579      10.862072          -0.000001
          219              N      13.132587       0.595160      15.399734      -0.273538      38.358953 0.52397326E+03  0.12726430E+05                                 9.571266                            7.424190      -0.034921       2.002569                    0.998780      28.692096      80.066886       0.639276       0.394476      -1.094014       0.028891      -0.068047      -0.091489       0.117623      -0.019622       0.047247       0.003546       0.003305       0.005005      -0.051645       0.000638       0.051007             11.137117       8.928307      -4.225836       0.237990      13.885498       4.221007      10.597547          -0.000001
          220              N      13.035483       1.938968       0.140196      -0.266585      38.905748 0.51317867E+03  0.12373658E+05                                 9.613566                            7.305789       0.073420       2.039713                    0.998977      28.324860      78.218412       0.651298       0.390029      -1.099415       0.000542      -0.023913       0.109879       0.112453       0.041069      -0.004991      -0.009412       0.047418      -0.004950      -0.047310      -0.002529       0.049839             11.393753       9.576453       1.708998       2.687321       6.174502      -1.185256      18.430304           0.000001
          221              N      14.185073       2.117516       2.046501      -0.264656      37.644921 0.50529600E+03  0.12146857E+05                                 9.398273                            7.256721       0.059749       2.034910                    0.999115      28.298638      78.245091       0.651961       0.390811      -1.097931      -0.096642      -0.041014      -0.046863       0.114970       0.020160      -0.015996      -0.025414       0.018280       0.060839      -0.036195      -0.008690       0.044885             10.918108      12.588253       2.904122       3.701120       6.312772       0.085779      13.853299           0.000000
          222              N      14.763001       4.822361      14.185307      -0.260919      36.797443 0.49433681E+03  0.11821867E+05                                 9.271284                            7.183558       0.131857       2.061886                    0.999156      28.120654      77.624783       0.654268       0.391460      -1.097158      -0.055519       0.007021       0.101366       0.115787       0.012294      -0.000931       0.013399      -0.079262      -0.000710      -0.041594      -0.003793       0.045386             10.763544       8.098034       2.310546      -4.901570      10.502642      -1.648905      13.689956           0.000000
          223              N      14.405908      14.564187      14.720602      -0.268958      38.007017 0.52430725E+03  0.12727705E+05                                 9.504980                            7.425089       0.024106       2.025426                    0.998465      28.519544      79.383220       0.639872       0.394320      -1.094885      -0.093518       0.063435      -0.026676       0.116109      -0.012661       0.026685       0.020367      -0.026077       0.105151      -0.048496      -0.000546       0.049042             10.969804      10.844638      -5.670002       1.201830      13.016885       1.408492       9.047890          -0.000000
          224              N       8.828669       3.702520      15.565421      -0.277320      38.617086 0.53812304E+03  0.13132194E+05                                 9.550438                            7.490647       0.051894       2.026288                    0.999043      28.798984      80.051560       0.641892       0.391010      -1.098540       0.040570      -0.105377       0.043658       0.121063       0.022904      -0.005438      -0.019996       0.036231      -0.118775      -0.047857      -0.003277       0.051133             10.965387      13.742983      -3.209921       1.599475      12.823265      -3.073323       6.329914           0.000000
          225              N       2.820726       5.282826       2.057425      -0.267046      38.251757 0.51956647E+03  0.12554776E+05                                 9.471892                            7.338654       0.129051       2.057524                    0.999138      28.324033      78.062633       0.652102       0.388708      -1.101374      -0.115077       0.002233       0.007214       0.115324      -0.013218       0.001052      -0.028293      -0.039086      -0.105292      -0.045131      -0.004902       0.050033             11.019696      16.823662       2.328249      -1.349566      10.365854      -2.070538       5.869571           0.000000
          226              N       5.791808       4.131662       2.516249      -0.274065      37.187281 0.51653982E+03  0.12499369E+05                                 9.357234                            7.369244       0.028202       2.025281                    0.998613      28.554662      79.498501       0.642020       0.394251      -1.094326       0.043715      -0.106840       0.029198       0.119072      -0.004174       0.021765       0.032085      -0.013109       0.052581      -0.038771      -0.006432       0.045203             10.702412       8.175127      -3.474066       3.660710      13.070039      -1.875579      10.862071          -0.000001
          227              N       5.301587       7.235890       2.807566      -0.273538      38.358954 0.52397326E+03  0.12726431E+05                                 9.571267                            7.424190      -0.034921       2.002569                    0.998780      28.692096      80.066889       0.639276       0.394476      -1.094014       0.028891       0.068047       0.091489       0.117623       0.019622      -0.047247       0.003546       0.003305       0.005005      -0.051645       0.000638       0.051007             11.137118       8.928308       4.225836      -0.237990      13.885499       4.221007      10.597548          -0.000001
          228              N       5.204483       5.892082      18.067104      -0.266585      38.905751 0.51317871E+03  0.12373659E+05                                 9.613567                            7.305790       0.073420       2.039713                    0.998977      28.324861      78.218418       0.651298       0.390029      -1.099415       0.000542       0.023913      -0.109879       0.112453      -0.041069       0.004991      -0.009412       0.047418      -0.004950      -0.047310      -0.002529       0.049839             11.393754       9.576454      -1.708998      -2.687322       6.174502      -1.185256      18.430306           0.000001
          229              N       6.354073       5.713534      16.160799      -0.264656      37.644923 0.50529603E+03  0.12146858E+05                                 9.398273                            7.256721       0.059749       2.034910                    0.999115      28.298639      78.245092       0.651961       0.390811      -1.097931      -0.096642       0.041014       0.046863       0.114970      -0.020160       0.015996      -0.025414       0.018280       0.060839      -0.036195      -0.008690       0.044885             10.918108      12.588253      -2.904122      -3.701120       6.312772       0.085780      13.853299           0.000000
          230              N       6.932001       3.008689       4.021993      -0.260919      36.797440 0.49433678E+03  0.11821866E+05                                 9.271283                            7.183557       0.131858       2.061886                    0.999156      28.120653      77.624779       0.654268       0.391460      -1.097158      -0.055519      -0.007021      -0.101366       0.115787      -0.012294       0.000931       0.013399      -0.079261      -0.000710      -0.041594      -0.003793       0.045386             10.763544       8.098034      -2.310546       4.901569      10.502642      -1.648905      13.689956           0.000000
          231              N       6.574908       8.928963       3.486698      -0.268958      38.007021 0.52430732E+03  0.12727707E+05                                 9.504981                            7.425090       0.024106       2.025426                    0.998465      28.519546      79.383229       0.639872       0.394320      -1.094885      -0.093518      -0.063435       0.026676       0.116109       0.012661      -0.026685       0.020367      -0.026077       0.105151      -0.048496      -0.000546       0.049042             10.969806      10.844639       5.670003      -1.201831      13.016887       1.408492       9.047891          -0.000000
          232              N       0.997669       4.128530       2.641879      -0.277320      38.617084 0.53812301E+03  0.13132193E+05                                 9.550438                            7.490647       0.051894       2.026288                    0.999043      28.798983      80.051559       0.641892       0.391010      -1.098540       0.040570       0.105377      -0.043658       0.121063      -0.022904       0.005438      -0.019997       0.036231      -0.118775      -0.047857      -0.003277       0.051133             10.965387      13.742983       3.209921      -1.599475      12.823266      -3.073324       6.329914           0.000000
          233              N       5.010274      10.379274      11.161075      -0.267046      38.251759 0.51956650E+03  0.12554776E+05                                 9.471892                            7.338654       0.129051       2.057523                    0.999138      28.324034      78.062635       0.652102       0.388708      -1.101374       0.115077      -0.002233       0.007215       0.115324      -0.013218      -0.001052       0.028293      -0.039086      -0.105292      -0.045131      -0.004902       0.050033             11.019696      16.823662       2.328249       1.349566      10.365854       2.070538       5.869571           0.000000
          234              N       2.039192      11.530438      11.619899      -0.274065      37.187283 0.51653985E+03  0.12499370E+05                                 9.357234                            7.369244       0.028202       2.025281                    0.998613      28.554663      79.498505       0.642020       0.394251      -1.094326      -0.043715       0.106840       0.029198       0.119072      -0.004174      -0.021765      -0.032085      -0.013109       0.052581      -0.038771      -0.006432       0.045203             10.702413       8.175128      -3.474066      -3.660710      13.070039       1.875579      10.862071          -0.000001
          235              N       2.529413       8.426210      11.911216      -0.273538      38.358953 0.52397326E+03  0.12726430E+05                                 9.571267                            7.424190      -0.034921       2.002569                    0.998780      28.692096      80.066887       0.639276       0.394476      -1.094014      -0.028891      -0.068047       0.091489       0.117623       0.019622       0.047247      -0.003546       0.003305       0.005005      -0.051645       0.000638       0.051007             11.137118       8.928307       4.225836       0.237990      13.885498      -4.221007      10.597547          -0.000001
          236              N       2.626517       9.770018       8.963454      -0.266585      38.905748 0.51317867E+03  0.12373658E+05                                 9.613566                            7.305789       0.073420       2.039713                    0.998977      28.324860      78.218412       0.651298       0.390029      -1.099415      -0.000542      -0.023913      -0.109879       0.112453      -0.041069      -0.004991       0.009412       0.047418      -0.004950      -0.047310      -0.002529       0.049839             11.393753       9.576453      -1.708998       2.687321       6.174502       1.185256      18.430305           0.000001
          237              N       1.476927       9.948566       7.057149      -0.264656      37.644922 0.50529601E+03  0.12146857E+05                                 9.398273                            7.256721       0.059749       2.034910                    0.999115      28.298639      78.245092       0.651961       0.390810      -1.097931       0.096642      -0.041014       0.046863       0.114970      -0.020160      -0.015996       0.025414       0.018280       0.060839      -0.036195      -0.008690       0.044885             10.918108      12.588253      -2.904122       3.701120       6.312771      -0.085779      13.853299           0.000000
          238              N       0.898999      12.653411      13.125643      -0.260919      36.797441 0.49433679E+03  0.11821866E+05                                 9.271284                            7.183558       0.131857       2.061886                    0.999156      28.120653      77.624783       0.654268       0.391460      -1.097158       0.055519       0.007021      -0.101366       0.115787      -0.012294      -0.000931      -0.013399      -0.079261      -0.000710      -0.041594      -0.003793       0.045386             10.763544       8.098034      -2.310546      -4.901570      10.502642       1.648905      13.689957           0.000000
          239              N       1.256092       6.733137      12.590348      -0.268958      38.007017 0.52430725E+03  0.12727705E+05                                 9.504980                            7.425089       0.024106       2.025426                    0.998465      28.519544      79.383223       0.639872       0.394320      -1.094885       0.093518       0.063435       0.026676       0.116109       0.012661       0.026685      -0.020367      -0.026077       0.105151      -0.048496      -0.000546       0.049042             10.969805      10.844638       5.670003       1.201830      13.016886      -1.408492       9.047890          -0.000000
          240              N       6.833331      11.533570      11.745529      -0.277320      38.617084 0.53812300E+03  0.13132193E+05                                 9.550438                            7.490647       0.051894       2.026288                    0.999043      28.798983      80.051558       0.641892       0.391010      -1.098540      -0.040570      -0.105377      -0.043658       0.121063      -0.022904      -0.005438       0.019996       0.036231      -0.118775      -0.047857      -0.003277       0.051133             10.965387      13.742983       3.209921       1.599475      12.823265       3.073323       6.329914           0.000000
          241              N       2.820726       2.548224      11.161075      -0.267046      38.251757 0.51956646E+03  0.12554775E+05                                 9.471892                            7.338654       0.129051       2.057524                    0.999138      28.324033      78.062631       0.652102       0.388708      -1.101374      -0.115077      -0.002233       0.007214       0.115324       0.013218       0.001052       0.028293      -0.039086      -0.105292      -0.045131      -0.004902       0.050033             11.019695      16.823661      -2.328249      -1.349566      10.365853       2.070537       5.869571           0.000000
          242              N       5.791808       3.699388      11.619899      -0.274065      37.187283 0.51653985E+03  0.12499370E+05                                 9.357234                            7.369244       0.028202       2.025281                    0.998613      28.554663      79.498505       0.642020       0.394251      -1.094326       0.043715       0.106840       0.029198       0.119072       0.004174       0.021765      -0.032085      -0.013109       0.052581      -0.038771      -0.006432       0.045203             10.702413       8.175128       3.474066       3.660710      13.070039       1.875579      10.862071          -0.000001
          243              N       5.301587       0.595160      11.911216      -0.273538      38.358953 0.52397326E+03  0.12726431E+05                                 9.571267                            7.424190      -0.034921       2.002569                    0.998780      28.692096      80.066889       0.639276       0.394476      -1.094014       0.028891      -0.068047       0.091489       0.117623      -0.019622      -0.047247      -0.003546       0.003305       0.005005      -0.051645       0.000638       0.051007             11.137118       8.928308      -4.225836      -0.237990      13.885499      -4.221007      10.597548          -0.000001
          244              N       5.204483       1.938968       8.963454      -0.266585      38.905748 0.51317867E+03  0.12373658E+05                                 9.613566                            7.305789       0.073420       2.039713                    0.998977      28.324860      78.218413       0.651298       0.390029      -1.099415       0.000542      -0.023913      -0.109879       0.112453       0.041069       0.004991       0.009412       0.047418      -0.004950      -0.047310      -0.002529       0.049839             11.393753       9.576453       1.708998      -2.687322       6.174502       1.185256      18.430305           0.000001
          245              N       6.354073       2.117516       7.057149      -0.264656      37.644924 0.50529605E+03  0.12146858E+05                                 9.398273                            7.256721       0.059749       2.034910                    0.999115      28.298640      78.245096       0.651961       0.390811      -1.097931      -0.096642      -0.041014       0.046863       0.114970       0.020160       0.015996       0.025414       0.018280       0.060839      -0.036195      -0.008690       0.044885             10.918108      12.588253       2.904122      -3.701121       6.312772      -0.085780      13.853300           0.000000
          246              N       6.932001       4.822361      13.125643      -0.260919      36.797440 0.49433678E+03  0.11821866E+05                                 9.271283                            7.183557       0.131857       2.061886                    0.999156      28.120653      77.624779       0.654268       0.391460      -1.097158      -0.055519       0.007021      -0.101366       0.115787       0.012294       0.000931      -0.013399      -0.079261      -0.000710      -0.041594      -0.003793       0.045386             10.763544       8.098034       2.310546       4.901570      10.502641       1.648905      13.689955           0.000000
          247              N       6.574908      14.564187      12.590348      -0.268958      38.007021 0.52430732E+03  0.12727707E+05                                 9.504981                            7.425090       0.024106       2.025426                    0.998465      28.519546      79.383230       0.639872       0.394320      -1.094885      -0.093518       0.063435       0.026676       0.116109      -0.012661      -0.026685      -0.020367      -0.026077       0.105151      -0.048496      -0.000546       0.049042             10.969806      10.844639      -5.670003      -1.201831      13.016887      -1.408492       9.047891          -0.000000
          248              N       0.997669       3.702520      11.745529      -0.277320      38.617084 0.53812301E+03  0.13132193E+05                                 9.550438                            7.490647       0.051894       2.026288                    0.999043      28.798983      80.051560       0.641892       0.391010      -1.098540       0.040570      -0.105377      -0.043658       0.121063       0.022904       0.005438       0.019997       0.036231      -0.118775      -0.047857      -0.003277       0.051133             10.965387      13.742983      -3.209921      -1.599475      12.823265       3.073323       6.329914           0.000000
          249              N       5.010274      13.113876       2.057425      -0.267046      38.251756 0.51956645E+03  0.12554775E+05                                 9.471891                            7.338654       0.129051       2.057523                    0.999138      28.324033      78.062630       0.652102       0.388708      -1.101374       0.115077       0.002233       0.007214       0.115324       0.013218      -0.001052      -0.028293      -0.039086      -0.105292      -0.045131      -0.004902       0.050033             11.019695      16.823660      -2.328249       1.349566      10.365853      -2.070537       5.869571           0.000000
          250              N       2.039192      11.962712       2.516249      -0.274065      37.187283 0.51653984E+03  0.12499369E+05                                 9.357234                            7.369244       0.028202       2.025281                    0.998613      28.554663      79.498503       0.642020       0.394251      -1.094326      -0.043715      -0.106840       0.029198       0.119073       0.004174      -0.021765       0.032085      -0.013109       0.052581      -0.038771      -0.006432       0.045203             10.702412       8.175127       3.474066      -3.660710      13.070039      -1.875579      10.862071          -0.000001
          251              N       2.529413      15.066940       2.807566      -0.273538      38.358953 0.52397326E+03  0.12726430E+05                                 9.571267                            7.424190      -0.034921       2.002569                    0.998780      28.692096      80.066887       0.639276       0.394476      -1.094014      -0.028891       0.068047       0.091489       0.117623      -0.019622       0.047247       0.003546       0.003305       0.005005      -0.051645       0.000638       0.051007             11.137118       8.928307      -4.225836       0.237990      13.885498       4.221007      10.597547          -0.000001
          252              N       2.626517      13.723132      18.067104      -0.266585      38.905746 0.51317865E+03  0.12373657E+05                                 9.613565                            7.305789       0.073420       2.039713                    0.998977      28.324860      78.218409       0.651298       0.390029      -1.099415      -0.000542       0.023913      -0.109879       0.112453       0.041069      -0.004991      -0.009412       0.047418      -0.004950      -0.047310      -0.002529       0.049839             11.393752       9.576452       1.708998       2.687321       6.174502      -1.185256      18.430303           0.000001
          253              N       1.476927      13.544584      16.160799      -0.264656      37.644923 0.50529602E+03  0.12146857E+05                                 9.398273                            7.256721       0.059749       2.034910                    0.999115      28.298639      78.245094       0.651961       0.390811      -1.097931       0.096642       0.041014       0.046863       0.114970       0.020160      -0.015996      -0.025414       0.018280       0.060839      -0.036195      -0.008690       0.044885             10.918108      12.588253       2.904122       3.701120       6.312772       0.085780      13.853299           0.000000
          254              N       0.898999      10.839739       4.021993      -0.260919      36.797440 0.49433678E+03  0.11821866E+05                                 9.271284                            7.183558       0.131857       2.061886                    0.999156      28.120653      77.624781       0.654268       0.391460      -1.097158       0.055519      -0.007021      -0.101366       0.115787       0.012294      -0.000931       0.013399      -0.079262      -0.000710      -0.041594      -0.003793       0.045387             10.763544       8.098034       2.310546      -4.901570      10.502642      -1.648905      13.689956           0.000000
          255              N       1.256092       1.097913       3.486698      -0.268958      38.007017 0.52430726E+03  0.12727705E+05                                 9.504980                            7.425089       0.024106       2.025426                    0.998465      28.519544      79.383223       0.639872       0.394320      -1.094885       0.093518      -0.063435       0.026676       0.116109      -0.012661       0.026686       0.020367      -0.026077       0.105151      -0.048496      -0.000546       0.049042             10.969805      10.844638      -5.670003       1.201831      13.016886       1.408492       9.047891          -0.000000
          256              N       6.833331      11.959580       2.641879      -0.277320      38.617081 0.53812297E+03  0.13132192E+05                                 9.550437                            7.490646       0.051894       2.026288                    0.999043      28.798982      80.051552       0.641892       0.391010      -1.098540      -0.040570       0.105377      -0.043658       0.121063       0.022904      -0.005438      -0.019996       0.036231      -0.118775      -0.047857      -0.003277       0.051133             10.965386      13.742981      -3.209921       1.599475      12.823264      -3.073323       6.329913           0.000000
          257              N      12.841274      10.379274      16.149875      -0.267046      38.251757 0.51956646E+03  0.12554775E+05                                 9.471892                            7.338654       0.129051       2.057524                    0.999138      28.324033      78.062632       0.652102       0.388708      -1.101374       0.115077      -0.002233      -0.007215       0.115324      -0.013218       0.001052      -0.028293      -0.039086      -0.105292      -0.045131      -0.004902       0.050033             11.019695      16.823661       2.328249      -1.349566      10.365853      -2.070537       5.869571           0.000000
          258              N       9.870192      11.530438      15.691051      -0.274065      37.187283 0.51653984E+03  0.12499369E+05                                 9.357234                            7.369244       0.028202       2.025281                    0.998613      28.554663      79.498503       0.642020       0.394251      -1.094326      -0.043715       0.106840      -0.029198       0.119073      -0.004174       0.021765       0.032085      -0.013109       0.052581      -0.038771      -0.006432       0.045203             10.702412       8.175128      -3.474066       3.660710      13.070039      -1.875579      10.862071          -0.000001
          259              N      10.360413       8.426210      15.399734      -0.273538      38.358953 0.52397326E+03  0.12726430E+05                                 9.571267                            7.424190      -0.034921       2.002569                    0.998780      28.692096      80.066887       0.639276       0.394476      -1.094014      -0.028891      -0.068047      -0.091489       0.117623       0.019622      -0.047247       0.003546       0.003305       0.005005      -0.051645       0.000638       0.051007             11.137118       8.928307       4.225836      -0.237990      13.885498       4.221007      10.597548          -0.000001
          260              N      10.457517       9.770018       0.140196      -0.266585      38.905750 0.51317870E+03  0.12373659E+05                                 9.613567                            7.305790       0.073420       2.039713                    0.998977      28.324861      78.218418       0.651298       0.390029      -1.099415      -0.000542      -0.023913       0.109879       0.112453      -0.041069       0.004991      -0.009412       0.047418      -0.004950      -0.047310      -0.002529       0.049839             11.393754       9.576453      -1.708998      -2.687322       6.174502      -1.185256      18.430307           0.000001
          261              N       9.307927       9.948566       2.046501      -0.264656      37.644923 0.50529602E+03  0.12146858E+05                                 9.398274                            7.256721       0.059749       2.034910                    0.999115      28.298639      78.245096       0.651961       0.390811      -1.097931       0.096642      -0.041014      -0.046863       0.114970      -0.020160       0.015996      -0.025414       0.018280       0.060839      -0.036195      -0.008690       0.044885             10.918109      12.588254      -2.904122      -3.701121       6.312772       0.085780      13.853300           0.000000
          262              N       8.729999      12.653411      14.185307      -0.260919      36.797440 0.49433678E+03  0.11821866E+05                                 9.271284                            7.183558       0.131857       2.061886                    0.999156      28.120653      77.624781       0.654268       0.391460      -1.097158       0.055519       0.007021       0.101366       0.115787      -0.012294       0.000931       0.013399      -0.079261      -0.000710      -0.041594      -0.003793       0.045386             10.763544       8.098034      -2.310546       4.901570      10.502642      -1.648905      13.689956           0.000000
          263              N       9.087092       6.733137      14.720602      -0.268958      38.007021 0.52430732E+03  0.12727707E+05                                 9.504981                            7.425090       0.024106       2.025426                    0.998465      28.519546      79.383229       0.639872       0.394320      -1.094885       0.093518       0.063435      -0.026676       0.116109       0.012661      -0.026685       0.020367      -0.026077       0.105151      -0.048496      -0.000546       0.049042             10.969806      10.844639       5.670003      -1.201831      13.016887       1.408492       9.047891          -0.000000
          264              N      14.664331      11.533570      15.565421      -0.277320      38.617084 0.53812301E+03  0.13132193E+05                                 9.550439                            7.490647       0.051894       2.026288                    0.999043      28.798983      80.051561       0.641892       0.391010      -1.098540      -0.040570      -0.105377       0.043658       0.121063      -0.022904       0.005438      -0.019996       0.036231      -0.118775      -0.047857      -0.003277       0.051133             10.965388      13.742983       3.209921      -1.599475      12.823266      -3.073324       6.329914           0.000000
          265              N      10.651726       5.282826       7.046225      -0.267046      38.251756 0.51956646E+03  0.12554775E+05                                 9.471891                            7.338654       0.129051       2.057523                    0.999138      28.324033      78.062631       0.652102       0.388708      -1.101374      -0.115077       0.002233      -0.007215       0.115324      -0.013218      -0.001052       0.028293      -0.039086      -0.105292      -0.045131      -0.004902       0.050033             11.019695      16.823661       2.328249       1.349566      10.365853       2.070537       5.869571           0.000000
          266              N      13.622808       4.131662       6.587401      -0.274065      37.187281 0.51653982E+03  0.12499369E+05                                 9.357234                            7.369244       0.028202       2.025281                    0.998613      28.554662      79.498502       0.642020       0.394251      -1.094326       0.043715      -0.106840      -0.029198       0.119073      -0.004174      -0.021765      -0.032085      -0.013109       0.052581      -0.038771      -0.006432       0.045203             10.702412       8.175128      -3.474066      -3.660710      13.070039       1.875579      10.862071          -0.000001
          267              N      13.132587       7.235890       6.296084      -0.273538      38.358951 0.52397323E+03  0.12726429E+05                                 9.571266                            7.424190      -0.034921       2.002569                    0.998780      28.692095      80.066882       0.639276       0.394476      -1.094014       0.028891       0.068047      -0.091489       0.117623       0.019622       0.047247      -0.003546       0.003305       0.005005      -0.051645       0.000638       0.051007             11.137117       8.928307       4.225835       0.237990      13.885497      -4.221007      10.597547          -0.000001
          268              N      13.035483       5.892082       9.243846      -0.266585      38.905747 0.51317867E+03  0.12373658E+05                                 9.613565                            7.305789       0.073420       2.039713                    0.998977      28.324860      78.218409       0.651298       0.390029      -1.099415       0.000542       0.023913       0.109879       0.112453      -0.041069      -0.004991       0.009412       0.047418      -0.004950      -0.047310      -0.002529       0.049839             11.393753       9.576452      -1.708998       2.687321       6.174502       1.185256      18.430303           0.000001
          269              N      14.185073       5.713534      11.150151      -0.264656      37.644924 0.50529606E+03  0.12146858E+05                                 9.398274                            7.256721       0.059749       2.034910                    0.999115      28.298640      78.245097       0.651961       0.390811      -1.097931      -0.096642       0.041014      -0.046863       0.114970      -0.020160      -0.015996       0.025414       0.018280       0.060839      -0.036195      -0.008690       0.044885             10.918108      12.588253      -2.904122       3.701120       6.312772      -0.085779      13.853300           0.000000
          270              N      14.763001       3.008689       5.081657      -0.260919      36.797439 0.49433675E+03  0.11821865E+05                                 9.271283                            7.183557       0.131857       2.061886                    0.999156      28.120652      77.624778       0.654268       0.391460      -1.097158      -0.055519      -0.007021       0.101366       0.115787      -0.012294      -0.000931      -0.013399      -0.079261      -0.000710      -0.041594      -0.003793       0.045386             10.763544       8.098034      -2.310546      -4.901570      10.502641       1.648905      13.689956           0.000000
          271              N      14.405908       8.928963       5.616952      -0.268958      38.007021 0.52430732E+03  0.12727707E+05                                 9.504980                            7.425090       0.024106       2.025426                    0.998465      28.519546      79.383229       0.639872       0.394320      -1.094885      -0.093518      -0.063435      -0.026676       0.116109       0.012661       0.026685      -0.020367      -0.026077       0.105151      -0.048496      -0.000546       0.049042             10.969805      10.844639       5.670003       1.201831      13.016887      -1.408492       9.047891          -0.000000
          272              N       8.828669       4.128530       6.461771      -0.277320      38.617082 0.53812297E+03  0.13132192E+05                                 9.550438                            7.490647       0.051894       2.026288                    0.999043      28.798982      80.051554       0.641892       0.391010      -1.098540       0.040570       0.105377       0.043658       0.121063      -0.022904      -0.005438       0.019996       0.036231      -0.118775      -0.047857      -0.003277       0.051133             10.965387      13.742982       3.209921       1.599475      12.823264       3.073323       6.329913           0.000000

******************************************************
Auxiliary information for the entire system
The total spin magnetic moment of the unit cell is   0.000127
The total net atomic charge of the unit cell is   0.000004
Accuracy of reproducing the electrostatic potential in the unit cell:
  The inner radius (bohr) =    5.0000
  The outer radius (bohr) =   12.0000
  Valid grid points have density less than (e/(bohr^3)) =    0.0001
  The number of valid grid points were=        94864
  The rms potential error without charges in kcal/mol is=      2.04968
  The rms potential error with partial charges in kcal/mol is=      0.70492
  The RRMSE value at monopole order=      0.34392
  The rms potential error with partial charges and cloud penetration in kcal/mol is=      0.69190
  The RRMSE value at monopole order with cloud penetration is=      0.33757
  The rms potential error with partial charges and atomic dipoles in kcal/mol is=      0.43763
  The RRMSE value at dipole order=      0.21351
  The rms potential error with partial charges, atomic dipoles and cloud penetration in kcal/mol is=      0.43143
  The RRMSE value at dipole order with cloud penetration=      0.21049

******************************************************
The electron densities and ab initio electrostatic potential were computed in VASP using the PBE functional and
projector augmented wave method. See the main text of the journal article for a description of computational details.
The atomic charges, dipoles, and quadrupoles were computed with the DDEC6 method as described in
(a) T. A. Manz and N. Gabaldon Limas, RSC Adv. 6 (2016) 47771-47801 DOI: 10.1039/c6ra04656h
(b) N. Gabaldon Limas and T. A. Manz, RSC Adv. 8 (2018) 2678-2707 DOI: 10.1039/c7ra11829e.
For each atom in the material, the electron cloud parameters were fit to the spherically averaged atom-in-material
electron density using radial positions for which this density was between 10^-4 and 10^-2 electrons per cubic bohr.
The polarizabilities, dispersion coefficients, and quantum Drude oscillator (QDO) parameters were fit using the MCLF method.
The magnetic structure of the system was optimized in VASP from the default ferromagnetic initial guess using spin polarization.
The atomic spin moments (ASMs) were computed on this optimized magnetic structure using the DDEC6 partition as inputs
to the method of T. A. Manz and D. S. Sholl, J. Chem. Theory Comput. 7 (2011) 4146-4164 DOI: 10.1021/ct200539n.
The RMSE and RRMSE were computed using a uniform grid with Ewald summation.
