# Supplementary material for: A collection of forcefield precursors for metal–organic frameworks
Source: RSC Adv. 2019 Nov 13;9(63):36492–507. doi: 10.1039/c9ra07327b (PMC9075174; doi:10.1039/c9ra07327b)
Supplement: RA-009-C9RA07327B-s4191 [file RA-009-C9RA07327B-s4191.xyz]

  600
jmolscript: load "" {1 1 1} spacegroup "x,y,z" unitcell [{     26.041400     0.000000     0.000000 }, {     -8.680372    24.552101     0.000000 }, {     -8.680372   -12.275850    21.262859 }]
Cd    13.020741     5.346740     3.086942     0.775439
Cd    -7.979651     1.782408    18.175917     0.775442
Cd    13.020801    13.067436     7.544488     0.775440
Cd    -0.700579     4.355918    13.718371     0.775442
Cd    -4.340085    12.276193    15.088975     0.775440
Cd     9.381235     2.573651    10.631429     0.775442
Cd    -4.340145    12.276109     6.173884     0.775440
Cd    16.660307    -2.573451    10.631429     0.775442
Cd     4.340328    19.205419     3.086942     0.775442
Cd     0.700762    -4.355659    13.718371     0.775440
Cd     4.340328    11.484807     7.544488     0.775442
Cd     7.979894    -1.782066    18.175917     0.775440
Cd    -4.340085     6.929511    18.175917     0.775440
Cd    16.660307    10.493843     3.086942     0.775442
Cd    -4.340145    -0.791185    13.718371     0.775439
Cd     9.381235     7.920333     7.544488     0.775442
Cd    13.020741     0.000058     6.173884     0.775440
Cd    -0.700579     9.702600    10.631429     0.775442
Cd    13.020801     0.000142    15.088975     0.775440
Cd    -7.979651    14.849702    10.631429     0.775442
Cd     4.340328    -6.929168    18.175917     0.775442
Cd     7.979894    16.631910     7.544488     0.775440
Cd     4.340328     0.791444    13.718371     0.775442
Cd     0.700762    14.058317     3.086942     0.775439
H     11.289858     7.996637     1.841364     0.108789
H     10.003402     3.846112     2.672741     0.109804
H     -4.904330     1.033827    19.421495     0.108776
H     -8.388685    -1.562566    18.590118     0.109808
H     11.331561    12.835882     4.601283     0.108777
H     14.395786    15.729360     5.947222     0.109817
H     -0.355778     2.686157    16.661576     0.108786
H      1.350808     6.539597    15.315637     0.109811
H     -6.070991     9.872526    13.416864     0.108777
H     -7.357404    12.667813    16.595661     0.109817
H     12.456556     4.026645    10.656945     0.108786
H      8.972237     4.604872    13.321181     0.109811
H     -6.029362     9.843011     7.845995     0.108789
H     -2.965179     9.561860     4.667198     0.109804
H     17.005108     0.810319    10.605914     0.108776
H     18.711658    -2.282043     7.941678     0.109808
H      2.609461    18.959189     6.004631     0.108776
H      1.322995    20.314427     1.994456     0.109808
H      3.776067    -5.060071    12.447278     0.108789
H      0.291723    -3.041905    10.614419     0.109804
H      2.651128    14.149459     8.815581     0.108786
H      5.715335    11.537133    10.648440     0.109813
H      8.324656    -3.496075    15.258228     0.108777
H     10.031260    -4.257153    19.268403     0.109817
H      4.904589    -1.033460    19.421495     0.108789
H      8.388933     1.562917    18.590118     0.109804
H      6.071195    16.555499     1.841364     0.108776
H      7.357661    20.706040     2.672741     0.109808
H      0.356000    -2.685843    16.661576     0.108777
H     -1.350604    -6.539308    15.315637     0.109817
H      6.029528    11.716306     4.601283     0.108786
H      2.965321     8.822854     5.947222     0.109813
H     -2.650905    14.709238     7.845995     0.108777
H     -5.715130    14.990329     4.667198     0.109817
H      9.036434    -0.810119    10.605914     0.108786
H      7.329848     2.282193     7.941678     0.109811
H     -2.609202    14.679828    13.416864     0.108789
H     -1.322746    11.884601    16.595661     0.109804
H     13.584986    -4.026444    10.656945     0.108776
H     17.069341    -4.604621    13.321181     0.109808
H     -8.324452     3.496363    15.258228     0.108776
H    -10.031002     4.257516    19.268403     0.109808
H     14.710018    10.402808     8.815581     0.108789
H     11.645835    13.015169    10.648440     0.109804
H     -3.775900     5.060305    12.447278     0.108786
H     -0.291581     3.042105    10.614419     0.109811
H     14.751647     5.593025     6.004631     0.108777
H     16.038060     4.237711     1.994456     0.109817
H     -2.609202     4.279614    19.421495     0.108789
H     -1.322746     8.430139    18.590118     0.109804
H     13.584986    11.242424     1.841364     0.108776
H     17.069341    13.838817     2.672741     0.109808
H     -2.650905    -0.559631    16.661576     0.108777
H     -5.715130    -3.453109    15.315637     0.109817
H      9.036434     9.590094     4.601283     0.108786
H      7.329848     5.736654     5.947222     0.109811
H     14.751647     2.403725     7.845995     0.108777
H     16.038060    -0.391562     4.667198     0.109817
H     -3.775900     8.249606    10.605914     0.108786
H     -0.291581     7.671379     7.941678     0.109811
H     14.710018     2.433240    13.416864     0.108789
H     11.645835     2.714391    16.595661     0.109804
H     -8.324452    11.465932    10.656945     0.108776
H    -10.031002    14.558294    13.321181     0.109808
H      6.071195    -6.682938    15.258228     0.108776
H      7.357661    -8.038176    19.268403     0.109808
H      4.904589    17.336322     8.815581     0.108789
H      8.388933    15.318156    10.648440     0.109804
H      6.029528    -1.873208    12.447278     0.108786
H      2.965321     0.739118    10.614419     0.109812
H      0.356000    15.772326     6.004631     0.108777
H     -1.350604    16.533404     1.994456     0.109817
H      3.776067    13.309711     1.841364     0.108789
H      0.291723    10.713334     2.672741     0.109804
H      2.609461    -4.279248    19.421495     0.108776
H      1.322995    -8.429789    18.590118     0.109808
H      8.324656    14.962094     4.601283     0.108777
H     10.031260    18.815559     5.947222     0.109817
H      2.651128     0.559945    16.661576     0.108786
H      5.715335     3.453397    15.315637     0.109812
H     11.331561    -2.432987    13.416864     0.108777
H     14.395786    -2.714078    16.595661     0.109817
H     -0.355778    13.086370    10.656945     0.108786
H      1.350808     9.994058    13.321181     0.109811
H     11.289858    -2.403577     7.845995     0.108789
H     10.003402     0.391650     4.667198     0.109804
H     -4.904330    16.302695    10.605914     0.108776
H     -8.388685    16.880872     7.941678     0.109808
H     17.005108     8.779888     6.004631     0.108776
H     18.711658     8.018735     1.994456     0.109808
H     -6.029362     1.873443    12.447278     0.108789
H     -2.965179    -0.738918    10.614419     0.109804
H     12.456556     7.215946     8.815581     0.108786
H      8.972237     9.234146    10.648440     0.109811
H     -6.070991     6.683226    15.258228     0.108777
H     -7.357404     8.038540    19.268403     0.109817
H     11.541597    10.252970     1.360823     0.128726
H     -2.860941     2.023281    19.902036     0.128726
H      9.791634    11.490416     3.504119     0.128733
H     -1.110978     0.785835    17.758740     0.128733
H     -5.819275     8.328183    11.703078     0.128733
H     14.499931     3.948068     9.559781     0.128733
H     -7.569266     9.565589     9.559781     0.128726
H     16.249922     2.710662    11.703078     0.128726
H      2.861207    18.247199     8.198958     0.128726
H      5.819449    -5.970948    13.063901     0.128726
H      1.111215    15.772347     8.198958     0.128733
H      7.569441    -3.496096    13.063901     0.128733
H      2.861207    -2.022905    19.902036     0.128726
H      5.819449    14.299156     1.360823     0.128726
H      1.111215    -0.785500    17.758740     0.128733
H      7.569441    13.061751     3.504119     0.128733
H     -1.110978    14.986693     9.559781     0.128733
H      9.791634    -2.710442    11.703078     0.128733
H     -2.860941    16.224139    11.703078     0.128726
H     11.541597    -3.947888     9.559781     0.128726
H     -7.569266     3.496342    13.063901     0.128726
H     16.249922     8.779909     8.198958     0.128726
H     -5.819275     5.971194    13.063901     0.128733
H     14.499931     6.305057     8.198958     0.128733
H      8.933966     1.917550     3.321259     0.123446
H     -9.850486    -3.213701    17.941600     0.123436
H     -9.850486    17.144790     6.187492     0.123436
H      2.086918     8.703862    15.075367     0.123447
H      0.253550   -10.358362    17.941600     0.123436
H      7.510459     4.868824    15.075367     0.123447
H     -1.170070     9.062212     3.321259     0.123446
H     19.447745    -3.572272     6.187492     0.123436
H      0.253550    20.717063     0.000000     0.123436
H     -1.170070    -1.654722     9.508751     0.123446
H      7.510459    10.621350    11.754108     0.123447
H     19.447745     7.144661     0.000000     0.123436
H      9.850726     3.214039    17.941600     0.123446
H     17.107478    -1.917488     3.321259     0.123436
H     -2.086717    -8.703578    15.075367     0.123436
H      1.170197     7.407427     6.187492     0.123447
H     -7.510258    15.489952     3.321259     0.123436
H      6.593738     3.572389     6.187492     0.123447
H     -0.253310    10.358701    17.941600     0.123446
H     -7.510258    -4.868539    15.075367     0.123436
H     -2.086717    17.407440     0.000000     0.123436
H      9.850726    13.930973    11.754108     0.123446
H      1.170197     1.654901     9.508751     0.123447
H     17.107478     3.835038     0.000000     0.123436
C     12.126658     8.414024     1.994456     0.153092
C     10.470412     3.180755     3.166040     0.164768
C     -4.789745     1.961895    19.268403     0.153117
C     -9.171665    -1.344057    18.096819     0.164760
C     10.980871    12.074771     5.043550     0.153125
C     14.956549    15.667987     6.712685     0.164778
C     -0.956471     2.101813    16.219309     0.153099
C      1.106016     7.047818    14.550174     0.164752
C     -5.234197     9.796411    12.978849     0.153125
C     -6.890390    13.427704    16.925236     0.164778
C     12.571131     3.430022     9.929755     0.153099
C      8.189257     4.068409    13.378591     0.164752
C     -6.380047    10.606586     8.284010     0.153092
C     -2.404421    10.255453     4.337623     0.164768
C     16.404424     0.719483    11.333104     0.153117
C     18.466865    -3.199064     7.884268     0.164760
C      3.446259    18.617917     6.289554     0.153117
C      1.789998    20.219894     1.171584     0.164760
C      3.890653    -5.391516    13.327560     0.153092
C     -0.491251    -2.723951    11.050308     0.164768
C      2.300431    14.146995     7.935299     0.153099
C      6.276088    10.904912    10.212551     0.164745
C      7.723968    -2.820895    14.973305     0.153125
C      9.786477    -3.848352    20.091275     0.164778
C      4.790003    -1.961531    19.268403     0.153092
C      9.171907     1.344398    18.096819     0.164768
C      5.234397    16.138115     1.994456     0.153117
C      6.890658    21.371406     3.166040     0.164760
C      0.956688    -2.101507    16.219309     0.153125
C     -1.105821    -7.047543    14.550174     0.164778
C      6.380225    12.477425     5.043550     0.153099
C      2.404568     8.884241     6.712685     0.164745
C     -2.300215    13.945671     8.284010     0.153125
C     -6.275893    14.296729     4.337623     0.164778
C      9.637127    -0.719270    11.333104     0.153099
C      7.574640     3.199213     7.884268     0.164752
C     -3.446002    14.755935    12.978849     0.153092
C     -1.789756    11.124717    16.925236     0.164768
C     13.470401    -3.429835     9.929755     0.153117
C     17.852321    -4.068157    13.378591     0.164760
C     -7.723768     2.821178    14.973305     0.153117
C     -9.786209     3.848731    20.091275     0.164760
C     15.060703    10.405255     7.935299     0.153092
C     11.085077    13.647382    10.212551     0.164768
C     -3.890475     5.391767    13.327560     0.153099
C      0.491399     2.724160    11.050308     0.164752
C     13.914853     5.934302     6.289554     0.153125
C     15.571046     4.332229     1.171584     0.164778
C     -3.446002     3.862227    19.268403     0.153092
C     -1.789756     9.095496    18.096819     0.164768
C     13.470401    10.314356     1.994456     0.153117
C     17.852321    13.620308     3.166040     0.164760
C     -2.300215     0.201480    16.219309     0.153125
C     -6.275893    -3.391736    14.550174     0.164778
C      9.637127    10.174438     5.043550     0.153099
C      7.574640     5.228433     6.712685     0.164752
C     13.914853     2.479840     8.284010     0.153125
C     15.571046    -1.151453     4.337623     0.164778
C     -3.890475     8.846229    11.333104     0.153099
C      0.491399     8.207842     7.884268     0.164752
C     15.060703     1.669665    12.978849     0.153092
C     11.085077     2.020798    16.925236     0.164768
C     -7.723768    11.556768     9.929755     0.153117
C     -9.786209    15.475315    13.378591     0.164760
C      5.234397    -6.341666    14.973305     0.153117
C      6.890658    -7.943643    20.091275     0.164760
C      4.790003    17.667767     7.935299     0.153092
C      9.171907    15.000202    10.212551     0.164768
C      6.380225    -1.870744    13.327560     0.153099
C      2.404568     1.371339    11.050308     0.164745
C      0.956688    15.097146     6.289554     0.153125
C     -1.105821    16.124603     1.171584     0.164778
C      3.890653    14.237782     1.994456     0.153092
C     -0.491251    10.931853     3.166040     0.164768
C      3.446259    -3.861864    19.268403     0.153117
C      1.789998    -9.095155    18.096819     0.164760
C      7.723968    14.377758     5.043550     0.153125
C      9.786477    19.323794     6.712685     0.164778
C      2.300431    -0.201174    16.219309     0.153099
C      6.276088     3.392010    14.550174     0.164746
C     10.980871    -1.669420    12.978849     0.153125
C     14.956549    -2.020478    16.925236     0.164778
C     -0.956471    12.995521     9.929755     0.153099
C      1.106016     9.077038    13.378591     0.164752
C     12.126658    -2.479684     8.284010     0.153092
C     10.470412     1.151534     4.337623     0.164768
C     -4.789745    15.706086    11.333104     0.153117
C     -9.171665    16.344408     7.884268     0.164760
C     16.404424     9.455073     6.289554     0.153117
C     18.466865     8.427520     1.171584     0.164760
C     -6.380047     1.870996    13.327560     0.153092
C     -2.404421    -1.371131    11.050308     0.164768
C     12.571131     6.884484     7.935299     0.153099
C      8.189257     9.552091    10.212551     0.164752
C     -5.234197     6.341949    14.973305     0.153125
C     -6.890390     7.944022    20.091275     0.164778
C     10.626685     6.594740     4.869195     0.496465
C     11.756888     6.495313     5.849413     0.234730
C     -6.005038    -0.058770    16.393664     0.496455
C     -6.475521     0.973636    15.413446     0.234709
C     14.685694    12.335021     4.869195     0.496455
C     15.156177    11.302615     5.849413     0.234709
C     -1.946029     5.681511    16.393664     0.496465
C     -3.076232     5.780938    15.413446     0.234730
C     -6.734168    13.195650    13.117058     0.496455
C     -5.603970    14.094253    12.713063     0.234709
C     11.355882     1.950788    13.117058     0.496465
C     10.885392     0.585687    12.713063     0.234730
C     -2.675226    10.325463     8.145801     0.496465
C     -2.204736    11.690564     8.549796     0.234730
C     15.414824    -0.919399     8.145801     0.496455
C     14.284626    -1.818002     8.549796     0.234709
C      1.946248    17.037961     3.276607     0.496455
C      3.076438    16.238785     2.700383     0.234709
C      2.675399    -1.891617    13.014996     0.496465
C      2.204929    -1.558923    14.399208     0.234730
C      6.005257    14.167868     8.247863     0.496465
C      6.475727    13.835174     6.863651     0.234730
C      6.734408    -4.761710    17.986252     0.496455
C      5.604218    -3.962534    18.562476     0.234709
C      6.005257     0.059080    16.393664     0.496465
C      6.475727    -0.973345    15.413446     0.234730
C      6.734408    17.957453     4.869195     0.496455
C      5.604218    18.056898     5.849413     0.234709
C      1.946248    -5.681202    16.393664     0.496455
C      3.076438    -5.780647    15.413446     0.234709
C      2.675399    12.217171     4.869195     0.496465
C      2.204929    13.249596     5.849413     0.234730
C     -6.005038    14.226792     8.145801     0.496455
C     -6.475521    12.861699     8.549796     0.234709
C     10.626685     0.919553     8.145801     0.496465
C     11.756888     1.818164     8.549796     0.234730
C     -1.946029    11.356698    13.117058     0.496465
C     -3.076232    10.458087    12.713063     0.234730
C     14.685694    -1.950541    13.117058     0.496455
C     15.156177    -0.585448    12.713063     0.234709
C     -6.734168     4.762050    17.986252     0.496455
C     -5.603970     3.962884    18.562476     0.234709
C     11.355882    10.384389     8.247863     0.496465
C     10.885392    10.717057     6.863651     0.234730
C     -2.675226     1.891862    13.014996     0.496465
C     -2.204736     1.559194    14.399208     0.234730
C     15.414824     7.514201     3.276607     0.496455
C     14.284626     8.313367     2.700383     0.234709
C     12.256868     9.747200     1.722292    -0.207442
C     -3.576212     2.529051    19.540567    -0.207442
C     10.086775    11.281732     4.380149    -0.207448
C     -1.406119     0.994519    16.882710    -0.207448
C     -5.104000     8.894111    11.960358    -0.207448
C     13.784656     3.382140     9.302501    -0.207448
C     -7.274129    10.428593     9.302501    -0.207442
C     15.954785     1.847658    11.960358    -0.207442
C      3.576473    18.187040     7.580209    -0.207442
C      5.104183    -5.910789    13.682650    -0.207442
C      1.406345    15.118028     7.580209    -0.207448
C      7.274311    -2.841777    13.682650    -0.207448
C      3.576473    -2.528682    19.540567    -0.207442
C      5.104183    14.804933     1.722292    -0.207442
C      1.406345    -0.994201    16.882710    -0.207448
C      7.274311    13.270452     4.380149    -0.207448
C     -1.406119    14.123684     9.302501    -0.207448
C     10.086775    -1.847433    11.960358    -0.207448
C     -3.576212    15.658215    11.960358    -0.207442
C     12.256868    -3.381964     9.302501    -0.207442
C     -7.274129     2.842035    13.682650    -0.207442
C     15.954785     9.434216     7.580209    -0.207442
C     -5.104000     5.911047    13.682650    -0.207448
C     13.784656     6.365204     7.580209    -0.207448
C     12.260311     5.207501     0.000000     0.496513
C     13.690851     4.807301     0.000000     0.233961
C      0.822960    13.294963     0.000000     0.496513
C     -0.031194    14.510292     0.000000     0.233961
C     10.819439    15.300935     7.003986     0.496480
C     10.531256    14.893384     8.403082     0.233962
C      2.138974     3.024953    14.258873     0.496546
C      1.850771     2.617375    12.859777     0.233953
C     -5.100493     9.672458    16.753007     0.496480
C     -3.669949     9.872561    17.099591     0.233962
C      9.503462     5.628661     9.749021     0.496546
C      8.649294     5.020987     8.696509     0.233953
C     -6.541528    10.691255     4.509852     0.496513
C     -6.829717    12.106680     4.163268     0.233961
C     -6.541528    -1.439872    11.513838     0.496513
C     -6.829717    -2.447726    12.566350     0.233961
C     12.260311    -2.603708     4.509852     0.496513
C     13.690851    -2.403611     4.163268     0.233961
C      0.822960    -6.647373    11.513838     0.496513
C     -0.031194    -7.255027    12.566350     0.233961
C      2.138974    10.836162     9.749021     0.496546
C      1.850771     9.828288     8.696509     0.233953
C     10.819439    -1.584680    16.753007     0.496480
C     10.531256    -0.169248    17.099591     0.233962
C     16.538068    11.257138     0.000000     0.496513
C     17.392222    10.041809     0.000000     0.233961
C      5.100717    19.344600     0.000000     0.496513
C      3.670177    19.744800     0.000000     0.233961
C     -2.138783    -3.024684    14.258873     0.496481
C     -1.850600    -2.617133    12.859777     0.233962
C      6.541682     9.251298     7.003986     0.496546
C      6.829885     9.658876     8.403082     0.233953
C     -2.138783    13.860931     4.509852     0.496481
C     -1.850600    12.445499     4.163268     0.233962
C      6.541682     1.440089    11.513838     0.496546
C      6.829885     2.447963    12.566350     0.233953
C      5.100717    -9.672142    16.753007     0.496513
C      3.670177    -9.872239    17.099591     0.233961
C     16.538068    -5.628477     9.749021     0.496513
C     17.392222    -5.020823     8.696509     0.233961
C    -10.819216     1.584996    16.753007     0.496513
C    -10.531027     0.169571    17.099591     0.233961
C    -10.819216    13.716123     9.749021     0.496513
C    -10.531027    14.723977     8.696509     0.233961
C     -0.822806     6.647590    11.513838     0.496546
C      0.031362     7.255264    12.566350     0.233953
C     13.781149     2.603793     4.509852     0.496481
C     12.350605     2.403690     4.163268     0.233962
C      9.836737     2.063638     3.574287    -0.193355
C    -10.013677    -2.313869    17.688572    -0.193302
C    -10.013677    16.475752     6.840262    -0.193302
C      1.510530     8.326981    14.422597    -0.193317
C      1.156317   -10.212280    17.688572    -0.193302
C      7.347259     4.199773    14.422597    -0.193313
C     -1.333257     9.962049     3.574287    -0.193355
C     18.871365    -3.949141     6.840262    -0.193302
C      1.156317    20.424893     0.000000    -0.193302
C     -1.333257    -1.885503    10.414548    -0.193355
C      7.347259    10.390551    10.848311    -0.193313
C     18.871365     7.898411     0.000000    -0.193302
C     10.013913     2.314202    17.688572    -0.193355
C     16.204711    -2.063570     3.574287    -0.193302
C     -1.510337    -8.326709    14.422597    -0.193302
C      1.333397     8.076478     6.840262    -0.193313
C     -7.347067    14.590120     3.574287    -0.193302
C      7.170126     3.949270     6.840262    -0.193316
C     -1.156081    10.212613    17.688572    -0.193355
C     -7.347067    -4.199501    14.422597    -0.193302
C     -1.510337    16.653690     0.000000    -0.193302
C     10.013913    14.161754    10.848311    -0.193355
C      1.333397     1.885700    10.414548    -0.193313
C     16.204711     4.127208     0.000000    -0.193302
N     13.137064     7.681148     2.472871    -0.258403
N     11.725610     3.339118     3.457341    -0.257342
N     -5.817513     2.670218    18.789988    -0.258402
N     -9.440757    -0.107861    17.805518    -0.257386
N     11.380179    11.810848     6.291680    -0.258422
N     14.701346    14.802534     7.646124    -0.257361
N     -1.338419     2.390288    14.971179    -0.258417
N      0.375112     6.518711    13.616735    -0.257343
N     -4.223785    10.577171    13.374338    -0.258422
N     -5.635195    13.600793    16.642440    -0.257361
N     11.543359     2.661538     9.555529    -0.258417
N      7.920153     3.198029    12.453657    -0.257343
N     -5.980743    11.819456     7.888521    -0.258403
N     -2.659620    11.496565     4.620419    -0.257342
N     16.022482    -0.505663    11.707330    -0.258402
N     17.735974    -3.742885     8.809202    -0.257386
N      4.456659    18.570033     5.415650    -0.258402
N      3.045192    19.888440     1.163078    -0.257386
N      2.862892    -5.331355    14.180201    -0.258403
N     -0.760339    -3.089766    12.266543    -0.257342
N      2.699723    13.198049     7.082658    -0.258417
N      6.020872    10.529253     8.996316    -0.257342
N      7.342037    -1.884224    15.847209    -0.258422
N      9.055586    -2.775425    20.099781    -0.257361
N      5.817764    -2.669864    18.789988    -0.258403
N      9.440995     0.108197    17.805518    -0.257342
N      4.223997    16.871000     2.472871    -0.258402
N      5.635464    21.213048     3.457341    -0.257386
N      1.338619    -2.390006    14.971179    -0.258422
N     -0.374930    -6.518454    13.616735    -0.257361
N      5.980933    12.741372     6.291680    -0.258417
N      2.659784     9.749711     7.646124    -0.257342
N     -2.699523    12.732794     7.888521    -0.258422
N     -6.020690    13.055623     4.620419    -0.257361
N     10.019075     0.505884    11.707330    -0.258417
N      8.305544     3.743051     8.809202    -0.257343
N     -4.456408    13.975182    13.374338    -0.258403
N     -3.044954    10.951622    16.642440    -0.257342
N     14.498169    -2.661358     9.555529    -0.258402
N     18.121413    -3.197794    12.453657    -0.257386
N     -7.341826     1.884523    15.847209    -0.258402
N     -9.055318     2.775805    20.099781    -0.257386
N     14.661399    11.354186     7.082658    -0.258403
N     11.340276    14.023017     8.996316    -0.257342
N     -2.862703     5.331622    14.180201    -0.258417
N      0.760503     3.089998    12.266543    -0.257343
N     12.904441     5.982170     5.415650    -0.258422
N     14.315851     4.663683     1.163078    -0.257361
N     -4.456408     4.595103    18.789988    -0.258403
N     -3.044954     8.937133    17.805518    -0.257342
N     14.498169     9.606033     2.472871    -0.258402
N     18.121413    12.384112     3.457341    -0.257386
N     -2.699523     0.465403    14.971179    -0.258422
N     -6.020690    -2.526283    13.616735    -0.257361
N     10.019075     9.885963     6.291680    -0.258417
N      8.305544     5.757540     7.646124    -0.257343
N     12.904441     1.699080     7.888521    -0.258422
N     14.315851    -1.324542     4.620419    -0.257361
N     -2.862703     9.614713    11.707330    -0.258417
N      0.760503     9.078222     8.809202    -0.257343
N     14.661399     0.456795    13.374338    -0.258403
N     11.340276     0.779686    16.642440    -0.257342
N     -7.341826    12.781914     9.555529    -0.258402
N     -9.055318    16.019136    12.453657    -0.257386
N      4.223997    -6.293782    15.847209    -0.258402
N      5.635464    -7.612189    20.099781    -0.257386
N      5.817764    17.607606     7.082658    -0.258403
N      9.440995    15.366017     8.996316    -0.257342
N      5.980933    -0.921798    14.180201    -0.258417
N      2.659784     1.746998    12.266543    -0.257342
N      1.338619    14.160475     5.415650    -0.258422
N     -0.374930    15.051676     1.163078    -0.257361
N      2.862892    14.946115     2.472871    -0.258403
N     -0.760339    12.168054     3.457341    -0.257342
N      4.456659    -4.594749    18.789988    -0.258402
N      3.045192    -8.936797    17.805518    -0.257386
N      7.342037    14.666257     6.291680    -0.258422
N      9.055586    18.794705     7.646124    -0.257361
N      2.699723    -0.465121    14.971179    -0.258417
N      6.020872     2.526540    13.616735    -0.257342
N     11.380179    -0.456543    13.374338    -0.258422
N     14.701346    -0.779372    16.642440    -0.257361
N     -1.338419    11.770367     9.555529    -0.258417
N      0.375112     8.533200    12.453657    -0.257343
N     13.137064    -1.698931     7.888521    -0.258403
N     11.725610     1.324629     4.620419    -0.257342
N     -5.817513    14.937609    11.707330    -0.258402
N     -9.440757    15.474045     8.809202    -0.257386
N     16.022482    10.391728     5.415650    -0.258402
N     17.735974     9.500446     1.163078    -0.257386
N     -5.980743     0.922065    14.180201    -0.258403
N     -2.659620    -1.746766    12.266543    -0.257342
N     11.543359     6.944629     7.082658    -0.258417
N      7.920153     9.186253     8.996316    -0.257343
N     -4.223785     6.294081    15.847209    -0.258422
N     -5.635195     7.612568    20.099781    -0.257361
O     10.835007     6.171206     3.723127    -0.532479
O     11.683936     5.338865     1.099290    -0.532486
O     -6.473775    -0.003517    17.539732    -0.532458
O     -7.541453     0.519467    20.163569    -0.532488
O     13.880152    13.180845     5.283820    -0.532458
O     11.847201    14.850399     6.457530    -0.532465
O     -0.880073     5.203968    15.979039    -0.532449
O      1.371627     3.843771    14.805329    -0.532500
O     -6.525833    12.414902    14.056876    -0.532457
O     -5.676877    10.558783    16.089605    -0.532465
O     10.887136     2.915680    12.496182    -0.532449
O      9.819435     4.926480    10.731365    -0.532500
O     -3.480779    10.261619     7.205983    -0.532479
O     -5.513758    10.443285     5.173254    -0.532486
O     16.480789    -1.039699     8.766677    -0.532458
O     18.732512    -1.376046    10.531494    -0.532488
O      2.154585    18.242244     3.482856    -0.532458
O      3.003549    20.930705     4.073964    -0.532488
O      2.206647    -2.911761    12.489803    -0.532479
O      1.138934    -5.445546    11.630784    -0.532486
O      5.199710    13.385888     8.773056    -0.532449
O      3.166743    11.534668     9.632075    -0.532500
O      7.800370    -4.163869    17.780003    -0.532458
O     10.052086    -2.467324    17.188895    -0.532465
O      6.474009     0.003848    17.539732    -0.532479
O      7.541722    -0.519087    20.163569    -0.532486
O      6.526071    18.380966     3.723127    -0.532458
O      5.677107    19.213257     1.099290    -0.532488
O      0.880286    -5.203667    15.979039    -0.532457
O     -1.371430    -3.843492    14.805329    -0.532465
O      3.480946    11.371355     5.283820    -0.532449
O      5.513913     9.701824     6.457530    -0.532500
O     -5.199496    14.290618     7.205983    -0.532457
O     -3.166545    14.108914     5.173254    -0.532465
O      9.560729     1.039864     8.766677    -0.532449
O      7.309029     1.376245    10.531494    -0.532500
O     -2.154351    12.137464    14.056876    -0.532479
O     -3.003280    13.993622    16.089605    -0.532486
O     15.154431    -2.915444    12.496182    -0.532458
O     16.222109    -4.926278    10.731365    -0.532488
O     -7.800133     4.164204    17.780003    -0.532458
O    -10.051856     2.467648    17.188895    -0.532488
O     12.161435    11.166378     8.773056    -0.532479
O     14.194414    13.017615     9.632075    -0.532486
O     -2.206480     2.911997    12.489803    -0.532449
O     -1.138779     5.445766    11.630784    -0.532500
O     15.206489     6.309923     3.482856    -0.532457
O     14.357533     3.621473     4.073964    -0.532465
O     -2.154351     6.105045    17.539732    -0.532479
O     -3.003280     6.937386    20.163569    -0.532486
O     15.154431    12.279768     3.723127    -0.532458
O     16.222109    11.756784     1.099290    -0.532488
O     -5.199496    -0.904594    15.979039    -0.532457
O     -3.166545    -2.574148    14.805329    -0.532465
O      9.560729     7.072283     5.283820    -0.532449
O      7.309029     8.432480     6.457530    -0.532500
O     15.206489    -0.138651     7.205983    -0.532457
O     14.357533     1.717468     5.173254    -0.532465
O     -2.206480     9.360571     8.766677    -0.532449
O     -1.138779     7.349771    10.531494    -0.532500
O     12.161435     2.014632    14.056876    -0.532479
O     14.194414     1.832966    16.089605    -0.532486
O     -7.800133    13.315950    12.496182    -0.532458
O    -10.051856    13.652297    10.731365    -0.532488
O      6.526071    -5.965993    17.780003    -0.532458
O      5.677107    -8.654454    17.188895    -0.532488
O      6.474009    15.188012     8.773056    -0.532479
O      7.541722    17.721797     9.632075    -0.532486
O      3.480946    -1.109637    12.489803    -0.532449
O      5.513913     0.741583    11.630784    -0.532500
O      0.880286    16.440120     3.482856    -0.532457
O     -1.371430    14.743575     4.073964    -0.532465
O      2.206647    12.272403     3.723127    -0.532479
O      1.138934    12.795338     1.099290    -0.532486
O      2.154585    -6.104715    17.539732    -0.532458
O      3.003549    -6.937006    20.163569    -0.532488
O      7.800370    17.479918     5.283820    -0.532458
O     10.052086    16.119743     6.457530    -0.532465
O      5.199710     0.904896    15.979039    -0.532449
O      3.166743     2.574427    14.805329    -0.532500
O     13.880152    -2.014367    14.056876    -0.532457
O     11.847201    -1.832663    16.089605    -0.532465
O     -0.880073    11.236387    12.496182    -0.532449
O      1.371627    10.900006    10.731365    -0.532500
O     10.835007     0.138787     7.205983    -0.532479
O     11.683936    -1.717371     5.173254    -0.532486
O     -6.473775    15.191695     8.766677    -0.532458
O     -7.541453    17.202529    10.531494    -0.532488
O     16.480789     8.112047     3.482856    -0.532458
O     18.732512     9.808603     4.073964    -0.532488
O     -3.480779     1.109873    12.489803    -0.532479
O     -5.513758    -0.741364    11.630784    -0.532486
O     10.887136     9.364254     8.773056    -0.532449
O      9.819435     6.830485     9.632075    -0.532500
O     -6.525833     5.966328    17.780003    -0.532458
O     -5.676877     8.654778    17.188895    -0.532465

The following XYZ coordinates are in angstroms. Other properties are in atomic units.
The sperically averaged electron density of each atom fit to a function of the form exp(a - br)
eigen_1, eigen_2 and eigen_3 are the three eigenvalues of traceless quadrupole moment tensor
  atom number  atomic symbol              X              Y              Z     net charge C6 coefficient C8 coefficient C10 coefficient fluctuating dipole atomic polarizability isotropic forcefield polarizability              a              b squared Pearson coefficient          <r^3>          <r^4>         wp_QDO          m_QDO          q_QDO       dipole_x       dipole_y       dipole_z         dipole            Qxy            Qxz            Qyz     Q(x^2-y^2)  Q(3z^2 - R^2)        eigen_1        eigen_2        eigen_3 static polarizability      alpha(xx)      alpha(xy)      alpha(xz)      alpha(yy)      alpha(yz)      alpha(zz) atomic spin moment
            1             Cd      13.020741       5.346740       3.086942       0.775439     169.359807 0.37312717E+04  0.13770954E+06                                24.957639                           20.311782       1.271870       2.060015                    0.996943      82.601871     224.325792       0.400247       0.414639      -1.161549      -0.000002      -0.000219      -0.000113       0.000246      -0.054098       0.093955      -0.022200       0.228510      -0.176253      -0.097582      -0.095252       0.192834             33.607313      18.520282       4.817528      -8.343242      38.964976      -3.782162      43.336682           0.000000
            2             Cd      -7.979651       1.782408      18.175917       0.775442     170.019938 0.37490792E+04  0.13850737E+06                                25.004836                           20.348714       1.271997       2.060052                    0.996942      82.599461     224.305202       0.400292       0.414172      -1.162080      -0.000209      -0.000074       0.000128       0.000256      -0.113848       0.052488      -0.080803      -0.109665      -0.176331      -0.097837      -0.094831       0.192669             33.674761      33.733864      10.194484       0.789686      23.864907       9.147957      43.425513           0.000000
            3             Cd      13.020801      13.067436       7.544488       0.775440     169.359716 0.37312712E+04  0.13770952E+06                                24.957630                           20.311781       1.271870       2.060015                    0.996943      82.601865     224.325771       0.400247       0.414639      -1.161549      -0.000012       0.000214       0.000121       0.000246      -0.012218       0.021481      -0.124729      -0.067451       0.356392      -0.097582      -0.095251       0.192834             33.607297      48.574794      -0.494414       0.859466      31.452165       9.231343      20.794932           0.000000
            4             Cd      -0.700579       4.355918      13.718371       0.775442     169.740779 0.37417713E+04  0.13818012E+06                                24.984865                           20.333729       1.271845       2.060012                    0.996942      82.600625     224.315728       0.400267       0.414370      -1.161856       0.000208       0.000073      -0.000127       0.000254       0.011721       0.124960       0.021737       0.067882       0.356338      -0.097828      -0.095241       0.193069             33.645964      33.705346      -5.775291      -8.426377      46.416377      -3.892670      20.816169           0.000000
            5             Cd      -4.340085      12.276193      15.088975       0.775440     169.359768 0.37312717E+04  0.13770955E+06                                24.957635                           20.311782       1.271870       2.060015                    0.996943      82.601870     224.325787       0.400247       0.414639      -1.161549       0.000002      -0.000012       0.000246       0.000246       0.108417       0.000127       0.000213       0.189688      -0.292721      -0.097582      -0.095251       0.192834             33.607303      18.520282      -9.634216       0.000571      45.519183       0.001839      36.782445           0.000000
            6             Cd       9.381235       2.573651      10.631429       0.775442     169.740784 0.37417713E+04  0.13818012E+06                                24.984865                           20.333729       1.271845       2.060012                    0.996942      82.600625     224.315728       0.400267       0.414370      -1.161856      -0.000208       0.000147      -0.000000       0.000254       0.102359       0.072630       0.102714      -0.072378      -0.064441      -0.097828      -0.095241       0.193069             33.645963      33.705353      -4.409894      -9.214694      30.587124     -13.031492      36.645413           0.000000
            7             Cd      -4.340145      12.276109       6.173884       0.775440     169.359779 0.37312717E+04  0.13770954E+06                                24.957636                           20.311781       1.271870       2.060015                    0.996943      82.601865     224.325766       0.400247       0.414639      -1.161550       0.000012       0.000002      -0.000246       0.000246       0.024712       0.000159       0.000191      -0.283822      -0.292721      -0.097582      -0.095251       0.192834             33.607305      48.574804       0.991522       0.001543      15.464664       0.001151      36.782448           0.000000
            8             Cd      16.660307      -2.573451      10.631429       0.775442     170.019912 0.37490794E+04  0.13850738E+06                                25.004834                           20.348715       1.271997       2.060052                    0.996942      82.599462     224.305203       0.400292       0.414172      -1.162080       0.000209      -0.000148      -0.000000       0.000256       0.102379      -0.072353      -0.102322      -0.072392      -0.064512      -0.097837      -0.094831       0.192669             33.674754      33.733849      -4.413266       9.223555      30.613249      13.044031      36.677165           0.000000
            9             Cd       4.340328      19.205419       3.086942       0.775442     170.019922 0.37490791E+04  0.13850736E+06                                25.004836                           20.348715       1.271997       2.060052                    0.996942      82.599465     224.305223       0.400292       0.414172      -1.162080      -0.000000       0.000222      -0.000128       0.000256      -0.054085      -0.093678       0.022552       0.228411      -0.176331      -0.097837      -0.094831       0.192669             33.674760      18.553858       4.827600       8.361566      39.044896       3.793805      43.425525           0.000000
           10             Cd       0.700762      -4.355659      13.718371       0.775440     169.359766 0.37312718E+04  0.13770955E+06                                24.957635                           20.311782       1.271870       2.060015                    0.996943      82.601866     224.325769       0.400247       0.414639      -1.161550      -0.000206      -0.000060      -0.000121       0.000246       0.011695      -0.124756      -0.021323       0.067822       0.356392      -0.097582      -0.095251       0.192834             33.607303      33.665397      -5.765611       8.416922      46.361580       3.887400      20.794933           0.000000
           11             Cd       4.340328      11.484807       7.544488       0.775442     169.740769 0.37417712E+04  0.13818011E+06                                24.984864                           20.333729       1.271845       2.060012                    0.996942      82.600626     224.315728       0.400267       0.414370      -1.161856      -0.000000      -0.000220       0.000127       0.000254      -0.012217      -0.021159       0.125060      -0.067532       0.356338      -0.097828      -0.095241       0.193069             33.645962      48.634040      -0.497255      -0.861293      31.487687      -9.242010      20.816160           0.000000
           12             Cd       7.979894      -1.782066      18.175917       0.775440     169.359737 0.37312713E+04  0.13770953E+06                                24.957632                           20.311781       1.271870       2.060015                    0.996943      82.601866     224.325773       0.400247       0.414639      -1.161549       0.000206       0.000075       0.000113       0.000246      -0.113889      -0.052249       0.081182      -0.109726      -0.176253      -0.097582      -0.095252       0.192834             33.607301      33.665403      10.172072      -0.784810      23.819840      -9.126798      43.336661           0.000000
           13             Cd      -4.340085       6.929511      18.175917       0.775440     169.359746 0.37312713E+04  0.13770953E+06                                24.957633                           20.311781       1.271870       2.060015                    0.996943      82.601866     224.325773       0.400247       0.414639      -1.161549       0.000002       0.000219       0.000113       0.000246      -0.054098       0.093955      -0.022200       0.228510      -0.176253      -0.097582      -0.095252       0.192834             33.607303      18.520280       4.817525      -8.343237      38.964960      -3.782160      43.336668           0.000000
           14             Cd      16.660307      10.493843       3.086942       0.775442     170.019933 0.37490791E+04  0.13850737E+06                                25.004837                           20.348715       1.271997       2.060052                    0.996942      82.599465     224.305222       0.400292       0.414172      -1.162080       0.000209       0.000074      -0.000128       0.000256      -0.113848       0.052488      -0.080803      -0.109665      -0.176331      -0.097837      -0.094831       0.192669             33.674763      33.733861      10.194474       0.789679      23.864900       9.147961      43.425527           0.000000
           15             Cd      -4.340145      -0.791185      13.718371       0.775439     169.359782 0.37312717E+04  0.13770954E+06                                24.957636                           20.311782       1.271870       2.060015                    0.996943      82.601866     224.325770       0.400247       0.414639      -1.161550       0.000012      -0.000214      -0.000121       0.000246      -0.012218       0.021481      -0.124729      -0.067451       0.356392      -0.097582      -0.095251       0.192834             33.607307      48.574808      -0.494411       0.859467      31.452176       9.231350      20.794936           0.000000
           16             Cd       9.381235       7.920333       7.544488       0.775442     169.740777 0.37417713E+04  0.13818012E+06                                24.984865                           20.333729       1.271845       2.060012                    0.996942      82.600625     224.315727       0.400267       0.414370      -1.161856      -0.000208      -0.000073       0.000127       0.000254       0.011721       0.124960       0.021737       0.067882       0.356338      -0.097828      -0.095241       0.193069             33.645963      33.705342      -5.775280      -8.426371      46.416385      -3.892675      20.816163           0.000000
           17             Cd      13.020741       0.000058       6.173884       0.775440     169.359771 0.37312718E+04  0.13770955E+06                                24.957635                           20.311781       1.271870       2.060015                    0.996943      82.601866     224.325767       0.400247       0.414639      -1.161550      -0.000002       0.000012      -0.000246       0.000246       0.108417       0.000127       0.000213       0.189688      -0.292721      -0.097582      -0.095251       0.192834             33.607302      18.520282      -9.634217       0.000569      45.519180       0.001841      36.782444           0.000000
           18             Cd      -0.700579       9.702600      10.631429       0.775442     169.740782 0.37417713E+04  0.13818012E+06                                24.984865                           20.333729       1.271845       2.060012                    0.996942      82.600625     224.315729       0.400267       0.414370      -1.161856       0.000208      -0.000147       0.000000       0.000254       0.102359       0.072630       0.102714      -0.072378      -0.064441      -0.097828      -0.095241       0.193069             33.645963      33.705357      -4.409892      -9.214694      30.587119     -13.031493      36.645413           0.000000
           19             Cd      13.020801       0.000142      15.088975       0.775440     169.359774 0.37312716E+04  0.13770954E+06                                24.957636                           20.311782       1.271870       2.060015                    0.996943      82.601869     224.325785       0.400247       0.414639      -1.161549      -0.000012      -0.000002       0.000246       0.000246       0.024712       0.000159       0.000191      -0.283822      -0.292721      -0.097582      -0.095251       0.192834             33.607307      48.574807       0.991524       0.001541      15.464665       0.001152      36.782449           0.000000
           20             Cd      -7.979651      14.849702      10.631429       0.775442     170.019908 0.37490793E+04  0.13850737E+06                                25.004834                           20.348715       1.271997       2.060052                    0.996942      82.599461     224.305202       0.400292       0.414172      -1.162080      -0.000209       0.000148       0.000000       0.000256       0.102379      -0.072353      -0.102322      -0.072392      -0.064512      -0.097837      -0.094831       0.192669             33.674754      33.733854      -4.413264       9.223557      30.613243      13.044029      36.677165           0.000000
           21             Cd       4.340328      -6.929168      18.175917       0.775442     170.019934 0.37490794E+04  0.13850738E+06                                25.004836                           20.348715       1.271997       2.060052                    0.996942      82.599462     224.305203       0.400292       0.414172      -1.162080       0.000000      -0.000222       0.000128       0.000256      -0.054085      -0.093678       0.022552       0.228411      -0.176331      -0.097837      -0.094831       0.192669             33.674758      18.553858       4.827610       8.361560      39.044906       3.793810      43.425512           0.000000
           22             Cd       7.979894      16.631910       7.544488       0.775440     169.359695 0.37312712E+04  0.13770952E+06                                24.957629                           20.311781       1.271870       2.060015                    0.996943      82.601865     224.325772       0.400247       0.414639      -1.161549       0.000206       0.000060       0.000121       0.000246       0.011695      -0.124756      -0.021323       0.067822       0.356392      -0.097582      -0.095252       0.192834             33.607293      33.665387      -5.765612       8.416916      46.361564       3.887397      20.794929           0.000000
           23             Cd       4.340328       0.791444      13.718371       0.775442     169.740769 0.37417712E+04  0.13818011E+06                                24.984864                           20.333729       1.271845       2.060012                    0.996942      82.600626     224.315728       0.400267       0.414370      -1.161856       0.000000       0.000220      -0.000127       0.000254      -0.012217      -0.021159       0.125060      -0.067532       0.356338      -0.097828      -0.095241       0.193069             33.645963      48.634040      -0.497267      -0.861286      31.487682      -9.242013      20.816166           0.000000
           24             Cd       0.700762      14.058317       3.086942       0.775439     169.359801 0.37312717E+04  0.13770955E+06                                24.957639                           20.311782       1.271870       2.060015                    0.996943      82.601871     224.325792       0.400247       0.414639      -1.161549      -0.000206      -0.000075      -0.000113       0.000246      -0.113889      -0.052249       0.081182      -0.109726      -0.176253      -0.097582      -0.095252       0.192834             33.607312      33.665415      10.172078      -0.784809      23.819845      -9.126803      43.336676           0.000000
           25              H      11.289858       7.996637       1.841364       0.108789       1.334214 0.10273693E+02  0.10616827E+03                                 1.943676                            1.833989      -1.010611       2.406001                    0.997933       3.430866       9.499237       0.482769       1.227717      -0.724415      -0.046011      -0.022788      -0.007955       0.051958       0.000049       0.010561      -0.002409       0.019789      -0.039305      -0.016882      -0.002970       0.019852              1.953320       2.280791       0.423741       0.083247       1.868122       0.057987       1.711047          -0.000001
           26              H      10.003402       3.846112       2.672741       0.109804       1.435000 0.10459318E+02  0.10811684E+03                                 2.011456                            1.827293      -1.033895       2.396937                    0.997380       3.396611       9.277671       0.494962       1.197139      -0.732062      -0.024214       0.037675      -0.025726       0.051648      -0.004184       0.011494      -0.010297       0.012751      -0.027451      -0.018354      -0.001139       0.019493              2.117345       1.766884      -0.366635       0.265123       2.486314      -0.616622       2.098835          -0.000000
           27              H      -4.904330       1.033827      19.421495       0.108776       1.336832 0.10298937E+02  0.10649813E+03                                 1.946849                            1.836793      -1.010646       2.405983                    0.997933       3.431638       9.505523       0.482167       1.228455      -0.724281      -0.006144      -0.050972       0.007944       0.051952      -0.006175       0.005805      -0.009116      -0.015405      -0.039280      -0.016866      -0.002946       0.019812              1.956529       1.650093       0.200379      -0.026975       2.505869      -0.098098       1.713625          -0.000001
           28              H      -8.388685      -1.562566      18.590118       0.109808       1.432745 0.10440000E+02  0.10787000E+03                                 2.009290                            1.825516      -1.033741       2.396999                    0.997380       3.396330       9.275640       0.495227       1.197021      -0.732062       0.043598      -0.010267       0.025727       0.051654      -0.007271       0.013554      -0.007389      -0.004637      -0.027449      -0.018360      -0.001140       0.019501              2.114942       2.633515      -0.059046       0.668542       1.614849      -0.044407       2.096463          -0.000000
           29              H      11.331561      12.835882       4.601283       0.108777       1.336043 0.10291515E+02  0.10640552E+03                                 1.946252                            1.836246      -1.010668       2.405968                    0.997932       3.431630       9.505761       0.482178       1.228609      -0.724236       0.019589       0.041468      -0.024411       0.051954       0.006362       0.002795      -0.013373      -0.013206       0.029454      -0.016879      -0.002934       0.019813              1.955942       1.854879       0.296054      -0.166039       2.267015      -0.294715       1.745932          -0.000001
           30              H      14.395786      15.729360       5.947222       0.109817       1.429823 0.10414414E+02  0.10753612E+03                                 2.005956                            1.822763      -1.033674       2.397030                    0.997382       3.395354       9.268986       0.495826       1.196347      -0.732189      -0.030699       0.001145      -0.041533       0.051660       0.004201       0.009871      -0.012622       0.000808       0.032086      -0.018376      -0.001161       0.019537              2.111272       2.355928       0.023304       0.730576       1.632503       0.045973       2.345384          -0.000000
           31              H      -0.355778       2.686157      16.661576       0.108786       1.341396 0.10341002E+02  0.10702867E+03                                 1.950791                            1.840249      -1.010650       2.405979                    0.997932       3.431796       9.506301       0.481889       1.228066      -0.724429       0.032565       0.032293       0.024413       0.051955       0.009105       0.013565       0.001850       0.002271       0.029454      -0.016886      -0.002961       0.019847              1.960535       2.040030       0.361102       0.223329       2.091811       0.255673       1.749764          -0.000001
           32              H       1.350808       6.539597      15.315637       0.109811       1.434941 0.10458627E+02  0.10810370E+03                                 2.011067                            1.826978      -1.033828       2.396967                    0.997381       3.396313       9.275420       0.495127       1.196805      -0.732142       0.011313      -0.028554       0.041525       0.051649       0.003020       0.015191      -0.005071      -0.005919       0.032030      -0.018372      -0.001145       0.019516              2.116906       1.702160      -0.210056       0.200997       2.296687      -0.706996       2.351870          -0.000000
           33              H      -6.070991       9.872526      13.416864       0.108777       1.336005 0.10291160E+02  0.10640098E+03                                 1.946216                            1.836215      -1.010663       2.405970                    0.997932       3.431618       9.505706       0.482182       1.228609      -0.724235      -0.046009       0.004511       0.023707       0.051954       0.009113      -0.005290       0.005456       0.024975      -0.023570      -0.016879      -0.002934       0.019813              1.955905       2.284072      -0.140058      -0.409442       1.702158       0.039126       1.881486          -0.000001
           34              H      -7.357404      12.667813      16.595661       0.109817       1.429824 0.10414421E+02  0.10753622E+03                                 2.005957                            1.822764      -1.033674       2.397030                    0.997382       3.395354       9.268987       0.495826       1.196347      -0.732189      -0.024219      -0.041124      -0.019775       0.051660       0.012073      -0.002094       0.008353       0.009362      -0.037714      -0.018376      -0.001161       0.019537              2.111273       1.762403       0.411209       0.184216       2.720884       0.473976       1.850533          -0.000000
           35              H      12.456556       4.026645      10.656945       0.108786       1.341395 0.10340996E+02  0.10702858E+03                                 1.950789                            1.840247      -1.010650       2.405979                    0.997932       3.431795       9.506292       0.481890       1.228064      -0.724430      -0.006144       0.032368       0.040173       0.051955       0.008118       0.002459       0.016426      -0.002804      -0.001429      -0.016886      -0.002961       0.019847              1.960533       1.653122      -0.123929      -0.160570       2.000760       0.393360       2.227716          -0.000001
           36              H       8.972237       4.604872      13.321181       0.109811       1.434944 0.10458653E+02  0.10810404E+03                                 2.011071                            1.826981      -1.033827       2.396968                    0.997381       3.396315       9.275432       0.495127       1.196806      -0.732142       0.043595       0.027412      -0.003966       0.051649       0.015376      -0.000464       0.010666       0.000995      -0.010520      -0.018372      -0.001145       0.019516              2.116910       2.636245       0.609340      -0.283626       2.016270      -0.186633       1.698216          -0.000000
           37              H      -6.029362       9.843011       7.845995       0.108789       1.334213 0.10273687E+02  0.10616820E+03                                 1.943675                            1.833989      -1.010611       2.406001                    0.997933       3.430866       9.499237       0.482769       1.227717      -0.724415       0.019584      -0.041878      -0.023712       0.051958      -0.000769      -0.006894       0.003208      -0.030927      -0.023608      -0.016882      -0.002970       0.019852              1.953319       1.852467      -0.291205      -0.172985       2.128418       0.372221       1.879072          -0.000001
           38              H      -2.965179       9.561860       4.667198       0.109804       1.434999 0.10459311E+02  0.10811676E+03                                 2.011456                            1.827293      -1.033895       2.396937                    0.997380       3.396611       9.277672       0.494962       1.197139      -0.732062      -0.030694      -0.036534       0.019765       0.051648       0.006432      -0.008562      -0.000775      -0.022412      -0.037665      -0.018354      -0.001139       0.019493              2.117344       2.363193       0.623744      -0.387224       2.133395      -0.333080       1.855444          -0.000000
           39              H      17.005108       0.810319      10.605914       0.108776       1.336833 0.10298941E+02  0.10649818E+03                                 1.946849                            1.836793      -1.010646       2.405983                    0.997933       3.431638       9.505523       0.482167       1.228455      -0.724281       0.032562       0.004996      -0.040172       0.051952       0.007189      -0.014645      -0.007771      -0.008030      -0.001441      -0.016866      -0.002946       0.019812              1.956529       2.035786       0.012812      -0.423023       1.610942       0.020195       2.222860          -0.000001
           40              H      18.711658      -2.282043       7.941678       0.109808       1.432745 0.10439997E+02  0.10786996E+03                                 2.009290                            1.825515      -1.033741       2.396999                    0.997380       3.396330       9.275640       0.495227       1.197021      -0.732062       0.011313       0.050243       0.003972       0.051654       0.011644      -0.010193      -0.003095      -0.020101      -0.010548      -0.018360      -0.001140       0.019501              2.114942       1.700833       0.278750       0.081306       2.947202       0.329050       1.696792          -0.000000
           41              H       2.609461      18.959189       6.004631       0.108776       1.336833 0.10298943E+02  0.10649821E+03                                 1.946849                            1.836793      -1.010646       2.405983                    0.997933       3.431638       9.505523       0.482167       1.228455      -0.724281      -0.046009       0.018271      -0.015759       0.051952      -0.009138      -0.005231      -0.003012       0.029179      -0.010977      -0.016866      -0.002946       0.019812              1.956530       2.284840      -0.284704       0.326136       1.803342      -0.097265       1.781407          -0.000001
           42              H       1.322995      20.314427       1.994456       0.109808       1.432744 0.10439994E+02  0.10786992E+03                                 2.009289                            1.825515      -1.033740       2.396999                    0.997380       3.396330       9.275639       0.495227       1.197021      -0.732062      -0.024212       0.003439       0.045498       0.051654      -0.007847      -0.009378       0.001975       0.027194       0.015893      -0.018360      -0.001140       0.019501              2.114942       1.765144      -0.046222      -0.449371       1.660111       0.140293       2.919571          -0.000000
           43              H       3.776067      -5.060071      12.447278       0.108789       1.334213 0.10273687E+02  0.10616819E+03                                 1.943675                            1.833989      -1.010611       2.406001                    0.997933       3.430866       9.499237       0.482769       1.227717      -0.724415      -0.006148       0.018598      -0.048124       0.051958      -0.001925      -0.008248      -0.007278       0.013009       0.046080      -0.016882      -0.002970       0.019852              1.953320       1.647638      -0.076628       0.186572       1.823887      -0.293266       2.388434          -0.000001
           44              H       0.291723      -3.041905      10.614419       0.109804       1.434999 0.10459318E+02  0.10811684E+03                                 2.011456                            1.827294      -1.033895       2.396937                    0.997380       3.396611       9.277671       0.494962       1.197139      -0.732062       0.043592      -0.017144      -0.021758       0.051648      -0.008095      -0.013058      -0.003250       0.013795       0.027908      -0.018354      -0.001139       0.019493              2.117344       2.636822      -0.550472      -0.386016       1.939753       0.231120       1.775458          -0.000000
           45              H       2.651128      14.149459       8.815581       0.108786       1.341396 0.10341006E+02  0.10702872E+03                                 1.950792                            1.840249      -1.010650       2.405979                    0.997932       3.431796       9.506303       0.481889       1.228066      -0.724429       0.019591       0.000409       0.048118       0.051955      -0.005589       0.004126       0.010220      -0.007693       0.046009      -0.016886      -0.002961       0.019847              1.960536       1.859094      -0.004275       0.340629       1.624356      -0.078561       2.398158          -0.000001
           46              H       5.715335      11.537133      10.648440       0.109813       1.434939 0.10458613E+02  0.10810353E+03                                 2.011065                            1.826977      -1.033830       2.396967                    0.997381       3.396310       9.275413       0.495127       1.196805      -0.732142      -0.030691       0.035388       0.021756       0.051649      -0.010630      -0.001277       0.013426      -0.000567       0.027907      -0.018371      -0.001145       0.019516              2.116904       2.362655      -0.647016      -0.346455       2.212930       0.286813       1.775127          -0.000000
           47              H       8.324656      -3.496075      15.258228       0.108777       1.336043 0.10291523E+02  0.10640562E+03                                 1.946252                            1.836247      -1.010668       2.405968                    0.997932       3.431630       9.505760       0.482178       1.228609      -0.724236       0.032567      -0.037286       0.015760       0.051954      -0.016275       0.001110       0.005958      -0.011203      -0.010976      -0.016879      -0.002934       0.019813              1.955942       2.035143      -0.372594       0.200331       2.051778      -0.274972       1.780906          -0.000001
           48              H      10.031260      -4.257153      19.268403       0.109817       1.429823 0.10414415E+02  0.10753614E+03                                 2.005957                            1.822764      -1.033674       2.397030                    0.997382       3.395354       9.268988       0.495826       1.196347      -0.732189       0.011312      -0.021688      -0.045502       0.051660      -0.014662      -0.004986       0.008217      -0.011310       0.015883      -0.018376      -0.001161       0.019537              2.111272       1.698236      -0.068752      -0.281282       1.721811       0.375969       2.913770          -0.000000
           49              H       4.904589      -1.033460      19.421495       0.108789       1.334253 0.10274055E+02  0.10617289E+03                                 1.943712                            1.834021      -1.010616       2.405998                    0.997933       3.430879       9.499294       0.482766       1.227716      -0.724415       0.006148       0.050976       0.007955       0.051957      -0.006181      -0.005791       0.009154      -0.015453      -0.039305      -0.016882      -0.002970       0.019852              1.953357       1.647666       0.199895       0.026923       2.501328       0.097818       1.711076          -0.000001
           50              H       8.388933       1.562917      18.590118       0.109804       1.435000 0.10459322E+02  0.10811690E+03                                 2.011457                            1.827294      -1.033895       2.396937                    0.997380       3.396611       9.277673       0.494961       1.197139      -0.732062      -0.043592       0.010271       0.025726       0.051648      -0.007261      -0.013539       0.007404      -0.004658      -0.027451      -0.018354      -0.001139       0.019493              2.117345       2.636823      -0.059070      -0.669731       1.616378       0.044423       2.098836          -0.000000
           51              H       6.071195      16.555499       1.841364       0.108776       1.336833 0.10298951E+02  0.10649833E+03                                 1.946852                            1.836796      -1.010646       2.405983                    0.997933       3.431639       9.505534       0.482166       1.228457      -0.724280       0.046009       0.022783      -0.007944       0.051952       0.000038      -0.010529       0.002435       0.019745      -0.039280      -0.016866      -0.002946       0.019812              1.956532       2.284844       0.424794      -0.083497       1.871124      -0.058132       1.713627          -0.000001
           52              H       7.357661      20.706040       2.672741       0.109808       1.432744 0.10439995E+02  0.10786993E+03                                 2.009289                            1.825515      -1.033740       2.396999                    0.997380       3.396330       9.275638       0.495227       1.197021      -0.732062       0.024212      -0.037683      -0.025727       0.051654      -0.004198      -0.011484       0.010316       0.012747      -0.027449      -0.018361      -0.001140       0.019501              2.114942       1.765143      -0.366057      -0.264712       2.483219       0.615506       2.096463          -0.000000
           53              H       0.356000      -2.685843      16.661576       0.108777       1.336004 0.10291148E+02  0.10640083E+03                                 1.946214                            1.836213      -1.010663       2.405971                    0.997932       3.431617       9.505699       0.482182       1.228608      -0.724235      -0.032567      -0.032291       0.024411       0.051954       0.009099      -0.013540      -0.001823       0.002274       0.029454      -0.016879      -0.002934       0.019813              1.955904       2.035103       0.359775      -0.222507       2.086709      -0.254773       1.745900          -0.000001
           54              H      -1.350604      -6.539308      15.315637       0.109817       1.429823 0.10414420E+02  0.10753620E+03                                 2.005957                            1.822764      -1.033674       2.397029                    0.997382       3.395355       9.268989       0.495826       1.196346      -0.732189      -0.011312       0.028562       0.041533       0.051660       0.003013      -0.015191       0.005099      -0.005909       0.032086      -0.018376      -0.001161       0.019537              2.111272       1.698236      -0.209224      -0.200180       2.290195       0.704118       2.345385          -0.000000
           55              H       6.029528      11.716306       4.601283       0.108786       1.341395 0.10340993E+02  0.10702854E+03                                 1.950789                            1.840247      -1.010650       2.405978                    0.997932       3.431795       9.506293       0.481890       1.228065      -0.724430      -0.019591      -0.041467      -0.024413       0.051955       0.006368      -0.002777       0.013406      -0.013211       0.029454      -0.016886      -0.002961       0.019847              1.960533       1.859091       0.297132       0.166609       2.272746       0.295779       1.749762          -0.000001
           56              H       2.965321       8.822854       5.947222       0.109813       1.434939 0.10458612E+02  0.10810352E+03                                 2.011066                            1.826977      -1.033831       2.396967                    0.997381       3.396310       9.275414       0.495127       1.196805      -0.732142       0.030691      -0.001148      -0.041525       0.051649       0.004209      -0.009844       0.012632       0.000807       0.032030      -0.018371      -0.001145       0.019516              2.116905       2.362656       0.023462      -0.733561       1.636190      -0.046161       2.351868          -0.000000
           57              H      -2.650905      14.709238       7.845995       0.108777       1.336005 0.10291158E+02  0.10640096E+03                                 1.946215                            1.836214      -1.010663       2.405970                    0.997932       3.431618       9.505703       0.482182       1.228608      -0.724235      -0.019589       0.041874      -0.023707       0.051954      -0.000761       0.006907      -0.003169      -0.030881      -0.023570      -0.016879      -0.002934       0.019813              1.955905       1.854844      -0.291810       0.173368       2.131384      -0.372984       1.881485          -0.000001
           58              H      -5.715130      14.990329       4.667198       0.109817       1.429824 0.10414423E+02  0.10753624E+03                                 2.005957                            1.822764      -1.033674       2.397029                    0.997382       3.395355       9.268989       0.495826       1.196346      -0.732189       0.030699       0.036541       0.019775       0.051660       0.006448       0.008573       0.000810      -0.022458      -0.037714      -0.018376      -0.001161       0.019537              2.111272       2.355928       0.621049       0.385464       2.127357       0.331671       1.850532          -0.000000
           59              H       9.036434      -0.810119      10.605914       0.108786       1.341395 0.10340994E+02  0.10702855E+03                                 1.950789                            1.840247      -1.010650       2.405979                    0.997932       3.431795       9.506293       0.481890       1.228065      -0.724430      -0.032565      -0.004996      -0.040173       0.051955       0.007195       0.014667       0.007794      -0.008024      -0.001429      -0.016886      -0.002961       0.019847              1.960533       2.040027       0.012861       0.424387       1.613855      -0.020269       2.227717          -0.000001
           60              H       7.329848       2.282193       7.941678       0.109811       1.434941 0.10458622E+02  0.10810365E+03                                 2.011066                            1.826978      -1.033828       2.396967                    0.997381       3.396313       9.275420       0.495127       1.196805      -0.732142      -0.011313      -0.050239       0.003966       0.051649       0.011646       0.010211       0.003118      -0.020102      -0.010520      -0.018372      -0.001145       0.019516              2.116906       1.702160       0.279096      -0.081418       2.950344      -0.329615       1.698213          -0.000000
           61              H      -2.609202      14.679828      13.416864       0.108789       1.334213 0.10273682E+02  0.10616813E+03                                 1.943674                            1.833988      -1.010611       2.406001                    0.997933       3.430866       9.499235       0.482770       1.227716      -0.724415       0.046011      -0.004505       0.023712       0.051958       0.009121       0.005323      -0.005430       0.025021      -0.023608      -0.016882      -0.002970       0.019852              1.953318       2.280788      -0.139771       0.408595       1.700095      -0.039020       1.879071          -0.000001
           62              H      -1.322746      11.884601      16.595661       0.109804       1.434999 0.10459316E+02  0.10811681E+03                                 2.011456                            1.827293      -1.033895       2.396937                    0.997380       3.396611       9.277671       0.494962       1.197139      -0.732062       0.024214       0.041117      -0.019765       0.051648       0.012046       0.002123      -0.008331       0.009346      -0.037665      -0.018354      -0.001139       0.019493              2.117344       1.766884       0.412919      -0.184958       2.729704      -0.476103       1.855444          -0.000000
           63              H      13.584986      -4.026444      10.656945       0.108776       1.336833 0.10298942E+02  0.10649820E+03                                 1.946850                            1.836794      -1.010646       2.405983                    0.997933       3.431638       9.505526       0.482166       1.228456      -0.724281       0.006144      -0.032365       0.040172       0.051952       0.008115      -0.002445      -0.016398      -0.002792      -0.001441      -0.016866      -0.002946       0.019812              1.956530       1.650094      -0.123550       0.160047       1.996636      -0.392099       2.222861          -0.000001
           64              H      17.069341      -4.604621      13.321181       0.109808       1.432744 0.10439994E+02  0.10786993E+03                                 2.009289                            1.825515      -1.033740       2.396999                    0.997380       3.396330       9.275638       0.495227       1.197021      -0.732062      -0.043598      -0.027414      -0.003972       0.051654       0.015374       0.000480      -0.010641       0.000997      -0.010548      -0.018360      -0.001140       0.019501              2.114942       2.633514       0.608499       0.283130       2.014519       0.186339       1.696791          -0.000000
           65              H      -8.324452       3.496363      15.258228       0.108776       1.336833 0.10298949E+02  0.10649829E+03                                 1.946851                            1.836795      -1.010646       2.405983                    0.997933       3.431639       9.505532       0.482166       1.228456      -0.724281      -0.032562       0.037288       0.015759       0.051952      -0.016277      -0.001096      -0.005936      -0.011208      -0.010977      -0.016866      -0.002946       0.019812              1.956531       2.035788      -0.372757      -0.200414       2.052397       0.275064       1.781408          -0.000001
           66              H     -10.031002       4.257516      19.268403       0.109808       1.432744 0.10439992E+02  0.10786990E+03                                 2.009289                            1.825515      -1.033740       2.396999                    0.997380       3.396330       9.275638       0.495227       1.197021      -0.732062      -0.011313       0.021681      -0.045498       0.051654      -0.014649       0.004988      -0.008183      -0.011287       0.015893      -0.018360      -0.001140       0.019501              2.114941       1.700833      -0.068960       0.282058       1.724421      -0.376908       2.919570          -0.000000
           67              H      14.710018      10.402808       8.815581       0.108789       1.334251 0.10274044E+02  0.10617275E+03                                 1.943711                            1.834020      -1.010616       2.405998                    0.997933       3.430879       9.499294       0.482766       1.227716      -0.724415      -0.019584      -0.000403       0.048124       0.051957      -0.005586      -0.004113      -0.010203      -0.007698       0.046080      -0.016882      -0.002970       0.019852              1.953355       1.852501      -0.004211      -0.338693       1.619084       0.078150       2.388482          -0.000001
           68              H      11.645835      13.015169      10.648440       0.109804       1.434999 0.10459314E+02  0.10811679E+03                                 2.011456                            1.827293      -1.033895       2.396937                    0.997380       3.396611       9.277671       0.494962       1.197139      -0.732062       0.030694      -0.035384       0.021758       0.051648      -0.010631       0.001289      -0.013394      -0.000554       0.027908      -0.018354      -0.001139       0.019493              2.117344       2.363192      -0.647213       0.346572       2.213381      -0.286901       1.775458          -0.000000
           69              H      -3.775900       5.060305      12.447278       0.108786       1.341395 0.10340992E+02  0.10702853E+03                                 1.950789                            1.840247      -1.010650       2.405979                    0.997932       3.431795       9.506292       0.481890       1.228064      -0.724430       0.006144      -0.018607      -0.048118       0.051955      -0.001929       0.008260       0.007297       0.013009       0.046009      -0.016886      -0.002961       0.019847              1.960533       1.653122      -0.077095      -0.187610       1.830323       0.294961       2.398153          -0.000001
           70              H      -0.291581       3.042105      10.614419       0.109811       1.434942 0.10458632E+02  0.10810377E+03                                 2.011067                            1.826979      -1.033827       2.396968                    0.997381       3.396313       9.275422       0.495127       1.196805      -0.732142      -0.043595       0.017140      -0.021757       0.051649      -0.008090       0.013084       0.003271       0.013804       0.027907      -0.018372      -0.001145       0.019516              2.116906       2.636240      -0.550292       0.385895       1.939350      -0.231039       1.775129          -0.000000
           71              H      14.751647       5.593025       6.004631       0.108777       1.336005 0.10291157E+02  0.10640093E+03                                 1.946214                            1.836213      -1.010663       2.405970                    0.997932       3.431618       9.505702       0.482182       1.228608      -0.724235       0.046009      -0.018276      -0.015760       0.051954      -0.009138       0.005247       0.003032       0.029173      -0.010976      -0.016879      -0.002934       0.019813              1.955904       2.284070      -0.284561      -0.326013       1.802770       0.097215       1.780873          -0.000001
           72              H      16.038060       4.237711       1.994456       0.109817       1.429823 0.10414411E+02  0.10753609E+03                                 2.005956                            1.822763      -1.033674       2.397030                    0.997382       3.395355       9.268988       0.495826       1.196346      -0.732189       0.024219      -0.003436       0.045502       0.051660      -0.007850       0.009409      -0.001962       0.027228       0.015883      -0.018376      -0.001161       0.019537              2.111271       1.762402      -0.046065       0.448226       1.657641      -0.139874       2.913770          -0.000000
           73              H      -2.609202       4.279614      19.421495       0.108789       1.334253 0.10274058E+02  0.10617292E+03                                 1.943712                            1.834021      -1.010616       2.405998                    0.997933       3.430879       9.499294       0.482766       1.227716      -0.724415       0.046011       0.022788       0.007955       0.051957       0.000049       0.010561      -0.002409       0.019789      -0.039305      -0.016882      -0.002970       0.019852              1.953357       2.280838       0.423753       0.083250       1.868157       0.057989       1.711076          -0.000001
           74              H      -1.322746       8.430139      18.590118       0.109804       1.435000 0.10459320E+02  0.10811687E+03                                 2.011457                            1.827294      -1.033895       2.396937                    0.997380       3.396611       9.277673       0.494961       1.197139      -0.732062       0.024214      -0.037675       0.025726       0.051648      -0.004184       0.011494      -0.010297       0.012751      -0.027451      -0.018354      -0.001139       0.019493              2.117345       1.766885      -0.366635       0.265124       2.486315      -0.616622       2.098836          -0.000000
           75              H      13.584986      11.242424       1.841364       0.108776       1.336833 0.10298950E+02  0.10649832E+03                                 1.946852                            1.836796      -1.010646       2.405983                    0.997933       3.431639       9.505535       0.482166       1.228457      -0.724280       0.006144       0.050972      -0.007944       0.051952      -0.006175       0.005805      -0.009116      -0.015405      -0.039280      -0.016866      -0.002946       0.019812              1.956532       1.650096       0.200380      -0.026976       2.505874      -0.098099       1.713627          -0.000001
           76              H      17.069341      13.838817       2.672741       0.109808       1.432745 0.10439998E+02  0.10786999E+03                                 2.009290                            1.825516      -1.033740       2.396999                    0.997380       3.396330       9.275640       0.495227       1.197021      -0.732062      -0.043598       0.010267      -0.025727       0.051654      -0.007271       0.013554      -0.007389      -0.004637      -0.027449      -0.018360      -0.001140       0.019501              2.114942       2.633514      -0.059046       0.668541       1.614849      -0.044407       2.096463          -0.000000
           77              H      -2.650905      -0.559631      16.661576       0.108777       1.336003 0.10291142E+02  0.10640075E+03                                 1.946213                            1.836212      -1.010663       2.405971                    0.997932       3.431617       9.505699       0.482183       1.228608      -0.724235      -0.019589      -0.041468       0.024411       0.051954       0.006362       0.002795      -0.013373      -0.013206       0.029454      -0.016879      -0.002934       0.019813              1.955903       1.854843       0.296045      -0.166034       2.266967      -0.294706       1.745900          -0.000001
           78              H      -5.715130      -3.453109      15.315637       0.109817       1.429824 0.10414421E+02  0.10753621E+03                                 2.005957                            1.822764      -1.033674       2.397029                    0.997382       3.395355       9.268989       0.495826       1.196346      -0.732189       0.030699      -0.001145       0.041533       0.051660       0.004201       0.009871      -0.012622       0.000808       0.032086      -0.018376      -0.001161       0.019537              2.111272       2.355928       0.023304       0.730576       1.632504       0.045973       2.345385          -0.000000
           79              H       9.036434       9.590094       4.601283       0.108786       1.341395 0.10340990E+02  0.10702850E+03                                 1.950788                            1.840246      -1.010650       2.405979                    0.997932       3.431795       9.506291       0.481890       1.228064      -0.724430      -0.032565      -0.032293      -0.024413       0.051955       0.009105       0.013565       0.001850       0.002271       0.029454      -0.016886      -0.002961       0.019847              1.960532       2.040027       0.361101       0.223328       2.091808       0.255672       1.749762          -0.000001
           80              H       7.329848       5.736654       5.947222       0.109811       1.434942 0.10458632E+02  0.10810376E+03                                 2.011067                            1.826978      -1.033828       2.396967                    0.997381       3.396314       9.275422       0.495128       1.196804      -0.732142      -0.011313       0.028554      -0.041525       0.051649       0.003020       0.015191      -0.005071      -0.005919       0.032030      -0.018372      -0.001145       0.019516              2.116906       1.702160      -0.210056       0.200997       2.296687      -0.706996       2.351870          -0.000000
           81              H      14.751647       2.403725       7.845995       0.108777       1.336004 0.10291156E+02  0.10640093E+03                                 1.946215                            1.836214      -1.010663       2.405970                    0.997932       3.431618       9.505703       0.482182       1.228608      -0.724235       0.046009      -0.004511      -0.023707       0.051954       0.009113      -0.005290       0.005456       0.024975      -0.023570      -0.016879      -0.002934       0.019813              1.955904       2.284070      -0.140058      -0.409442       1.702158       0.039126       1.881485          -0.000001
           82              H      16.038060      -0.391562       4.667198       0.109817       1.429824 0.10414425E+02  0.10753626E+03                                 2.005957                            1.822764      -1.033674       2.397029                    0.997382       3.395355       9.268989       0.495826       1.196346      -0.732189       0.024219       0.041124       0.019775       0.051660       0.012073      -0.002094       0.008353       0.009362      -0.037714      -0.018376      -0.001161       0.019537              2.111273       1.762403       0.411209       0.184216       2.720883       0.473976       1.850532          -0.000000
           83              H      -3.775900       8.249606      10.605914       0.108786       1.341396 0.10340999E+02  0.10702862E+03                                 1.950790                            1.840248      -1.010650       2.405979                    0.997932       3.431795       9.506294       0.481889       1.228065      -0.724430       0.006144      -0.032368      -0.040173       0.051955       0.008118       0.002459       0.016426      -0.002804      -0.001429      -0.016886      -0.002961       0.019847              1.960534       1.653123      -0.123929      -0.160570       2.000761       0.393361       2.227717          -0.000001
           84              H      -0.291581       7.671379       7.941678       0.109811       1.434944 0.10458650E+02  0.10810401E+03                                 2.011070                            1.826981      -1.033827       2.396968                    0.997381       3.396315       9.275431       0.495127       1.196806      -0.732142      -0.043595      -0.027412       0.003966       0.051649       0.015376      -0.000464       0.010666       0.000995      -0.010520      -0.018372      -0.001145       0.019516              2.116910       2.636244       0.609340      -0.283626       2.016269      -0.186633       1.698215          -0.000000
           85              H      14.710018       2.433240      13.416864       0.108789       1.334213 0.10273683E+02  0.10616815E+03                                 1.943674                            1.833988      -1.010611       2.406001                    0.997933       3.430866       9.499236       0.482770       1.227717      -0.724415      -0.019584       0.041878       0.023712       0.051958      -0.000769      -0.006894       0.003208      -0.030927      -0.023608      -0.016882      -0.002970       0.019852              1.953319       1.852466      -0.291204      -0.172985       2.128418       0.372221       1.879072          -0.000001
           86              H      11.645835       2.714391      16.595661       0.109804       1.434999 0.10459312E+02  0.10811677E+03                                 2.011456                            1.827293      -1.033895       2.396937                    0.997380       3.396611       9.277673       0.494961       1.197139      -0.732062       0.030694       0.036534      -0.019765       0.051648       0.006432      -0.008562      -0.000775      -0.022412      -0.037665      -0.018354      -0.001139       0.019493              2.117345       2.363194       0.623744      -0.387224       2.133395      -0.333080       1.855445          -0.000000
           87              H      -8.324452      11.465932      10.656945       0.108776       1.336833 0.10298942E+02  0.10649819E+03                                 1.946849                            1.836793      -1.010646       2.405983                    0.997933       3.431638       9.505524       0.482167       1.228455      -0.724281      -0.032562      -0.004996       0.040172       0.051952       0.007189      -0.014645      -0.007771      -0.008030      -0.001441      -0.016866      -0.002946       0.019812              1.956530       2.035786       0.012812      -0.423023       1.610942       0.020195       2.222860          -0.000001
           88              H     -10.031002      14.558294      13.321181       0.109808       1.432744 0.10439993E+02  0.10786992E+03                                 2.009289                            1.825515      -1.033740       2.396999                    0.997380       3.396330       9.275638       0.495227       1.197021      -0.732062      -0.011313      -0.050243      -0.003972       0.051654       0.011644      -0.010193      -0.003094      -0.020101      -0.010548      -0.018361      -0.001140       0.019501              2.114942       1.700833       0.278750       0.081306       2.947201       0.329050       1.696791          -0.000000
           89              H       6.071195      -6.682938      15.258228       0.108776       1.336834 0.10298957E+02  0.10649840E+03                                 1.946852                            1.836796      -1.010646       2.405983                    0.997933       3.431639       9.505533       0.482166       1.228457      -0.724280       0.046009      -0.018271       0.015759       0.051952      -0.009138      -0.005231      -0.003012       0.029179      -0.010977      -0.016866      -0.002946       0.019812              1.956532       2.284844      -0.284704       0.326137       1.803344      -0.097265       1.781409          -0.000001
           90              H       7.357661      -8.038176      19.268403       0.109808       1.432744 0.10439992E+02  0.10786990E+03                                 2.009289                            1.825515      -1.033740       2.396999                    0.997380       3.396330       9.275639       0.495227       1.197021      -0.732062       0.024212      -0.003439      -0.045498       0.051654      -0.007847      -0.009378       0.001975       0.027194       0.015893      -0.018360      -0.001140       0.019501              2.114942       1.765143      -0.046222      -0.449371       1.660111       0.140293       2.919571          -0.000000
           91              H       4.904589      17.336322       8.815581       0.108789       1.334252 0.10274054E+02  0.10617287E+03                                 1.943712                            1.834021      -1.010616       2.405998                    0.997933       3.430879       9.499295       0.482766       1.227716      -0.724415       0.006148      -0.018598       0.048124       0.051957      -0.001925      -0.008248      -0.007278       0.013009       0.046080      -0.016882      -0.002970       0.019852              1.953357       1.647666      -0.076630       0.186577       1.823920      -0.293274       2.388484          -0.000001
           92              H       8.388933      15.318156      10.648440       0.109804       1.435000 0.10459320E+02  0.10811687E+03                                 2.011457                            1.827294      -1.033895       2.396937                    0.997380       3.396611       9.277673       0.494961       1.197139      -0.732062      -0.043592       0.017144       0.021758       0.051648      -0.008095      -0.013058      -0.003250       0.013795       0.027908      -0.018354      -0.001139       0.019493              2.117345       2.636823      -0.550473      -0.386016       1.939754       0.231120       1.775459          -0.000000
           93              H       6.029528      -1.873208      12.447278       0.108786       1.341395 0.10340992E+02  0.10702852E+03                                 1.950789                            1.840247      -1.010650       2.405979                    0.997932       3.431795       9.506292       0.481890       1.228064      -0.724430      -0.019591      -0.000409      -0.048118       0.051955      -0.005589       0.004126       0.010220      -0.007693       0.046009      -0.016886      -0.002961       0.019847              1.960533       1.859091      -0.004275       0.340628       1.624354      -0.078561       2.398154          -0.000001
           94              H       2.965321       0.739118      10.614419       0.109812       1.434940 0.10458619E+02  0.10810361E+03                                 2.011067                            1.826978      -1.033831       2.396967                    0.997381       3.396310       9.275415       0.495127       1.196806      -0.732142       0.030691      -0.035388      -0.021756       0.051649      -0.010630      -0.001277       0.013426      -0.000567       0.027907      -0.018371      -0.001145       0.019516              2.116906       2.362657      -0.647016      -0.346456       2.212932       0.286814       1.775128          -0.000000
           95              H       0.356000      15.772326       6.004631       0.108777       1.336004 0.10291154E+02  0.10640090E+03                                 1.946214                            1.836213      -1.010663       2.405970                    0.997932       3.431618       9.505701       0.482183       1.228608      -0.724235      -0.032567       0.037286      -0.015760       0.051954      -0.016275       0.001110       0.005958      -0.011203      -0.010976      -0.016879      -0.002934       0.019813              1.955904       2.035103      -0.372583       0.200325       2.051736      -0.274964       1.780872          -0.000001
           96              H      -1.350604      16.533404       1.994456       0.109817       1.429823 0.10414418E+02  0.10753617E+03                                 2.005956                            1.822763      -1.033674       2.397029                    0.997382       3.395355       9.268988       0.495826       1.196346      -0.732189      -0.011312       0.021688       0.045502       0.051660      -0.014662      -0.004986       0.008217      -0.011310       0.015883      -0.018376      -0.001161       0.019537              2.111272       1.698235      -0.068752      -0.281282       1.721810       0.375968       2.913769          -0.000000
           97              H       3.776067      13.309711       1.841364       0.108789       1.334214 0.10273691E+02  0.10616824E+03                                 1.943675                            1.833989      -1.010611       2.406001                    0.997933       3.430866       9.499237       0.482769       1.227717      -0.724415      -0.006148      -0.050976      -0.007955       0.051958      -0.006181      -0.005791       0.009154      -0.015453      -0.039305      -0.016882      -0.002970       0.019852              1.953320       1.647638       0.199890       0.026922       2.501275       0.097815       1.711047          -0.000001
           98              H       0.291723      10.713334       2.672741       0.109804       1.435000 0.10459324E+02  0.10811692E+03                                 2.011457                            1.827294      -1.033895       2.396937                    0.997380       3.396611       9.277673       0.494961       1.197139      -0.732062       0.043592      -0.010271      -0.025726       0.051648      -0.007261      -0.013539       0.007404      -0.004658      -0.027451      -0.018354      -0.001139       0.019493              2.117345       2.636823      -0.059070      -0.669731       1.616378       0.044423       2.098836          -0.000000
           99              H       2.609461      -4.279248      19.421495       0.108776       1.336832 0.10298936E+02  0.10649811E+03                                 1.946848                            1.836792      -1.010646       2.405983                    0.997933       3.431638       9.505521       0.482167       1.228454      -0.724281      -0.046009      -0.022783       0.007944       0.051952       0.000038      -0.010529       0.002435       0.019745      -0.039280      -0.016866      -0.002946       0.019812              1.956528       2.284840       0.424793      -0.083496       1.871121      -0.058132       1.713624          -0.000001
          100              H       1.322995      -8.429789      18.590118       0.109808       1.432745 0.10439999E+02  0.10787000E+03                                 2.009290                            1.825516      -1.033741       2.396998                    0.997380       3.396330       9.275640       0.495227       1.197021      -0.732062      -0.024212       0.037683       0.025727       0.051654      -0.004198      -0.011484       0.010316       0.012747      -0.027449      -0.018361      -0.001140       0.019501              2.114943       1.765144      -0.366058      -0.264712       2.483220       0.615506       2.096464          -0.000000
          101              H       8.324656      14.962094       4.601283       0.108777       1.336043 0.10291521E+02  0.10640560E+03                                 1.946252                            1.836247      -1.010668       2.405968                    0.997932       3.431630       9.505761       0.482178       1.228609      -0.724236       0.032567       0.032291      -0.024411       0.051954       0.009099      -0.013540      -0.001823       0.002274       0.029454      -0.016879      -0.002934       0.019813              1.955942       2.035144       0.359786      -0.222514       2.086752      -0.254780       1.745932          -0.000001
          102              H      10.031260      18.815559       5.947222       0.109817       1.429823 0.10414414E+02  0.10753614E+03                                 2.005957                            1.822764      -1.033674       2.397030                    0.997382       3.395354       9.268988       0.495826       1.196347      -0.732189       0.011312      -0.028562      -0.041533       0.051660       0.003013      -0.015191       0.005099      -0.005909       0.032086      -0.018376      -0.001161       0.019537              2.111272       1.698236      -0.209224      -0.200180       2.290196       0.704119       2.345385          -0.000000
          103              H       2.651128       0.559945      16.661576       0.108786       1.341396 0.10341002E+02  0.10702868E+03                                 1.950791                            1.840249      -1.010650       2.405979                    0.997932       3.431796       9.506302       0.481889       1.228066      -0.724429       0.019591       0.041467       0.024413       0.051955       0.006368      -0.002777       0.013406      -0.013211       0.029454      -0.016886      -0.002961       0.019847              1.960535       1.859093       0.297132       0.166609       2.272748       0.295780       1.749764          -0.000001
          104              H       5.715335       3.453397      15.315637       0.109812       1.434940 0.10458614E+02  0.10810355E+03                                 2.011067                            1.826978      -1.033830       2.396967                    0.997381       3.396310       9.275415       0.495127       1.196806      -0.732142      -0.030691       0.001148       0.041525       0.051649       0.004209      -0.009844       0.012632       0.000807       0.032030      -0.018371      -0.001145       0.019516              2.116906       2.362657       0.023462      -0.733561       1.636190      -0.046161       2.351869          -0.000000
          105              H      11.331561      -2.432987      13.416864       0.108777       1.336005 0.10291159E+02  0.10640097E+03                                 1.946215                            1.836214      -1.010663       2.405971                    0.997932       3.431618       9.505704       0.482182       1.228609      -0.724235       0.019589      -0.041874       0.023707       0.051954      -0.000761       0.006907      -0.003169      -0.030881      -0.023570      -0.016879      -0.002934       0.019813              1.955905       1.854844      -0.291810       0.173368       2.131385      -0.372984       1.881486          -0.000001
          106              H      14.395786      -2.714078      16.595661       0.109817       1.429823 0.10414420E+02  0.10753620E+03                                 2.005957                            1.822764      -1.033674       2.397029                    0.997382       3.395355       9.268988       0.495826       1.196346      -0.732189      -0.030699      -0.036541      -0.019775       0.051660       0.006448       0.008573       0.000810      -0.022458      -0.037714      -0.018376      -0.001161       0.019537              2.111272       2.355928       0.621049       0.385464       2.127357       0.331671       1.850532          -0.000000
          107              H      -0.355778      13.086370      10.656945       0.108786       1.341395 0.10340992E+02  0.10702852E+03                                 1.950789                            1.840247      -1.010650       2.405979                    0.997932       3.431795       9.506292       0.481890       1.228064      -0.724430       0.032565       0.004996       0.040173       0.051955       0.007195       0.014667       0.007794      -0.008024      -0.001429      -0.016886      -0.002961       0.019847              1.960532       2.040027       0.012861       0.424387       1.613854      -0.020269       2.227716          -0.000001
          108              H       1.350808       9.994058      13.321181       0.109811       1.434941 0.10458622E+02  0.10810365E+03                                 2.011066                            1.826978      -1.033828       2.396967                    0.997381       3.396313       9.275420       0.495127       1.196805      -0.732142       0.011313       0.050239      -0.003966       0.051649       0.011646       0.010211       0.003118      -0.020102      -0.010520      -0.018372      -0.001145       0.019516              2.116906       1.702160       0.279096      -0.081418       2.950344      -0.329615       1.698213          -0.000000
          109              H      11.289858      -2.403577       7.845995       0.108789       1.334213 0.10273687E+02  0.10616820E+03                                 1.943675                            1.833989      -1.010611       2.406001                    0.997933       3.430866       9.499238       0.482769       1.227717      -0.724415      -0.046011       0.004505      -0.023712       0.051958       0.009121       0.005323      -0.005430       0.025021      -0.023608      -0.016882      -0.002970       0.019852              1.953319       2.280790      -0.139771       0.408595       1.700096      -0.039020       1.879073          -0.000001
          110              H      10.003402       0.391650       4.667198       0.109804       1.435000 0.10459318E+02  0.10811684E+03                                 2.011456                            1.827294      -1.033895       2.396937                    0.997380       3.396611       9.277672       0.494962       1.197139      -0.732062      -0.024214      -0.041117       0.019765       0.051648       0.012046       0.002123      -0.008331       0.009346      -0.037665      -0.018354      -0.001139       0.019493              2.117345       1.766885       0.412919      -0.184958       2.729705      -0.476104       1.855445          -0.000000
          111              H      -4.904330      16.302695      10.605914       0.108776       1.336832 0.10298941E+02  0.10649818E+03                                 1.946849                            1.836793      -1.010646       2.405983                    0.997933       3.431638       9.505524       0.482167       1.228455      -0.724281      -0.006144       0.032365      -0.040172       0.051952       0.008115      -0.002445      -0.016398      -0.002792      -0.001441      -0.016866      -0.002946       0.019812              1.956530       1.650094      -0.123550       0.160047       1.996635      -0.392099       2.222860          -0.000001
          112              H      -8.388685      16.880872       7.941678       0.109808       1.432745 0.10439998E+02  0.10786998E+03                                 2.009290                            1.825516      -1.033741       2.396998                    0.997380       3.396330       9.275640       0.495227       1.197021      -0.732062       0.043598       0.027414       0.003972       0.051654       0.015374       0.000480      -0.010641       0.000997      -0.010548      -0.018360      -0.001140       0.019501              2.114943       2.633516       0.608500       0.283130       2.014520       0.186339       1.696792          -0.000000
          113              H      17.005108       8.779888       6.004631       0.108776       1.336832 0.10298936E+02  0.10649811E+03                                 1.946848                            1.836793      -1.010646       2.405983                    0.997933       3.431638       9.505522       0.482167       1.228455      -0.724281       0.032562      -0.037288      -0.015759       0.051952      -0.016277      -0.001096      -0.005936      -0.011208      -0.010977      -0.016866      -0.002946       0.019812              1.956529       2.035786      -0.372756      -0.200413       2.052394       0.275064       1.781406          -0.000001
          114              H      18.711658       8.018735       1.994456       0.109808       1.432745 0.10439997E+02  0.10786997E+03                                 2.009290                            1.825516      -1.033741       2.396999                    0.997380       3.396330       9.275640       0.495227       1.197021      -0.732062       0.011313      -0.021681       0.045498       0.051654      -0.014649       0.004988      -0.008183      -0.011287       0.015893      -0.018360      -0.001140       0.019501              2.114942       1.700834      -0.068960       0.282059       1.724422      -0.376908       2.919571          -0.000000
          115              H      -6.029362       1.873443      12.447278       0.108789       1.334212 0.10273675E+02  0.10616804E+03                                 1.943673                            1.833987      -1.010611       2.406001                    0.997933       3.430866       9.499235       0.482770       1.227716      -0.724415       0.019584       0.000403      -0.048124       0.051958      -0.005586      -0.004113      -0.010203      -0.007698       0.046080      -0.016882      -0.002970       0.019852              1.953318       1.852466      -0.004211      -0.338683       1.619056       0.078148       2.388431          -0.000001
          116              H      -2.965179      -0.738918      10.614419       0.109804       1.434999 0.10459319E+02  0.10811686E+03                                 2.011456                            1.827294      -1.033895       2.396937                    0.997380       3.396611       9.277672       0.494962       1.197139      -0.732062      -0.030694       0.035384      -0.021758       0.051648      -0.010631       0.001289      -0.013394      -0.000554       0.027908      -0.018354      -0.001139       0.019493              2.117344       2.363193      -0.647213       0.346573       2.213382      -0.286901       1.775459          -0.000000
          117              H      12.456556       7.215946       8.815581       0.108786       1.341396 0.10341004E+02  0.10702869E+03                                 1.950791                            1.840249      -1.010650       2.405979                    0.997932       3.431796       9.506302       0.481889       1.228066      -0.724429      -0.006144       0.018607       0.048118       0.051955      -0.001929       0.008260       0.007297       0.013009       0.046009      -0.016886      -0.002961       0.019847              1.960535       1.653124      -0.077095      -0.187610       1.830325       0.294961       2.398157          -0.000001
          118              H       8.972237       9.234146      10.648440       0.109811       1.434942 0.10458632E+02  0.10810377E+03                                 2.011067                            1.826979      -1.033827       2.396968                    0.997381       3.396313       9.275422       0.495127       1.196805      -0.732142       0.043595      -0.017140       0.021757       0.051649      -0.008090       0.013084       0.003271       0.013804       0.027907      -0.018372      -0.001145       0.019516              2.116906       2.636240      -0.550292       0.385895       1.939350      -0.231039       1.775129          -0.000000
          119              H      -6.070991       6.683226      15.258228       0.108777       1.336044 0.10291523E+02  0.10640561E+03                                 1.946252                            1.836246      -1.010668       2.405968                    0.997932       3.431630       9.505759       0.482178       1.228608      -0.724236      -0.046009       0.018276       0.015760       0.051954      -0.009138       0.005247       0.003032       0.029173      -0.010976      -0.016879      -0.002934       0.019813              1.955942       2.284117      -0.284569      -0.326023       1.802803       0.097217       1.780906          -0.000001
          120              H      -7.357404       8.038540      19.268403       0.109817       1.429822 0.10414408E+02  0.10753605E+03                                 2.005956                            1.822763      -1.033674       2.397030                    0.997382       3.395354       9.268987       0.495826       1.196347      -0.732189      -0.024219       0.003436      -0.045502       0.051660      -0.007850       0.009409      -0.001962       0.027228       0.015883      -0.018376      -0.001161       0.019537              2.111272       1.762403      -0.046065       0.448226       1.657642      -0.139874       2.913771          -0.000000
          121              H      11.541597      10.252970       1.360823       0.128726       1.052086 0.74777526E+01  0.70363548E+02                                 1.550910                            1.479065      -0.820531       2.492049                    0.999529       3.066096       7.731508       0.593328       1.097071      -0.755798      -0.025380       0.017951      -0.013950       0.034074       0.002364       0.010021      -0.007071      -0.001656      -0.051913      -0.022547       0.011156       0.011390              1.582506       1.724108      -0.354329       0.199793       1.473502      -0.141266       1.549908          -0.000001
          122              H      -2.860941       2.023281      19.902036       0.128726       1.052087 0.74777568E+01  0.70363593E+02                                 1.550910                            1.479065      -0.820531       2.492049                    0.999529       3.066097       7.731509       0.593328       1.097070      -0.755798       0.025380      -0.017951       0.013950       0.034074       0.002364       0.010021      -0.007071      -0.001656      -0.051913      -0.022547       0.011156       0.011390              1.582506       1.724108      -0.354330       0.199793       1.473502      -0.141266       1.549908          -0.000001
          123              H       9.791634      11.490416       3.504119       0.128733       1.051514 0.74730113E+01  0.70308466E+02                                 1.550344                            1.478590      -0.820494       2.492066                    0.999530       3.065935       7.730771       0.593421       1.097062      -0.755792      -0.011387       0.008054      -0.031094       0.034079       0.013421       0.010024      -0.007075      -0.009479       0.018479      -0.022556       0.011153       0.011403              1.581902       1.440417      -0.154016       0.199612       1.331531      -0.141195       1.973759          -0.000001
          124              H      -1.110978       0.785835      17.758740       0.128733       1.051514 0.74730048E+01  0.70308381E+02                                 1.550343                            1.478588      -0.820494       2.492066                    0.999530       3.065935       7.730767       0.593422       1.097061      -0.755793       0.011387      -0.008054       0.031094       0.034079       0.013421       0.010024      -0.007075      -0.009479       0.018479      -0.022556       0.011153       0.011403              1.581901       1.440416      -0.154016       0.199611       1.331530      -0.141194       1.973756          -0.000001
          125              H      -5.819275       8.328183      11.703078       0.128733       1.051515 0.74730147E+01  0.70308501E+02                                 1.550344                            1.478590      -0.820494       2.492065                    0.999530       3.065936       7.730772       0.593422       1.097061      -0.755792      -0.025389      -0.021054      -0.008572       0.034079       0.007498      -0.007043       0.015154       0.012285      -0.010027      -0.022556       0.011153       0.011403              1.581902       1.723423       0.349933       0.206816       1.652479       0.037504       1.369805          -0.000001
          126              H      14.499931       3.948068       9.559781       0.128733       1.051515 0.74730119E+01  0.70308464E+02                                 1.550344                            1.478589      -0.820494       2.492065                    0.999530       3.065936       7.730770       0.593422       1.097060      -0.755793       0.025389       0.021054       0.008572       0.034079       0.007498      -0.007043       0.015154       0.012285      -0.010027      -0.022556       0.011153       0.011403              1.581902       1.723422       0.349933       0.206816       1.652478       0.037504       1.369805          -0.000001
          127              H      -7.569266       9.565589       9.559781       0.128726       1.052087 0.74777537E+01  0.70363557E+02                                 1.550910                            1.479064      -0.820531       2.492048                    0.999529       3.066097       7.731509       0.593328       1.097070      -0.755798      -0.011392      -0.030948       0.008571       0.034074       0.001962      -0.016621       0.001609      -0.018997      -0.010018      -0.022547       0.011156       0.011390              1.582506       1.440925       0.250070       0.033584       1.936330      -0.207646       1.370264          -0.000001
          128              H      16.249922       2.710662      11.703078       0.128726       1.052087 0.74777518E+01  0.70363533E+02                                 1.550909                            1.479064      -0.820531       2.492048                    0.999529       3.066097       7.731508       0.593329       1.097070      -0.755798       0.011392       0.030948      -0.008571       0.034074       0.001962      -0.016621       0.001609      -0.018997      -0.010018      -0.022547       0.011156       0.011390              1.582506       1.440924       0.250070       0.033584       1.936329      -0.207645       1.370264          -0.000001
          129              H       2.861207      18.247199       8.198958       0.128726       1.052087 0.74777549E+01  0.70363574E+02                                 1.550910                            1.479065      -0.820531       2.492049                    0.999529       3.066097       7.731510       0.593328       1.097070      -0.755798      -0.025384       0.003109       0.022516       0.034074      -0.009846      -0.002960      -0.008058       0.024556       0.026805      -0.022547       0.011156       0.011390              1.582506       1.724055       0.004152      -0.406767       1.408471       0.103703       1.614993          -0.000001
          130              H       5.819449      -5.970948      13.063901       0.128726       1.052086 0.74777498E+01  0.70363516E+02                                 1.550909                            1.479065      -0.820531       2.492049                    0.999529       3.066096       7.731508       0.593328       1.097071      -0.755798       0.025384      -0.003109      -0.022516       0.034074      -0.009846      -0.002960      -0.008058       0.024556       0.026805      -0.022547       0.011156       0.011390              1.582506       1.724054       0.004152      -0.406767       1.408471       0.103703       1.614993          -0.000001
          131              H       1.111215      15.772347       8.198958       0.128733       1.051514 0.74730065E+01  0.70308406E+02                                 1.550343                            1.478589      -0.820494       2.492066                    0.999530       3.065935       7.730769       0.593422       1.097061      -0.755792      -0.011389       0.022903       0.022520       0.034079      -0.015379       0.006614       0.005491      -0.006724       0.026804      -0.022556       0.011153       0.011403              1.581901       1.440433      -0.095905      -0.233204       1.690980       0.348664       1.614291          -0.000001
          132              H       7.569441      -3.496096      13.063901       0.128733       1.051515 0.74730125E+01  0.70308476E+02                                 1.550344                            1.478589      -0.820494       2.492066                    0.999530       3.065936       7.730772       0.593422       1.097061      -0.755792       0.011389      -0.022903      -0.022519       0.034079      -0.015379       0.006614       0.005491      -0.006724       0.026804      -0.022556       0.011153       0.011403              1.581902       1.440433      -0.095905      -0.233204       1.690980       0.348665       1.614293          -0.000001
          133              H       2.861207      -2.022905      19.902036       0.128726       1.052087 0.74777552E+01  0.70363574E+02                                 1.550909                            1.479065      -0.820531       2.492049                    0.999529       3.066097       7.731509       0.593328       1.097070      -0.755798      -0.025384       0.017945       0.013950       0.034074       0.002359      -0.010007       0.007091      -0.001683      -0.051913      -0.022547       0.011156       0.011390              1.582506       1.724054      -0.354348      -0.199784       1.473555       0.141279       1.549908          -0.000001
          134              H       5.819449      14.299156       1.360823       0.128726       1.052086 0.74777511E+01  0.70363529E+02                                 1.550909                            1.479064      -0.820531       2.492049                    0.999529       3.066096       7.731507       0.593328       1.097070      -0.755798       0.025384      -0.017945      -0.013950       0.034074       0.002359      -0.010007       0.007091      -0.001683      -0.051913      -0.022547       0.011156       0.011390              1.582506       1.724053      -0.354348      -0.199784       1.473555       0.141279       1.549908          -0.000001
          135              H       1.111215      -0.785500      17.758740       0.128733       1.051514 0.74730047E+01  0.70308384E+02                                 1.550343                            1.478589      -0.820493       2.492066                    0.999530       3.065934       7.730766       0.593422       1.097061      -0.755792      -0.011389       0.008051       0.031094       0.034079       0.013418      -0.010012       0.007093      -0.009499       0.018479      -0.022556       0.011153       0.011403              1.581901       1.440433      -0.154010      -0.199657       1.331514       0.141131       1.973757          -0.000001
          136              H       7.569441      13.061751       3.504119       0.128733       1.051515 0.74730134E+01  0.70308490E+02                                 1.550344                            1.478590      -0.820494       2.492066                    0.999530       3.065935       7.730771       0.593421       1.097062      -0.755792       0.011389      -0.008051      -0.031094       0.034079       0.013418      -0.010012       0.007093      -0.009499       0.018479      -0.022556       0.011153       0.011403              1.581903       1.440434      -0.154010      -0.199657       1.331515       0.141131       1.973759          -0.000001
          137              H      -1.110978      14.986693       9.559781       0.128733       1.051515 0.74730115E+01  0.70308465E+02                                 1.550344                            1.478590      -0.820494       2.492065                    0.999530       3.065935       7.730770       0.593421       1.097061      -0.755792       0.011387       0.030955       0.008572       0.034079       0.001971       0.016635      -0.001589      -0.018981      -0.010027      -0.022556       0.011153       0.011403              1.581902       1.440417       0.249877      -0.033579       1.935485       0.207490       1.369805          -0.000001
          138              H       9.791634      -2.710442      11.703078       0.128733       1.051515 0.74730136E+01  0.70308486E+02                                 1.550344                            1.478589      -0.820494       2.492065                    0.999530       3.065936       7.730771       0.593422       1.097061      -0.755793      -0.011387      -0.030955      -0.008572       0.034079       0.001971       0.016635      -0.001589      -0.018981      -0.010027      -0.022556       0.011153       0.011403              1.581902       1.440417       0.249877      -0.033579       1.935484       0.207489       1.369805          -0.000001
          139              H      -2.860941      16.224139      11.703078       0.128726       1.052087 0.74777543E+01  0.70363562E+02                                 1.550909                            1.479064      -0.820531       2.492048                    0.999529       3.066097       7.731508       0.593329       1.097070      -0.755798       0.025380       0.021057      -0.008571       0.034074       0.007496       0.007058      -0.015134       0.012308      -0.010018      -0.022547       0.011156       0.011390              1.582506       1.724108       0.350189      -0.206965       1.653146      -0.037551       1.370264          -0.000001
          140              H      11.541597      -3.947888       9.559781       0.128726       1.052087 0.74777562E+01  0.70363586E+02                                 1.550910                            1.479065      -0.820531       2.492048                    0.999529       3.066097       7.731509       0.593328       1.097070      -0.755798      -0.025380      -0.021057       0.008571       0.034074       0.007496       0.007058      -0.015134       0.012308      -0.010018      -0.022547       0.011156       0.011390              1.582506       1.724109       0.350189      -0.206965       1.653146      -0.037551       1.370264          -0.000001
          141              H      -7.569266       3.496342      13.063901       0.128726       1.052085 0.74777439E+01  0.70363444E+02                                 1.550908                            1.479064      -0.820531       2.492049                    0.999529       3.066096       7.731506       0.593328       1.097070      -0.755798      -0.011392       0.022896      -0.022516       0.034074      -0.015375      -0.006611      -0.005477      -0.006722       0.026805      -0.022547       0.011156       0.011390              1.582505       1.440924      -0.095947       0.233359       1.691599      -0.348936       1.614992          -0.000001
          142              H      16.249922       8.779909       8.198958       0.128726       1.052086 0.74777499E+01  0.70363514E+02                                 1.550909                            1.479064      -0.820531       2.492049                    0.999529       3.066097       7.731509       0.593328       1.097070      -0.755798       0.011392      -0.022896       0.022516       0.034074      -0.015375      -0.006611      -0.005477      -0.006722       0.026805      -0.022547       0.011156       0.011390              1.582505       1.440924      -0.095948       0.233360       1.691600      -0.348937       1.614993          -0.000001
          143              H      -5.819275       5.971194      13.063901       0.128733       1.051515 0.74730142E+01  0.70308499E+02                                 1.550345                            1.478590      -0.820494       2.492066                    0.999530       3.065935       7.730771       0.593421       1.097062      -0.755792      -0.025389       0.003103      -0.022519       0.034079      -0.009849       0.002972       0.008066       0.024562       0.026804      -0.022556       0.011153       0.011403              1.581903       1.723423       0.004146       0.406459       1.407992      -0.103647       1.614293          -0.000001
          144              H      14.499931       6.305057       8.198958       0.128733       1.051514 0.74730075E+01  0.70308414E+02                                 1.550343                            1.478589      -0.820494       2.492066                    0.999530       3.065935       7.730768       0.593422       1.097061      -0.755792       0.025389      -0.003103       0.022520       0.034079      -0.009849       0.002972       0.008066       0.024562       0.026804      -0.022556       0.011153       0.011403              1.581901       1.723421       0.004146       0.406458       1.407992      -0.103647       1.614291          -0.000001
          145              H       8.933966       1.917550       3.321259       0.123446       1.121094 0.79956125E+01  0.76178520E+02                                 1.597849                            1.514334      -0.827674       2.486208                    0.999448       3.059864       7.655744       0.597726       1.075531      -0.762825      -0.030484      -0.005971      -0.010341       0.032740       0.005348       0.009262      -0.012653       0.003932      -0.033154      -0.022208       0.010865       0.011343              1.582849       1.992587       0.121540       0.210511       1.365623       0.021403       1.390336          -0.000001
          146              H      -9.850486      -3.213701      17.941600       0.123436       1.118198 0.79707895E+01  0.75892074E+02                                 1.595538                            1.512260      -0.827659       2.486194                    0.999448       3.059686       7.655768       0.597900       1.075926      -0.762663       0.004529      -0.030744       0.010347       0.032753       0.002932       0.015022      -0.004495      -0.009764      -0.033160      -0.022207       0.010884       0.011324              1.580577       1.357116      -0.102257       0.049860       1.996115      -0.205125       1.388500          -0.000001
          147              H      -9.850486      17.144790       6.187492       0.123436       1.118198 0.79707887E+01  0.75892064E+02                                 1.595538                            1.512259      -0.827659       2.486194                    0.999448       3.059686       7.655768       0.597900       1.075926      -0.762663       0.004529       0.024333      -0.021452       0.032753       0.011544       0.010050      -0.011541       0.002440       0.003453      -0.022207       0.010884       0.011324              1.580577       1.357115       0.094308      -0.063628       1.718040      -0.365668       1.666575          -0.000001
          148              H       2.086918       8.703862      15.075367       0.123447       1.120945 0.79942255E+01  0.76161292E+02                                 1.597617                            1.514124      -0.827652       2.486200                    0.999448       3.059828       7.655219       0.597820       1.075420      -0.762851       0.021424       0.012386       0.021453       0.032751       0.008217       0.014232      -0.005608      -0.016426       0.003475      -0.022210       0.010872       0.011337              1.582619       1.620779       0.187185       0.324211       1.458310       0.182265       1.668767          -0.000001
          149              H       0.253550     -10.358362      17.941600       0.123436       1.118198 0.79707874E+01  0.75892049E+02                                 1.595538                            1.512259      -0.827659       2.486194                    0.999448       3.059686       7.655768       0.597900       1.075926      -0.762663      -0.030496      -0.005978       0.010347       0.032753       0.005349      -0.009245       0.012665       0.003909      -0.033160      -0.022207       0.010884       0.011324              1.580577       1.989388       0.121282      -0.210014       1.363842      -0.021365       1.388500          -0.000001
          150              H       7.510459       4.868824      15.075367       0.123447       1.120948 0.79942451E+01  0.76161529E+02                                 1.597619                            1.514127      -0.827654       2.486199                    0.999448       3.059829       7.655225       0.597819       1.075420      -0.762851       0.004536       0.024327       0.021453       0.032751       0.011553      -0.010032       0.011549       0.002447       0.003475      -0.022209       0.010872       0.011337              1.582621       1.358712       0.094531       0.063772       1.720383       0.366425       1.668769          -0.000001
          151              H      -1.170070       9.062212       3.321259       0.123446       1.121094 0.79956106E+01  0.76178498E+02                                 1.597849                            1.514334      -0.827674       2.486208                    0.999448       3.059864       7.655744       0.597726       1.075531      -0.762825       0.004532      -0.030731      -0.010341       0.032740       0.002924      -0.015017       0.004515      -0.009781      -0.033154      -0.022208       0.010865       0.011343              1.582849       1.358892      -0.102502      -0.049991       1.999318       0.205606       1.390336          -0.000001
          152              H      19.447745      -3.572272       6.187492       0.123436       1.118198 0.79707922E+01  0.75892112E+02                                 1.595539                            1.512260      -0.827659       2.486194                    0.999448       3.059685       7.655768       0.597899       1.075927      -0.762663       0.021432       0.012381      -0.021452       0.032753       0.008212      -0.014231       0.005628      -0.016409       0.003453      -0.022207       0.010884       0.011324              1.580578       1.618664       0.186778      -0.323546       1.456494      -0.181877       1.666576          -0.000001
          153              H       0.253550      20.717063       0.000000       0.123436       1.118198 0.79707891E+01  0.75892072E+02                                 1.595538                            1.512260      -0.827659       2.486194                    0.999448       3.059686       7.655769       0.597900       1.075927      -0.762663      -0.030496       0.011950      -0.000004       0.032753      -0.010681       0.000010      -0.000000       0.025846       0.032652      -0.022207       0.010884       0.011324              1.580577       1.989388      -0.242519       0.000029       1.400839      -0.000006       1.351504          -0.000001
          154              H      -1.170070      -1.654722       9.508751       0.123446       1.121093 0.79956046E+01  0.76178429E+02                                 1.597849                            1.514334      -0.827674       2.486208                    0.999448       3.059864       7.655744       0.597726       1.075531      -0.762825       0.004532       0.006409      -0.031785       0.032740      -0.014467      -0.004977      -0.007038       0.010230       0.026878      -0.022208       0.010865       0.011343              1.582848       1.358892       0.007956      -0.113765       1.364518      -0.160887       2.025135          -0.000001
          155              H       7.510459      10.621350      11.754108       0.123447       1.120947 0.79942412E+01  0.76161486E+02                                 1.597619                            1.514126      -0.827654       2.486199                    0.999448       3.059829       7.655226       0.597819       1.075420      -0.762851       0.004536       0.006415       0.031794       0.032751      -0.014464       0.004990       0.007057       0.010228       0.026818      -0.022209       0.010872       0.011337              1.582621       1.358712       0.007964       0.113752       1.364343       0.160869       2.024809          -0.000001
          156              H      19.447745       7.144661       0.000000       0.123436       1.118198 0.79707925E+01  0.75892115E+02                                 1.595539                            1.512260      -0.827659       2.486194                    0.999448       3.059685       7.655768       0.597899       1.075927      -0.762663       0.021432      -0.024768      -0.000004       0.032753      -0.016430      -0.000004       0.000009      -0.006676       0.032651      -0.022207       0.010884       0.011324              1.580578       1.618663      -0.373588      -0.000015       1.771566       0.000026       1.351504          -0.000001
          157              H       9.850726       3.214039      17.941600       0.123446       1.121094 0.79956116E+01  0.76178510E+02                                 1.597849                            1.514334      -0.827674       2.486208                    0.999448       3.059864       7.655744       0.597726       1.075531      -0.762825      -0.004532       0.030731       0.010341       0.032740       0.002924      -0.015017       0.004515      -0.009781      -0.033154      -0.022208       0.010865       0.011343              1.582849       1.358892      -0.102502      -0.049991       1.999318       0.205607       1.390336          -0.000001
          158              H      17.107478      -1.917488       3.321259       0.123436       1.118198 0.79707888E+01  0.75892068E+02                                 1.595538                            1.512260      -0.827659       2.486194                    0.999448       3.059686       7.655769       0.597900       1.075927      -0.762663       0.030496       0.005978      -0.010347       0.032753       0.005349      -0.009245       0.012665       0.003909      -0.033160      -0.022207       0.010884       0.011324              1.580577       1.989389       0.121282      -0.210014       1.363842      -0.021365       1.388501          -0.000001
          159              H      -2.086717      -8.703578      15.075367       0.123436       1.118198 0.79707934E+01  0.75892121E+02                                 1.595539                            1.512260      -0.827659       2.486194                    0.999448       3.059686       7.655769       0.597900       1.075927      -0.762663      -0.021432      -0.012381       0.021452       0.032753       0.008212      -0.014231       0.005628      -0.016409       0.003453      -0.022207       0.010884       0.011324              1.580577       1.618663       0.186778      -0.323546       1.456494      -0.181877       1.666576          -0.000001
          160              H       1.170197       7.407427       6.187492       0.123447       1.120948 0.79942466E+01  0.76161548E+02                                 1.597620                            1.514127      -0.827654       2.486199                    0.999448       3.059829       7.655226       0.597819       1.075420      -0.762851      -0.004536      -0.024327      -0.021453       0.032751       0.011553      -0.010032       0.011549       0.002447       0.003474      -0.022209       0.010872       0.011337              1.582622       1.358712       0.094531       0.063772       1.720384       0.366425       1.668770          -0.000001
          161              H      -7.510258      15.489952       3.321259       0.123436       1.118198 0.79707895E+01  0.75892074E+02                                 1.595538                            1.512260      -0.827659       2.486194                    0.999448       3.059686       7.655768       0.597900       1.075926      -0.762663      -0.004529       0.030744      -0.010347       0.032753       0.002932       0.015022      -0.004495      -0.009764      -0.033160      -0.022207       0.010884       0.011324              1.580577       1.357116      -0.102257       0.049860       1.996115      -0.205125       1.388500          -0.000001
          162              H       6.593738       3.572389       6.187492       0.123447       1.120945 0.79942255E+01  0.76161292E+02                                 1.597617                            1.514124      -0.827652       2.486200                    0.999448       3.059828       7.655219       0.597820       1.075420      -0.762851      -0.021424      -0.012386      -0.021453       0.032751       0.008217       0.014232      -0.005608      -0.016426       0.003475      -0.022210       0.010872       0.011337              1.582619       1.620779       0.187185       0.324211       1.458310       0.182265       1.668767          -0.000001
          163              H      -0.253310      10.358701      17.941600       0.123446       1.121094 0.79956150E+01  0.76178551E+02                                 1.597850                            1.514335      -0.827674       2.486208                    0.999448       3.059864       7.655745       0.597726       1.075531      -0.762824       0.030484       0.005971       0.010341       0.032740       0.005348       0.009262      -0.012653       0.003932      -0.033154      -0.022208       0.010865       0.011343              1.582849       1.992587       0.121541       0.210512       1.365624       0.021403       1.390337          -0.000001
          164              H      -7.510258      -4.868539      15.075367       0.123436       1.118198 0.79707911E+01  0.75892095E+02                                 1.595539                            1.512260      -0.827659       2.486194                    0.999448       3.059686       7.655769       0.597900       1.075927      -0.762663      -0.004529      -0.024333       0.021452       0.032753       0.011544       0.010050      -0.011541       0.002440       0.003453      -0.022207       0.010884       0.011324              1.580577       1.357116       0.094308      -0.063628       1.718040      -0.365668       1.666576          -0.000001
          165              H      -2.086717      17.407440       0.000000       0.123436       1.118198 0.79707937E+01  0.75892124E+02                                 1.595539                            1.512260      -0.827659       2.486194                    0.999448       3.059686       7.655769       0.597900       1.075927      -0.762663      -0.021432       0.024768       0.000004       0.032753      -0.016430      -0.000004       0.000009      -0.006676       0.032652      -0.022207       0.010884       0.011324              1.580577       1.618663      -0.373588      -0.000015       1.771565       0.000026       1.351504          -0.000001
          166              H       9.850726      13.930973      11.754108       0.123446       1.121094 0.79956071E+01  0.76178460E+02                                 1.597849                            1.514334      -0.827674       2.486208                    0.999448       3.059864       7.655745       0.597726       1.075532      -0.762824      -0.004532      -0.006409       0.031785       0.032740      -0.014467      -0.004977      -0.007038       0.010230       0.026878      -0.022208       0.010865       0.011343              1.582849       1.358892       0.007956      -0.113765       1.364518      -0.160887       2.025136          -0.000001
          167              H       1.170197       1.654901       9.508751       0.123447       1.120947 0.79942412E+01  0.76161486E+02                                 1.597619                            1.514126      -0.827654       2.486199                    0.999448       3.059829       7.655226       0.597819       1.075420      -0.762851      -0.004536      -0.006415      -0.031794       0.032751      -0.014464       0.004990       0.007057       0.010228       0.026818      -0.022209       0.010872       0.011337              1.582621       1.358712       0.007964       0.113752       1.364343       0.160869       2.024809          -0.000001
          168              H      17.107478       3.835038       0.000000       0.123436       1.118198 0.79707891E+01  0.75892072E+02                                 1.595538                            1.512260      -0.827659       2.486194                    0.999448       3.059686       7.655769       0.597900       1.075927      -0.762663       0.030496      -0.011950       0.000004       0.032753      -0.010681       0.000010      -0.000000       0.025846       0.032651      -0.022207       0.010884       0.011324              1.580577       1.989388      -0.242519       0.000029       1.400839      -0.000006       1.351504          -0.000001
          169              C      12.126658       8.414024       1.994456       0.153092      21.226151 0.30038805E+03  0.64458813E+04                                 6.654372                            5.796411       0.262445       2.117415                    0.999751      24.710086      68.116673       0.680518       0.419437      -1.061091       0.043724      -0.023501       0.020412       0.053672      -0.003555      -0.019555       0.023547       0.034267       0.149726      -0.047800      -0.013485       0.061285              6.774805       7.097360       0.395500       0.886990       8.262589      -1.059523       4.964465          -0.000000
          170              C      10.470412       3.180755       3.166040       0.164768      21.901764 0.27614380E+03  0.58029857E+04                                 6.808501                            5.547249       0.200241       2.104310                    0.999737      24.176221      65.978165       0.697491       0.417880      -1.061948       0.047105       0.006436       0.014995       0.049851      -0.020716      -0.014451       0.035492      -0.010532       0.123734      -0.043964      -0.019870       0.063834              7.333023       6.719729       0.570961       0.689599       9.408687      -2.852941       5.870652           0.000001
          171              C      -4.789745       1.961895      19.268403       0.153117      21.224045 0.30032627E+03  0.64443588E+04                                 6.653968                            5.795613       0.262601       2.117465                    0.999750      24.710485      68.121372       0.680586       0.419408      -1.061087      -0.036745       0.033377      -0.020422       0.053678      -0.013544      -0.028643       0.010721      -0.022180       0.149774      -0.047758      -0.013545       0.061303              6.774486       7.883407       0.673949       1.294329       7.476445      -0.483517       4.963606          -0.000000
          172              C      -9.171665      -1.344057      18.096819       0.164760      21.903265 0.27620192E+03  0.58044722E+04                                 6.808870                            5.548059       0.200309       2.104321                    0.999738      24.176657      65.979373       0.697402       0.417914      -1.061933      -0.009645       0.046609      -0.014989       0.049901      -0.012836      -0.038205       0.001930       0.034270       0.123803      -0.043955      -0.019855       0.063810              7.333046       8.750519       1.289027       2.919018       7.377911       0.300635       5.870708           0.000001
          173              C      10.980871      12.074771       5.043550       0.153125      21.225253 0.30035033E+03  0.64450077E+04                                 6.654377                            5.795955       0.262672       2.117492                    0.999750      24.710557      68.122396       0.680546       0.419424      -1.061077       0.013177      -0.016712       0.049287       0.053685      -0.042136      -0.032738       0.004913       0.013122      -0.047326      -0.047673      -0.013534       0.061207              6.774927       6.391275       1.665837       1.331175       6.821016      -0.431167       7.112490          -0.000000
          174              C      14.956549      15.667987       6.712685       0.164778      21.904151 0.27624264E+03  0.58054345E+04                                 6.809051                            5.548698       0.200407       2.104359                    0.999737      24.175491      65.972804       0.697332       0.417949      -1.061931      -0.006490      -0.035150       0.034792       0.049881      -0.044376      -0.019471       0.028383      -0.012271      -0.008162      -0.043993      -0.019784       0.063777              7.332985       8.751022       2.143278       2.424674       6.171261      -0.396557       7.076672           0.000001
          175              C      -0.956471       2.101813      16.219309       0.153099      21.219858 0.30020488E+03  0.64411689E+04                                 6.652696                            5.793934       0.262550       2.117455                    0.999751      24.710689      68.121120       0.680767       0.419335      -1.061123      -0.020159       0.006856      -0.049255       0.053660      -0.036897      -0.015458       0.029338       0.042759      -0.047370      -0.047797      -0.013407       0.061204              6.773290       5.725580       1.431620       0.850946       7.483995      -1.109703       7.110295          -0.000000
          176              C       1.106016       7.047818      14.550174       0.164752      21.901487 0.27614184E+03  0.58028869E+04                                 6.808279                            5.547186       0.200312       2.104332                    0.999738      24.175857      65.975093       0.697509       0.417873      -1.061960      -0.030985      -0.017862      -0.034769       0.049880      -0.030671      -0.033205       0.008989       0.065294      -0.008347      -0.043934      -0.019842       0.063777              7.332683       5.109651       0.855442       1.182563       9.811022      -2.155385       7.077376           0.000001
          177              C      -5.234197       9.796411      12.978849       0.153125      21.225285 0.30035139E+03  0.64450349E+04                                 6.654385                            5.795968       0.262673       2.117492                    0.999750      24.710549      68.122353       0.680545       0.419424      -1.061076       0.043729       0.029436       0.010170       0.053685      -0.015158       0.012954      -0.051486      -0.014334       0.003919      -0.047673      -0.013533       0.061206              6.774934       7.098405       0.569945      -0.786997       6.705906       1.957882       6.520491          -0.000000
          178              C      -6.890390      13.427704      16.925236       0.164778      21.904164 0.27624271E+03  0.58054364E+04                                 6.809053                            5.548699       0.200406       2.104359                    0.999737      24.175493      65.972810       0.697332       0.417948      -1.061931       0.047141       0.009783      -0.013045       0.049881      -0.002134       0.025264      -0.042155      -0.022228       0.088567      -0.043993      -0.019784       0.063777              7.332989       6.720510       0.310331      -0.840125       9.224270       2.957570       6.054187           0.000001
          179              C      12.571131       3.430022       9.929755       0.153099      21.219873 0.30020501E+03  0.64411723E+04                                 6.652700                            5.793937       0.262550       2.117454                    0.999751      24.710692      68.121132       0.680767       0.419335      -1.061123      -0.036729      -0.034367      -0.018690       0.053660      -0.018029       0.026117      -0.032856      -0.060725       0.034037      -0.047797      -0.013407       0.061204              6.773295       7.880445       0.782997      -1.230789       6.009888       1.331162       6.429552          -0.000000
          180              C       8.189257       4.068409      13.378591       0.164752      21.901495 0.27614189E+03  0.58028886E+04                                 6.808282                            5.547187       0.200306       2.104330                    0.999738      24.175861      65.975120       0.697509       0.417873      -1.061960      -0.009641      -0.036273      -0.032853       0.049879      -0.026694       0.030250      -0.035088      -0.023358      -0.049059      -0.043934      -0.019842       0.063777              7.332687       8.750544       1.883657      -2.576121       5.986482       0.502128       7.261036           0.000001
          181              C      -6.380047      10.606586       8.284010       0.153092      21.226191 0.30038892E+03  0.64459060E+04                                 6.654388                            5.796426       0.262445       2.117415                    0.999751      24.710108      68.116806       0.680516       0.419438      -1.061090       0.013170       0.051033      -0.010146       0.053672      -0.007284       0.052943       0.005082       0.030207       0.003909      -0.047800      -0.013485       0.061285              6.774821       6.391448       0.320836      -2.107922       7.412479       0.088428       6.520535          -0.000000
          182              C      -2.404421      10.255453       4.337623       0.164768      21.901757 0.27614376E+03  0.58029846E+04                                 6.808499                            5.547249       0.200241       2.104310                    0.999737      24.176222      65.978167       0.697491       0.417880      -1.061948      -0.006492       0.047667       0.013071       0.049851       0.005314       0.048227      -0.009642       0.020015       0.088590      -0.043964      -0.019870       0.063834              7.333021       8.751438       1.030045      -3.069070       7.194111      -0.194896       6.053514           0.000001
          183              C      16.404424       0.719483      11.333104       0.153117      21.224042 0.30032621E+03  0.64443573E+04                                 6.653967                            5.795613       0.262601       2.117465                    0.999750      24.710485      68.121373       0.680586       0.419408      -1.061087      -0.020160      -0.046102       0.018695       0.053678       0.005063       0.039782      -0.013566       0.069915       0.034084      -0.047758      -0.013545       0.061303              6.774485       5.725875       0.021170      -1.664058       8.168059       0.717143       6.429520          -0.000000
          184              C      18.466865      -3.199064       7.884268       0.164760      21.903250 0.27620163E+03  0.58044650E+04                                 6.808867                            5.548056       0.200309       2.104321                    0.999738      24.176657      65.979373       0.697402       0.417914      -1.061933      -0.030996      -0.021188       0.032871       0.049901      -0.013408       0.043249      -0.016760       0.051676      -0.049017      -0.043955      -0.019855       0.063810              7.333043       5.110359       0.596480      -1.332178       9.627299       2.261075       7.261471           0.000001
          185              C       3.446259      18.617917       6.289554       0.153117      21.224052 0.30032642E+03  0.64443627E+04                                 6.653969                            5.795615       0.262600       2.117465                    0.999750      24.710485      68.121370       0.680586       0.419408      -1.061087       0.043717      -0.005927      -0.030579       0.053678       0.018804       0.006741       0.028132      -0.055035      -0.118161      -0.047758      -0.013545       0.061303              6.774487       7.098063      -0.966572      -0.100444       4.870897      -0.898555       8.354501          -0.000000
          186              C       1.789998      20.219894       1.171584       0.164760      21.903254 0.27620168E+03  0.58044662E+04                                 6.808867                            5.548057       0.200309       2.104321                    0.999738      24.176657      65.979371       0.697402       0.417914      -1.061933       0.047159      -0.016203      -0.001915       0.049901       0.022981      -0.010696       0.006838      -0.083638      -0.095553      -0.043955      -0.019855       0.063810              7.333043       6.720221      -0.882778       0.149916       4.284923      -0.105574      10.993987           0.000001
          187              C       3.890653      -5.391516      13.327560       0.153092      21.226150 0.30038808E+03  0.64458822E+04                                 6.654372                            5.796411       0.262445       2.117415                    0.999751      24.710086      68.116672       0.680518       0.419437      -1.061091      -0.036731       0.000983       0.039123       0.053672       0.031638       0.002639       0.022319      -0.079182      -0.021269      -0.047800      -0.013485       0.061285              6.774804       7.884533      -1.458046      -0.063750       5.173814      -0.845705       7.266067          -0.000000
          188              C      -0.491251      -2.723951      11.050308       0.164768      21.901759 0.27614377E+03  0.58029850E+04                                 6.808500                            5.547249       0.200241       2.104310                    0.999737      24.176222      65.978167       0.697491       0.417880      -1.061948      -0.009633      -0.010292       0.047817       0.049851       0.039552       0.008052       0.033304      -0.026559      -0.058641      -0.043964      -0.019870       0.063834              7.333020       8.751045      -3.173054      -0.343369       6.507820      -0.802830       6.740194           0.000001
          189              C       2.300431      14.146995       7.935299       0.153099      21.219864 0.30020487E+03  0.64411688E+04                                 6.652698                            5.793934       0.262550       2.117454                    0.999751      24.710689      68.121122       0.680767       0.419335      -1.061123       0.013183      -0.034296      -0.039107       0.053660       0.049484      -0.020085      -0.009812       0.021814      -0.021300      -0.047797      -0.013407       0.061204              6.773292       6.388797      -1.984757       0.777960       6.663469       0.341564       7.267609          -0.000000
          190              C       6.276088      10.904912      10.212551       0.164745      21.901546 0.27614284E+03  0.58029124E+04                                 6.808285                            5.547191       0.200315       2.104333                    0.999738      24.175908      65.975219       0.697510       0.417872      -1.061961      -0.006517      -0.012531      -0.047838       0.049880       0.039109      -0.028657      -0.018610      -0.029038      -0.058739      -0.043933      -0.019840       0.063773              7.332689       8.750991      -3.172652       0.642629       6.507111       0.591282       6.739965           0.000001
          191              C       7.723968      -2.820895      14.973305       0.153125      21.225266 0.30035059E+03  0.64450146E+04                                 6.654380                            5.795958       0.262672       2.117491                    0.999750      24.710558      68.122401       0.680546       0.419424      -1.061077      -0.020148       0.039258       0.030578       0.053685       0.031910      -0.024181      -0.015603       0.019162      -0.118128      -0.047673      -0.013534       0.061207              6.774930       5.726236      -1.451668       0.813936       6.243453       0.393923       8.355102          -0.000000
          192              C       9.786477      -3.848352      20.091275       0.164778      21.904154 0.27624276E+03  0.58054377E+04                                 6.809052                            5.548700       0.200407       2.104359                    0.999737      24.175491      65.972805       0.697331       0.417949      -1.061931      -0.030976       0.039048       0.001950       0.049881       0.044124      -0.009926       0.007928       0.036186      -0.095587      -0.043993      -0.019784       0.063777              7.332985       5.110776      -1.451860       0.150516       5.895117      -0.107251      10.993062           0.000001
          193              C       4.790003      -1.961531      19.268403       0.153092      21.226136 0.30038749E+03  0.64458672E+04                                 6.654368                            5.796403       0.262444       2.117415                    0.999751      24.710096      68.116722       0.680519       0.419437      -1.061091       0.036731      -0.033390      -0.020412       0.053672      -0.013534       0.028719      -0.010588      -0.022183       0.149726      -0.047800      -0.013485       0.061285              6.774801       7.884516       0.673804      -1.294584       7.475430       0.483098       4.964458          -0.000000
          194              C       9.171907       1.344398      18.096819       0.164768      21.901765 0.27614384E+03  0.58029868E+04                                 6.808501                            5.547250       0.200242       2.104310                    0.999737      24.176220      65.978160       0.697491       0.417880      -1.061948       0.009633      -0.046557      -0.014995       0.049851      -0.012803       0.038279      -0.001794       0.034233       0.123734      -0.043964      -0.019870       0.063834              7.333022       8.751048       1.289134      -2.919645       7.377366      -0.300809       5.870651           0.000001
          195              C       5.234397      16.138115       1.994456       0.153117      21.224037 0.30032629E+03  0.64443591E+04                                 6.653965                            5.795612       0.262601       2.117466                    0.999750      24.710483      68.121364       0.680586       0.419408      -1.061087      -0.043717       0.023518       0.020422       0.053678      -0.003564       0.019656      -0.023431       0.034277       0.149774      -0.047758      -0.013545       0.061303              6.774482       7.098063       0.396288      -0.887304       8.261777       1.059134       4.963605          -0.000000
          196              C       6.890658      21.371406       3.166040       0.164760      21.903258 0.27620177E+03  0.58044685E+04                                 6.808868                            5.548058       0.200309       2.104321                    0.999738      24.176656      65.979367       0.697402       0.417914      -1.061933      -0.047159      -0.006443       0.014989       0.049901      -0.020753       0.014554      -0.035376      -0.010519       0.123803      -0.043955      -0.019855       0.063810              7.333045       6.720220       0.571216      -0.689554       9.408207       2.852292       5.870707           0.000001
          197              C       0.956688      -2.101507      16.219309       0.153125      21.225286 0.30035130E+03  0.64450322E+04                                 6.654384                            5.795966       0.262673       2.117492                    0.999750      24.710547      68.122342       0.680545       0.419424      -1.061077       0.020148      -0.006852      -0.049287       0.053685      -0.036896       0.015545      -0.029228       0.042762      -0.047326      -0.047673      -0.013533       0.061207              6.774934       5.726234       1.430705      -0.850221       7.486067       1.111339       7.112501          -0.000000
          198              C      -1.105821      -7.047543      14.550174       0.164778      21.904152 0.27624265E+03  0.58054348E+04                                 6.809051                            5.548698       0.200406       2.104358                    0.999737      24.175494      65.972815       0.697332       0.417948      -1.061931       0.030976       0.017835      -0.034792       0.049881      -0.030658       0.033250      -0.008896       0.065328      -0.008162      -0.043993      -0.019784       0.063777              7.332985       5.110776       0.856271      -1.182097       9.811503       2.153821       7.076676           0.000001
          199              C       6.380225      12.477425       5.043550       0.153099      21.219873 0.30020500E+03  0.64411720E+04                                 6.652701                            5.793936       0.262550       2.117454                    0.999751      24.710692      68.121131       0.680767       0.419335      -1.061123      -0.013183       0.016720       0.049255       0.053660      -0.042135       0.032812      -0.004795       0.013124      -0.047370      -0.047797      -0.013407       0.061204              6.773295       6.388804       1.666104      -1.329889       6.820784       0.432379       7.110298          -0.000000
          200              C       2.404568       8.884241       6.712685       0.164745      21.901539 0.27614264E+03  0.58029072E+04                                 6.808283                            5.547189       0.200315       2.104333                    0.999738      24.175909      65.975221       0.697510       0.417872      -1.061961       0.006517       0.035164       0.034771       0.049880      -0.044372       0.019541      -0.028309      -0.012238      -0.008338      -0.043933      -0.019840       0.063773              7.332688       8.750992       2.142837      -2.426303       6.169692       0.396477       7.077378           0.000001
          201              C      -2.300215      13.945671       8.284010       0.153125      21.225288 0.30035135E+03  0.64450337E+04                                 6.654385                            5.795968       0.262673       2.117492                    0.999750      24.710549      68.122350       0.680545       0.419424      -1.061076      -0.013177      -0.051040      -0.010170       0.053685      -0.007285      -0.052860      -0.004949       0.030203       0.003919      -0.047673      -0.013533       0.061207              6.774935       6.391286       0.319946       2.108241       7.413027      -0.089367       6.520491          -0.000000
          202              C      -6.275893      14.296729       4.337623       0.164778      21.904159 0.27624274E+03  0.58054372E+04                                 6.809053                            5.548700       0.200406       2.104358                    0.999737      24.175493      65.972814       0.697331       0.417949      -1.061931       0.006490      -0.047706       0.013045       0.049881       0.005325      -0.048166       0.009768       0.019972       0.088567      -0.043993      -0.019784       0.063777              7.332987       8.751023       1.028218       3.068461       7.193754       0.193766       6.054184           0.000001
          203              C       9.637127      -0.719270      11.333104       0.153099      21.219872 0.30020514E+03  0.64411759E+04                                 6.652700                            5.793938       0.262550       2.117454                    0.999751      24.710692      68.121132       0.680767       0.419335      -1.061123       0.020159       0.046084       0.018690       0.053660       0.005061      -0.039683       0.013671       0.069895       0.034037      -0.047797      -0.013407       0.061204              6.773294       5.725583       0.021145       1.665292       8.164747      -0.716689       6.429554          -0.000000
          204              C       7.574640       3.199213       7.884268       0.164752      21.901485 0.27614180E+03  0.58028860E+04                                 6.808279                            5.547185       0.200312       2.104332                    0.999738      24.175858      65.975096       0.697509       0.417873      -1.061960       0.030985       0.021180       0.032853       0.049880      -0.013421      -0.043164       0.016824       0.051723      -0.049059      -0.043934      -0.019842       0.063777              7.332683       5.109650       0.596422       1.332108       9.627366      -2.261420       7.261032           0.000001
          205              C      -3.446002      14.755935      12.978849       0.153092      21.226185 0.30038873E+03  0.64459009E+04                                 6.654387                            5.796424       0.262445       2.117415                    0.999751      24.710108      68.116805       0.680516       0.419438      -1.061090      -0.043724      -0.029428       0.010146       0.053672      -0.015158      -0.012856       0.051609      -0.014338       0.003909      -0.047800      -0.013485       0.061285              6.774820       7.097376       0.570418       0.786002       6.706549      -1.957895       6.520534          -0.000000
          206              C      -1.789756      11.124717      16.925236       0.164768      21.901758 0.27614374E+03  0.58029842E+04                                 6.808499                            5.547248       0.200241       2.104310                    0.999737      24.176222      65.978165       0.697491       0.417880      -1.061948      -0.047105      -0.009768      -0.013071       0.049851      -0.002157      -0.025166       0.042255      -0.022247       0.088590      -0.043964      -0.019870       0.063834              7.333021       6.719726       0.311735       0.839263       9.225822      -2.958515       6.053514           0.000001
          207              C      13.470401      -3.429835       9.929755       0.153117      21.224041 0.30032628E+03  0.64443590E+04                                 6.653967                            5.795613       0.262600       2.117465                    0.999750      24.710486      68.121377       0.680586       0.419408      -1.061087       0.036745       0.034374      -0.018695       0.053678      -0.018034      -0.026051       0.032985      -0.060743       0.034084      -0.047758      -0.013545       0.061303              6.774484       7.883403       0.783959       1.230811       6.010528      -1.329846       6.429520          -0.000000
          208              C      17.852321      -4.068157      13.378591       0.164760      21.903253 0.27620160E+03  0.58044641E+04                                 6.808867                            5.548056       0.200309       2.104321                    0.999738      24.176657      65.979371       0.697402       0.417914      -1.061933       0.009645       0.036286      -0.032871       0.049901      -0.026669      -0.030218       0.035188      -0.023337      -0.049017      -0.043955      -0.019855       0.063810              7.333043       8.750518       1.883455       2.575820       5.987139      -0.502309       7.261473           0.000001
          209              C      -7.723768       2.821178      14.973305       0.153117      21.224036 0.30032616E+03  0.64443557E+04                                 6.653965                            5.795611       0.262601       2.117466                    0.999750      24.710483      68.121364       0.680586       0.419408      -1.061087       0.020160      -0.039241       0.030578       0.053678       0.031921       0.024276       0.015733       0.019167      -0.118161      -0.047758      -0.013545       0.061303              6.774482       5.725873      -1.451707      -0.813685       6.243079      -0.394214       8.354493          -0.000000
          210              C      -9.786209       3.848731      20.091275       0.164760      21.903246 0.27620159E+03  0.58044639E+04                                 6.808866                            5.548056       0.200309       2.104321                    0.999738      24.176656      65.979368       0.697402       0.417914      -1.061933       0.030996      -0.039061       0.001915       0.049901       0.044159       0.010012      -0.007805       0.036164      -0.095553      -0.043955      -0.019855       0.063810              7.333041       5.110360      -1.451943      -0.149507       5.894783       0.106150      10.993978           0.000001
          211              C      15.060703      10.405255       7.935299       0.153092      21.226164 0.30038803E+03  0.64458833E+04                                 6.654381                            5.796414       0.262444       2.117415                    0.999751      24.710117      68.116851       0.680517       0.419438      -1.061090      -0.013170       0.034303      -0.039123       0.053672       0.049492       0.020163       0.009927       0.021814      -0.021269      -0.047800      -0.013485       0.061285              6.774815       6.391437      -1.985934      -0.776101       6.666918      -0.342001       7.266090          -0.000000
          212              C      11.085077      13.647382      10.212551       0.164768      21.901754 0.27614376E+03  0.58029847E+04                                 6.808499                            5.547249       0.200242       2.104310                    0.999737      24.176220      65.978159       0.697491       0.417880      -1.061948       0.006492       0.012513      -0.047817       0.049851       0.039109       0.028715       0.018692      -0.029062      -0.058641      -0.043964      -0.019870       0.063834              7.333018       8.751430      -3.172915      -0.642462       6.507431      -0.591339       6.740195           0.000001
          213              C      -3.890475       5.391767      13.327560       0.153099      21.219875 0.30020501E+03  0.64411723E+04                                 6.652701                            5.793937       0.262550       2.117454                    0.999751      24.710691      68.121129       0.680767       0.419335      -1.061123       0.036729      -0.000997       0.039107       0.053660       0.031632      -0.002556      -0.022207      -0.079171      -0.021300      -0.047797      -0.013407       0.061204              6.773296       7.880445      -1.457394       0.062709       5.171834       0.847323       7.267611          -0.000000
          214              C       0.491399       2.724160      11.050308       0.164752      21.901506 0.27614216E+03  0.58028958E+04                                 6.808285                            5.547190       0.200309       2.104331                    0.999738      24.175867      65.975143       0.697508       0.417873      -1.061960       0.009641       0.010315       0.047839       0.049879       0.039544      -0.007993      -0.033223      -0.026587      -0.058748      -0.043935      -0.019842       0.063777              7.332689       8.750543      -3.172809       0.343264       6.507558       0.802967       6.739966           0.000001
          215              C      13.914853       5.934302       6.289554       0.153125      21.225286 0.30035134E+03  0.64450335E+04                                 6.654385                            5.795967       0.262673       2.117492                    0.999750      24.710547      68.122346       0.680545       0.419424      -1.061076      -0.043729       0.005910      -0.030577       0.053685       0.018797      -0.006650      -0.027999      -0.055016      -0.118128      -0.047673      -0.013533       0.061206              6.774934       7.098399      -0.966530       0.100094       4.871287       0.898692       8.355117          -0.000000
          216              C      15.571046       4.332229       1.171584       0.164778      21.904156 0.27624274E+03  0.58054372E+04                                 6.809052                            5.548700       0.200406       2.104359                    0.999737      24.175493      65.972812       0.697331       0.417949      -1.061931      -0.047141       0.016189      -0.001950       0.049881       0.022947       0.010784      -0.006716      -0.083612      -0.095587      -0.043993      -0.019784       0.063777              7.332987       6.720507      -0.882738      -0.151292       4.285382       0.106158      10.993071           0.000001
          217              C      -3.446002       3.862227      19.268403       0.153092      21.226133 0.30038733E+03  0.64458631E+04                                 6.654367                            5.796401       0.262444       2.117415                    0.999751      24.710097      68.116726       0.680519       0.419437      -1.061091      -0.043724       0.023501      -0.020412       0.053672      -0.003555      -0.019555       0.023547       0.034267       0.149726      -0.047800      -0.013485       0.061285              6.774801       7.097370       0.395512       0.886992       8.262577      -1.059517       4.964456          -0.000000
          218              C      -1.789756       9.095496      18.096819       0.164768      21.901763 0.27614377E+03  0.58029848E+04                                 6.808500                            5.547249       0.200242       2.104310                    0.999737      24.176220      65.978157       0.697491       0.417880      -1.061948      -0.047105      -0.006436      -0.014995       0.049851      -0.020716      -0.014451       0.035492      -0.010532       0.123734      -0.043964      -0.019870       0.063834              7.333022       6.719728       0.570961       0.689599       9.408686      -2.852941       5.870652           0.000001
          219              C      13.470401      10.314356       1.994456       0.153117      21.224034 0.30032615E+03  0.64443555E+04                                 6.653964                            5.795611       0.262601       2.117466                    0.999750      24.710484      68.121368       0.680586       0.419408      -1.061087       0.036745      -0.033377       0.020422       0.053678      -0.013544      -0.028643       0.010721      -0.022180       0.149774      -0.047758      -0.013545       0.061303              6.774481       7.883399       0.673946       1.294327       7.476441      -0.483518       4.963603          -0.000000
          220              C      17.852321      13.620308       3.166040       0.164760      21.903264 0.27620190E+03  0.58044716E+04                                 6.808869                            5.548059       0.200309       2.104321                    0.999738      24.176656      65.979366       0.697402       0.417914      -1.061933       0.009645      -0.046609       0.014989       0.049901      -0.012836      -0.038205       0.001930       0.034270       0.123803      -0.043955      -0.019855       0.063810              7.333045       8.750519       1.289027       2.919018       7.377910       0.300635       5.870707           0.000001
          221              C      -2.300215       0.201480      16.219309       0.153125      21.225275 0.30035110E+03  0.64450271E+04                                 6.654382                            5.795965       0.262673       2.117492                    0.999750      24.710547      68.122345       0.680545       0.419424      -1.061076      -0.013177       0.016712      -0.049287       0.053685      -0.042136      -0.032738       0.004913       0.013122      -0.047326      -0.047673      -0.013534       0.061207              6.774931       6.391285       1.665832       1.331185       6.821010      -0.431156       7.112500          -0.000000
          222              C      -6.275893      -3.391736      14.550174       0.164778      21.904153 0.27624267E+03  0.58054352E+04                                 6.809052                            5.548699       0.200406       2.104358                    0.999737      24.175493      65.972813       0.697331       0.417949      -1.061931       0.006490       0.035150      -0.034792       0.049881      -0.044376      -0.019471       0.028383      -0.012271      -0.008162      -0.043993      -0.019784       0.063777              7.332986       8.751023       2.143278       2.424674       6.171262      -0.396557       7.076673           0.000001
          223              C       9.637127      10.174438       5.043550       0.153099      21.219871 0.30020505E+03  0.64411733E+04                                 6.652700                            5.793937       0.262550       2.117454                    0.999751      24.710692      68.121131       0.680767       0.419335      -1.061123       0.020159      -0.006856       0.049255       0.053660      -0.036897      -0.015458       0.029338       0.042759      -0.047370      -0.047797      -0.013407       0.061204              6.773295       5.725583       1.431621       0.850945       7.484002      -1.109706       7.110298          -0.000000
          224              C       7.574640       5.228433       6.712685       0.164752      21.901487 0.27614183E+03  0.58028868E+04                                 6.808280                            5.547186       0.200312       2.104332                    0.999738      24.175857      65.975095       0.697509       0.417873      -1.061960       0.030985       0.017862       0.034769       0.049880      -0.030671      -0.033205       0.008989       0.065294      -0.008347      -0.043934      -0.019842       0.063777              7.332683       5.109651       0.855442       1.182563       9.811023      -2.155384       7.077376           0.000001
          225              C      13.914853       2.479840       8.284010       0.153125      21.225288 0.30035142E+03  0.64450356E+04                                 6.654385                            5.795968       0.262673       2.117492                    0.999750      24.710550      68.122353       0.680545       0.419424      -1.061076      -0.043729      -0.029436      -0.010170       0.053685      -0.015158       0.012954      -0.051486      -0.014334       0.003919      -0.047673      -0.013533       0.061206              6.774934       7.098405       0.569945      -0.786997       6.705907       1.957882       6.520491          -0.000000
          226              C      15.571046      -1.151453       4.337623       0.164778      21.904164 0.27624271E+03  0.58054363E+04                                 6.809053                            5.548699       0.200406       2.104358                    0.999737      24.175493      65.972811       0.697332       0.417948      -1.061931      -0.047141      -0.009783       0.013045       0.049881      -0.002134       0.025264      -0.042155      -0.022228       0.088567      -0.043993      -0.019784       0.063777              7.332989       6.720510       0.310331      -0.840125       9.224270       2.957570       6.054187           0.000001
          227              C      -3.890475       8.846229      11.333104       0.153099      21.219874 0.30020502E+03  0.64411727E+04                                 6.652700                            5.793937       0.262550       2.117454                    0.999751      24.710693      68.121136       0.680767       0.419335      -1.061123       0.036729       0.034367       0.018690       0.053660      -0.018029       0.026117      -0.032856      -0.060725       0.034037      -0.047797      -0.013407       0.061204              6.773295       7.880445       0.782997      -1.230790       6.009888       1.331162       6.429552          -0.000000
          228              C       0.491399       8.207842       7.884268       0.164752      21.901494 0.27614188E+03  0.58028883E+04                                 6.808282                            5.547187       0.200306       2.104330                    0.999738      24.175860      65.975117       0.697509       0.417873      -1.061960       0.009641       0.036273       0.032853       0.049879      -0.026694       0.030250      -0.035088      -0.023358      -0.049059      -0.043934      -0.019842       0.063777              7.332687       8.750543       1.883657      -2.576121       5.986482       0.502128       7.261036           0.000001
          229              C      15.060703       1.669665      12.978849       0.153092      21.226192 0.30038895E+03  0.64459068E+04                                 6.654388                            5.796426       0.262445       2.117415                    0.999751      24.710109      68.116808       0.680516       0.419438      -1.061090      -0.013170      -0.051033       0.010146       0.053672      -0.007284       0.052943       0.005082       0.030207       0.003909      -0.047800      -0.013485       0.061285              6.774821       6.391448       0.320837      -2.107922       7.412479       0.088428       6.520536          -0.000000
          230              C      11.085077       2.020798      16.925236       0.164768      21.901756 0.27614374E+03  0.58029840E+04                                 6.808499                            5.547249       0.200241       2.104310                    0.999737      24.176221      65.978164       0.697491       0.417880      -1.061948       0.006492      -0.047667      -0.013071       0.049851       0.005314       0.048227      -0.009642       0.020015       0.088590      -0.043964      -0.019870       0.063834              7.333021       8.751438       1.030046      -3.069070       7.194111      -0.194896       6.053514           0.000001
          231              C      -7.723768      11.556768       9.929755       0.153117      21.224043 0.30032624E+03  0.64443579E+04                                 6.653967                            5.795613       0.262600       2.117465                    0.999750      24.710486      68.121378       0.680586       0.419408      -1.061087       0.020160       0.046102      -0.018695       0.053678       0.005063       0.039782      -0.013566       0.069915       0.034084      -0.047758      -0.013545       0.061303              6.774485       5.725875       0.021170      -1.664057       8.168059       0.717143       6.429520          -0.000000
          232              C      -9.786209      15.475315      13.378591       0.164760      21.903249 0.27620162E+03  0.58044646E+04                                 6.808866                            5.548056       0.200309       2.104321                    0.999738      24.176656      65.979368       0.697402       0.417914      -1.061933       0.030996       0.021188      -0.032871       0.049901      -0.013408       0.043249      -0.016760       0.051676      -0.049017      -0.043955      -0.019855       0.063810              7.333042       5.110359       0.596480      -1.332177       9.627298       2.261075       7.261470           0.000001
          233              C       5.234397      -6.341666      14.973305       0.153117      21.224041 0.30032628E+03  0.64443589E+04                                 6.653966                            5.795612       0.262601       2.117465                    0.999750      24.710483      68.121365       0.680586       0.419408      -1.061087      -0.043717       0.005927       0.030579       0.053678       0.018804       0.006741       0.028132      -0.055035      -0.118161      -0.047758      -0.013545       0.061303              6.774483       7.098062      -0.966572      -0.100445       4.870893      -0.898554       8.354494          -0.000000
          234              C       6.890658      -7.943643      20.091275       0.164760      21.903253 0.27620167E+03  0.58044658E+04                                 6.808867                            5.548057       0.200309       2.104321                    0.999738      24.176656      65.979367       0.697402       0.417914      -1.061933      -0.047159       0.016203       0.001915       0.049901       0.022981      -0.010696       0.006838      -0.083638      -0.095553      -0.043955      -0.019855       0.063810              7.333043       6.720220      -0.882778       0.149916       4.284923      -0.105575      10.993986           0.000001
          235              C       4.790003      17.667767       7.935299       0.153092      21.226130 0.30038733E+03  0.64458633E+04                                 6.654367                            5.796402       0.262444       2.117415                    0.999751      24.710096      68.116725       0.680519       0.419437      -1.061091       0.036731      -0.000983      -0.039123       0.053672       0.031639       0.002639       0.022319      -0.079182      -0.021269      -0.047800      -0.013485       0.061285              6.774801       7.884516      -1.458044      -0.063746       5.173807      -0.845714       7.266079          -0.000000
          236              C       9.171907      15.000202      10.212551       0.164768      21.901756 0.27614373E+03  0.58029838E+04                                 6.808499                            5.547248       0.200242       2.104310                    0.999737      24.176220      65.978158       0.697491       0.417880      -1.061948       0.009633       0.010292      -0.047817       0.049851       0.039552       0.008052       0.033304      -0.026559      -0.058641      -0.043964      -0.019870       0.063834              7.333019       8.751045      -3.173054      -0.343369       6.507819      -0.802830       6.740193           0.000001
          237              C       6.380225      -1.870744      13.327560       0.153099      21.219876 0.30020504E+03  0.64411733E+04                                 6.652702                            5.793937       0.262550       2.117454                    0.999751      24.710692      68.121133       0.680767       0.419335      -1.061123      -0.013183       0.034296       0.039107       0.053660       0.049484      -0.020085      -0.009812       0.021814      -0.021300      -0.047797      -0.013407       0.061204              6.773297       6.388802      -1.984761       0.777961       6.663475       0.341563       7.267613          -0.000000
          238              C       2.404568       1.371339      11.050308       0.164745      21.901547 0.27614284E+03  0.58029124E+04                                 6.808285                            5.547191       0.200315       2.104333                    0.999738      24.175909      65.975221       0.697510       0.417872      -1.061961       0.006517       0.012531       0.047838       0.049880       0.039109      -0.028657      -0.018610      -0.029038      -0.058738      -0.043933      -0.019840       0.063773              7.332689       8.750991      -3.172652       0.642628       6.507111       0.591283       6.739965           0.000001
          239              C       0.956688      15.097146       6.289554       0.153125      21.225288 0.30035137E+03  0.64450342E+04                                 6.654385                            5.795967       0.262673       2.117492                    0.999750      24.710549      68.122352       0.680545       0.419424      -1.061076       0.020148      -0.039258      -0.030577       0.053685       0.031910      -0.024181      -0.015603       0.019162      -0.118128      -0.047673      -0.013533       0.061207              6.774934       5.726235      -1.451657       0.813931       6.243450       0.393932       8.355118          -0.000000
          240              C      -1.105821      16.124603       1.171584       0.164778      21.904155 0.27624279E+03  0.58054385E+04                                 6.809052                            5.548700       0.200406       2.104358                    0.999737      24.175493      65.972811       0.697331       0.417949      -1.061931       0.030976      -0.039048      -0.001950       0.049881       0.044124      -0.009926       0.007928       0.036186      -0.095587      -0.043993      -0.019784       0.063777              7.332985       5.110776      -1.451859       0.150515       5.895118      -0.107251      10.993061           0.000001
          241              C       3.890653      14.237782       1.994456       0.153092      21.226155 0.30038823E+03  0.64458861E+04                                 6.654373                            5.796413       0.262445       2.117415                    0.999751      24.710086      68.116674       0.680518       0.419437      -1.061091      -0.036731       0.033390       0.020412       0.053672      -0.013534       0.028719      -0.010588      -0.022184       0.149726      -0.047800      -0.013485       0.061285              6.774806       7.884534       0.673801      -1.294588       7.475416       0.483095       4.964467          -0.000000
          242              C      -0.491251      10.931853       3.166040       0.164768      21.901766 0.27614386E+03  0.58029872E+04                                 6.808501                            5.547250       0.200241       2.104310                    0.999737      24.176221      65.978166       0.697491       0.417880      -1.061948      -0.009633       0.046557       0.014995       0.049851      -0.012803       0.038279      -0.001794       0.034233       0.123734      -0.043964      -0.019870       0.063834              7.333022       8.751049       1.289134      -2.919645       7.377366      -0.300809       5.870652           0.000001
          243              C       3.446259      -3.861864      19.268403       0.153117      21.224051 0.30032646E+03  0.64443636E+04                                 6.653969                            5.795615       0.262601       2.117465                    0.999750      24.710486      68.121373       0.680586       0.419408      -1.061087       0.043717      -0.023518      -0.020422       0.053678      -0.003564       0.019656      -0.023431       0.034277       0.149774      -0.047758      -0.013545       0.061303              6.774486       7.098065       0.396289      -0.887304       8.261786       1.059135       4.963608          -0.000000
          244              C       1.789998      -9.095155      18.096819       0.164760      21.903259 0.27620178E+03  0.58044686E+04                                 6.808868                            5.548058       0.200309       2.104321                    0.999738      24.176657      65.979371       0.697402       0.417914      -1.061933       0.047159       0.006443      -0.014989       0.049901      -0.020753       0.014554      -0.035376      -0.010519       0.123803      -0.043955      -0.019855       0.063810              7.333045       6.720221       0.571216      -0.689554       9.408207       2.852292       5.870708           0.000001
          245              C       7.723968      14.377758       5.043550       0.153125      21.225266 0.30035056E+03  0.64450136E+04                                 6.654379                            5.795957       0.262672       2.117491                    0.999750      24.710558      68.122400       0.680546       0.419424      -1.061077      -0.020148       0.006852       0.049287       0.053685      -0.036896       0.015545      -0.029228       0.042762      -0.047326      -0.047673      -0.013534       0.061207              6.774930       5.726236       1.430714      -0.850229       7.486063       1.111327       7.112491          -0.000000
          246              C       9.786477      19.323794       6.712685       0.164778      21.904149 0.27624260E+03  0.58054335E+04                                 6.809050                            5.548698       0.200407       2.104359                    0.999737      24.175491      65.972803       0.697332       0.417948      -1.061931      -0.030976      -0.017835       0.034792       0.049881      -0.030658       0.033250      -0.008896       0.065328      -0.008162      -0.043993      -0.019784       0.063777              7.332984       5.110775       0.856271      -1.182096       9.811502       2.153822       7.076675           0.000001
          247              C       2.300431      -0.201174      16.219309       0.153099      21.219861 0.30020484E+03  0.64411679E+04                                 6.652697                            5.793934       0.262550       2.117454                    0.999751      24.710689      68.121123       0.680767       0.419335      -1.061123       0.013183      -0.016720      -0.049255       0.053660      -0.042135       0.032812      -0.004795       0.013124      -0.047370      -0.047797      -0.013407       0.061204              6.773291       6.388799       1.666102      -1.329887       6.820780       0.432381       7.110295          -0.000000
          248              C       6.276088       3.392010      14.550174       0.164746      21.901537 0.27614262E+03  0.58029066E+04                                 6.808283                            5.547188       0.200315       2.104333                    0.999738      24.175908      65.975217       0.697510       0.417872      -1.061961      -0.006517      -0.035164      -0.034771       0.049880      -0.044372       0.019541      -0.028309      -0.012238      -0.008338      -0.043933      -0.019840       0.063773              7.332687       8.750991       2.142837      -2.426303       6.169691       0.396476       7.077378           0.000001
          249              C      10.980871      -1.669420      12.978849       0.153125      21.225288 0.30035137E+03  0.64450343E+04                                 6.654385                            5.795968       0.262673       2.117492                    0.999750      24.710550      68.122354       0.680545       0.419424      -1.061076       0.013177       0.051040       0.010170       0.053685      -0.007285      -0.052860      -0.004949       0.030203       0.003919      -0.047673      -0.013533       0.061207              6.774935       6.391285       0.319946       2.108240       7.413028      -0.089367       6.520491          -0.000000
          250              C      14.956549      -2.020478      16.925236       0.164778      21.904158 0.27624273E+03  0.58054368E+04                                 6.809053                            5.548699       0.200406       2.104359                    0.999737      24.175492      65.972809       0.697331       0.417949      -1.061931      -0.006490       0.047706      -0.013045       0.049881       0.005325      -0.048166       0.009768       0.019972       0.088567      -0.043993      -0.019784       0.063777              7.332987       8.751023       1.028218       3.068461       7.193754       0.193766       6.054184           0.000001
          251              C      -0.956471      12.995521       9.929755       0.153099      21.219872 0.30020515E+03  0.64411761E+04                                 6.652701                            5.793938       0.262550       2.117454                    0.999751      24.710692      68.121134       0.680767       0.419335      -1.061123      -0.020159      -0.046084      -0.018690       0.053660       0.005061      -0.039683       0.013671       0.069895       0.034037      -0.047797      -0.013407       0.061204              6.773295       5.725583       0.021145       1.665291       8.164747      -0.716689       6.429554          -0.000000
          252              C       1.106016       9.077038      13.378591       0.164752      21.901483 0.27614178E+03  0.58028855E+04                                 6.808279                            5.547185       0.200312       2.104332                    0.999738      24.175857      65.975095       0.697509       0.417873      -1.061960      -0.030985      -0.021180      -0.032853       0.049880      -0.013421      -0.043164       0.016824       0.051723      -0.049059      -0.043934      -0.019842       0.063777              7.332683       5.109650       0.596422       1.332107       9.627366      -2.261420       7.261032           0.000001
          253              C      12.126658      -2.479684       8.284010       0.153092      21.226186 0.30038874E+03  0.64459011E+04                                 6.654387                            5.796424       0.262445       2.117415                    0.999751      24.710109      68.116809       0.680516       0.419438      -1.061090       0.043724       0.029428      -0.010146       0.053672      -0.015158      -0.012856       0.051609      -0.014338       0.003909      -0.047800      -0.013485       0.061285              6.774820       7.097376       0.570418       0.786003       6.706549      -1.957896       6.520534          -0.000000
          254              C      10.470412       1.151534       4.337623       0.164768      21.901757 0.27614372E+03  0.58029836E+04                                 6.808499                            5.547248       0.200241       2.104310                    0.999737      24.176221      65.978163       0.697491       0.417880      -1.061948       0.047105       0.009768       0.013071       0.049851      -0.002157      -0.025166       0.042255      -0.022247       0.088590      -0.043964      -0.019870       0.063834              7.333021       6.719726       0.311735       0.839263       9.225822      -2.958515       6.053513           0.000001
          255              C      -4.789745      15.706086      11.333104       0.153117      21.224042 0.30032628E+03  0.64443591E+04                                 6.653967                            5.795614       0.262600       2.117465                    0.999750      24.710486      68.121377       0.680586       0.419408      -1.061087      -0.036745      -0.034374       0.018695       0.053678      -0.018034      -0.026051       0.032985      -0.060743       0.034084      -0.047758      -0.013545       0.061303              6.774484       7.883404       0.783959       1.230811       6.010528      -1.329846       6.429521          -0.000000
          256              C      -9.171665      16.344408       7.884268       0.164760      21.903251 0.27620157E+03  0.58044634E+04                                 6.808867                            5.548056       0.200309       2.104321                    0.999738      24.176656      65.979370       0.697402       0.417914      -1.061933      -0.009645      -0.036286       0.032871       0.049901      -0.026669      -0.030218       0.035188      -0.023337      -0.049017      -0.043955      -0.019855       0.063810              7.333043       8.750519       1.883455       2.575820       5.987139      -0.502309       7.261473           0.000001
          257              C      16.404424       9.455073       6.289554       0.153117      21.224048 0.30032633E+03  0.64443602E+04                                 6.653968                            5.795614       0.262600       2.117465                    0.999750      24.710486      68.121375       0.680586       0.419408      -1.061087      -0.020160       0.039241      -0.030579       0.053678       0.031921       0.024276       0.015733       0.019167      -0.118161      -0.047758      -0.013545       0.061303              6.774486       5.725876      -1.451707      -0.813687       6.243081      -0.394214       8.354502          -0.000000
          258              C      18.466865       8.427520       1.171584       0.164760      21.903246 0.27620158E+03  0.58044636E+04                                 6.808866                            5.548056       0.200309       2.104321                    0.999738      24.176656      65.979369       0.697402       0.417914      -1.061933      -0.030996       0.039061      -0.001915       0.049901       0.044159       0.010012      -0.007805       0.036164      -0.095553      -0.043955      -0.019855       0.063810              7.333041       5.110360      -1.451943      -0.149506       5.894783       0.106150      10.993979           0.000001
          259              C      -6.380047       1.870996      13.327560       0.153092      21.226185 0.30038879E+03  0.64459023E+04                                 6.654386                            5.796424       0.262445       2.117415                    0.999751      24.710107      68.116800       0.680516       0.419438      -1.061090       0.013170      -0.034303       0.039123       0.053672       0.049492       0.020163       0.009927       0.021814      -0.021268      -0.047800      -0.013485       0.061285              6.774819       6.391446      -1.985939      -0.776091       6.666933      -0.342002       7.266078          -0.000000
          260              C      -2.404421      -1.371131      11.050308       0.164768      21.901756 0.27614378E+03  0.58029852E+04                                 6.808499                            5.547249       0.200241       2.104310                    0.999737      24.176222      65.978165       0.697491       0.417880      -1.061948      -0.006492      -0.012513       0.047817       0.049851       0.039109       0.028715       0.018692      -0.029062      -0.058641      -0.043964      -0.019870       0.063834              7.333018       8.751429      -3.172915      -0.642461       6.507431      -0.591339       6.740195           0.000001
          261              C      12.571131       6.884484       7.935299       0.153099      21.219863 0.30020487E+03  0.64411686E+04                                 6.652698                            5.793934       0.262550       2.117454                    0.999751      24.710689      68.121122       0.680767       0.419335      -1.061123      -0.036729       0.000997      -0.039107       0.053660       0.031632      -0.002556      -0.022207      -0.079171      -0.021300      -0.047797      -0.013407       0.061204              6.773292       7.880437      -1.457391       0.062711       5.171831       0.847323       7.267608          -0.000000
          262              C       8.189257       9.552091      10.212551       0.164752      21.901503 0.27614212E+03  0.58028949E+04                                 6.808285                            5.547190       0.200309       2.104331                    0.999738      24.175865      65.975138       0.697508       0.417873      -1.061960      -0.009641      -0.010315      -0.047839       0.049879       0.039544      -0.007993      -0.033223      -0.026587      -0.058748      -0.043935      -0.019842       0.063777              7.332689       8.750543      -3.172809       0.343263       6.507557       0.802967       6.739966           0.000001
          263              C      -5.234197       6.341949      14.973305       0.153125      21.225267 0.30035062E+03  0.64450152E+04                                 6.654380                            5.795958       0.262672       2.117491                    0.999750      24.710558      68.122401       0.680546       0.419424      -1.061076       0.043729      -0.005910       0.030578       0.053685       0.018797      -0.006650      -0.027999      -0.055016      -0.118128      -0.047673      -0.013534       0.061207              6.774931       7.098409      -0.966538       0.100084       4.871282       0.898693       8.355101          -0.000000
          264              C      -6.890390       7.944022      20.091275       0.164778      21.904152 0.27624269E+03  0.58054358E+04                                 6.809051                            5.548699       0.200407       2.104359                    0.999737      24.175490      65.972801       0.697331       0.417949      -1.061931       0.047141      -0.016189       0.001950       0.049881       0.022947       0.010784      -0.006716      -0.083612      -0.095587      -0.043993      -0.019784       0.063777              7.332986       6.720506      -0.882738      -0.151292       4.285381       0.106158      10.993071           0.000001
          265              C      10.626685       6.594740       4.869195       0.496465      24.067862 0.26136368E+03  0.54675785E+04                                 7.512517                            5.656093       0.105342       2.078830                    0.999600      23.236151      65.204655       0.637877       0.459007      -1.027792      -0.062372       0.002036      -0.052118       0.081306       0.053162      -0.013507      -0.046763      -0.135333      -0.145066      -0.064400      -0.059546       0.123946              8.825834       9.446435      -2.646986      -2.493977       6.178292       2.570214      10.852776           0.000000
          266              C      11.756888       6.495313       5.849413       0.234730      24.840185 0.33996772E+03  0.75236368E+04                                 7.524271                            6.299935       0.089242       2.060799                    0.999356      24.783481      69.355201       0.632194       0.437790      -1.049908       0.053831      -0.007208       0.048134       0.072571       0.051242      -0.025973      -0.039226      -0.136129      -0.141641      -0.072385      -0.048743       0.121127              7.951811       9.000900      -1.914113      -0.060208       5.286563       1.405753       9.567970           0.000000
          267              C      -6.005038      -0.058770      16.393664       0.496455      24.067528 0.26135836E+03  0.54674422E+04                                 7.512398                            5.656006       0.105376       2.078838                    0.999600      23.236188      65.204714       0.637887       0.459002      -1.027794       0.022716      -0.058125       0.052101       0.081296       0.083865       0.039674       0.028444       0.038436      -0.145074      -0.064393      -0.059618       0.124011              8.825648       8.204935      -3.085882      -3.254304       7.419464       1.494717      10.852547           0.000000
          268              C      -6.475521       0.973636      15.413446       0.234709      24.839472 0.33996355E+03  0.75234868E+04                                 7.523954                            6.299801       0.089447       2.060863                    0.999356      24.783274      69.353308       0.632218       0.437777      -1.049921      -0.024736       0.048355      -0.048147       0.072582       0.082655       0.028423       0.037680       0.041494      -0.141746      -0.072467      -0.048771       0.121238              7.951414       6.902206      -2.656088      -1.345172       7.384798      -0.411697       9.567238           0.000000
          269              C      14.685694      12.335021       4.869195       0.496455      24.067526 0.26135830E+03  0.54674409E+04                                 7.512398                            5.656006       0.105376       2.078838                    0.999600      23.236192      65.204741       0.637887       0.459002      -1.027794      -0.022716       0.058125      -0.052101       0.081296       0.083865       0.039674       0.028444       0.038436      -0.145074      -0.064393      -0.059618       0.124011              8.825650       8.204938      -3.085883      -3.254306       7.419463       1.494717      10.852550           0.000000
          270              C      15.156177      11.302615       5.849413       0.234709      24.839475 0.33996350E+03  0.75234854E+04                                 7.523955                            6.299800       0.089447       2.060863                    0.999356      24.783272      69.353299       0.632218       0.437777      -1.049921       0.024736      -0.048355       0.048147       0.072582       0.082655       0.028423       0.037680       0.041494      -0.141746      -0.072467      -0.048771       0.121238              7.951416       6.902206      -2.656087      -1.345173       7.384797      -0.411698       9.567244           0.000000
          271              C      -1.946029       5.681511      16.393664       0.496465      24.067862 0.26136364E+03  0.54675777E+04                                 7.512518                            5.656093       0.105341       2.078829                    0.999600      23.236156      65.204685       0.637877       0.459007      -1.027791       0.062372      -0.002036       0.052118       0.081306       0.053162      -0.013507      -0.046763      -0.135334      -0.145066      -0.064400      -0.059546       0.123946              8.825836       9.446439      -2.646987      -2.493979       6.178292       2.570213      10.852778           0.000000
          272              C      -3.076232       5.780938      15.413446       0.234730      24.840188 0.33996767E+03  0.75236354E+04                                 7.524272                            6.299934       0.089242       2.060800                    0.999356      24.783479      69.355193       0.632194       0.437790      -1.049908      -0.053831       0.007208      -0.048134       0.072571       0.051242      -0.025973      -0.039226      -0.136129      -0.141641      -0.072385      -0.048743       0.121127              7.951813       9.000906      -1.914115      -0.060209       5.286563       1.405752       9.567970           0.000000
          273              C      -6.734168      13.195650      13.117058       0.496455      24.067543 0.26135847E+03  0.54674448E+04                                 7.512401                            5.656008       0.105376       2.078838                    0.999600      23.236187      65.204712       0.637887       0.459002      -1.027794      -0.062368      -0.046144       0.024288       0.081296      -0.038278      -0.039180       0.084224      -0.070637       0.048795      -0.064393      -0.059618       0.124011              8.825655       9.446505      -0.836464       3.539367       7.458291      -3.309070       9.572169           0.000000
          274              C      -5.603970      14.094253      12.713063       0.234709      24.839485 0.33996394E+03  0.75234972E+04                                 7.523957                            6.299804       0.089447       2.060863                    0.999356      24.783275      69.353309       0.632218       0.437777      -1.049921       0.053861       0.045279      -0.017804       0.072582      -0.048108      -0.031298       0.079932      -0.065886       0.068933      -0.072467      -0.048771       0.121238              7.951417       9.000587       0.904945       1.687816       7.279805      -2.556432       7.573858           0.000000
          275              C      11.355882       1.950788      13.117058       0.496465      24.067877 0.26136388E+03  0.54675836E+04                                 7.512521                            5.656095       0.105342       2.078830                    0.999600      23.236150      65.204653       0.637877       0.459007      -1.027792       0.022724       0.074189       0.024295       0.081306      -0.007559      -0.092376       0.009010       0.103091       0.048895      -0.064400      -0.059546       0.123946              8.825840       8.204945      -1.275321       4.299756       8.699843      -2.233858       9.572730           0.000000
          276              C      10.885392       0.585687      12.713063       0.234730      24.840179 0.33996760E+03  0.75236336E+04                                 7.524270                            6.299934       0.089242       2.060799                    0.999356      24.783481      69.355202       0.632194       0.437790      -1.049908      -0.024756      -0.065848      -0.017824       0.072571      -0.016702      -0.085654       0.003012       0.111765       0.068943      -0.072385      -0.048743       0.121127              7.951811       6.902670       0.163067       2.973150       9.378479      -0.739012       7.574283           0.000000
          277              C      -2.675226      10.325463       8.145801       0.496465      24.067878 0.26136389E+03  0.54675838E+04                                 7.512521                            5.656095       0.105342       2.078830                    0.999600      23.236150      65.204651       0.637877       0.459007      -1.027792      -0.022724      -0.074189      -0.024295       0.081306      -0.007559      -0.092376       0.009010       0.103091       0.048895      -0.064400      -0.059546       0.123946              8.825840       8.204946      -1.275322       4.299757       8.699843      -2.233858       9.572730           0.000000
          278              C      -2.204736      11.690564       8.549796       0.234730      24.840181 0.33996762E+03  0.75236342E+04                                 7.524270                            6.299934       0.089242       2.060799                    0.999356      24.783482      69.355202       0.632194       0.437790      -1.049908       0.024756       0.065848       0.017824       0.072571      -0.016702      -0.085654       0.003012       0.111765       0.068943      -0.072385      -0.048743       0.121127              7.951811       6.902670       0.163066       2.973150       9.378479      -0.739012       7.574283           0.000000
          279              C      15.414824      -0.919399       8.145801       0.496455      24.067544 0.26135849E+03  0.54674452E+04                                 7.512401                            5.656008       0.105376       2.078838                    0.999600      23.236188      65.204714       0.637887       0.459002      -1.027794       0.062368       0.046144      -0.024288       0.081296      -0.038278      -0.039180       0.084224      -0.070637       0.048795      -0.064393      -0.059618       0.124011              8.825655       9.446505      -0.836464       3.539366       7.458291      -3.309070       9.572168           0.000000
          280              C      14.284626      -1.818002       8.549796       0.234709      24.839485 0.33996394E+03  0.75234972E+04                                 7.523957                            6.299805       0.089447       2.060863                    0.999356      24.783275      69.353311       0.632218       0.437777      -1.049921      -0.053861      -0.045279       0.017804       0.072582      -0.048108      -0.031298       0.079932      -0.065886       0.068933      -0.072467      -0.048771       0.121238              7.951417       9.000588       0.904944       1.687816       7.279805      -2.556432       7.573858           0.000000
          281              C       1.946248      17.037961       3.276607       0.496455      24.067526 0.26135831E+03  0.54674408E+04                                 7.512397                            5.656006       0.105376       2.078838                    0.999600      23.236187      65.204711       0.637887       0.459002      -1.027794      -0.062373       0.044100       0.027818       0.081296      -0.014803       0.052826      -0.037262       0.010434       0.292185      -0.064393      -0.059618       0.124011              8.825649       9.446321       3.483351      -1.045399      11.909592       0.739056       5.121034           0.000000
          282              C       3.076438      16.238785       2.700383       0.234709      24.839484 0.33996379E+03  0.75234934E+04                                 7.523957                            6.299803       0.089447       2.060863                    0.999356      24.783277      69.353320       0.632218       0.437777      -1.049921       0.053834      -0.038095      -0.030311       0.072582      -0.003063       0.057407      -0.040492       0.002129       0.273173      -0.072467      -0.048771       0.121238              7.951417       9.000628       1.009251      -1.627636       9.714220       1.150881       5.139403           0.000000
          283              C       2.675399      -1.891617      13.014996       0.496465      24.067869 0.26136380E+03  0.54675815E+04                                 7.512519                            5.656094       0.105342       2.078830                    0.999600      23.236151      65.204655       0.637877       0.459007      -1.027792       0.022710      -0.016073      -0.076397       0.081306      -0.076222       0.052849      -0.037248       0.053893      -0.098683      -0.064400      -0.059546       0.123946              8.825836       8.205125       4.361428      -1.045192      11.288877       0.739263       6.983506           0.000000
          284              C       2.204929      -1.558923      14.399208       0.234730      24.840185 0.33996771E+03  0.75236366E+04                                 7.524271                            6.299934       0.089242       2.060799                    0.999356      24.783481      69.355199       0.632194       0.437790      -1.049908      -0.024739       0.017511       0.065939       0.072571      -0.065847       0.057403      -0.040471       0.046501      -0.126531      -0.072385      -0.048743       0.121127              7.951811       6.902339       2.493184      -1.627525       8.665637       1.151104       8.287457           0.000000
          285              C       6.005257      14.167868       8.247863       0.496465      24.067866 0.26136374E+03  0.54675803E+04                                 7.512520                            5.656094       0.105341       2.078829                    0.999600      23.236155      65.204684       0.637877       0.459007      -1.027791      -0.022710       0.016073       0.076397       0.081306      -0.076222       0.052849      -0.037248       0.053893      -0.098683      -0.064400      -0.059546       0.123946              8.825838       8.205126       4.361429      -1.045193      11.288880       0.739262       6.983507           0.000000
          286              C       6.475727      13.835174       6.863651       0.234730      24.840188 0.33996766E+03  0.75236352E+04                                 7.524272                            6.299934       0.089242       2.060800                    0.999356      24.783479      69.355192       0.632194       0.437790      -1.049908       0.024739      -0.017511      -0.065939       0.072571      -0.065847       0.057403      -0.040471       0.046501      -0.126531      -0.072385      -0.048743       0.121127              7.951812       6.902341       2.493185      -1.627529       8.665638       1.151101       8.287458           0.000000
          287              C       6.734408      -4.761710      17.986252       0.496455      24.067525 0.26135826E+03  0.54674400E+04                                 7.512398                            5.656006       0.105376       2.078838                    0.999600      23.236192      65.204741       0.637887       0.459002      -1.027793       0.062373      -0.044100      -0.027818       0.081296      -0.014803       0.052826      -0.037262       0.010434       0.292185      -0.064393      -0.059618       0.124011              8.825651       9.446321       3.483352      -1.045399      11.909597       0.739056       5.121035           0.000000
          288              C       5.604218      -3.962534      18.562476       0.234709      24.839488 0.33996374E+03  0.75234920E+04                                 7.523958                            6.299803       0.089447       2.060863                    0.999356      24.783275      69.353311       0.632218       0.437777      -1.049921      -0.053834       0.038095       0.030311       0.072582      -0.003063       0.057407      -0.040492       0.002129       0.273173      -0.072467      -0.048771       0.121238              7.951419       9.000626       1.009251      -1.627636       9.714226       1.150883       5.139404           0.000000
          289              C       6.005257       0.059080      16.393664       0.496465      24.067865 0.26136369E+03  0.54675792E+04                                 7.512519                            5.656093       0.105341       2.078829                    0.999600      23.236156      65.204685       0.637877       0.459007      -1.027791      -0.022710       0.058126       0.052118       0.081306       0.083879      -0.039586      -0.028322       0.038432      -0.145066      -0.064400      -0.059546       0.123946              8.825837       8.205127      -3.085850       3.254539       7.419604      -1.494620      10.852780           0.000000
          290              C       6.475727      -0.973345      15.413446       0.234730      24.840182 0.33996748E+03  0.75236303E+04                                 7.524270                            6.299932       0.089242       2.060800                    0.999356      24.783479      69.355192       0.632194       0.437790      -1.049908       0.024739      -0.048350      -0.048134       0.072571       0.082636      -0.028325      -0.037563       0.041464      -0.141641      -0.072385      -0.048743       0.121127              7.951811       6.902339      -2.656057       1.345425       7.385123       0.411816       9.567972           0.000000
          291              C       6.734408      17.957453       4.869195       0.496455      24.067524 0.26135827E+03  0.54674401E+04                                 7.512398                            5.656006       0.105376       2.078838                    0.999600      23.236192      65.204742       0.637887       0.459002      -1.027793       0.062373      -0.002042      -0.052101       0.081296       0.053150       0.013593       0.046887      -0.135319      -0.145074      -0.064393      -0.059618       0.124011              8.825650       9.446317      -2.646995       2.493994       6.178087      -2.569962      10.852547           0.000000
          292              C       5.604218      18.056898       5.849413       0.234709      24.839484 0.33996371E+03  0.75234909E+04                                 7.523957                            6.299802       0.089447       2.060863                    0.999356      24.783275      69.353311       0.632218       0.437777      -1.049921      -0.053834       0.007204       0.048147       0.072582       0.051248       0.026051       0.039357      -0.136177      -0.141746      -0.072467      -0.048771       0.121238              7.951418       9.000622      -1.914197       0.060235       5.286388      -1.405475       9.567242           0.000000
          293              C       1.946248      -5.681202      16.393664       0.496455      24.067526 0.26135834E+03  0.54674414E+04                                 7.512397                            5.656006       0.105376       2.078838                    0.999600      23.236188      65.204714       0.637887       0.459002      -1.027794      -0.062373       0.002042       0.052101       0.081296       0.053150       0.013593       0.046887      -0.135319      -0.145074      -0.064393      -0.059618       0.124011              8.825648       9.446317      -2.646994       2.493993       6.178084      -2.569960      10.852544           0.000000
          294              C       3.076438      -5.780647      15.413446       0.234709      24.839481 0.33996375E+03  0.75234923E+04                                 7.523956                            6.299803       0.089447       2.060863                    0.999356      24.783277      69.353320       0.632218       0.437777      -1.049921       0.053834      -0.007204      -0.048147       0.072582       0.051248       0.026051       0.039357      -0.136177      -0.141746      -0.072467      -0.048771       0.121238              7.951416       9.000624      -1.914197       0.060236       5.286388      -1.405473       9.567237           0.000000
          295              C       2.675399      12.217171       4.869195       0.496465      24.067866 0.26136374E+03  0.54675800E+04                                 7.512518                            5.656093       0.105342       2.078830                    0.999600      23.236151      65.204655       0.637877       0.459007      -1.027792       0.022710      -0.058126      -0.052118       0.081306       0.083879      -0.039586      -0.028322       0.038432      -0.145066      -0.064400      -0.059546       0.123946              8.825835       8.205126      -3.085848       3.254539       7.419601      -1.494618      10.852778           0.000000
          296              C       2.204929      13.249596       5.849413       0.234730      24.840179 0.33996753E+03  0.75236317E+04                                 7.524269                            6.299933       0.089242       2.060799                    0.999356      24.783481      69.355200       0.632194       0.437790      -1.049908      -0.024739       0.048350       0.048134       0.072571       0.082636      -0.028325      -0.037563       0.041464      -0.141641      -0.072385      -0.048743       0.121127              7.951810       6.902336      -2.656054       1.345425       7.385120       0.411817       9.567973           0.000000
          297              C      -6.005038      14.226792       8.145801       0.496455      24.067538 0.26135837E+03  0.54674423E+04                                 7.512400                            5.656006       0.105376       2.078838                    0.999600      23.236188      65.204714       0.637887       0.459002      -1.027794       0.022716       0.074183      -0.024288       0.081296      -0.007573       0.092467      -0.008865       0.103059       0.048795      -0.064393      -0.059618       0.124011              8.825653       8.204941      -1.275416      -4.299599       8.699853       2.233940       9.572165           0.000000
          298              C      -6.475521      12.861699       8.549796       0.234709      24.839481 0.33996379E+03  0.75234932E+04                                 7.523956                            6.299803       0.089447       2.060863                    0.999356      24.783275      69.353309       0.632218       0.437777      -1.049921      -0.024736      -0.065873       0.017804       0.072582      -0.016712       0.085793      -0.002864       0.111720       0.068933      -0.072467      -0.048771       0.121238              7.951416       6.902211       0.163066      -2.972830       9.378180       0.739154       7.573857           0.000000
          299              C      10.626685       0.919553       8.145801       0.496465      24.067875 0.26136379E+03  0.54675814E+04                                 7.512520                            5.656094       0.105342       2.078830                    0.999600      23.236150      65.204652       0.637877       0.459007      -1.027792      -0.062372      -0.046154      -0.024295       0.081306      -0.038278       0.039287      -0.084090      -0.070680       0.048895      -0.064400      -0.059546       0.123946              8.825839       9.446437      -0.836392      -3.539340       7.458352       3.309243       9.572728           0.000000
          300              C      11.756888       1.818164       8.549796       0.234730      24.840189 0.33996776E+03  0.75236380E+04                                 7.524272                            6.299935       0.089242       2.060799                    0.999356      24.783481      69.355201       0.632194       0.437790      -1.049908       0.053831       0.045289       0.017824       0.072571      -0.048114       0.031391      -0.079752      -0.065934       0.068943      -0.072385      -0.048743       0.121127              7.951813       9.000904       0.904899      -1.687783       7.280252       2.556783       7.574282           0.000000
          301              C      -1.946029      11.356698      13.117058       0.496465      24.067875 0.26136380E+03  0.54675815E+04                                 7.512520                            5.656094       0.105342       2.078830                    0.999600      23.236150      65.204651       0.637877       0.459007      -1.027792       0.062372       0.046154       0.024295       0.081306      -0.038278       0.039287      -0.084090      -0.070680       0.048895      -0.064400      -0.059546       0.123946              8.825839       9.446437      -0.836391      -3.539340       7.458351       3.309243       9.572727           0.000000
          302              C      -3.076232      10.458087      12.713063       0.234730      24.840189 0.33996776E+03  0.75236379E+04                                 7.524272                            6.299935       0.089242       2.060799                    0.999356      24.783481      69.355201       0.632194       0.437790      -1.049908      -0.053831      -0.045289      -0.017824       0.072571      -0.048114       0.031391      -0.079752      -0.065934       0.068943      -0.072385      -0.048743       0.121127              7.951812       9.000904       0.904900      -1.687783       7.280251       2.556783       7.574282           0.000000
          303              C      14.685694      -1.950541      13.117058       0.496455      24.067537 0.26135836E+03  0.54674419E+04                                 7.512399                            5.656006       0.105376       2.078838                    0.999600      23.236187      65.204711       0.637887       0.459002      -1.027794      -0.022716      -0.074183       0.024288       0.081296      -0.007573       0.092467      -0.008865       0.103059       0.048795      -0.064393      -0.059618       0.124011              8.825653       8.204940      -1.275416      -4.299598       8.699854       2.233940       9.572165           0.000000
          304              C      15.156177      -0.585448      12.713063       0.234709      24.839482 0.33996379E+03  0.75234932E+04                                 7.523956                            6.299803       0.089447       2.060863                    0.999356      24.783275      69.353308       0.632218       0.437777      -1.049921       0.024736       0.065873      -0.017804       0.072582      -0.016712       0.085793      -0.002864       0.111720       0.068933      -0.072467      -0.048771       0.121238              7.951416       6.902210       0.163066      -2.972830       9.378180       0.739155       7.573858           0.000000
          305              C      -6.734168       4.762050      17.986252       0.496455      24.067533 0.26135830E+03  0.54674408E+04                                 7.512400                            5.656007       0.105376       2.078838                    0.999600      23.236192      65.204741       0.637887       0.459002      -1.027793      -0.062368       0.044106      -0.027818       0.081296      -0.014792      -0.052740       0.037384       0.010493       0.292185      -0.064393      -0.059618       0.124011              8.825654       9.446506       3.483425       1.045251      11.909421      -0.739262       5.121035           0.000000
          306              C      -5.603970       3.962884      18.562476       0.234709      24.839482 0.33996383E+03  0.75234940E+04                                 7.523956                            6.299803       0.089447       2.060863                    0.999356      24.783273      69.353300       0.632218       0.437777      -1.049921       0.053861      -0.038058       0.030311       0.072582      -0.003051      -0.057312       0.040627       0.002194       0.273172      -0.072467      -0.048771       0.121238              7.951416       9.000587       1.009237       1.627602       9.714259      -1.150928       5.139403           0.000000
          307              C      11.355882      10.384389       8.247863       0.496465      24.067869 0.26136378E+03  0.54675813E+04                                 7.512520                            5.656095       0.105341       2.078829                    0.999600      23.236155      65.204682       0.637877       0.459007      -1.027791       0.022724      -0.016054       0.076397       0.081306      -0.076221      -0.052734       0.037411       0.053899      -0.098683      -0.064400      -0.059547       0.123946              8.825838       8.204944       4.361365       1.045377      11.289066      -0.739002       6.983504           0.000000
          308              C      10.885392      10.717057       6.863651       0.234730      24.840190 0.33996768E+03  0.75236358E+04                                 7.524272                            6.299934       0.089242       2.060800                    0.999356      24.783479      69.355191       0.632194       0.437790      -1.049908      -0.024756       0.017487      -0.065939       0.072571      -0.065829      -0.057291       0.040630       0.046607      -0.126531      -0.072385      -0.048743       0.121127              7.951813       6.902669       2.493302       1.627774       8.665314      -1.150753       8.287455           0.000000
          309              C      -2.675226       1.891862      13.014996       0.496465      24.067870 0.26136383E+03  0.54675821E+04                                 7.512519                            5.656094       0.105342       2.078830                    0.999600      23.236150      65.204651       0.637877       0.459007      -1.027792      -0.022724       0.016054      -0.076397       0.081306      -0.076221      -0.052734       0.037411       0.053899      -0.098683      -0.064400      -0.059546       0.123946              8.825837       8.204942       4.361364       1.045378      11.289064      -0.738999       6.983503           0.000000
          310              C      -2.204736       1.559194      14.399208       0.234730      24.840187 0.33996773E+03  0.75236372E+04                                 7.524271                            6.299935       0.089242       2.060800                    0.999356      24.783481      69.355199       0.632194       0.437790      -1.049908       0.024756      -0.017487       0.065939       0.072571      -0.065829      -0.057290       0.040630       0.046607      -0.126531      -0.072385      -0.048743       0.121127              7.951812       6.902670       2.493302       1.627775       8.665311      -1.150749       8.287454           0.000000
          311              C      15.414824       7.514201       3.276607       0.496455      24.067533 0.26135833E+03  0.54674414E+04                                 7.512399                            5.656007       0.105376       2.078838                    0.999600      23.236187      65.204713       0.637887       0.459002      -1.027794       0.062368      -0.044106       0.027818       0.081296      -0.014792      -0.052740       0.037384       0.010493       0.292185      -0.064393      -0.059618       0.124011              8.825652       9.446502       3.483423       1.045251      11.909420      -0.739261       5.121034           0.000000
          312              C      14.284626       8.313367       2.700383       0.234709      24.839477 0.33996385E+03  0.75234948E+04                                 7.523956                            6.299804       0.089447       2.060863                    0.999356      24.783274      69.353308       0.632218       0.437777      -1.049921      -0.053861       0.038058      -0.030311       0.072582      -0.003051      -0.057312       0.040627       0.002194       0.273172      -0.072467      -0.048771       0.121238              7.951415       9.000582       1.009235       1.627600       9.714261      -1.150929       5.139402           0.000000
          313              C      12.256868       9.747200       1.722292      -0.207442      27.753867 0.42969093E+03  0.99895930E+04                                 7.713937                            6.776066       0.429650       2.107779                    0.999753      28.799119      80.138057       0.657482       0.400710      -1.083398      -0.000807       0.000557      -0.001851       0.002095      -0.003585       0.011986      -0.008383       0.002541      -0.046130      -0.021802       0.003885       0.017917              7.927015       8.736435       0.239773       1.338625       8.905429      -0.946463       6.139181          -0.000001
          314              C      -3.576212       2.529051      19.540567      -0.207442      27.753819 0.42968975E+03  0.99895558E+04                                 7.713918                            6.776047       0.429653       2.107780                    0.999753      28.799086      80.137843       0.657485       0.400709      -1.083399       0.000807      -0.000553       0.001854       0.002096      -0.003585       0.011986      -0.008383       0.002540      -0.046130      -0.021802       0.003885       0.017917              7.926996       8.736413       0.239780       1.338621       8.905412      -0.946460       6.139162          -0.000001
          315              C      10.086775      11.281732       4.380149      -0.207448      27.756284 0.42974281E+03  0.99910573E+04                                 7.714494                            6.776540       0.429680       2.107779                    0.999753      28.799277      80.138395       0.657453       0.400718      -1.083398      -0.001509       0.001068      -0.000966       0.002086       0.009129       0.011995      -0.008393      -0.006463       0.034799      -0.021885       0.003884       0.018001              7.927575       7.118746       1.385419       1.337961       8.098317      -0.946391       8.565663          -0.000001
          316              C      -1.406119       0.994519      16.882710      -0.207448      27.756334 0.42974402E+03  0.99910955E+04                                 7.714514                            6.776560       0.429677       2.107778                    0.999753      28.799310      80.138608       0.657450       0.400719      -1.083397       0.001509      -0.001064       0.000968       0.002085       0.009130       0.011995      -0.008394      -0.006462       0.034799      -0.021885       0.003885       0.018001              7.927595       7.118763       1.385416       1.337964       8.098333      -0.946394       8.565690          -0.000001
          317              C      -5.104000       8.894111      11.960358      -0.207448      27.756279 0.42974276E+03  0.99910558E+04                                 7.714492                            6.776540       0.429680       2.107778                    0.999753      28.799278      80.138396       0.657453       0.400718      -1.083398      -0.000789      -0.001879       0.000442       0.002086       0.012184      -0.002807       0.013755       0.011625      -0.018884      -0.021885       0.003884       0.018001              7.927573       8.736676       1.038039      -0.878274       7.650497       1.671619       7.395548          -0.000001
          318              C      13.784656       3.382140       9.302501      -0.207448      27.756280 0.42974278E+03  0.99910564E+04                                 7.714493                            6.776540       0.429680       2.107778                    0.999753      28.799278      80.138396       0.657453       0.400718      -1.083398       0.000789       0.001879      -0.000442       0.002086       0.012184      -0.002807       0.013755       0.011624      -0.018884      -0.021885       0.003884       0.018001              7.927574       8.736676       1.038038      -0.878273       7.650498       1.671619       7.395548          -0.000001
          319              C      -7.274129      10.428593       9.302501      -0.207442      27.753807 0.42968969E+03  0.99895538E+04                                 7.713914                            6.776046       0.429652       2.107780                    0.999753      28.799088      80.137847       0.657485       0.400709      -1.083399      -0.001505      -0.001388      -0.000448       0.002096       0.005814      -0.013812      -0.001820      -0.024345      -0.018869      -0.021802       0.003885       0.017917              7.926992       7.117718       0.467117      -1.867792       9.269046       0.269789       7.394212          -0.000001
          320              C      15.954785       1.847658      11.960358      -0.207442      27.753808 0.42968970E+03  0.99895540E+04                                 7.713914                            6.776046       0.429652       2.107780                    0.999753      28.799088      80.137846       0.657485       0.400709      -1.083399       0.001505       0.001388       0.000448       0.002096       0.005814      -0.013812      -0.001820      -0.024345      -0.018869      -0.021802       0.003885       0.017917              7.926992       7.117718       0.467117      -1.867792       9.269046       0.269789       7.394212          -0.000001
          321              C       3.576473      18.187040       7.580209      -0.207442      27.753814 0.42968977E+03  0.99895563E+04                                 7.713917                            6.776048       0.429653       2.107780                    0.999753      28.799086      80.137845       0.657485       0.400709      -1.083399      -0.000791       0.001317       0.001426       0.002096      -0.008511      -0.009056      -0.005186       0.026248       0.025017      -0.021802       0.003885       0.017917              7.926995       8.735923      -1.279011      -0.461749       6.011067      -0.724712       9.033994          -0.000001
          322              C       5.104183      -5.910789      13.682650      -0.207442      27.753862 0.42969095E+03  0.99895936E+04                                 7.713937                            6.776066       0.429650       2.107779                    0.999753      28.799119      80.138058       0.657482       0.400710      -1.083398       0.000794      -0.001316      -0.001424       0.002095      -0.008512      -0.009056      -0.005186       0.026247       0.025019      -0.021802       0.003885       0.017917              7.927014       8.735945      -1.279010      -0.461757       6.011083      -0.724709       9.034016          -0.000001
          323              C       1.406345      15.118028       7.580209      -0.207448      27.756324 0.42974370E+03  0.99910865E+04                                 7.714512                            6.776557       0.429677       2.107778                    0.999753      28.799310      80.138610       0.657450       0.400719      -1.083397      -0.001506       0.000304       0.001409       0.002085      -0.014882       0.001952       0.010393      -0.009710       0.025019      -0.021885       0.003885       0.018001              7.927594       7.118711      -1.851657       0.530680       7.629631       0.675357       9.034439          -0.000001
          324              C       7.274311      -2.841777      13.682650      -0.207448      27.756277 0.42974253E+03  0.99910494E+04                                 7.714493                            6.776538       0.429680       2.107779                    0.999753      28.799278      80.138398       0.657453       0.400718      -1.083398       0.001510      -0.000303      -0.001406       0.002086      -0.014881       0.001953       0.010394      -0.009710       0.025019      -0.021885       0.003884       0.018001              7.927574       7.118692      -1.851655       0.530685       7.629610       0.675350       9.034420          -0.000001
          325              C       3.576473      -2.528682      19.540567      -0.207442      27.753826 0.42969018E+03  0.99895679E+04                                 7.713919                            6.776051       0.429653       2.107780                    0.999753      28.799087      80.137847       0.657485       0.400709      -1.083399      -0.000791       0.000576       0.001854       0.002096      -0.003587      -0.011899       0.008506       0.002532      -0.046130      -0.021802       0.003885       0.017917              7.926997       8.735924       0.239605      -1.338533       8.905901       0.946582       6.139165          -0.000001
          326              C       5.104183      14.804933       1.722292      -0.207442      27.753873 0.42969133E+03  0.99896044E+04                                 7.713939                            6.776070       0.429650       2.107779                    0.999753      28.799119      80.138058       0.657482       0.400710      -1.083398       0.000794      -0.000575      -0.001851       0.002095      -0.003587      -0.011899       0.008506       0.002530      -0.046130      -0.021802       0.003885       0.017917              7.927016       8.735945       0.239599      -1.338537       8.905918       0.946586       6.139184          -0.000001
          327              C       1.406345      -0.994201      16.882710      -0.207448      27.756336 0.42974389E+03  0.99910919E+04                                 7.714514                            6.776559       0.429677       2.107778                    0.999753      28.799310      80.138610       0.657450       0.400719      -1.083397      -0.001506       0.001068       0.000968       0.002085       0.009132      -0.011912       0.008511      -0.006450       0.034799      -0.021885       0.003885       0.018001              7.927596       7.118714       1.385401      -1.338256       8.098383       0.945981       8.565691          -0.000001
          328              C       7.274311      13.270452       4.380149      -0.207448      27.756286 0.42974268E+03  0.99910538E+04                                 7.714494                            6.776539       0.429680       2.107779                    0.999753      28.799277      80.138398       0.657453       0.400718      -1.083398       0.001510      -0.001067      -0.000966       0.002086       0.009132      -0.011911       0.008512      -0.006449       0.034799      -0.021885       0.003884       0.018001              7.927576       7.118696       1.385404      -1.338252       8.098368       0.945978       8.565664          -0.000001
          329              C      -1.406119      14.123684       9.302501      -0.207448      27.756275 0.42974267E+03  0.99910535E+04                                 7.714492                            6.776539       0.429680       2.107778                    0.999753      28.799278      80.138398       0.657453       0.400718      -1.083398       0.001509       0.001370      -0.000442       0.002086       0.005824       0.013904       0.001938      -0.024358      -0.018884      -0.021885       0.003884       0.018001              7.927573       7.118740       0.466021       1.868776       9.268430      -0.270842       7.395549          -0.000001
          330              C      10.086775      -1.847433      11.960358      -0.207448      27.756275 0.42974266E+03  0.99910532E+04                                 7.714492                            6.776539       0.429680       2.107778                    0.999753      28.799278      80.138397       0.657453       0.400718      -1.083398      -0.001509      -0.001370       0.000442       0.002086       0.005824       0.013904       0.001938      -0.024358      -0.018884      -0.021885       0.003884       0.018001              7.927573       7.118739       0.466021       1.868775       9.268429      -0.270843       7.395549          -0.000001
          331              C      -3.576212      15.658215      11.960358      -0.207442      27.753817 0.42968984E+03  0.99895583E+04                                 7.713916                            6.776047       0.429652       2.107780                    0.999753      28.799089      80.137850       0.657485       0.400709      -1.083399       0.000807       0.001882       0.000448       0.002096       0.012173       0.002888      -0.013629       0.011627      -0.018869      -0.021802       0.003885       0.017917              7.926994       8.736414       1.039405       0.876950       7.650352      -1.671048       7.394215          -0.000001
          332              C      12.256868      -3.381964       9.302501      -0.207442      27.753816 0.42968983E+03  0.99895578E+04                                 7.713916                            6.776047       0.429652       2.107780                    0.999753      28.799089      80.137849       0.657485       0.400709      -1.083399      -0.000807      -0.001882      -0.000448       0.002096       0.012173       0.002888      -0.013629       0.011627      -0.018869      -0.021802       0.003885       0.017917              7.926993       8.736413       1.039405       0.876950       7.650352      -1.671049       7.394214          -0.000001
          333              C      -7.274129       2.842035      13.682650      -0.207442      27.753851 0.42969064E+03  0.99895848E+04                                 7.713934                            6.776063       0.429650       2.107779                    0.999753      28.799119      80.138056       0.657483       0.400710      -1.083398      -0.001505       0.000310      -0.001424       0.002095      -0.014869      -0.001871      -0.010267      -0.009714       0.025019      -0.021802       0.003885       0.017917              7.927012       7.117737      -1.851123      -0.529346       7.629283      -0.676917       9.034016          -0.000001
          334              C      15.954785       9.434216       7.580209      -0.207442      27.753804 0.42968948E+03  0.99895479E+04                                 7.713915                            6.776045       0.429653       2.107780                    0.999753      28.799087      80.137845       0.657485       0.400709      -1.083399       0.001505      -0.000306       0.001426       0.002096      -0.014868      -0.001871      -0.010266      -0.009716       0.025017      -0.021802       0.003885       0.017917              7.926992       7.117721      -1.851122      -0.529352       7.629262      -0.676911       9.033994          -0.000001
          335              C      -5.104000       5.911047      13.682650      -0.207448      27.756286 0.42974269E+03  0.99910541E+04                                 7.714495                            6.776539       0.429680       2.107779                    0.999753      28.799277      80.138398       0.657453       0.400718      -1.083398      -0.000789       0.001323      -0.001406       0.002086      -0.008523       0.009148       0.005306       0.026259       0.025019      -0.021885       0.003884       0.018001              7.927576       8.736673      -1.279623       0.459832       6.011636       0.725451       9.034420          -0.000001
          336              C      13.784656       6.365204       7.580209      -0.207448      27.756335 0.42974389E+03  0.99910920E+04                                 7.714514                            6.776559       0.429677       2.107778                    0.999753      28.799310      80.138610       0.657450       0.400719      -1.083397       0.000789      -0.001319       0.001409       0.002085      -0.008523       0.009148       0.005305       0.026260       0.025019      -0.021885       0.003885       0.018001              7.927596       8.736695      -1.279624       0.459839       6.011653       0.725449       9.034439          -0.000001
          337              C      12.260311       5.207501       0.000000       0.496513      26.041249 0.26466116E+03  0.55484411E+04                                 7.909701                            5.678000       0.038618       2.053949                    0.999522      23.268389      65.153957       0.639578       0.456806      -1.030047      -0.082748       0.013861       0.000002       0.083901       0.046179       0.000025       0.000032      -0.161690      -0.198378      -0.066126      -0.060041       0.126167              9.952765       7.322132      -0.823962      -0.000313       4.874479      -0.000021      17.661684           0.000000
          338              C      13.690851       4.807301       0.000000       0.233961      26.810597 0.33649996E+03  0.74300840E+04                                 7.936364                            6.278937       0.061053       2.053140                    0.999437      24.737449      69.216755       0.631363       0.439358      -1.048652       0.064408      -0.028640      -0.000019       0.070489       0.052469       0.000035       0.000073      -0.156156      -0.156093      -0.068054      -0.052031       0.120085              8.900591       8.620742      -1.317683      -0.000355       4.643314       0.000190      13.437717           0.000000
          339              C       0.822960      13.294963       0.000000       0.496513      26.041249 0.26466110E+03  0.55484397E+04                                 7.909700                            5.677999       0.038618       2.053950                    0.999522      23.268389      65.153956       0.639578       0.456806      -1.030047       0.040651      -0.073396       0.000002       0.083901       0.086731       0.000021       0.000034       0.067709      -0.198378      -0.066126      -0.060041       0.126167              9.952765       5.664322      -1.410080       0.000084       6.532289      -0.000302      17.661683           0.000000
          340              C      -0.031194      14.510292       0.000000       0.233961      26.810603 0.33649998E+03  0.74300845E+04                                 7.936366                            6.278937       0.061053       2.053140                    0.999437      24.737449      69.216755       0.631363       0.439358      -1.048652      -0.048472       0.051178      -0.000019       0.070489       0.089884       0.000057       0.000057       0.055498      -0.156093      -0.068054      -0.052031       0.120085              8.900592       5.913451      -2.274847       0.000297       7.350609      -0.000270      13.437717           0.000000
          341              C      10.819439      15.300935       7.003986       0.496480      26.041181 0.26466330E+03  0.55484801E+04                                 7.909646                            5.678017       0.038639       2.053957                    0.999522      23.268241      65.152853       0.639580       0.456805      -1.030051       0.021052       0.029773      -0.075573       0.083910       0.080071       0.035146       0.049704      -0.056618      -0.111953      -0.066269      -0.059974       0.126244              9.952308      13.411061      -6.008736      -0.507610       9.162301      -0.717867       7.283561           0.000000
          342              C      10.531256      14.893384       8.403082       0.233962      26.812643 0.33651419E+03  0.74305200E+04                                 7.937003                            6.279202       0.061079       2.053141                    0.999437      24.737820      69.219667       0.631326       0.439376      -1.048634      -0.007973      -0.011276       0.069120       0.070486       0.072452       0.032437       0.045873      -0.051231      -0.148077      -0.067981      -0.052168       0.120148              8.901318      10.534583      -4.106496      -0.829029       7.630886      -1.172418       8.538485           0.000000
          343              C       2.138974       3.024953      14.258873       0.496546      26.041786 0.26466795E+03  0.55486380E+04                                 7.909957                            5.678180       0.038716       2.053981                    0.999523      23.268461      65.155205       0.639548       0.456823      -1.030034       0.021050       0.029769       0.075574       0.083909       0.080018      -0.035095      -0.049632      -0.056581      -0.112006      -0.066204      -0.059938       0.126142              9.953063      13.412648      -6.009746       0.507569       9.163166       0.717802       7.283376           0.000000
          344              C       1.850771       2.617375      12.859777       0.233953      26.812749 0.33651882E+03  0.74305619E+04                                 7.936658                            6.279010       0.061075       2.053145                    0.999439      24.737285      69.215280       0.631378       0.439343      -1.048666      -0.007963      -0.011262      -0.069123       0.070486       0.072451      -0.032365      -0.045771      -0.051230      -0.148099      -0.067912      -0.052163       0.120075              8.900973      10.534480      -4.106592       0.829000       7.630713       1.172371       8.537727           0.000000
          345              C      -5.100493       9.672458      16.753007       0.496480      26.041190 0.26466330E+03  0.55484802E+04                                 7.909648                            5.678018       0.038639       2.053957                    0.999522      23.268242      65.152859       0.639580       0.456805      -1.030051      -0.082758      -0.006929      -0.012002       0.083910      -0.023065      -0.039950       0.078065      -0.026546       0.206825      -0.066269      -0.059974       0.126244              9.952312       7.322467       0.412097       0.713758      14.463524      -5.536250       8.070947           0.000000
          346              C      -3.669949       9.872561      17.099591       0.233962      26.812641 0.33651419E+03  0.74305199E+04                                 7.937003                            6.279202       0.061078       2.053140                    0.999437      24.737821      69.219671       0.631326       0.439376      -1.048634       0.064410       0.014315       0.024794       0.070486      -0.026200      -0.045379       0.067710      -0.038960       0.195327      -0.067981      -0.052168       0.120148              8.901318       8.621857       0.659009       1.141424      11.239653      -3.808174       6.842444           0.000000
          347              C       9.503462       5.628661       9.749021       0.496546      26.041776 0.26466776E+03  0.55486333E+04                                 7.909955                            5.678178       0.038716       2.053981                    0.999523      23.268461      65.155206       0.639548       0.456823      -1.030034       0.040657       0.036701       0.063567       0.083909      -0.043336      -0.075060       0.028353       0.116766      -0.051290      -0.066204      -0.059938       0.126142              9.953062       5.664631       0.705087       1.221234      14.879691      -4.819391       9.314864           0.000000
          348              C       8.649294       5.020987       8.696509       0.233953      26.812741 0.33651879E+03  0.74305611E+04                                 7.936656                            6.279009       0.061082       2.053148                    0.999439      24.737284      69.215273       0.631378       0.439343      -1.048666      -0.048476      -0.025585      -0.044314       0.070486      -0.044910      -0.077785       0.021886       0.093308      -0.042765      -0.067912      -0.052162       0.120075              8.900971       5.913750       1.137543       1.970264      11.916409      -2.635942       8.872753           0.000000
          349              C      -6.541528      10.691255       4.509852       0.496513      26.041233 0.26466091E+03  0.55484348E+04                                 7.909696                            5.677996       0.038618       2.053949                    0.999522      23.268390      65.153958       0.639578       0.456806      -1.030047       0.021050      -0.080326       0.012005       0.083901      -0.009571      -0.086818       0.011738       0.049714       0.206785      -0.066126      -0.060041       0.126167              9.952759      13.412591       2.564978       5.458199       8.374533       1.172712       8.071152           0.000000
          350              C      -6.829717      12.106680       4.163268       0.233961      26.810608 0.33650019E+03  0.74300902E+04                                 7.936367                            6.278939       0.061053       2.053140                    0.999437      24.737450      69.216758       0.631363       0.439358      -1.048652      -0.007984       0.065492      -0.024813       0.070489      -0.008125      -0.078855       0.020336       0.063272       0.195380      -0.068055      -0.052031       0.120085              8.900593      10.534205       1.335027       3.970793       9.325566       0.193306       6.842007           0.000000
          351              C      -6.541528      -1.439872      11.513838       0.496513      26.041237 0.26466090E+03  0.55484344E+04                                 7.909698                            5.677997       0.038618       2.053950                    0.999522      23.268388      65.153954       0.639578       0.456806      -1.030047       0.021050       0.050559      -0.063562       0.083901      -0.070401      -0.051697       0.061402      -0.036309      -0.051285      -0.066126      -0.060041       0.126167              9.952762      13.412600       3.444498       4.950408       7.131407       0.455013       9.314280           0.000000
          352              C      -6.829717      -2.447726      12.566350       0.233961      26.810609 0.33650035E+03  0.74300945E+04                                 7.936367                            6.278941       0.061053       2.053140                    0.999437      24.737449      69.216756       0.631362       0.439358      -1.048652      -0.007984      -0.054234       0.044312       0.070489      -0.064228      -0.046463       0.066167      -0.016112      -0.042774      -0.068055      -0.052031       0.120085              8.900593      10.534205       2.771326       3.141536       7.295473      -0.978744       8.872101           0.000000
          353              C      12.260311      -2.603708       4.509852       0.496513      26.041234 0.26466097E+03  0.55484363E+04                                 7.909697                            5.677997       0.038618       2.053949                    0.999522      23.268390      65.153959       0.639578       0.456806      -1.030047      -0.082748      -0.006929       0.012005       0.083901      -0.023067       0.040005      -0.077940      -0.026635       0.206785      -0.066126      -0.060041       0.126167              9.952759       7.322131       0.411708      -0.713730      14.464994       5.536945       8.071151           0.000000
          354              C      13.690851      -2.403611       4.163268       0.233961      26.810602 0.33650015E+03  0.74300892E+04                                 7.936365                            6.278939       0.061053       2.053140                    0.999437      24.737450      69.216758       0.631363       0.439358      -1.048652       0.064408       0.014303      -0.024813       0.070489      -0.026204       0.045457      -0.067567      -0.038998       0.195380      -0.068054      -0.052031       0.120085              8.900591       8.620745       0.658528      -1.141330      11.239024       3.808139       6.842006           0.000000
          355              C       0.822960      -6.647373      11.513838       0.496513      26.041246 0.26466106E+03  0.55484385E+04                                 7.909700                            5.677998       0.038618       2.053949                    0.999522      23.268389      65.153956       0.639578       0.456806      -1.030047       0.040651       0.036699      -0.063562       0.083901      -0.043346       0.075122      -0.028273       0.116740      -0.051285      -0.066126      -0.060041       0.126167              9.952765       5.664321       0.705099      -1.221130      14.879685       4.818969       9.314288           0.000000
          356              C      -0.031194      -7.255027      12.566350       0.233961      26.810606 0.33650020E+03  0.74300906E+04                                 7.936366                            6.278939       0.061053       2.053140                    0.999437      24.737449      69.216755       0.631363       0.439358      -1.048652      -0.048472      -0.025605       0.044312       0.070489      -0.044892       0.077871      -0.021750       0.093271      -0.042774      -0.068054      -0.052031       0.120085              8.900593       5.913452       1.137661      -1.969938      11.916220       2.635632       8.872106           0.000000
          357              C       2.138974      10.836162       9.749021       0.496546      26.041786 0.26466780E+03  0.55486343E+04                                 7.909957                            5.678179       0.038716       2.053981                    0.999523      23.268461      65.155206       0.639548       0.456823      -1.030034       0.021050       0.050565       0.063567       0.083909      -0.070402       0.051751      -0.061316      -0.036342      -0.051290      -0.066204      -0.059938       0.126142              9.953065      13.412656       3.444397      -4.950846       7.131677      -0.455057       9.314862           0.000000
          358              C       1.850771       9.828288       8.696509       0.233953      26.812751 0.33651898E+03  0.74305662E+04                                 7.936659                            6.279011       0.061075       2.053145                    0.999439      24.737287      69.215290       0.631378       0.439344      -1.048666      -0.007963      -0.054232      -0.044314       0.070486      -0.064254       0.046563      -0.066042      -0.016119      -0.042765      -0.067912      -0.052163       0.120075              8.900973      10.534481       2.771201      -3.141937       7.295688       0.978949       8.872751           0.000000
          359              C      10.819439      -1.584680      16.753007       0.496480      26.041181 0.26466327E+03  0.55484794E+04                                 7.909646                            5.678017       0.038639       2.053957                    0.999522      23.268242      65.152857       0.639580       0.456805      -1.030051       0.021052      -0.080335      -0.012002       0.083910      -0.009597       0.086917      -0.011643       0.049641       0.206825      -0.066269      -0.059974       0.126244              9.952308      13.411063       2.564716      -5.457546       8.374917      -1.172456       8.070944           0.000000
          360              C      10.531256      -0.169248      17.099591       0.233962      26.812632 0.33651398E+03  0.74305143E+04                                 7.937001                            6.279200       0.061079       2.053141                    0.999437      24.737820      69.219668       0.631326       0.439376      -1.048634      -0.007973       0.065498       0.024794       0.070486      -0.008134       0.078964      -0.020214       0.063237       0.195327      -0.067981      -0.052168       0.120148              8.901317      10.534583       1.335256      -3.970856       9.326924      -0.193234       6.842443           0.000000
          361              C      16.538068      11.257138       0.000000       0.496513      26.041250 0.26466110E+03  0.55484396E+04                                 7.909700                            5.677998       0.038618       2.053950                    0.999522      23.268390      65.153957       0.639578       0.456806      -1.030047      -0.040651       0.073396      -0.000002       0.083901       0.086731       0.000022       0.000034       0.067709      -0.198378      -0.066126      -0.060041       0.126167              9.952766       5.664323      -1.410080       0.000085       6.532288      -0.000301      17.661685           0.000000
          362              C      17.392222      10.041809       0.000000       0.233961      26.810604 0.33650000E+03  0.74300850E+04                                 7.936365                            6.278937       0.061053       2.053140                    0.999437      24.737450      69.216756       0.631363       0.439358      -1.048652       0.048472      -0.051178       0.000019       0.070489       0.089884       0.000057       0.000057       0.055498      -0.156093      -0.068054      -0.052031       0.120085              8.900593       5.913451      -2.274847       0.000298       7.350609      -0.000270      13.437718           0.000000
          363              C       5.100717      19.344600       0.000000       0.496513      26.041249 0.26466114E+03  0.55484407E+04                                 7.909700                            5.677999       0.038618       2.053950                    0.999522      23.268389      65.153956       0.639578       0.456806      -1.030047       0.082748      -0.013861      -0.000002       0.083901       0.046179       0.000025       0.000032      -0.161690      -0.198378      -0.066126      -0.060041       0.126167              9.952766       7.322131      -0.823963      -0.000312       4.874480      -0.000021      17.661687           0.000000
          364              C       3.670177      19.744800       0.000000       0.233961      26.810598 0.33649998E+03  0.74300845E+04                                 7.936364                            6.278937       0.061053       2.053140                    0.999437      24.737450      69.216756       0.631363       0.439358      -1.048652      -0.064408       0.028640       0.000019       0.070489       0.052469       0.000035       0.000073      -0.156156      -0.156093      -0.068054      -0.052031       0.120085              8.900591       8.620741      -1.317684      -0.000355       4.643314       0.000191      13.437718           0.000000
          365              C      -2.138783      -3.024684      14.258873       0.496481      26.041183 0.26466332E+03  0.55484808E+04                                 7.909647                            5.678018       0.038639       2.053957                    0.999522      23.268240      65.152853       0.639580       0.456805      -1.030051      -0.021052      -0.029772       0.075573       0.083910       0.080071       0.035146       0.049704      -0.056618      -0.111953      -0.066269      -0.059974       0.126244              9.952308      13.411061      -6.008735      -0.507611       9.162302      -0.717868       7.283562           0.000000
          366              C      -1.850600      -2.617133      12.859777       0.233962      26.812642 0.33651417E+03  0.74305194E+04                                 7.937004                            6.279202       0.061079       2.053141                    0.999437      24.737819      69.219665       0.631326       0.439377      -1.048634       0.007973       0.011276      -0.069120       0.070486       0.072452       0.032437       0.045873      -0.051231      -0.148077      -0.067981      -0.052168       0.120148              8.901318      10.534582      -4.106495      -0.829030       7.630886      -1.172419       8.538485           0.000000
          367              C       6.541682       9.251298       7.003986       0.496546      26.041784 0.26466794E+03  0.55486378E+04                                 7.909957                            5.678180       0.038716       2.053981                    0.999523      23.268461      65.155207       0.639547       0.456823      -1.030034      -0.021050      -0.029769      -0.075574       0.083909       0.080018      -0.035095      -0.049632      -0.056581      -0.112006      -0.066204      -0.059938       0.126142              9.953062      13.412645      -6.009744       0.507569       9.163165       0.717802       7.283375           0.000000
          368              C       6.829885       9.658876       8.403082       0.233953      26.812748 0.33651882E+03  0.74305617E+04                                 7.936658                            6.279009       0.061075       2.053145                    0.999439      24.737285      69.215277       0.631378       0.439343      -1.048666       0.007963       0.011262       0.069123       0.070486       0.072451      -0.032365      -0.045771      -0.051230      -0.148099      -0.067912      -0.052163       0.120075              8.900972      10.534478      -4.106591       0.829000       7.630713       1.172371       8.537725           0.000000
          369              C      -2.138783      13.860931       4.509852       0.496481      26.041182 0.26466328E+03  0.55484796E+04                                 7.909647                            5.678018       0.038639       2.053957                    0.999522      23.268241      65.152856       0.639580       0.456805      -1.030051      -0.021052       0.080335       0.012002       0.083910      -0.009597       0.086917      -0.011643       0.049641       0.206825      -0.066269      -0.059974       0.126244              9.952308      13.411062       2.564715      -5.457546       8.374918      -1.172457       8.070945           0.000000
          370              C      -1.850600      12.445499       4.163268       0.233962      26.812632 0.33651398E+03  0.74305142E+04                                 7.937001                            6.279200       0.061079       2.053141                    0.999437      24.737820      69.219667       0.631326       0.439376      -1.048634       0.007973      -0.065498      -0.024794       0.070486      -0.008134       0.078964      -0.020214       0.063237       0.195327      -0.067981      -0.052168       0.120148              8.901316      10.534583       1.335255      -3.970856       9.326924      -0.193234       6.842443           0.000000
          371              C       6.541682       1.440089      11.513838       0.496546      26.041785 0.26466779E+03  0.55486341E+04                                 7.909957                            5.678179       0.038716       2.053981                    0.999523      23.268461      65.155208       0.639548       0.456823      -1.030034      -0.021050      -0.050565      -0.063567       0.083909      -0.070402       0.051751      -0.061316      -0.036342      -0.051290      -0.066204      -0.059938       0.126142              9.953065      13.412655       3.444396      -4.950846       7.131676      -0.455057       9.314863           0.000000
          372              C       6.829885       2.447963      12.566350       0.233953      26.812750 0.33651897E+03  0.74305661E+04                                 7.936659                            6.279011       0.061075       2.053145                    0.999439      24.737287      69.215288       0.631378       0.439344      -1.048666       0.007963       0.054232       0.044314       0.070486      -0.064254       0.046563      -0.066042      -0.016119      -0.042765      -0.067912      -0.052163       0.120075              8.900973      10.534479       2.771201      -3.141937       7.295688       0.978949       8.872751           0.000000
          373              C       5.100717      -9.672142      16.753007       0.496513      26.041235 0.26466098E+03  0.55484364E+04                                 7.909697                            5.677997       0.038618       2.053949                    0.999522      23.268390      65.153958       0.639578       0.456806      -1.030047       0.082748       0.006929      -0.012005       0.083901      -0.023067       0.040005      -0.077940      -0.026635       0.206785      -0.066126      -0.060041       0.126167              9.952760       7.322131       0.411709      -0.713730      14.464996       5.536946       8.071151           0.000000
          374              C       3.670177      -9.872239      17.099591       0.233961      26.810601 0.33650013E+03  0.74300887E+04                                 7.936366                            6.278939       0.061053       2.053140                    0.999437      24.737449      69.216756       0.631363       0.439358      -1.048652      -0.064408      -0.014303       0.024813       0.070489      -0.026204       0.045457      -0.067567      -0.038998       0.195380      -0.068054      -0.052031       0.120085              8.900592       8.620745       0.658529      -1.141330      11.239024       3.808139       6.842006           0.000000
          375              C      16.538068      -5.628477       9.749021       0.496513      26.041246 0.26466106E+03  0.55484385E+04                                 7.909699                            5.677998       0.038618       2.053949                    0.999522      23.268390      65.153957       0.639578       0.456806      -1.030047      -0.040651      -0.036699       0.063562       0.083901      -0.043346       0.075122      -0.028273       0.116740      -0.051285      -0.066126      -0.060041       0.126167              9.952764       5.664321       0.705099      -1.221129      14.879684       4.818969       9.314287           0.000000
          376              C      17.392222      -5.020823       8.696509       0.233961      26.810606 0.33650020E+03  0.74300906E+04                                 7.936367                            6.278939       0.061053       2.053140                    0.999437      24.737449      69.216756       0.631363       0.439358      -1.048652       0.048472       0.025605      -0.044312       0.070489      -0.044892       0.077871      -0.021750       0.093271      -0.042773      -0.068054      -0.052031       0.120085              8.900593       5.913452       1.137661      -1.969938      11.916222       2.635633       8.872106           0.000000
          377              C     -10.819216       1.584996      16.753007       0.496513      26.041234 0.26466091E+03  0.55484348E+04                                 7.909696                            5.677996       0.038618       2.053949                    0.999522      23.268390      65.153957       0.639578       0.456806      -1.030047      -0.021050       0.080326      -0.012005       0.083901      -0.009571      -0.086818       0.011738       0.049714       0.206785      -0.066126      -0.060041       0.126167              9.952759      13.412592       2.564979       5.458199       8.374534       1.172712       8.071152           0.000000
          378              C     -10.531027       0.169571      17.099591       0.233961      26.810608 0.33650019E+03  0.74300902E+04                                 7.936367                            6.278939       0.061053       2.053140                    0.999437      24.737450      69.216758       0.631363       0.439358      -1.048652       0.007984      -0.065492       0.024813       0.070489      -0.008125      -0.078855       0.020336       0.063272       0.195380      -0.068055      -0.052031       0.120085              8.900593      10.534205       1.335027       3.970793       9.325567       0.193306       6.842007           0.000000
          379              C     -10.819216      13.716123       9.749021       0.496513      26.041236 0.26466090E+03  0.55484345E+04                                 7.909697                            5.677996       0.038618       2.053949                    0.999522      23.268389      65.153955       0.639578       0.456806      -1.030047      -0.021050      -0.050559       0.063562       0.083901      -0.070401      -0.051697       0.061402      -0.036310      -0.051285      -0.066126      -0.060041       0.126167              9.952762      13.412599       3.444499       4.950408       7.131407       0.455013       9.314279           0.000000
          380              C     -10.531027      14.723977       8.696509       0.233961      26.810609 0.33650035E+03  0.74300945E+04                                 7.936367                            6.278941       0.061053       2.053140                    0.999437      24.737449      69.216755       0.631362       0.439358      -1.048652       0.007984       0.054234      -0.044312       0.070489      -0.064228      -0.046463       0.066167      -0.016112      -0.042773      -0.068055      -0.052031       0.120085              8.900593      10.534206       2.771327       3.141536       7.295473      -0.978744       8.872100           0.000000
          381              C      -0.822806       6.647590      11.513838       0.496546      26.041776 0.26466776E+03  0.55486333E+04                                 7.909956                            5.678178       0.038716       2.053981                    0.999523      23.268461      65.155208       0.639548       0.456823      -1.030034      -0.040657      -0.036701      -0.063567       0.083909      -0.043336      -0.075060       0.028353       0.116766      -0.051290      -0.066204      -0.059938       0.126142              9.953061       5.664631       0.705086       1.221235      14.879689      -4.819391       9.314865           0.000000
          382              C       0.031362       7.255264      12.566350       0.233953      26.812741 0.33651879E+03  0.74305610E+04                                 7.936656                            6.279009       0.061082       2.053148                    0.999439      24.737284      69.215272       0.631378       0.439343      -1.048666       0.048476       0.025585       0.044314       0.070486      -0.044910      -0.077785       0.021886       0.093308      -0.042765      -0.067912      -0.052162       0.120075              8.900970       5.913750       1.137543       1.970264      11.916406      -2.635942       8.872754           0.000000
          383              C      13.781149       2.603793       4.509852       0.496481      26.041190 0.26466330E+03  0.55484803E+04                                 7.909649                            5.678018       0.038639       2.053957                    0.999522      23.268241      65.152859       0.639580       0.456805      -1.030051       0.082758       0.006930       0.012002       0.083910      -0.023065      -0.039950       0.078065      -0.026546       0.206825      -0.066269      -0.059974       0.126244              9.952313       7.322468       0.412097       0.713758      14.463523      -5.536250       8.070948           0.000000
          384              C      12.350605       2.403690       4.163268       0.233962      26.812640 0.33651417E+03  0.74305194E+04                                 7.937003                            6.279202       0.061078       2.053140                    0.999437      24.737820      69.219669       0.631326       0.439377      -1.048634      -0.064410      -0.014315      -0.024794       0.070486      -0.026200      -0.045379       0.067710      -0.038960       0.195327      -0.067981      -0.052168       0.120148              8.901318       8.621857       0.659008       1.141424      11.239652      -3.808174       6.842444           0.000000
          385              C       9.836737       2.063638       3.574287      -0.193355      28.288401 0.38279157E+03  0.86523315E+04                                 7.834778                            6.377100       0.460078       2.124876                    0.999723      28.081393      77.239245       0.680174       0.398396      -1.084150       0.013031       0.000329       0.000569       0.013047       0.004329       0.007498       0.002268       0.027146      -0.021910      -0.011231      -0.008867       0.020097              8.456140       7.872906       0.624315       1.081330      10.664344      -3.319695       6.831169           0.000001
          386              C     -10.013677      -2.313869      17.688572      -0.193302      28.289703 0.38287885E+03  0.86546700E+04                                 7.834838                            6.377879       0.460162       2.124916                    0.999722      28.079884      77.233011       0.680134       0.398403      -1.084161      -0.004017       0.012399      -0.000549       0.013045      -0.005145       0.000490      -0.007702      -0.026534      -0.021913      -0.011078      -0.008953       0.020031              8.455685       9.960718       1.362454       3.489263       8.575236       0.086894       6.831100           0.000001
          387              C     -10.013677      16.475752       6.840262      -0.193302      28.289700 0.38287871E+03  0.86546662E+04                                 7.834838                            6.377878       0.460162       2.124916                    0.999722      28.079884      77.233010       0.680134       0.398403      -1.084161      -0.004017      -0.006675       0.010463       0.013045       0.002997      -0.004211      -0.014340      -0.015036       0.012581      -0.011078      -0.008953       0.020031              8.455685       9.960720       2.340590       2.924533       7.191865      -0.711776       8.214469           0.000001
          388              C       1.510530       8.326981      14.422597      -0.193317      28.286658 0.38276576E+03  0.86515373E+04                                 7.834259                            6.376791       0.460071       2.124884                    0.999722      28.079966      77.232491       0.680211       0.398385      -1.084166      -0.004961      -0.006035      -0.010452       0.013049       0.007032       0.012179       0.008870       0.007896       0.012588      -0.011167      -0.008967       0.020134              8.455490       6.027625       0.950379       1.646085      11.124612      -2.520517       8.214231           0.000001
          389              C       1.156317     -10.212280      17.688572      -0.193302      28.289691 0.38287845E+03  0.86546591E+04                                 7.834836                            6.377875       0.460162       2.124916                    0.999722      28.079884      77.233011       0.680134       0.398403      -1.084161       0.013029       0.000346      -0.000549       0.013045       0.004337      -0.007425      -0.002105       0.027106      -0.021913      -0.011078      -0.008953       0.020031              8.455683       7.872823       0.624280      -1.081152      10.663126       3.318681       6.831100           0.000001
          390              C       7.347259       4.199773      14.422597      -0.193313      28.286588 0.38276438E+03  0.86514989E+04                                 7.834249                            6.376782       0.460102       2.124893                    0.999722      28.079908      77.232311       0.680211       0.398385      -1.084166      -0.004039      -0.006698      -0.010449       0.013052       0.002991       0.004302       0.014432      -0.014999       0.012571      -0.011167      -0.008964       0.020131              8.455479       9.960933       2.340999      -2.925054       7.191284       0.711784       8.214220           0.000001
          391              C      -1.333257       9.962049       3.574287      -0.193355      28.288395 0.38279151E+03  0.86523298E+04                                 7.834776                            6.377100       0.460078       2.124876                    0.999723      28.081394      77.239249       0.680174       0.398396      -1.084150      -0.004034       0.012395       0.000569       0.013047      -0.005164      -0.000361       0.007825      -0.026555      -0.021910      -0.011231      -0.008867       0.020097              8.456138       9.961784       1.362838      -3.490280       8.575462      -0.087064       6.831168           0.000001
          392              C      18.871365      -3.949141       6.840262      -0.193302      28.289708 0.38287897E+03  0.86546733E+04                                 7.834839                            6.377880       0.460162       2.124916                    0.999722      28.079884      77.233010       0.680134       0.398403      -1.084161      -0.004955      -0.006012       0.010463       0.013045       0.007056      -0.012116      -0.008750       0.007928       0.012581      -0.011078      -0.008953       0.020031              8.455686       6.028373       0.950314      -1.645903      11.124216       2.520023       8.214468           0.000001
          393              C       1.156317      20.424893       0.000000      -0.193302      28.289695 0.38287877E+03  0.86546679E+04                                 7.834837                            6.377878       0.460162       2.124916                    0.999722      28.079884      77.233009       0.680134       0.398403      -1.084161       0.013029      -0.000649       0.000025       0.013045      -0.008598       0.000044       0.000072       0.023335      -0.033224      -0.011078      -0.008953       0.020031              8.455683       7.872822      -1.248446       0.000085       4.915047       0.000095      12.579181           0.000001
          394              C      -1.333257      -1.885503      10.414548      -0.193355      28.288382 0.38279141E+03  0.86523270E+04                                 7.834774                            6.377099       0.460078       2.124876                    0.999723      28.081394      77.239247       0.680174       0.398396      -1.084150      -0.004034      -0.005704       0.011019       0.013047       0.002269      -0.004653      -0.006580      -0.001604       0.052943      -0.011231      -0.008867       0.020097              8.456133       9.961773      -3.704088      -0.564854       7.342619      -0.798827       8.064008           0.000001
          395              C       7.347259      10.390551      10.848311      -0.193313      28.286572 0.38276426E+03  0.86514956E+04                                 7.834246                            6.376780       0.460102       2.124893                    0.999722      28.079908      77.232309       0.680211       0.398385      -1.084166      -0.004039      -0.005700      -0.011025       0.013052       0.002230       0.004741       0.006691      -0.001590       0.052798      -0.011167      -0.008964       0.020131              8.455475       9.960925      -3.703661       0.564872       7.342075       0.798844       8.063424           0.000001
          396              C      18.871365       7.898411       0.000000      -0.193302      28.289707 0.38287916E+03  0.86546784E+04                                 7.834839                            6.377881       0.460162       2.124916                    0.999722      28.079884      77.233008       0.680134       0.398403      -1.084161      -0.004955       0.012068       0.000025       0.013045      -0.014021       0.000053       0.000065      -0.007341      -0.033224      -0.011078      -0.008953       0.020031              8.455684       6.028373      -1.900552       0.000062       6.759502       0.000111      12.579177           0.000001
          397              C      10.013913       2.314202      17.688572      -0.193355      28.288394 0.38279148E+03  0.86523288E+04                                 7.834776                            6.377099       0.460078       2.124876                    0.999723      28.081393      77.239244       0.680174       0.398396      -1.084150       0.004034      -0.012395      -0.000569       0.013047      -0.005164      -0.000361       0.007825      -0.026555      -0.021910      -0.011231      -0.008867       0.020097              8.456138       9.961784       1.362838      -3.490280       8.575462      -0.087064       6.831167           0.000001
          398              C      16.204711      -2.063570       3.574287      -0.193302      28.289689 0.38287844E+03  0.86546586E+04                                 7.834835                            6.377875       0.460162       2.124916                    0.999722      28.079884      77.233009       0.680134       0.398403      -1.084161      -0.013029      -0.000346       0.000549       0.013045       0.004337      -0.007425      -0.002105       0.027106      -0.021913      -0.011078      -0.008953       0.020031              8.455682       7.872823       0.624280      -1.081152      10.663125       3.318680       6.831100           0.000001
          399              C      -1.510337      -8.326709      14.422597      -0.193302      28.289707 0.38287897E+03  0.86546733E+04                                 7.834839                            6.377880       0.460162       2.124916                    0.999722      28.079884      77.233010       0.680134       0.398403      -1.084161       0.004955       0.006012      -0.010463       0.013045       0.007056      -0.012116      -0.008750       0.007928       0.012581      -0.011078      -0.008953       0.020031              8.455685       6.028373       0.950314      -1.645903      11.124215       2.520022       8.214468           0.000001
          400              C       1.333397       8.076478       6.840262      -0.193313      28.286587 0.38276437E+03  0.86514986E+04                                 7.834249                            6.376781       0.460102       2.124893                    0.999722      28.079908      77.232311       0.680211       0.398385      -1.084166       0.004039       0.006698       0.010449       0.013052       0.002991       0.004302       0.014432      -0.014999       0.012571      -0.011167      -0.008964       0.020131              8.455479       9.960933       2.340999      -2.925053       7.191284       0.711785       8.214220           0.000001
          401              C      -7.347067      14.590120       3.574287      -0.193302      28.289702 0.38287884E+03  0.86546697E+04                                 7.834838                            6.377879       0.460162       2.124916                    0.999722      28.079884      77.233009       0.680134       0.398403      -1.084161       0.004017      -0.012399       0.000549       0.013045      -0.005145       0.000490      -0.007702      -0.026534      -0.021913      -0.011078      -0.008953       0.020031              8.455684       9.960718       1.362454       3.489263       8.575236       0.086894       6.831099           0.000001
          402              C       7.170126       3.949270       6.840262      -0.193316      28.286658 0.38276574E+03  0.86515369E+04                                 7.834258                            6.376790       0.460071       2.124884                    0.999722      28.079966      77.232488       0.680211       0.398385      -1.084166       0.004961       0.006035       0.010452       0.013049       0.007032       0.012179       0.008870       0.007896       0.012588      -0.011167      -0.008967       0.020134              8.455489       6.027625       0.950378       1.646085      11.124611      -2.520517       8.214230           0.000001
          403              C      -1.156081      10.212613      17.688572      -0.193355      28.288400 0.38279154E+03  0.86523305E+04                                 7.834777                            6.377100       0.460078       2.124876                    0.999723      28.081392      77.239241       0.680174       0.398396      -1.084150      -0.013031      -0.000329      -0.000569       0.013047       0.004329       0.007498       0.002268       0.027146      -0.021910      -0.011231      -0.008867       0.020097              8.456139       7.872905       0.624315       1.081330      10.664344      -3.319695       6.831169           0.000001
          404              C      -7.347067      -4.199501      14.422597      -0.193302      28.289699 0.38287869E+03  0.86546657E+04                                 7.834837                            6.377877       0.460162       2.124916                    0.999722      28.079884      77.233010       0.680134       0.398403      -1.084161       0.004017       0.006675      -0.010463       0.013045       0.002997      -0.004211      -0.014340      -0.015036       0.012581      -0.011078      -0.008953       0.020031              8.455684       9.960719       2.340589       2.924533       7.191865      -0.711777       8.214469           0.000001
          405              C      -1.510337      16.653690       0.000000      -0.193302      28.289707 0.38287917E+03  0.86546787E+04                                 7.834839                            6.377881       0.460162       2.124916                    0.999722      28.079884      77.233009       0.680134       0.398403      -1.084161       0.004955      -0.012068      -0.000025       0.013045      -0.014021       0.000053       0.000065      -0.007341      -0.033224      -0.011078      -0.008953       0.020031              8.455684       6.028374      -1.900551       0.000061       6.759502       0.000111      12.579176           0.000001
          406              C      10.013913      14.161754      10.848311      -0.193355      28.288380 0.38279137E+03  0.86523257E+04                                 7.834773                            6.377098       0.460078       2.124876                    0.999723      28.081393      77.239241       0.680174       0.398396      -1.084150       0.004034       0.005704      -0.011019       0.013047       0.002269      -0.004653      -0.006580      -0.001604       0.052943      -0.011231      -0.008867       0.020097              8.456133       9.961773      -3.704088      -0.564854       7.342618      -0.798827       8.064007           0.000001
          407              C       1.333397       1.885700      10.414548      -0.193313      28.286572 0.38276425E+03  0.86514952E+04                                 7.834246                            6.376780       0.460102       2.124893                    0.999722      28.079908      77.232307       0.680211       0.398385      -1.084166       0.004039       0.005700       0.011025       0.013052       0.002230       0.004741       0.006691      -0.001590       0.052798      -0.011167      -0.008964       0.020131              8.455475       9.960925      -3.703661       0.564872       7.342075       0.798845       8.063424           0.000001
          408              C      16.204711       4.127208       0.000000      -0.193302      28.289694 0.38287877E+03  0.86546676E+04                                 7.834837                            6.377878       0.460162       2.124916                    0.999722      28.079884      77.233008       0.680134       0.398403      -1.084161      -0.013029       0.000649      -0.000025       0.013045      -0.008598       0.000044       0.000072       0.023335      -0.033224      -0.011078      -0.008953       0.020031              8.455683       7.872821      -1.248446       0.000085       4.915047       0.000094      12.579180           0.000001
          409              N      13.137064       7.681148       2.472871      -0.258403      32.979025 0.52890659E+03  0.12816460E+05                                 8.540150                            7.464472       0.031085       2.032831                    0.999011      27.939269      76.698024       0.639833       0.395049      -1.098731      -0.008692       0.120889      -0.031691       0.125276      -0.013797      -0.001045       0.028155       0.137094       0.134486      -0.097803       0.044892       0.052910              9.042453      10.503583       1.059813       1.665735      10.130419      -1.061215       6.493356           0.000000
          410              N      11.725610       3.339118       3.457341      -0.257342      33.864618 0.49794777E+03  0.11898318E+05                                 8.720471                            7.241121       0.033213       2.034601                    0.999109      27.748195      75.904521       0.649150       0.394874      -1.097685      -0.085676      -0.097605       0.027813       0.132818      -0.067757       0.014186       0.042855       0.039243       0.124105      -0.103939       0.038012       0.065927              9.725258       9.060641      -0.247642       1.621144      12.057499      -3.918921       8.057635           0.000000
          411              N      -5.817513       2.670218      18.789988      -0.258402      32.980135 0.52891372E+03  0.12816706E+05                                 8.540494                            7.464620       0.031156       2.032857                    0.999012      27.939346      76.699033       0.639812       0.395059      -1.098721       0.116846       0.032103       0.031678       0.125248      -0.053810      -0.026767      -0.008242      -0.089295       0.134479      -0.097733       0.044788       0.052945              9.042847       9.506061       0.706303       1.556061      11.129005      -1.217275       6.493477           0.000000
          412              N      -9.440757      -0.107861      17.805518      -0.257386      33.863311 0.49793648E+03  0.11897883E+05                                 8.719794                            7.240736       0.033083       2.034544                    0.999109      27.748677      75.903260       0.649214       0.394841      -1.097717      -0.063442      -0.113296      -0.027835       0.132800      -0.065031      -0.035571      -0.027484       0.054692       0.124066      -0.103828       0.037946       0.065881              9.724500      11.879589       0.749292       4.234851       9.236971      -0.222011       8.056940           0.000000
          413              N      11.380179      11.810848       6.291680      -0.258422      32.981018 0.52894197E+03  0.12817630E+05                                 8.540850                            7.464951       0.030959       2.032797                    0.999011      27.939970      76.702803       0.639778       0.395073      -1.098706      -0.079944      -0.058203      -0.076868       0.125249      -0.055954      -0.048575      -0.039038      -0.007692       0.040739      -0.097645       0.044764       0.052882              9.043252       7.990960       2.212727       1.305270       9.757579      -1.571505       9.381217           0.000000
          414              N      14.701346      14.802534       7.646124      -0.257361      33.863023 0.49794866E+03  0.11898321E+05                                 8.719949                            7.241017       0.033033       2.034533                    0.999108      27.748704      75.905350       0.649171       0.394863      -1.097695       0.097288       0.089368      -0.013593       0.132802      -0.076771      -0.008308       0.011002      -0.037079       0.149703      -0.103928       0.038027       0.065901              9.724738      11.114786       2.060023       3.791096       7.767997      -0.848452      10.291431           0.000000
          415              N      -1.338419       2.390288      14.971179      -0.258417      32.982439 0.52895668E+03  0.12818038E+05                                 8.541073                            7.465041       0.031109       2.032837                    0.999012      27.939997      76.702305       0.639778       0.395071      -1.098710      -0.028214      -0.094794       0.076909       0.125287      -0.041092       0.020739       0.058958       0.076306       0.040657      -0.097790       0.044895       0.052895              9.043460       8.171117       2.276219       1.917755       9.577103      -0.706259       9.382159           0.000000
          416              N       0.375112       6.518711      13.616735      -0.257343      33.864417 0.49794426E+03  0.11898076E+05                                 8.719975                            7.240799       0.033084       2.034558                    0.999108      27.747781      75.900009       0.649212       0.394842      -1.097720       0.051845       0.121537       0.013593       0.132831      -0.048009      -0.013070       0.004341       0.125367       0.149625      -0.103894       0.038020       0.065873              9.724676       6.845218       0.549981       2.064661      12.036264      -3.291382      10.292545           0.000000
          417              N      -4.223785      10.577171      13.374338      -0.258422      32.981005 0.52894182E+03  0.12817626E+05                                 8.540848                            7.464950       0.030959       2.032796                    0.999011      27.939972      76.702812       0.639778       0.395073      -1.098705      -0.008678      -0.087862      -0.088839       0.125249       0.005977       0.012590      -0.072706       0.059630      -0.097864      -0.097645       0.044764       0.052882              9.043250      10.504981       0.912886      -1.750782       8.322222       2.105757       8.302546           0.000000
          418              N      -5.635195      13.600793      16.642440      -0.257361      33.863036 0.49794865E+03  0.11898321E+05                                 8.719951                            7.241017       0.033033       2.034533                    0.999108      27.748705      75.905353       0.649171       0.394862      -1.097695      -0.085656       0.072906       0.070599       0.132802       0.046190       0.051722      -0.056639       0.015071       0.051582      -0.103928       0.038027       0.065901              9.724742       9.059087       1.526419      -0.596303      12.451077       3.691936       7.664062           0.000000
          419              N      11.543359       2.661538       9.555529      -0.258417      32.982430 0.52895631E+03  0.12818027E+05                                 8.541072                            7.465038       0.031109       2.032837                    0.999012      27.939998      76.702311       0.639778       0.395071      -1.098710       0.116886       0.011399      -0.043641       0.125287       0.003708       0.060074      -0.005508      -0.113353       0.062248      -0.097790       0.044895       0.052895              9.043458       9.506036       0.994703      -1.389231       8.707609       2.616712       8.916730           0.000000
          420              N       7.920153       3.198029      12.453657      -0.257343      33.864406 0.49794403E+03  0.11898069E+05                                 8.719974                            7.240798       0.033085       2.034559                    0.999108      27.747782      75.900016       0.649212       0.394842      -1.097720      -0.063475       0.032548       0.112051       0.132831       0.001694       0.074215      -0.024792      -0.036171      -0.148468      -0.103894       0.038020       0.065873              9.724672      11.879661       3.293003      -2.766347       8.544403       0.622083       8.749954           0.000000
          421              N      -5.980743      11.819456       7.888521      -0.258403      32.979019 0.52890641E+03  0.12816455E+05                                 8.540148                            7.464470       0.031085       2.032831                    0.999011      27.939269      76.698023       0.639833       0.395048      -1.098731      -0.079966      -0.037491       0.088849       0.125276      -0.014079       0.072866       0.012534      -0.053916      -0.097897      -0.097803       0.044892       0.052910              9.042451       7.990402       0.024147      -2.568641      10.834801       0.948740       8.302150          -0.000000
          422              N      -2.659620      11.496565       4.620419      -0.257342      33.864626 0.49794789E+03  0.11898322E+05                                 8.720473                            7.241122       0.033213       2.034601                    0.999109      27.748193      75.904516       0.649150       0.394875      -1.097685       0.097279      -0.056480      -0.070622       0.132818       0.031160       0.070741      -0.029706      -0.069775       0.051675      -0.103939       0.038012       0.065927              9.725262      11.114422       2.253890      -3.679081      10.397645      -0.668484       7.663720           0.000000
          423              N      16.022482      -0.505663      11.707330      -0.258402      32.980135 0.52891363E+03  0.12816703E+05                                 8.540495                            7.464620       0.031156       2.032857                    0.999012      27.939346      76.699036       0.639812       0.395059      -1.098721      -0.028216       0.113958       0.043641       0.125248       0.038527       0.025333      -0.054667       0.083501       0.062234      -0.097733       0.044788       0.052945              9.042847       8.170297       0.522193      -2.929505      10.042268       0.438266       8.915977           0.000000
          424              N      17.735974      -3.742885       8.809202      -0.257386      33.863304 0.49793639E+03  0.11897880E+05                                 8.719793                            7.240736       0.033083       2.034544                    0.999109      27.748677      75.903264       0.649214       0.394842      -1.097717       0.051827      -0.048967      -0.112036       0.132800       0.012689       0.048233      -0.061546       0.025963      -0.148443      -0.103828       0.037946       0.065881              9.724498       6.845114       1.512937      -1.508491      13.578677       2.400772       8.749704           0.000000
          425              N       4.456659      18.570033       5.415650      -0.258402      32.980147 0.52891402E+03  0.12816715E+05                                 8.540497                            7.464622       0.031156       2.032857                    0.999012      27.939348      76.699041       0.639812       0.395059      -1.098721      -0.008681      -0.032997       0.120511       0.125248       0.007893      -0.011367       0.044805       0.011020      -0.243747      -0.097733       0.044788       0.052945              9.042850      10.504748      -1.972786       0.084304       6.483544      -1.044109      10.140258           0.000000
          426              N       3.045192      19.888440       1.163078      -0.257386      33.863304 0.49793617E+03  0.11897874E+05                                 8.719793                            7.240734       0.033083       2.034544                    0.999109      27.748676      75.903257       0.649214       0.394841      -1.097717      -0.085670       0.024682      -0.098424       0.132800       0.021711      -0.065717       0.014001      -0.058996      -0.170552      -0.103828       0.037946       0.065881              9.724499       9.059632      -1.279915      -1.024966       5.663282       0.227368      14.450583           0.000000
          427              N       2.862892      -5.331355      14.180201      -0.258403      32.979019 0.52890623E+03  0.12816449E+05                                 8.540148                            7.464469       0.031085       2.032831                    0.999011      27.939269      76.698024       0.639833       0.395049      -1.098731       0.116873      -0.043496       0.011956       0.125276       0.050198      -0.033159       0.013986      -0.098962       0.105457      -0.097803       0.044892       0.052910              9.042451       9.505745      -1.700844      -0.165559       6.598323      -1.398559      11.023285           0.000000
          428              N      -0.760339      -3.089766      12.266543      -0.257342      33.864616 0.49794769E+03  0.11898316E+05                                 8.720471                            7.241121       0.033213       2.034601                    0.999109      27.748193      75.904516       0.649150       0.394875      -1.097685      -0.063465       0.080742      -0.084224       0.132818       0.063412      -0.038483       0.052532       0.011571      -0.005139      -0.103939       0.038012       0.065927              9.725258      11.880173      -4.042383      -1.468723       8.160333      -0.400021       9.135269           0.000000
          429              N       2.699723      13.198049       7.082658      -0.258417      32.982428 0.52895621E+03  0.12818024E+05                                 8.541071                            7.465038       0.031109       2.032837                    0.999012      27.939996      76.702304       0.639778       0.395071      -1.098710      -0.079968       0.095704      -0.011948       0.125287       0.070123      -0.024111       0.026740       0.013898       0.105431      -0.097790       0.044895       0.052895              9.043458       7.990199      -2.236377       1.263334       8.114166       0.623611      11.026007           0.000000
          430              N       6.020872      10.529253       8.996316      -0.257342      33.864421 0.49794439E+03  0.11898080E+05                                 8.719977                            7.240801       0.033087       2.034559                    0.999108      27.747783      75.900022       0.649212       0.394842      -1.097720       0.097305      -0.032924       0.084213       0.132831       0.045686      -0.062235       0.018911      -0.088752      -0.005156      -0.103894       0.038021       0.065873              9.724677      11.113818      -4.312985      -0.112375       8.925692       1.518042       9.134521           0.000000
          431              N       7.342037      -1.884224      15.847209      -0.258422      32.981022 0.52894216E+03  0.12817635E+05                                 8.540851                            7.464952       0.030959       2.032797                    0.999011      27.939970      76.702804       0.639778       0.395073      -1.098706      -0.028226      -0.019184      -0.120509       0.125249       0.002698      -0.045903      -0.004062      -0.018508      -0.243744      -0.097645       0.044764       0.052882              9.043254       8.170518      -2.798020       1.012926       8.818321       0.268188      10.140923           0.000000
          432              N       9.055586      -2.775425      20.099781      -0.257361      33.863027 0.49794833E+03  0.11898311E+05                                 8.719949                            7.241015       0.033033       2.034533                    0.999108      27.748704      75.905350       0.649171       0.394862      -1.097695       0.051828      -0.072528       0.098437       0.132802       0.035410      -0.035049       0.057466       0.018593      -0.170553      -0.103928       0.038027       0.065901              9.724741       6.845059      -2.062380      -0.555074       7.877525       0.889640      14.451638           0.000000
          433              N       5.817764      -2.669864      18.789988      -0.258403      32.979033 0.52890642E+03  0.12816455E+05                                 8.540152                            7.464471       0.031085       2.032831                    0.999011      27.939267      76.698019       0.639833       0.395049      -1.098731      -0.116873      -0.032101       0.031691       0.125276      -0.053816       0.026893       0.008400      -0.089285       0.134486      -0.097803       0.044892       0.052910              9.042455       9.505740       0.707020      -1.555762      11.128269       1.216747       6.493356           0.000000
          434              N       9.440995       0.108197      17.805518      -0.257342      33.864622 0.49794786E+03  0.11898321E+05                                 8.720472                            7.241122       0.033213       2.034601                    0.999109      27.748193      75.904515       0.649150       0.394875      -1.097685       0.063465       0.113310      -0.027813       0.132818      -0.065033       0.035675       0.027659       0.054653       0.124105      -0.103939       0.038012       0.065927              9.725261      11.880177       0.749206      -4.235176       9.237968       0.222136       8.057636           0.000000
          435              N       4.223997      16.871000       2.472871      -0.258402      32.980149 0.52891400E+03  0.12816714E+05                                 8.540497                            7.464622       0.031156       2.032857                    0.999012      27.939348      76.699040       0.639812       0.395059      -1.098721       0.008681      -0.120865      -0.031678       0.125248      -0.013790       0.001152      -0.027983       0.137095       0.134479      -0.097733       0.044788       0.052945              9.042850      10.504753       1.059388      -1.666342      10.130319       1.061316       6.493479           0.000000
          436              N       5.635464      21.213048       3.457341      -0.257386      33.863296 0.49793629E+03  0.11897877E+05                                 8.719792                            7.240735       0.033083       2.034544                    0.999109      27.748675      75.903255       0.649214       0.394841      -1.097717       0.085670       0.097579       0.027835       0.132800      -0.067768      -0.014055      -0.042698       0.039211       0.124066      -0.103828       0.037946       0.065881              9.724497       9.059630      -0.247701      -1.620915      12.056924       3.918657       8.056937           0.000000
          437              N       1.338619      -2.390006      14.971179      -0.258422      32.981002 0.52894181E+03  0.12817625E+05                                 8.540847                            7.464950       0.030959       2.032796                    0.999011      27.939969      76.702801       0.639778       0.395073      -1.098705       0.028226       0.094773       0.076868       0.125249      -0.041102      -0.020614      -0.058810       0.076320       0.040739      -0.097645       0.044764       0.052882              9.043249       8.170512       2.276209      -1.916708       9.578027       0.706800       9.381208           0.000000
          438              N      -0.374930      -6.518454      13.616735      -0.257361      33.863028 0.49794840E+03  0.11898313E+05                                 8.719949                            7.241016       0.033033       2.034533                    0.999108      27.748706      75.905358       0.649171       0.394862      -1.097695      -0.051828      -0.121513       0.013593       0.132802      -0.048058       0.013142      -0.004166       0.125345       0.149702      -0.103928       0.038027       0.065901              9.724740       6.845060       0.550467      -2.063614      12.037722       3.291473      10.291438           0.000000
          439              N       5.980933      12.741372       6.291680      -0.258417      32.982447 0.52895691E+03  0.12818045E+05                                 8.541075                            7.465042       0.031109       2.032837                    0.999012      27.939997      76.702305       0.639778       0.395071      -1.098710       0.079968       0.058198      -0.076909       0.125287      -0.055941       0.048673       0.039206      -0.007693       0.040657      -0.097790       0.044895       0.052895              9.043462       7.990205       2.212258      -1.305118       9.758020       1.572658       9.382159           0.000000
          440              N       2.659784       9.749711       7.646124      -0.257342      33.864414 0.49794435E+03  0.11898079E+05                                 8.719976                            7.240801       0.033087       2.034559                    0.999108      27.747783      75.900023       0.649212       0.394842      -1.097720      -0.097305      -0.089393      -0.013593       0.132831      -0.076739       0.008448      -0.010875      -0.037159       0.149625      -0.103894       0.038021       0.065873              9.724676      11.113818       2.059140      -3.791359       7.767669       0.849470      10.292541           0.000000
          441              N      -2.699523      12.732794       7.888521      -0.258422      32.980997 0.52894141E+03  0.12817613E+05                                 8.540846                            7.464946       0.030959       2.032796                    0.999011      27.939970      76.702803       0.639778       0.395073      -1.098705       0.079944       0.037469       0.088838       0.125249      -0.014091      -0.072745      -0.012365      -0.053892      -0.097863      -0.097645       0.044764       0.052882              9.043248       7.990964       0.024057       2.568918      10.836236      -0.948745       8.302544           0.000000
          442              N      -6.020690      13.055623       4.620419      -0.257361      33.863040 0.49794880E+03  0.11898325E+05                                 8.719952                            7.241019       0.033033       2.034533                    0.999108      27.748706      75.905358       0.649171       0.394863      -1.097695      -0.097288       0.056455      -0.070599       0.132802       0.031189      -0.070640       0.029885      -0.069785       0.051582      -0.103928       0.038027       0.065901              9.724742      11.114790       2.253214       3.679559      10.395375       0.668431       7.664062           0.000000
          443              N      10.019075       0.505884      11.707330      -0.258417      32.982440 0.52895670E+03  0.12818039E+05                                 8.541074                            7.465041       0.031109       2.032837                    0.999012      27.939997      76.702308       0.639778       0.395071      -1.098710       0.028214      -0.114001       0.043641       0.125287       0.038507      -0.025218       0.054803       0.083503       0.062248      -0.097790       0.044895       0.052895              9.043461       8.171119       0.522736       2.930137      10.042527      -0.437563       8.916738           0.000000
          444              N       8.305544       3.743051       8.809202      -0.257343      33.864425 0.49794447E+03  0.11898082E+05                                 8.719977                            7.240801       0.033084       2.034558                    0.999108      27.747781      75.900010       0.649212       0.394842      -1.097720      -0.051845       0.048996      -0.112051       0.132831       0.012685      -0.048112       0.061707       0.026003      -0.148468      -0.103894       0.038020       0.065873              9.724678       6.845219       1.513075       1.508613      13.578858      -2.400788       8.749956           0.000000
          445              N      -4.456408      13.975182      13.374338      -0.258403      32.979015 0.52890626E+03  0.12816450E+05                                 8.540147                            7.464469       0.031085       2.032831                    0.999011      27.939269      76.698023       0.639833       0.395048      -1.098731       0.008692       0.087889      -0.088849       0.125276       0.005994      -0.012471       0.072876       0.059633      -0.097897      -0.097803       0.044892       0.052910              9.042450      10.503585       0.912683       1.750684       8.321616      -2.105498       8.302148           0.000000
          446              N      -3.044954      10.951622      16.642440      -0.257342      33.864625 0.49794798E+03  0.11898325E+05                                 8.720473                            7.241123       0.033213       2.034601                    0.999109      27.748194      75.904520       0.649150       0.394875      -1.097685       0.085676      -0.072889       0.070622       0.132818       0.046163      -0.051587       0.056794       0.015100       0.051675      -0.103939       0.038012       0.065927              9.725261       9.060641       1.527776       0.596095      12.451424      -3.691499       7.663719           0.000000
          447              N      14.498169      -2.661358       9.555529      -0.258402      32.980139 0.52891392E+03  0.12816712E+05                                 8.540495                            7.464622       0.031156       2.032857                    0.999012      27.939349      76.699045       0.639812       0.395059      -1.098721      -0.116846      -0.011383      -0.043641       0.125248       0.003724      -0.059985       0.005662      -0.113376       0.062234      -0.097733       0.044788       0.052945              9.042847       9.506061       0.994450       1.389693       8.706505      -2.615879       8.915976           0.000000
          448              N      18.121413      -3.197794      12.453657      -0.257386      33.863295 0.49793617E+03  0.11897874E+05                                 8.719791                            7.240734       0.033083       2.034544                    0.999109      27.748675      75.903252       0.649214       0.394841      -1.097717       0.063442      -0.032541       0.112036       0.132800       0.001710      -0.074104       0.024959      -0.036145      -0.148443      -0.103828       0.037946       0.065881              9.724495      11.879579       3.292869       2.766295       8.544202      -0.621973       8.749703           0.000000
          449              N      -7.341826       1.884523      15.847209      -0.258402      32.980154 0.52891428E+03  0.12816722E+05                                 8.540498                            7.464624       0.031156       2.032857                    0.999012      27.939348      76.699040       0.639812       0.395059      -1.098721       0.028216       0.019184      -0.120511       0.125248       0.002676       0.046032       0.004218      -0.018493      -0.243747      -0.097733       0.044788       0.052945              9.042851       8.170299      -2.798130      -1.012497       8.817998      -0.268551      10.140255           0.000000
          450              N      -9.055318       2.775805      20.099781      -0.257386      33.863295 0.49793598E+03  0.11897868E+05                                 8.719792                            7.240733       0.033083       2.034544                    0.999109      27.748675      75.903256       0.649214       0.394841      -1.097717      -0.051827       0.072543       0.098424       0.132800       0.035427       0.035105      -0.057291       0.018594      -0.170552      -0.103828       0.037946       0.065881              9.724496       6.845114      -2.062856       0.556017       7.877801      -0.890561      14.450575           0.000000
          451              N      14.661399      11.354186       7.082658      -0.258403      32.979027 0.52890629E+03  0.12816451E+05                                 8.540150                            7.464469       0.031085       2.032831                    0.999011      27.939266      76.698014       0.639833       0.395048      -1.098731       0.079966      -0.095691      -0.011956       0.125276       0.070143       0.024239      -0.026601       0.013869       0.105457      -0.097803       0.044892       0.052910              9.042454       7.990396      -2.236589      -1.263389       8.113665      -0.622280      11.023300           0.000000
          452              N      11.340276      14.023017       8.996316      -0.257342      33.864614 0.49794770E+03  0.11898317E+05                                 8.720470                            7.241121       0.033213       2.034601                    0.999109      27.748193      75.904514       0.649150       0.394875      -1.097685      -0.097279       0.032922       0.084224       0.132818       0.045684       0.062355      -0.018772      -0.088713      -0.005139      -0.103939       0.038012       0.065927              9.725258      11.114414      -4.313118       0.112422       8.926093      -1.518062       9.135269           0.000000
          453              N      -2.862703       5.331622      14.180201      -0.258417      32.982433 0.52895640E+03  0.12818030E+05                                 8.541072                            7.465039       0.031109       2.032837                    0.999012      27.939997      76.702306       0.639778       0.395071      -1.098710      -0.116886       0.043494       0.011948       0.125287       0.050172       0.033248      -0.013818      -0.098958       0.105431      -0.097790       0.044895       0.052895              9.043459       9.506035      -1.700460       0.166836       6.598340       1.398954      11.026002          -0.000000
          454              N       0.760503       3.089998      12.266543      -0.257343      33.864418 0.49794416E+03  0.11898073E+05                                 8.719976                            7.240799       0.033085       2.034559                    0.999108      27.747782      75.900015       0.649212       0.394842      -1.097720       0.063475      -0.080766      -0.084212       0.132831       0.063425       0.038574      -0.052371       0.011600      -0.005157      -0.103894       0.038020       0.065873              9.724677      11.879667      -4.042220       1.468687       8.159840       0.400058       9.134523           0.000000
          455              N      12.904441       5.982170       5.415650      -0.258422      32.981014 0.52894213E+03  0.12817635E+05                                 8.540849                            7.464951       0.030959       2.032796                    0.999011      27.939972      76.702809       0.639778       0.395073      -1.098706       0.008678       0.033007       0.120509       0.125249       0.007915       0.011471      -0.044632       0.011003      -0.243744      -0.097645       0.044764       0.052882              9.043252      10.504975      -1.972664      -0.084792       6.483848       1.044397      10.140931          -0.000000
          456              N      14.315851       4.663683       1.163078      -0.257361      33.863040 0.49794872E+03  0.11898323E+05                                 8.719952                            7.241018       0.033033       2.034533                    0.999108      27.748705      75.905354       0.649171       0.394863      -1.097695       0.085656      -0.024688      -0.098437       0.132802       0.021698       0.065862      -0.013890      -0.058974      -0.170553      -0.103928       0.038027       0.065901              9.724743       9.059084      -1.279614       1.023785       5.663503      -0.226785      14.451643           0.000000
          457              N      -4.456408       4.595103      18.789988      -0.258403      32.979032 0.52890659E+03  0.12816460E+05                                 8.540152                            7.464472       0.031085       2.032831                    0.999011      27.939267      76.698019       0.639833       0.395049      -1.098731       0.008692      -0.120889       0.031691       0.125276      -0.013797      -0.001045       0.028155       0.137094       0.134486      -0.097803       0.044892       0.052910              9.042455      10.503599       1.059812       1.665741      10.130409      -1.061214       6.493357           0.000000
          458              N      -3.044954       8.937133      17.805518      -0.257342      33.864615 0.49794774E+03  0.11898317E+05                                 8.720470                            7.241121       0.033213       2.034601                    0.999109      27.748194      75.904516       0.649150       0.394874      -1.097685       0.085676       0.097605      -0.027813       0.132818      -0.067757       0.014186       0.042855       0.039243       0.124105      -0.103939       0.038012       0.065927              9.725258       9.060640      -0.247642       1.621144      12.057499      -3.918921       8.057634           0.000000
          459              N      14.498169       9.606033       2.472871      -0.258402      32.980136 0.52891379E+03  0.12816708E+05                                 8.540495                            7.464621       0.031156       2.032857                    0.999012      27.939348      76.699040       0.639812       0.395059      -1.098721      -0.116846      -0.032103      -0.031678       0.125248      -0.053810      -0.026767      -0.008242      -0.089295       0.134479      -0.097733       0.044788       0.052945              9.042847       9.506059       0.706300       1.556061      11.129005      -1.217275       6.493477           0.000000
          460              N      18.121413      12.384112       3.457341      -0.257386      33.863308 0.49793644E+03  0.11897882E+05                                 8.719793                            7.240736       0.033083       2.034544                    0.999109      27.748676      75.903255       0.649214       0.394841      -1.097717       0.063442       0.113296       0.027835       0.132800      -0.065031      -0.035571      -0.027484       0.054692       0.124066      -0.103828       0.037946       0.065881              9.724499      11.879589       0.749291       4.234851       9.236969      -0.222011       8.056940           0.000000
          461              N      -2.699523       0.465403      14.971179      -0.258422      32.981007 0.52894187E+03  0.12817627E+05                                 8.540848                            7.464950       0.030959       2.032796                    0.999011      27.939969      76.702800       0.639778       0.395073      -1.098706       0.079944       0.058203       0.076868       0.125249      -0.055954      -0.048575      -0.039038      -0.007692       0.040739      -0.097645       0.044764       0.052882              9.043250       7.990965       2.212731       1.305274       9.757576      -1.571493       9.381208          -0.000000
          462              N      -6.020690      -2.526283      13.616735      -0.257361      33.863028 0.49794873E+03  0.11898323E+05                                 8.719950                            7.241018       0.033033       2.034533                    0.999108      27.748706      75.905359       0.649171       0.394863      -1.097695      -0.097288      -0.089368       0.013593       0.132802      -0.076771      -0.008308       0.011002      -0.037079       0.149702      -0.103928       0.038027       0.065901              9.724739      11.114787       2.060023       3.791096       7.767998      -0.848453      10.291433           0.000000
          463              N      10.019075       9.885963       6.291680      -0.258417      32.982439 0.52895667E+03  0.12818038E+05                                 8.541073                            7.465041       0.031109       2.032837                    0.999012      27.939997      76.702304       0.639778       0.395071      -1.098710       0.028214       0.094794      -0.076909       0.125287      -0.041092       0.020739       0.058958       0.076306       0.040657      -0.097790       0.044895       0.052895              9.043460       8.171118       2.276220       1.917753       9.577105      -0.706261       9.382157           0.000000
          464              N       8.305544       5.757540       7.646124      -0.257343      33.864419 0.49794429E+03  0.11898076E+05                                 8.719975                            7.240799       0.033084       2.034558                    0.999108      27.747782      75.900010       0.649212       0.394842      -1.097720      -0.051845      -0.121537      -0.013593       0.132831      -0.048009      -0.013070       0.004341       0.125367       0.149625      -0.103894       0.038020       0.065873              9.724676       6.845218       0.549981       2.064661      12.036266      -3.291382      10.292544           0.000000
          465              N      12.904441       1.699080       7.888521      -0.258422      32.981002 0.52894175E+03  0.12817623E+05                                 8.540847                            7.464949       0.030959       2.032796                    0.999011      27.939970      76.702803       0.639778       0.395073      -1.098706       0.008678       0.087862       0.088838       0.125249       0.005977       0.012590      -0.072706       0.059630      -0.097863      -0.097645       0.044764       0.052882              9.043249      10.504980       0.912885      -1.750782       8.322221       2.105757       8.302545           0.000000
          466              N      14.315851      -1.324542       4.620419      -0.257361      33.863037 0.49794869E+03  0.11898322E+05                                 8.719951                            7.241018       0.033033       2.034533                    0.999108      27.748706      75.905357       0.649171       0.394862      -1.097695       0.085656      -0.072906      -0.070599       0.132802       0.046190       0.051722      -0.056639       0.015071       0.051582      -0.103928       0.038027       0.065901              9.724742       9.059087       1.526418      -0.596304      12.451077       3.691936       7.664063           0.000000
          467              N      -2.862703       9.614713      11.707330      -0.258417      32.982430 0.52895632E+03  0.12818028E+05                                 8.541072                            7.465038       0.031109       2.032837                    0.999012      27.939998      76.702310       0.639778       0.395071      -1.098710      -0.116886      -0.011399       0.043641       0.125287       0.003708       0.060074      -0.005508      -0.113353       0.062248      -0.097790       0.044895       0.052895              9.043458       9.506035       0.994703      -1.389231       8.707609       2.616712       8.916731           0.000000
          468              N       0.760503       9.078222       8.809202      -0.257343      33.864407 0.49794401E+03  0.11898069E+05                                 8.719974                            7.240798       0.033085       2.034559                    0.999108      27.747782      75.900016       0.649212       0.394842      -1.097720       0.063475      -0.032548      -0.112051       0.132831       0.001694       0.074215      -0.024792      -0.036171      -0.148468      -0.103894       0.038020       0.065873              9.724673      11.879663       3.293003      -2.766348       8.544402       0.622084       8.749953           0.000000
          469              N      14.661399       0.456795      13.374338      -0.258403      32.979019 0.52890640E+03  0.12816455E+05                                 8.540148                            7.464470       0.031085       2.032831                    0.999011      27.939269      76.698023       0.639833       0.395048      -1.098731       0.079966       0.037491      -0.088849       0.125276      -0.014079       0.072866       0.012534      -0.053916      -0.097897      -0.097803       0.044892       0.052910              9.042451       7.990402       0.024148      -2.568641      10.834801       0.948740       8.302150          -0.000000
          470              N      11.340276       0.779686      16.642440      -0.257342      33.864627 0.49794791E+03  0.11898323E+05                                 8.720473                            7.241122       0.033213       2.034601                    0.999109      27.748194      75.904518       0.649150       0.394875      -1.097685      -0.097279       0.056480       0.070622       0.132818       0.031160       0.070741      -0.029706      -0.069775       0.051675      -0.103939       0.038012       0.065927              9.725262      11.114422       2.253891      -3.679081      10.397646      -0.668484       7.663720           0.000000
          471              N      -7.341826      12.781914       9.555529      -0.258402      32.980138 0.52891371E+03  0.12816706E+05                                 8.540495                            7.464620       0.031156       2.032857                    0.999012      27.939349      76.699044       0.639812       0.395059      -1.098721       0.028216      -0.113958      -0.043641       0.125248       0.038527       0.025333      -0.054667       0.083501       0.062234      -0.097733       0.044788       0.052945              9.042847       8.170297       0.522193      -2.929504      10.042269       0.438265       8.915976           0.000000
          472              N      -9.055318      16.019136      12.453657      -0.257386      33.863300 0.49793635E+03  0.11897879E+05                                 8.719793                            7.240736       0.033083       2.034544                    0.999109      27.748675      75.903257       0.649214       0.394842      -1.097717      -0.051827       0.048967       0.112036       0.132800       0.012689       0.048233      -0.061546       0.025963      -0.148443      -0.103827       0.037946       0.065881              9.724497       6.845114       1.512938      -1.508490      13.578674       2.400771       8.749704           0.000000
          473              N       4.223997      -6.293782      15.847209      -0.258402      32.980146 0.52891403E+03  0.12816715E+05                                 8.540497                            7.464622       0.031156       2.032857                    0.999012      27.939348      76.699041       0.639812       0.395059      -1.098721       0.008681       0.032997      -0.120511       0.125248       0.007893      -0.011367       0.044805       0.011020      -0.243747      -0.097733       0.044788       0.052945              9.042849      10.504750      -1.972785       0.084303       6.483543      -1.044108      10.140256           0.000000
          474              N       5.635464      -7.612189      20.099781      -0.257386      33.863300 0.49793612E+03  0.11897872E+05                                 8.719792                            7.240734       0.033083       2.034544                    0.999109      27.748674      75.903251       0.649214       0.394841      -1.097717       0.085670      -0.024682       0.098424       0.132800       0.021711      -0.065717       0.014001      -0.058996      -0.170552      -0.103828       0.037946       0.065881              9.724498       9.059631      -1.279914      -1.024966       5.663282       0.227367      14.450581           0.000000
          475              N       5.817764      17.607606       7.082658      -0.258403      32.979025 0.52890623E+03  0.12816449E+05                                 8.540150                            7.464469       0.031085       2.032831                    0.999011      27.939267      76.698017       0.639833       0.395049      -1.098731      -0.116873       0.043496      -0.011956       0.125276       0.050198      -0.033159       0.013986      -0.098962       0.105457      -0.097803       0.044892       0.052910              9.042453       9.505739      -1.700840      -0.165567       6.598321      -1.398561      11.023299           0.000000
          476              N       9.440995      15.366017       8.996316      -0.257342      33.864615 0.49794769E+03  0.11898316E+05                                 8.720471                            7.241121       0.033213       2.034601                    0.999109      27.748193      75.904515       0.649150       0.394875      -1.097685       0.063465      -0.080742       0.084224       0.132818       0.063412      -0.038483       0.052532       0.011571      -0.005139      -0.103939       0.038012       0.065927              9.725258      11.880173      -4.042383      -1.468723       8.160332      -0.400021       9.135269           0.000000
          477              N       5.980933      -0.921798      14.180201      -0.258417      32.982430 0.52895623E+03  0.12818025E+05                                 8.541071                            7.465037       0.031109       2.032837                    0.999012      27.939997      76.702304       0.639778       0.395071      -1.098710       0.079968      -0.095704       0.011948       0.125287       0.070123      -0.024111       0.026740       0.013898       0.105431      -0.097790       0.044895       0.052895              9.043458       7.990200      -2.236378       1.263334       8.114167       0.623608      11.026007           0.000000
          478              N       2.659784       1.746998      12.266543      -0.257342      33.864424 0.49794442E+03  0.11898081E+05                                 8.719978                            7.240801       0.033087       2.034559                    0.999108      27.747784      75.900025       0.649212       0.394842      -1.097720      -0.097305       0.032924      -0.084213       0.132831       0.045686      -0.062235       0.018911      -0.088752      -0.005156      -0.103894       0.038021       0.065873              9.724678      11.113820      -4.312986      -0.112375       8.925692       1.518042       9.134523           0.000000
          479              N       1.338619      14.160475       5.415650      -0.258422      32.981015 0.52894215E+03  0.12817635E+05                                 8.540849                            7.464952       0.030959       2.032796                    0.999011      27.939972      76.702810       0.639778       0.395073      -1.098706       0.028226       0.019184       0.120509       0.125249       0.002698      -0.045903      -0.004062      -0.018508      -0.243744      -0.097645       0.044764       0.052882              9.043252       8.170514      -2.798011       1.012931       8.818309       0.268185      10.140931           0.000000
          480              N      -0.374930      15.051676       1.163078      -0.257361      33.863030 0.49794838E+03  0.11898313E+05                                 8.719949                            7.241015       0.033033       2.034533                    0.999108      27.748706      75.905355       0.649171       0.394862      -1.097695      -0.051828       0.072528      -0.098437       0.132802       0.035410      -0.035049       0.057466       0.018593      -0.170553      -0.103928       0.038027       0.065901              9.724741       6.845059      -2.062380      -0.555074       7.877525       0.889640      14.451637           0.000000
          481              N       2.862892      14.946115       2.472871      -0.258403      32.979025 0.52890641E+03  0.12816455E+05                                 8.540149                            7.464470       0.031085       2.032831                    0.999011      27.939269      76.698023       0.639833       0.395048      -1.098731       0.116873       0.032101      -0.031691       0.125276      -0.053816       0.026893       0.008400      -0.089285       0.134486      -0.097803       0.044892       0.052910              9.042453       9.505746       0.707028      -1.555762      11.128256       1.216741       6.493355          -0.000000
          482              N      -0.760339      12.168054       3.457341      -0.257342      33.864626 0.49794792E+03  0.11898323E+05                                 8.720473                            7.241122       0.033213       2.034601                    0.999109      27.748195      75.904521       0.649150       0.394875      -1.097685      -0.063465      -0.113310       0.027813       0.132818      -0.065033       0.035675       0.027659       0.054653       0.124105      -0.103939       0.038012       0.065927              9.725261      11.880178       0.749206      -4.235176       9.237969       0.222136       8.057637           0.000000
          483              N       4.456659      -4.594749      18.789988      -0.258402      32.980147 0.52891393E+03  0.12816712E+05                                 8.540497                            7.464622       0.031156       2.032857                    0.999012      27.939346      76.699033       0.639812       0.395059      -1.098721      -0.008681       0.120865       0.031678       0.125248      -0.013790       0.001152      -0.027983       0.137095       0.134479      -0.097733       0.044788       0.052945              9.042850      10.504750       1.059389      -1.666341      10.130322       1.061315       6.493478           0.000000
          484              N       3.045192      -8.936797      17.805518      -0.257386      33.863300 0.49793635E+03  0.11897879E+05                                 8.719792                            7.240735       0.033083       2.034544                    0.999109      27.748677      75.903260       0.649214       0.394841      -1.097717      -0.085670      -0.097579      -0.027835       0.132800      -0.067768      -0.014055      -0.042698       0.039211       0.124066      -0.103828       0.037946       0.065881              9.724497       9.059631      -0.247700      -1.620915      12.056924       3.918657       8.056937           0.000000
          485              N       7.342037      14.666257       6.291680      -0.258422      32.981013 0.52894191E+03  0.12817628E+05                                 8.540849                            7.464950       0.030959       2.032797                    0.999011      27.939970      76.702803       0.639778       0.395073      -1.098706      -0.028226      -0.094773      -0.076868       0.125249      -0.041103      -0.020614      -0.058810       0.076320       0.040739      -0.097645       0.044764       0.052882              9.043251       8.170517       2.276209      -1.916718       9.578021       0.706792       9.381217           0.000000
          486              N       9.055586      18.794705       7.646124      -0.257361      33.863023 0.49794834E+03  0.11898312E+05                                 8.719949                            7.241015       0.033033       2.034533                    0.999108      27.748704      75.905351       0.649171       0.394863      -1.097695       0.051828       0.121513      -0.013593       0.132802      -0.048058       0.013142      -0.004166       0.125345       0.149703      -0.103928       0.038027       0.065901              9.724739       6.845060       0.550467      -2.063614      12.037722       3.291473      10.291437           0.000000
          487              N       2.699723      -0.465121      14.971179      -0.258417      32.982446 0.52895691E+03  0.12818045E+05                                 8.541074                            7.465042       0.031109       2.032837                    0.999012      27.939997      76.702304       0.639778       0.395071      -1.098710      -0.079968      -0.058198       0.076909       0.125287      -0.055941       0.048673       0.039206      -0.007693       0.040657      -0.097790       0.044895       0.052895              9.043461       7.990204       2.212256      -1.305117       9.758019       1.572660       9.382161           0.000000
          488              N       6.020872       2.526540      13.616735      -0.257342      33.864414 0.49794436E+03  0.11898079E+05                                 8.719976                            7.240801       0.033087       2.034559                    0.999108      27.747783      75.900023       0.649212       0.394842      -1.097720       0.097305       0.089393       0.013593       0.132831      -0.076739       0.008448      -0.010875      -0.037159       0.149625      -0.103894       0.038021       0.065873              9.724676      11.113816       2.059139      -3.791359       7.767669       0.849469      10.292542           0.000000
          489              N      11.380179      -0.456543      13.374338      -0.258422      32.981000 0.52894147E+03  0.12817615E+05                                 8.540846                            7.464947       0.030959       2.032796                    0.999011      27.939972      76.702810       0.639778       0.395073      -1.098705      -0.079944      -0.037469      -0.088839       0.125249      -0.014091      -0.072745      -0.012365      -0.053892      -0.097864      -0.097645       0.044764       0.052882              9.043248       7.990964       0.024057       2.568917      10.836237      -0.948745       8.302544           0.000000
          490              N      14.701346      -0.779372      16.642440      -0.257361      33.863039 0.49794877E+03  0.11898324E+05                                 8.719952                            7.241018       0.033033       2.034533                    0.999108      27.748705      75.905355       0.649171       0.394863      -1.097695       0.097288      -0.056455       0.070599       0.132802       0.031189      -0.070640       0.029885      -0.069785       0.051582      -0.103928       0.038027       0.065901              9.724743      11.114790       2.253214       3.679559      10.395375       0.668431       7.664062           0.000000
          491              N      -1.338419      11.770367       9.555529      -0.258417      32.982439 0.52895669E+03  0.12818039E+05                                 8.541074                            7.465041       0.031109       2.032837                    0.999012      27.939997      76.702309       0.639778       0.395071      -1.098710      -0.028214       0.114001      -0.043641       0.125287       0.038507      -0.025218       0.054803       0.083503       0.062248      -0.097790       0.044895       0.052895              9.043461       8.171119       0.522736       2.930137      10.042528      -0.437563       8.916737           0.000000
          492              N       0.375112       8.533200      12.453657      -0.257343      33.864426 0.49794452E+03  0.11898083E+05                                 8.719977                            7.240801       0.033084       2.034558                    0.999108      27.747782      75.900011       0.649212       0.394842      -1.097720       0.051845      -0.048996       0.112051       0.132831       0.012685      -0.048112       0.061707       0.026003      -0.148468      -0.103894       0.038020       0.065873              9.724677       6.845219       1.513076       1.508612      13.578856      -2.400788       8.749956           0.000000
          493              N      13.137064      -1.698931       7.888521      -0.258403      32.979014 0.52890626E+03  0.12816450E+05                                 8.540147                            7.464469       0.031085       2.032831                    0.999011      27.939269      76.698023       0.639833       0.395048      -1.098731      -0.008692      -0.087889       0.088849       0.125276       0.005994      -0.012471       0.072876       0.059633      -0.097897      -0.097803       0.044892       0.052910              9.042450      10.503586       0.912683       1.750683       8.321616      -2.105498       8.302148           0.000000
          494              N      11.725610       1.324629       4.620419      -0.257342      33.864624 0.49794797E+03  0.11898324E+05                                 8.720472                            7.241122       0.033213       2.034601                    0.999109      27.748194      75.904516       0.649150       0.394874      -1.097685      -0.085676       0.072889      -0.070622       0.132818       0.046163      -0.051587       0.056794       0.015100       0.051675      -0.103939       0.038012       0.065927              9.725260       9.060641       1.527775       0.596095      12.451422      -3.691498       7.663718           0.000000
          495              N      -5.817513      14.937609      11.707330      -0.258402      32.980135 0.52891383E+03  0.12816709E+05                                 8.540495                            7.464621       0.031156       2.032857                    0.999012      27.939346      76.699036       0.639812       0.395059      -1.098721       0.116846       0.011383       0.043641       0.125248       0.003724      -0.059985       0.005662      -0.113376       0.062234      -0.097733       0.044788       0.052945              9.042847       9.506060       0.994450       1.389694       8.706504      -2.615879       8.915977           0.000000
          496              N      -9.440757      15.474045       8.809202      -0.257386      33.863299 0.49793621E+03  0.11897875E+05                                 8.719792                            7.240734       0.033083       2.034544                    0.999109      27.748677      75.903259       0.649214       0.394841      -1.097717      -0.063442       0.032541      -0.112036       0.132800       0.001710      -0.074104       0.024959      -0.036145      -0.148443      -0.103828       0.037946       0.065881              9.724496      11.879582       3.292869       2.766296       8.544203      -0.621973       8.749703           0.000000
          497              N      16.022482      10.391728       5.415650      -0.258402      32.980155 0.52891427E+03  0.12816722E+05                                 8.540498                            7.464624       0.031156       2.032857                    0.999012      27.939348      76.699040       0.639812       0.395059      -1.098721      -0.028216      -0.019184       0.120511       0.125248       0.002676       0.046032       0.004218      -0.018493      -0.243747      -0.097733       0.044788       0.052945              9.042851       8.170300      -2.798130      -1.012499       8.817996      -0.268550      10.140258           0.000000
          498              N      17.735974       9.500446       1.163078      -0.257386      33.863299 0.49793604E+03  0.11897870E+05                                 8.719792                            7.240733       0.033083       2.034544                    0.999109      27.748677      75.903262       0.649214       0.394841      -1.097717       0.051827      -0.072543      -0.098424       0.132800       0.035427       0.035105      -0.057291       0.018594      -0.170553      -0.103828       0.037946       0.065881              9.724497       6.845114      -2.062856       0.556018       7.877801      -0.890560      14.450577           0.000000
          499              N      -5.980743       0.922065      14.180201      -0.258403      32.979020 0.52890628E+03  0.12816451E+05                                 8.540148                            7.464469       0.031085       2.032831                    0.999011      27.939268      76.698020       0.639833       0.395048      -1.098731      -0.079966       0.095691       0.011956       0.125276       0.070143       0.024239      -0.026601       0.013869       0.105457      -0.097803       0.044892       0.052910              9.042452       7.990400      -2.236593      -1.263390       8.113668      -0.622272      11.023286           0.000000
          500              N      -2.659620      -1.746766      12.266543      -0.257342      33.864617 0.49794773E+03  0.11898317E+05                                 8.720471                            7.241121       0.033213       2.034601                    0.999109      27.748194      75.904516       0.649150       0.394874      -1.097685       0.097279      -0.032922      -0.084224       0.132818       0.045684       0.062355      -0.018772      -0.088713      -0.005139      -0.103939       0.038012       0.065927              9.725258      11.114413      -4.313117       0.112422       8.926092      -1.518062       9.135269           0.000000
          501              N      11.543359       6.944629       7.082658      -0.258417      32.982430 0.52895638E+03  0.12818029E+05                                 8.541072                            7.465039       0.031109       2.032837                    0.999012      27.939996      76.702304       0.639778       0.395071      -1.098710       0.116886      -0.043494      -0.011948       0.125287       0.050173       0.033248      -0.013818      -0.098958       0.105431      -0.097790       0.044895       0.052895              9.043458       9.506033      -1.700459       0.166838       6.598340       1.398954      11.026002          -0.000000
          502              N       7.920153       9.186253       8.996316      -0.257343      33.864416 0.49794413E+03  0.11898072E+05                                 8.719976                            7.240799       0.033085       2.034559                    0.999108      27.747781      75.900013       0.649212       0.394842      -1.097720      -0.063475       0.080766       0.084212       0.132831       0.063426       0.038574      -0.052371       0.011600      -0.005157      -0.103894       0.038020       0.065873              9.724676      11.879666      -4.042219       1.468687       8.159839       0.400057       9.134522           0.000000
          503              N      -4.223785       6.294081      15.847209      -0.258422      32.981022 0.52894213E+03  0.12817635E+05                                 8.540851                            7.464952       0.030959       2.032797                    0.999011      27.939970      76.702803       0.639778       0.395073      -1.098706      -0.008678      -0.033007      -0.120509       0.125249       0.007915       0.011471      -0.044632       0.011003      -0.243744      -0.097645       0.044764       0.052882              9.043254      10.504991      -1.972668      -0.084788       6.483847       1.044393      10.140923           0.000000
          504              N      -5.635195       7.612568      20.099781      -0.257361      33.863038 0.49794869E+03  0.11898322E+05                                 8.719951                            7.241018       0.033033       2.034533                    0.999108      27.748704      75.905349       0.649171       0.394862      -1.097695      -0.085656       0.024688       0.098437       0.132802       0.021698       0.065862      -0.013890      -0.058974      -0.170553      -0.103928       0.038027       0.065901              9.724743       9.059084      -1.279614       1.023785       5.663502      -0.226784      14.451643           0.000000
          505              O      10.835007       6.171206       3.723127      -0.532479      39.892608 0.55284275E+03  0.13441259E+05                                 9.437800                            7.405672      -0.083107       2.017340                    0.995733      28.110214      75.369242       0.677188       0.372013      -1.124011      -0.002586       0.002857       0.014752       0.015247       0.017096      -0.080244       0.022728      -0.115656       0.098745      -0.121293       0.041394       0.079899             11.599459       7.997525      -1.734747      -4.758637       9.116209       4.273976      17.684643          -0.000000
          506              O      11.683936       5.338865       1.099290      -0.532486      42.593142 0.54713691E+03  0.13257148E+05                                 9.874206                            7.339227       0.005007       2.045332                    0.995528      28.050949      74.880130       0.684725       0.369178      -1.127092       0.004095      -0.002702      -0.016386       0.017105       0.036466      -0.043447       0.022808      -0.131042       0.208099      -0.121669       0.037662       0.084006             13.374085       7.276776      -0.016243      -4.133095       7.254100       0.828401      25.591379          -0.000000
          507              O      -6.473775      -0.003517      17.539732      -0.532458      39.896106 0.55290453E+03  0.13443186E+05                                 9.438560                            7.406287      -0.082890       2.017412                    0.995738      28.110381      75.371797       0.677130       0.372034      -1.123992       0.003571      -0.001485      -0.014772       0.015270       0.049658      -0.048096       0.068240       0.068468       0.098755      -0.121386       0.041472       0.079914             11.600289      10.082740      -0.997930      -5.615746       7.032027       3.062373      17.686099          -0.000000
          508              O      -7.541453       0.519467      20.163569      -0.532488      42.595927 0.54719725E+03  0.13258907E+05                                 9.874480                            7.339575       0.005329       2.045433                    0.995535      28.050983      74.879799       0.684720       0.369172      -1.127102      -0.003933       0.002949       0.016393       0.017114       0.069532      -0.035903       0.033476       0.056119       0.208101      -0.121687       0.037715       0.083971             13.374171       7.267221      -0.019787      -2.158974       7.263973       3.619964      25.591318          -0.000000
          509              O      13.880152      13.180845       5.283820      -0.532458      39.893350 0.55285031E+03  0.13441594E+05                                 9.438191                            7.405948      -0.083001       2.017380                    0.995735      28.110505      75.372391       0.677139       0.372036      -1.123985       0.011574      -0.009216      -0.003757       0.015265       0.002778      -0.036003       0.085359       0.057168      -0.155179      -0.121359       0.041499       0.079860             11.599802      13.460387      -5.233466      -4.549141      11.332595       4.570330      10.006422          -0.000000
          510              O      11.847201      14.850399       6.457530      -0.532465      42.588867 0.54710322E+03  0.13255899E+05                                 9.872850                            7.338552       0.005403       2.045458                    0.995533      28.049541      74.870939       0.684831       0.369133      -1.127146      -0.013478       0.009346       0.004913       0.017121      -0.020296      -0.011022       0.068644       0.028228      -0.272231      -0.121592       0.037731       0.083861             13.371245      21.082516      -8.075514      -3.148444      11.747168       2.220010       7.284051          -0.000000
          511              O      -0.880073       5.203968      15.979039      -0.532449      39.889928 0.55281145E+03  0.13440382E+05                                 9.437550                            7.405604      -0.082945       2.017397                    0.995735      28.110039      75.369818       0.677168       0.372028      -1.123994      -0.012548       0.007836       0.003763       0.015265      -0.015812      -0.092356       0.005624      -0.047926      -0.155174      -0.121229       0.041386       0.079843             11.598972      14.857348      -4.738631      -5.824823       9.934173       2.765098      10.005394          -0.000000
          512              O       1.371627       3.843771      14.805329      -0.532500      42.590585 0.54711621E+03  0.13256528E+05                                 9.873757                            7.339063       0.005082       2.045361                    0.995532      28.051008      74.880091       0.684736       0.369176      -1.127093       0.013288      -0.009564      -0.004896       0.017089      -0.024665      -0.068322      -0.012379       0.003589      -0.272257      -0.121521       0.037651       0.083871             13.373131      17.863012      -9.216738      -3.142798      14.972123       2.228351       7.284259          -0.000000
          513              O      -6.525833      12.414902      14.056876      -0.532457      39.893255 0.55284845E+03  0.13441536E+05                                 9.438170                            7.405931      -0.082998       2.017381                    0.995735      28.110477      75.372250       0.677140       0.372036      -1.123986      -0.002581       0.011363      -0.009860       0.015265      -0.078079       0.025432      -0.007550      -0.089605       0.176850      -0.121358       0.041499       0.079859             11.599776       7.998207      -3.254138       3.882070      11.842107      -5.847249      14.959013          -0.000000
          514              O      -5.676877      10.558783      16.089605      -0.532465      42.588868 0.54710313E+03  0.13255896E+05                                 9.872848                            7.338550       0.005403       2.045458                    0.995533      28.049540      74.870924       0.684831       0.369133      -1.127146       0.004098      -0.012847       0.010550       0.017122      -0.055841      -0.009750      -0.027936      -0.140118       0.180617      -0.121592       0.037731       0.083861             13.371245       7.275969      -3.570248       2.080428      20.283782      -8.352015      12.553984          -0.000000
          515              O      10.887136       2.915680      12.496182      -0.532449      39.889882 0.55281101E+03  0.13440367E+05                                 9.437540                            7.405598      -0.082944       2.017397                    0.995735      28.110026      75.369744       0.677169       0.372027      -1.123995       0.003561      -0.012050       0.008668       0.015265      -0.066465      -0.018849      -0.070167       0.064855       0.087929      -0.121229       0.041386       0.079843             11.598957      10.081546      -4.363667       3.671287      12.368745      -6.143757      12.346579          -0.000000
          516              O       9.819435       4.926480      10.731365      -0.532500      42.590616 0.54711637E+03  0.13256534E+05                                 9.873763                            7.339066       0.005082       2.045361                    0.995532      28.051012      74.880123       0.684735       0.369176      -1.127093      -0.003919       0.012709      -0.010731       0.017089      -0.065850      -0.042170      -0.073798      -0.013939      -0.002164      -0.121521       0.037651       0.083870             13.373143       7.266894      -1.859714       1.096377      17.872515      -9.745228      14.980019          -0.000000
          517              O      -3.480779      10.261619       7.205983      -0.532479      39.892593 0.55284238E+03  0.13441247E+05                                 9.437797                            7.405670      -0.083107       2.017340                    0.995733      28.110212      75.369234       0.677188       0.372013      -1.124011       0.011561       0.001344       0.009850       0.015247      -0.032531       0.015701      -0.021300       0.167818       0.176818      -0.121293       0.041394       0.079899             11.599456      13.459290      -1.322759       6.806713       6.379498      -1.710570      14.959579          -0.000000
          518              O      -5.513758      10.443285       5.173254      -0.532486      42.593141 0.54713678E+03  0.13257144E+05                                 9.874206                            7.339226       0.005007       2.045332                    0.995528      28.050947      74.880125       0.684725       0.369178      -1.127092      -0.013470      -0.000419      -0.010533       0.017105       0.000610       0.023195       0.018657       0.179253       0.180666      -0.121669       0.037662       0.084006             13.374085      21.088595       1.311890       8.570140       6.477977       0.823175      12.555682          -0.000000
          519              O      16.480789      -1.039699       8.766677      -0.532458      39.896121 0.55290479E+03  0.13443194E+05                                 9.438563                            7.406288      -0.082890       2.017412                    0.995738      28.110381      75.371796       0.677130       0.372034      -1.123992      -0.012552      -0.000650      -0.008672       0.015270      -0.072089       0.059984       0.041315       0.033128       0.087916      -0.121386       0.041472       0.079914             11.600293      14.859608      -2.675598       7.017142       7.593745      -1.413907      12.347528          -0.000000
          520              O      18.732512      -1.376046      10.531494      -0.532488      42.595931 0.54719724E+03  0.13258907E+05                                 9.874480                            7.339575       0.005329       2.045433                    0.995535      28.050982      74.879794       0.684720       0.369172      -1.127102       0.013305       0.000533       0.010750       0.017114      -0.046833       0.055626       0.064496       0.093658      -0.002177      -0.121687       0.037715       0.083971             13.374173      17.865086       1.887018       9.554096       7.276828       2.214716      14.980605          -0.000000
          521              O       2.154585      18.242244       3.482856      -0.532458      39.896113 0.55290476E+03  0.13443193E+05                                 9.438562                            7.406288      -0.082890       2.017412                    0.995738      28.110380      75.371791       0.677130       0.372034      -1.123992      -0.002591      -0.014229      -0.004898       0.015270       0.061049       0.054998      -0.014963      -0.128902       0.059079      -0.121386       0.041472       0.079914             11.600290       7.998221       4.988992       0.877042      19.244964       1.573707       7.557684          -0.000000
          522              O       3.003549      20.930705       4.073964      -0.532488      42.595910 0.54719694E+03  0.13258898E+05                                 9.874476                            7.339572       0.005329       2.045433                    0.995535      28.050986      74.879807       0.684720       0.369172      -1.127102       0.004091       0.015559       0.005837       0.017114       0.019476       0.053326       0.005335      -0.179599       0.062470      -0.121687       0.037715       0.083971             13.374164       7.276769       3.587152       2.052048      21.725043       7.525570      11.120680          -0.000000
          523              O       2.206647      -2.911761      12.489803      -0.532479      39.892593 0.55284252E+03  0.13441252E+05                                 9.437798                            7.405671      -0.083107       2.017340                    0.995733      28.110213      75.369240       0.677188       0.372013      -1.124011       0.003555       0.013519       0.006089       0.015247       0.016900       0.067081       0.002161      -0.053198      -0.266241      -0.121293       0.041394       0.079899             11.599456      10.082256       5.362238       1.943798      17.673041       3.081936       7.043071          -0.000000
          524              O       1.138934      -5.445546      11.630784      -0.532486      42.593149 0.54713703E+03  0.13257151E+05                                 9.874207                            7.339228       0.005007       2.045332                    0.995528      28.050948      74.880126       0.684725       0.369178      -1.127092      -0.003913      -0.015671      -0.005629       0.017105      -0.003607       0.078221       0.040516      -0.071877      -0.175776      -0.121669       0.037662       0.084006             13.374088       7.266829       1.879385       1.062223      24.145194       6.125528       8.710240          -0.000000
          525              O       5.199710      13.385888       8.773056      -0.532449      39.889952 0.55281206E+03  0.13440400E+05                                 9.437555                            7.405608      -0.082945       2.017397                    0.995735      28.110039      75.369819       0.677168       0.372028      -1.123994       0.011571       0.007868      -0.006101       0.015265       0.029872       0.020436      -0.063823       0.020128      -0.266252      -0.121229       0.041386       0.079843             11.598978      13.459566       6.555547      -2.257538      14.294744      -2.859498       7.042624          -0.000000
          526              O       3.166743      11.534668       9.632075      -0.532500      42.590606 0.54711610E+03  0.13256526E+05                                 9.873761                            7.339064       0.005082       2.045361                    0.995532      28.051010      74.880113       0.684735       0.369176      -1.127093      -0.013447      -0.008910       0.005640       0.017089       0.019771      -0.012039      -0.087108       0.060374      -0.175777      -0.121521       0.037651       0.083870             13.373140      21.086371       6.765201      -5.420819      10.323161      -3.043356       8.709889          -0.000000
          527              O       7.800370      -4.163869      17.780003      -0.532458      39.893336 0.55284978E+03  0.13441579E+05                                 9.438188                            7.405944      -0.083002       2.017380                    0.995735      28.110505      75.372391       0.677139       0.372036      -1.123985      -0.012547      -0.007174       0.004911       0.015265       0.087991       0.032550      -0.046725       0.023465       0.059083      -0.121358       0.041499       0.079860             11.599798      14.858416       7.414458      -1.191665      12.383468      -1.351699       7.557511          -0.000000
          528              O      10.052086      -2.467324      17.188895      -0.532465      42.588859 0.54710288E+03  0.13255889E+05                                 9.872848                            7.338550       0.005403       2.045458                    0.995533      28.049542      74.870946       0.684831       0.369133      -1.127145       0.013304       0.009050      -0.005851       0.017121       0.071558       0.012842      -0.051924       0.115127       0.062477      -0.121592       0.037731       0.083861             13.371242      17.860131       7.328830      -6.409045      11.135184      -4.442113      11.118411          -0.000000
          529              O       6.474009       0.003848      17.539732      -0.532479      39.892708 0.55284435E+03  0.13441309E+05                                 9.437821                            7.405687      -0.083110       2.017339                    0.995733      28.110241      75.369384       0.677186       0.372014      -1.124011      -0.003555       0.001486      -0.014752       0.015247       0.049644       0.048176      -0.068079       0.068464       0.098745      -0.121293       0.041394       0.079899             11.599488      10.082281      -0.997696       5.615756       7.031492      -3.061864      17.684692          -0.000000
          530              O       7.541722      -0.519087      20.163569      -0.532486      42.593173 0.54713728E+03  0.13257159E+05                                 9.874212                            7.339231       0.005007       2.045332                    0.995528      28.050950      74.880147       0.684725       0.369178      -1.127091       0.003913      -0.002961       0.016386       0.017105       0.069545       0.035986      -0.033359       0.056082       0.208099      -0.121669       0.037662       0.084006             13.374096       7.266835      -0.019760       2.158712       7.264051      -3.620598      25.591404          -0.000000
          531              O       6.526071      18.380966       3.723127      -0.532458      39.896181 0.55290565E+03  0.13443221E+05                                 9.438576                            7.406297      -0.082891       2.017411                    0.995738      28.110393      75.371869       0.677129       0.372034      -1.123992       0.002591      -0.002872       0.014772       0.015270       0.017106       0.080369      -0.022599      -0.115676       0.098756      -0.121386       0.041472       0.079914             11.600312       7.998235      -1.734917       4.759145       9.116568      -4.273819      17.686133          -0.000000
          532              O       5.677107      19.213257       1.099290      -0.532488      42.595927 0.54719731E+03  0.13258909E+05                                 9.874479                            7.339574       0.005329       2.045434                    0.995535      28.050985      74.879800       0.684720       0.369172      -1.127102      -0.004091       0.002725      -0.016393       0.017114       0.036445       0.043529      -0.022692      -0.131055       0.208101      -0.121687       0.037715       0.083971             13.374172       7.276770      -0.016411       4.132590       7.254424      -0.828864      25.591321          -0.000000
          533              O       0.880286      -5.203667      15.979039      -0.532457      39.893243 0.55284844E+03  0.13441536E+05                                 9.438168                            7.405931      -0.082998       2.017381                    0.995735      28.110478      75.372252       0.677140       0.372036      -1.123986       0.012547      -0.007840       0.003758       0.015265      -0.015806       0.092478      -0.005491      -0.047956      -0.155178      -0.121358       0.041499       0.079859             11.599771      14.858381      -4.739176       5.825302       9.934534      -2.765541      10.006397          -0.000000
          534              O      -1.371430      -3.843492      14.805329      -0.532465      42.588834 0.54710278E+03  0.13255886E+05                                 9.872843                            7.338548       0.005402       2.045458                    0.995533      28.049537      74.870915       0.684831       0.369133      -1.127146      -0.013304       0.009592      -0.004913       0.017122      -0.024657       0.068393       0.012489       0.003558      -0.272231      -0.121592       0.037731       0.083861             13.371233      17.860108      -9.214774       3.142512      14.969543      -2.228391       7.284046          -0.000000
          535              O       3.480946      11.371355       5.283820      -0.532449      39.889867 0.55281072E+03  0.13440359E+05                                 9.437537                            7.405596      -0.082944       2.017397                    0.995735      28.110027      75.369749       0.677169       0.372027      -1.123995      -0.011571       0.009218      -0.003763       0.015265       0.002763       0.036088      -0.085199       0.057154      -0.155174      -0.121229       0.041386       0.079843             11.598952      13.459540      -5.232803       4.548535      11.331942      -4.570005      10.005374          -0.000000
          536              O       5.513913       9.701824       6.457530      -0.532500      42.590599 0.54711631E+03  0.13256532E+05                                 9.873760                            7.339065       0.005082       2.045361                    0.995532      28.051012      74.880121       0.684735       0.369176      -1.127093       0.013447      -0.009340       0.004896       0.017089      -0.020312       0.011102      -0.068541       0.028214      -0.272257      -0.121521       0.037651       0.083870             13.373135      21.086358      -8.077129       3.148502      11.748784      -2.220287       7.284262          -0.000000
          537              O      -5.199496      14.290618       7.205983      -0.532457      39.893262 0.55284862E+03  0.13441541E+05                                 9.438172                            7.405933      -0.082998       2.017381                    0.995735      28.110477      75.372252       0.677140       0.372036      -1.123986      -0.011574      -0.001354       0.009860       0.015265      -0.032568      -0.015596       0.021461       0.167844       0.176850      -0.121358       0.041499       0.079859             11.599777      13.460353      -1.323003      -6.806858       6.379965       1.710995      14.959015          -0.000000
          538              O      -3.166545      14.108914       5.173254      -0.532465      42.588849 0.54710302E+03  0.13255893E+05                                 9.872846                            7.338550       0.005402       2.045458                    0.995533      28.049536      74.870915       0.684831       0.369133      -1.127146       0.013478       0.000419      -0.010550       0.017122       0.000602      -0.023088      -0.018504       0.179177       0.180617      -0.121592       0.037731       0.083861             13.371239      21.082506       1.311042      -8.567831       6.477228      -0.822524      12.553982          -0.000000
          539              O       9.560729       1.039864       8.766677      -0.532449      39.889863 0.55281047E+03  0.13440351E+05                                 9.437536                            7.405594      -0.082944       2.017397                    0.995735      28.110026      75.369743       0.677169       0.372027      -1.123995       0.012548       0.000659      -0.008668       0.015265      -0.072077      -0.059871      -0.041160       0.033108       0.087929      -0.121229       0.041386       0.079843             11.598952      14.857320      -2.675192      -7.016145       7.592960       1.413432      12.346577          -0.000000
          540              O       7.309029       1.376245      10.531494      -0.532500      42.590624 0.54711644E+03  0.13256536E+05                                 9.873764                            7.339066       0.005082       2.045361                    0.995532      28.051013      74.880127       0.684735       0.369176      -1.127093      -0.013288      -0.000542       0.010731       0.017089      -0.046836      -0.055521      -0.064357       0.093620      -0.002164      -0.121521       0.037651       0.083871             13.373145      17.863033       1.886544      -9.553358       7.276380      -2.214702      14.980021          -0.000000
          541              O      -2.154351      12.137464      14.056876      -0.532479      39.892606 0.55284270E+03  0.13441257E+05                                 9.437799                            7.405672      -0.083107       2.017340                    0.995733      28.110211      75.369230       0.677188       0.372013      -1.124011       0.002586      -0.011348      -0.009850       0.015247      -0.078042      -0.025316       0.007703      -0.089632       0.176818      -0.121293       0.041394       0.079899             11.599459       7.997524      -3.253764      -3.881622      11.841274       5.847258      14.959579          -0.000000
          542              O      -3.003280      13.993622      16.089605      -0.532486      42.593141 0.54713691E+03  0.13257148E+05                                 9.874206                            7.339227       0.005007       2.045332                    0.995528      28.050947      74.880122       0.684725       0.369178      -1.127092      -0.004095       0.012840       0.010533       0.017105      -0.055859       0.009858       0.028088      -0.140186       0.180666      -0.121669       0.037662       0.084006             13.374085       7.276774      -3.571261      -2.080581      20.289800       8.354405      12.555682          -0.000000
          543              O      15.154431      -2.915444      12.496182      -0.532458      39.896112 0.55290451E+03  0.13443186E+05                                 9.438561                            7.406287      -0.082890       2.017412                    0.995738      28.110380      75.371792       0.677130       0.372034      -1.123992      -0.003572       0.012051       0.008672       0.015270      -0.066481       0.018958       0.070325       0.064855       0.087916      -0.121386       0.041472       0.079914             11.600291      10.082741      -4.364450      -3.672066      12.370606       6.144538      12.347527          -0.000000
          544              O      16.222109      -4.926278      10.731365      -0.532488      42.595921 0.54719703E+03  0.13258900E+05                                 9.874478                            7.339573       0.005329       2.045433                    0.995535      28.050986      74.879805       0.684720       0.369172      -1.127102       0.003933      -0.012722      -0.010750       0.017114      -0.065859       0.042266       0.073943      -0.013974      -0.002177      -0.121687       0.037715       0.083971             13.374170       7.267219      -1.859843      -1.096606      17.874684       9.745928      14.980606          -0.000000
          545              O      -7.800133       4.164204      17.780003      -0.532458      39.896187 0.55290568E+03  0.13443222E+05                                 9.438577                            7.406297      -0.082891       2.017411                    0.995738      28.110393      75.371865       0.677129       0.372034      -1.123992       0.012552       0.007185       0.004898       0.015270       0.087992      -0.032440       0.046865       0.023515       0.059079      -0.121386       0.041472       0.079914             11.600313      14.859634       7.414850       1.191365      12.383609       1.351450       7.557695          -0.000000
          546              O     -10.051856       2.467648      17.188895      -0.532488      42.595925 0.54719723E+03  0.13258906E+05                                 9.874479                            7.339574       0.005329       2.045433                    0.995535      28.050985      74.879803       0.684720       0.369172      -1.127102      -0.013305      -0.009044      -0.005837       0.017114       0.071590      -0.012746       0.052055       0.115207       0.062470      -0.121687       0.037715       0.083971             13.374170      17.865084       7.330642       6.411179      11.136747       4.443187      11.120681          -0.000000
          547              O      12.161435      11.166378       8.773056      -0.532479      39.892693 0.55284414E+03  0.13441303E+05                                 9.437818                            7.405686      -0.083110       2.017339                    0.995733      28.110240      75.369379       0.677187       0.372014      -1.124011      -0.011561      -0.007858      -0.006089       0.015247       0.029863      -0.020323       0.063965       0.020132      -0.266241      -0.121293       0.041394       0.079899             11.599484      13.459327       6.556204       2.257758      14.296042       2.859938       7.043083          -0.000000
          548              O      14.194414      13.017615       9.632075      -0.532486      42.593153 0.54713677E+03  0.13257144E+05                                 9.874208                            7.339227       0.005008       2.045332                    0.995528      28.050949      74.880141       0.684725       0.369178      -1.127091       0.013470       0.008912       0.005629       0.017105       0.019783       0.012126       0.087253       0.060439      -0.175777      -0.121669       0.037662       0.084006             13.374091      21.088606       6.766066       5.421144      10.323424       3.043299       8.710242          -0.000000
          549              O      -2.206480       2.911997      12.489803      -0.532449      39.889872 0.55281087E+03  0.13440363E+05                                 9.437538                            7.405597      -0.082943       2.017397                    0.995735      28.110026      75.369742       0.677169       0.372027      -1.123995      -0.003561      -0.013532       0.006101       0.015265       0.016908      -0.066985      -0.002006      -0.053205      -0.266252      -0.121229       0.041386       0.079843             11.598954      10.081545       5.361241      -1.943454      17.672705      -3.081576       7.042612          -0.000000
          550              O      -1.138779       5.445766      11.630784      -0.532500      42.590599 0.54711621E+03  0.13256529E+05                                 9.873760                            7.339065       0.005082       2.045361                    0.995532      28.051012      74.880122       0.684735       0.369176      -1.127093       0.003919       0.015648      -0.005640       0.017089      -0.003596      -0.078113      -0.040386      -0.071811      -0.175777      -0.121521       0.037651       0.083870             13.373137       7.266892       1.879337      -1.062388      24.142627      -6.125245       8.709891          -0.000000
          551              O      15.206489       6.309923       3.482856      -0.532457      39.893248 0.55284825E+03  0.13441530E+05                                 9.438169                            7.405930      -0.082998       2.017381                    0.995735      28.110478      75.372252       0.677141       0.372036      -1.123986       0.002581       0.014221      -0.004911       0.015265       0.061064      -0.054903       0.015114      -0.128861       0.059083      -0.121358       0.041499       0.079859             11.599773       7.998206       4.989031      -0.877176      19.243619      -1.574069       7.557493          -0.000000
          552              O      14.357533       3.621473       4.073964      -0.532465      42.588836 0.54710255E+03  0.13255879E+05                                 9.872843                            7.338546       0.005403       2.045458                    0.995533      28.049540      74.870927       0.684831       0.369133      -1.127146      -0.004098      -0.015560       0.005851       0.017121       0.019476      -0.053235      -0.005200      -0.179498       0.062477      -0.121592       0.037731       0.083861             13.371234       7.275968       3.586808      -2.051744      21.719330      -7.523197      11.118405          -0.000000
          553              O      -2.154351       6.105045      17.539732      -0.532479      39.892708 0.55284435E+03  0.13441309E+05                                 9.437821                            7.405687      -0.083110       2.017339                    0.995733      28.110241      75.369383       0.677186       0.372014      -1.124011       0.002586      -0.002857      -0.014752       0.015247       0.017096      -0.080245       0.022728      -0.115656       0.098745      -0.121293       0.041394       0.079899             11.599488       7.997545      -1.734752      -4.758654       9.116229       4.273985      17.684690          -0.000000
          554              O      -3.003280       6.937386      20.163569      -0.532486      42.593167 0.54713722E+03  0.13257158E+05                                 9.874211                            7.339230       0.005007       2.045332                    0.995528      28.050950      74.880145       0.684725       0.369178      -1.127092      -0.004095       0.002702       0.016386       0.017105       0.036466      -0.043447       0.022808      -0.131042       0.208099      -0.121669       0.037662       0.084006             13.374094       7.276778      -0.016244      -4.133097       7.254105       0.828404      25.591400          -0.000000
          555              O      15.154431      12.279768       3.723127      -0.532458      39.896177 0.55290556E+03  0.13443218E+05                                 9.438576                            7.406296      -0.082891       2.017411                    0.995738      28.110393      75.371869       0.677129       0.372034      -1.123992      -0.003571       0.001485       0.014772       0.015270       0.049658      -0.048096       0.068240       0.068468       0.098756      -0.121386       0.041472       0.079914             11.600311      10.082761      -0.997934      -5.615762       7.032038       3.062381      17.686135          -0.000000
          556              O      16.222109      11.756784       1.099290      -0.532488      42.595938 0.54719735E+03  0.13258910E+05                                 9.874481                            7.339575       0.005329       2.045433                    0.995535      28.050986      74.879806       0.684720       0.369172      -1.127102       0.003933      -0.002949      -0.016393       0.017114       0.069532      -0.035903       0.033476       0.056119       0.208101      -0.121687       0.037715       0.083971             13.374175       7.267222      -0.019787      -2.158975       7.263974       3.619966      25.591331          -0.000000
          557              O      -5.199496      -0.904594      15.979039      -0.532457      39.893249 0.55284871E+03  0.13441544E+05                                 9.438170                            7.405933      -0.082998       2.017381                    0.995735      28.110477      75.372250       0.677140       0.372036      -1.123986      -0.011574       0.009216       0.003758       0.015265       0.002778      -0.036003       0.085359       0.057168      -0.155178      -0.121358       0.041499       0.079859             11.599773      13.460348      -5.233452      -4.549126      11.332573       4.570318      10.006397          -0.000000
[truncated: 30,756 more chars]
