# Supplementary material for: A collection of forcefield precursors for metal–organic frameworks
Source: RSC Adv. 2019 Nov 13;9(63):36492–507. doi: 10.1039/c9ra07327b (PMC9075174; doi:10.1039/c9ra07327b)
Supplement: RA-009-C9RA07327B-s4192 [file RA-009-C9RA07327B-s4192.xyz]

  260
jmolscript: load "" {1 1 1} spacegroup "x,y,z" unitcell [{     14.443000     0.000000     0.000000 }, {      0.000000    14.537000     0.000000 }, {     -3.812647     0.000000    21.682342 }]
Co     2.511298    11.806951     1.316118     0.494954
Co    11.969628     2.392790     1.474399     0.493407
Co     7.175967    14.422158     5.975653     0.630029
Co     7.131779     1.719727     8.937461     0.478264
Co     7.427408    13.267920     8.792190     0.557853
Co     8.119055     4.538451    20.366224     0.494955
Co    -1.339275     9.661290    20.207943     0.493405
Co     3.454386     7.153658    15.706689     0.630031
Co     3.498574     8.988227    12.744881     0.478258
Co     3.202945     5.999420    12.890152     0.557855
H      0.756242    10.045067     0.487853     0.401751
H     -3.151511    11.287980    21.216172     0.402679
H      9.007179     0.392499     7.660371     0.382332
H      4.200937     6.454428     0.832602     0.149161
H      5.625937     7.038815     0.539890     0.154841
H      5.375895     6.197123     1.838663     0.148434
H      6.335010     8.116007     3.185136     0.145136
H      6.502104     9.020209     1.914551     0.155612
H      5.642312     9.521735     3.124425     0.147900
H      2.864098     7.373166     2.825209     0.142240
H      4.088867     7.226343     3.794410     0.158793
H      3.415936     8.626256     3.588428     0.150542
H      1.641245    12.488737    18.091746     0.186045
H      2.340236    13.797067    18.601281     0.130862
H     -0.098034     0.872220    20.106036     0.151554
H      0.791693     0.113389    21.148956     0.149283
H      1.447341     0.748655    19.876203     0.151079
H     -1.104195    12.968458    18.189317     0.143829
H     -1.081602    -0.021805    18.438664     0.147744
H     -0.046642    13.863937    17.456454     0.156817
H      2.484232    13.273735    19.811156     0.140595
H      6.183089     3.298445     3.679493     0.155886
H      4.694090     3.046955     4.097963     0.151113
H      5.152401     4.480303     3.659979     0.148523
H      4.291445     5.401949     5.886756     0.150205
H      3.853135     3.958425     6.309562     0.151873
H      4.827842     4.779766     7.222388     0.150060
H      7.651027     4.647479     5.212435     0.146674
H      6.611328     5.819161     5.268809     0.153960
H      7.091860     5.131561     6.593600     0.151029
H      9.798170    10.995787     4.377665     0.146231
H      9.327718     9.508652     4.219384     0.152794
H      8.297641    10.677427     4.056766     0.153837
H      9.665353     9.768864     7.744933     0.157562
H     10.134283     8.915542     6.515544     0.149981
H     10.668722    10.376511     6.704180     0.150038
H      7.368536     9.241171     7.048929     0.148306
H      6.904722     9.595874     5.596212     0.145884
H      7.951866     8.453266     5.826045     0.154522
H      9.562537    13.420558    13.939578     0.145360
H      8.203892    13.016430    13.271762     0.151112
H      9.559687    12.580320    12.616955     0.161464
H     10.588314     1.317052    11.539342     0.152876
H     11.029849     0.601832    12.864134     0.152397
H     11.034545    14.352380    11.506819     0.157678
H      8.427020     1.984301    12.536730     0.155945
H      7.422938     0.905655    13.072284     0.152166
H      8.705708     1.263265    13.900549     0.144541
H      3.840980    11.315601     3.931009     0.093815
H      5.493198    12.036636     5.294828     0.092264
H      5.805553     0.705045     3.198145     0.094289
H      4.173278    -0.029074     1.786625     0.106081
H     13.565467     0.502980     3.347754     0.088776
H      0.801668    13.515049     3.326071     0.094902
H     -3.021178    13.581919    21.140283     0.088681
H      9.702320     0.575665    21.185816     0.087819
H     10.869746     2.844891     4.271421     0.091661
H      9.241555     2.097689     5.678605     0.094403
H      8.667823    13.580465     3.388950     0.105606
H     10.209079    14.381454     1.934065     0.104303
H      3.952695     3.064400    12.601777     0.096775
H      5.193042     1.687746    11.355043     0.095338
H      6.579427     4.675099     9.392791     0.094059
H      5.206029     6.063383    10.541955     0.097067
H      9.874111     2.776567    21.194489     0.401751
H     13.781864     4.019481     0.466170     0.402680
H      1.623174     7.660999    14.021971     0.382332
H      6.429416    13.722928    20.849740     0.149161
H      5.004416    14.307315    21.142452     0.154841
H      5.254458    13.465623    19.843679     0.148434
H      4.295343     0.847507    18.497206     0.145136
H      4.128249     1.751709    19.767791     0.155613
H      4.988041     2.253235    18.557917     0.147900
H      7.766255     0.104666    18.857133     0.142240
H      6.541486    14.494843    17.887932     0.158793
H      7.214417     1.357756    18.093914     0.150543
H      8.989108     5.220237     3.590596     0.186045
H      8.290117     6.528567     3.081061     0.130862
H     10.728387     8.140720     1.576306     0.151555
H      9.838660     7.381889     0.533386     0.149283
H      9.183012     8.017156     1.806139     0.151079
H     11.734548     5.699958     3.493025     0.143829
H     11.711955     7.246695     3.243678     0.147744
H     10.676995     6.595437     4.225888     0.156817
H      8.146121     6.005235     1.871186     0.140595
H      4.447264    10.566945    18.002849     0.155886
H      5.936263    10.315455    17.584379     0.151114
H      5.477952    11.748803    18.022363     0.148523
H      6.338908    12.670449    15.795586     0.150205
H      6.777218    11.226925    15.372780     0.151871
H      5.802511    12.048266    14.459954     0.150060
H      2.979326    11.915979    16.469907     0.146674
H      4.019025    13.087661    16.413533     0.153960
H      3.538493    12.400061    15.088742     0.151028
H      0.832183     3.727287    17.304677     0.146231
H      1.302635     2.240152    17.462958     0.152794
H      2.332712     3.408927    17.625576     0.153836
H      0.965000     2.500364    13.937409     0.157562
H      0.496070     1.647042    15.166798     0.149982
H     -0.038369     3.108011    14.978162     0.150037
H      3.261817     1.972671    14.633413     0.148306
H      3.725631     2.327374    16.086130     0.145884
H      2.678487     1.184766    15.856297     0.154522
H      1.067816     6.152058     7.742764     0.145359
H      2.426461     5.747930     8.410580     0.151111
H      1.070666     5.311820     9.065387     0.161462
H      0.042039     8.585552    10.143000     0.152878
H     -0.399496     7.870332     8.818208     0.152396
H     -0.404192     7.083880    10.175523     0.157676
H      2.203333     9.252800     9.145612     0.155945
H      3.207415     8.174155     8.610058     0.152166
H      1.924645     8.531765     7.781793     0.144540
H      6.789373     4.047101    17.751333     0.093815
H      5.137155     4.768136    16.387514     0.092263
H      4.824800     7.973545    18.484197     0.094289
H      6.457075     7.239426    19.895717     0.106082
H     -2.935114     7.771480    18.334588     0.088778
H      9.828685     6.246549    18.356271     0.094904
H     13.651531     6.313419     0.542059     0.088681
H      0.928033     7.844165     0.496526     0.087820
H     -0.239393    10.113391    17.410921     0.091662
H      1.388798     9.366189    16.003737     0.094404
H      1.962530     6.311965    18.293392     0.105606
H      0.421274     7.112954    19.748277     0.104304
H      6.677658    10.332900     9.080565     0.096775
H      5.437311     8.956246    10.327299     0.095338
H      4.050926    11.943599    12.289551     0.094059
H      5.424324    13.331883    11.140387     0.097067
C      3.962134     9.129236     1.040752     0.573704
C      4.621441     8.097109     1.973093     0.188800
C      4.996602     6.832390     1.235893    -0.530288
C      5.897402     8.751274     2.601881    -0.517920
C      3.660710     7.806369     3.165622    -0.518958
C     -0.100838    12.429135    20.368392     0.580783
C      0.450780    13.533947    19.449061     0.183712
C      1.810262    13.039689    18.863638    -0.525554
C      0.663969     0.305277    20.207943    -0.532845
C     -0.542106    13.737465    18.278214    -0.518568
C      6.235189     2.747493     6.266197     0.597500
C      5.765031     4.012212     5.572362     0.199656
C      5.413872     3.677861     4.119645    -0.527291
C      4.581062     4.593692     6.309562    -0.514220
C      6.876334     4.986191     5.659091    -0.520971
C      8.250974    11.615063     6.548067     0.580643
C      8.775767    10.321270     6.027691     0.197046
C      9.082169    10.379418     4.531609    -0.523784
C      9.909496     9.797938     6.808255    -0.514504
C      7.644593     9.303680     6.136103    -0.515826
C      8.419614    14.318945    10.927900     0.622646
C      9.136468     0.058148    12.272206     0.173727
C      9.121574    13.272281    13.096135    -0.519469
C     10.583191     0.494258    12.012017    -0.521835
C      8.342460     1.162960    13.009405    -0.534893
C      4.251795    12.123858     3.746709     0.004773
C      5.232324    12.574505     4.577142     0.015678
C      5.417328    14.406167     3.360763     0.027287
C      4.443280    13.970057     2.493469     0.015614
C     13.897344     0.203518     2.528161     0.007438
C      0.466879    13.839224     2.519488    -0.008097
C      0.456322    13.868298     0.279702    -0.010229
C     13.854851     0.261666     0.305721    -0.014486
C     10.407764     2.064254     4.056766     0.015386
C      9.420614     1.613607     4.906714     0.014615
C      9.092196    14.391630     3.571082     0.011232
C     10.037923     0.319814     2.710293     0.018859
C      4.474609     3.430732    11.925288     0.026619
C      5.239731     2.602123    11.188088     0.012580
C      6.019521     4.317489    10.038924     0.020037
C      5.214883     5.160635    10.754442     0.002811
C      6.668219     1.860736    20.641590     0.573704
C      6.008912     0.828609    19.709249     0.188800
C      5.633751    14.100890    20.446449    -0.530288
C      4.732951     1.482774    19.080461    -0.517920
C      6.969643     0.537869    18.516720    -0.518958
C     10.731191     5.160635     1.313950     0.580783
C     10.179573     6.265447     2.233281     0.183712
C      8.820091     5.771189     2.818704    -0.525554
C      9.966384     7.573777     1.474399    -0.532845
C     11.172459     6.468965     3.404128    -0.518568
C      4.395164    10.015993    15.416145     0.597501
C      4.865322    11.280712    16.109980     0.199656
C      5.216481    10.946361    17.562697    -0.527291
C      6.049291    11.862192    15.372780    -0.514219
C      3.754019    12.254691    16.023251    -0.520971
C      2.379379     4.346563    15.134275     0.580643
C      1.854586     3.052770    15.654651     0.197046
C      1.548184     3.110918    17.150733    -0.523784
C      0.720857     2.529438    14.874087    -0.514504
C      2.985760     2.035180    15.546239    -0.515826
C      2.210739     7.050445    10.754442     0.622646
C      1.493885     7.326648     9.410136     0.173727
C      1.508779     6.003781     8.586207    -0.519468
C      0.047162     7.762758     9.670325    -0.521834
C      2.287893     8.431460     8.672937    -0.534893
C      6.378558     4.855358    17.935633     0.004774
C      5.398029     5.306005    17.105200     0.015679
C      5.213025     7.137667    18.321579     0.027287
C      6.187073     6.701557    19.188873     0.015614
C     -3.266991     7.472018    19.154181     0.007438
C     10.163474     6.570724    19.162854    -0.008096
C     10.174031     6.599798    21.402640    -0.010229
C     -3.224498     7.530166    21.376621    -0.014485
C      0.222589     9.332754    17.625576     0.015386
C      1.209739     8.882107    16.775628     0.014615
C      1.538157     7.123130    18.111260     0.011232
C      0.592430     7.588314    18.972049     0.018859
C      6.155744    10.699232     9.757054     0.026620
C      5.390622     9.870623    10.494254     0.012581
C      4.610832    11.585989    11.643418     0.020038
C      5.415470    12.429135    10.927900     0.002812
N      3.873431    12.807097     2.695115    -0.172449
N      5.842070    13.722928     4.395011    -0.185357
N     13.368114     0.683239     1.431035    -0.224881
N      0.999995    13.403114     1.376829    -0.229690
N     10.715465     1.439163     2.963976    -0.177669
N      8.739641     0.537869     4.672545    -0.172143
N      4.451532     4.724525    11.727979    -0.196508
N      6.031205     3.023696    10.218888    -0.182010
N      6.756922     5.538597    18.987227    -0.172449
N      4.788283     6.454428    17.287331    -0.185358
N     -2.737761     7.951739    20.251307    -0.224881
N      9.630358     6.134614    20.305513    -0.229692
N     -0.085112     8.707663    18.718366    -0.177668
N      1.890712     7.806369    17.009797    -0.172142
N      6.178821    11.993025     9.954363    -0.196509
N      4.599148    10.292196    11.463454    -0.182010
O      3.859583    10.274752     1.467895    -0.529872
O      1.276541    10.689056    -0.015178    -0.693395
O     -0.310197     8.700394    21.641146    -0.523513
O      8.032854     0.305277     7.714577    -0.805293
O     -0.472411    12.825995    21.495874    -0.522825
O     -0.141192    11.298156    19.932577    -0.526050
O      6.326738     1.686292     5.663428    -0.540228
O      6.483094     2.863789     7.484744    -0.550268
O      7.969382    12.530894     5.767503    -0.559925
O      8.104724    11.687748     7.790465    -0.528700
O      8.786342    13.388577    10.320795    -0.514125
O      7.539534     0.465184    10.593992    -0.556100
O      6.770770     3.006252    20.214447    -0.529873
O     13.166459     3.420556     0.015178    -0.693396
O     10.940550     1.431895     0.041196    -0.523513
O      2.597499     7.573777    13.967765    -0.805293
O     11.102764     5.557495     0.186468    -0.522825
O     10.771545     4.029656     1.749765    -0.526050
O      4.303615     8.954792    16.018914    -0.540229
O      4.147259    10.132289    14.197598    -0.550268
O      2.660971     5.262394    15.914839    -0.559926
O      2.525629     4.419248    13.891877    -0.528699
O      1.844011     6.120077    11.361547    -0.514125
O      3.090819     7.733684    11.088350    -0.556100

The following XYZ coordinates are in angstroms. Other properties are in atomic units.
The sperically averaged electron density of each atom fit to a function of the form exp(a - br)
eigen_1, eigen_2 and eigen_3 are the three eigenvalues of traceless quadrupole moment tensor
  atom number  atomic symbol              X              Y              Z     net charge C6 coefficient C8 coefficient C10 coefficient fluctuating dipole atomic polarizability isotropic forcefield polarizability              a              b squared Pearson coefficient          <r^3>          <r^4>         wp_QDO          m_QDO          q_QDO       dipole_x       dipole_y       dipole_z         dipole            Qxy            Qxz            Qyz     Q(x^2-y^2)  Q(3z^2 - R^2)        eigen_1        eigen_2        eigen_3 static polarizability      alpha(xx)      alpha(xy)      alpha(xz)      alpha(yy)      alpha(yz)      alpha(zz) atomic spin moment
            1             Co       2.511298      11.806951       1.316118       0.494954     154.901338 0.34372440E+04  0.12625867E+06                                21.746707                           17.764226       0.570534       1.951418                    0.998113      56.833006     162.126640       0.484330       0.344281      -1.197765       0.076481      -0.087182      -0.083751       0.143054       0.001152       0.047753      -0.046107      -0.102404       0.120105      -0.091550       0.001671       0.089880             26.902045      29.359588      -6.725393       4.263307      30.379556       4.723457      20.966992           2.255273
            2             Co      11.969628       2.392790       1.474399       0.493407     154.969504 0.34486347E+04  0.12677946E+06                                21.777379                           17.807236       0.557526       1.948824                    0.997859      56.797839     162.081653       0.483200       0.344808      -1.197331      -0.076345       0.090697      -0.078326       0.142090       0.016916      -0.030323       0.047099      -0.110275       0.161901      -0.094808       0.003736       0.091073             26.939032      27.913529      -6.535309      -4.450594      31.631425      -4.761055      21.272142           2.247467
            3             Co       7.175967      14.422158       5.975653       0.630029     149.167380 0.31261639E+04  0.11236838E+06                                21.223985                           16.985932       0.514934       1.957505                    0.996892      54.497023     154.808803       0.492352       0.346097      -1.193766      -0.000943       0.025965       0.086236       0.090065      -0.079199       0.046352       0.040082      -0.101216       0.017534      -0.124590       0.031110       0.093480             25.956807      17.981376      -1.592771       2.981238      29.742073       1.114096      30.146973           2.448486
            4             Co       7.131779       1.719727       8.937461       0.478264     223.815794 0.44300045E+04  0.17492270E+06                                28.181479                           20.777612       0.118515       1.781518                    0.999757      62.414216     190.013729       0.424469       0.365442      -1.169641       0.043692      -0.045832      -0.048769       0.079924      -0.207070      -0.018438      -0.155223      -0.361659       0.482585      -0.368527       0.051750       0.316777             35.803608      20.863008     -13.714598      -1.026380      39.671044       0.928029      46.876772           2.277766
            5             Co       7.427408      13.267920       8.792190       0.557853     167.542167 0.36859545E+04  0.13853545E+06                                23.340466                           18.676704       0.255144       1.848928                    0.999258      58.249189     171.112695       0.459212       0.354880      -1.182237       0.164644       0.013565      -0.014490       0.165836       0.044987      -0.030111       0.022109      -0.275197       0.243021      -0.189365       0.075190       0.114175             29.053961      15.550592       5.290400      -4.485734      31.826202      -2.239404      39.785088           2.407080
            6             Co       8.119055       4.538451      20.366224       0.494955     154.901080 0.34372367E+04  0.12625831E+06                                21.746664                           17.764190       0.570537       1.951420                    0.998113      56.833007     162.126482       0.484332       0.344281      -1.197766      -0.076480      -0.087182       0.083751       0.143053      -0.001153       0.047753       0.046109      -0.102404       0.120113      -0.091551       0.001669       0.089882             26.901990      29.359526       6.725388       4.263297      30.379494      -4.723429      20.966948           2.255277
            7             Co      -1.339275       9.661290      20.207943       0.493405     154.970023 0.34486486E+04  0.12678013E+06                                21.777444                           17.807285       0.557522       1.948822                    0.997859      56.797904     162.082036       0.483199       0.344808      -1.197330       0.076345       0.090697       0.078327       0.142090      -0.016915      -0.030322      -0.047097      -0.110274       0.161886      -0.094805       0.003736       0.091068             26.939116      27.913617       6.535322      -4.450622      31.631526       4.761073      21.272206           2.247463
            8             Co       3.454386       7.153658      15.706689       0.630031     149.167273 0.31261618E+04  0.11236822E+06                                21.223917                           16.985880       0.514941       1.957508                    0.996892      54.497108     154.808705       0.492355       0.346095      -1.193769       0.000944       0.025964      -0.086237       0.090066       0.079192       0.046338      -0.040083      -0.101206       0.017525      -0.124573       0.031098       0.093475             25.956720      17.981317       1.592773       2.981225      29.741977      -1.114087      30.146868           2.448506
            9             Co       3.498574       8.988227      12.744881       0.478258     223.816264 0.44300174E+04  0.17492328E+06                                28.181461                           20.777599       0.118519       1.781518                    0.999757      62.414427     190.014201       0.424470       0.365440      -1.169643      -0.043691      -0.045832       0.048768       0.079924       0.207074      -0.018420       0.155217      -0.361674       0.482543      -0.368522       0.051744       0.316779             35.803583      20.862990      13.714583      -1.026363      39.671017      -0.927994      46.876743           2.277782
           10             Co       3.202945       5.999420      12.890152       0.557855     167.541738 0.36859424E+04  0.13853492E+06                                23.340469                           18.676707       0.255136       1.848927                    0.999258      58.249021     171.112318       0.459211       0.354881      -1.182235      -0.164645       0.013564       0.014490       0.165837      -0.044985      -0.030117      -0.022105      -0.275192       0.243002      -0.189360       0.075190       0.114170             29.053966      15.550596      -5.290403      -4.485736      31.826204       2.239409      39.785098           2.407075
           11              H       0.756242      10.045067       0.487853       0.401751       0.960967 0.74384982E+01  0.74263426E+02                                 1.866576                            1.798682      -1.954385       2.098496                    0.992576       3.105335       9.828814       0.376150       1.631003      -0.644267      -0.002959      -0.024383       0.017015       0.029880      -0.002925      -0.001829      -0.015254       0.009725      -0.028386      -0.021084       0.009145       0.011940              1.909211       1.797746       0.338540      -0.154912       2.323299      -0.239630       1.606589           0.000716
           12              H      -3.151511      11.287980      21.216172       0.402679       0.993901 0.77672874E+01  0.78293559E+02                                 1.904232                            1.835091      -1.896635       2.127051                    0.992500       3.099396       9.818043       0.373742       1.625838      -0.645565      -0.006928       0.024369      -0.015992       0.029960       0.002003       0.001017      -0.014590       0.009804      -0.032181      -0.020883       0.009368       0.011515              1.949615       1.930018      -0.393317       0.179055       2.305758      -0.208667       1.613069           0.000503
           13              H       9.007179       0.392499       7.660371       0.382332       0.958503 0.78183554E+01  0.78289674E+02                                 1.818608                            1.813650      -1.598527       2.259059                    0.995049       2.939838       9.035381       0.387699       1.577694      -0.655817       0.033167      -0.003210      -0.002779       0.033438      -0.007740      -0.000747      -0.003064       0.021123      -0.013590      -0.012130      -0.003232       0.015362              1.820677       2.020654       0.069553      -0.099526       1.599469      -0.065680       1.841907          -0.000714
           14              H       4.200937       6.454428       0.832602       0.149161       1.186033 0.92138501E+01  0.92644728E+02                                 1.782238                            1.718120      -1.112487       2.344278                    0.998856       3.405145       9.295156       0.507025       1.201427      -0.728458      -0.012265       0.001681      -0.002674       0.012665      -0.000307      -0.000150       0.006264       0.005736       0.003384      -0.007821       0.002279       0.005541              1.805834       2.077801       0.240007       0.376301       1.647651       0.137507       1.692051          -0.000166
           15              H       5.625937       7.038815       0.539890       0.154841       1.032576 0.78724066E+01  0.76443551E+02                                 1.653545                            1.611875      -0.949617       2.437607                    0.998877       3.284961       8.941408       0.509667       1.237618      -0.719855       0.005706       0.010464      -0.008191       0.014462       0.005381      -0.003429       0.000851      -0.010370       0.001579      -0.009014       0.001752       0.007262              1.660530       1.729382       0.034482      -0.345261       1.393352      -0.094036       1.858857          -0.000260
           16              H       5.375895       6.197123       1.838663       0.148434       0.991154 0.70190873E+01  0.66568013E+02                                 1.634650                            1.538114      -0.901011       2.455585                    0.998914       3.334734       9.120657       0.510968       1.263943      -0.712445       0.002836      -0.003691       0.011432       0.012343      -0.000579       0.002348       0.002243      -0.007959       0.011946      -0.006632       0.000944       0.005687              1.697551       1.523353      -0.320104       0.273827       1.854062      -0.449868       1.715239           0.000126
           17              H       6.335010       8.116007       3.185136       0.145136       0.920492 0.66429942E+01  0.62676146E+02                                 1.606809                            1.537050      -0.818873       2.491178                    0.999182       3.429710       9.622583       0.486770       1.333655      -0.696931      -0.000477      -0.009733       0.005173       0.011033       0.001560       0.001463      -0.001295      -0.004228      -0.005880      -0.003650      -0.000075       0.003725              1.652666       1.618686      -0.303242       0.294900       1.740959      -0.288344       1.598351           0.000188
           18              H       6.502104       9.020209       1.914551       0.155612       0.972015 0.74189424E+01  0.70670656E+02                                 1.566813                            1.550159      -0.774915       2.521617                    0.999874       3.121253       8.295587       0.529379       1.214624      -0.726401       0.001372       0.004516      -0.014784       0.015519       0.002971      -0.000751      -0.002153      -0.004448       0.018217      -0.006755      -0.000145       0.006900              1.559454       1.667172       0.083797      -0.266916       1.382870      -0.103103       1.628319          -0.000022
           19              H       5.642312       9.521735       3.124425       0.147900       0.996529 0.74239994E+01  0.71839191E+02                                 1.666659                            1.601860      -1.241714       2.287804                    0.996645       3.582264      10.095909       0.488360       1.296112      -0.703677      -0.009767       0.009193       0.004110       0.014029       0.001555      -0.005898       0.003455      -0.001213      -0.001972      -0.007838       0.001978       0.005859              1.703922       1.473578      -0.181587      -0.012190       2.043931       0.407394       1.594257          -0.000788
           20              H       2.864098       7.373166       2.825209       0.142240       1.129816 0.86457294E+01  0.85471640E+02                                 1.722227                            1.662584      -0.913335       2.437873                    0.999481       3.311903       8.934114       0.516760       1.198938      -0.729590      -0.002619      -0.004420      -0.011644       0.012727      -0.000557       0.002015       0.002253       0.002143       0.011935      -0.004142      -0.001026       0.005169              1.747093       2.106371       0.339118       0.289666       1.575738       0.102074       1.559169          -0.000264
           21              H       4.088867       7.226343       3.794410       0.158793       0.912856 0.63774764E+01  0.58956909E+02                                 1.541213                            1.462455      -0.820409       2.502302                    0.999632       3.169708       8.514850       0.526833       1.257615      -0.714476       0.011350      -0.005599       0.003496       0.013130      -0.002287      -0.000292      -0.000394       0.003172      -0.002256      -0.002538      -0.000622       0.003161              1.592104       1.428646      -0.250575       0.243505       1.658208      -0.433975       1.689458           0.000181
           22              H       3.415936       8.626256       3.588428       0.150542       1.095172 0.83616107E+01  0.82381978E+02                                 1.715252                            1.657416      -1.066844       2.374059                    0.998668       3.346795       9.159804       0.504614       1.231981      -0.721070       0.002992       0.014027       0.002854       0.014624       0.001807      -0.001408       0.004015      -0.005102      -0.001634      -0.004990      -0.000575       0.005565              1.733573       1.477272      -0.160549      -0.095458       2.134123       0.278269       1.589324           0.000149
           23              H       1.641245      12.488737      18.091746       0.186045       0.941463 0.68742994E+01  0.65699071E+02                                 1.652696                            1.581837      -1.374273       2.258652                    0.993851       3.464041       9.920696       0.469515       1.364980      -0.689911      -0.023820       0.002031      -0.025887       0.035237       0.003470       0.006099       0.006646       0.019436       0.017396      -0.014869       0.000561       0.014308              1.685865       1.497151       0.013995      -0.099434       1.764519       0.456153       1.795925          -0.000410
           24              H       2.340236      13.797067      18.601281       0.130862       0.980252 0.73545592E+01  0.71455789E+02                                 1.681639                            1.619726      -1.052455       2.361684                    0.997815       3.739913      10.784522       0.471268       1.337696      -0.693693       0.019489       0.010875       0.010687       0.024745       0.001041      -0.002604       0.013514       0.006205      -0.026673      -0.018511       0.007705       0.010806              1.727019       1.743570       0.372428      -0.180901       1.813899      -0.173828       1.623588           0.000198
           25              H      -0.098034       0.872220      20.106036       0.151554       1.078098 0.82282481E+01  0.80438551E+02                                 1.677807                            1.630059      -0.900533       2.455733                    0.999482       3.245061       8.738381       0.517391       1.210962      -0.726918      -0.009754      -0.000669      -0.003619       0.010425       0.002836       0.002574       0.002739      -0.001077      -0.001942      -0.003025      -0.002477       0.005501              1.694291       1.918069      -0.389357       0.045369       1.749203      -0.041909       1.415600          -0.000340
           26              H       0.791693       0.113389      21.148956       0.149283       1.032829 0.76255506E+01  0.73569756E+02                                 1.646228                            1.575934      -1.158699       2.317947                    0.998697       3.441058       9.382117       0.519807       1.221339      -0.721155      -0.000396      -0.010127       0.013425       0.016821      -0.003744       0.002017       0.002305      -0.008714       0.019071      -0.009389       0.002129       0.007260              1.672279       1.345574       0.052785       0.023121       1.423493      -0.192755       2.247770           0.000058
           27              H       1.447341       0.748655      19.876203       0.151079       0.967998 0.69222788E+01  0.65266904E+02                                 1.595045                            1.517788      -0.891605       2.461123                    0.999286       3.266114       8.837940       0.520544       1.247971      -0.716416       0.010769      -0.000952      -0.006097       0.012411       0.000412      -0.002923       0.004215      -0.000210      -0.008234      -0.006328       0.001710       0.004617              1.646619       1.921987       0.365962      -0.316285       1.596018      -0.165173       1.421852           0.000105
           28              H      -1.104195      12.968458      18.189317       0.143829       1.204310 0.93171486E+01  0.93952127E+02                                 1.799347                            1.727151      -1.085177       2.351572                    0.999065       3.430686       9.380666       0.505910       1.200630      -0.728523      -0.001562      -0.011654       0.003825       0.012364       0.000708       0.000178       0.001031      -0.000048       0.002543      -0.001334      -0.000228       0.001562              1.827442       1.856934       0.461220       0.049838       2.139131      -0.004547       1.486261           0.000214
           29              H      -1.081602      -0.021805      18.438664       0.147744       1.096907 0.83145117E+01  0.81147732E+02                                 1.669505                            1.616467      -0.893659       2.450667                    0.999690       3.215071       8.530972       0.532523       1.178496      -0.734997       0.001267       0.009849       0.008087       0.012807       0.000268       0.001404       0.001803      -0.002719       0.008000      -0.003050      -0.000820       0.003870              1.686782       1.717114      -0.392499      -0.044675       1.933950       0.077014       1.409283          -0.000169
           30              H      -0.046642      13.863937      17.456454       0.156817       1.020167 0.75100289E+01  0.71704307E+02                                 1.613383                            1.553305      -0.827272       2.495061                    0.999772       3.141538       8.339187       0.532475       1.204767      -0.728416       0.014904      -0.001196      -0.003493       0.015354      -0.001451      -0.002122       0.001659       0.009636      -0.005662      -0.004820      -0.001811       0.006632              1.638334       1.616649       0.073141      -0.361415       1.376537      -0.186226       1.921815           0.000180
           31              H       2.484232      13.273735      19.811156       0.140595       1.821157 0.16645256E+02  0.19244349E+03                                 2.245836                            2.198718      -1.191193       2.217173                    0.998055       4.330079      12.337928       0.486422       1.089130      -0.752728      -0.002034       0.061502       0.016936       0.063823       0.015337      -0.000008       0.019350       0.022184       0.038248      -0.032178       0.007258       0.024920              2.242337       2.415595       0.101572       0.411415       1.823077       0.024143       2.488340           0.000106
           32              H       6.183089       3.298445       3.679493       0.155886       1.077226 0.83168881E+01  0.82093811E+02                                 1.720433                            1.672782      -0.979484       2.422828                    0.998788       3.351583       9.277899       0.491821       1.261680      -0.714499       0.015238      -0.006264      -0.000165       0.016476      -0.003826       0.001209       0.007213       0.008424      -0.003299      -0.010611       0.003777       0.006834              1.738046       1.884844      -0.265125      -0.305755       1.699172       0.158745       1.630122          -0.000002
           33              H       4.694090       3.046955       4.097963       0.151113       1.105734 0.84710196E+01  0.83329654E+02                                 1.695570                            1.644039      -1.075305       2.372551                    0.998254       3.296040       8.873277       0.520382       1.196520      -0.729858      -0.007785      -0.009228       0.008173       0.014579       0.003983      -0.004124      -0.000240      -0.001083       0.012197      -0.006918       0.000340       0.006577              1.710149       1.800582       0.413816       0.067938       1.908564       0.069408       1.421299          -0.000321
           34              H       5.152401       4.480303       3.659979       0.148523       0.951496 0.66555449E+01  0.62251081E+02                                 1.592238                            1.499116      -0.780383       2.511997                    0.999645       3.242388       8.790446       0.517160       1.266246      -0.712527      -0.000765       0.011202       0.000926       0.011266      -0.000772       0.002817       0.000851      -0.005842       0.001160      -0.004837       0.001827       0.003010              1.655489       1.320814      -0.218153       0.136587       2.061594      -0.459897       1.584060           0.000189
           35              H       4.291445       5.401949       5.886756       0.150205       0.967040 0.69781282E+01  0.65605796E+02                                 1.565724                            1.502653      -0.835377       2.486231                    0.999616       3.192157       8.489482       0.536900       1.213416      -0.724982       0.001854       0.007180      -0.007567       0.010595      -0.001969      -0.001831      -0.000377      -0.000231      -0.002824      -0.002914       0.000159       0.002754              1.598292       1.390481      -0.278702       0.059321       1.895282      -0.321389       1.509112           0.000080
           36              H       3.853135       3.958425       6.309562       0.151873       1.058901 0.81890613E+01  0.79462052E+02                                 1.626194                            1.602950      -0.787193       2.510973                    0.999827       3.112211       8.180879       0.536468       1.176622      -0.736753      -0.002399      -0.014403      -0.001695       0.014700       0.001848      -0.001764       0.000383      -0.009892      -0.004594      -0.005364      -0.000683       0.006046              1.610547       1.807435       0.307437      -0.061056       1.632999       0.027275       1.391207          -0.000029
           37              H       4.827842       4.779766       7.222388       0.150060       1.029329 0.76732198E+01  0.74442378E+02                                 1.668595                            1.601737      -1.217774       2.300280                    0.997202       3.495262       9.682167       0.503532       1.253823      -0.713577       0.010450      -0.001925       0.010441       0.014897       0.004658       0.001085       0.000370       0.000297       0.007770      -0.005983       0.001891       0.004093              1.709573       1.416154      -0.058291       0.079784       1.393123       0.171587       2.319442          -0.000555
           38              H       7.651027       4.647479       5.212435       0.146674       0.973147 0.71564066E+01  0.68588616E+02                                 1.654109                            1.585471      -0.892043       2.460837                    0.998885       3.399404       9.521755       0.485173       1.317203      -0.701135       0.005271      -0.010060      -0.007872       0.013819      -0.000244       0.001239       0.002849       0.002471      -0.011833      -0.005464       0.002015       0.003449              1.690009       1.928784      -0.163987      -0.472593       1.498680       0.072318       1.642565          -0.000345
           39              H       6.611328       5.819161       5.268809       0.153960       0.919864 0.65293091E+01  0.61093964E+02                                 1.588620                            1.510842      -0.795906       2.512430                    0.999605       3.273198       9.026960       0.499313       1.310999      -0.702722      -0.009847       0.003781      -0.005177       0.011750      -0.001955       0.001349      -0.000115       0.002270      -0.003686      -0.002164      -0.001055       0.003219              1.649027       1.346173      -0.111756       0.024658       2.115243      -0.377895       1.485664           0.000167
           40              H       7.091860       5.131561       6.593600       0.151029       1.105781 0.84426427E+01  0.83072637E+02                                 1.700343                            1.643314      -1.096512       2.354331                    0.998700       3.336351       9.015485       0.518958       1.199483      -0.728601      -0.003500      -0.003739       0.014749       0.015613       0.000938       0.000492       0.003905       0.008256       0.014989      -0.007876       0.001570       0.006306              1.728140       1.402833       0.066212       0.070359       1.507681       0.069054       2.273906           0.000028
           41              H       9.798170      10.995787       4.377665       0.146231       1.108729 0.84688375E+01  0.83226676E+02                                 1.693933                            1.640491      -0.941658       2.429904                    0.998994       3.284366       8.811162       0.523013       1.191667      -0.731268       0.005439       0.009796       0.008417       0.014014       0.003282       0.004606       0.002362      -0.004297       0.008674      -0.006528      -0.000797       0.007325              1.709869       1.846755       0.409440      -0.162011       1.840800      -0.113180       1.442051          -0.000404
           42              H       9.327718       9.508652       4.219384       0.152794       0.895408 0.62322576E+01  0.57623225E+02                                 1.558747                            1.474245      -0.741473       2.537818                    0.999790       3.235724       8.862332       0.506557       1.307752      -0.703358       0.001211      -0.012851       0.001652       0.013013      -0.003033      -0.001879       0.000957      -0.008308       0.002872      -0.005954       0.000739       0.005215              1.622311       1.326527      -0.234673      -0.128895       2.070861       0.387309       1.469544           0.000191
           43              H       8.297641      10.677427       4.056766       0.153837       1.034975 0.79524213E+01  0.77820660E+02                                 1.686048                            1.643480      -1.051978       2.387280                    0.998329       3.391700       9.426929       0.491417       1.273681      -0.710988      -0.014640       0.005828      -0.000291       0.015760      -0.003035       0.001700      -0.005427       0.009262       0.006273      -0.008781       0.001482       0.007298              1.697306       1.891840      -0.188190       0.315563       1.572145      -0.089159       1.627932          -0.000062
           44              H       9.665353       9.768864       7.744933       0.157562       1.098695 0.82679515E+01  0.80213979E+02                                 1.636016                            1.582609      -1.092188       2.363448                    0.998794       3.185877       8.303913       0.555742       1.136005      -0.745162      -0.009821       0.004184       0.012152       0.016175       0.002895       0.000687      -0.000318       0.006590       0.018110      -0.007426       0.001309       0.006117              1.651216       1.450715      -0.059914      -0.141648       1.352583       0.004606       2.150349           0.000033
           45              H      10.134283       8.915542       6.515544       0.149981       1.031664 0.74814393E+01  0.70930748E+02                                 1.580815                            1.514621      -0.874409       2.467607                    0.999512       3.125566       8.105112       0.561827       1.149884      -0.741450      -0.004284      -0.007888      -0.006095       0.010849      -0.000206       0.003701       0.000682       0.000173       0.000170      -0.003752      -0.000035       0.003788              1.612202       1.432713      -0.271422      -0.032394       2.014242       0.256130       1.389652           0.000131
           46              H      10.668722      10.376511       6.704180       0.150038       1.033036 0.76902258E+01  0.73049716E+02                                 1.558445                            1.518921      -0.788550       2.507432                    0.999825       3.048604       7.785669       0.573145       1.125025      -0.749226       0.000941       0.012652      -0.004144       0.013346       0.000711       0.002114      -0.002879      -0.010975      -0.000398      -0.006401      -0.000358       0.006759              1.558000       1.875290       0.315979      -0.011328       1.496888      -0.027518       1.301823          -0.000054
           47              H       7.368536       9.241171       7.048929       0.148306       0.997613 0.71906432E+01  0.68015054E+02                                 1.588085                            1.515694      -0.958219       2.425089                    0.999089       3.227818       8.570131       0.540483       1.198082      -0.728335       0.003375       0.005605       0.014909       0.016282       0.000441      -0.000851      -0.000046       0.004724       0.017327      -0.005291      -0.000599       0.005890              1.633212       1.372605       0.039986      -0.293749       1.368479       0.013108       2.158554           0.000064
           48              H       6.904722       9.595874       5.596212       0.145884       0.968819 0.72673282E+01  0.69578451E+02                                 1.616414                            1.573056      -0.877054       2.465449                    0.999168       3.343537       9.211791       0.501027       1.276865      -0.710078      -0.004904       0.010635      -0.009717       0.015217      -0.001609       0.001002      -0.004298       0.002731      -0.008517      -0.005929       0.001065       0.004864              1.628737       1.761670      -0.126814       0.366864       1.452725      -0.102997       1.671816          -0.000160
           49              H       7.951866       8.453266       5.826045       0.154522       0.956052 0.68425890E+01  0.64434413E+02                                 1.593944                            1.518616      -0.854547       2.484057                    0.999516       3.253338       8.844983       0.514638       1.263883      -0.712983       0.010850      -0.006207      -0.003792       0.013062      -0.001566      -0.002372      -0.000278      -0.000189      -0.010151      -0.004450       0.000848       0.003602              1.650116       1.368604      -0.149572      -0.081829       2.149024       0.313810       1.432718           0.000075
           50              H       9.562537      13.420558      13.939578       0.145360       1.106073 0.82121539E+01  0.79437377E+02                                 1.636189                            1.571737      -0.901007       2.444922                    0.999505       3.181585       8.246345       0.561312       1.128064      -0.747414       0.004823       0.007597       0.004013       0.009853       0.001942      -0.000380       0.001200      -0.005679      -0.003995      -0.003093      -0.001205       0.004298              1.669181       1.566004       0.055421       0.378423       1.351757       0.028626       2.089780           0.000065
           51              H       8.203892      13.016430      13.271762       0.151112       0.927816 0.67663709E+01  0.63620843E+02                                 1.568363                            1.514997      -0.791521       2.509808                    0.999545       3.280130       8.948884       0.512110       1.272035      -0.710917      -0.012919       0.001544      -0.002000       0.013164      -0.001294       0.000133      -0.000690       0.002360      -0.010987      -0.003771       0.000166       0.003604              1.585868       1.995443       0.277237      -0.196379       1.371481      -0.106012       1.390678          -0.000182
           52              H       9.559687      12.580320      12.616955       0.161464       1.053852 0.80025665E+01  0.77136110E+02                                 1.605310                            1.570666      -1.018617       2.406079                    0.998935       3.126019       8.165455       0.549678       1.156031      -0.740687       0.006752      -0.006255      -0.013477       0.016320       0.000215      -0.004195       0.001505      -0.003772      -0.011726      -0.006745       0.002476       0.004269              1.597141       1.505936      -0.248102      -0.149325       1.717483       0.224945       1.568005           0.000148
           53              H      10.588314       1.317052      11.539342       0.152876       1.149314 0.90024844E+01  0.90000150E+02                                 1.761912                            1.716971      -0.866949       2.474226                    0.999626       3.240805       8.822530       0.498919       1.227990      -0.724451      -0.007472       0.008156      -0.003462       0.011590      -0.001833      -0.000374       0.002315       0.005732      -0.010937      -0.005039      -0.000307       0.005347              1.748451       1.543595       0.077431      -0.007541       2.034682      -0.381891       1.667075          -0.000684
           54              H      11.029849       0.601832      12.864134       0.152397       1.044475 0.75683098E+01  0.71620792E+02                                 1.564464                            1.499206      -0.879015       2.461066                    0.999562       3.094843       7.894542       0.581180       1.113666      -0.750964      -0.003992      -0.002126       0.009849       0.010838       0.000751      -0.002479      -0.000816       0.001810       0.006372      -0.002241      -0.001674       0.003915              1.602666       1.642723       0.100129       0.426716       1.260059       0.088920       1.905215           0.000165
           55              H      11.034545      14.352380      11.506819       0.157678       1.093170 0.83463972E+01  0.81183182E+02                                 1.637134                            1.597336      -1.005733       2.407910                    0.998844       3.155494       8.240836       0.549306       1.146370      -0.743318      -0.000876      -0.014067      -0.006351       0.015459      -0.000337      -0.003283       0.000325      -0.005113      -0.006407      -0.005111       0.001389       0.003722              1.627427       1.651027      -0.237361      -0.186323       1.659657       0.282345       1.571598           0.000141
           56              H       8.427020       1.984301      12.536730       0.155945       1.162432 0.91672783E+01  0.92452461E+02                                 1.798311                            1.749661      -0.982670       2.424329                    0.998639       3.344880       9.272343       0.484986       1.252271      -0.717886       0.004083       0.008409      -0.012587       0.015679      -0.001591      -0.003000      -0.001850      -0.001816      -0.007958      -0.005263       0.002101       0.003162              1.797673       1.501272      -0.009708      -0.002809       2.159448      -0.348726       1.732300          -0.000382
           57              H       7.422938       0.905655      13.072284       0.152166       1.025790 0.77919848E+01  0.75431973E+02                                 1.637215                            1.595948      -1.061138       2.379150                    0.998601       3.314869       8.994758       0.516152       1.225803      -0.721934      -0.010767      -0.009359      -0.004561       0.014977       0.004166       0.000165       0.001364       0.000652      -0.020550      -0.007050      -0.000629       0.007679              1.639205       2.057246       0.135668      -0.066525       1.420367      -0.004190       1.440003          -0.000240
           58              H       8.705708       1.263265      13.900549       0.144541       1.100055 0.81023581E+01  0.78121365E+02                                 1.632609                            1.562590      -0.873800       2.457429                    0.999545       3.171090       8.209026       0.562131       1.130082      -0.746991       0.007990      -0.005971       0.004346       0.010880      -0.002309       0.000625      -0.001965       0.001326      -0.002914      -0.002904      -0.000648       0.003551              1.668936       1.448110       0.019554       0.278691       1.356358       0.140948       2.202342           0.000327
           59              H       3.840980      11.315601       3.931009       0.093815       1.355102 0.99471044E+01  0.10244186E+03                                 1.975014                            1.809180      -1.174130       2.313602                    0.995961       3.639618      10.213997       0.481978       1.233952      -0.720140      -0.015167      -0.036469       0.008473       0.040396       0.008759       0.006598      -0.015975      -0.011219       0.004936      -0.020909       0.001451       0.019458              2.055274       1.818114       0.489148       0.025950       2.698313      -0.074179       1.649394           0.000777
           60              H       5.493198      12.036636       5.294828       0.092264       1.339875 0.98680439E+01  0.10212270E+03                                 2.012838                            1.840720      -1.093858       2.349577                    0.996629       3.737141      10.751234       0.459663       1.287584      -0.707654       0.013989      -0.027548       0.030583       0.043473       0.007995       0.006956      -0.017857      -0.014881       0.000792      -0.022015      -0.000089       0.022104              2.104278       1.814350      -0.222765       0.484507       2.043362      -0.567822       2.455122           0.000064
           61              H       5.805553       0.705045       3.198145       0.094289       1.286033 0.93233827E+01  0.94453973E+02                                 1.899190                            1.742624      -1.194782       2.306298                    0.994969       3.626640      10.086488       0.494988       1.221420      -0.722152       0.018280       0.039127      -0.004366       0.043407       0.009683       0.009226      -0.015009      -0.012317      -0.003688      -0.022890       0.004356       0.018534              1.992443       1.740558       0.522900       0.051158       2.660542       0.004551       1.576228          -0.000366
           62              H       4.173278      -0.029074       1.786625       0.106081       1.193931 0.84838173E+01  0.83788644E+02                                 1.801053                            1.659473      -1.044033       2.384901                    0.997419       3.424460       9.346825       0.509485       1.217252      -0.724114      -0.015481       0.022638      -0.032765       0.042728       0.006098       0.011226      -0.012918      -0.014889      -0.017852      -0.022241       0.004714       0.017528              1.861077       1.581769      -0.125431       0.359165       1.731304      -0.397621       2.270158          -0.000448
           63              H      13.565467       0.502980       3.347754       0.088776       1.558438 0.11931404E+02  0.12807566E+03                                 2.150840                            1.971503      -1.203289       2.295412                    0.995521       3.704481      10.474506       0.467086       1.221615      -0.724874      -0.014388       0.010373       0.041888       0.045488      -0.009755       0.000990       0.001394       0.006701       0.076625      -0.023145      -0.002456       0.025602              2.212632       2.193006      -0.364871      -0.533501       1.835225       0.384130       2.609666          -0.000749
           64              H       0.801668      13.515049       3.326071       0.094902       1.530555 0.11713213E+02  0.12507513E+03                                 2.124836                            1.954834      -1.173077       2.315649                    0.995707       3.632082      10.221611       0.468852       1.223419      -0.725068       0.014557      -0.011898       0.041882       0.045909      -0.010677      -0.000083      -0.002277       0.007665       0.077202      -0.024285      -0.001579       0.025863              2.181929       2.146656      -0.364009       0.501197       1.850934      -0.408113       2.548197          -0.001264
           65              H      -3.021178      13.581919      21.140283       0.088681       1.272611 0.94208112E+01  0.96426710E+02                                 1.948827                            1.800439      -1.036914       2.372525                    0.997336       3.720106      10.663781       0.463764       1.290328      -0.706865       0.022302      -0.008998      -0.037155       0.044259      -0.015496      -0.001463       0.000345      -0.000327       0.060677      -0.025623       0.005275       0.020348              2.018898       2.012535      -0.380295      -0.487386       1.828683       0.357484       2.215475          -0.002402
           66              H       9.702320       0.575665      21.185816       0.087819       1.288465 0.95076911E+01  0.97620532E+02                                 1.967542                            1.810541      -1.132136       2.327503                    0.995973       3.767844      10.846871       0.461389       1.292924      -0.705924      -0.020768       0.009838      -0.034907       0.041792      -0.016813      -0.000462      -0.002249       0.000478       0.057688      -0.026511       0.007073       0.019438              2.044705       2.025506      -0.405634       0.487002       1.894450      -0.379759       2.214159          -0.002574
           67              H      10.869746       2.844891       4.271421       0.091661       1.424522 0.10656447E+02  0.11138282E+03                                 2.035029                            1.869920      -1.061913       2.365185                    0.997040       3.605273      10.112252       0.476251       1.230452      -0.722403       0.018035       0.037864       0.006926       0.042508       0.010473      -0.005835       0.016185      -0.010858       0.003411      -0.021675       0.001686       0.019989              2.103905       1.969639       0.571568       0.003005       2.649565       0.101791       1.692511           0.000516
           68              H       9.241555       2.097689       5.678605       0.094403       1.391108 0.10465288E+02  0.10979599E+03                                 2.068552                            1.901243      -1.023778       2.387970                    0.996864       3.692306      10.660181       0.450729       1.295256      -0.707313      -0.013120       0.021635       0.034007       0.042388       0.010020      -0.010186       0.010371      -0.011351      -0.000752      -0.021052       0.007123       0.013929              2.153375       1.808442      -0.147168      -0.457543       1.981589       0.474335       2.670094          -0.000973
           69              H       8.667823      13.580465       3.388950       0.105606       1.230009 0.89216641E+01  0.89466833E+02                                 1.852970                            1.713267      -1.185478       2.318477                    0.995673       3.536152       9.810677       0.495056       1.233774      -0.719755      -0.019389      -0.040600      -0.006956       0.045527       0.011585      -0.006266       0.015946      -0.017204       0.005867      -0.023022       0.001160       0.021861              1.930978       1.782861       0.543744      -0.045557       2.453925       0.018541       1.556148          -0.000332
           70              H      10.209079      14.381454       1.934065       0.104303       1.210480 0.87086808E+01  0.86781123E+02                                 1.831140                            1.690958      -1.083272       2.363657                    0.997028       3.509625       9.697625       0.499216       1.231245      -0.720323       0.007004      -0.020308      -0.037876       0.043544       0.009680      -0.007170       0.015038      -0.014208      -0.008909      -0.021611       0.001971       0.019640              1.893658       1.568983      -0.056159      -0.321186       1.676340       0.359329       2.435651          -0.000339
           71              H       3.952695       3.064400      12.601777       0.096775       1.181265 0.80460661E+01  0.78670027E+02                                 1.795858                            1.616495      -1.116040       2.334280                    0.997021       3.572171       9.802577       0.514380       1.217857      -0.721721      -0.024967      -0.014151       0.027062       0.039445       0.002715      -0.006125      -0.007152      -0.020084      -0.013491      -0.012720      -0.003165       0.015884              1.911425       1.778650       0.115932      -0.707621       1.578372      -0.259214       2.377253          -0.000601
           72              H       5.193042       1.687746      11.355043       0.095338       1.292216 0.92110257E+01  0.93457964E+02                                 1.948748                            1.765093      -1.039237       2.379861                    0.997176       3.612976      10.206866       0.475926       1.268407      -0.712119       0.000398      -0.041576       0.006584       0.042096       0.003328      -0.015769      -0.008469      -0.022677      -0.014526      -0.023057       0.002646       0.020411              2.048527       1.561224      -0.186634      -0.079801       2.965010      -0.166916       1.619347          -0.001199
           73              H       6.579427       4.675099       9.392791       0.094059       1.433943 0.10540378E+02  0.11011644E+03                                 2.062228                            1.872003      -1.055217       2.370132                    0.997239       3.623246      10.235316       0.470243       1.246775      -0.718405       0.025689       0.014245      -0.031024       0.042724       0.002682      -0.015372      -0.009106      -0.019351      -0.025207      -0.023078       0.002964       0.020115              2.165789       1.986274       0.182253      -0.657668       1.856169      -0.266772       2.654925          -0.000690
           74              H       5.206029       6.063383      10.541955       0.097067       1.227870 0.87765047E+01  0.88545345E+02                                 1.928226                            1.756818      -1.056373       2.373586                    0.997194       3.665644      10.544700       0.460361       1.318752      -0.700719      -0.003556       0.040503      -0.013326       0.042787       0.002016      -0.014468      -0.012867      -0.015737      -0.019040      -0.022145       0.000911       0.021234              2.022400       1.535865      -0.180817      -0.063042       2.912898      -0.203604       1.618437          -0.001238
           75              H       9.874111       2.776567      21.194489       0.401751       0.960957 0.74383996E+01  0.74262164E+02                                 1.866561                            1.798669      -1.954379       2.098500                    0.992576       3.105312       9.828709       0.376153       1.631000      -0.644268       0.002960      -0.024383      -0.017015       0.029880       0.002925      -0.001830       0.015254       0.009725      -0.028385      -0.021084       0.009145       0.011940              1.909195       1.797733      -0.338535      -0.154910       2.323277       0.239626       1.606577           0.000717
           76              H      13.781864       4.019481       0.466170       0.402680       0.993892 0.77671932E+01  0.78292334E+02                                 1.904217                            1.835078      -1.896628       2.127055                    0.992500       3.099375       9.817944       0.373745       1.625833      -0.645565       0.006928       0.024369       0.015993       0.029960      -0.002003       0.001017       0.014590       0.009805      -0.032180      -0.020884       0.009369       0.011515              1.949599       1.930002       0.393312       0.179052       2.305738       0.208664       1.613057           0.000501
           77              H       1.623174       7.660999      14.021971       0.382332       0.958501 0.78183275E+01  0.78289300E+02                                 1.818603                            1.813645      -1.598530       2.259058                    0.995049       2.939830       9.035342       0.387700       1.577691      -0.655817      -0.033167      -0.003210       0.002779       0.033438       0.007740      -0.000747       0.003064       0.021123      -0.013591      -0.012130      -0.003232       0.015362              1.820672       2.020648      -0.069553      -0.099525       1.599465       0.065680       1.841902          -0.000710
           78              H       6.429416      13.722928      20.849740       0.149161       1.186032 0.92138402E+01  0.92644619E+02                                 1.782239                            1.718121      -1.112486       2.344279                    0.998856       3.405143       9.295155       0.507024       1.201428      -0.728458       0.012265       0.001681       0.002674       0.012665       0.000307      -0.000150      -0.006264       0.005736       0.003385      -0.007821       0.002279       0.005541              1.805835       2.077801      -0.240007       0.376301       1.647652      -0.137507       1.692051          -0.000164
           79              H       5.004416      14.307315      21.142452       0.154841       1.032576 0.78724037E+01  0.76443517E+02                                 1.653545                            1.611875      -0.949616       2.437608                    0.998877       3.284960       8.941405       0.509666       1.237618      -0.719855      -0.005706       0.010464       0.008191       0.014462      -0.005381      -0.003429      -0.000851      -0.010370       0.001580      -0.009014       0.001752       0.007262              1.660530       1.729382      -0.034482      -0.345261       1.393351       0.094036       1.858857          -0.000259
           80              H       5.254458      13.465623      19.843679       0.148434       0.991154 0.70190882E+01  0.66568019E+02                                 1.634650                            1.538113      -0.901011       2.455585                    0.998914       3.334734       9.120655       0.510968       1.263942      -0.712446      -0.002836      -0.003691      -0.011432       0.012343       0.000579       0.002348      -0.002243      -0.007959       0.011946      -0.006632       0.000944       0.005687              1.697551       1.523353       0.320104       0.273827       1.854061       0.449868       1.715239           0.000127
           81              H       4.295343       0.847507      18.497206       0.145136       0.920492 0.66429936E+01  0.62676138E+02                                 1.606809                            1.537050      -0.818873       2.491178                    0.999182       3.429710       9.622582       0.486770       1.333655      -0.696931       0.000477      -0.009733      -0.005173       0.011033      -0.001560       0.001463       0.001295      -0.004228      -0.005880      -0.003650      -0.000075       0.003725              1.652665       1.618686       0.303242       0.294900       1.740959       0.288344       1.598351           0.000189
           82              H       4.128249       1.751709      19.767791       0.155613       0.972013 0.74189298E+01  0.70670497E+02                                 1.566810                            1.550157      -0.774913       2.521618                    0.999874       3.121251       8.295576       0.529380       1.214622      -0.726401      -0.001372       0.004516       0.014784       0.015519      -0.002971      -0.000751       0.002153      -0.004448       0.018217      -0.006755      -0.000146       0.006900              1.559451       1.667169      -0.083796      -0.266915       1.382868       0.103103       1.628316          -0.000022
           83              H       4.988041       2.253235      18.557917       0.147900       0.996529 0.74240000E+01  0.71839196E+02                                 1.666659                            1.601860      -1.241714       2.287805                    0.996645       3.582264      10.095908       0.488360       1.296111      -0.703678       0.009767       0.009193      -0.004110       0.014029      -0.001555      -0.005898      -0.003455      -0.001213      -0.001972      -0.007838       0.001978       0.005859              1.703922       1.473578       0.181587      -0.012190       2.043930      -0.407394       1.594257          -0.000788
           84              H       7.766255       0.104666      18.857133       0.142240       1.129814 0.86457125E+01  0.85471422E+02                                 1.722224                            1.662582      -0.913334       2.437873                    0.999481       3.311900       8.934100       0.516761       1.198937      -0.729591       0.002619      -0.004420       0.011644       0.012727       0.000557       0.002015      -0.002253       0.002143       0.011935      -0.004143      -0.001026       0.005169              1.747090       2.106368      -0.339117       0.289665       1.575735      -0.102074       1.559167          -0.000259
           85              H       6.541486      14.494843      17.887932       0.158793       0.912856 0.63774769E+01  0.58956917E+02                                 1.541213                            1.462455      -0.820410       2.502302                    0.999632       3.169708       8.514851       0.526832       1.257615      -0.714476      -0.011350      -0.005599      -0.003496       0.013130       0.002287      -0.000292       0.000394       0.003172      -0.002256      -0.002538      -0.000622       0.003161              1.592104       1.428646       0.250575       0.243505       1.658208       0.433975       1.689458           0.000182
           86              H       7.214417       1.357756      18.093914       0.150543       1.095169 0.83615768E+01  0.82381525E+02                                 1.715245                            1.657409      -1.066841       2.374060                    0.998668       3.346788       9.159765       0.504617       1.231977      -0.721071      -0.002992       0.014027      -0.002854       0.014624      -0.001807      -0.001409      -0.004015      -0.005102      -0.001634      -0.004990      -0.000575       0.005565              1.733566       1.477267       0.160548      -0.095457       2.134113      -0.278267       1.589318           0.000151
           87              H       8.989108       5.220237       3.590596       0.186045       0.941462 0.68742895E+01  0.65698959E+02                                 1.652696                            1.581837      -1.374271       2.258652                    0.993851       3.464039       9.920692       0.469514       1.364981      -0.689911       0.023820       0.002031       0.025887       0.035237      -0.003470       0.006099      -0.006646       0.019436       0.017396      -0.014869       0.000561       0.014308              1.685865       1.497151      -0.013995      -0.099434       1.764519      -0.456153       1.795925          -0.000411
           88              H       8.290117       6.528567       3.081061       0.130862       0.980252 0.73545587E+01  0.71455787E+02                                 1.681639                            1.619726      -1.052455       2.361683                    0.997815       3.739913      10.784524       0.471268       1.337697      -0.693693      -0.019489       0.010875      -0.010687       0.024745      -0.001041      -0.002604      -0.013514       0.006205      -0.026673      -0.018511       0.007705       0.010806              1.727019       1.743570      -0.372428      -0.180901       1.813900       0.173828       1.623589           0.000197
           89              H      10.728387       8.140720       1.576306       0.151555       1.078096 0.82282342E+01  0.80438383E+02                                 1.677805                            1.630058      -0.900531       2.455734                    0.999482       3.245060       8.738377       0.517391       1.210962      -0.726918       0.009754      -0.000669       0.003619       0.010425      -0.002836       0.002574      -0.002739      -0.001077      -0.001942      -0.003025      -0.002477       0.005502              1.694289       1.918067       0.389356       0.045369       1.749201       0.041909       1.415599          -0.000341
           90              H       9.838660       7.381889       0.533386       0.149283       1.032828 0.76255472E+01  0.73569709E+02                                 1.646227                            1.575933      -1.158699       2.317947                    0.998697       3.441057       9.382111       0.519807       1.221338      -0.721156       0.000396      -0.010127      -0.013425       0.016821       0.003744       0.002017      -0.002305      -0.008714       0.019071      -0.009389       0.002129       0.007260              1.672278       1.345573      -0.052785       0.023121       1.423493       0.192755       2.247768           0.000057
           91              H       9.183012       8.017156       1.806139       0.151079       0.967997 0.69222717E+01  0.65266821E+02                                 1.595044                            1.517787      -0.891606       2.461123                    0.999286       3.266112       8.837934       0.520544       1.247971      -0.716416      -0.010769      -0.000952       0.006097       0.012411      -0.000412      -0.002923      -0.004215      -0.000210      -0.008234      -0.006328       0.001710       0.004617              1.646618       1.921986      -0.365962      -0.316284       1.596018       0.165173       1.421852           0.000105
           92              H      11.734548       5.699958       3.493025       0.143829       1.204308 0.93171268E+01  0.93951874E+02                                 1.799347                            1.727151      -1.085175       2.351574                    0.999065       3.430683       9.380663       0.505909       1.200632      -0.728522       0.001562      -0.011654      -0.003825       0.012365      -0.000708       0.000178      -0.001031      -0.000048       0.002543      -0.001334      -0.000228       0.001562              1.827442       1.856934      -0.461220       0.049837       2.139131       0.004547       1.486261           0.000211
           93              H      11.711955       7.246695       3.243678       0.147744       1.096909 0.83145312E+01  0.81147992E+02                                 1.669509                            1.616470      -0.893658       2.450668                    0.999690       3.215074       8.530991       0.532521       1.178498      -0.734997      -0.001268       0.009849      -0.008087       0.012807      -0.000268       0.001404      -0.001803      -0.002719       0.008000      -0.003050      -0.000820       0.003870              1.686786       1.717119       0.392500      -0.044675       1.933955      -0.077014       1.409286          -0.000173
           94              H      10.676995       6.595437       4.225888       0.156817       1.020167 0.75100398E+01  0.71704485E+02                                 1.613389                            1.553310      -0.827270       2.495063                    0.999772       3.141540       8.339215       0.532472       1.204774      -0.728414      -0.014903      -0.001196       0.003493       0.015354       0.001451      -0.002122      -0.001659       0.009636      -0.005662      -0.004820      -0.001812       0.006632              1.638340       1.616655      -0.073141      -0.361417       1.376542       0.186227       1.921823           0.000179
           95              H       8.146121       6.005235       1.871186       0.140595       1.821156 0.16645247E+02  0.19244336E+03                                 2.245835                            2.198717      -1.191192       2.217173                    0.998055       4.330078      12.337923       0.486423       1.089130      -0.752728       0.002034       0.061502      -0.016936       0.063823      -0.015337      -0.000008      -0.019350       0.022184       0.038248      -0.032178       0.007258       0.024920              2.242336       2.415594      -0.101572       0.411415       1.823076      -0.024143       2.488339           0.000105
           96              H       4.447264      10.566945      18.002849       0.155886       1.077226 0.83168937E+01  0.82093879E+02                                 1.720434                            1.672783      -0.979486       2.422827                    0.998788       3.351584       9.277902       0.491821       1.261680      -0.714499      -0.015238      -0.006264       0.000165       0.016476       0.003826       0.001209      -0.007213       0.008424      -0.003299      -0.010611       0.003777       0.006834              1.738046       1.884845       0.265126      -0.305755       1.699172      -0.158745       1.630122          -0.000001
           97              H       5.936263      10.315455      17.584379       0.151114       1.105733 0.84710104E+01  0.83329533E+02                                 1.695568                            1.644038      -1.075304       2.372551                    0.998254       3.296039       8.873270       0.520383       1.196519      -0.729858       0.007785      -0.009228      -0.008173       0.014579      -0.003983      -0.004124       0.000240      -0.001083       0.012197      -0.006918       0.000340       0.006577              1.710147       1.800580      -0.413815       0.067938       1.908562      -0.069408       1.421298          -0.000320
           98              H       5.477952      11.748803      18.022363       0.148523       0.951497 0.66555522E+01  0.62251168E+02                                 1.592239                            1.499117      -0.780384       2.511997                    0.999645       3.242390       8.790454       0.517159       1.266246      -0.712527       0.000765       0.011202      -0.000927       0.011266       0.000772       0.002817      -0.000851      -0.005842       0.001160      -0.004837       0.001827       0.003010              1.655490       1.320815       0.218154       0.136588       2.061595       0.459898       1.584061           0.000190
           99              H       6.338908      12.670449      15.795586       0.150205       0.967042 0.69781437E+01  0.65605978E+02                                 1.565726                            1.502654      -0.835378       2.486230                    0.999616       3.192160       8.489492       0.536900       1.213415      -0.724982      -0.001854       0.007180       0.007567       0.010595       0.001969      -0.001831       0.000377      -0.000231      -0.002824      -0.002914       0.000159       0.002754              1.598294       1.390483       0.278703       0.059321       1.895284       0.321390       1.509114           0.000081
          100              H       6.777218      11.226925      15.372780       0.151871       1.058904 0.81890924E+01  0.79462429E+02                                 1.626198                            1.602953      -0.787196       2.510971                    0.999827       3.112215       8.180893       0.536467       1.176623      -0.736753       0.002399      -0.014403       0.001695       0.014700      -0.001848      -0.001764      -0.000383      -0.009892      -0.004594      -0.005364      -0.000683       0.006046              1.610551       1.807439      -0.307438      -0.061056       1.633002      -0.027275       1.391210          -0.000026
          101              H       5.802511      12.048266      14.459954       0.150060       1.029330 0.76732213E+01  0.74442395E+02                                 1.668595                            1.601737      -1.217773       2.300281                    0.997202       3.495262       9.682167       0.503532       1.253823      -0.713577      -0.010450      -0.001925      -0.010441       0.014897      -0.004658       0.001085      -0.000370       0.000297       0.007770      -0.005983       0.001891       0.004093              1.709573       1.416154       0.058291       0.079784       1.393123      -0.171587       2.319443          -0.000554
          102              H       2.979326      11.915979      16.469907       0.146674       0.973148 0.71564139E+01  0.68588699E+02                                 1.654109                            1.585471      -0.892044       2.460836                    0.998885       3.399405       9.521757       0.485173       1.317202      -0.701135      -0.005271      -0.010060       0.007872       0.013819       0.000244       0.001239      -0.002849       0.002471      -0.011833      -0.005464       0.002015       0.003449              1.690010       1.928784       0.163987      -0.472593       1.498680      -0.072318       1.642566          -0.000343
          103              H       4.019025      13.087661      16.413533       0.153960       0.919864 0.65293123E+01  0.61094007E+02                                 1.588621                            1.510843      -0.795907       2.512430                    0.999605       3.273199       9.026967       0.499312       1.311000      -0.702722       0.009847       0.003781       0.005177       0.011750       0.001955       0.001349       0.000115       0.002270      -0.003686      -0.002164      -0.001055       0.003219              1.649028       1.346173       0.111756       0.024658       2.115245       0.377895       1.485665           0.000168
          104              H       3.538493      12.400061      15.088742       0.151028       1.105781 0.84426442E+01  0.83072635E+02                                 1.700342                            1.643313      -1.096513       2.354330                    0.998700       3.336351       9.015477       0.518959       1.199481      -0.728601       0.003500      -0.003739      -0.014749       0.015613      -0.000938       0.000493      -0.003905       0.008256       0.014989      -0.007876       0.001570       0.006306              1.728139       1.402832      -0.066212       0.070359       1.507679      -0.069054       2.273904           0.000030
          105              H       0.832183       3.727287      17.304677       0.146231       1.108731 0.84688497E+01  0.83226823E+02                                 1.693934                            1.640491      -0.941659       2.429903                    0.998994       3.284368       8.811168       0.523013       1.191667      -0.731268      -0.005439       0.009796      -0.008417       0.014014      -0.003282       0.004606      -0.002362      -0.004297       0.008674      -0.006528      -0.000797       0.007325              1.709870       1.846756      -0.409440      -0.162011       1.840801       0.113181       1.442052          -0.000402
          106              H       1.302635       2.240152      17.462958       0.152794       0.895408 0.62322565E+01  0.57623217E+02                                 1.558747                            1.474245      -0.741473       2.537818                    0.999790       3.235724       8.862334       0.506557       1.307752      -0.703357      -0.001211      -0.012851      -0.001652       0.013013       0.003033      -0.001879      -0.000957      -0.008308       0.002872      -0.005954       0.000739       0.005215              1.622311       1.326527       0.234673      -0.128895       2.070862      -0.387309       1.469545           0.000191
          107              H       2.332712       3.408927      17.625576       0.153836       1.034975 0.79524252E+01  0.77820707E+02                                 1.686049                            1.643480      -1.051979       2.387280                    0.998329       3.391701       9.426932       0.491417       1.273681      -0.710988       0.014640       0.005828       0.000291       0.015760       0.003035       0.001700       0.005427       0.009262       0.006273      -0.008781       0.001482       0.007298              1.697306       1.891840       0.188191       0.315563       1.572146       0.089159       1.627932          -0.000061
          108              H       0.965000       2.500364      13.937409       0.157562       1.098694 0.82679389E+01  0.80213806E+02                                 1.636013                            1.582606      -1.092188       2.363448                    0.998794       3.185876       8.303901       0.555744       1.136003      -0.745162       0.009821       0.004184      -0.012152       0.016175      -0.002895       0.000687       0.000318       0.006590       0.018110      -0.007426       0.001309       0.006117              1.651212       1.450713       0.059914      -0.141648       1.352581      -0.004606       2.150344           0.000035
          109              H       0.496070       1.647042      15.166798       0.149982       1.031660 0.74814015E+01  0.70930254E+02                                 1.580806                            1.514613      -0.874409       2.467607                    0.999512       3.125559       8.105069       0.561831       1.149878      -0.741451       0.004284      -0.007888       0.006095       0.010849       0.000206       0.003701      -0.000682       0.000173       0.000169      -0.003752      -0.000035       0.003788              1.612193       1.432705       0.271419      -0.032394       2.014229      -0.256128       1.389645           0.000133
          110              H      -0.038369       3.108011      14.978162       0.150037       1.033039 0.76902582E+01  0.73050110E+02                                 1.558449                            1.518925      -0.788552       2.507431                    0.999825       3.048608       7.785687       0.573143       1.125027      -0.749226      -0.000941       0.012652       0.004144       0.013346      -0.000711       0.002114       0.002878      -0.010975      -0.000398      -0.006401      -0.000358       0.006759              1.558005       1.875296      -0.315980      -0.011328       1.496891       0.027518       1.301826          -0.000051
          111              H       3.261817       1.972671      14.633413       0.148306       0.997613 0.71906471E+01  0.68015102E+02                                 1.588085                            1.515694      -0.958219       2.425089                    0.999089       3.227819       8.570135       0.540483       1.198082      -0.728335      -0.003375       0.005605      -0.014909       0.016282      -0.000440      -0.000851       0.000046       0.004724       0.017327      -0.005291      -0.000599       0.005890              1.633213       1.372605      -0.039986      -0.293750       1.368479      -0.013108       2.158555           0.000065
          112              H       3.725631       2.327374      16.086130       0.145884       0.968819 0.72673267E+01  0.69578441E+02                                 1.616415                            1.573057      -0.877054       2.465449                    0.999168       3.343537       9.211795       0.501027       1.276866      -0.710077       0.004904       0.010635       0.009717       0.015217       0.001609       0.001002       0.004298       0.002731      -0.008517      -0.005929       0.001065       0.004864              1.628738       1.761671       0.126814       0.366865       1.452726       0.102997       1.671817          -0.000158
          113              H       2.678487       1.184766      15.856297       0.154522       0.956052 0.68425917E+01  0.64434442E+02                                 1.593944                            1.518616      -0.854549       2.484056                    0.999516       3.253338       8.844982       0.514638       1.263883      -0.712983      -0.010850      -0.006207       0.003792       0.013062       0.001566      -0.002372       0.000278      -0.000189      -0.010151      -0.004450       0.000848       0.003602              1.650116       1.368604       0.149572      -0.081829       2.149025      -0.313810       1.432719           0.000076
          114              H       1.067816       6.152058       7.742764       0.145359       1.106080 0.82122284E+01  0.79438362E+02                                 1.636204                            1.571751      -0.901006       2.444922                    0.999505       3.181595       8.246413       0.561306       1.128074      -0.747412      -0.004823       0.007597      -0.004013       0.009853      -0.001942      -0.000380      -0.001200      -0.005679      -0.003995      -0.003094      -0.001205       0.004298              1.669197       1.566018      -0.055422       0.378429       1.351769      -0.028628       2.089804           0.000062
          115              H       2.426461       5.747930       8.410580       0.151111       0.927818 0.67663862E+01  0.63621027E+02                                 1.568366                            1.514999      -0.791520       2.509808                    0.999545       3.280134       8.948900       0.512110       1.272036      -0.710917       0.012919       0.001544       0.002000       0.013164       0.001294       0.000133       0.000690       0.002360      -0.010987      -0.003771       0.000166       0.003604              1.585870       1.995449      -0.277238      -0.196380       1.371483       0.106012       1.390680          -0.000183
          116              H       1.070666       5.311820       9.065387       0.161462       1.053868 0.80027447E+01  0.77138376E+02                                 1.605340                            1.570694      -1.018620       2.406078                    0.998935       3.126040       8.165580       0.549666       1.156047      -0.740683      -0.006752      -0.006255       0.013477       0.016320      -0.000216      -0.004195      -0.001505      -0.003772      -0.011726      -0.006745       0.002477       0.004268              1.597171       1.505962       0.248109      -0.149329       1.717517      -0.224952       1.568034           0.000146
          117              H       0.042039       8.585552      10.143000       0.152878       1.149288 0.90021982E+01  0.89996343E+02                                 1.761863                            1.716926      -0.866946       2.474227                    0.999626       3.240772       8.822320       0.498935       1.227964      -0.724457       0.007472       0.008156       0.003462       0.011590       0.001833      -0.000375      -0.002314       0.005731      -0.010936      -0.005039      -0.000308       0.005346              1.748402       1.543554      -0.077426      -0.007540       2.034623       0.381876       1.667030          -0.000683
          118              H      -0.399496       7.870332       8.818208       0.152396       1.044479 0.75683465E+01  0.71621271E+02                                 1.564472                            1.499214      -0.879015       2.461066                    0.999562       3.094849       7.894581       0.581176       1.113672      -0.750962       0.003992      -0.002127      -0.009850       0.010839      -0.000751      -0.002479       0.000816       0.001810       0.006372      -0.002242      -0.001674       0.003915              1.602674       1.642732      -0.100131       0.426719       1.260066      -0.088922       1.905225           0.000163
          119              H      -0.404192       7.083880      10.175523       0.157676       1.093181 0.83465094E+01  0.81184608E+02                                 1.637151                            1.597352      -1.005736       2.407909                    0.998844       3.155508       8.240910       0.549300       1.146377      -0.743317       0.000876      -0.014067       0.006351       0.015459       0.000337      -0.003284      -0.000325      -0.005113      -0.006407      -0.005112       0.001390       0.003722              1.627444       1.651046       0.237364      -0.186326       1.659672      -0.282349       1.571615           0.000142
          120              H       2.203333       9.252800       9.145612       0.155945       1.162433 0.91672855E+01  0.92452552E+02                                 1.798312                            1.749661      -0.982670       2.424328                    0.998639       3.344881       9.272347       0.484986       1.252271      -0.717886      -0.004083       0.008409       0.012587       0.015679       0.001591      -0.003000       0.001850      -0.001816      -0.007958      -0.005263       0.002101       0.003162              1.797675       1.501273       0.009708      -0.002809       2.159449       0.348727       1.732302          -0.000383
          121              H       3.207415       8.174155       8.610058       0.152166       1.025789 0.77919770E+01  0.75431880E+02                                 1.637215                            1.595948      -1.061137       2.379150                    0.998601       3.314867       8.994752       0.516152       1.225804      -0.721934       0.010767      -0.009359       0.004561       0.014977      -0.004166       0.000165      -0.001364       0.000652      -0.020550      -0.007050      -0.000629       0.007679              1.639205       2.057246      -0.135668      -0.066525       1.420366       0.004190       1.440002          -0.000242
          122              H       1.924645       8.531765       7.781793       0.144540       1.100058 0.81023971E+01  0.78121873E+02                                 1.632617                            1.562597      -0.873801       2.457429                    0.999545       3.171095       8.209059       0.562128       1.130087      -0.746990      -0.007990      -0.005971      -0.004346       0.010880       0.002309       0.000624       0.001965       0.001326      -0.002914      -0.002904      -0.000648       0.003551              1.668945       1.448116      -0.019554       0.278693       1.356364      -0.140950       2.202355           0.000325
          123              H       6.789373       4.047101      17.751333       0.093815       1.355097 0.99470510E+01  0.10244112E+03                                 1.975004                            1.809171      -1.174126       2.313604                    0.995961       3.639607      10.213937       0.481981       1.233947      -0.720141       0.015167      -0.036469      -0.008473       0.040396      -0.008759       0.006598       0.015975      -0.011218       0.004936      -0.020909       0.001451       0.019458              2.055263       1.818105      -0.489144       0.025949       2.698297       0.074178       1.649386           0.000778
          124              H       5.137155       4.768136      16.387514       0.092263       1.339872 0.98680206E+01  0.10212240E+03                                 2.012836                            1.840718      -1.093855       2.349578                    0.996629       3.737136      10.751216       0.459663       1.287585      -0.707654      -0.013989      -0.027548      -0.030583       0.043473      -0.007995       0.006956       0.017857      -0.014881       0.000792      -0.022015      -0.000089       0.022104              2.104276       1.814348       0.222764       0.484506       2.043361       0.567821       2.455120           0.000065
          125              H       4.824800       7.973545      18.484197       0.094289       1.286032 0.93233716E+01  0.94453829E+02                                 1.899188                            1.742622      -1.194782       2.306299                    0.994969       3.626638      10.086479       0.494988       1.221419      -0.722152      -0.018280       0.039127       0.004366       0.043407      -0.009683       0.009226       0.015009      -0.012317      -0.003688      -0.022890       0.004356       0.018534              1.992441       1.740556      -0.522899       0.051158       2.660540      -0.004551       1.576227          -0.000366
          126              H       6.457075       7.239426      19.895717       0.106082       1.193930 0.84838024E+01  0.83788446E+02                                 1.801050                            1.659471      -1.044030       2.384902                    0.997419       3.424457       9.346809       0.509486       1.217250      -0.724115       0.015481       0.022638       0.032765       0.042728      -0.006098       0.011226       0.012918      -0.014889      -0.017852      -0.022241       0.004714       0.017528              1.861074       1.581766       0.125431       0.359164       1.731301       0.397620       2.270154          -0.000448
          127              H      -2.935114       7.771480      18.334588       0.088778       1.558416 0.11931187E+02  0.12807258E+03                                 2.150805                            1.971473      -1.203286       2.295413                    0.995521       3.704460      10.474369       0.467094       1.221601      -0.724877       0.014388       0.010373      -0.041888       0.045488       0.009755       0.000990      -0.001394       0.006701       0.076626      -0.023145      -0.002457       0.025602              2.212595       2.192968       0.364860      -0.533487       1.835197      -0.384120       2.609620          -0.000746
          128              H       9.828685       6.246549      18.356271       0.094904       1.530524 0.11712912E+02  0.12507093E+03                                 2.124793                            1.954797      -1.173071       2.315652                    0.995707       3.632051      10.221435       0.468862       1.223404      -0.725071      -0.014557      -0.011898      -0.041882       0.045909       0.010677      -0.000083       0.002277       0.007665       0.077203      -0.024284      -0.001579       0.025863              2.181883       2.146610       0.363996       0.501181       1.850899       0.408100       2.548140          -0.001262
          129              H      13.651531       6.313419       0.542059       0.088681       1.272610 0.94207992E+01  0.96426539E+02                                 1.948824                            1.800437      -1.036912       2.372526                    0.997336       3.720103      10.663763       0.463765       1.290326      -0.706865      -0.022302      -0.008998       0.037155       0.044259       0.015496      -0.001463      -0.000345      -0.000327       0.060677      -0.025623       0.005275       0.020348              2.018894       2.012532       0.380295      -0.487385       1.828680      -0.357483       2.215471          -0.002404
          130              H       0.928033       7.844165       0.496526       0.087820       1.288468 0.95077177E+01  0.97620881E+02                                 1.967545                            1.810543      -1.132137       2.327502                    0.995973       3.767850      10.846895       0.461388       1.292924      -0.705924       0.020768       0.009838       0.034907       0.041792       0.016813      -0.000462       0.002249       0.000478       0.057688      -0.026511       0.007073       0.019438              2.044708       2.025509       0.405635       0.487003       1.894454       0.379759       2.214162          -0.002576
          131              H      -0.239393      10.113391      17.410921       0.091662       1.424508 0.10656308E+02  0.11138086E+03                                 2.035002                            1.869898      -1.061915       2.365184                    0.997040       3.605255      10.112134       0.476258       1.230439      -0.722406      -0.018035       0.037864      -0.006926       0.042508      -0.010473      -0.005834      -0.016185      -0.010858       0.003412      -0.021675       0.001685       0.019990              2.103876       1.969614      -0.571556       0.003006       2.649525      -0.101789       1.692491           0.000520
          132              H       1.388798       9.366189      16.003737       0.094404       1.391104 0.10465246E+02  0.10979537E+03                                 2.068543                            1.901236      -1.023778       2.387970                    0.996864       3.692296      10.660124       0.450731       1.295250      -0.707315       0.013120       0.021635      -0.034007       0.042388      -0.010020      -0.010186      -0.010371      -0.011351      -0.000752      -0.021052       0.007123       0.013929              2.153365       1.808434       0.147167      -0.457539       1.981581      -0.474332       2.670081          -0.000970
          133              H       1.962530       6.311965      18.293392       0.105606       1.230006 0.89216417E+01  0.89466559E+02                                 1.852968                            1.713266      -1.185476       2.318478                    0.995673       3.536148       9.810666       0.495056       1.233775      -0.719755       0.019389      -0.040600       0.006956       0.045527      -0.011585      -0.006266      -0.015946      -0.017204       0.005867      -0.023022       0.001160       0.021861              1.930976       1.782860      -0.543743      -0.045557       2.453922      -0.018541       1.556147          -0.000332
          134              H       0.421274       7.112954      19.748277       0.104304       1.210478 0.87086646E+01  0.86780923E+02                                 1.831138                            1.690956      -1.083271       2.363658                    0.997028       3.509622       9.697615       0.499216       1.231245      -0.720323      -0.007004      -0.020308       0.037876       0.043544      -0.009680      -0.007170      -0.015038      -0.014208      -0.008909      -0.021611       0.001971       0.019640              1.893656       1.568981       0.056159      -0.321185       1.676338      -0.359328       2.435648          -0.000339
          135              H       6.677658      10.332900       9.080565       0.096775       1.181263 0.80460510E+01  0.78669841E+02                                 1.795856                            1.616493      -1.116038       2.334281                    0.997021       3.572167       9.802563       0.514380       1.217857      -0.721721       0.024967      -0.014151      -0.027062       0.039445      -0.002715      -0.006125       0.007152      -0.020084      -0.013491      -0.012719      -0.003165       0.015884              1.911423       1.778648      -0.115932      -0.707620       1.578370       0.259214       2.377250          -0.000602
          136              H       5.437311       8.956246      10.327299       0.095338       1.292214 0.92110068E+01  0.93457714E+02                                 1.948745                            1.765091      -1.039236       2.379862                    0.997176       3.612972      10.206848       0.475926       1.268406      -0.712119      -0.000398      -0.041576      -0.006584       0.042096      -0.003328      -0.015769       0.008469      -0.022677      -0.014527      -0.023057       0.002646       0.020411              2.048524       1.561222       0.186633      -0.079801       2.965005       0.166916       1.619345          -0.001199
          137              H       4.050926      11.943599      12.289551       0.094059       1.433937 0.10540322E+02  0.11011564E+03                                 2.062217                            1.871994      -1.055213       2.370134                    0.997239       3.623238      10.235265       0.470246       1.246770      -0.718406      -0.025689       0.014245       0.031024       0.042724      -0.002682      -0.015372       0.009106      -0.019351      -0.025208      -0.023078       0.002964       0.020115              2.165777       1.986264      -0.182252      -0.657662       1.856159       0.266770       2.654909          -0.000687
          138              H       5.424324      13.331883      11.140387       0.097067       1.227872 0.87765221E+01  0.88545559E+02                                 1.928228                            1.756819      -1.056375       2.373586                    0.997194       3.665647      10.544709       0.460361       1.318751      -0.700719       0.003557       0.040503       0.013326       0.042787      -0.002016      -0.014468       0.012867      -0.015737      -0.019040      -0.022145       0.000911       0.021234              2.022402       1.535866       0.180817      -0.063042       2.912902       0.203604       1.618438          -0.001238
          139              C       3.962134       9.129236       1.040752       0.573704      21.800539 0.23502631E+03  0.47919508E+04                                 7.178481                            5.450285       0.136786       2.124501                    0.999061      21.696723      60.279167       0.633807       0.473973      -1.018693      -0.016963       0.060870      -0.058544       0.086141       0.046859      -0.066663      -0.010430       0.124504      -0.072280      -0.072010      -0.048671       0.120681              8.363750       5.860812      -1.642702       2.766364      10.239380       0.258740       8.991058          -0.008127
          140              C       4.621441       8.097109       1.973093       0.188800      26.690883 0.41306279E+03  0.95471096E+04                                 8.052482                            6.994622      -0.389955       1.918560                    0.996195      24.961931      70.175217       0.596632       0.444164      -1.051624       0.043555      -0.070878       0.069014       0.108091       0.028851      -0.024177       0.036018       0.013786       0.001103      -0.060595       0.027470       0.033125              8.931698       8.411571      -1.261522       1.150058       9.693659      -0.514869       8.689863           0.004951
          141              C       4.996602       6.832390       1.235893      -0.530288      26.978463 0.45146391E+03  0.10757253E+05                                 7.657675                            6.898945       0.074543       1.966071                    0.998782      33.315392      97.684490       0.650211       0.395343      -1.073822      -0.012710       0.060693       0.041208       0.074453       0.007659      -0.014179       0.027847      -0.034505       0.033508      -0.035591      -0.004030       0.039621              8.096601       7.389413      -1.448847       0.362859       9.308791       0.297969       7.591599           0.000287
          142              C       5.897402       8.751274       2.601881      -0.517920      27.810303 0.48116404E+03  0.11612691E+05                                 7.810004                            7.119902       0.108001       1.983229                    0.998120      33.023448      96.461487       0.642363       0.395081      -1.077359      -0.065968      -0.035123      -0.032710       0.081580       0.024073      -0.005322       0.002377      -0.004866      -0.019770      -0.022803      -0.004785       0.027588              8.243141       9.374235       0.056364       1.872481       7.892066       0.547485       7.463123          -0.000220
          143              C       3.660710       7.806369       3.165622      -0.518958      26.308571 0.45467701E+03  0.10839375E+05                                 7.525670                            6.940684       0.132846       1.989218                    0.998233      33.031815      96.480049       0.646654       0.397313      -1.073840       0.063492       0.009580      -0.050358       0.081603       0.012072      -0.021054       0.019237       0.021811       0.014364      -0.036368       0.008026       0.028342              7.785374       7.453883       0.192576      -0.403328       7.626587      -1.098162       8.275653          -0.000450
          144              C      -0.100838      12.429135      20.368392       0.580783      21.611536 0.23386379E+03  0.47755977E+04                                 7.202435                            5.484150       0.120718       2.119097                    0.999415      21.827767      61.243544       0.621949       0.482266      -1.011469      -0.008779      -0.062523       0.057717       0.085542      -0.043435       0.054604      -0.006439       0.132112      -0.085868      -0.068818      -0.045187       0.114005              8.358354       5.447380       1.487716      -2.454701      10.694950       0.085207       8.932733          -0.007623
          145              C       0.450780      13.533947      19.449061       0.183712      26.621696 0.41234505E+03  0.95513014E+04                                 8.120625                            7.047096      -0.429700       1.905359                    0.995799      25.248228      71.666484       0.585482       0.451638      -1.044513       0.030564       0.077666      -0.068513       0.107982      -0.025594       0.020419       0.049437       0.006650       0.019051      -0.066082       0.016242       0.049839              9.022905       9.074157       1.158465      -1.196637       9.512662      -0.867707       8.481895           0.005228
          146              C       1.810262      13.039689      18.863638      -0.525554      33.140285 0.58048115E+03  0.14664952E+05                                 8.720879                            7.772331       0.089535       1.948650                    0.998580      35.254566     104.947392       0.621252       0.390252      -1.081973      -0.059286      -0.019150       0.012364       0.063517       0.025234      -0.037697       0.038354       0.100220      -0.127946      -0.087515       0.003014       0.084500              9.355174      11.358107       0.879988      -2.093364       7.918305       1.634210       8.789111          -0.000326
          147              C       0.663969       0.305277      20.207943      -0.532845      27.234149 0.46436560E+03  0.11143257E+05                                 7.747200                            7.048335       0.088325       1.969202                    0.999135      33.482650      98.533697       0.636224       0.401185      -1.069855      -0.013802      -0.067081      -0.042821       0.080772       0.005212       0.006424       0.030188      -0.027083       0.029294      -0.021323      -0.019231       0.040555              8.142139       7.412006       0.826098      -0.578443       9.477149       0.262420       7.537260           0.000359
          148              C      -0.542106      13.737465      18.278214      -0.518568      25.677657 0.44097888E+03  0.10442527E+05                                 7.406537                            6.837070       0.159011       1.999743                    0.997953      32.934791      96.169111       0.650676       0.397515      -1.072696       0.067978      -0.006434       0.060705       0.091364      -0.003382       0.017442       0.016054       0.027050      -0.012090      -0.028727       0.002134       0.026593              7.606878       7.793738      -0.129804       0.609686       7.346126      -0.897825       7.680770          -0.000240
          149              C       6.235189       2.747493       6.266197       0.597500      22.401995 0.22849610E+03  0.46577869E+04                                 7.482553                            5.487833      -0.131638       2.045536                    0.998016      21.770851      61.842067       0.607926       0.494259      -1.001218       0.022103      -0.064266       0.042085       0.079936       0.041201      -0.041537       0.004729       0.166318      -0.120326      -0.079147      -0.043305       0.122453              9.019413       4.610274      -2.076388       0.744649      12.006024       0.092946      10.441941          -0.005495
          150              C       5.765031       4.012212       5.572362       0.199656      25.786693 0.38060172E+03  0.86395898E+04                                 7.894027                            6.715516      -0.387795       1.921849                    0.996430      24.637374      69.186678       0.607246       0.444344      -1.048972      -0.029232       0.093856      -0.041848       0.106840       0.022133      -0.010937       0.033373       0.046605       0.054159      -0.057449       0.022773       0.034676              8.868161       7.584202      -0.806676      -0.171585      10.016356      -0.625994       9.003926           0.003620
          151              C       5.413872       3.677861       4.119645      -0.527291      26.840169 0.45232186E+03  0.10767307E+05                                 7.611862                            6.890530       0.140579       1.989346                    0.999027      33.031136      96.350372       0.653669       0.393631      -1.076536       0.018742       0.020178       0.071326       0.076458       0.009215       0.000765       0.025426       0.009338       0.051657      -0.029960      -0.002425       0.032385              8.017111       6.485226      -0.225719       0.687354       8.305334      -0.289250       9.260774           0.000489
          152              C       4.581062       4.593692       6.309562      -0.514220      27.024911 0.45153858E+03  0.10740043E+05                                 7.680687                            6.913384       0.061869       1.969386                    0.998409      32.756429      95.395728       0.648750       0.396933      -1.074686       0.066610      -0.026694      -0.041924       0.083109       0.014593      -0.013298       0.002529       0.010682       0.008845      -0.021330       0.001178       0.020152              8.113990       8.381669      -1.851643      -1.426606       7.749641       0.573773       8.210661          -0.000627
          153              C       6.876334       4.986191       5.659091      -0.520971      26.945209 0.44894594E+03  0.10685792E+05                                 7.697913                            6.900952       0.053490       1.968801                    0.997990      32.886797      96.478786       0.646902       0.397791      -1.071816      -0.061410      -0.044585      -0.012529       0.076915       0.005661      -0.000271       0.017969       0.053901       0.004598      -0.036696       0.009795       0.026901              8.241608       7.555280       1.431986      -1.109135       9.596182      -1.111101       7.573363          -0.000184
          154              C       8.250974      11.615063       6.548067       0.580643      22.665825 0.23219409E+03  0.47295874E+04                                 7.423930                            5.441554       0.023031       2.086943                    0.999216      21.722590      60.727898       0.628793       0.478218      -1.014338      -0.019150       0.065478       0.029974       0.074515       0.078640       0.024234      -0.004071       0.133719      -0.131118      -0.086119      -0.041372       0.127491              8.969897       4.907793      -2.495483      -0.877257      11.412936       0.477646      10.588960          -0.008656
          155              C       8.775767      10.321270       6.027691       0.197046      26.293898 0.38215426E+03  0.86813948E+04                                 7.943282                            6.676239      -0.413065       1.913793                    0.996881      24.611111      69.080030       0.616452       0.437377      -1.053399       0.033577      -0.093575      -0.028498       0.103421       0.029924       0.007789      -0.024597       0.046712       0.065293      -0.057117       0.024669       0.032448              9.004448       7.938511      -1.515793      -0.137492      10.222999       1.173550       8.851833           0.003705
          156              C       9.082169      10.379418       4.531609      -0.523784      27.104369 0.45760017E+03  0.10929977E+05                                 7.693723                            6.955348       0.107799       1.979442                    0.999204      33.073876      96.794453       0.646830       0.396445      -1.074091      -0.018246      -0.009217       0.076375       0.079063       0.003979       0.003933      -0.015104       0.006025       0.082346      -0.023371      -0.008904       0.032275              8.157483       6.912053      -0.331741      -1.036061       8.181157       0.934351       9.379238           0.000575
          157              C       9.909496       9.797938       6.808255      -0.514504      25.841984 0.42273790E+03  0.98935062E+04                                 7.444997                            6.701425       0.092074       1.980101                    0.998798      32.414118      93.724900       0.656951       0.398377      -1.073405      -0.061033       0.022984      -0.041486       0.077294       0.010269       0.020504      -0.005927       0.009229       0.025451      -0.024992      -0.000458       0.025450              7.770552       8.804833      -1.557923       1.045850       7.338565      -0.134439       7.168257           0.000097
          158              C       7.644593       9.303680       6.136103      -0.515826      26.959327 0.45667737E+03  0.10895734E+05                                 7.680794                            6.967485       0.067734       1.971263                    0.998527      32.824922      95.819563       0.643999       0.398634      -1.073273       0.063976       0.043227      -0.009316       0.077771       0.012776       0.000434      -0.018680       0.047901      -0.008957      -0.035845       0.006562       0.029282              8.140729       7.380439       1.244696      -0.130342       9.465464       0.639344       7.576284          -0.000871
          159              C       8.419614      14.318945      10.927900       0.622646      17.794852 0.19460770E+03  0.38331556E+04                                 6.547808                            5.135254      -0.237556       2.023698                    0.996683      21.256653      60.492296       0.611948       0.508154      -0.988537      -0.040534      -0.010749      -0.058109       0.071660       0.066760      -0.072706      -0.056573       0.012957      -0.078508      -0.080519      -0.052675       0.133194              7.502770       6.335459      -1.204403       2.751836       6.618895       1.368625       9.553957           0.002114
          160              C       9.136468       0.058148      12.272206       0.173727      27.490747 0.42904192E+03  0.99887487E+04                                 8.108679                            7.022257      -0.403545       1.922208                    0.996884      24.894379      69.731857       0.610393       0.431008      -1.061917       0.059530       0.014883       0.096970       0.114754      -0.014153      -0.037786      -0.010487      -0.024624      -0.140858      -0.067941       0.024967       0.042974              8.976580       9.135620       0.215304       1.261078       7.808751       0.197297       9.985369           0.004822
          161              C       9.121574      13.272281      13.096135      -0.519469      26.240033 0.44719713E+03  0.10604334E+05                                 7.524650                            6.893595       0.204599       2.013665                    0.998687      32.764629      95.075115       0.648183       0.398496      -1.074318       0.004839       0.067030      -0.044356       0.080523       0.008413      -0.014643      -0.012200      -0.027986      -0.081664      -0.034700       0.000542       0.034159              7.804365       6.883578       0.180892       0.347394       7.832408      -1.611826       8.697110           0.000318
          162              C      10.583191       0.494258      12.012017      -0.521835      25.587123 0.42798914E+03  0.10056888E+05                                 7.406441                            6.742874       0.175657       2.006959                    0.997954      32.698370      95.031303       0.654315       0.398372      -1.072392      -0.073163      -0.023048       0.019181       0.079070       0.005078      -0.026757      -0.004740       0.015575      -0.060393      -0.034050       0.000925       0.033125              7.675739       9.895993       1.006467       0.550172       6.340739       0.022397       6.790485          -0.000121
          163              C       8.342460       1.162960      13.009405      -0.534893      26.480746 0.45401751E+03  0.10836298E+05                                 7.570009                            6.940751       0.073604       1.963093                    0.998722      33.551531      98.546716       0.644950       0.397898      -1.071804       0.039592      -0.052774      -0.039996       0.077151      -0.013091      -0.015905      -0.000593      -0.005632      -0.080646      -0.033270       0.004615       0.028654              7.827178       7.042821      -0.822982      -0.191734       7.714895       1.129166       8.723817           0.000371
          164              C       4.251795      12.123858       3.746709       0.004773      28.108608 0.33707022E+03  0.74712023E+04                                 8.086083                            6.148300       0.190679       2.058840                    0.999758      27.077764      76.758455       0.657075       0.420553      -1.056582      -0.000181       0.023102      -0.060132       0.064417      -0.004689      -0.044431      -0.002689      -0.035736      -0.029856      -0.056225       0.023016       0.033209              9.302588       8.619984       2.359720       4.181314       9.458691      -0.112813       9.829090          -0.022493
          165              C       5.232324      12.574505       4.577142       0.015678      28.292396 0.33954815E+03  0.75462850E+04                                 8.147468                            6.183836       0.230933       2.074507                    0.999789      27.050021      76.994369       0.652572       0.422324      -1.054582       0.037834       0.045773      -0.023581       0.063895      -0.034815      -0.027945      -0.020502      -0.010230       0.014614      -0.056957       0.023558       0.033399              9.409125       8.845884       2.470479       4.270550       9.685780      -0.322919       9.695710          -0.023699
          166              C       5.417328      14.406167       3.360763       0.027287      28.342603 0.34012402E+03  0.75463321E+04                                 8.142465                            6.192072       0.179846       2.063717                    0.999766      26.694317      75.395869       0.653043       0.422733      -1.056556       0.012683      -0.037976       0.056512       0.069258       0.001218      -0.029770       0.005986      -0.038322      -0.058945      -0.045095       0.015125       0.029970              9.441553       8.727581       2.784867       4.202274       9.779190       0.177859       9.817889          -0.024482
          167              C       4.443280      13.970057       2.493469       0.015614      27.670294 0.33527385E+03  0.74002677E+04                                 7.979002                            6.126847       0.271572       2.094692                    0.999848      26.508923      74.291091       0.660926       0.419861      -1.060044      -0.023320      -0.063659      -0.005643       0.068031      -0.029804      -0.009849      -0.007126      -0.019601       0.036698      -0.040303       0.015046       0.025257              9.165302       8.594088       2.574352       4.125735       9.109084       0.063935       9.792734          -0.028037
          168              C      13.897344       0.203518       2.528161       0.007438      29.047983 0.34290885E+03  0.76622630E+04                                 8.327707                            6.229201       0.071345       2.013655                    0.999780      27.741611      79.940755       0.645967       0.424343      -1.050232      -0.029402       0.011305      -0.059292       0.067140       0.041610      -0.018542       0.021470       0.037851       0.142814      -0.075911       0.021457       0.054453              9.819716      11.767321      -5.650237      -0.042732       8.635981      -0.240624       9.055846          -0.040708
          169              C       0.466879      13.839224       2.519488      -0.008097      29.590132 0.35525022E+03  0.80019009E+04                                 8.425224                            6.339181       0.080044       2.013247                    0.999782      28.009694      80.819140       0.641038       0.424193      -1.051193       0.033189      -0.009642      -0.059624       0.068916       0.035848       0.019926      -0.022391       0.032735       0.146806      -0.071189       0.014465       0.056724              9.906441      11.888444      -5.671771      -0.156200       8.695784       0.152483       9.135096          -0.053546
          170              C       0.456322      13.868298       0.279702      -0.010229      30.548363 0.37037935E+03  0.84100681E+04                                 8.596845                            6.443437       0.144742       2.030226                    0.999786      28.076399      80.707921       0.641702       0.420358      -1.056093       0.041076      -0.002978       0.066196       0.077962       0.015712      -0.033353       0.023746       0.036477       0.094390      -0.054582      -0.000347       0.054929             10.499630      12.747476      -6.792255      -0.473790      10.233979       0.401478       8.517435          -0.051466
          171              C      13.854851       0.261666       0.305721      -0.014486      30.455681 0.36707255E+03  0.83294454E+04                                 8.609471                            6.440888       0.111853       2.020552                    0.999776      28.190355      81.427106       0.636900       0.423810      -1.052275      -0.036396       0.004059       0.065090       0.074685       0.012538       0.030050      -0.028345       0.042368       0.075417      -0.054343       0.003265       0.051078             10.478280      12.507240      -6.689228       0.178709      10.241336      -0.252435       8.686265          -0.053332
          172              C      10.407764       2.064254       4.056766       0.015386      27.586609 0.33094378E+03  0.72947615E+04                                 7.953982                            6.065096       0.222159       2.070819                    0.999753      26.828935      75.601912       0.666648       0.416824      -1.059966      -0.010690      -0.015570      -0.059765       0.062678       0.000683       0.038374       0.001079      -0.033466      -0.061564      -0.052511       0.024832       0.027679              9.162979       8.852405       2.564392      -4.131964       8.576338       0.094323      10.060196          -0.026172
          173              C       9.420614       1.613607       4.906714       0.014615      27.025938 0.32890128E+03  0.72419555E+04                                 7.860503                            6.048379       0.309894       2.105359                    0.999839      26.669923      75.229703       0.666918       0.417103      -1.059287      -0.042736      -0.039932      -0.023528       0.063044      -0.033609       0.009883       0.010140      -0.020019       0.048069      -0.046224       0.018609       0.027615              9.081117       8.919601       2.603884      -4.209524       8.379727       0.129055       9.944023          -0.029876
          174              C       9.092196      14.391630       3.571082       0.011232      28.855998 0.35231860E+03  0.78759176E+04                                 8.222231                            6.289718       0.194299       2.064238                    0.999764      26.923131      76.009249       0.650702       0.421074      -1.058954      -0.018968       0.031777       0.065073       0.074860       0.000752       0.029293       0.002883      -0.043640      -0.028595      -0.042852       0.015598       0.027254              9.594688       9.177497       3.048538      -4.367972       9.257742      -0.209671      10.348825          -0.024060
          175              C      10.037923       0.319814       2.710293       0.018859      27.882962 0.33999975E+03  0.75390946E+04                                 8.051153                            6.187492       0.227766       2.078923                    0.999794      26.683462      75.219194       0.654159       0.422262      -1.057382       0.027269       0.071968      -0.002566       0.077003      -0.026445       0.011132       0.012938      -0.028363       0.024992      -0.039686       0.011935       0.027752              9.321717       8.988635       2.980953      -4.175591       8.539853      -0.246910      10.436662          -0.023506
          176              C       4.474609       3.430732      11.925288       0.026619      28.709501 0.32621245E+03  0.71661087E+04                                 8.243543                            6.073311       0.204626       2.074905                    0.999820      26.419775      74.372687       0.657569       0.424016      -1.055225      -0.012262       0.071186      -0.016928       0.074191       0.015071       0.016141      -0.021420       0.068267       0.032773      -0.052334       0.014045       0.038289              9.821642       7.644764      -2.464104      -4.481668      11.542875       1.335497      10.277288          -0.029012
          177              C       5.239731       2.602123      11.188088       0.012580      28.978604 0.33538140E+03  0.74269978E+04                                 8.291782                            6.149590       0.206040       2.071200                    0.999825      26.847509      76.156693       0.654105       0.422848      -1.054782       0.046436       0.022712      -0.049322       0.071448       0.005722       0.031929      -0.023597      -0.025043      -0.040787      -0.048782       0.013451       0.035332              9.834944       7.686645      -2.670238      -4.204063      11.872411       1.344477       9.945775          -0.039484
          178              C       6.019521       4.317489      10.038924       0.020037      28.297177 0.33039351E+03  0.72986289E+04                                 8.179950                            6.102968       0.153466       2.052463                    0.999786      26.915130      76.578190       0.655865       0.422748      -1.053479      -0.009863      -0.065959       0.004258       0.066828       0.028564       0.007209      -0.019105       0.036362       0.071851      -0.051276       0.020976       0.030300              9.648656       7.278419      -2.278158      -3.976572      11.701314       1.423696       9.966234          -0.032337
          179              C       5.214883       5.160635      10.754442       0.002811      29.069556 0.34817009E+03  0.77949644E+04                                 8.364264                            6.302816       0.202315       2.066115                    0.999772      27.305526      78.282932       0.639403       0.427867      -1.050017      -0.049103      -0.028100       0.032853       0.065422       0.010480       0.028783      -0.034178      -0.014685      -0.092694      -0.060971       0.021093       0.039878              9.815624       7.626875      -2.526024      -4.090461      11.909288       1.147560       9.910709          -0.036207
          180              C       6.668219       1.860736      20.641590       0.573704      21.800535 0.23502620E+03  0.47919483E+04                                 7.178481                            5.450284       0.136785       2.124501                    0.999061      21.696722      60.279165       0.633807       0.473973      -1.018693       0.016963       0.060870       0.058544       0.086141      -0.046859      -0.066663       0.010430       0.124504      -0.072280      -0.072010      -0.048671       0.120681              8.363750       5.860812       1.642702       2.766366      10.239375      -0.258737       8.991062          -0.008127
          181              C       6.008912       0.828609      19.709249       0.188800      26.690884 0.41306277E+03  0.95471089E+04                                 8.052482                            6.994622      -0.389955       1.918560                    0.996195      24.961929      70.175211       0.596632       0.444164      -1.051624      -0.043555      -0.070878      -0.069014       0.108091      -0.028851      -0.024177      -0.036018       0.013786       0.001103      -0.060595       0.027470       0.033125              8.931699       8.411570       1.261521       1.150060       9.693660       0.514870       8.689866           0.004951
          182              C       5.633751      14.100890      20.446449      -0.530288      26.978453 0.45146368E+03  0.10757246E+05                                 7.657673                            6.898943       0.074545       1.966072                    0.998782      33.315381      97.684445       0.650211       0.395343      -1.073822       0.012710       0.060693      -0.041208       0.074453      -0.007659      -0.014179      -0.027847      -0.034505       0.033508      -0.035591      -0.004031       0.039621              8.096598       7.389411       1.448845       0.362859       9.308786      -0.297969       7.591598           0.000290
          183              C       4.732951       1.482774      19.080461      -0.517920      27.810310 0.48116417E+03  0.11612695E+05                                 7.810006                            7.119904       0.108001       1.983229                    0.998120      33.023450      96.461493       0.642362       0.395081      -1.077359       0.065968      -0.035122       0.032710       0.081580      -0.024073      -0.005322      -0.002377      -0.004866      -0.019770      -0.022803      -0.004785       0.027588              8.243144       9.374237      -0.056365       1.872484       7.892068      -0.547485       7.463127          -0.000219
          184              C       6.969643       0.537869      18.516720      -0.518958      26.308573 0.45467705E+03  0.10839375E+05                                 7.525669                            6.940684       0.132848       1.989218                    0.998233      33.031810      96.480006       0.646654       0.397313      -1.073840      -0.063492       0.009580       0.050359       0.081603      -0.012072      -0.021054      -0.019237       0.021812       0.014363      -0.036368       0.008026       0.028343              7.785374       7.453882      -0.192576      -0.403328       7.626583       1.098165       8.275656          -0.000445
          185              C      10.731191       5.160635       1.313950       0.580783      21.611540 0.23386384E+03  0.47755991E+04                                 7.202436                            5.484150       0.120717       2.119097                    0.999415      21.827771      61.243558       0.621949       0.482266      -1.011469       0.008779      -0.062523      -0.057717       0.085542       0.043435       0.054604       0.006439       0.132112      -0.085868      -0.068818      -0.045187       0.114005              8.358355       5.447380      -1.487716      -2.454700      10.694953      -0.085208       8.932733          -0.007624
          186              C      10.179573       6.265447       2.233281       0.183712      26.621694 0.41234499E+03  0.95512997E+04                                 8.120625                            7.047096      -0.429701       1.905359                    0.995799      25.248228      71.666486       0.585482       0.451638      -1.044513      -0.030564       0.077666       0.068512       0.107982       0.025594       0.020419      -0.049437       0.006649       0.019051      -0.066082       0.016242       0.049840              9.022904       9.074156      -1.158464      -1.196636       9.512662       0.867707       8.481895           0.005228
          187              C       8.820091       5.771189       2.818704      -0.525554      33.140277 0.58048100E+03  0.14664947E+05                                 8.720876                            7.772328       0.089537       1.948650                    0.998580      35.254560     104.947358       0.621252       0.390252      -1.081973       0.059286      -0.019150      -0.012364       0.063517      -0.025234      -0.037697      -0.038355       0.100220      -0.127946      -0.087515       0.003015       0.084500              9.355171      11.358103      -0.879988      -2.093361       7.918304      -1.634210       8.789105          -0.000328
          188              C       9.966384       7.573777       1.474399      -0.532845      27.234177 0.46436625E+03  0.11143276E+05                                 7.747206                            7.048340       0.088326       1.969202                    0.999135      33.482664      98.533746       0.636223       0.401185      -1.069855       0.013802      -0.067082       0.042821       0.080772      -0.005212       0.006424      -0.030188      -0.027083       0.029294      -0.021323      -0.019231       0.040555              8.142144       7.412009      -0.826102      -0.578442       9.477160      -0.262422       7.537264           0.000357
          189              C      11.172459       6.468965       3.404128      -0.518568      25.677660 0.44097896E+03  0.10442530E+05                                 7.406538                            6.837071       0.159012       1.999744                    0.997953      32.934794      96.169156       0.650676       0.397515      -1.072696      -0.067978      -0.006434      -0.060705       0.091364       0.003382       0.017442      -0.016054       0.027050      -0.012090      -0.028727       0.002134       0.026593              7.606880       7.793740       0.129805       0.609683       7.346129       0.897825       7.680772          -0.000248
          190              C       4.395164      10.015993      15.416145       0.597501      22.401972 0.22849580E+03  0.46577798E+04                                 7.482552                            5.487832      -0.131640       2.045536                    0.998016      21.770836      61.842034       0.607926       0.494259      -1.001218      -0.022102      -0.064266      -0.042085       0.079936      -0.041201      -0.041537      -0.004728       0.166318      -0.120326      -0.079147      -0.043305       0.122453              9.019412       4.610273       2.076387       0.744650      12.006021      -0.092944      10.441941          -0.005493
          191              C       4.865322      11.280712      16.109980       0.199656      25.786685 0.38060158E+03  0.86395858E+04                                 7.894026                            6.715515      -0.387795       1.921849                    0.996430      24.637367      69.186656       0.607246       0.444344      -1.048972       0.029232       0.093856       0.041848       0.106840      -0.022133      -0.010937      -0.033373       0.046605       0.054159      -0.057449       0.022773       0.034676              8.868160       7.584201       0.806676      -0.171585      10.016353       0.625995       9.003927           0.003621
          192              C       5.216481      10.946361      17.562697      -0.527291      26.840171 0.45232190E+03  0.10767309E+05                                 7.611864                            6.890532       0.140578       1.989346                    0.999027      33.031137      96.350385       0.653668       0.393631      -1.076535      -0.018742       0.020178      -0.071326       0.076458      -0.009215       0.000765      -0.025425       0.009337       0.051656      -0.029960      -0.002425       0.032384              8.017113       6.485227       0.225721       0.687354       8.305335       0.289250       9.260779           0.000491
          193              C       6.049291      11.862192      15.372780      -0.514219      27.024894 0.45153816E+03  0.10740031E+05                                 7.680685                            6.913381       0.061868       1.969386                    0.998409      32.756421      95.395709       0.648750       0.396933      -1.074686      -0.066610      -0.026694       0.041923       0.083109      -0.014593      -0.013298      -0.002529       0.010682       0.008845      -0.021330       0.001178       0.020152              8.113987       8.381665       1.851640      -1.426604       7.749638      -0.573771       8.210658          -0.000622
          194              C       3.754019      12.254691      16.023251      -0.520971      26.945210 0.44894595E+03  0.10685792E+05                                 7.697913                            6.900952       0.053489       1.968800                    0.997990      32.886800      96.478794       0.646902       0.397791      -1.071816       0.061410      -0.044585       0.012529       0.076915      -0.005661      -0.000271      -0.017969       0.053901       0.004599      -0.036696       0.009795       0.026901              8.241609       7.555280      -1.431986      -1.109135       9.596182       1.111102       7.573363          -0.000180
          195              C       2.379379       4.346563      15.134275       0.580643      22.665817 0.23219400E+03  0.47295852E+04                                 7.423929                            5.441554       0.023030       2.086943                    0.999216      21.722585      60.727887       0.628793       0.478218      -1.014337       0.019150       0.065478      -0.029974       0.074515      -0.078641       0.024234       0.004070       0.133720      -0.131118      -0.086119      -0.041372       0.127491              8.969896       4.907793       2.495482      -0.877257      11.412932      -0.477647      10.588964          -0.008655
          196              C       1.854586       3.052770      15.654651       0.197046      26.293894 0.38215422E+03  0.86813937E+04                                 7.943281                            6.676239      -0.413065       1.913793                    0.996881      24.611108      69.080023       0.616451       0.437377      -1.053399      -0.033577      -0.093575       0.028498       0.103421      -0.029924       0.007789       0.024597       0.046712       0.065292      -0.057117       0.024669       0.032448              9.004447       7.938511       1.515789      -0.137492      10.222995      -1.173551       8.851835           0.003705
          197              C       1.548184       3.110918      17.150733      -0.523784      27.104364 0.45760003E+03  0.10929973E+05                                 7.693722                            6.955347       0.107798       1.979442                    0.999204      33.073873      96.794448       0.646830       0.396445      -1.074091       0.018246      -0.009217      -0.076375       0.079063      -0.003979       0.003933       0.015104       0.006024       0.082346      -0.023371      -0.008904       0.032275              8.157483       6.912053       0.331741      -1.036062       8.181156      -0.934352       9.379239           0.000576
          198              C       0.720857       2.529438      14.874087      -0.514504      25.841977 0.42273776E+03  0.98935009E+04                                 7.444993                            6.701422       0.092075       1.980101                    0.998798      32.414110      93.724833       0.656951       0.398377      -1.073405       0.061033       0.022984       0.041486       0.077294      -0.010269       0.020504       0.005927       0.009228       0.025451      -0.024992      -0.000458       0.025450              7.770547       8.804831       1.557917       1.045851       7.338555       0.134441       7.168253           0.000104
          199              C       2.985760       2.035180      15.546239      -0.515826      26.959332 0.45667746E+03  0.10895737E+05                                 7.680795                            6.967485       0.067732       1.971263                    0.998527      32.824927      95.819581       0.643999       0.398634      -1.073273      -0.063976       0.043227       0.009316       0.077771      -0.012776       0.000434       0.018680       0.047901      -0.008957      -0.035845       0.006562       0.029282              8.140730       7.380439      -1.244697      -0.130342       9.465464      -0.639345       7.576287          -0.000868
          200              C       2.210739       7.050445      10.754442       0.622646      17.794852 0.19460769E+03  0.38331548E+04                                 6.547805                            5.135252      -0.237550       2.023700                    0.996683      21.256646      60.492246       0.611949       0.508153      -0.988538       0.040534      -0.010750       0.058109       0.071660      -0.066760      -0.072707       0.056573       0.012957      -0.078508      -0.080519      -0.052675       0.133194              7.502767       6.335457       1.204404       2.751837       6.618891      -1.368619       9.553952           0.002115
          201              C       1.493885       7.326648       9.410136       0.173727      27.490747 0.42904196E+03  0.99887495E+04                                 8.108677                            7.022256      -0.403543       1.922209                    0.996884      24.894378      69.731845       0.610394       0.431007      -1.061917      -0.059530       0.014883      -0.096970       0.114754       0.014153      -0.037786       0.010487      -0.024624      -0.140857      -0.067941       0.024967       0.042974              8.976579       9.135619      -0.215290       1.261084       7.808752      -0.197296       9.985365           0.004822
          202              C       1.508779       6.003781       8.586207      -0.519468      26.239990 0.44719618E+03  0.10604310E+05                                 7.524646                            6.893588       0.204600       2.013665                    0.998687      32.764634      95.075262       0.648183       0.398496      -1.074317      -0.004839       0.067031       0.044356       0.080523      -0.008414      -0.014643       0.012200      -0.027986      -0.081663      -0.034700       0.000541       0.034159              7.804361       6.883576      -0.180885       0.347395       7.832402       1.611808       8.697106           0.000312
          203              C       0.047162       7.762758       9.670325      -0.521834      25.587131 0.42798940E+03  0.10056895E+05                                 7.406447                            6.742882       0.175658       2.006960                    0.997954      32.698356      95.031240       0.654313       0.398373      -1.072391       0.073163      -0.023048      -0.019181       0.079069      -0.005079      -0.026757       0.004741       0.015574      -0.060391      -0.034050       0.000925       0.033126              7.675746       9.896017      -1.006464       0.550175       6.340729      -0.022417       6.790494          -0.000123
          204              C       2.287893       8.431460       8.672937      -0.534893      26.480735 0.45401712E+03  0.10836287E+05                                 7.570007                            6.940747       0.073605       1.963093                    0.998722      33.551538      98.546755       0.644950       0.397898      -1.071804      -0.039592      -0.052774       0.039996       0.077151       0.013091      -0.015906       0.000593      -0.005632      -0.080646      -0.033270       0.004615       0.028654              7.827177       7.042818       0.822984      -0.191730       7.714897      -1.129164       8.723817           0.000367
          205              C       6.378558       4.855358      17.935633       0.004774      28.108563 0.33706966E+03  0.74711859E+04                                 8.086073                            6.148295       0.190680       2.058841                    0.999758      27.077731      76.758309       0.657075       0.420553      -1.056582       0.000181       0.023102       0.060132       0.064417       0.004689      -0.044432       0.002689      -0.035735      -0.029855      -0.056225       0.023016       0.033210              9.302576       8.619971      -2.359713       4.181308       9.458674       0.112814       9.829082          -0.022491
          206              C       5.398029       5.306005      17.105200       0.015679      28.292352 0.33954761E+03  0.75462697E+04                                 8.147461                            6.183832       0.230932       2.074507                    0.999789      27.049991      76.994264       0.652572       0.422324      -1.054582      -0.037833       0.045773       0.023581       0.063895       0.034815      -0.027946       0.020502      -0.010229       0.014614      -0.056958       0.023558       0.033400              9.409114       8.845871      -2.470472       4.270543       9.685770       0.322923       9.695702          -0.023697
          207              C       5.213025       7.137667      18.321579       0.027287      28.342582 0.34012373E+03  0.75463245E+04                                 8.142464                            6.192072       0.179843       2.063716                    0.999766      26.694301      75.395829       0.653042       0.422733      -1.056556      -0.012682      -0.037976      -0.056512       0.069258      -0.001217      -0.029771      -0.005986      -0.038322      -0.058944      -0.045096       0.015125       0.029970              9.441551       8.727578      -2.784864       4.202273       9.779187      -0.177858       9.817890          -0.024482
          208              C       6.187073       6.701557      19.188873       0.015614      27.670270 0.33527353E+03  0.74002585E+04                                 7.978998                            6.126845       0.271573       2.094693                    0.999848      26.508906      74.291023       0.660926       0.419861      -1.060044       0.023320      -0.063659       0.005643       0.068030       0.029804      -0.009849       0.007126      -0.019601       0.036698      -0.040303       0.015046       0.025257              9.165296       8.594081      -2.574349       4.125733       9.109077      -0.063936       9.792729          -0.028038
          209              C      -3.266991       7.472018      19.154181       0.007438      29.048002 0.34290943E+03  0.76622778E+04                                 8.327710                            6.229210       0.071347       2.013655                    0.999780      27.741611      79.940714       0.645966       0.424344      -1.050232       0.029402       0.011305       0.059292       0.067140      -0.041610      -0.018542      -0.021470       0.037851       0.142815      -0.075911       0.021457       0.054454              9.819716      11.767323       5.650234      -0.042727       8.635984       0.240629       9.055842          -0.040704
          210              C      10.163474       6.570724      19.162854      -0.008096      29.590119 0.35525042E+03  0.80019037E+04                                 8.425217                            6.339184       0.080050       2.013248                    0.999782      28.009668      80.818961       0.641038       0.424193      -1.051193      -0.033189      -0.009642       0.059624       0.068916      -0.035848       0.019926       0.022392       0.032734       0.146806      -0.071189       0.014465       0.056724              9.906430      11.888435       5.671761      -0.156207       8.695777      -0.152488       9.135077          -0.053541
          211              C      10.174031       6.599798      21.402640      -0.010229      30.548357 0.37037928E+03  0.84100657E+04                                 8.596843                            6.443435       0.144744       2.030227                    0.999786      28.076396      80.707895       0.641703       0.420358      -1.056093      -0.041076      -0.002978      -0.066196       0.077962      -0.015712      -0.033353      -0.023746       0.036477       0.094389      -0.054582      -0.000346       0.054929             10.499629      12.747479       6.792258      -0.473788      10.233981      -0.401476       8.517426          -0.051467
          212              C      -3.224498       7.530166      21.376621      -0.014485      30.455688 0.36707269E+03  0.83294492E+04                                 8.609470                            6.440887       0.111853       2.020552                    0.999776      28.190367      81.427139       0.636900       0.423809      -1.052275       0.036396       0.004059      -0.065091       0.074686      -0.012538       0.030050       0.028345       0.042368       0.075418      -0.054343       0.003264       0.051078             10.478279      12.507240       6.689230       0.178710      10.241339       0.252436       8.686258          -0.053332
          213              C       0.222589       9.332754      17.625576       0.015386      27.586605 0.33094389E+03  0.72947630E+04                                 7.953979                            6.065099       0.222157       2.070819                    0.999753      26.828924      75.601821       0.666648       0.416824      -1.059966       0.010690      -0.015570       0.059764       0.062678      -0.000683       0.038375      -0.001079      -0.033465      -0.061562      -0.052511       0.024833       0.027678              9.162974       8.852399      -2.564383      -4.131966       8.576323      -0.094321      10.060201          -0.026168
          214              C       1.209739       8.882107      16.775628       0.014615      27.025897 0.32890079E+03  0.72419410E+04                                 7.860493                            6.048374       0.309894       2.105359                    0.999839      26.669896      75.229574       0.666918       0.417103      -1.059287       0.042736      -0.039932       0.023528       0.063043       0.033609       0.009884      -0.010139      -0.020018       0.048069      -0.046224       0.018609       0.027615              9.081102       8.919583      -2.603874      -4.209514       8.379714      -0.129058       9.944010          -0.029872
          215              C       1.538157       7.123130      18.111260       0.011232      28.855996 0.35231859E+03  0.78759177E+04                                 8.222233                            6.289720       0.194298       2.064238                    0.999764      26.923125      76.009245       0.650702       0.421074      -1.058954       0.018968       0.031777      -0.065072       0.074860      -0.000752       0.029293      -0.002883      -0.043640      -0.028594      -0.042852       0.015598       0.027254              9.594691       9.177499      -3.048538      -4.367976       9.257742       0.209674      10.348831          -0.024060
          216              C       0.592430       7.588314      18.972049       0.018859      27.882959 0.33999972E+03  0.75390940E+04                                 8.051154                            6.187493       0.227765       2.078923                    0.999794      26.683457      75.219185       0.654159       0.422262      -1.057382      -0.027269       0.071968       0.002566       0.077003       0.026445       0.011132      -0.012938      -0.028363       0.024991      -0.039686       0.011935       0.027751              9.321718       8.988637      -2.980954      -4.175595       8.539853       0.246914      10.436666          -0.023507
          217              C       6.155744      10.699232       9.757054       0.026620      28.709450 0.32621181E+03  0.71660906E+04                                 8.243532                            6.073304       0.204628       2.074906                    0.999820      26.419743      74.372560       0.657570       0.424015      -1.055225       0.012263       0.071186       0.016929       0.074191      -0.015072       0.016142       0.021419       0.068266       0.032773      -0.052334       0.014044       0.038290              9.821628       7.644753       2.464099      -4.481659      11.542860      -1.335492      10.277271          -0.029014
          218              C       5.390622       9.870623      10.494254       0.012581      28.978553 0.33538074E+03  0.74269792E+04                                 8.291773                            6.149585       0.206038       2.071200                    0.999825      26.847472      76.156559       0.654105       0.422848      -1.054782      -0.046435       0.022711       0.049322       0.071447      -0.005722       0.031930       0.023597      -0.025042      -0.040787      -0.048783       0.013451       0.035331              9.834932       7.686636       2.670235      -4.204057      11.872398      -1.344474       9.945763          -0.039482
          219              C       4.610832      11.585989      11.643418       0.020038      28.297143 0.33039306E+03  0.72986158E+04                                 8.179944                            6.102965       0.153469       2.052464                    0.999786      26.915099      76.578060       0.655865       0.422749      -1.053479       0.009863      -0.065959      -0.004258       0.066828      -0.028563       0.007209       0.019105       0.036362       0.071850      -0.051275       0.020976       0.030300              9.648648       7.278411       2.278158      -3.976565      11.701310      -1.423698       9.966222          -0.032334
          220              C       5.415470      12.429135      10.927900       0.002812      29.069525 0.34816963E+03  0.77949516E+04                                 8.364259                            6.302813       0.202313       2.066115                    0.999772      27.305507      78.282868       0.639403       0.427867      -1.050017       0.049103      -0.028100      -0.032852       0.065421      -0.010480       0.028783       0.034178      -0.014684      -0.092693      -0.060971       0.021093       0.039878              9.815617       7.626867       2.526021      -4.090455      11.909284      -1.147557       9.910699          -0.036207
          221              N       3.873431      12.807097       2.695115      -0.172449      35.358408 0.48072408E+03  0.11405375E+05                                 9.055508                            7.135180       0.028286       2.037172                    0.999288      27.245873      74.676976       0.650051       0.397141      -1.094264       0.144303       0.044085       0.072308       0.167319      -0.042205      -0.053837      -0.028698      -0.108609       0.044022      -0.106256       0.041045       0.065211             10.459703       9.120537       2.256313       4.143654      11.271966      -0.530819      10.986606          -0.032345
          222              N       5.842070      13.722928       4.395011      -0.185357      36.398048 0.49176436E+03  0.11759233E+05                                 9.305834                            7.276043      -0.107970       1.993528                    0.998881      27.597673      76.479106       0.634482       0.403706      -1.087425      -0.109197      -0.053699      -0.104185       0.160194      -0.035461      -0.048243      -0.032413      -0.088676      -0.083161      -0.092650       0.019130       0.073521             10.771322       9.353063       2.671106       4.116827      12.043503      -0.725386      10.917400          -0.034697
          223              N      13.368114       0.683239       1.431035      -0.224881      38.638201 0.52919096E+03  0.12935560E+05                                 9.768797                            7.581414      -0.145875       1.956673                    0.999445      29.070527      82.429502       0.615197       0.407305      -1.081057       0.105137      -0.146931      -0.013744       0.181195       0.055169       0.017752      -0.027335       0.042634       0.173199      -0.094963       0.030259       0.064704             11.736391      13.241202      -6.542002       0.507349      10.758133      -0.995619      11.209837          -0.096024
          224              N       0.999995      13.403114       1.376829      -0.229690      39.273627 0.54693107E+03  0.13452466E+05                                 9.833741                            7.671509      -0.105039       1.966594                    0.999468      29.166221      82.408509       0.617130       0.403516      -1.085793      -0.109543       0.147727      -0.004258       0.183959       0.053885      -0.019222       0.021411       0.035893       0.200479      -0.095260       0.023197       0.072064             11.857324      13.838133      -6.677809      -0.927975      10.676506       1.075634      11.057332          -0.104378
          225              N      10.715465       1.439163       2.963976      -0.177669      35.515874 0.48871267E+03  0.11645740E+05                                 9.100953                            7.206425       0.002625       2.029062                    0.999112      27.370089      75.244137       0.645023       0.398490      -1.093060      -0.141815      -0.045812       0.072869       0.165892      -0.033129       0.058844       0.031644      -0.105639       0.025491      -0.104684       0.038689       0.065995             10.512361       9.477220       2.433900      -4.192618      10.349220       0.522365      11.710643          -0.034888
          226              N       8.739641       0.537869       4.672545      -0.172143      33.711681 0.47742633E+03  0.11302682E+05                                 8.760984                            7.107908       0.052758       2.048014                    0.999461      27.086091      74.052309       0.651962       0.396834      -1.094958       0.104368       0.051121      -0.101257       0.154139      -0.036522       0.051267       0.036741      -0.084601      -0.013058      -0.095267       0.030063       0.065204             10.027203       9.129684       2.578568      -3.754822      10.267681       0.960342      10.684244          -0.025653
          227              N       4.451532       4.724525      11.727979      -0.196508      37.294184 0.50167423E+03  0.12080526E+05                                 9.492643                            7.354041      -0.069933       1.994971                    0.999179      28.197443      78.933666       0.629188       0.404261      -1.084861       0.065753      -0.120406      -0.111441       0.176749       0.034215       0.014650      -0.091838       0.039193      -0.032308      -0.113114       0.030207       0.082908             11.204626       8.438184      -2.430520      -4.696725      13.328971       0.700369      11.846723          -0.062656
          228              N       6.031205       3.023696      10.218888      -0.182010      38.446530 0.49855856E+03  0.11988510E+05                                 9.712881                            7.344813      -0.086508       1.996566                    0.999111      27.899657      78.080825       0.627741       0.405767      -1.083700      -0.105107       0.098973       0.078148       0.164165       0.046980       0.027413      -0.067648      -0.035287       0.083335      -0.097096       0.011749       0.085347             11.688266       8.158725      -2.625299      -4.490405      14.106804       1.059098      12.799269          -0.057228
          229              N       6.756922       5.538597      18.987227      -0.172449      35.358401 0.48072403E+03  0.11405373E+05                                 9.055505                            7.135178       0.028287       2.037172                    0.999288      27.245870      74.676949       0.650051       0.397141      -1.094265      -0.144303       0.044085      -0.072308       0.167318       0.042205      -0.053837       0.028698      -0.108609       0.044022      -0.106256       0.041045       0.065211             10.459699       9.120533      -2.256313       4.143653      11.271960       0.530817      10.986605          -0.032345
          230              N       4.788283       6.454428      17.287331      -0.185358      36.398055 0.49176456E+03  0.11759239E+05                                 9.305834                            7.276044      -0.107961       1.993531                    0.998881      27.597678      76.479112       0.634482       0.403706      -1.087425       0.109197      -0.053699       0.104185       0.160194       0.035461      -0.048244       0.032413      -0.088675      -0.083160      -0.092651       0.019131       0.073520             10.771320       9.353060      -2.671103       4.116826      12.043499       0.725388      10.917402          -0.034696
          231              N      -2.737761       7.951739      20.251307      -0.224881      38.638224 0.52919146E+03  0.12935577E+05                                 9.768804                            7.581420      -0.145879       1.956672                    0.999445      29.070544      82.429597       0.615196       0.407305      -1.081057      -0.105138      -0.146931       0.013744       0.181195      -0.055169       0.017752       0.027335       0.042634       0.173198      -0.094963       0.030259       0.064704             11.736400      13.241221       6.542013       0.507343      10.758149       0.995616      11.209830          -0.096020
          232              N       9.630358       6.134614      20.305513      -0.229692      39.273651 0.54693156E+03  0.13452480E+05                                 9.833741                            7.671510      -0.105039       1.966594                    0.999468      29.166237      82.408540       0.617130       0.403515      -1.085793       0.109542       0.147727       0.004257       0.183959      -0.053885      -0.019222      -0.021411       0.035893       0.200479      -0.095260       0.023197       0.072064             11.857327      13.838150       6.677820      -0.927967      10.676517      -1.075627      11.057313          -0.104372
          233              N      -0.085112       8.707663      18.718366      -0.177668      35.515859 0.48871246E+03  0.11645734E+05                                 9.100950                            7.206424       0.002624       2.029061                    0.999112      27.370083      75.244116       0.645023       0.398490      -1.093060       0.141815      -0.045812      -0.072869       0.165892       0.033129       0.058844      -0.031644      -0.105640       0.025492      -0.104685       0.038690       0.065995             10.512358       9.477221      -2.433903      -4.192621      10.349214      -0.522356      11.710640          -0.034887
          234              N       1.890712       7.806369      17.009797      -0.172142      33.711651 0.47742589E+03  0.11302669E+05                                 8.760981                            7.107907       0.052751       2.048012                    0.999461      27.086074      74.052259       0.651962       0.396834      -1.094958      -0.104368       0.051120       0.101256       0.154139       0.036522       0.051266      -0.036740      -0.084601      -0.013058      -0.095266       0.030063       0.065203             10.027198       9.129679      -2.578563      -3.754823      10.267672      -0.960340      10.684244          -0.025651
          235              N       6.178821      11.993025       9.954363      -0.196509      37.294222 0.50167487E+03  0.12080545E+05                                 9.492648                            7.354045      -0.069928       1.994972                    0.999179      28.197462      78.933722       0.629188       0.404261      -1.084862      -0.065753      -0.120406       0.111441       0.176749      -0.034215       0.014651       0.091838       0.039194      -0.032306      -0.113115       0.030208       0.082907             11.204631       8.438187       2.430521      -4.696727      13.328978      -0.700369      11.846728          -0.062657
          236              N       4.599148      10.292196      11.463454      -0.182010      38.446485 0.49855795E+03  0.11988491E+05                                 9.712872                            7.344808      -0.086506       1.996567                    0.999111      27.899635      78.080730       0.627741       0.405767      -1.083700       0.105106       0.098973      -0.078148       0.164165      -0.046980       0.027414       0.067648      -0.035285       0.083335      -0.097096       0.011750       0.085346             11.688254       8.158717       2.625297      -4.490398      14.106790      -1.059097      12.799255          -0.057226
          237              O       3.859583      10.274752       1.467895      -0.529872      38.697938 0.54103328E+03  0.13060688E+05                                 9.139540                            7.256950       0.243821       2.133531                    0.997107      27.437429      72.890239       0.695102       0.365019      -1.131314       0.010449      -0.000749      -0.052942       0.053968      -0.003532      -0.029897       0.017187      -0.029396      -0.143652      -0.062742       0.017772       0.044970             10.805219       6.955687      -2.879383       0.933306      18.189492       2.414109       7.270479           0.019252
          238              O       1.276541      10.689056      -0.015178      -0.693395      33.467006 0.62759351E+03  0.15939348E+05                                 8.287550                            7.615097      -0.475179       1.863549                    0.997121      31.109467      88.641021       0.696002       0.346500      -1.130576       0.121191       0.004669      -0.006410       0.121450      -0.006146       0.000096      -0.094401      -0.022466      -0.226461      -0.126376       0.026159       0.100217              8.957606       9.359580       0.017830      -0.024688      11.070502       0.528942       6.442737           0.027692
          239              O      -0.310197       8.700394      21.641146      -0.523513      37.971706 0.56543731E+03  0.13769303E+05                                 8.960146                            7.385983       0.245887       2.138938                    0.996052      27.294942      72.280153       0.695209       0.361796      -1.136452       0.007033       0.049159      -0.002090       0.049704       0.021688       0.005803       0.009550       0.075831       0.090222      -0.059392       0.021597       0.037795             10.053243       8.289439       0.103616       4.240134       7.480661       1.621645      14.389628           0.028828
          240              O       8.032854       0.305277       7.714577      -0.805293      47.151284 0.91163605E+03  0.25303955E+05                                10.384053                            9.212114      -0.356942       1.846488                    0.997602      34.882911     102.385129       0.632136       0.349083      -1.133586      -0.024719      -0.006600      -0.005738       0.026220      -0.045743       0.011857      -0.018911       0.043292      -0.017006      -0.050065      -0.009657       0.059723             11.775505       8.578193      -0.239942      -1.080698      10.723752      -0.170248      16.024571           0.071317
          241              O      -0.472411      12.825995      21.495874      -0.522825      37.227643 0.55984461E+03  0.13593525E+05                                 8.819162                            7.331377       0.352753       2.177481                    0.996116      27.127569      71.633543       0.700659       0.360027      -1.138326       0.011060      -0.040454       0.000029       0.041939      -0.019855      -0.003630       0.007182       0.064434       0.079825      -0.051599       0.020221       0.031378              9.819294       7.752785       0.063589      -3.889915       7.450409       1.089823      14.254688           0.030402
          242              O      -0.141192      11.298156      19.932577      -0.526050      38.756509 0.53771023E+03  0.12974595E+05                                 9.168367                            7.252176       0.207593       2.122372                    0.996895      27.457278      73.186034       0.692056       0.366792      -1.128717       0.019546      -0.001116       0.053648       0.057109       0.002236       0.021590       0.013542      -0.033231      -0.143383      -0.056756       0.013282       0.043474             10.813485       6.532351       2.296003      -0.906020      18.725912       2.329659       7.182191           0.018635
          243              O       6.326738       1.686292       5.663428      -0.540228      42.350995 0.56859981E+03  0.13938397E+05                                 9.780247                            7.492923       0.125950       2.086027                    0.997108      28.094773      75.932317       0.674797       0.370277      -1.123989       0.012778       0.011371       0.033542       0.037651      -0.006320      -0.008504       0.032475       0.023724      -0.128917      -0.058732       0.019094       0.039638             11.781329       6.562181      -2.894299      -0.338603      19.202738       4.741467       9.579070           0.026030
          244              O       6.483094       2.863789       7.484744      -0.550268      46.462503 0.62307138E+03  0.15656207E+05                                10.446456                            7.877542      -0.132807       1.998208                    0.996028      28.760262      79.179116       0.652653       0.373486      -1.119477      -0.005302      -0.033507      -0.027832       0.043880      -0.009984       0.010281       0.003468       0.076412       0.151048      -0.064861       0.011861       0.053001             12.762344       6.197501      -1.548270       1.562595       9.017156      -1.618809      23.072375           0.032326
          245              O       7.969382      12.530894       5.767503      -0.559925      44.217804 0.61527815E+03  0.15338181E+05                                 9.986428                            7.754157       0.138500       2.079638                    0.997666      28.492417      76.918402       0.670463       0.366462      -1.130203       0.013219      -0.003554       0.027994       0.031161       0.018396       0.041938      -0.036260       0.007238      -0.118735      -0.078072       0.033706       0.044366             11.826799       6.858345      -2.937651       1.081892      17.689168      -4.996055      10.932884           0.021449
          246              O       8.104724      11.687748       7.790465      -0.528700      39.112883 0.53433397E+03  0.12838509E+05                                 9.176899                            7.156095       0.271461       2.148232                    0.996316      27.201329      71.721682       0.709306       0.359394      -1.137515       0.009721       0.026483      -0.016371       0.032617       0.043606      -0.020650       0.028848       0.053832       0.146971      -0.085023       0.026295       0.058728             11.074120       6.206467      -1.126479      -3.176900       8.614047       3.364416      18.401847           0.035258
          247              O       8.786342      13.388577      10.320795      -0.514125      27.751805 0.42136153E+03  0.95702691E+04                                 7.214409                            6.319191       0.553044       2.244780                    0.998374      26.355266      68.256470       0.758818       0.355385      -1.137150      -0.036722       0.021256      -0.009101       0.043395       0.041834      -0.035339       0.014042      -0.061317       0.067058      -0.077428       0.034923       0.042506              7.825983       5.587564      -0.575868       0.748089       8.239758       3.232697       9.650626           0.038419
          248              O       7.539534       0.465184      10.593992      -0.556100      42.474883 0.61940052E+03  0.15582375E+05                                 9.897331                            7.924102      -0.309054       1.945306                    0.994145      28.795687      80.015538       0.640448       0.380154      -1.111576       0.029977      -0.023526      -0.001958       0.038157      -0.008656      -0.021249      -0.045701       0.014424      -0.023561      -0.057997       0.015193       0.042803             11.300305      10.233942      -4.513462       3.722246      11.772481      -2.362435      11.894491           0.035465
          249              O       6.770770       3.006252      20.214447      -0.529873      38.697966 0.54103377E+03  0.13060702E+05                                 9.139543                            7.256952       0.243824       2.133532                    0.997107      27.437445      72.890284       0.695102       0.365019      -1.131315      -0.010449      -0.000750       0.052942       0.053968       0.003532      -0.029897      -0.017187      -0.029396      -0.143652      -0.062742       0.017772       0.044970             10.805223       6.955689       2.879384       0.933306      18.189498      -2.414109       7.270482           0.019252
          250              O      13.166459       3.420556       0.015178      -0.693396      33.467017 0.62759388E+03  0.15939355E+05                                 8.287551                            7.615101      -0.475171       1.863552                    0.997121      31.109447      88.640879       0.696001       0.346501      -1.130576      -0.121190       0.004669       0.006410       0.121450       0.006146       0.000096       0.094402      -0.022465      -0.226460      -0.126376       0.026159       0.100217              8.957606       9.359579      -0.017830      -0.024689      11.070502      -0.528950       6.442738           0.027692
          251              O      10.940550       1.431895       0.041196      -0.523513      37.971710 0.56543717E+03  0.13769299E+05                                 8.960147                            7.385982       0.245887       2.138938                    0.996052      27.294944      72.280156       0.695209       0.361796      -1.136452      -0.007033       0.049159       0.002090       0.049704      -0.021688       0.005803      -0.009550       0.075831       0.090221      -0.059392       0.021597       0.037795             10.053244       8.289439      -0.103616       4.240138       7.480659      -1.621643      14.389635           0.028828
          252              O       2.597499       7.573777      13.967765      -0.805293      47.151272 0.91163572E+03  0.25303939E+05                                10.384047                            9.212110      -0.356936       1.846490                    0.997602      34.882901     102.385036       0.632137       0.349083      -1.133587       0.024719      -0.006600       0.005738       0.026220       0.045743       0.011857       0.018912       0.043295      -0.017006      -0.050066      -0.009657       0.059723             11.775498       8.578186       0.239941      -1.080696      10.723746       0.170249      16.024562           0.071320
          253              O      11.102764       5.557495       0.186468      -0.522825      37.227686 0.55984538E+03  0.13593549E+05                                 8.819169                            7.331382       0.352753       2.177480                    0.996116      27.127587      71.633608       0.700659       0.360027      -1.138326      -0.011060      -0.040455      -0.000029       0.041939       0.019855      -0.003630      -0.007182       0.064435       0.079825      -0.051599       0.020221       0.031378              9.819302       7.752791      -0.063588      -3.889919       7.450416      -1.089823      14.254700           0.030402
          254              O      10.771545       4.029656       1.749765      -0.526050      38.756504 0.53771012E+03  0.12974591E+05                                 9.168364                            7.252174       0.207597       2.122373                    0.996895      27.457280      73.186025       0.692056       0.366792      -1.128717      -0.019546      -0.001116      -0.053648       0.057108      -0.002236       0.021590      -0.013542      -0.033230      -0.143382      -0.056756       0.013283       0.043473             10.813483       6.532348      -2.296002      -0.906019      18.725911      -2.329660       7.182190           0.018635
          255              O       4.303615       8.954792      16.018914      -0.540229      42.351006 0.56860004E+03  0.13938403E+05                                 9.780245                            7.492922       0.125961       2.086030                    0.997108      28.094787      75.932333       0.674797       0.370277      -1.123989      -0.012778       0.011371      -0.033543       0.037652       0.006320      -0.008505      -0.032475       0.023725      -0.128916      -0.058731       0.019094       0.039638             11.781327       6.562178       2.894298      -0.338602      19.202734      -4.741465       9.579068           0.026032
          256              O       4.147259      10.132289      14.197598      -0.550268      46.462518 0.62307154E+03  0.15656213E+05                                10.446461                            7.877545      -0.132811       1.998207                    0.996028      28.760262      79.179131       0.652653       0.373487      -1.119477       0.005302      -0.033509       0.027832       0.043881       0.009983       0.010280      -0.003467       0.076410       0.151049      -0.064860       0.011859       0.053001             12.762352       6.197504       1.548271       1.562598       9.017162       1.618816      23.072390           0.032329
          257              O       2.660971       5.262394      15.914839      -0.559926      44.217852 0.61527895E+03  0.15338205E+05                                 9.986434                            7.754162       0.138508       2.079640                    0.997666      28.492438      76.918464       0.670463       0.366462      -1.130203      -0.013219      -0.003554      -0.027994       0.031161      -0.018396       0.041937       0.036260       0.007239      -0.118736      -0.078072       0.033706       0.044366             11.826806       6.858347       2.937652       1.081892      17.689177       4.996058      10.932893           0.021450
          258              O       2.525629       4.419248      13.891877      -0.528699      39.112835 0.53433317E+03  0.12838486E+05                                 9.176894                            7.156091       0.271459       2.148232                    0.996316      27.201304      71.721605       0.709306       0.359394      -1.137515      -0.009721       0.026483       0.016371       0.032617      -0.043607      -0.020650      -0.028848       0.053831       0.146972      -0.085023       0.026295       0.058728             11.074115       6.206464       1.126476      -3.176899       8.614038      -3.364411      18.401842           0.035258
          259              O       1.844011       6.120077      11.361547      -0.514125      27.751781 0.42136110E+03  0.95702565E+04                                 7.214404                            6.319187       0.553048       2.244781                    0.998374      26.355251      68.256410       0.758818       0.355385      -1.137151       0.036722       0.021256       0.009101       0.043395      -0.041834      -0.035339      -0.014042      -0.061317       0.067059      -0.077429       0.034923       0.042506              7.825977       5.587560       0.575867       0.748090       8.239749      -3.232691       9.650622           0.038420
          260              O       3.090819       7.733684      11.088350      -0.556100      42.474907 0.61940077E+03  0.15582383E+05                                 9.897336                            7.924104      -0.309051       1.945306                    0.994145      28.795694      80.015560       0.640448       0.380154      -1.111576      -0.029977      -0.023526       0.001958       0.038156       0.008655      -0.021249       0.045702       0.014424      -0.023561      -0.057997       0.015193       0.042804             11.300312      10.233947       4.513465       3.722251      11.772489       2.362441      11.894501           0.035466

******************************************************
Auxiliary information for the entire system
The total spin magnetic moment of the unit cell is   22.030139
The total net atomic charge of the unit cell is   0.000005
Accuracy of reproducing the electrostatic potential in the unit cell:
  The inner radius (bohr) =    5.0000
  The outer radius (bohr) =   12.0000
  Valid grid points have density less than (e/(bohr^3)) =    0.0001
  The number of valid grid points were=       239078
  The rms potential error without charges in kcal/mol is=      5.71606
  The rms potential error with partial charges in kcal/mol is=      1.54296
  The RRMSE value at monopole order=      0.26993
  The rms potential error with partial charges and cloud penetration in kcal/mol is=      1.53827
  The RRMSE value at monopole order with cloud penetration is=      0.26911
  The rms potential error with partial charges and atomic dipoles in kcal/mol is=      0.56485
  The RRMSE value at dipole order=      0.09882
  The rms potential error with partial charges, atomic dipoles and cloud penetration in kcal/mol is=      0.56143
  The RRMSE value at dipole order with cloud penetration=      0.09822

******************************************************
The electron densities and ab initio electrostatic potential were computed in VASP using the PBE functional and
projector augmented wave method. See the main text of the journal article for a description of computational details.
The atomic charges, dipoles, and quadrupoles were computed with the DDEC6 method as described in
(a) T. A. Manz and N. Gabaldon Limas, RSC Adv. 6 (2016) 47771-47801 DOI: 10.1039/c6ra04656h
(b) N. Gabaldon Limas and T. A. Manz, RSC Adv. 8 (2018) 2678-2707 DOI: 10.1039/c7ra11829e.
For each atom in the material, the electron cloud parameters were fit to the spherically averaged atom-in-material
electron density using radial positions for which this density was between 10^-4 and 10^-2 electrons per cubic bohr.
The polarizabilities, dispersion coefficients, and quantum Drude oscillator (QDO) parameters were fit using the MCLF method.
The magnetic structure of the system was optimized in VASP from the default ferromagnetic initial guess using spin polarization.
The atomic spin moments (ASMs) were computed on this optimized magnetic structure using the DDEC6 partition as inputs
to the method of T. A. Manz and D. S. Sholl, J. Chem. Theory Comput. 7 (2011) 4146-4164 DOI: 10.1021/ct200539n.
The RMSE and RRMSE were computed using a uniform grid with Ewald summation.
