# Supplementary material for: A collection of forcefield precursors for metal–organic frameworks
Source: RSC Adv. 2019 Nov 13;9(63):36492–507. doi: 10.1039/c9ra07327b (PMC9075174; doi:10.1039/c9ra07327b)
Supplement: RA-009-C9RA07327B-s4193 [file RA-009-C9RA07327B-s4193.xyz]

   42
jmolscript: load "" {1 1 1} spacegroup "x,y,z" unitcell [{      7.557100     0.000000     0.000000 }, {      3.778540    11.989690     0.000000 }, {      3.778540    -0.000002    11.989690 }]
Zn     3.778550     0.000000     0.000000     1.059238
Zn     9.446365     5.994844     5.994845     1.059239
H     10.390997    10.215215     7.769319     0.156726
H      2.833908     1.774473     4.220371     0.156895
H      8.501730     7.769319     1.774474     0.157753
H      8.501725     4.220369    10.215216     0.157753
C     10.788500     9.875906     9.698460     0.537365
C      3.231412     2.113782     2.291230     0.538308
C      8.104224     9.698460     2.113782     0.538777
C      8.104224     2.291228     9.875908     0.542012
C      2.436403     3.703615     3.881063     0.538308
C      9.993495     8.286073     8.108627     0.537365
C      8.899231     8.108627     3.703615     0.542012
C      8.899231     3.881061     8.286075     0.538777
C     10.390997     9.558179     8.426354    -0.352010
C     10.390997     7.577482    10.407051     0.304532
C      2.833907     2.431509     3.563336    -0.352770
C      2.833908     4.412206     1.582639     0.302973
C      8.501728     8.426354     2.431509    -0.355330
C      8.501725    10.407050     4.412206     0.304921
C      8.501727     3.563334     9.558181    -0.355330
C      8.501730     1.582638     7.577484     0.304921
S     10.390997     6.403212    11.581321    -0.065377
S      2.833907     5.586476     0.408369    -0.065303
S      8.501723    11.581320     5.586476    -0.065776
S      8.501732     0.408368     6.403214    -0.065772
N     10.788500     8.842395    10.672023    -0.301504
N      3.231412     3.147293     1.317667    -0.300509
N      8.104223    10.672023     3.147294    -0.301762
N      8.104226     1.317665     8.842396    -0.302307
N      2.436403     4.677178     2.847551    -0.300509
N      9.993495     7.312510     9.142139    -0.301504
N      8.899229     9.142138     4.677178    -0.302307
N      8.899232     2.847550     7.312512    -0.301762
O     11.210185    10.984832    10.118939    -0.522618
O      3.653100     1.004856     1.870751    -0.523533
O      7.682539    10.118939     1.004856    -0.522899
O      7.682537     1.870749    10.984834    -0.524972
O      9.571815     4.124093     4.989989    -0.523533
O      9.571810     7.865595     6.999701    -0.522619
O      9.320918     6.999700     4.124094    -0.524972
O      9.320916     4.989988     7.865596    -0.522899

The following XYZ coordinates are in angstroms. Other properties are in atomic units.
The sperically averaged electron density of each atom fit to a function of the form exp(a - br)
eigen_1, eigen_2 and eigen_3 are the three eigenvalues of traceless quadrupole moment tensor
  atom number  atomic symbol              X              Y              Z     net charge C6 coefficient C8 coefficient C10 coefficient fluctuating dipole atomic polarizability isotropic forcefield polarizability              a              b squared Pearson coefficient          <r^3>          <r^4>         wp_QDO          m_QDO          q_QDO       dipole_x       dipole_y       dipole_z         dipole            Qxy            Qxz            Qyz     Q(x^2-y^2)  Q(3z^2 - R^2)        eigen_1        eigen_2        eigen_3 static polarizability      alpha(xx)      alpha(xy)      alpha(xz)      alpha(yy)      alpha(yz)      alpha(zz) atomic spin moment
            1             Zn       3.778550       0.000000       0.000000       1.059238      86.528040 0.14442007E+04  0.43081877E+05                                16.368916                           12.732475       0.388142       2.012162                    0.999145      42.253111     111.740027       0.487764       0.420949      -1.129226      -0.000001       0.000603      -0.000244       0.000651      -0.000142      -0.000281       0.000424       0.316854      -0.315995      -0.106022      -0.105072       0.211093             20.092636       9.511274       0.000378      -0.000053      25.383976       0.000430      25.382659           0.007077
            2             Zn       9.446365       5.994844       5.994845       1.059239      86.527999 0.14442003E+04  0.43081859E+05                                16.368910                           12.732472       0.388142       2.012162                    0.999145      42.253109     111.740013       0.487764       0.420949      -1.129226       0.000001       0.000244      -0.000603       0.000651      -0.000281      -0.000142       0.000424       0.316425      -0.317284      -0.106022      -0.105072       0.211093             20.092627       9.511271      -0.000053       0.000377      25.382644       0.000431      25.383965           0.007077
            3              H      10.390997      10.215215       7.769319       0.156726       1.072349 0.79390785E+01  0.79542077E+02                                 1.867838                            1.749081      -1.655453       2.113826                    0.991299       3.934341      11.966200       0.423057       1.445043      -0.672580       0.000000       0.016127      -0.016127       0.022807       0.001568       0.001568       0.009141      -0.018467       0.018467      -0.012488      -0.002985       0.015474              1.917817       1.513234       0.079303       0.079303       2.120109      -0.483497       2.120107           0.003159
            4              H       2.833908       1.774473       4.220371       0.156895       1.071146 0.79282979E+01  0.79406465E+02                                 1.866487                            1.747944      -1.654168       2.114556                    0.991320       3.931472      11.955091       0.423179       1.445127      -0.672575       0.000000      -0.016127       0.016127       0.022807      -0.001339      -0.001339       0.009147      -0.018378       0.018378      -0.012381      -0.003021       0.015403              1.916384       1.512340      -0.079220      -0.079219       2.118406      -0.482808       2.118405           0.003158
            5              H       8.501730       7.769319       1.774474       0.157753       1.067170 0.78943276E+01  0.79006168E+02                                 1.864585                            1.746329      -1.662389       2.112080                    0.991276       3.926468      11.947567       0.422466       1.448666      -0.671953       0.000248      -0.015746      -0.015809       0.022314      -0.001289       0.001596      -0.009018      -0.018075       0.017970      -0.012190      -0.002996       0.015187              1.914363       1.511047      -0.079108       0.079073       2.116076       0.481924       2.115965           0.003121
            6              H       8.501725       4.220369      10.215216       0.157753       1.067170 0.78943322E+01  0.79006225E+02                                 1.864585                            1.746329      -1.662390       2.112080                    0.991276       3.926469      11.947570       0.422466       1.448666      -0.671953      -0.000248       0.015809       0.015746       0.022314       0.001596      -0.001289      -0.009018      -0.018022       0.018127      -0.012190      -0.002996       0.015187              1.914363       1.511047       0.079073      -0.079108       2.115966       0.481924       2.116076           0.003121
            7              C      10.788500       9.875906       9.698460       0.537365      27.149828 0.26706399E+03  0.56003709E+04                                 8.192595                            5.717886      -0.027357       2.042053                    0.999385      22.567907      62.793547       0.636235       0.459079      -1.030811       0.027972       0.046010       0.023170       0.058619      -0.020217      -0.021173      -0.024568       0.066598      -0.063724      -0.055176       0.002598       0.052578             10.019282       5.713152       2.982381       2.500123      13.048525       2.520868      11.296169           0.012247
            8              C       3.231412       2.113782       2.291230       0.538308      27.128941 0.26682032E+03  0.55940428E+04                                 8.189416                            5.715895      -0.027168       2.042210                    0.999381      22.555920      62.755497       0.636236       0.459178      -1.030744       0.028174      -0.046936      -0.023440       0.059550       0.020536       0.020775      -0.023916       0.067405      -0.061206      -0.054573       0.001994       0.052579             10.015261       5.711064      -2.980950      -2.498908      13.043171       2.519500      11.291549           0.012171
            9              C       8.104224       9.698460       2.113782       0.538777      27.140392 0.26693795E+03  0.55975818E+04                                 8.194613                            5.719264      -0.034311       2.039855                    0.999393      22.561107      62.792654       0.635645       0.459517      -1.030470      -0.027420       0.022793      -0.045881       0.058107       0.020917      -0.020010       0.023966       0.065444      -0.071008      -0.054708       0.001692       0.053016             10.021803       5.714545      -2.500458       2.983488      11.297830      -2.521335      13.053034           0.012198
           10              C       8.104224       2.291228       9.875908       0.542012      27.051858 0.26594360E+03  0.55713652E+04                                 8.177518                            5.708683      -0.024086       2.043886                    0.999382      22.514239      62.626009       0.636239       0.459530      -1.030493      -0.028351      -0.023972       0.046360       0.059394      -0.020652       0.019435       0.023481       0.063868      -0.068546      -0.053473       0.001789       0.051684              9.999829       5.703351       2.494529      -2.975703      11.273689      -2.515119      13.022448           0.012153
           11              C       2.436403       3.703615       3.881063       0.538308      27.128935 0.26682022E+03  0.55940400E+04                                 8.189415                            5.715894      -0.027168       2.042210                    0.999381      22.555913      62.755471       0.636236       0.459178      -1.030744      -0.028174       0.023440       0.046936       0.059550       0.020775       0.020536      -0.023916       0.064305      -0.070504      -0.054573       0.001994       0.052579             10.015260       5.711063      -2.498906      -2.980951      11.291543       2.519500      13.043175           0.012171
           12              C       9.993495       8.286073       8.108627       0.537365      27.149833 0.26706400E+03  0.56003713E+04                                 8.192597                            5.717887      -0.027357       2.042053                    0.999385      22.567908      62.793556       0.636235       0.459079      -1.030811      -0.027972      -0.023170      -0.046010       0.058619      -0.021173      -0.020217      -0.024568       0.065161      -0.068035      -0.055176       0.002598       0.052578             10.019285       5.713152       2.500120       2.982382      11.296167       2.520867      13.048535           0.012247
           13              C       8.899231       8.108627       3.703615       0.542012      27.051846 0.26594353E+03  0.55713624E+04                                 8.177509                            5.708678      -0.024086       2.043885                    0.999382      22.514233      62.625946       0.636240       0.459529      -1.030494       0.028351      -0.046360       0.023972       0.059394       0.019435      -0.020652       0.023481       0.066207      -0.061529      -0.053473       0.001789       0.051684              9.999818       5.703344      -2.975698       2.494523      13.022432      -2.515109      11.273677           0.012154
           14              C       8.899231       3.881061       8.286075       0.538777      27.140398 0.26693805E+03  0.55975843E+04                                 8.194615                            5.719265      -0.034311       2.039856                    0.999393      22.561107      62.792653       0.635645       0.459517      -1.030470       0.027420       0.045882      -0.022793       0.058108      -0.020010       0.020917       0.023966       0.068226      -0.062663      -0.054708       0.001692       0.053016             10.021805       5.714545       2.983487      -2.500457      13.053037      -2.521331      11.297833           0.012198
           15              C      10.390997       9.558179       8.426354      -0.352010      40.259988 0.49355718E+03  0.12006728E+05                                10.190515                            7.418477      -0.177193       1.920412                    0.997626      31.391748      92.536453       0.602137       0.418141      -1.060510       0.000000       0.031192      -0.031192       0.044113      -0.020149      -0.020149       0.019289       0.081023      -0.081023      -0.046297      -0.018860       0.065157             12.192087       7.103728       3.424579       3.424581      14.736268       2.958556      14.736264           0.248852
           16              C      10.390997       7.577482      10.407051       0.304532      31.629105 0.37680875E+03  0.85928933E+04                                 8.864852                            6.679452      -0.232685       1.928241                    0.999522      26.386686      76.012167       0.604917       0.444009      -1.041747       0.000000       0.019702      -0.019702       0.027862      -0.030443      -0.030443       0.022950       0.135291      -0.135291      -0.068047      -0.036749       0.104796             10.149617       5.812860       1.769112       1.769111      12.317994      -1.104987      12.317998          -0.010725
           17              C       2.833907       2.431509       3.563336      -0.352770      40.287942 0.49397836E+03  0.12019315E+05                                10.194572                            7.421268      -0.181423       1.919113                    0.997602      31.404183      92.576533       0.602081       0.418099      -1.060556       0.000000      -0.031110       0.031110       0.043996       0.019978       0.019978       0.019019       0.081062      -0.081062      -0.046040      -0.018939       0.064979             12.197549       7.107085      -3.426850      -3.426847      14.742784       2.962490      14.742777           0.249212
           18              C       2.833908       4.412206       1.582639       0.302973      31.673263 0.37743696E+03  0.86108660E+04                                 8.872974                            6.685084      -0.231327       1.928108                    0.999497      26.409733      76.096453       0.604649       0.444018      -1.041734      -0.000000      -0.019213       0.019213       0.027171       0.030249       0.030249       0.023808       0.135379      -0.135379      -0.068934      -0.035832       0.104766             10.159205       5.817566      -1.770859      -1.770859      12.330027      -1.107059      12.330023          -0.010788
           19              C       8.501728       8.426354       2.431509      -0.355330      40.329232 0.49472142E+03  0.12040915E+05                                10.197097                            7.423512      -0.175883       1.920526                    0.997677      31.425036      92.626339       0.602446       0.417724      -1.060883      -0.000795      -0.031415      -0.032054       0.044889       0.020174      -0.020618      -0.019686       0.081366      -0.081472      -0.046818      -0.018827       0.065645             12.200400       7.109187      -3.428232       3.427895      14.746605      -2.964636      14.745410           0.248944
           20              C       8.501725      10.407050       4.412206       0.304921      31.623096 0.37673665E+03  0.85912063E+04                                 8.866152                            6.680551      -0.234439       1.927551                    0.999547      26.382185      76.009654       0.604605       0.444240      -1.041566      -0.000779      -0.019201      -0.019485       0.027366       0.029771      -0.030787      -0.023119       0.135270      -0.135656      -0.068247      -0.036470       0.104717             10.151062       5.813724      -1.769354       1.769722      12.318973       1.104610      12.320490          -0.010815
           21              C       8.501727       3.563334       9.558181      -0.355330      40.329220 0.49472123E+03  0.12040910E+05                                10.197095                            7.423510      -0.175883       1.920526                    0.997677      31.425032      92.626323       0.602446       0.417724      -1.060883       0.000795       0.032054       0.031415       0.044889      -0.020618       0.020174      -0.019686       0.081419      -0.081313      -0.046818      -0.018828       0.065646             12.200398       7.109185       3.427895      -3.428231      14.745406      -2.964635      14.746601           0.248945
           22              C       8.501730       1.582638       7.577484       0.304921      31.623086 0.37673652E+03  0.85912021E+04                                 8.866148                            6.680548      -0.234438       1.927551                    0.999547      26.382176      76.009607       0.604605       0.444240      -1.041567       0.000779       0.019485       0.019201       0.027367      -0.030787       0.029771      -0.023119       0.135462      -0.135077      -0.068247      -0.036470       0.104717             10.151058       5.813721       1.769723      -1.769351      12.320490       1.104611      12.318964          -0.010815
           23              S      10.390997       6.403212      11.581321      -0.065377     141.281936 0.35495078E+04  0.13337148E+06                                18.957847                           16.607225       1.221809       2.023378                    0.999740      71.587989     216.657059       0.559441       0.291378      -1.230640       0.000000      -0.046636       0.046636       0.065953      -0.035352      -0.035352      -0.236228      -0.080473       0.080472      -0.224070      -0.038981       0.263052             20.259999      15.098511       1.397778       1.397776      22.840740      -7.645484      22.840745           0.698959
           24              S       2.833907       5.586476       0.408369      -0.065303     141.263552 0.35489381E+04  0.13334504E+06                                18.956090                           16.605801       1.222941       2.023693                    0.999739      71.584725     216.644783       0.559468       0.291375      -1.230641       0.000000       0.046352      -0.046352       0.065552       0.037969       0.037969      -0.236444      -0.080990       0.080990      -0.226192      -0.037249       0.263441             20.257878      15.097210      -1.397471      -1.397462      22.838211      -7.644671      22.838211           0.698928
           25              S       8.501723      11.581320       5.586476      -0.065776     141.287106 0.35499397E+04  0.13339173E+06                                18.958497                           16.608376       1.222421       2.023688                    0.999750      71.588192     216.660764       0.559414       0.291383      -1.230636       0.000710       0.047057       0.046966       0.066488       0.035682      -0.037101       0.236270      -0.080905       0.080359      -0.224837      -0.038358       0.263196             20.260252      15.099786      -1.398726       1.397931      22.841680       7.643281      22.839289           0.700205
           26              S       8.501732       0.408368       6.403214      -0.065772     141.286602 0.35499234E+04  0.13339097E+06                                18.958462                           16.608345       1.222423       2.023689                    0.999750      71.588010     216.660114       0.559414       0.291384      -1.230635      -0.000710      -0.046965      -0.047056       0.066487      -0.037104       0.035685       0.236263      -0.080636       0.081182      -0.224833      -0.038357       0.263190             20.260214      15.099758       1.397927      -1.398722      22.839241       7.643269      22.841642           0.700212
           27              N      10.788500       8.842395      10.672023      -0.301504      41.201626 0.56378893E+03  0.13835595E+05                                 9.845589                            7.638398       0.256744       2.085351                    0.999456      28.765725      78.610341       0.643140       0.388078      -1.107303      -0.004944      -0.001162      -0.021319       0.021915       0.017892      -0.003409       0.007109      -0.055252      -0.078326      -0.029468      -0.016975       0.046443             11.278085       6.366131       2.844937       1.234301      17.003671      -0.839017      10.464452           0.437262
           28              N       3.231412       3.147293       1.317667      -0.300509      41.138613 0.56275699E+03  0.13803587E+05                                 9.835338                            7.631098       0.260237       2.086804                    0.999437      28.740122      78.514676       0.643503       0.388047      -1.107354      -0.005150       0.001672       0.021913       0.022572      -0.018525       0.003339       0.007637      -0.056202      -0.077697      -0.029672      -0.017491       0.047164             11.265831       6.359898      -2.841527      -1.232227      16.985496      -0.838624      10.452098           0.436958
           29              N       8.104223      10.672023       3.147294      -0.301762      41.148360 0.56297036E+03  0.13809446E+05                                 9.834169                            7.630382       0.263234       2.087600                    0.999455      28.750055      78.530887       0.643839       0.387827      -1.107565       0.004590      -0.021279       0.001225       0.021803       0.003352       0.018522      -0.007258       0.010671       0.122334      -0.029407      -0.017453       0.046859             11.264332       6.359184      -1.232060       2.841002      10.450893       0.838664      16.982917           0.437114
           30              N       8.104226       1.317665       8.842396      -0.302307      41.205831 0.56389538E+03  0.13838633E+05                                 9.845876                            7.638746       0.260168       2.086298                    0.999428      28.767377      78.611840       0.643183       0.388040      -1.107348       0.004510       0.020853      -0.002230       0.021451      -0.003740      -0.018625      -0.007852       0.010123       0.123062      -0.029943      -0.017242       0.047185             11.278479       6.366475       1.234442      -2.845431      10.464313       0.838284      17.004650           0.437166
           31              N       2.436403       4.677178       2.847551      -0.300509      41.138601 0.56275686E+03  0.13803583E+05                                 9.835337                            7.631098       0.260236       2.086804                    0.999437      28.740118      78.514666       0.643503       0.388047      -1.107354       0.005150      -0.021913      -0.001672       0.022572       0.003338      -0.018525       0.007637       0.010747       0.123151      -0.029672      -0.017491       0.047164             11.265828       6.359899      -1.232228      -2.841528      10.452097      -0.838621      16.985489           0.436958
           32              N       9.993495       7.312510       9.142139      -0.301504      41.201636 0.56378895E+03  0.13835596E+05                                 9.845589                            7.638397       0.256744       2.085351                    0.999456      28.765734      78.610368       0.643140       0.388078      -1.107303       0.004945       0.021319       0.001162       0.021916      -0.003409       0.017892       0.007109       0.011537       0.122042      -0.029468      -0.016975       0.046443             11.278085       6.366129       1.234301       2.844935      10.464451      -0.839017      17.003675           0.437261
           33              N       8.899229       9.142138       4.677178      -0.302307      41.205849 0.56389538E+03  0.13838633E+05                                 9.845877                            7.638744       0.260170       2.086298                    0.999428      28.767386      78.611863       0.643183       0.388040      -1.107348      -0.004510       0.002230      -0.020853       0.021452      -0.018625      -0.003740      -0.007851      -0.056470      -0.076716      -0.029943      -0.017242       0.047186             11.278482       6.366475      -2.845432       1.234440      17.004655       0.838290      10.464315           0.437166
           34              N       8.899232       2.847550       7.312512      -0.301762      41.148357 0.56297010E+03  0.13809438E+05                                 9.834167                            7.630379       0.263234       2.087600                    0.999455      28.750056      78.530883       0.643839       0.387827      -1.107565      -0.004590      -0.001225       0.021279       0.021803       0.018522       0.003352      -0.007258      -0.055831      -0.077174      -0.029407      -0.017453       0.046860             11.264330       6.359183       2.841001      -1.232058      16.982914       0.838671      10.450892           0.437113
           35              O      11.210185      10.984832      10.118939      -0.522618      42.276544 0.51044488E+03  0.12099617E+05                                 9.679203                            6.963652       0.368116       2.166018                    0.998032      27.303362      71.015710       0.725315       0.356251      -1.142414      -0.000362      -0.062744      -0.040693       0.074785       0.009441      -0.000636       0.039854       0.000113      -0.076788      -0.051140       0.011156       0.039984             12.060076       7.126284       4.569333       1.884729      18.797110       4.832270      10.256834           0.077716
           36              O       3.653100       1.004856       1.870751      -0.523533      42.312751 0.51096789E+03  0.12115263E+05                                 9.684870                            6.967413       0.368471       2.165939                    0.998071      27.315848      71.060547       0.725080       0.356271      -1.142384       0.000020       0.061654       0.040812       0.073938      -0.009311       0.000516       0.040025       0.000119      -0.075388      -0.051007       0.010969       0.040038             12.067547       7.130223      -4.572195      -1.886271      18.808010       4.835737      10.264408           0.077759
           37              O       7.682539      10.118939       1.004856      -0.522899      42.270411 0.51038342E+03  0.12097522E+05                                 9.677036                            6.962202       0.375630       2.168227                    0.998025      27.304912      71.012618       0.725568       0.356146      -1.142525       0.000548      -0.040631       0.062111       0.074223       0.000461       0.009800      -0.039771       0.037422       0.039429      -0.050743       0.010321       0.040422             12.057295       7.124924      -1.884332       4.568155      10.254873      -4.830850      18.792088           0.077546
           38              O       7.682537       1.870749      10.984834      -0.524972      42.360308 0.51167412E+03  0.12136165E+05                                 9.691646                            6.971971       0.369474       2.165966                    0.998041      27.332298      71.114883       0.724885       0.356245      -1.142408       0.000059       0.040782      -0.060757       0.073175      -0.000838      -0.009184      -0.039418       0.037991       0.035631      -0.050537       0.011485       0.039052             12.076355       7.134799       1.887490      -4.575965      10.271269      -4.838794      18.822998           0.077764
           39              O       9.571815       4.124093       4.989989      -0.523533      42.312690 0.51096707E+03  0.12115238E+05                                 9.684857                            6.967404       0.368471       2.165939                    0.998071      27.315839      71.060488       0.725081       0.356271      -1.142385      -0.000020      -0.040812      -0.061654       0.073938       0.000516      -0.009311       0.040025       0.037753       0.037515      -0.051007       0.010969       0.040038             12.067530       7.130214      -1.886267      -4.572189      10.264392       4.835728      18.807983           0.077759
           40              O       9.571810       7.865595       6.999701      -0.522619      42.276536 0.51044473E+03  0.12099613E+05                                 9.679204                            6.963652       0.368110       2.166016                    0.998032      27.303370      71.015745       0.725315       0.356251      -1.142414       0.000362       0.040693       0.062744       0.074785      -0.000636       0.009441       0.039854       0.038450       0.038224      -0.051140       0.011156       0.039984             12.060076       7.126283       1.884728       4.569333      10.256832       4.832267      18.797113           0.077716
           41              O       9.320918       6.999700       4.124094      -0.524972      42.360332 0.51167460E+03  0.12136179E+05                                 9.691652                            6.971976       0.369474       2.165965                    0.998041      27.332297      71.114887       0.724885       0.356245      -1.142408      -0.000059       0.060757      -0.040782       0.073175      -0.009184      -0.000838      -0.039418       0.001180      -0.074803      -0.050537       0.011485       0.039052             12.076362       7.134802      -4.575966       1.887488      18.823012      -4.838791      10.271272           0.077764
           42              O       9.320916       4.989988       7.865596      -0.522899      42.270425 0.51038382E+03  0.12097534E+05                                 9.677038                            6.962204       0.375631       2.168227                    0.998025      27.304915      71.012625       0.725568       0.356146      -1.142525      -0.000548      -0.062111       0.040631       0.074223       0.009800       0.000461      -0.039771      -0.001004      -0.075847      -0.050743       0.010321       0.040422             12.057298       7.124924       4.568155      -1.884330      18.792096      -4.830847      10.254872           0.077546

******************************************************
Auxiliary information for the entire system
The total spin magnetic moment of the unit cell is   7.993938
The total net atomic charge of the unit cell is   -0.000002
Accuracy of reproducing the electrostatic potential in the unit cell:
  The inner radius (bohr) =    5.0000
  The outer radius (bohr) =   12.0000
  Valid grid points have density less than (e/(bohr^3)) =    0.0001
  The number of valid grid points were=        80355
  The rms potential error without charges in kcal/mol is=      3.78944
  The rms potential error with partial charges in kcal/mol is=      0.77844
  The RRMSE value at monopole order=      0.20542
  The rms potential error with partial charges and cloud penetration in kcal/mol is=      0.75885
  The RRMSE value at monopole order with cloud penetration is=      0.20025
  The rms potential error with partial charges and atomic dipoles in kcal/mol is=      0.63552
  The RRMSE value at dipole order=      0.16771
  The rms potential error with partial charges, atomic dipoles and cloud penetration in kcal/mol is=      0.62538
  The RRMSE value at dipole order with cloud penetration=      0.16503

******************************************************
The electron densities and ab initio electrostatic potential were computed in VASP using the PBE functional and
projector augmented wave method. See the main text of the journal article for a description of computational details.
The atomic charges, dipoles, and quadrupoles were computed with the DDEC6 method as described in
(a) T. A. Manz and N. Gabaldon Limas, RSC Adv. 6 (2016) 47771-47801 DOI: 10.1039/c6ra04656h
(b) N. Gabaldon Limas and T. A. Manz, RSC Adv. 8 (2018) 2678-2707 DOI: 10.1039/c7ra11829e.
For each atom in the material, the electron cloud parameters were fit to the spherically averaged atom-in-material
electron density using radial positions for which this density was between 10^-4 and 10^-2 electrons per cubic bohr.
The polarizabilities, dispersion coefficients, and quantum Drude oscillator (QDO) parameters were fit using the MCLF method.
The magnetic structure of the system was optimized in VASP from the default ferromagnetic initial guess using spin polarization.
The atomic spin moments (ASMs) were computed on this optimized magnetic structure using the DDEC6 partition as inputs
to the method of T. A. Manz and D. S. Sholl, J. Chem. Theory Comput. 7 (2011) 4146-4164 DOI: 10.1021/ct200539n.
The RMSE and RRMSE were computed using a uniform grid with Ewald summation.
