# Supplementary material for: A collection of forcefield precursors for metal–organic frameworks
Source: RSC Adv. 2019 Nov 13;9(63):36492–507. doi: 10.1039/c9ra07327b (PMC9075174; doi:10.1039/c9ra07327b)
Supplement: RA-009-C9RA07327B-s4194 [file RA-009-C9RA07327B-s4194.xyz]

   42
jmolscript: load "" {1 1 1} spacegroup "x,y,z" unitcell [{      7.668700     0.000000     0.000000 }, {      3.834365    12.087302     0.000000 }, {      3.834343    -0.000006    12.087309 }]
Mn     0.000000     0.000000     0.000000     1.182505
Mn     5.751529     6.043648     6.043654     1.182806
H      6.710116     7.818062    10.312892     0.158399
H      6.710117     4.269234     1.774417     0.158111
H      4.792948    10.312884     4.269238     0.157958
H      4.792935     1.774412     7.818071     0.157958
C      7.103523     9.761700     9.952690     0.539972
C      7.103518     2.325596     2.134619     0.538214
C      4.399544     9.952683     2.325598     0.539043
C      4.399530     2.134613     9.761711     0.539544
C      6.316711     3.909032     3.718056     0.538245
C      6.316713     8.178264     8.369253     0.540002
C      5.186350     8.369246     3.909036     0.539573
C      5.186342     3.718050     8.178273     0.539070
C      6.710121    10.474852     7.656102     0.311374
C      6.710117     8.476820     9.654134    -0.359808
C      6.710112     1.612444     4.431207     0.310870
C      6.710116     3.610476     2.433175    -0.356946
C      4.792946     7.656096     1.612447     0.311501
C      4.792947     9.654126     3.610479    -0.357551
C      4.792937     4.431200    10.474862     0.311502
C      4.792936     2.433170     8.476830    -0.357551
S      6.710123    11.634025     6.496929    -0.101568
S      6.710110     0.453271     5.590380    -0.101450
S      4.792945     6.496925     0.453274    -0.100981
S     12.461638     5.590371    11.634035    -0.100983
N      7.096623    10.716598     8.934939    -0.304105
N      7.096615     1.370698     3.152370    -0.303413
N      4.406445     8.934933     1.370701    -0.304038
N      4.406433     3.152363    10.716608    -0.304954
N      6.323611     2.891280     4.672954    -0.303367
N      6.323617     9.196016     7.414355    -0.304061
N      5.179448     7.414350     2.891284    -0.304894
N      5.179440     4.672946     9.196025    -0.303984
O      7.546007    10.167349    11.047075    -0.535654
O      7.546003     1.919947     1.040234    -0.535641
O     11.625762    11.047068     1.919948    -0.535976
O      3.957045     1.040228    10.167361    -0.535950
O      5.874228     5.003416     4.123706    -0.535776
O      5.874228     7.083880     7.963603    -0.535788
O      5.628833     7.963596     5.003421    -0.536091
O      5.628827     4.123700     7.083888    -0.536113

The following XYZ coordinates are in angstroms. Other properties are in atomic units.
The sperically averaged electron density of each atom fit to a function of the form exp(a - br)
eigen_1, eigen_2 and eigen_3 are the three eigenvalues of traceless quadrupole moment tensor
  atom number  atomic symbol              X              Y              Z     net charge C6 coefficient C8 coefficient C10 coefficient fluctuating dipole atomic polarizability isotropic forcefield polarizability              a              b squared Pearson coefficient          <r^3>          <r^4>         wp_QDO          m_QDO          q_QDO       dipole_x       dipole_y       dipole_z         dipole            Qxy            Qxz            Qyz     Q(x^2-y^2)  Q(3z^2 - R^2)        eigen_1        eigen_2        eigen_3 static polarizability      alpha(xx)      alpha(xy)      alpha(xz)      alpha(yy)      alpha(yz)      alpha(zz) atomic spin moment
            1             Mn       0.000000       0.000000       0.000000       1.182505     152.421459 0.29905112E+04  0.10612464E+06                                22.304783                           17.339771       0.211322       1.896791                    0.999724      48.909960     137.279555       0.457786       0.377027      -1.170498       0.000116       0.000016       0.000046       0.000125       0.000074       0.000251      -0.000636       0.423474      -0.422118      -0.141765      -0.140325       0.282090             27.318575      12.851607      -0.000166       0.000111      34.553972      -0.002554      34.550147           5.100950
            2             Mn       5.751529       6.043648       6.043654       1.182806     152.403303 0.29900229E+04  0.10610215E+06                                22.302025                           17.337482       0.211588       1.896879                    0.999723      48.909905     137.272602       0.457855       0.376989      -1.170537      -0.000114      -0.000039      -0.000019       0.000122       0.000245       0.000076      -0.000637       0.423139      -0.424509      -0.141884      -0.140438       0.282321             27.315335      12.849944       0.000140      -0.000203      34.546122      -0.002633      34.549938           5.103034
            3              H       6.710116       7.818062      10.312892       0.158399       1.085002 0.80467255E+01  0.80893988E+02                                 1.883637                            1.762302      -1.680498       2.105084                    0.991147       3.931456      11.978399       0.420956       1.447347      -0.672300      -0.000002      -0.016108       0.016106       0.022779       0.001232       0.001231       0.008679      -0.021180       0.021175      -0.014221      -0.001619       0.015840              1.934826       1.525701       0.078163       0.078164       2.139385      -0.496466       2.139393           0.001611
            4              H       6.710117       4.269234       1.774417       0.158111       1.085704 0.80504626E+01  0.80934016E+02                                 1.883969                            1.762323      -1.678668       2.105988                    0.991142       3.929675      11.969803       0.421128       1.446710      -0.672431      -0.000001       0.016137      -0.016136       0.022821      -0.001697      -0.001698       0.008628      -0.021312       0.021308      -0.014398      -0.001524       0.015922              1.935243       1.525507      -0.078086      -0.078089       2.140108      -0.497590       2.140113           0.001631
            5              H       4.792948      10.312884       4.269238       0.157958       1.082048 0.80135971E+01  0.80415228E+02                                 1.874378                            1.754195      -1.647457       2.118404                    0.991387       3.915894      11.889893       0.423873       1.439989      -0.673681       0.000080       0.016302       0.016302       0.023054      -0.001513       0.001554      -0.008454      -0.021629       0.021595      -0.014569      -0.001247       0.015816              1.925019       1.519046      -0.077459       0.077456       2.128019       0.492901       2.127992           0.001648
            6              H       4.792935       1.774412       7.818071       0.157958       1.082036 0.80134950E+01  0.80413937E+02                                 1.874364                            1.754184      -1.647443       2.118412                    0.991387       3.915871      11.889799       0.423875       1.439990      -0.673681      -0.000076      -0.016299      -0.016305       0.023054       0.001553      -0.001513      -0.008453      -0.021611       0.021643      -0.014568      -0.001247       0.015815              1.925004       1.519038       0.077458      -0.077456       2.127981       0.492893       2.127994           0.001649
            7              C       7.103523       9.761700       9.952690       0.539972      26.635510 0.26102376E+03  0.54479519E+04                                 8.095938                            5.657221      -0.037274       2.038547                    0.999266      22.534960      62.759459       0.638257       0.459788      -1.029380       0.029866       0.021418       0.045196       0.058253      -0.021261      -0.021708      -0.024426       0.066717      -0.060557      -0.055516       0.002722       0.052794              9.874183       5.675113       2.423089       2.979523      11.056017       2.291808      12.891421           0.010817
            8              C       7.103518       2.325596       2.134619       0.538214      26.690531 0.26161994E+03  0.54636977E+04                                 8.107880                            5.664459      -0.040801       2.037104                    0.999294      22.562258      62.861532       0.637695       0.459915      -1.029274       0.030011      -0.021721      -0.045678       0.058813       0.021894       0.022610      -0.024497       0.067236      -0.059753      -0.056255       0.002732       0.053522              9.889848       5.683056      -2.427513      -2.985301      11.073421       2.296804      12.913068           0.010831
            9              C       4.399544       9.952683       2.325598       0.539043      26.653015 0.26121811E+03  0.54530611E+04                                 8.099362                            5.659296      -0.039800       2.037706                    0.999239      22.544356      62.793134       0.638140       0.459783      -1.029375      -0.030307       0.045692      -0.022150       0.059134       0.022337      -0.021141       0.024600       0.064809      -0.071271      -0.056181       0.002455       0.053726              9.878853       5.677804      -2.982424       2.423739      12.901352      -2.294824      11.057403           0.010833
           10              C       4.399530       2.134613       9.761711       0.539544      26.656194 0.26125490E+03  0.54540278E+04                                 8.099839                            5.659583      -0.035994       2.038690                    0.999230      22.546330      62.800024       0.638142       0.459765      -1.029384      -0.029586      -0.045426       0.022079       0.058535      -0.022370       0.021332       0.024749       0.063979      -0.068326      -0.056054       0.003051       0.053003              9.879479       5.678153       2.982640      -2.423943      12.901946      -2.294925      11.058337           0.010824
           11              C       6.316711       3.909032       3.718056       0.538245      26.690186 0.26161479E+03  0.54635817E+04                                 8.107896                            5.664458      -0.041026       2.037034                    0.999295      22.562204      62.862026       0.637684       0.459924      -1.029265      -0.030018       0.045673       0.021709       0.058808       0.022608       0.021900      -0.024504       0.063507      -0.070963      -0.056263       0.002737       0.053526              9.889871       5.683066      -2.985291      -2.427522      12.913105       2.296789      11.073440           0.010828
           12              C       6.316713       8.178264       8.369253       0.540002      26.635402 0.26102100E+03  0.54479046E+04                                 8.096042                            5.657275      -0.037477       2.038483                    0.999267      22.535017      62.760618       0.638237       0.459802      -1.029368      -0.029873      -0.045191      -0.021407       0.058248      -0.021715      -0.021262      -0.024432       0.063656      -0.069776      -0.055526       0.002724       0.052802              9.874318       5.675183       2.979566       2.423117      12.891585       2.291822      11.056186           0.010813
           13              C       5.186350       8.369246       3.909036       0.539573      26.656123 0.26125224E+03  0.54539829E+04                                 8.099941                            5.659631      -0.036192       2.038628                    0.999230      22.546429      62.801286       0.638124       0.459777      -1.029373       0.029592      -0.022068       0.045420       0.058529       0.021332      -0.022371       0.024755       0.066142      -0.061853      -0.056060       0.003055       0.053006              9.879614       5.678202      -2.423967       2.982660      11.058501      -2.294943      12.902138           0.010819
           14              C       5.186342       3.718050       8.178273       0.539070      26.652770 0.26121413E+03  0.54529783E+04                                 8.099412                            5.659318      -0.040061       2.037626                    0.999240      22.544358      62.793935       0.638126       0.459793      -1.029366       0.030316       0.022139      -0.045686       0.059130      -0.021144       0.022340       0.024606       0.068036      -0.061631      -0.056191       0.002458       0.053734              9.878917       5.677857       2.423763      -2.982452      11.057460      -2.294809      12.901435           0.010828
           15              C       6.710121      10.474852       7.656102       0.311374      31.867355 0.37437298E+03  0.85257256E+04                                 8.916716                            6.663702      -0.245536       1.924948                    0.999502      26.300240      75.775667       0.604674       0.444793      -1.041018      -0.000002      -0.019768       0.019781       0.027966      -0.029158      -0.029149       0.023535       0.145142      -0.145127      -0.071915      -0.037505       0.109419             10.259760       5.781978       1.695370       1.695326      12.498707      -1.460285      12.498596          -0.016185
           16              C       6.710117       8.476820       9.654134      -0.359808      40.502906 0.50364396E+03  0.12308577E+05                                10.224439                            7.486776      -0.157324       1.924222                    0.997555      31.565563      93.123137       0.600516       0.417347      -1.061502      -0.000014      -0.038135       0.038120       0.053921      -0.012567      -0.012571       0.021816       0.073829      -0.073860      -0.046428      -0.008290       0.054718             12.182101       7.106916       3.373486       3.373498      14.719651       2.711597      14.719734           0.209632
           17              C       6.710112       1.612444       4.431207       0.310870      31.917851 0.37502803E+03  0.85446725E+04                                 8.926916                            6.670144      -0.252276       1.922414                    0.999556      26.324681      75.872555       0.604278       0.444875      -1.040934      -0.000001       0.019744      -0.019756       0.027930       0.028327       0.028331       0.023881       0.145443      -0.145432      -0.072361      -0.036615       0.108976             10.272414       5.787923      -1.697725      -1.697707      12.514725      -1.463250      12.514595          -0.016221
           18              C       6.710116       3.610476       2.433175      -0.356946      40.306782 0.50066976E+03  0.12215606E+05                                10.185192                            7.458988      -0.140537       1.930223                    0.997728      31.474590      92.723697       0.602425       0.416716      -1.062093      -0.000010       0.037666      -0.037651       0.053257       0.012732       0.012740       0.021879       0.071746      -0.071776      -0.045797      -0.007863       0.053660             12.134014       7.079276      -3.358104      -3.358127      14.661367       2.697286      14.661400           0.210300
           19              C       4.792946       7.656096       1.612447       0.311501      31.886315 0.37460788E+03  0.85321140E+04                                 8.918138                            6.664327      -0.245070       1.925115                    0.999522      26.310410      75.800911       0.604866       0.444597      -1.041168       0.000287       0.020303       0.020709       0.029002       0.028574      -0.028137      -0.023735       0.146649      -0.145593      -0.072533      -0.037004       0.109537             10.261902       5.783048      -1.696071       1.696269      12.501009       1.459498      12.501648          -0.016199
           20              C       4.792947       9.654126       3.610479      -0.357551      40.388132 0.50190297E+03  0.12254310E+05                                10.206490                            7.475370      -0.157841       1.925066                    0.997680      31.502450      92.865193       0.600842       0.417520      -1.061488      -0.000411       0.038318       0.038010       0.053974       0.012100      -0.012211      -0.021433       0.073697      -0.073481      -0.045980      -0.008267       0.054247             12.160106       7.096087      -3.368274       3.368162      14.692375      -2.713195      14.691857           0.210202
           21              C       4.792937       4.431200      10.474862       0.311502      31.886072 0.37460491E+03  0.85320280E+04                                 8.918089                            6.664299      -0.245105       1.925107                    0.999522      26.310283      75.800423       0.604868       0.444597      -1.041169      -0.000288      -0.020726      -0.020294       0.029009      -0.028145       0.028587      -0.023734       0.146114      -0.147175      -0.072531      -0.037011       0.109542             10.261841       5.783032       1.696236      -1.696101      12.501428       1.459475      12.501062          -0.016200
           22              C       4.792936       2.433170       8.476830      -0.357551      40.388291 0.50190603E+03  0.12254406E+05                                10.206535                            7.475409      -0.157853       1.925061                    0.997680      31.502490      92.865465       0.600838       0.417521      -1.061486       0.000437      -0.037995      -0.038333       0.053974      -0.012225       0.012100      -0.021431       0.073604      -0.073781      -0.045980      -0.008274       0.054255             12.160158       7.096145       3.368215      -3.368291      14.691955      -2.713211      14.692374           0.210201
           23              S       6.710123      11.634025       6.496929      -0.101568     146.004375 0.36182515E+04  0.13667662E+06                                19.358609                           16.760387       1.207951       2.015799                    0.999815      72.520297     220.421858       0.556942       0.291139      -1.230275      -0.000002       0.056391      -0.056403       0.079757      -0.046371      -0.046381      -0.283001       0.016186      -0.016229      -0.302145       0.024543       0.277602             20.860542      15.145298       1.438180       1.438088      23.718302      -8.102848      23.718025           0.510284
           24              S       6.710110       0.453271       5.590380      -0.101450     145.985734 0.36174337E+04  0.13663853E+06                                19.357023                           16.758437       1.207900       2.015803                    0.999816      72.514692     220.401785       0.556975       0.291137      -1.230273      -0.000004      -0.056283       0.056297       0.079606       0.048107       0.048122      -0.282841       0.016113      -0.016152      -0.302974       0.025507       0.277467             20.859228      15.143839      -1.437905      -1.437858      23.717076      -8.103397      23.716769           0.510536
           25              S       4.792945       6.496925       0.453274      -0.100981     145.953214 0.36163212E+04  0.13658527E+06                                19.354362                           16.756161       1.209574       2.016313                    0.999813      72.502893     220.353001       0.557001       0.291148      -1.230268      -0.000153      -0.055817      -0.056039       0.079095       0.047316      -0.047235       0.282792       0.016149      -0.015049      -0.302367       0.024866       0.277501             20.856750      15.142176      -1.438955       1.439501      23.712691       8.099812      23.715382           0.510562
           26              S      12.461638       5.590371      11.634035      -0.100983     145.953090 0.36163196E+04  0.13658534E+06                                19.354512                           16.756301       1.209524       2.016302                    0.999813      72.501992     220.351133       0.556991       0.291153      -1.230262       0.000158       0.056046       0.055799       0.079087      -0.047241       0.047302       0.282745       0.015612      -0.016649      -0.302319       0.024864       0.277455             20.856904      15.142311       1.439457      -1.439031      23.715253       8.099857      23.713149           0.510543
           27              N       7.096623      10.716598       8.934939      -0.304105      41.405500 0.55834683E+03  0.13675927E+05                                 9.879533                            7.602596       0.240068       2.079758                    0.999455      28.751134      78.628236       0.644173       0.388196      -1.106646      -0.003889      -0.025881      -0.009312       0.027779      -0.005522       0.017844       0.005905       0.019161       0.115345      -0.032051      -0.012502       0.044553             11.360325       6.331953       1.125074       2.874158      10.408274      -1.084944      17.340749           0.381054
           28              N       7.096615       1.370698       3.152370      -0.303413      41.351423 0.55742280E+03  0.13647361E+05                                 9.870428                            7.595679       0.240897       2.080290                    0.999473      28.730248      78.548746       0.644559       0.388132      -1.106714      -0.004632       0.026200       0.008881       0.028049       0.005290      -0.018767       0.005925       0.019177       0.114014      -0.031822      -0.012917       0.044739             11.349729       6.326670      -1.122821      -2.872001      10.395349      -1.084387      17.327169           0.381352
           29              N       4.406445       8.934933       1.370701      -0.304038      41.407529 0.55833950E+03  0.13675729E+05                                 9.879622                            7.602486       0.236953       2.078765                    0.999494      28.752357      78.632014       0.644184       0.388190      -1.106648       0.004529      -0.009132       0.026024       0.027949      -0.018195      -0.004965      -0.005832      -0.046392      -0.083848      -0.030968      -0.012701       0.043669             11.360790       6.332387      -2.875369       1.124996      17.343881       1.083503      10.406103           0.381234
           30              N       4.406433       3.152363      10.716608      -0.304954      41.423437 0.55859091E+03  0.13683382E+05                                 9.881735                            7.603923       0.237534       2.078977                    0.999465      28.759894      78.656088       0.644160       0.388162      -1.106672       0.004383       0.008652      -0.025399       0.027188       0.018155       0.005845      -0.005647      -0.044652      -0.085279      -0.031760      -0.011389       0.043149             11.363358       6.333672       2.876260      -1.125346      17.347768       1.083329      10.408635           0.381133
           31              N       6.323611       2.891280       4.672954      -0.303367      41.350837 0.55740818E+03  0.13646940E+05                                 9.870460                            7.595666       0.240855       2.080284                    0.999473      28.729592      78.547279       0.644547       0.388141      -1.106706       0.004612      -0.008856      -0.026146       0.027988      -0.018779       0.005288       0.005941      -0.047431      -0.085671      -0.031802      -0.012934       0.044736             11.349808       6.326685      -2.872049      -1.122818      17.327427      -1.084397      10.395313           0.381430
           32              N       6.323617       9.196016       7.414355      -0.304061      41.404947 0.55833331E+03  0.13675536E+05                                 9.879547                            7.602572       0.240032       2.079751                    0.999455      28.750553      78.626885       0.644164       0.388203      -1.106639       0.003872       0.009283       0.025831       0.027720       0.017850      -0.005514       0.005926      -0.048092      -0.086295      -0.032023      -0.012516       0.044539             11.360378       6.331967       2.874232       1.125052      17.340927      -1.084956      10.408241           0.381131
           33              N       5.179448       7.414350       2.891284      -0.304894      41.422612 0.55857195E+03  0.13682824E+05                                 9.881712                            7.603865       0.237473       2.078967                    0.999465      28.759154      78.654213       0.644152       0.388169      -1.106665      -0.004365       0.025357      -0.008630       0.027138       0.005838       0.018161      -0.005677       0.020239       0.109596      -0.031736      -0.011410       0.043146             11.363375       6.333644      -1.125322       2.876290      10.408545       1.083340      17.347936           0.381237
           34              N       5.179440       4.672946       9.196025      -0.303984      41.406821 0.55832341E+03  0.13675256E+05                                 9.879611                            7.602444       0.236976       2.078775                    0.999495      28.751686      78.630319       0.644176       0.388197      -1.106642      -0.004508      -0.025976       0.009108       0.027893      -0.004953      -0.018206      -0.005854       0.018666       0.111462      -0.030939      -0.012723       0.043661             11.360817       6.332392       1.124978      -2.875434      10.406009       1.083522      17.344049           0.381337
           35              O       7.546007      10.167349      11.047075      -0.535654      42.054218 0.50832342E+03  0.12043482E+05                                 9.625246                            6.940771       0.371908       2.166978                    0.997914      27.394491      71.364875       0.727424       0.355391      -1.142470      -0.002181      -0.056157      -0.068917       0.088926      -0.002456       0.008223       0.035961       0.039145       0.019873      -0.047690       0.015064       0.032626             11.958664       7.218077       1.896357       4.680974       9.988766       4.721038      18.669150           0.058057
           36              O       7.546003       1.919947       1.040234      -0.535641      42.092929 0.50884554E+03  0.12059569E+05                                 9.632559                            6.945737       0.372482       2.167155                    0.997949      27.402673      71.409219       0.726906       0.355535      -1.142296      -0.001867       0.056096       0.069285       0.089166       0.002304      -0.008633       0.036023       0.038902       0.021177      -0.047701       0.014541       0.033160             11.967925       7.223129      -1.897218      -4.684793       9.995643       4.723673      18.685002           0.058514
           37              O      11.625762      11.047068       1.919948      -0.535976      42.103158 0.50896729E+03  0.12063123E+05                                 9.634469                            6.946447       0.369153       2.166020                    0.997889      27.406652      71.420564       0.726891       0.355522      -1.142310       0.002251      -0.069275       0.056280       0.089284      -0.008928      -0.001943      -0.035538       0.009601      -0.068566      -0.047274       0.014412       0.032863             11.971155       7.224505      -4.686538       1.897538      18.692227      -4.725056       9.996733           0.058591
           38              O       3.957045       1.040228      10.167361      -0.535950      42.095150 0.50885455E+03  0.12059668E+05                                 9.632946                            6.945425       0.367169       2.165558                    0.997912      27.404292      71.409854       0.726991       0.355496      -1.142342       0.001863       0.069112      -0.056354       0.089195       0.008102       0.002272      -0.035731       0.009837      -0.068253      -0.047395       0.015025       0.032369             11.969180       7.223486       4.685749      -1.897123      18.688796      -4.723768       9.995259           0.058436
           39              O       5.874228       5.003416       4.123706      -0.535776      42.100942 0.50895570E+03  0.12062859E+05                                 9.633775                            6.946505       0.372646       2.167152                    0.997952      27.405434      71.418954       0.726862       0.355536      -1.142292       0.001856      -0.069295      -0.056114       0.089185      -0.008623       0.002310       0.036014       0.008866      -0.068960      -0.047696       0.014552       0.033145             11.969537       7.223956      -4.685478      -1.897512      18.687639       4.724390       9.997015           0.058671
           40              O       5.874228       7.083880       7.963603      -0.535788      42.061829 0.50842885E+03  0.12046625E+05                                 9.626376                            6.941486       0.371937       2.166926                    0.997915      27.397211      71.374271       0.727386       0.355391      -1.142468       0.002164       0.068922       0.056179       0.088944       0.008215      -0.002467       0.035951       0.009639      -0.068693      -0.047688       0.015078       0.032611             11.960160       7.218863       4.681628       1.896636      18.671557       4.721714       9.990058           0.058213
           41              O       5.628833       7.963596       5.003421      -0.536091      42.103580 0.50897022E+03  0.12063124E+05                                 9.634227                            6.946232       0.367285       2.165534                    0.997913      27.407184      71.420080       0.726944       0.355498      -1.142338      -0.001848       0.056382      -0.069116       0.089215       0.002287       0.008093      -0.035713       0.039088       0.019376      -0.047394       0.015052       0.032342             11.970880       7.224348      -1.897423       4.686458       9.996720      -4.724542      18.691573           0.058592
           42              O       5.628827       4.123700       7.083888      -0.536113      42.111441 0.50908160E+03  0.12066540E+05                                 9.635733                            6.947248       0.369225       2.165981                    0.997890      27.409502      71.430660       0.726844       0.355524      -1.142306      -0.002238      -0.056304       0.069281       0.089303      -0.001958      -0.008921      -0.035527       0.039091       0.019889      -0.047269       0.014424       0.032845             11.972831       7.225400       1.897858      -4.687286       9.998161      -4.725802      18.694931           0.058745

******************************************************
Auxiliary information for the entire system
The total spin magnetic moment of the unit cell is   16.632297
The total net atomic charge of the unit cell is   0.000004
Accuracy of reproducing the electrostatic potential in the unit cell:
  The inner radius (bohr) =    5.0000
  The outer radius (bohr) =   12.0000
  Valid grid points have density less than (e/(bohr^3)) =    0.0001
  The number of valid grid points were=        83874
  The rms potential error without charges in kcal/mol is=      5.28120
  The rms potential error with partial charges in kcal/mol is=      1.04168
  The RRMSE value at monopole order=      0.19724
  The rms potential error with partial charges and cloud penetration in kcal/mol is=      1.02330
  The RRMSE value at monopole order with cloud penetration is=      0.19376
  The rms potential error with partial charges and atomic dipoles in kcal/mol is=      0.73466
  The RRMSE value at dipole order=      0.13911
  The rms potential error with partial charges, atomic dipoles and cloud penetration in kcal/mol is=      0.72022
  The RRMSE value at dipole order with cloud penetration=      0.13637

******************************************************
The electron densities and ab initio electrostatic potential were computed in VASP using the PBE functional and
projector augmented wave method. See the main text of the journal article for a description of computational details.
The atomic charges, dipoles, and quadrupoles were computed with the DDEC6 method as described in
(a) T. A. Manz and N. Gabaldon Limas, RSC Adv. 6 (2016) 47771-47801 DOI: 10.1039/c6ra04656h
(b) N. Gabaldon Limas and T. A. Manz, RSC Adv. 8 (2018) 2678-2707 DOI: 10.1039/c7ra11829e.
For each atom in the material, the electron cloud parameters were fit to the spherically averaged atom-in-material
electron density using radial positions for which this density was between 10^-4 and 10^-2 electrons per cubic bohr.
The polarizabilities, dispersion coefficients, and quantum Drude oscillator (QDO) parameters were fit using the MCLF method.
The magnetic structure of the system was optimized in VASP from the default ferromagnetic initial guess using spin polarization.
The atomic spin moments (ASMs) were computed on this optimized magnetic structure using the DDEC6 partition as inputs
to the method of T. A. Manz and D. S. Sholl, J. Chem. Theory Comput. 7 (2011) 4146-4164 DOI: 10.1021/ct200539n.
The RMSE and RRMSE were computed using a uniform grid with Ewald summation.
