# Supplementary material for: A collection of forcefield precursors for metal–organic frameworks
Source: RSC Adv. 2019 Nov 13;9(63):36492–507. doi: 10.1039/c9ra07327b (PMC9075174; doi:10.1039/c9ra07327b)
Supplement: RA-009-C9RA07327B-s4195 [file RA-009-C9RA07327B-s4195.xyz]

   72
jmolscript: load "" {1 1 1} spacegroup "x,y,z" unitcell [{      9.732000     0.000000     0.000000 }, {     -1.173773    10.530787     0.000000 }, {     -3.481387    -5.004843    11.017711 }]
Cu     3.027004     7.474623     6.562810     0.969751
Cu     6.905521    -1.790676     6.476100     1.048667
Cu     5.000281     6.286421     4.567282     1.002398
Cu     0.153716     6.375821     6.675521     1.015627
Cu     2.049836    -1.948679     4.454901     0.969706
Cu    -1.828681     7.316620     4.541611     1.048630
Cu     0.076559    -0.760477     6.450429     1.002405
Cu     4.923124    -0.849877     4.342190     1.015665
H      5.506108     4.911784     0.477067     0.125766
H      5.118328     6.338304    -0.029748     0.137456
H     -1.045724     2.159642     5.490125     0.134411
H      7.863215     2.494972     4.195544     0.145934
H      3.489166     0.015513     0.188403     0.138877
H      4.410246     1.271459     0.328328     0.141520
H      1.303945     3.409886     5.478006     0.144407
H      2.113687     3.124363     6.785808     0.156420
H      5.024826     6.233384     6.933446     0.439877
H     -0.796324    -2.877452     7.440260     0.393097
H      4.509927    -0.916173     6.590795     0.516385
H      2.238589    -2.008776     7.368645     0.438578
H     -0.429268     0.614160    10.540644     0.125766
H      3.439899     4.192483     0.029748     0.137460
H      6.122564     3.366302     5.527586     0.134408
H     -2.786375     3.030972     6.822167     0.145926
H      1.587674     5.510431    10.829308     0.138884
H      0.666594     4.254485    10.689383     0.141526
H      3.772895     2.116058     5.539705     0.144407
H      2.963153     2.401581     4.231903     0.156420
H      0.052014    -0.707440     4.084265     0.439875
H      5.873164     8.403396     3.577451     0.393090
H      0.566913     6.442117     4.426916     0.516387
H      2.838251     7.534720     3.649066     0.438589
C      4.356239     5.933413     1.819024     0.661562
C      4.774489     5.546280     0.410961    -0.291032
C      7.088339     0.889694     5.225700     0.692243
C     -1.941631     2.234237     5.126541    -0.294678
C      0.583596    -4.236934     9.401413     0.665681
C      0.811387    -4.567251    10.863463    -0.305183
C      2.893224     4.657333     5.703869     0.687103
C      2.199583     3.328972     5.841590    -0.305902
C      0.720601    -0.407469     9.198687     0.661561
C      0.302351    -0.020336    10.606750    -0.291036
C     -2.011499     4.636250     5.792011     0.692234
C      7.018471     3.291707     5.891170    -0.294671
C      5.667017    -0.767909     1.616298     0.665684
C      4.265453    10.093195     0.154248    -0.305196
C      2.183616     0.868611     5.313842     0.687102
C      2.877257     2.196972     5.176121    -0.305905
O      5.214448     5.694615     2.720273    -0.542920
O      3.239844     6.457907     1.999715    -0.580214
O     -2.156261     0.038350     6.007958    -0.599059
O      6.048873     0.744751     4.529381    -0.552036
O     -0.507181    -3.738355     9.087408    -0.582013
O      0.337371     6.025045     8.588306    -0.543591
O      3.910224     4.730149     4.975598    -0.545103
O      2.367958     5.614847     6.338489    -0.609949
O      4.899300     6.931882     6.434343    -0.906994
O     -0.995497    -2.344952     6.757162    -0.949588
O      5.043972    -1.262215     6.274586    -1.034620
O      2.352401    -2.505552     6.779198    -1.012864
O     -0.137608    -0.168671     8.297438    -0.542920
O      1.836996    -0.931963     9.017996    -0.580212
O      7.233101     5.487594     5.009753    -0.599060
O     -0.972033     4.781193     6.488330    -0.552031
O      5.584021     9.264299     1.930303    -0.582009
O      4.739469    -0.499101     2.429405    -0.543597
O      1.166616     0.795795     6.042113    -0.545094
O      2.708882    -0.088903     4.679222    -0.609941
O      0.177540    -1.405938     4.583368    -0.906981
O      6.072337     7.870896     4.260549    -0.949596
O      0.032868     6.788159     4.743125    -1.034609
O      2.724439     8.031496     4.238513    -1.012878

The following XYZ coordinates are in angstroms. Other properties are in atomic units.
The sperically averaged electron density of each atom fit to a function of the form exp(a - br)
eigen_1, eigen_2 and eigen_3 are the three eigenvalues of traceless quadrupole moment tensor
  atom number  atomic symbol              X              Y              Z     net charge C6 coefficient C8 coefficient C10 coefficient fluctuating dipole atomic polarizability isotropic forcefield polarizability              a              b squared Pearson coefficient          <r^3>          <r^4>         wp_QDO          m_QDO          q_QDO       dipole_x       dipole_y       dipole_z         dipole            Qxy            Qxz            Qyz     Q(x^2-y^2)  Q(3z^2 - R^2)        eigen_1        eigen_2        eigen_3 static polarizability      alpha(xx)      alpha(xy)      alpha(xz)      alpha(yy)      alpha(yz)      alpha(zz) atomic spin moment
            1             Cu       3.027004       7.474623       6.562810       0.969751      49.002526 0.83938514E+03  0.21909817E+05                                11.921937                           10.210104       0.702046       2.170990                    0.997424      39.372271      98.078492       0.503847       0.465726      -1.098699      -0.024516       0.025271      -0.069662       0.078054       0.015773      -0.026443      -0.019022       0.033685      -0.507421      -0.172966       0.061747       0.111219             13.990746      20.558248       1.379990      -2.338285      13.602514      -0.402968       7.811475           0.670231
            2             Cu       6.905521      -1.790676       6.476100       1.048667      46.343829 0.75625710E+03  0.19195823E+05                                11.436974                            9.659733       0.736086       2.201734                    0.997335      37.718799      92.087676       0.521527       0.462692      -1.102568      -0.002696      -0.040309      -0.064540       0.076141       0.010102       0.033488      -0.012078       0.048184      -0.552376      -0.188486       0.067201       0.121285             13.548806      20.280708       1.548371       2.161150      12.909298      -0.241138       7.456411           0.685212
            3             Cu       5.000281       6.286421       4.567282       1.002398      52.727320 0.95779024E+03  0.25578523E+05                                12.131552                           10.697348       0.752321       2.209095                    0.993737      38.160151      93.021995       0.511903       0.448036      -1.120682       0.070965       0.008005       0.014740       0.072921       0.075538      -0.022584       0.040706      -0.107437       0.092842      -0.118442       0.028309       0.090132             13.727201      14.023702       3.609482      -0.289362      13.570208       0.974739      13.587694           0.622102
            4             Cu       0.153716       6.375821       6.675521       1.015627      50.819899 0.91886518E+03  0.24256315E+05                                11.782261                           10.425779       0.911422       2.268144                    0.994404      37.604081      90.776169       0.523042       0.443605      -1.124836       0.068799       0.004634      -0.023479       0.072842       0.080935       0.017970      -0.036506      -0.101459       0.148485      -0.126698       0.039316       0.087382             13.257047      13.453568       3.245730      -0.271124      12.705917      -1.127681      13.611658          -0.671240
            5             Cu       2.049836      -1.948679       4.454901       0.969706      49.005823 0.83945241E+03  0.21912003E+05                                11.922367                           10.210432       0.701992       2.170956                    0.997425      39.374024      98.083677       0.503845       0.465718      -1.098703       0.024522      -0.025268       0.069673       0.078064       0.015765      -0.026428      -0.019034       0.033705      -0.507116      -0.172866       0.061696       0.111170             13.991296      20.559160       1.380049      -2.338414      13.602988      -0.402995       7.811739           0.669997
            6             Cu      -1.828681       7.316620       4.541611       1.048630      46.346704 0.75631213E+03  0.19197576E+05                                11.437414                            9.660061       0.735986       2.201693                    0.997335      37.720122      92.091858       0.521520       0.462690      -1.102569       0.002690       0.040301       0.064542       0.076139       0.010099       0.033483      -0.012041       0.048193      -0.552063      -0.188379       0.067141       0.121238             13.549381      20.281699       1.548460       2.161283      12.909768      -0.241146       7.456677           0.684341
            7             Cu       0.076559      -0.760477       6.450429       1.002405      52.727130 0.95778706E+03  0.25578402E+05                                12.131495                           10.697309       0.752330       2.209099                    0.993737      38.160118      93.021680       0.511906       0.448034      -1.120684      -0.070959      -0.008008      -0.014737       0.072914       0.075521      -0.022575       0.040702      -0.107432       0.092806      -0.118418       0.028294       0.090124             13.727124      14.023573       3.609427      -0.289357      13.570144       0.974747      13.587656           0.622086
            8             Cu       4.923124      -0.849877       4.342190       1.015665      50.817579 0.91881099E+03  0.24254415E+05                                11.781663                           10.425275       0.911618       2.268212                    0.994405      37.603591      90.772754       0.523072       0.443588      -1.124851      -0.068796      -0.004635       0.023479       0.072840       0.080918       0.017966      -0.036501      -0.101442       0.148436      -0.126670       0.039303       0.087367             13.256350      13.452834       3.245563      -0.271098      12.705261      -1.127587      13.610954          -0.671545
            9              H       5.506108       4.911784       0.477067       0.125766       1.247639 0.10109508E+02  0.10360770E+03                                 1.817567                            1.779550      -1.089104       2.356362                    0.996851       3.464343       9.419699       0.508771       1.174686      -0.735594       0.011691      -0.024589       0.001338       0.027260      -0.001235       0.007860      -0.004127      -0.003417      -0.021928      -0.012317       0.003068       0.009249              1.813145       1.853286      -0.381652       0.091732       1.862712       0.048233       1.723437           0.000016
           10              H       5.118328       6.338304      -0.029748       0.137456       1.101081 0.86664308E+01  0.85979107E+02                                 1.724296                            1.691376      -0.682624       2.560320                    0.999785       3.268742       8.918207       0.498749       1.237859      -0.721669       0.000735       0.017294      -0.021673       0.027737       0.003877       0.003650      -0.006296      -0.002493       0.008319      -0.009346       0.001544       0.007802              1.720800       1.429575       0.222052      -0.092436       2.038982      -0.212504       1.693841           0.000234
           11              H      -1.045724       2.159642       5.490125       0.134411       0.980569 0.71934543E+01  0.68919586E+02                                 1.637585                            1.567652      -1.135129       2.341149                    0.995846       3.523726       9.815516       0.499008       1.281130      -0.707179       0.020706       0.001323       0.018420       0.027745      -0.000915       0.001695       0.000377       0.005722       0.013549      -0.005305       0.000156       0.005148              1.680289       2.180474      -0.082666       0.272541       1.515936      -0.007593       1.344457          -0.000919
           12              H       7.863215       2.494972       4.195544       0.145934       0.965080 0.73707931E+01  0.69376741E+02                                 1.503541                            1.500113      -0.652323       2.579843                    0.999965       2.976600       7.602769       0.568384       1.144893      -0.744879      -0.003855       0.013591      -0.025808       0.029422      -0.001714      -0.000887      -0.001877      -0.003219       0.021712      -0.006157      -0.001471       0.007627              1.490087       1.311422       0.017476      -0.007438       1.424600      -0.137663       1.734239           0.000660
           13              H       3.489166       0.015513       0.188403       0.138877       1.189230 0.95567003E+01  0.96770702E+02                                 1.783214                            1.750037      -0.983436       2.417671                    0.997880       3.344001       9.097918       0.503330       1.201760      -0.729936      -0.015300      -0.020950       0.010730       0.028074       0.005517      -0.001961      -0.001480      -0.000160      -0.025939      -0.008977      -0.001179       0.010156              1.779992       1.927591       0.232165      -0.198898       1.630596      -0.229126       1.781788          -0.000999
           14              H       4.410246       1.271459       0.328328       0.141520       0.976085 0.73923371E+01  0.70667087E+02                                 1.597341                            1.565335      -0.689846       2.558251                    0.999782       3.218322       8.693922       0.515474       1.242979      -0.719022       0.012979       0.018358       0.017729       0.028631       0.001989       0.005893       0.006888      -0.006772      -0.015345      -0.010653      -0.000340       0.010992              1.601311       1.273758       0.017012       0.073956       1.915998       0.241868       1.614178          -0.000368
           15              H       1.303945       3.409886       5.478006       0.144407       0.994980 0.74959022E+01  0.72087081E+02                                 1.626596                            1.580810      -0.857260       2.479923                    0.998384       3.321390       9.073141       0.509455       1.250163      -0.716191      -0.023027      -0.005812      -0.014878       0.028025      -0.003080       0.008916       0.001231       0.005989       0.012386      -0.009051      -0.002602       0.011654              1.651330       2.101465      -0.081809       0.187085       1.528438      -0.001002       1.324086           0.000148
           16              H       2.113687       3.124363       6.785808       0.156420       0.966310 0.73979051E+01  0.70354025E+02                                 1.561880                            1.547607      -0.685923       2.574007                    0.999925       3.064255       8.112409       0.530496       1.214070      -0.727167      -0.000689      -0.013261       0.028963       0.031862      -0.004768       0.000618      -0.001464      -0.004741       0.031256      -0.010537      -0.000118       0.010655              1.560729       1.331010       0.025004      -0.095461       1.501000      -0.114277       1.850176           0.000042
           17              H       5.024826       6.233384       6.933446       0.439877       0.446435 0.28298233E+01  0.22196647E+02                                 1.134003                            1.127797      -1.232316       2.515519                    0.999903       2.132495       5.990382       0.463281       1.685520      -0.638744       0.011287      -0.027765       0.023157       0.037875      -0.000111       0.004398      -0.013586      -0.011185       0.001832      -0.012542      -0.004569       0.017111              1.136433       1.106064      -0.029530       0.042353       1.212581      -0.102508       1.090653           0.002357
           18              H      -0.796324      -2.877452       7.440260       0.393097       0.595141 0.40043497E+01  0.34791707E+02                                 1.389598                            1.340903      -1.994598       2.028950                    0.996815       3.336054      10.374480       0.418666       1.683814      -0.629092      -0.006187      -0.006357       0.013928       0.016513       0.013898      -0.000237       0.005847       0.004856      -0.004582      -0.014989      -0.000663       0.015652              1.430656       1.308955      -0.110451       0.191612       1.428110      -0.249336       1.554903           0.002156
           19              H       4.509927      -0.916173       6.590795       0.516385       0.224058 0.11192959E+01  0.69423861E+01                                 0.702187                            0.697663      -1.420822       2.495368                    0.999904       1.589162       3.932194       0.605570       1.630714      -0.645916      -0.016234       0.016526       0.012749       0.026442      -0.005840      -0.005567       0.008738       0.001022      -0.002052      -0.009169      -0.004304       0.013473              0.706999       0.748862      -0.031480      -0.042277       0.703046       0.011929       0.669091           0.000671
           20              H       2.238589      -2.008776       7.368645       0.438578       0.330198 0.18979138E+01  0.13699886E+02                                 0.966406                            0.951095      -1.390494       2.396061                    0.999781       2.365761       6.734164       0.474748       1.787322      -0.618979       0.002354       0.007359       0.012362       0.014578       0.010034      -0.000333      -0.004278       0.003462       0.000541      -0.011131       0.000163       0.010968              0.982200       0.927668      -0.046945      -0.082080       0.999823       0.114988       1.019111          -0.000390
           21              H      -0.429268       0.614160      10.540644       0.125766       1.247644 0.10109568E+02  0.10360849E+03                                 1.817573                            1.779556      -1.089114       2.356357                    0.996851       3.464354       9.419741       0.508770       1.174687      -0.735594      -0.011691       0.024589      -0.001338       0.027260      -0.001235       0.007860      -0.004127      -0.003418      -0.021928      -0.012317       0.003068       0.009249              1.813151       1.853291      -0.381653       0.091732       1.862718       0.048234       1.723444           0.000016
           22              H       3.439899       4.192483       0.029748       0.137460       1.101083 0.86664581E+01  0.85979438E+02                                 1.724297                            1.691377      -0.682623       2.560319                    0.999785       3.268750       8.918230       0.498750       1.237856      -0.721669      -0.000734      -0.017293       0.021673       0.027736       0.003877       0.003649      -0.006296      -0.002493       0.008319      -0.009346       0.001544       0.007802              1.720800       1.429576       0.222052      -0.092436       2.038983      -0.212504       1.693842           0.000239
           23              H       6.122564       3.366302       5.527586       0.134408       0.980569 0.71934478E+01  0.68919509E+02                                 1.637586                            1.567653      -1.135119       2.341153                    0.995846       3.523724       9.815510       0.499008       1.281132      -0.707178      -0.020706      -0.001323      -0.018420       0.027745      -0.000915       0.001694       0.000378       0.005722       0.013548      -0.005304       0.000157       0.005148              1.680290       2.180476      -0.082667       0.272543       1.515936      -0.007594       1.344458          -0.000918
           24              H      -2.786375       3.030972       6.822167       0.145926       0.965097 0.73709685E+01  0.69378843E+02                                 1.503564                            1.500135      -0.652322       2.579842                    0.999965       2.976627       7.602877       0.568377       1.144900      -0.744878       0.003855      -0.013590       0.025808       0.029421      -0.001714      -0.000887      -0.001877      -0.003219       0.021710      -0.006157      -0.001470       0.007627              1.490110       1.311440       0.017476      -0.007439       1.424622      -0.137667       1.734268           0.000651
           25              H       1.587674       5.510431      10.829308       0.138884       1.189219 0.95565961E+01  0.96769457E+02                                 1.783209                            1.750032      -0.983437       2.417673                    0.997880       3.343982       9.097880       0.503328       1.201766      -0.729935       0.015300       0.020949      -0.010731       0.028073       0.005517      -0.001961      -0.001480      -0.000160      -0.025938      -0.008976      -0.001179       0.010155              1.779986       1.927585       0.232163      -0.198896       1.630591      -0.229124       1.781782          -0.000998
           26              H       0.666594       4.254485      10.689383       0.141526       0.976074 0.73922355E+01  0.70665905E+02                                 1.597332                            1.565326      -0.689848       2.558253                    0.999782       3.218302       8.693868       0.515474       1.242983      -0.719021      -0.012978      -0.018357      -0.017729       0.028631       0.001989       0.005893       0.006888      -0.006772      -0.015346      -0.010653      -0.000339       0.010992              1.601302       1.273752       0.017012       0.073955       1.915986       0.241866       1.614168          -0.000373
           27              H       3.772895       2.116058       5.539705       0.144407       0.994970 0.74958070E+01  0.72085988E+02                                 1.626591                            1.580805      -0.857266       2.479923                    0.998384       3.321371       9.073099       0.509453       1.250172      -0.716190       0.023028       0.005813       0.014879       0.028026      -0.003080       0.008917       0.001231       0.005989       0.012386      -0.009051      -0.002603       0.011654              1.651325       2.101458      -0.081809       0.187085       1.528433      -0.001002       1.324082           0.000149
           28              H       2.963153       2.401581       4.231903       0.156420       0.966306 0.73978640E+01  0.70353508E+02                                 1.561874                            1.547601      -0.685926       2.574007                    0.999925       3.064245       8.112365       0.530498       1.214067      -0.727168       0.000689       0.013262      -0.028963       0.031863      -0.004768       0.000618      -0.001464      -0.004741       0.031257      -0.010537      -0.000118       0.010656              1.560722       1.331005       0.025004      -0.095461       1.500994      -0.114276       1.850169           0.000050
           29              H       0.052014      -0.707440       4.084265       0.439875       0.446461 0.28300344E+01  0.22198711E+02                                 1.134043                            1.127836      -1.232310       2.515514                    0.999903       2.132561       5.990618       0.463275       1.685510      -0.638745      -0.011287       0.027763      -0.023158       0.037874      -0.000110       0.004397      -0.013586      -0.011183       0.001835      -0.012542      -0.004568       0.017111              1.136473       1.106101      -0.029532       0.042355       1.212627      -0.102515       1.090690           0.002356
           30              H       5.873164       8.403396       3.577451       0.393090       0.595164 0.40045419E+01  0.34793733E+02                                 1.389622                            1.340925      -1.994615       2.028935                    0.996815       3.336119      10.374675       0.418668       1.683789      -0.629095       0.006189       0.006357      -0.013929       0.016514       0.013898      -0.000236       0.005848       0.004854      -0.004580      -0.014989      -0.000663       0.015653              1.430682       1.308978      -0.110454       0.191618       1.428135      -0.249343       1.554932           0.002156
           31              H       0.566913       6.442117       4.426916       0.516387       0.224062 0.11193183E+01  0.69425581E+01                                 0.702192                            0.697668      -1.420830       2.495360                    0.999904       1.589177       3.932237       0.605571       1.630705      -0.645917       0.016233      -0.016525      -0.012749       0.026441      -0.005839      -0.005567       0.008738       0.001023      -0.002049      -0.009169      -0.004304       0.013472              0.707005       0.748868      -0.031481      -0.042278       0.703051       0.011929       0.669095           0.000669
           32              H       2.838251       7.534720       3.649066       0.438589       0.330198 0.18979166E+01  0.13699910E+02                                 0.966404                            0.951093      -1.390501       2.396058                    0.999781       2.365761       6.734162       0.474750       1.787312      -0.618980      -0.002354      -0.007359      -0.012362       0.014578       0.010034      -0.000333      -0.004278       0.003460       0.000543      -0.011131       0.000163       0.010967              0.982198       0.927667      -0.046945      -0.082080       0.999820       0.114986       1.019108          -0.000393
           33              C       4.356239       5.933413       1.819024       0.661562      21.753851 0.24286853E+03  0.49846519E+04                                 7.285305                            5.573730      -0.032613       2.059995                    0.999697      21.407029      59.359469       0.622144       0.479680      -1.017278       0.007784       0.001113       0.029342       0.030377       0.053934       0.006803      -0.014388      -0.109117      -0.152065      -0.063140      -0.039675       0.102815              8.669056       6.691321      -1.355233       0.612617       5.388144       2.233551      13.927703           0.001283
           34              C       4.774489       5.546280       0.410961      -0.291032      29.939847 0.40384743E+03  0.93748621E+04                                 8.499878                            6.646278      -0.123149       1.947174                    0.998651      30.015244      87.372440       0.643262       0.410177      -1.062092      -0.089648      -0.039260      -0.049876       0.109844       0.006990       0.033354      -0.016839      -0.017406      -0.009396      -0.043745       0.012241       0.031504             10.380976       6.494775       0.578339       1.348156       8.005051       4.082798      16.643104           0.008912
           35              C       7.088339       0.889694       5.225700       0.692243      21.215187 0.22451576E+03  0.45233090E+04                                 7.151757                            5.373701       0.031144       2.096953                    0.999530      20.714097      57.112402       0.630326       0.482316      -1.014770      -0.018946      -0.031127       0.012799       0.038622      -0.040346      -0.067423       0.042634       0.024969       0.140309      -0.066451      -0.047247       0.113698              8.468262       8.288027       1.454896       2.442248      11.654983      -0.857697       5.461776           0.000652
           36              C      -1.941631       2.234237       5.126541      -0.294678      29.590084 0.43130752E+03  0.10097054E+05                                 8.332910                            6.833848       0.059226       2.014630                    0.998236      29.294139      83.419654       0.644353       0.406046      -1.073356      -0.066893       0.076321       0.058334       0.117057      -0.033104      -0.003402       0.014303      -0.014144       0.051941      -0.043203       0.007929       0.035274              9.776669       8.066817       0.788493       0.151786      15.432015       1.028813       5.831174           0.001773
           37              C       0.583596      -4.236934       9.401413       0.665681      21.451302 0.23684437E+03  0.48343273E+04                                 7.211207                            5.498649      -0.027904       2.061132                    0.999721      21.366909      59.235073       0.626834       0.478719      -1.017000       0.012771      -0.000897      -0.028892       0.031601       0.048044       0.009468       0.016334      -0.112255      -0.178425      -0.062139      -0.043576       0.105715              8.534235       7.127393      -1.838020       0.842189       5.343433      -2.169404      13.131879          -0.001011
           38              C       0.811387      -4.567251      10.863463      -0.305183      30.683756 0.42860139E+03  0.10049071E+05                                 8.546479                            6.794820      -0.065698       1.963431                    0.998890      29.926560      86.154927       0.646696       0.403956      -1.071411       0.093898      -0.066541       0.011038       0.115612      -0.000485       0.013030       0.004204      -0.004524      -0.098481      -0.036517       0.017321       0.019196             10.244619       7.360125      -1.848155       2.575305       8.273879      -3.694427      15.099854          -0.009739
           39              C       2.893224       4.657333       5.703869       0.687103      21.424585 0.21957087E+03  0.43888198E+04                                 7.122579                            5.260337       0.214515       2.154744                    0.999449      20.543830      55.988798       0.648409       0.472589      -1.022346       0.013493       0.033150      -0.003533       0.035965      -0.034034       0.076314      -0.018607       0.040514       0.179032      -0.076133      -0.039797       0.115929              8.543781       8.097687       1.094489      -2.404834      12.310552       0.803185       5.223103           0.003630
           40              C       2.199583       3.328972       5.841590      -0.305902      31.127570 0.42392205E+03  0.98710791E+04                                 8.535804                            6.699149      -0.011022       1.986929                    0.998902      29.225251      82.717833       0.662587       0.396995      -1.080550       0.053999      -0.079230      -0.050057       0.108162      -0.029568       0.001843       0.018496      -0.014148       0.060966      -0.043301       0.008487       0.034814             10.381553       7.836613       0.752212      -0.746559      17.344935       0.993172       5.963111           0.010791
           41              C       0.720601      -0.407469       9.198687       0.661561      21.753895 0.24286910E+03  0.49846668E+04                                 7.285314                            5.573736      -0.032602       2.059997                    0.999697      21.407061      59.359581       0.622143       0.479680      -1.017278      -0.007785      -0.001113      -0.029343       0.030378       0.053935       0.006804      -0.014389      -0.109119      -0.152067      -0.063141      -0.039676       0.102817              8.669066       6.691324      -1.355235       0.612615       5.388152       2.233555      13.927723           0.001281
           42              C       0.302351      -0.020336      10.606750      -0.291036      29.940007 0.40384990E+03  0.93749359E+04                                 8.499913                            6.646303      -0.123153       1.947172                    0.998651      30.015361      87.372916       0.643260       0.410177      -1.062092       0.089648       0.039260       0.049877       0.109845       0.006990       0.033354      -0.016839      -0.017407      -0.009403      -0.043746       0.012242       0.031504             10.381024       6.494796       0.578341       1.348161       8.005083       4.082824      16.643192           0.008912
           43              C      -2.011499       4.636250       5.792011       0.692234      21.215272 0.22451674E+03  0.45233321E+04                                 7.151770                            5.373709       0.031169       2.096960                    0.999530      20.714123      57.112430       0.630326       0.482315      -1.014771       0.018942       0.031128      -0.012798       0.038620      -0.040347      -0.067425       0.042635       0.024967       0.140306      -0.066452      -0.047249       0.113700              8.468280       8.288040       1.454906       2.442249      11.655017      -0.857705       5.461784           0.000649
           44              C       7.018471       3.291707       5.891170      -0.294671      29.589888 0.43130405E+03  0.10096955E+05                                 8.332878                            6.833823       0.059230       2.014632                    0.998236      29.294041      83.419371       0.644353       0.406046      -1.073355       0.066892      -0.076318      -0.058334       0.117055      -0.033107      -0.003404       0.014306      -0.014146       0.051936      -0.043206       0.007926       0.035279              9.776627       8.066791       0.788490       0.151786      15.431928       1.028798       5.831164           0.001764
           45              C       5.667017      -0.767909       1.616298       0.665684      21.451251 0.23684372E+03  0.48343084E+04                                 7.211183                            5.498633      -0.027888       2.061138                    0.999721      21.366862      59.234815       0.626837       0.478717      -1.017001      -0.012772       0.000897       0.028895       0.031604       0.048045       0.009465       0.016336      -0.112256      -0.178438      -0.062142      -0.043577       0.105719              8.534204       7.127380      -1.838017       0.842194       5.343419      -2.169397      13.131814          -0.001009
           46              C       4.265453      10.093195       0.154248      -0.305196      30.683955 0.42860490E+03  0.10049172E+05                                 8.546512                            6.794847      -0.065696       1.963431                    0.998890      29.926662      86.155267       0.646695       0.403955      -1.071411      -0.093897       0.066541      -0.011042       0.115612      -0.000485       0.013031       0.004204      -0.004524      -0.098481      -0.036518       0.017322       0.019196             10.244663       7.360155      -1.848171       2.575322       8.273909      -3.694453      15.099924          -0.009743
           47              C       2.183616       0.868611       5.313842       0.687102      21.424660 0.21957182E+03  0.43888411E+04                                 7.122580                            5.260338       0.214534       2.154750                    0.999449      20.543861      55.988791       0.648412       0.472587      -1.022348      -0.013493      -0.033154       0.003533       0.035969      -0.034037       0.076318      -0.018608       0.040514       0.179051      -0.076139      -0.039798       0.115936              8.543780       8.097673       1.094489      -2.404828      12.310565       0.803192       5.223102           0.003629
           48              C       2.877257       2.196972       5.176121      -0.305905      31.127577 0.42392227E+03  0.98710797E+04                                 8.535783                            6.699135      -0.011007       1.986935                    0.998902      29.225233      82.717607       0.662591       0.396993      -1.080552      -0.053997       0.079235       0.050059       0.108165      -0.029565       0.001846       0.018495      -0.014149       0.060973      -0.043301       0.008489       0.034811             10.381525       7.836595       0.752208      -0.746556      17.344883       0.993172       5.963098           0.010788
           49              O       5.214448       5.694615       2.720273      -0.542920      35.380885 0.50933886E+03  0.12069566E+05                                 8.533983                            6.932427       0.458745       2.190886                    0.998603      27.425647      71.374809       0.730510       0.353830      -1.144106      -0.013687       0.003860      -0.027274       0.030759       0.024988       0.031397      -0.007449      -0.047860       0.075822      -0.059252       0.020444       0.038808              9.822067       7.669231      -0.266661       4.211019       5.821047       0.637459      15.975924           0.075428
           50              O       3.239844       6.457907       1.999715      -0.580214      27.311301 0.45212943E+03  0.10385170E+05                                 7.028738                            6.482141       0.913317       2.342741                    0.998787      27.223664      69.440742       0.765156       0.348502      -1.150037       0.013173       0.014998      -0.000630       0.019971      -0.017469      -0.059322       0.026409      -0.046863      -0.236974      -0.109055       0.025706       0.083349              7.281102       7.920214      -2.266885      -1.589034       6.582361       1.771912       7.340731           0.000221
           51              O      -2.156261       0.038350       6.007958      -0.599059      40.699827 0.60343838E+03  0.14945957E+05                                 9.422150                            7.636513       0.250064       2.112711                    0.997455      28.685461      76.782852       0.682381       0.362400      -1.135190      -0.020261       0.030719      -0.002137       0.036861      -0.053022      -0.023926       0.010171      -0.037279       0.087287      -0.072661       0.013748       0.058912             10.841593      10.127644      -2.471844       2.731781      14.850215      -3.866770       7.546921           0.047089
           52              O       6.048873       0.744751       4.529381      -0.552036      34.265896 0.50246226E+03  0.11835474E+05                                 8.254896                            6.837867       0.596966       2.243382                    0.998549      27.058219      69.615399       0.745169       0.348955      -1.151065       0.017472       0.013572       0.000779       0.022138       0.009535       0.006883       0.024067       0.072230       0.087479      -0.058072       0.017624       0.040448              9.326266      12.110734       3.191476       3.808070       8.734302       1.518774       7.133763          -0.042665
           53              O      -0.507181      -3.738355       9.087408      -0.582013      29.266117 0.46034204E+03  0.10640158E+05                                 7.455868                            6.570046       0.720634       2.273486                    0.998538      27.520679      70.823065       0.753618       0.351631      -1.145458       0.009760       0.012475      -0.006057       0.016958      -0.013857       0.082733      -0.024443      -0.053334      -0.225239      -0.126334       0.038615       0.087720              7.994536       9.103812      -2.595704       2.679588       6.663922      -2.032567       8.215874           0.012346
           54              O       0.337371       6.025045       8.588306      -0.543591      35.972374 0.54274886E+03  0.13065067E+05                                 8.651434                            7.197896       0.334779       2.158842                    0.996884      27.459096      71.987836       0.710804       0.357967      -1.140970      -0.019572       0.005168       0.031176       0.037171       0.023965      -0.034418       0.006252      -0.037221       0.080272      -0.057385       0.014149       0.043236              9.769652       7.654052      -0.629623      -3.310854       5.804107      -0.461661      15.850796          -0.087521
           55              O       3.910224       4.730149       4.975598      -0.545103      35.639909 0.52367127E+03  0.12449177E+05                                 8.460816                            6.982546       0.514564       2.221155                    0.997978      26.936691      69.366927       0.737945       0.349140      -1.152208      -0.021086      -0.017149      -0.008258       0.028406       0.012853      -0.001928      -0.012892       0.084936       0.096831      -0.062158       0.026363       0.035795              9.585700      12.165044       3.002270      -3.849751       9.456379      -1.346307       7.135678           0.036554
           56              O       2.367958       5.614847       6.338489      -0.609949      42.074526 0.60973455E+03  0.15124598E+05                                 9.588908                            7.633189       0.145089       2.072579                    0.997590      28.849099      77.003429       0.689066       0.358346      -1.139632       0.010506      -0.027025      -0.005744       0.029559      -0.048515       0.033339       0.003057      -0.048197       0.080763      -0.076469       0.023633       0.052837             11.210005      10.253843      -2.963459      -2.543729      16.287538       3.413502       7.088635           0.045495
           57              O       4.899300       6.931882       6.434343      -0.906994      44.437636 0.90028165E+03  0.24772418E+05                                10.051566                            9.293775      -0.292736       1.872972                    0.998648      34.409299      98.745956       0.618698       0.359780      -1.131341       0.054431       0.016891      -0.008151       0.057572      -0.036114       0.033295      -0.096405      -0.020910      -0.009440      -0.092262      -0.027619       0.119882             10.956363      13.494353       0.906165      -0.021473      11.367563       0.000451       8.007171           0.115343
           58              O      -0.995497      -2.344952       6.757162      -0.949588      56.267698 0.11268094E+04  0.32816301E+05                                11.847504                           10.447061      -0.404081       1.808375                    0.999110      36.962103     109.356130       0.579026       0.363219      -1.127923      -0.019551       0.014105       0.006183       0.024888       0.071419       0.013307      -0.049236      -0.033300       0.053480      -0.097588       0.016007       0.081581             13.588515      17.277481      -0.194302       3.256075      12.506158      -1.577234      10.981908           0.104000
           59              O       5.043972      -1.262215       6.274586      -1.034620      46.396213 0.94274631E+03  0.26387799E+05                                10.779365                            9.898212      -0.481039       1.800178                    0.998187      35.765582     105.415348       0.561497       0.389718      -1.102811       0.042744       0.014248      -0.017585       0.048366      -0.020439      -0.026146       0.085406      -0.116655      -0.055612      -0.076930      -0.048809       0.125739             11.844812      15.859507       0.681949      -0.299886      11.130952      -0.941658       8.543977           0.040135
           60              O       2.352401      -2.505552       6.779198      -1.012864      56.207735 0.11717754E+04  0.34530958E+05                                12.052155                           10.858064      -0.490477       1.772686                    0.999400      37.799504     113.239646       0.550871       0.377304      -1.114993       0.015971      -0.025535      -0.013015       0.032810       0.062973      -0.023793       0.039069      -0.024235       0.008177      -0.086732       0.019520       0.067212             13.638263      17.239476      -0.288947      -2.950051      12.872904       0.950467      10.802408          -0.007062
           61              O      -0.137608      -0.168671       8.297438      -0.542920      35.381055 0.50934181E+03  0.12069650E+05                                 8.533994                            6.932435       0.458759       2.190890                    0.998603      27.425760      71.375087       0.730512       0.353829      -1.144108       0.013686      -0.003858       0.027277       0.030760       0.024990       0.031404      -0.007454      -0.047862       0.075811      -0.059258       0.020449       0.038809              9.822081       7.669232      -0.266663       4.211023       5.821054       0.637459      15.975957           0.075424
           62              O       1.836996      -0.931963       9.017996      -0.580212      27.311165 0.45212664E+03  0.10385090E+05                                 7.028716                            6.482121       0.913344       2.342751                    0.998787      27.223588      69.440486       0.765157       0.348502      -1.150037      -0.013173      -0.014998       0.000631       0.019971      -0.017468      -0.059322       0.026409      -0.046866      -0.236970      -0.109055       0.025706       0.083349              7.281076       7.920185      -2.266875      -1.589025       6.582343       1.771903       7.340700           0.000223
           63              O       7.233101       5.487594       5.009753      -0.599060      40.699363 0.60342974E+03  0.14945676E+05                                 9.422035                            7.636424       0.250089       2.112722                    0.997455      28.685368      76.782208       0.682390       0.362397      -1.135194       0.020250      -0.030723       0.002138       0.036859      -0.053028      -0.023926       0.010169      -0.037276       0.087304      -0.072669       0.013754       0.058914             10.841454      10.127501      -2.471798       2.731738      14.850022      -3.866725       7.546838           0.047050
           64              O      -0.972033       4.781193       6.488330      -0.552031      34.265684 0.50245847E+03  0.11835365E+05                                 8.254872                            6.837846       0.596976       2.243387                    0.998549      27.058093      69.615067       0.745169       0.348955      -1.151064      -0.017470      -0.013563      -0.000779       0.022131       0.009538       0.006884       0.024067       0.072224       0.087458      -0.058067       0.017622       0.040445              9.326239      12.110695       3.191479       3.808048       8.734288       1.518771       7.133733          -0.042666
           65              O       5.584021       9.264299       1.930303      -0.582009      29.265727 0.46033363E+03  0.10639912E+05                                 7.455797                            6.569981       0.720630       2.273488                    0.998538      27.520493      70.822354       0.753623       0.351631      -1.145459      -0.009755      -0.012477       0.006052       0.016955      -0.013856       0.082730      -0.024443      -0.053334      -0.225253      -0.126334       0.038616       0.087718              7.994464       9.103732      -2.595681       2.679571       6.663863      -2.032551       8.215796           0.012356
           66              O       4.739469      -0.499101       2.429405      -0.543597      35.972667 0.54275479E+03  0.13065240E+05                                 8.651465                            7.197925       0.334768       2.158836                    0.996884      27.459278      71.988313       0.710804       0.357966      -1.140972       0.019566      -0.005163      -0.031184       0.037174       0.023967      -0.034423       0.006258      -0.037223       0.080234      -0.057389       0.014159       0.043230              9.769687       7.654084      -0.629620      -3.310866       5.804131      -0.461667      15.850845          -0.087542
           67              O       1.166616       0.795795       6.042113      -0.545094      35.639663 0.52366751E+03  0.12449061E+05                                 8.460764                            6.982512       0.514555       2.221154                    0.997978      26.936634      69.366640       0.737948       0.349140      -1.152209       0.021086       0.017156       0.008265       0.028412       0.012848      -0.001927      -0.012893       0.084947       0.096843      -0.062165       0.026367       0.035798              9.585632      12.164944       3.002240      -3.849716       9.456316      -1.346294       7.135636           0.036538
           68              O       2.708882      -0.088903       4.679222      -0.609941      42.074230 0.60972932E+03  0.15124424E+05                                 9.588821                            7.633125       0.145098       2.072583                    0.997590      28.849082      77.003068       0.689073       0.358343      -1.139636      -0.010496       0.027036       0.005740       0.029565      -0.048526       0.033343       0.003055      -0.048192       0.080800      -0.076482       0.023634       0.052848             11.209896      10.253698      -2.963403      -2.543685      16.287413       3.413473       7.088576           0.045453
           69              O       0.177540      -1.405938       4.583368      -0.906981      44.437450 0.90027364E+03  0.24772106E+05                                10.051418                            9.293627      -0.292696       1.872982                    0.998648      34.409452      98.745730       0.618715       0.359772      -1.131349      -0.054446      -0.016874       0.008156       0.057581      -0.036108       0.033293      -0.096416      -0.020891      -0.009414      -0.092275      -0.027610       0.119885             10.956201      13.494109       0.906137      -0.021471      11.367435       0.000419       8.007061           0.115266
           70              O       6.072337       7.870896       4.260549      -0.949596      56.268304 0.11268201E+04  0.32816684E+05                                11.847551                           10.447078      -0.404072       1.808374                    0.999110      36.962390     109.356996       0.579028       0.363217      -1.127925       0.019547      -0.014109      -0.006184       0.024888       0.071429       0.013308      -0.049237      -0.033326       0.053499      -0.097600       0.016009       0.081591             13.588592      17.277649      -0.194294       3.256107      12.506186      -1.577250      10.981941           0.103947
           71              O       0.032868       6.788159       4.743125      -1.034609      46.395704 0.94272991E+03  0.26387210E+05                                10.779223                            9.898068      -0.481029       1.800181                    0.998187      35.765525     105.414726       0.561507       0.389713      -1.102815      -0.042742      -0.014283       0.017604       0.048381      -0.020429      -0.026147       0.085406      -0.116636      -0.055565      -0.076926      -0.048802       0.125728             11.844664      15.859309       0.681915      -0.299891      11.130791      -0.941663       8.543892           0.040089
           72              O       2.724439       8.031496       4.238513      -1.012878      56.209557 0.11718200E+04  0.34532587E+05                                12.052379                           10.858244      -0.490486       1.772676                    0.999400      37.800193     113.242056       0.550869       0.377302      -1.114995      -0.015969       0.025530       0.013029       0.032811       0.062973      -0.023793       0.039072      -0.024252       0.008203      -0.086736       0.019523       0.067213             13.638543      17.239950      -0.288995      -2.950139      12.873090       0.950470      10.802589          -0.007110

******************************************************
Auxiliary information for the entire system
The total spin magnetic moment of the unit cell is   3.329348
The total net atomic charge of the unit cell is   0.000003
Accuracy of reproducing the electrostatic potential in the unit cell:
  The inner radius (bohr) =    5.0000
  The outer radius (bohr) =   12.0000
  Valid grid points have density less than (e/(bohr^3)) =    0.0001
  The number of valid grid points were=        42664
  The rms potential error without charges in kcal/mol is=      4.45960
  The rms potential error with partial charges in kcal/mol is=      1.40959
  The RRMSE value at monopole order=      0.31608
  The rms potential error with partial charges and cloud penetration in kcal/mol is=      1.41505
  The RRMSE value at monopole order with cloud penetration is=      0.31730
  The rms potential error with partial charges and atomic dipoles in kcal/mol is=      0.75755
  The RRMSE value at dipole order=      0.16987
  The rms potential error with partial charges, atomic dipoles and cloud penetration in kcal/mol is=      0.76378
  The RRMSE value at dipole order with cloud penetration=      0.17127

******************************************************
The electron densities and ab initio electrostatic potential were computed in VASP using the PBE functional and
projector augmented wave method. See the main text of the journal article for a description of computational details.
The atomic charges, dipoles, and quadrupoles were computed with the DDEC6 method as described in
(a) T. A. Manz and N. Gabaldon Limas, RSC Adv. 6 (2016) 47771-47801 DOI: 10.1039/c6ra04656h
(b) N. Gabaldon Limas and T. A. Manz, RSC Adv. 8 (2018) 2678-2707 DOI: 10.1039/c7ra11829e.
For each atom in the material, the electron cloud parameters were fit to the spherically averaged atom-in-material
electron density using radial positions for which this density was between 10^-4 and 10^-2 electrons per cubic bohr.
The polarizabilities, dispersion coefficients, and quantum Drude oscillator (QDO) parameters were fit using the MCLF method.
The magnetic structure of the system was optimized in VASP from the default ferromagnetic initial guess using spin polarization.
The atomic spin moments (ASMs) were computed on this optimized magnetic structure using the DDEC6 partition as inputs
to the method of T. A. Manz and D. S. Sholl, J. Chem. Theory Comput. 7 (2011) 4146-4164 DOI: 10.1021/ct200539n.
The RMSE and RRMSE were computed using a uniform grid with Ewald summation.
