# Supplementary material for: A collection of forcefield precursors for metal–organic frameworks
Source: RSC Adv. 2019 Nov 13;9(63):36492–507. doi: 10.1039/c9ra07327b (PMC9075174; doi:10.1039/c9ra07327b)
Supplement: RA-009-C9RA07327B-s4196 [file RA-009-C9RA07327B-s4196.xyz]

  136
jmolscript: load "" {1 1 1} spacegroup "x,y,z" unitcell [{      9.205000     0.000000     0.000000 }, {     -4.422517     8.682674     0.000000 }, {      0.000000     0.000000    22.401500 }]
Nd     2.897699     1.230595     0.198701     2.071250
Nd    -2.717716     7.452079    11.399451     2.071248
Nd     1.884784     7.452079    22.202799     2.071248
Nd     7.500199     1.230595    11.002049     2.071248
Ag     5.400713     7.129517    19.100191     0.334524
Ag     3.984270     1.553157     7.899441     0.334524
Ag    -0.618230     1.553157     3.301309     0.334524
Ag     0.798213     7.129517    14.502059     0.334524
H      5.184584     4.589661    20.898359     0.109263
H     -0.989504     5.907691    18.823980     0.080752
H      0.292054     4.119929    19.466904     0.134003
H     -0.672434     2.464143    20.752750     0.119925
H     -3.717090     7.454944    16.120119     0.097957
H      7.750409     0.811830    18.622367     0.098315
H      6.829919     2.033482    16.933294     0.129468
H      7.453339     1.601085    14.742427     0.132474
H      4.200399     4.093013     9.697609     0.109263
H      1.169487     2.774983     7.623230     0.080751
H     -0.112071     4.562745     8.266153     0.134003
H      0.852417     6.218531     9.552000     0.119925
H      3.897073     1.227730     4.919369     0.097957
H      1.634574     7.870844     7.421617     0.098315
H      2.555064     6.649192     5.732544     0.129467
H      1.931644     7.081589     3.541677     0.132474
H     -0.402101     4.093013     1.503141     0.109263
H      5.771987     2.774983     3.577520     0.080751
H      4.490429     4.562745     2.934597     0.134003
H      5.454917     6.218531     1.648750     0.119925
H      8.499573     1.227730     6.281381     0.097957
H     -2.967926     7.870844     3.779133     0.098315
H     -2.047436     6.649192     5.468206     0.129468
H     -2.670856     7.081589     7.659073     0.132474
H      0.582084     4.589661    12.703891     0.109263
H      3.612996     5.907691    14.778270     0.080751
H      4.894554     4.119929    14.135347     0.134003
H      3.930066     2.464143    12.849500     0.119925
H      0.885410     7.454944    17.482131     0.097957
H      3.147909     0.811830    14.979883     0.098315
H      2.227419     2.033482    16.668956     0.129468
H      2.850839     1.601085    18.859823     0.132474
C      6.735698     3.349776    20.954363    -0.061764
C      6.053551     4.479392    20.589219     0.047532
C     -1.362260     5.266042    19.384018     0.073934
C     -0.593426     4.188522    19.742442    -0.101572
C     -1.164927     3.217799    20.517534    -0.045026
C      6.059502     2.257495    21.756337     0.641619
C      8.771311     0.126767    15.197178    -0.061837
C      4.861543     8.122642    16.279170     0.023685
C      8.016516     0.638177    17.748708     0.092343
C      7.455031     1.371862    16.742881    -0.128166
C      7.827181     1.118328    15.445834    -0.046105
C      4.842753     8.459529    13.823966     0.627589
C     -4.304276     8.502943    21.664491     0.501987
C      2.440475     4.407325     0.781812     0.499144
C      2.649285     5.332898     9.753613    -0.061764
C      3.331432     4.203282     9.388469     0.047532
C      1.542243     3.416632     8.183268     0.073934
C      0.773409     4.494152     8.541692    -0.101572
C      1.344910     5.464875     9.316784    -0.045026
C      3.325481     6.425179    10.555587     0.641619
C      0.613672     8.555907     3.996428    -0.061837
C      4.523440     0.560032     5.078420     0.023685
C      1.368467     8.044497     6.547958     0.092343
C      1.929952     7.310812     5.542131    -0.128166
C      1.557802     7.564346     4.245084    -0.046105
C      4.542230     0.223145     2.623216     0.627589
C      4.484259     0.179731    10.463741     0.501987
C      6.944508     4.275349    11.982562     0.499144
C     -1.953215     5.332898     1.447137    -0.061764
C     -1.271068     4.203282     1.812281     0.047533
C      6.144743     3.416632     3.017482     0.073934
C      5.375909     4.494152     2.659058    -0.101572
C      5.947410     5.464875     1.883966    -0.045026
C     -1.277019     6.425179     0.645163     0.641619
C     -3.988828     8.555907     7.204322    -0.061837
C     -0.079060     0.560032     6.122330     0.023684
C     -3.234033     8.044497     4.652792     0.092343
C     -2.672548     7.310812     5.658619    -0.128166
C     -3.044698     7.564346     6.955666    -0.046105
C     -0.060270     0.223145     8.577534     0.627589
C     -0.118241     0.179731     0.737009     0.501987
C      2.342008     4.275349    21.619688     0.499145
C      2.133198     3.349776    12.647887    -0.061764
C      1.451051     4.479392    13.013031     0.047533
C      3.240240     5.266042    14.218232     0.073933
C      4.009074     4.188522    13.859808    -0.101572
C      3.437573     3.217799    13.084716    -0.045026
C      1.457002     2.257495    11.845913     0.641619
C      4.168811     0.126767    18.405072    -0.061837
C      0.259043     8.122642    17.323080     0.023684
C      3.414016     0.638177    15.853542     0.092343
C      2.852531     1.371862    16.859369    -0.128166
C      3.224681     1.118328    18.156416    -0.046105
C      0.240253     8.459529    19.778284     0.627589
C      0.298224     8.502943    11.937759     0.501987
C     -2.162025     4.407325    10.418938     0.499145
N     -2.626667     5.438827    19.800686    -0.180694
N      4.507146     8.366625    17.544855    -0.174660
N      2.806650     3.243847     8.599936    -0.180694
N      4.877837     0.316049     6.344105    -0.174660
N      7.409150     3.243847     2.600814    -0.180694
N      0.275337     0.316049     4.856645    -0.174660
N      1.975833     5.438827    13.801564    -0.180694
N     -0.095354     8.366625    16.057395    -0.174659
O      4.951348     2.530131    22.295541    -0.663465
O      6.653965     1.160874    21.790387    -0.657079
O     -3.376988     7.698059    13.746008    -0.614028
O      8.685391     0.244851    12.824411    -0.701783
O      4.106507     7.667669    21.159113    -0.581211
O      1.083742     0.348175    21.080708    -0.581885
O      2.435493     3.345434     1.430560    -0.594547
O      2.490367     5.570804     1.237907    -0.621939
O      4.433635     6.152543    11.094791    -0.663465
O      2.731018     7.521800    10.589637    -0.657079
O      3.556971     0.984615     2.545258    -0.614029
O      0.699592     8.437823     1.623661    -0.701783
O      5.278476     1.015005     9.958363    -0.581211
O     -0.903759     8.334499     9.879958    -0.581885
O     -2.255510     5.337240    12.631310    -0.594547
O      6.894616     3.111870    12.438657    -0.621939
O     -0.168865     6.152543     0.105959    -0.663465
O     -1.871482     7.521800     0.611113    -0.657079
O      8.159471     0.984615     8.655492    -0.614028
O     -3.902908     8.437823     9.577089    -0.701783
O      0.675976     1.015005     1.242387    -0.581212
O      3.698741     8.334499     1.320792    -0.581885
O      2.346990     5.337240    20.970940    -0.594547
O      2.292116     3.111870    21.163593    -0.621939
O      0.348848     2.530131    11.306709    -0.663465
O      2.051465     1.160874    11.811863    -0.657079
O      1.225512     7.698059    19.856242    -0.614029
O      4.082891     0.244851    20.777839    -0.701783
O     -0.495993     7.667669    12.443137    -0.581212
O      5.686242     0.348175    12.521542    -0.581885
O      7.037993     3.345434     9.770190    -0.594547
O     -2.112133     5.570804     9.962843    -0.621939

The following XYZ coordinates are in angstroms. Other properties are in atomic units.
The sperically averaged electron density of each atom fit to a function of the form exp(a - br)
eigen_1, eigen_2 and eigen_3 are the three eigenvalues of traceless quadrupole moment tensor
  atom number  atomic symbol              X              Y              Z     net charge C6 coefficient C8 coefficient C10 coefficient fluctuating dipole atomic polarizability isotropic forcefield polarizability              a              b squared Pearson coefficient          <r^3>          <r^4>         wp_QDO          m_QDO          q_QDO       dipole_x       dipole_y       dipole_z         dipole            Qxy            Qxz            Qyz     Q(x^2-y^2)  Q(3z^2 - R^2)        eigen_1        eigen_2        eigen_3 static polarizability      alpha(xx)      alpha(xy)      alpha(xz)      alpha(yy)      alpha(yz)      alpha(zz) atomic spin moment
            1             Nd       2.897699       1.230595       0.198701       2.071250     198.221918 0.49412853E+04  0.18852282E+06                                21.688789                           18.513308       2.696965       2.493635                    0.999581      85.852122     210.052264       0.617195       0.260111      -1.354392      -0.004961       0.006713      -0.014389       0.016635       0.027448      -0.033845       0.014213       0.003824       0.221733      -0.072328      -0.011566       0.083894             24.927879      27.363546       2.556445      -0.456786      28.893469      -1.078152      18.526622           0.000055
            2             Nd      -2.717716       7.452079      11.399451       2.071248     198.222186 0.49412931E+04  0.18852320E+06                                21.688821                           18.513334       2.696966       2.493635                    0.999581      85.852165     210.052466       0.617194       0.260112      -1.354392       0.004961      -0.006713      -0.014389       0.016635       0.027448       0.033845      -0.014213       0.003823       0.221734      -0.072328      -0.011566       0.083894             24.927917      27.363590       2.556449       0.456787      28.893514       1.078154      18.526647           0.000043
            3             Nd       1.884784       7.452079      22.202799       2.071248     198.222195 0.49412933E+04  0.18852321E+06                                21.688823                           18.513335       2.696965       2.493635                    0.999581      85.852165     210.052471       0.617194       0.260112      -1.354392       0.004961      -0.006713       0.014389       0.016635       0.027448      -0.033845       0.014213       0.003824       0.221733      -0.072329      -0.011566       0.083894             24.927919      27.363592       2.556451      -0.456787      28.893515      -1.078154      18.526650           0.000047
            4             Nd       7.500199       1.230595      11.002049       2.071248     198.222191 0.49412932E+04  0.18852320E+06                                21.688823                           18.513335       2.696965       2.493635                    0.999581      85.852162     210.052464       0.617194       0.260112      -1.354392      -0.004961       0.006713       0.014389       0.016635       0.027448       0.033845      -0.014213       0.003824       0.221734      -0.072329      -0.011566       0.083894             24.927919      27.363593       2.556450       0.456787      28.893516       1.078153      18.526649           0.000048
            5             Ag       5.400713       7.129517      19.100191       0.334524     179.655662 0.48366302E+04  0.18800054E+06                                25.284417                           22.776923       1.386210       2.093592                    0.998834      85.537926     228.457974       0.391752       0.402234      -1.185764      -0.077730       0.083307       0.191493       0.222827       0.025028      -0.007161      -0.045613       0.087387      -0.013554      -0.074588       0.014709       0.059879             27.453662      22.393290      -8.377233       6.872561      27.048327      -8.624130      32.919367           0.000015
            6             Ag       3.984270       1.553157       7.899441       0.334524     179.655614 0.48366286E+04  0.18800046E+06                                25.284412                           22.776919       1.386210       2.093592                    0.998834      85.537916     228.457934       0.391752       0.402234      -1.185764       0.077730      -0.083307       0.191493       0.222826       0.025029       0.007161       0.045613       0.087387      -0.013554      -0.074589       0.014710       0.059879             27.453656      22.393286      -8.377232      -6.872559      27.048322       8.624128      32.919361           0.000014
            7             Ag      -0.618230       1.553157       3.301309       0.334524     179.655655 0.48366300E+04  0.18800053E+06                                25.284417                           22.776924       1.386210       2.093592                    0.998834      85.537921     228.457963       0.391752       0.402234      -1.185764       0.077729      -0.083307      -0.191493       0.222826       0.025029      -0.007162      -0.045613       0.087387      -0.013553      -0.074589       0.014709       0.059879             27.453661      22.393290      -8.377233       6.872560      27.048328      -8.624129      32.919366           0.000014
            8             Ag       0.798213       7.129517      14.502059       0.334524     179.655674 0.48366305E+04  0.18800056E+06                                25.284418                           22.776924       1.386210       2.093592                    0.998834      85.537928     228.457982       0.391752       0.402234      -1.185764      -0.077730       0.083307      -0.191493       0.222827       0.025029       0.007162       0.045613       0.087387      -0.013553      -0.074589       0.014710       0.059879             27.453663      22.393291      -8.377234      -6.872561      27.048329       8.624130      32.919369           0.000014
            9              H       5.184584       4.589661      20.898359       0.109263       0.958660 0.69599078E+01  0.67045717E+02                                 1.699058                            1.614330      -1.217267       2.310755                    0.994808       3.700722      10.809378       0.452821       1.404147      -0.681755      -0.043741       0.005604       0.017016       0.047268      -0.002373      -0.006079       0.000847       0.010670      -0.023025      -0.009640      -0.001980       0.011620              1.720140       2.236733      -0.107426      -0.296561       1.469606      -0.005219       1.454081          -0.000003
           10              H      -0.989504       5.907691      18.823980       0.080752       1.196580 0.86465005E+01  0.87277560E+02                                 1.914442                            1.756100      -1.174840       2.309384                    0.994554       3.853008      11.240819       0.453685       1.337486      -0.695303       0.027764       0.027251      -0.023149       0.045269      -0.000418      -0.012377      -0.007481       0.010848      -0.004619      -0.014763      -0.001399       0.016161              1.982216       1.691751       0.382454      -0.294683       2.314397      -0.624642       1.940501           0.000001
           11              H       0.292054       4.119929      19.466904       0.134003       1.007800 0.72482871E+01  0.69364087E+02                                 1.659879                            1.576613      -0.916225       2.459706                    0.998982       3.292685       9.075335       0.497692       1.286015      -0.708674       0.040209      -0.001157      -0.005958       0.040665      -0.004274      -0.011369      -0.009343       0.004492      -0.019344      -0.018646       0.006114       0.012532              1.679785       2.210687      -0.072622      -0.210566       1.400320       0.016474       1.428348          -0.000002
           12              H      -0.672434       2.464143      20.752750       0.119925       0.881656 0.62602882E+01  0.58794230E+02                                 1.612967                            1.535885      -1.098730       2.367469                    0.996199       3.617340      10.469886       0.461542       1.413039      -0.679936       0.022807      -0.030233       0.011568       0.039598      -0.007602      -0.002739      -0.002896      -0.002382      -0.012187      -0.008911      -0.000829       0.009740              1.640328       1.591623      -0.341195       0.089066       1.948537      -0.179266       1.380822          -0.000001
           13              H      -3.717090       7.454944      16.120119       0.097957       1.287172 0.10205162E+02  0.10717568E+03                                 1.999789                            1.904442      -1.320438       2.248855                    0.993911       3.899739      11.536929       0.437606       1.332744      -0.697172       0.031892      -0.035140      -0.012936       0.049186      -0.014328      -0.000729       0.006254      -0.005977      -0.032134      -0.013975      -0.006921       0.020896              2.008383       2.084894      -0.449154      -0.084326       2.073951       0.142406       1.866305           0.000000
           14              H       7.750409       0.811830      18.622367       0.098315       0.972313 0.66881194E+01  0.63522349E+02                                 1.690053                            1.561780      -1.025060       2.395603                    0.996832       3.616675      10.346792       0.471538       1.367624      -0.689144      -0.015502       0.006203       0.044206       0.047254      -0.012256      -0.002922       0.001521       0.007467       0.034357      -0.018547       0.005353       0.013193              1.757393       1.456916      -0.070573      -0.274406       1.394662       0.232210       2.420602          -0.000002
           15              H       6.829919       2.033482      16.933294       0.129468       0.972894 0.69947836E+01  0.65847234E+02                                 1.578682                            1.516417      -0.725514       2.547022                    0.999859       3.139279       8.373182       0.527775       1.232804      -0.721614      -0.026465       0.027508       0.003748       0.038356      -0.016736      -0.001686      -0.002525      -0.004452       0.019354      -0.020429       0.006683       0.013746              1.581885       1.678158      -0.379119      -0.133783       1.666073       0.144836       1.401424           0.000001
           16              H       7.453339       1.601085      14.742427       0.132474       0.956457 0.67574040E+01  0.64368023E+02                                 1.677667                            1.577309      -1.097800       2.377095                    0.996699       3.498462      10.034444       0.465726       1.380654      -0.687277      -0.018092       0.021499      -0.030542       0.041501      -0.009351       0.001921      -0.000890       0.004472       0.000415      -0.009709      -0.000268       0.009978              1.716606       1.525535      -0.210687       0.259123       1.596332      -0.383973       2.027952          -0.000003
           17              H       4.200399       4.093013       9.697609       0.109263       0.958660 0.69599086E+01  0.67045725E+02                                 1.699058                            1.614330      -1.217268       2.310755                    0.994808       3.700722      10.809377       0.452821       1.404146      -0.681755       0.043741      -0.005604       0.017016       0.047268      -0.002373       0.006079      -0.000847       0.010670      -0.023025      -0.009640      -0.001980       0.011620              1.720140       2.236733      -0.107426       0.296561       1.469606       0.005219       1.454081          -0.000003
           18              H       1.169487       2.774983       7.623230       0.080751       1.196580 0.86465034E+01  0.87277599E+02                                 1.914443                            1.756100      -1.174840       2.309384                    0.994554       3.853009      11.240823       0.453685       1.337486      -0.695303      -0.027764      -0.027251      -0.023149       0.045269      -0.000418       0.012377       0.007481       0.010848      -0.004619      -0.014763      -0.001399       0.016161              1.982217       1.691751       0.382454       0.294683       2.314398       0.624643       1.940501           0.000001
           19              H      -0.112071       4.562745       8.266153       0.134003       1.007800 0.72482894E+01  0.69364120E+02                                 1.659880                            1.576613      -0.916225       2.459705                    0.998982       3.292685       9.075338       0.497692       1.286015      -0.708674      -0.040209       0.001157      -0.005958       0.040665      -0.004274       0.011369       0.009343       0.004492      -0.019344      -0.018646       0.006114       0.012532              1.679786       2.210687      -0.072622       0.210567       1.400321      -0.016474       1.428349          -0.000002
           20              H       0.852417       6.218531       9.552000       0.119925       0.881657 0.62602912E+01  0.58794265E+02                                 1.612967                            1.535885      -1.098731       2.367468                    0.996199       3.617341      10.469889       0.461542       1.413039      -0.679936      -0.022807       0.030233       0.011568       0.039598      -0.007602       0.002739       0.002896      -0.002382      -0.012187      -0.008911      -0.000829       0.009740              1.640328       1.591624      -0.341195      -0.089066       1.948537       0.179266       1.380823          -0.000001
           21              H       3.897073       1.227730       4.919369       0.097957       1.287173 0.10205172E+02  0.10717580E+03                                 1.999789                            1.904442      -1.320439       2.248855                    0.993911       3.899741      11.536934       0.437606       1.332743      -0.697173      -0.031892       0.035140      -0.012936       0.049186      -0.014328       0.000729      -0.006254      -0.005977      -0.032134      -0.013975      -0.006921       0.020896              2.008384       2.084894      -0.449154       0.084326       2.073952      -0.142406       1.866306          -0.000000
           22              H       1.634574       7.870844       7.421617       0.098315       0.972314 0.66881233E+01  0.63522393E+02                                 1.690053                            1.561780      -1.025061       2.395603                    0.996832       3.616676      10.346794       0.471538       1.367624      -0.689144       0.015502      -0.006203       0.044206       0.047254      -0.012256       0.002922      -0.001521       0.007467       0.034356      -0.018547       0.005353       0.013193              1.757393       1.456916      -0.070573       0.274406       1.394662      -0.232210       2.420603          -0.000003
           23              H       2.555064       6.649192       5.732544       0.129467       0.972894 0.69947835E+01  0.65847234E+02                                 1.578682                            1.516417      -0.725514       2.547022                    0.999859       3.139279       8.373183       0.527775       1.232805      -0.721614       0.026465      -0.027508       0.003748       0.038356      -0.016736       0.001686       0.002525      -0.004452       0.019354      -0.020429       0.006683       0.013746              1.581886       1.678158      -0.379119       0.133784       1.666074      -0.144836       1.401425           0.000001
           24              H       1.931644       7.081589       3.541677       0.132474       0.956456 0.67573985E+01  0.64367963E+02                                 1.677667                            1.577309      -1.097799       2.377095                    0.996699       3.498461      10.034443       0.465726       1.380655      -0.687277       0.018092      -0.021499      -0.030542       0.041501      -0.009351      -0.001921       0.000890       0.004472       0.000415      -0.009709      -0.000268       0.009978              1.716606       1.525535      -0.210687      -0.259123       1.596332       0.383973       2.027951          -0.000003
           25              H      -0.402101       4.093013       1.503141       0.109263       0.958661 0.69599117E+01  0.67045762E+02                                 1.699058                            1.614330      -1.217268       2.310755                    0.994808       3.700723      10.809380       0.452821       1.404146      -0.681755       0.043741      -0.005604      -0.017016       0.047268      -0.002373      -0.006079       0.000847       0.010670      -0.023025      -0.009640      -0.001980       0.011620              1.720140       2.236733      -0.107426      -0.296561       1.469606      -0.005219       1.454082          -0.000003
           26              H       5.771987       2.774983       3.577520       0.080751       1.196580 0.86464989E+01  0.87277543E+02                                 1.914443                            1.756100      -1.174841       2.309384                    0.994554       3.853008      11.240820       0.453685       1.337487      -0.695302      -0.027764      -0.027251       0.023149       0.045269      -0.000418      -0.012377      -0.007481       0.010848      -0.004619      -0.014763      -0.001399       0.016161              1.982216       1.691751       0.382454      -0.294683       2.314397      -0.624643       1.940501           0.000001
           27              H       4.490429       4.562745       2.934597       0.134003       1.007800 0.72482894E+01  0.69364120E+02                                 1.659880                            1.576613      -0.916226       2.459705                    0.998982       3.292685       9.075338       0.497692       1.286015      -0.708674      -0.040209       0.001157       0.005958       0.040665      -0.004274      -0.011369      -0.009343       0.004492      -0.019344      -0.018646       0.006114       0.012532              1.679786       2.210687      -0.072622      -0.210567       1.400321       0.016474       1.428349          -0.000002
           28              H       5.454917       6.218531       1.648750       0.119925       0.881657 0.62602921E+01  0.58794274E+02                                 1.612967                            1.535885      -1.098731       2.367468                    0.996199       3.617341      10.469888       0.461542       1.413038      -0.679936      -0.022807       0.030233      -0.011568       0.039598      -0.007602      -0.002739      -0.002896      -0.002382      -0.012187      -0.008911      -0.000829       0.009740              1.640328       1.591624      -0.341195       0.089066       1.948537      -0.179266       1.380822          -0.000001
           29              H       8.499573       1.227730       6.281381       0.097957       1.287173 0.10205172E+02  0.10717580E+03                                 1.999789                            1.904442      -1.320439       2.248854                    0.993911       3.899741      11.536935       0.437606       1.332744      -0.697173      -0.031892       0.035140       0.012936       0.049186      -0.014328      -0.000729       0.006254      -0.005977      -0.032134      -0.013975      -0.006921       0.020896              2.008384       2.084894      -0.449154      -0.084326       2.073952       0.142406       1.866306          -0.000000
           30              H      -2.967926       7.870844       3.779133       0.098315       0.972313 0.66881202E+01  0.63522357E+02                                 1.690053                            1.561780      -1.025060       2.395604                    0.996832       3.616675      10.346791       0.471538       1.367624      -0.689144       0.015502      -0.006203      -0.044206       0.047254      -0.012256      -0.002922       0.001521       0.007467       0.034357      -0.018547       0.005353       0.013193              1.757393       1.456916      -0.070573      -0.274406       1.394662       0.232210       2.420602          -0.000003
           31              H      -2.047436       6.649192       5.468206       0.129468       0.972894 0.69947848E+01  0.65847251E+02                                 1.578682                            1.516417      -0.725514       2.547022                    0.999859       3.139279       8.373184       0.527775       1.232805      -0.721614       0.026465      -0.027508      -0.003748       0.038356      -0.016736      -0.001686      -0.002525      -0.004452       0.019354      -0.020429       0.006683       0.013746              1.581886       1.678158      -0.379119      -0.133784       1.666074       0.144836       1.401425           0.000001
           32              H      -2.670856       7.081589       7.659073       0.132474       0.956456 0.67573971E+01  0.64367940E+02                                 1.677666                            1.577308      -1.097799       2.377096                    0.996699       3.498460      10.034436       0.465727       1.380654      -0.687277       0.018092      -0.021499       0.030542       0.041501      -0.009351       0.001921      -0.000890       0.004472       0.000415      -0.009709      -0.000268       0.009978              1.716605       1.525535      -0.210687       0.259123       1.596331      -0.383973       2.027950          -0.000003
           33              H       0.582084       4.589661      12.703891       0.109263       0.958661 0.69599117E+01  0.67045762E+02                                 1.699058                            1.614330      -1.217268       2.310755                    0.994808       3.700723      10.809380       0.452821       1.404146      -0.681755      -0.043741       0.005604      -0.017016       0.047268      -0.002373       0.006079      -0.000847       0.010670      -0.023025      -0.009640      -0.001980       0.011620              1.720140       2.236733      -0.107426       0.296561       1.469606       0.005219       1.454082          -0.000003
           34              H       3.612996       5.907691      14.778270       0.080751       1.196580 0.86465034E+01  0.87277599E+02                                 1.914443                            1.756100      -1.174840       2.309384                    0.994554       3.853009      11.240823       0.453685       1.337486      -0.695303       0.027764       0.027251       0.023149       0.045269      -0.000418       0.012377       0.007481       0.010848      -0.004619      -0.014763      -0.001399       0.016161              1.982217       1.691751       0.382454       0.294683       2.314398       0.624643       1.940501           0.000001
           35              H       4.894554       4.119929      14.135347       0.134003       1.007800 0.72482939E+01  0.69364169E+02                                 1.659880                            1.576613      -0.916226       2.459705                    0.998982       3.292686       9.075339       0.497692       1.286015      -0.708674       0.040209      -0.001157       0.005958       0.040665      -0.004274       0.011369       0.009343       0.004492      -0.019344      -0.018646       0.006114       0.012532              1.679786       2.210687      -0.072622       0.210567       1.400321      -0.016474       1.428349          -0.000002
           36              H       3.930066       2.464143      12.849500       0.119925       0.881656 0.62602873E+01  0.58794222E+02                                 1.612967                            1.535885      -1.098731       2.367468                    0.996199       3.617340      10.469887       0.461542       1.413039      -0.679936       0.022807      -0.030233      -0.011568       0.039598      -0.007602       0.002739       0.002896      -0.002382      -0.012187      -0.008911      -0.000829       0.009740              1.640328       1.591624      -0.341195      -0.089066       1.948537       0.179266       1.380822          -0.000001
           37              H       0.885410       7.454944      17.482131       0.097957       1.287172 0.10205170E+02  0.10717578E+03                                 1.999789                            1.904442      -1.320439       2.248855                    0.993911       3.899741      11.536935       0.437606       1.332744      -0.697173       0.031892      -0.035140       0.012936       0.049186      -0.014328       0.000729      -0.006254      -0.005977      -0.032134      -0.013975      -0.006921       0.020896              2.008384       2.084894      -0.449154       0.084326       2.073951      -0.142406       1.866306           0.000000
           38              H       3.147909       0.811830      14.979883       0.098315       0.972313 0.66881195E+01  0.63522349E+02                                 1.690053                            1.561780      -1.025060       2.395603                    0.996832       3.616675      10.346792       0.471538       1.367624      -0.689144      -0.015502       0.006203      -0.044206       0.047254      -0.012256       0.002922      -0.001521       0.007467       0.034356      -0.018547       0.005353       0.013193              1.757393       1.456916      -0.070573       0.274406       1.394662      -0.232210       2.420602          -0.000003
           39              H       2.227419       2.033482      16.668956       0.129468       0.972893 0.69947798E+01  0.65847191E+02                                 1.578681                            1.516416      -0.725513       2.547022                    0.999859       3.139278       8.373180       0.527775       1.232804      -0.721614      -0.026465       0.027508      -0.003748       0.038356      -0.016736       0.001686       0.002525      -0.004452       0.019354      -0.020429       0.006683       0.013746              1.581885       1.678158      -0.379119       0.133783       1.666073      -0.144836       1.401424           0.000001
           40              H       2.850839       1.601085      18.859823       0.132474       0.956457 0.67574012E+01  0.64367988E+02                                 1.677666                            1.577308      -1.097800       2.377095                    0.996699       3.498461      10.034439       0.465727       1.380654      -0.687277      -0.018092       0.021499       0.030542       0.041501      -0.009351      -0.001921       0.000890       0.004472       0.000415      -0.009709      -0.000268       0.009978              1.716606       1.525535      -0.210687      -0.259123       1.596332       0.383973       2.027951          -0.000003
           41              C       6.735698       3.349776      20.954363      -0.061764      32.898966 0.44487179E+03  0.10434597E+05                                 8.828110                            6.973794       0.173440       2.063301                    0.999420      27.183921      76.024943       0.636987       0.409954      -1.077042       0.024437       0.018843      -0.008899       0.032116      -0.009111       0.011990       0.018751       0.009323      -0.016290      -0.028754       0.012916       0.015838              9.865471      10.115779       0.904357      -2.365917      12.356163      -3.584091       7.124472           0.000001
           42              C       6.053551       4.479392      20.589219       0.047532      26.649354 0.36556778E+03  0.82961036E+04                                 7.982034                            6.569799       0.016620       2.016018                    0.999133      27.192154      78.836519       0.609582       0.442759      -1.039662       0.028965       0.034053      -0.020406       0.049143       0.028068       0.005819       0.049156       0.033938       0.033900      -0.063053       0.006231       0.056823              8.565920       8.466241      -0.390440      -1.468047      10.689119      -3.041330       6.542399          -0.000002
           43              C      -1.362260       5.266042      19.384018       0.073934      25.336313 0.35010262E+03  0.78590509E+04                                 7.708262                            6.394316       0.057400       2.030207                    0.999118      26.854374      77.411896       0.623028       0.437949      -1.042597      -0.025165       0.004984       0.046233       0.052873       0.042436      -0.007340       0.017108       0.007709       0.066310      -0.057563       0.022187       0.035377              8.151725       8.707350      -0.715918      -1.224369       9.484719      -2.670041       6.263105          -0.000001
           44              C      -0.593426       4.188522      19.742442      -0.101572      27.793195 0.40025448E+03  0.92427487E+04                                 8.051291                            6.752124       0.079901       2.024687                    0.999003      28.148952      80.922027       0.620962       0.427146      -1.054565       0.008419       0.009004       0.047833       0.049396       0.005255       0.001451       0.001703       0.003345      -0.015490      -0.005609      -0.002836       0.008445              8.476970       9.352516      -0.614659      -1.096802       9.859472      -2.411737       6.218922          -0.000000
           45              C      -1.164927       3.217799      20.517534      -0.045026      28.255775 0.41358185E+03  0.96558461E+04                                 8.265075                            6.962042       0.008772       2.001928                    0.999115      28.224330      82.329359       0.596945       0.439484      -1.044177       0.003235       0.026473       0.015055       0.030626       0.004907       0.029709       0.028654      -0.007486       0.027506      -0.037150      -0.009169       0.046320              8.738334       9.890477       0.265316      -1.993623       9.764212      -2.348591       6.560314          -0.000003
           46              C       6.059502       2.257495      21.756337       0.641619      20.766441 0.23871381E+03  0.49199665E+04                                 7.051864                            5.567389      -0.174045       2.006791                    0.999131      22.377640      63.933152       0.610330       0.486919      -1.004891      -0.025933      -0.042863       0.042435       0.065654      -0.001181       0.066997       0.039673       0.039390       0.192422      -0.075911      -0.034263       0.110174              7.836162       8.140427       0.026843      -2.016774       9.722931      -1.489824       5.645129          -0.000002
           47              C       8.771311       0.126767      15.197178      -0.061837      36.358362 0.46293871E+03  0.11004733E+05                                 9.572464                            7.205577       0.051458       2.024577                    0.999364      27.672068      78.789847       0.612639       0.420577      -1.066502      -0.016838       0.019452       0.017936       0.031362       0.001803       0.012586      -0.010872       0.000572      -0.039550      -0.023087       0.008302       0.014785             11.164742       8.254551      -2.808821      -1.958011       7.582598       0.692259      17.657075          -0.000001
           48              C       4.861543       8.122642      16.279170       0.023685      29.152714 0.38216545E+03  0.87981400E+04                                 8.473679                            6.703304      -0.178686       1.932753                    0.999506      28.488394      84.077861       0.603405       0.440918      -1.037367      -0.021200       0.015621       0.032024       0.041461       0.022018      -0.020042       0.032359       0.001548      -0.164393      -0.072989       0.022685       0.050304              9.459487       6.900712      -1.987302      -0.412231       6.558316      -0.118136      14.919433           0.000006
           49              C       8.016516       0.638177      17.748708       0.092343      25.108418 0.34002613E+03  0.75597135E+04                                 7.649525                            6.306112       0.196842       2.089579                    0.999217      25.994045      74.007121       0.628161       0.438573      -1.044655       0.026965      -0.038249      -0.022412       0.051888       0.036129      -0.012366       0.018840       0.019049      -0.015102      -0.046914       0.006958       0.039956              8.200976       7.108813      -2.592201      -0.537014       6.513335       0.065334      10.980780           0.000002
           50              C       7.455031       1.371862      16.742881      -0.128166      28.412991 0.40323233E+03  0.93003446E+04                                 8.059147                            6.704231       0.291956       2.082937                    0.999660      28.298505      80.496304       0.635314       0.417998      -1.063530      -0.000605      -0.007570      -0.022433       0.023683      -0.016910      -0.000791      -0.014470      -0.001186      -0.016398      -0.022082      -0.001329       0.023411              8.578144       7.032221      -2.318475      -0.784823       6.624789       0.056439      12.077421           0.000004
           51              C       7.827181       1.118328      15.445834      -0.046105      29.571969 0.41356577E+03  0.96539068E+04                                 8.492070                            6.943809      -0.070879       1.971512                    0.999193      28.429516      82.879930       0.600158       0.437202      -1.045696       0.003165      -0.005344       0.013845       0.015175       0.018002       0.003926      -0.008954       0.013150      -0.072324      -0.028473      -0.002816       0.031288              9.160519       7.571726      -2.626618      -1.321995       7.085890       0.249493      12.823940          -0.000002
           52              C       4.842753       8.459529      13.823966       0.627589      21.274879 0.23637774E+03  0.48687855E+04                                 7.218515                            5.557843      -0.191952       2.000805                    0.999180      22.530938      64.738083       0.606813       0.490046      -1.001444       0.013060      -0.008096      -0.052606       0.054804       0.069609       0.016064      -0.004783      -0.058021      -0.227142      -0.081657      -0.031742       0.113399              8.227426       6.978166      -1.777469      -0.838292       5.627713       0.042736      12.076398          -0.000004
           53              C      -4.304276       8.502943      21.664491       0.501987      22.576235 0.27565971E+03  0.58800074E+04                                 7.377361                            5.930024      -0.142558       1.995208                    0.999185      24.010167      69.417272       0.600248       0.478378      -1.010984       0.019240      -0.034680      -0.125877       0.131977      -0.094528       0.035210      -0.048848      -0.079783      -0.170742      -0.076586      -0.072084       0.148670              8.147533       9.049309       2.371694      -0.553439       6.708403       1.231146       8.684886          -0.000001
           54              C       2.440475       4.407325       0.781812       0.499144      23.384863 0.28196147E+03  0.60276571E+04                                 7.446198                            5.954291      -0.077403       2.014364                    0.999213      23.912761      68.435233       0.607639       0.471522      -1.018149       0.011288       0.015429       0.141965       0.143246       0.004260      -0.014777       0.001425       0.233798      -0.235044      -0.080380      -0.076694       0.157074              8.191864       4.978535      -0.274836       0.430920      12.222590       0.308218       7.374465          -0.000004
           55              C       2.649285       5.332898       9.753613      -0.061764      32.898968 0.44487183E+03  0.10434598E+05                                 8.828110                            6.973794       0.173441       2.063301                    0.999420      27.183922      76.024939       0.636987       0.409953      -1.077042      -0.024437      -0.018843      -0.008899       0.032116      -0.009111      -0.011990      -0.018751       0.009323      -0.016291      -0.028754       0.012916       0.015838              9.865470      10.115778       0.904357       2.365917      12.356162       3.584090       7.124471           0.000000
           56              C       3.331432       4.203282       9.388469       0.047532      26.649346 0.36556763E+03  0.82960993E+04                                 7.982032                            6.569797       0.016621       2.016018                    0.999133      27.192148      78.836493       0.609582       0.442759      -1.039662      -0.028965      -0.034053      -0.020407       0.049143       0.028068      -0.005819      -0.049156       0.033938       0.033900      -0.063053       0.006231       0.056823              8.565918       8.466240      -0.390440       1.468047      10.689116       3.041329       6.542397          -0.000002
           57              C       1.542243       3.416632       8.183268       0.073934      25.336315 0.35010266E+03  0.78590522E+04                                 7.708263                            6.394316       0.057400       2.030207                    0.999118      26.854376      77.411907       0.623028       0.437950      -1.042597       0.025165      -0.004984       0.046233       0.052873       0.042436       0.007340      -0.017108       0.007709       0.066310      -0.057563       0.022187       0.035377              8.151725       8.707351      -0.715918       1.224370       9.484720       2.670041       6.263105          -0.000001
           58              C       0.773409       4.494152       8.541692      -0.101572      27.793190 0.40025441E+03  0.92427465E+04                                 8.051291                            6.752124       0.079901       2.024688                    0.999003      28.148945      80.922005       0.620962       0.427146      -1.054565      -0.008419      -0.009004       0.047833       0.049395       0.005255      -0.001451      -0.001703       0.003345      -0.015490      -0.005609      -0.002836       0.008445              8.476970       9.352515      -0.614658       1.096805       9.859471       2.411737       6.218923          -0.000001
           59              C       1.344910       5.464875       9.316784      -0.045026      28.255774 0.41358182E+03  0.96558451E+04                                 8.265075                            6.962042       0.008772       2.001928                    0.999115      28.224329      82.329355       0.596945       0.439484      -1.044177      -0.003235      -0.026473       0.015055       0.030626       0.004907      -0.029709      -0.028655      -0.007486       0.027506      -0.037150      -0.009169       0.046320              8.738334       9.890477       0.265316       1.993623       9.764212       2.348591       6.560314          -0.000004
           60              C       3.325481       6.425179      10.555587       0.641619      20.766440 0.23871379E+03  0.49199661E+04                                 7.051864                            5.567389      -0.174045       2.006791                    0.999131      22.377639      63.933150       0.610330       0.486919      -1.004891       0.025933       0.042863       0.042435       0.065654      -0.001181      -0.066997      -0.039673       0.039390       0.192422      -0.075911      -0.034263       0.110174              7.836162       8.140427       0.026843       2.016774       9.722931       1.489824       5.645129          -0.000002
           61              C       0.613672       8.555907       3.996428      -0.061837      36.358372 0.46293885E+03  0.11004738E+05                                 9.572466                            7.205578       0.051458       2.024576                    0.999364      27.672073      78.789869       0.612639       0.420577      -1.066502       0.016838      -0.019452       0.017936       0.031362       0.001803      -0.012586       0.010872       0.000572      -0.039550      -0.023087       0.008302       0.014785             11.164744       8.254553      -2.808822       1.958011       7.582600      -0.692259      17.657080          -0.000001
           62              C       4.523440       0.560032       5.078420       0.023685      29.152710 0.38216536E+03  0.87981375E+04                                 8.473679                            6.703304      -0.178686       1.932752                    0.999506      28.488392      84.077858       0.603405       0.440918      -1.037367       0.021200      -0.015620       0.032024       0.041461       0.022018       0.020042      -0.032359       0.001548      -0.164393      -0.072989       0.022685       0.050304              9.459487       6.900712      -1.987302       0.412231       6.558316       0.118136      14.919433           0.000006
           63              C       1.368467       8.044497       6.547958       0.092343      25.108415 0.34002608E+03  0.75597120E+04                                 7.649525                            6.306111       0.196841       2.089579                    0.999217      25.994043      74.007112       0.628161       0.438573      -1.044655      -0.026965       0.038249      -0.022412       0.051888       0.036129       0.012366      -0.018841       0.019048      -0.015102      -0.046914       0.006958       0.039956              8.200976       7.108812      -2.592201       0.537014       6.513335      -0.065334      10.980780           0.000001
           64              C       1.929952       7.310812       5.542131      -0.128166      28.412988 0.40323227E+03  0.93003428E+04                                 8.059147                            6.704230       0.291955       2.082937                    0.999660      28.298503      80.496295       0.635314       0.417998      -1.063531       0.000606       0.007570      -0.022433       0.023683      -0.016910       0.000791       0.014470      -0.001186      -0.016398      -0.022082      -0.001329       0.023411              8.578143       7.032221      -2.318475       0.784823       6.624788      -0.056439      12.077420           0.000004
           65              C       1.557802       7.564346       4.245084      -0.046105      29.571977 0.41356593E+03  0.96539114E+04                                 8.492072                            6.943810      -0.070879       1.971512                    0.999193      28.429521      82.879950       0.600158       0.437202      -1.045696      -0.003164       0.005344       0.013845       0.015174       0.018002      -0.003926       0.008954       0.013150      -0.072324      -0.028473      -0.002816       0.031288              9.160521       7.571728      -2.626618       1.321996       7.085891      -0.249493      12.823942          -0.000002
           66              C       4.542230       0.223145       2.623216       0.627589      21.274878 0.23637772E+03  0.48687850E+04                                 7.218515                            5.557843      -0.191953       2.000805                    0.999180      22.530938      64.738085       0.606813       0.490046      -1.001444      -0.013060       0.008096      -0.052606       0.054804       0.069609      -0.016064       0.004783      -0.058021      -0.227142      -0.081657      -0.031742       0.113399              8.227426       6.978166      -1.777469       0.838292       5.627713      -0.042736      12.076398          -0.000004
           67              C       4.484259       0.179731      10.463741       0.501987      22.576235 0.27565971E+03  0.58800073E+04                                 7.377361                            5.930024      -0.142558       1.995208                    0.999185      24.010167      69.417273       0.600248       0.478378      -1.010984      -0.019240       0.034681      -0.125877       0.131977      -0.094528      -0.035210       0.048848      -0.079783      -0.170742      -0.076586      -0.072084       0.148670              8.147533       9.049309       2.371694       0.553438       6.708403      -1.231146       8.684886          -0.000001
           68              C       6.944508       4.275349      11.982562       0.499144      23.384861 0.28196143E+03  0.60276561E+04                                 7.446197                            5.954290      -0.077402       2.014364                    0.999213      23.912758      68.435218       0.607639       0.471522      -1.018150      -0.011288      -0.015429       0.141965       0.143246       0.004260       0.014777      -0.001425       0.233798      -0.235044      -0.080380      -0.076694       0.157074              8.191862       4.978534      -0.274836      -0.430920      12.222588      -0.308218       7.374465          -0.000004
           69              C      -1.953215       5.332898       1.447137      -0.061764      32.898970 0.44487185E+03  0.10434599E+05                                 8.828111                            6.973795       0.173441       2.063301                    0.999420      27.183923      76.024948       0.636987       0.409954      -1.077042      -0.024437      -0.018843       0.008899       0.032116      -0.009111       0.011990       0.018751       0.009323      -0.016291      -0.028754       0.012916       0.015838              9.865472      10.115780       0.904358      -2.365917      12.356164      -3.584091       7.124472           0.000000
           70              C      -1.271068       4.203282       1.812281       0.047533      26.649348 0.36556766E+03  0.82961002E+04                                 7.982032                            6.569797       0.016621       2.016018                    0.999133      27.192150      78.836501       0.609582       0.442759      -1.039662      -0.028965      -0.034054       0.020406       0.049143       0.028068       0.005819       0.049156       0.033939       0.033900      -0.063053       0.006231       0.056823              8.565918       8.466240      -0.390440      -1.468047      10.689117      -3.041330       6.542397          -0.000002
           71              C       6.144743       3.416632       3.017482       0.073934      25.336309 0.35010257E+03  0.78590494E+04                                 7.708261                            6.394315       0.057400       2.030207                    0.999118      26.854372      77.411887       0.623028       0.437949      -1.042597       0.025165      -0.004984      -0.046233       0.052873       0.042436      -0.007340       0.017108       0.007709       0.066310      -0.057563       0.022187       0.035377              8.151724       8.707349      -0.715918      -1.224369       9.484718      -2.670040       6.263104          -0.000001
           72              C       5.375909       4.494152       2.659058      -0.101572      27.793197 0.40025453E+03  0.92427502E+04                                 8.051292                            6.752125       0.079900       2.024687                    0.999003      28.148950      80.922022       0.620962       0.427146      -1.054565      -0.008419      -0.009004      -0.047833       0.049396       0.005255       0.001451       0.001703       0.003345      -0.015489      -0.005609      -0.002836       0.008445              8.476971       9.352516      -0.614658      -1.096805       9.859472      -2.411737       6.218924          -0.000001
           73              C       5.947410       5.464875       1.883966      -0.045026      28.255778 0.41358188E+03  0.96558469E+04                                 8.265076                            6.962043       0.008772       2.001928                    0.999115      28.224332      82.329367       0.596945       0.439484      -1.044177      -0.003235      -0.026473      -0.015055       0.030626       0.004907       0.029709       0.028654      -0.007486       0.027506      -0.037150      -0.009169       0.046319              8.738335       9.890478       0.265316      -1.993623       9.764213      -2.348592       6.560315          -0.000003
           74              C      -1.277019       6.425179       0.645163       0.641619      20.766445 0.23871386E+03  0.49199679E+04                                 7.051865                            5.567390      -0.174045       2.006790                    0.999131      22.377644      63.933169       0.610330       0.486919      -1.004891       0.025933       0.042863      -0.042435       0.065654      -0.001181       0.066997       0.039673       0.039390       0.192422      -0.075911      -0.034263       0.110174              7.836164       8.140429       0.026843      -2.016774       9.722933      -1.489824       5.645130          -0.000002
           75              C      -3.988828       8.555907       7.204322      -0.061837      36.358363 0.46293872E+03  0.11004734E+05                                 9.572464                            7.205577       0.051458       2.024577                    0.999364      27.672068      78.789848       0.612639       0.420577      -1.066502       0.016838      -0.019452      -0.017936       0.031362       0.001803       0.012586      -0.010872       0.000571      -0.039550      -0.023088       0.008302       0.014785             11.164742       8.254551      -2.808821      -1.958011       7.582599       0.692259      17.657076          -0.000001
           76              C      -0.079060       0.560032       6.122330       0.023684      29.152713 0.38216542E+03  0.87981393E+04                                 8.473680                            6.703304      -0.178686       1.932752                    0.999506      28.488394      84.077865       0.603405       0.440918      -1.037367       0.021200      -0.015621      -0.032024       0.041461       0.022018      -0.020042       0.032359       0.001548      -0.164393      -0.072989       0.022685       0.050304              9.459488       6.900713      -1.987302      -0.412231       6.558317      -0.118135      14.919434           0.000006
           77              C      -3.234033       8.044497       4.652792       0.092343      25.108421 0.34002618E+03  0.75597148E+04                                 7.649526                            6.306112       0.196842       2.089579                    0.999217      25.994047      74.007129       0.628161       0.438573      -1.044655      -0.026965       0.038249       0.022412       0.051888       0.036129      -0.012366       0.018840       0.019048      -0.015102      -0.046914       0.006958       0.039956              8.200977       7.108814      -2.592202      -0.537014       6.513336       0.065334      10.980781           0.000002
           78              C      -2.672548       7.310812       5.658619      -0.128166      28.412998 0.40323246E+03  0.93003485E+04                                 8.059149                            6.704233       0.291955       2.082937                    0.999660      28.298510      80.496326       0.635314       0.417998      -1.063530       0.000605       0.007570       0.022433       0.023683      -0.016910      -0.000791      -0.014470      -0.001186      -0.016399      -0.022082      -0.001329       0.023411              8.578146       7.032223      -2.318476      -0.784824       6.624790       0.056439      12.077423           0.000004
           79              C      -3.044698       7.564346       6.955666      -0.046105      29.571961 0.41356564E+03  0.96539029E+04                                 8.492069                            6.943808      -0.070878       1.971512                    0.999193      28.429510      82.879905       0.600158       0.437202      -1.045696      -0.003165       0.005344      -0.013845       0.015175       0.018002       0.003926      -0.008954       0.013150      -0.072324      -0.028473      -0.002816       0.031288              9.160517       7.571725      -2.626617      -1.321995       7.085889       0.249493      12.823937          -0.000002
           80              C      -0.060270       0.223145       8.577534       0.627589      21.274876 0.23637771E+03  0.48687846E+04                                 7.218514                            5.557842      -0.191952       2.000806                    0.999180      22.530936      64.738075       0.606813       0.490046      -1.001444      -0.013060       0.008096       0.052606       0.054804       0.069609       0.016064      -0.004783      -0.058021      -0.227142      -0.081657      -0.031742       0.113399              8.227425       6.978166      -1.777468      -0.838292       5.627713       0.042736      12.076397          -0.000004
           81              C      -0.118241       0.179731       0.737009       0.501987      22.576240 0.27565979E+03  0.58800095E+04                                 7.377362                            5.930025      -0.142557       1.995208                    0.999185      24.010171      69.417287       0.600248       0.478378      -1.010984      -0.019240       0.034681       0.125877       0.131977      -0.094528       0.035210      -0.048848      -0.079783      -0.170742      -0.076586      -0.072084       0.148670              8.147534       9.049311       2.371694      -0.553439       6.708404       1.231146       8.684887          -0.000001
           82              C       2.342008       4.275349      21.619688       0.499145      23.384858 0.28196139E+03  0.60276550E+04                                 7.446196                            5.954289      -0.077402       2.014364                    0.999213      23.912756      68.435210       0.607639       0.471521      -1.018150      -0.011288      -0.015429      -0.141965       0.143246       0.004260      -0.014777       0.001425       0.233797      -0.235044      -0.080380      -0.076694       0.157074              8.191861       4.978534      -0.274836       0.430920      12.222586       0.308218       7.374464          -0.000004
           83              C       2.133198       3.349776      12.647887      -0.061764      32.898974 0.44487191E+03  0.10434600E+05                                 8.828111                            6.973795       0.173440       2.063301                    0.999420      27.183925      76.024952       0.636987       0.409954      -1.077042       0.024437       0.018843       0.008899       0.032116      -0.009111      -0.011990      -0.018751       0.009323      -0.016291      -0.028754       0.012916       0.015838              9.865472      10.115780       0.904358       2.365917      12.356164       3.584091       7.124472           0.000001
           84              C       1.451051       4.479392      13.013031       0.047533      26.649351 0.36556770E+03  0.82961012E+04                                 7.982032                            6.569797       0.016621       2.016018                    0.999133      27.192152      78.836504       0.609583       0.442759      -1.039662       0.028965       0.034054       0.020407       0.049143       0.028068      -0.005819      -0.049156       0.033939       0.033900      -0.063053       0.006231       0.056823              8.565918       8.466240      -0.390440       1.468047      10.689116       3.041330       6.542397          -0.000002
           85              C       3.240240       5.266042      14.218232       0.073933      25.336317 0.35010269E+03  0.78590531E+04                                 7.708263                            6.394317       0.057399       2.030206                    0.999118      26.854378      77.411916       0.623028       0.437950      -1.042597      -0.025165       0.004984      -0.046233       0.052873       0.042436       0.007340      -0.017108       0.007709       0.066310      -0.057563       0.022187       0.035377              8.151726       8.707352      -0.715918       1.224370       9.484721       2.670041       6.263106          -0.000001
           86              C       4.009074       4.188522      13.859808      -0.101572      27.793198 0.40025453E+03  0.92427501E+04                                 8.051292                            6.752125       0.079900       2.024687                    0.999003      28.148951      80.922025       0.620962       0.427146      -1.054565       0.008419       0.009004      -0.047833       0.049396       0.005255      -0.001451      -0.001703       0.003344      -0.015490      -0.005609      -0.002836       0.008445              8.476971       9.352516      -0.614658       1.096805       9.859473       2.411737       6.218924          -0.000000
           87              C       3.437573       3.217799      13.084716      -0.045026      28.255774 0.41358182E+03  0.96558453E+04                                 8.265075                            6.962042       0.008772       2.001928                    0.999115      28.224329      82.329357       0.596945       0.439484      -1.044177       0.003235       0.026473      -0.015055       0.030626       0.004907      -0.029709      -0.028654      -0.007486       0.027506      -0.037150      -0.009169       0.046320              8.738335       9.890477       0.265316       1.993623       9.764213       2.348591       6.560314          -0.000004
           88              C       1.457002       2.257495      11.845913       0.641619      20.766442 0.23871382E+03  0.49199669E+04                                 7.051865                            5.567389      -0.174046       2.006790                    0.999131      22.377642      63.933165       0.610330       0.486919      -1.004891      -0.025933      -0.042863      -0.042435       0.065654      -0.001181      -0.066997      -0.039673       0.039390       0.192422      -0.075911      -0.034263       0.110174              7.836164       8.140429       0.026843       2.016774       9.722933       1.489824       5.645130          -0.000002
           89              C       4.168811       0.126767      18.405072      -0.061837      36.358362 0.46293869E+03  0.11004733E+05                                 9.572464                            7.205577       0.051458       2.024577                    0.999364      27.672068      78.789849       0.612639       0.420577      -1.066502      -0.016838       0.019452      -0.017936       0.031362       0.001803      -0.012586       0.010872       0.000571      -0.039550      -0.023087       0.008302       0.014785             11.164742       8.254551      -2.808821       1.958011       7.582599      -0.692259      17.657076          -0.000001
           90              C       0.259043       8.122642      17.323080       0.023684      29.152732 0.38216572E+03  0.87981481E+04                                 8.473684                            6.703307      -0.178687       1.932752                    0.999506      28.488407      84.077919       0.603405       0.440918      -1.037366      -0.021200       0.015621      -0.032024       0.041461       0.022018       0.020042      -0.032359       0.001547      -0.164393      -0.072989       0.022685       0.050304              9.459493       6.900716      -1.987303       0.412231       6.558319       0.118136      14.919443           0.000006
           91              C       3.414016       0.638177      15.853542       0.092343      25.108418 0.34002613E+03  0.75597134E+04                                 7.649525                            6.306112       0.196841       2.089579                    0.999217      25.994045      74.007123       0.628161       0.438573      -1.044655       0.026965      -0.038249       0.022412       0.051888       0.036129       0.012366      -0.018840       0.019048      -0.015102      -0.046914       0.006958       0.039956              8.200976       7.108813      -2.592201       0.537014       6.513335      -0.065334      10.980781           0.000002
           92              C       2.852531       1.371862      16.859369      -0.128166      28.413003 0.40323257E+03  0.93003516E+04                                 8.059150                            6.704234       0.291954       2.082937                    0.999660      28.298513      80.496340       0.635314       0.417998      -1.063530      -0.000605      -0.007570       0.022433       0.023683      -0.016910       0.000791       0.014470      -0.001186      -0.016399      -0.022082      -0.001329       0.023411              8.578147       7.032224      -2.318475       0.784824       6.624791      -0.056439      12.077426           0.000004
           93              C       3.224681       1.118328      18.156416      -0.046105      29.571966 0.41356573E+03  0.96539056E+04                                 8.492071                            6.943809      -0.070880       1.971512                    0.999193      28.429514      82.879927       0.600158       0.437202      -1.045696       0.003165      -0.005344      -0.013845       0.015175       0.018002      -0.003926       0.008954       0.013150      -0.072324      -0.028473      -0.002816       0.031288              9.160519       7.571727      -2.626618       1.321995       7.085890      -0.249493      12.823940          -0.000002
           94              C       0.240253       8.459529      19.778284       0.627589      21.274877 0.23637772E+03  0.48687849E+04                                 7.218515                            5.557842      -0.191952       2.000805                    0.999180      22.530937      64.738078       0.606813       0.490046      -1.001444       0.013060      -0.008096       0.052606       0.054804       0.069609      -0.016064       0.004783      -0.058021      -0.227142      -0.081657      -0.031742       0.113399              8.227425       6.978166      -1.777468       0.838292       5.627713      -0.042736      12.076397          -0.000004
           95              C       0.298224       8.502943      11.937759       0.501987      22.576239 0.27565976E+03  0.58800088E+04                                 7.377362                            5.930025      -0.142558       1.995208                    0.999185      24.010170      69.417285       0.600248       0.478378      -1.010984       0.019240      -0.034681       0.125877       0.131977      -0.094528      -0.035210       0.048847      -0.079783      -0.170742      -0.076586      -0.072084       0.148670              8.147534       9.049311       2.371694       0.553439       6.708404      -1.231146       8.684887          -0.000001
           96              C      -2.162025       4.407325      10.418938       0.499145      23.384862 0.28196144E+03  0.60276563E+04                                 7.446197                            5.954290      -0.077402       2.014364                    0.999213      23.912759      68.435222       0.607639       0.471521      -1.018150       0.011288       0.015429      -0.141965       0.143246       0.004260       0.014777      -0.001425       0.233797      -0.235044      -0.080380      -0.076694       0.157074              8.191862       4.978534      -0.274836      -0.430920      12.222588      -0.308218       7.374464          -0.000004
           97              N      -2.626667       5.438827      19.800686      -0.180694      33.326153 0.49894121E+03  0.11931420E+05                                 8.599983                            7.206440       0.099102       2.058244                    0.999318      27.432752      75.141476       0.656206       0.390322      -1.100556       0.062239      -0.088773       0.061395       0.124594       0.027655      -0.041591       0.000674       0.044025      -0.046994      -0.047916      -0.014011       0.061927              9.179029       9.968533      -0.278358      -1.689635      10.222081      -3.134218       7.346473          -0.000001
           98              N       4.507146       8.366625      17.544855      -0.174660      35.277977 0.49302487E+03  0.11761807E+05                                 8.958338                            7.170666       0.075549       2.051608                    0.999448      27.335705      74.931284       0.656477       0.391094      -1.099360      -0.052977       0.063304      -0.084508       0.118134      -0.005588      -0.037416       0.037415       0.011091       0.036851      -0.047914      -0.011443       0.059357              9.971420       8.300791      -3.008550      -0.959360       7.546959       0.283746      14.066510           0.000002
           99              N       2.806650       3.243847       8.599936      -0.180694      33.326151 0.49894119E+03  0.11931420E+05                                 8.599984                            7.206440       0.099102       2.058244                    0.999318      27.432751      75.141476       0.656205       0.390322      -1.100556      -0.062239       0.088773       0.061395       0.124594       0.027655       0.041591      -0.000674       0.044025      -0.046994      -0.047916      -0.014011       0.061927              9.179029       9.968534      -0.278358       1.689636      10.222081       3.134218       7.346474          -0.000001
          100              N       4.877837       0.316049       6.344105      -0.174660      35.277972 0.49302479E+03  0.11761804E+05                                 8.958338                            7.170665       0.075549       2.051608                    0.999448      27.335702      74.931274       0.656477       0.391094      -1.099360       0.052978      -0.063304      -0.084508       0.118134      -0.005588       0.037416      -0.037415       0.011091       0.036851      -0.047914      -0.011443       0.059357              9.971420       8.300790      -3.008550       0.959360       7.546959      -0.283746      14.066510           0.000002
          101              N       7.409150       3.243847       2.600814      -0.180694      33.326159 0.49894133E+03  0.11931424E+05                                 8.599985                            7.206441       0.099101       2.058244                    0.999318      27.432755      75.141491       0.656205       0.390322      -1.100556      -0.062239       0.088773      -0.061395       0.124594       0.027655      -0.041591       0.000674       0.044025      -0.046994      -0.047916      -0.014011       0.061927              9.179031       9.968535      -0.278359      -1.689636      10.222083      -3.134219       7.346475          -0.000001
          102              N       0.275337       0.316049       4.856645      -0.174660      35.277962 0.49302461E+03  0.11761799E+05                                 8.958336                            7.170664       0.075549       2.051608                    0.999448      27.335697      74.931255       0.656477       0.391094      -1.099360       0.052977      -0.063304       0.084508       0.118134      -0.005588      -0.037416       0.037414       0.011092       0.036850      -0.047914      -0.011443       0.059357              9.971417       8.300788      -3.008549      -0.959360       7.546958       0.283747      14.066506           0.000002
          103              N       1.975833       5.438827      13.801564      -0.180694      33.326159 0.49894132E+03  0.11931424E+05                                 8.599985                            7.206441       0.099101       2.058243                    0.999318      27.432755      75.141491       0.656205       0.390322      -1.100556       0.062239      -0.088773      -0.061395       0.124594       0.027655       0.041591      -0.000674       0.044025      -0.046994      -0.047916      -0.014011       0.061927              9.179031       9.968535      -0.278359       1.689636      10.222083       3.134219       7.346475          -0.000001
          104              N      -0.095354       8.366625      16.057395      -0.174659      35.277965 0.49302466E+03  0.11761800E+05                                 8.958336                            7.170664       0.075549       2.051608                    0.999448      27.335699      74.931261       0.656477       0.391094      -1.099360      -0.052978       0.063304       0.084508       0.118134      -0.005588       0.037416      -0.037414       0.011091       0.036850      -0.047914      -0.011443       0.059357              9.971417       8.300788      -3.008549       0.959360       7.546958      -0.283747      14.066507           0.000002
          105              O       4.951348       2.530131      22.295541      -0.663465      43.708592 0.74675327E+03  0.19488519E+05                                 9.870541                            8.566971       0.030810       2.031008                    0.994532      29.972353      82.089946       0.636789       0.368560      -1.131524       0.052557       0.029770      -0.000412       0.060404      -0.028466       0.015295       0.040492       0.094353       0.122576      -0.089769       0.034038       0.055731             10.672767      15.671389       0.036399      -3.462021       8.365370       0.353178       7.981544          -0.000005
          106              O       6.653965       1.160874      21.790387      -0.657079      45.386814 0.74508675E+03  0.19457349E+05                                10.165471                            8.587336      -0.011707       2.017538                    0.995616      29.970738      82.431867       0.631958       0.371143      -1.128204       0.008546       0.063409       0.008890       0.064597      -0.032846       0.063709       0.038999      -0.002821       0.094520      -0.092426       0.014619       0.077807             11.215036       9.593622      -3.080250       0.489369      17.027573      -1.458708       7.023912          -0.000003
          107              O      -3.376988       7.698059      13.746008      -0.614028      37.758649 0.62205897E+03  0.15527419E+05                                 8.973828                            7.810254       0.172908       2.097695                    0.994705      28.645991      77.020625       0.667280       0.367731      -1.130852      -0.010191      -0.009717       0.038663       0.041148      -0.003572      -0.008832       0.001585      -0.007347      -0.282030      -0.094588       0.042296       0.052292              9.612591      11.209852      -3.031040      -2.057007       8.574237       1.478295       9.053684          -0.000008
          108              O       8.685391       0.244851      12.824411      -0.701783      49.505112 0.82473181E+03  0.22150785E+05                                10.830850                            9.083338      -0.168228       1.944775                    0.995561      31.508087      88.664821       0.607883       0.375154      -1.122142       0.012968      -0.019719       0.083433       0.086707       0.066818       0.043829      -0.027823      -0.037593      -0.144082      -0.098516       0.004940       0.093576             12.006863       9.987994      -1.213478       3.469836       8.930673      -3.531714      17.101922          -0.000006
          109              O       4.106507       7.667669      21.159113      -0.581211      41.962213 0.67606833E+03  0.17245927E+05                                 9.657108                            8.171743      -0.036231       2.027659                    0.995460      28.887437      78.747222       0.648246       0.370399      -1.127801       0.078149       0.009058      -0.048907       0.092635      -0.005199       0.044432       0.008694      -0.029751      -0.147757      -0.073987       0.033551       0.040436             10.668319      12.829167       3.645032       1.062625      10.466347       2.265164       8.709444          -0.000008
          110              O       1.083742       0.348175      21.080708      -0.581885      40.541834 0.65947338E+03  0.16716468E+05                                 9.423640                            8.077296       0.074576       2.058288                    0.995893      28.936455      78.601846       0.651318       0.370993      -1.127480      -0.050923      -0.034041      -0.037993       0.072079      -0.018241      -0.012646      -0.061725      -0.003874      -0.213396      -0.101729       0.032436       0.069293             10.268253      13.502295       3.067864      -2.076703       8.496549      -0.647683       8.805915          -0.000007
          111              O       2.435493       3.345434       1.430560      -0.594547      39.642139 0.60575543E+03  0.15059316E+05                                 9.306018                            7.753613       0.096477       2.062926                    0.995766      28.982094      78.426691       0.661997       0.372171      -1.124551      -0.011062       0.068896       0.033069       0.077218       0.002031      -0.004492      -0.058330       0.030243      -0.307455      -0.123830       0.056235       0.067595             10.230149       7.461641      -0.593953       0.238532      15.762538      -2.694034       7.466268          -0.000015
          112              O       2.490367       5.570804       1.237907      -0.621939      41.518748 0.63182627E+03  0.15813599E+05                                 9.493918                            7.824938       0.328437       2.132966                    0.996938      29.014241      77.806923       0.673407       0.363409      -1.135575       0.016088      -0.082594       0.042621       0.094325       0.003831      -0.000510       0.031557       0.022309      -0.293064      -0.104693       0.043868       0.060825             10.672332       7.572719      -0.281865       0.456553      17.191174       2.704477       7.253102          -0.000012
          113              O       4.433635       6.152543      11.094791      -0.663465      43.708586 0.74675313E+03  0.19488515E+05                                 9.870539                            8.566970       0.030811       2.031008                    0.994532      29.972351      82.089936       0.636789       0.368560      -1.131524      -0.052557      -0.029770      -0.000412       0.060404      -0.028466      -0.015295      -0.040492       0.094353       0.122576      -0.089769       0.034038       0.055731             10.672766      15.671387       0.036399       3.462021       8.365369      -0.353178       7.981543          -0.000005
          114              O       2.731018       7.521800      10.589637      -0.657079      45.386811 0.74508670E+03  0.19457347E+05                                10.165470                            8.587336      -0.011707       2.017538                    0.995616      29.970737      82.431863       0.631958       0.371143      -1.128204      -0.008546      -0.063409       0.008890       0.064597      -0.032846      -0.063709      -0.038999      -0.002821       0.094520      -0.092426       0.014619       0.077807             11.215035       9.593622      -3.080249      -0.489369      17.027572       1.458708       7.023912          -0.000003
          115              O       3.556971       0.984615       2.545258      -0.614029      37.758663 0.62205924E+03  0.15527427E+05                                 8.973831                            7.810256       0.172908       2.097695                    0.994705      28.645996      77.020644       0.667280       0.367731      -1.130852       0.010191       0.009717       0.038663       0.041148      -0.003572       0.008832      -0.001585      -0.007347      -0.282030      -0.094588       0.042296       0.052292              9.612594      11.209855      -3.031041       2.057008       8.574239      -1.478296       9.053686          -0.000008
          116              O       0.699592       8.437823       1.623661      -0.701783      49.505115 0.82473186E+03  0.22150787E+05                                10.830850                            9.083338      -0.168228       1.944775                    0.995561      31.508088      88.664821       0.607883       0.375154      -1.122142      -0.012968       0.019719       0.083433       0.086707       0.066818      -0.043829       0.027823      -0.037593      -0.144082      -0.098516       0.004940       0.093576             12.006863       9.987993      -1.213478      -3.469837       8.930673       3.531714      17.101922          -0.000006
          117              O       5.278476       1.015005       9.958363      -0.581211      41.962209 0.67606826E+03  0.17245924E+05                                 9.657108                            8.171743      -0.036231       2.027659                    0.995460      28.887435      78.747218       0.648246       0.370399      -1.127801      -0.078149      -0.009058      -0.048907       0.092635      -0.005199      -0.044432      -0.008693      -0.029751      -0.147757      -0.073987       0.033551       0.040436             10.668319      12.829167       3.645032      -1.062625      10.466347      -2.265164       8.709444          -0.000008
          118              O      -0.903759       8.334499       9.879958      -0.581885      40.541836 0.65947342E+03  0.16716470E+05                                 9.423640                            8.077296       0.074576       2.058288                    0.995893      28.936456      78.601851       0.651318       0.370993      -1.127480       0.050923       0.034041      -0.037993       0.072079      -0.018241       0.012646       0.061725      -0.003874      -0.213396      -0.101729       0.032436       0.069293             10.268254      13.502296       3.067865       2.076703       8.496550       0.647683       8.805915          -0.000007
          119              O      -2.255510       5.337240      12.631310      -0.594547      39.642121 0.60575510E+03  0.15059306E+05                                 9.306016                            7.753611       0.096477       2.062926                    0.995766      28.982087      78.426665       0.661997       0.372171      -1.124551       0.011062      -0.068896       0.033069       0.077218       0.002031       0.004492       0.058330       0.030243      -0.307455      -0.123830       0.056235       0.067595             10.230146       7.461639      -0.593953      -0.238532      15.762532       2.694034       7.466266          -0.000015
          120              O       6.894616       3.111870      12.438657      -0.621939      41.518744 0.63182621E+03  0.15813597E+05                                 9.493917                            7.824938       0.328437       2.132966                    0.996938      29.014240      77.806918       0.673407       0.363409      -1.135575      -0.016088       0.082594       0.042621       0.094325       0.003831       0.000510      -0.031557       0.022309      -0.293064      -0.104693       0.043868       0.060825             10.672331       7.572719      -0.281865      -0.456553      17.191172      -2.704477       7.253101          -0.000012
          121              O      -0.168865       6.152543       0.105959      -0.663465      43.708597 0.74675335E+03  0.19488522E+05                                 9.870541                            8.566971       0.030811       2.031008                    0.994532      29.972355      82.089953       0.636789       0.368560      -1.131524      -0.052557      -0.029770       0.000412       0.060404      -0.028466       0.015295       0.040492       0.094353       0.122576      -0.089769       0.034038       0.055731             10.672768      15.671390       0.036399      -3.462022       8.365370       0.353178       7.981544          -0.000005
          122              O      -1.871482       7.521800       0.611113      -0.657079      45.386825 0.74508699E+03  0.19457356E+05                                10.165472                            8.587337      -0.011706       2.017538                    0.995616      29.970743      82.431882       0.631958       0.371143      -1.128205      -0.008546      -0.063409      -0.008890       0.064597      -0.032846       0.063709       0.038999      -0.002820       0.094520      -0.092426       0.014619       0.077807             11.215037       9.593623      -3.080250       0.489369      17.027575      -1.458708       7.023913          -0.000003
          123              O       8.159471       0.984615       8.655492      -0.614028      37.758652 0.62205904E+03  0.15527421E+05                                 8.973829                            7.810255       0.172907       2.097695                    0.994705      28.645991      77.020629       0.667280       0.367731      -1.130852       0.010191       0.009717      -0.038663       0.041148      -0.003572      -0.008832       0.001585      -0.007347      -0.282030      -0.094588       0.042296       0.052292              9.612592      11.209853      -3.031040      -2.057007       8.574238       1.478296       9.053685          -0.000008
          124              O      -3.902908       8.437823       9.577089      -0.701783      49.505109 0.82473176E+03  0.22150784E+05                                10.830849                            9.083338      -0.168228       1.944775                    0.995561      31.508086      88.664817       0.607883       0.375154      -1.122142      -0.012968       0.019719      -0.083433       0.086707       0.066818       0.043829      -0.027823      -0.037593      -0.144082      -0.098516       0.004940       0.093576             12.006862       9.987993      -1.213478       3.469836       8.930673      -3.531714      17.101921          -0.000006
          125              O       0.675976       1.015005       1.242387      -0.581212      41.962220 0.67606849E+03  0.17245932E+05                                 9.657110                            8.171745      -0.036231       2.027659                    0.995460      28.887440      78.747235       0.648246       0.370399      -1.127801      -0.078149      -0.009058       0.048907       0.092635      -0.005199       0.044432       0.008694      -0.029751      -0.147757      -0.073987       0.033551       0.040436             10.668321      12.829169       3.645032       1.062625      10.466349       2.265164       8.709446          -0.000008
          126              O       3.698741       8.334499       1.320792      -0.581885      40.541820 0.65947309E+03  0.16716459E+05                                 9.423638                            8.077295       0.074576       2.058288                    0.995893      28.936449      78.601826       0.651318       0.370993      -1.127480       0.050923       0.034041       0.037993       0.072079      -0.018241      -0.012646      -0.061725      -0.003874      -0.213396      -0.101729       0.032436       0.069293             10.268251      13.502293       3.067864      -2.076702       8.496548      -0.647683       8.805913          -0.000006
          127              O       2.346990       5.337240      20.970940      -0.594547      39.642125 0.60575519E+03  0.15059309E+05                                 9.306016                            7.753611       0.096477       2.062927                    0.995766      28.982089      78.426672       0.661997       0.372171      -1.124551       0.011062      -0.068896      -0.033069       0.077218       0.002031      -0.004492      -0.058330       0.030243      -0.307455      -0.123830       0.056235       0.067595             10.230146       7.461639      -0.593953       0.238532      15.762533      -2.694034       7.466266          -0.000014
          128              O       2.292116       3.111870      21.163593      -0.621939      41.518749 0.63182631E+03  0.15813600E+05                                 9.493918                            7.824938       0.328437       2.132966                    0.996938      29.014242      77.806925       0.673407       0.363409      -1.135575      -0.016088       0.082594      -0.042622       0.094325       0.003831      -0.000510       0.031557       0.022309      -0.293064      -0.104693       0.043868       0.060825             10.672332       7.572719      -0.281865       0.456553      17.191173       2.704478       7.253102          -0.000012
          129              O       0.348848       2.530131      11.306709      -0.663465      43.708598 0.74675338E+03  0.19488523E+05                                 9.870542                            8.566972       0.030810       2.031008                    0.994532      29.972355      82.089956       0.636789       0.368560      -1.131524       0.052557       0.029770       0.000412       0.060404      -0.028466      -0.015295      -0.040492       0.094353       0.122576      -0.089769       0.034038       0.055731             10.672769      15.671391       0.036399       3.462022       8.365371      -0.353178       7.981545          -0.000005
          130              O       2.051465       1.160874      11.811863      -0.657079      45.386813 0.74508672E+03  0.19457348E+05                                10.165471                            8.587336      -0.011707       2.017538                    0.995616      29.970737      82.431866       0.631957       0.371143      -1.128204       0.008546       0.063409      -0.008890       0.064597      -0.032846      -0.063709      -0.038999      -0.002820       0.094520      -0.092426       0.014619       0.077807             11.215036       9.593622      -3.080250      -0.489369      17.027574       1.458708       7.023912          -0.000003
          131              O       1.225512       7.698059      19.856242      -0.614029      37.758658 0.62205915E+03  0.15527425E+05                                 8.973830                            7.810255       0.172908       2.097695                    0.994705      28.645994      77.020638       0.667280       0.367731      -1.130852      -0.010191      -0.009717      -0.038663       0.041148      -0.003572       0.008832      -0.001585      -0.007347      -0.282030      -0.094588       0.042296       0.052292              9.612593      11.209854      -3.031040       2.057008       8.574238      -1.478296       9.053686          -0.000008
          132              O       4.082891       0.244851      20.777839      -0.701783      49.505113 0.82473184E+03  0.22150786E+05                                10.830850                            9.083338      -0.168228       1.944775                    0.995561      31.508087      88.664820       0.607883       0.375154      -1.122142       0.012968      -0.019719      -0.083433       0.086707       0.066818      -0.043829       0.027823      -0.037593      -0.144082      -0.098516       0.004940       0.093576             12.006863       9.987994      -1.213478      -3.469836       8.930673       3.531714      17.101923          -0.000006
          133              O      -0.495993       7.667669      12.443137      -0.581212      41.962215 0.67606838E+03  0.17245928E+05                                 9.657109                            8.171744      -0.036231       2.027659                    0.995460      28.887438      78.747228       0.648246       0.370399      -1.127801       0.078149       0.009058       0.048907       0.092635      -0.005199      -0.044432      -0.008694      -0.029751      -0.147757      -0.073987       0.033551       0.040436             10.668320      12.829168       3.645032      -1.062625      10.466348      -2.265164       8.709445          -0.000008
          134              O       5.686242       0.348175      12.521542      -0.581885      40.541828 0.65947325E+03  0.16716464E+05                                 9.423639                            8.077296       0.074576       2.058288                    0.995893      28.936452      78.601838       0.651318       0.370993      -1.127480      -0.050923      -0.034041       0.037993       0.072079      -0.018241       0.012646       0.061725      -0.003874      -0.213396      -0.101729       0.032436       0.069293             10.268253      13.502295       3.067865       2.076703       8.496549       0.647683       8.805914          -0.000007
          135              O       7.037993       3.345434       9.770190      -0.594547      39.642142 0.60575551E+03  0.15059319E+05                                 9.306019                            7.753614       0.096477       2.062926                    0.995766      28.982095      78.426698       0.661997       0.372171      -1.124551      -0.011062       0.068896      -0.033069       0.077218       0.002031       0.004492       0.058330       0.030243      -0.307456      -0.123830       0.056235       0.067595             10.230150       7.461642      -0.593953      -0.238532      15.762539       2.694035       7.466269          -0.000015
          136              O      -2.112133       5.570804       9.962843      -0.621939      41.518747 0.63182624E+03  0.15813598E+05                                 9.493918                            7.824938       0.328437       2.132966                    0.996938      29.014241      77.806921       0.673407       0.363409      -1.135575       0.016088      -0.082594      -0.042622       0.094325       0.003831       0.000510      -0.031557       0.022309      -0.293064      -0.104693       0.043868       0.060825             10.672331       7.572719      -0.281865      -0.456553      17.191174      -2.704477       7.253101          -0.000012

******************************************************
Auxiliary information for the entire system
The total spin magnetic moment of the unit cell is   -0.000074
The total net atomic charge of the unit cell is   -0.000000
Accuracy of reproducing the electrostatic potential in the unit cell:
  The inner radius (bohr) =    5.0000
  The outer radius (bohr) =   12.0000
  Valid grid points have density less than (e/(bohr^3)) =    0.0001
  The number of valid grid points were=         6484
  The rms potential error without charges in kcal/mol is=      4.46919
  The rms potential error with partial charges in kcal/mol is=      1.28701
  The RRMSE value at monopole order=      0.28797
  The rms potential error with partial charges and cloud penetration in kcal/mol is=      1.28341
  The RRMSE value at monopole order with cloud penetration is=      0.28717
  The rms potential error with partial charges and atomic dipoles in kcal/mol is=      0.38094
  The RRMSE value at dipole order=      0.08524
  The rms potential error with partial charges, atomic dipoles and cloud penetration in kcal/mol is=      0.37036
  The RRMSE value at dipole order with cloud penetration=      0.08287

******************************************************
The electron densities and ab initio electrostatic potential were computed in VASP using the PBE functional and
projector augmented wave method. See the main text of the journal article for a description of computational details.
The atomic charges, dipoles, and quadrupoles were computed with the DDEC6 method as described in
(a) T. A. Manz and N. Gabaldon Limas, RSC Adv. 6 (2016) 47771-47801 DOI: 10.1039/c6ra04656h
(b) N. Gabaldon Limas and T. A. Manz, RSC Adv. 8 (2018) 2678-2707 DOI: 10.1039/c7ra11829e.
For each atom in the material, the electron cloud parameters were fit to the spherically averaged atom-in-material
electron density using radial positions for which this density was between 10^-4 and 10^-2 electrons per cubic bohr.
The polarizabilities, dispersion coefficients, and quantum Drude oscillator (QDO) parameters were fit using the MCLF method.
The magnetic structure of the system was optimized in VASP from the default ferromagnetic initial guess using spin polarization.
The atomic spin moments (ASMs) were computed on this optimized magnetic structure using the DDEC6 partition as inputs
to the method of T. A. Manz and D. S. Sholl, J. Chem. Theory Comput. 7 (2011) 4146-4164 DOI: 10.1021/ct200539n.
The RMSE and RRMSE were computed using a uniform grid with Ewald summation.
