# Supplementary material for: A collection of forcefield precursors for metal–organic frameworks
Source: RSC Adv. 2019 Nov 13;9(63):36492–507. doi: 10.1039/c9ra07327b (PMC9075174; doi:10.1039/c9ra07327b)
Supplement: RA-009-C9RA07327B-s4197 [file RA-009-C9RA07327B-s4197.xyz]

  140
jmolscript: load "" {1 1 1} spacegroup "x,y,z" unitcell [{     10.798000     0.000000     0.000000 }, {     -3.685901    15.402615     0.000000 }, {     -3.685901    -2.247236    15.237797 }]
Co    -5.839293    12.646331    11.765103     0.393844
Co     0.504205     5.914274     3.970970     0.350228
Co    -0.440293     9.794115    14.227531     0.393907
Co     5.903205     3.065588     6.430350     0.350363
H      2.642910     9.638632    14.414956     0.100103
H      2.297172    11.730716    10.704552     0.079361
H      0.390860     4.474695     1.283023     0.076745
H      0.173692     8.192925     2.128720     0.058249
H     -1.289115     9.553982     1.014837     0.140834
H     -2.412658     6.230866     3.913066     0.080244
H      0.555452    10.173257     6.852437     0.146528
H      1.360663    10.439888     9.159440     0.117582
H      4.135027     8.421587     6.479111     0.134253
H     -0.201094     8.602035     5.328658     0.080073
H     -5.011240    11.623400     8.967444     0.102375
H      4.910844    10.331036     7.349189     0.110052
H      3.218888     6.847922     5.034568     0.084883
H      7.891563    10.533722    -0.030476     0.106029
H      5.511700    -1.147955    14.530763     0.107682
H      3.553996     9.468449     0.780175     0.104418
H      6.593208     7.190433     2.701661     0.139890
H      3.542800    13.331651     1.708157     0.082635
H     -0.654856     2.808397     0.195044     0.117149
H     -0.972427     3.272265     4.621624     0.078629
H      7.950174    -0.162906     2.744327     0.112642
H      8.379137     1.739099     3.602215     0.126897
H      1.524865    12.173699    13.622591     0.095818
H      5.352249     8.235488     1.453686     0.094240
H     -2.756090    12.854435    11.638629     0.100104
H     -3.101828     8.878500    13.166980     0.079357
H      5.789860     0.616437     4.614005     0.076707
H      5.572692     0.910597     8.415835     0.058224
H      4.109885    -0.389945     9.599812     0.140822
H      2.986342     2.962113     6.735106     0.080234
H      5.954452     5.294838    11.064164     0.146548
H     -4.038337     7.538253    11.664534     0.117576
H     -1.263973     5.181075     9.276771     0.134251
H      5.197906     4.016604     9.287437     0.080064
H      0.387760     7.175637    12.807368     0.102370
H     -0.488156     5.763255    11.292731     0.110032
H     -2.180112     3.981586     7.509186     0.084873
H      2.492563    -1.567016    10.416558     0.106031
H      0.112700    14.542762     0.984362     0.107678
H     -1.845004    -0.609616     9.480957     0.104404
H      1.194208     1.623670     7.507663     0.139887
H     -1.856200    -0.255204    13.438213     0.082609
H      4.744144    -0.216787     2.806802     0.117113
H      4.426573     4.094748     3.911542     0.078614
H      2.551174     2.738729     0.239233     0.112625
H      2.980137     3.309936     2.246051     0.126885
H     -3.874135    11.700683    14.030963     0.095815
H     -0.046751     0.236576     8.359455     0.094243
C      2.387932     8.895134    14.913232     0.059571
C      2.832165    11.425246    10.008185     0.071957
C     -0.158707     3.902423     1.769108     0.051140
C     -0.734129     8.044634     2.267384     0.076268
C     -1.586694     8.880239     1.583207    -0.210391
C      9.434232     1.862700     1.761489     0.087117
C      8.886696     0.635989     1.118454     0.096772
C      3.004061    10.192954     7.888608     0.079939
C      2.443059     9.339367     6.835676     0.117372
C     -2.219488     6.871401     3.266984     0.109933
C      6.833088     9.416729     1.141311     0.092130
C      7.884471     8.631760     1.816345     0.090955
C      1.102800     9.506732     6.505016    -0.198715
C      2.257644    10.670773     9.066489    -0.183686
C      3.226292     8.439795     6.282544    -0.180519
C      0.689419     8.544450     5.593795     0.081444
C      4.889852    11.379041     9.005538     0.077230
C      4.330812    10.611062     8.019653    -0.191997
C      2.675808     7.511333     5.392656     0.088222
C      7.015699    10.377111     0.237710    -0.161852
C      5.237742    -1.844094    15.083895    -0.176163
C      4.422135     9.744488     0.600369     0.008737
C      7.472839     7.482447     2.622425    -0.204711
C      3.987023    13.971760     1.200738     0.045813
C     -0.720135     2.847355     1.121502    -0.201188
C     -1.003592     3.231991     3.693642     0.098211
C      8.134990    -0.300956     1.842250    -0.195898
C      9.050898     2.185870     3.142034    -0.208664
C      1.221957    12.370859    14.478955     0.087867
C      5.539219     9.072741     1.092550    -0.166475
C     -3.011068    13.455855    10.975785     0.059570
C     -2.566835     8.234153    12.763179     0.071953
C      5.240293     1.180816     4.118777     0.051125
C      4.664871     1.069413     8.289362     0.076275
C      3.812306     0.270642     9.016204    -0.210405
C      4.035232     1.470873     2.099768     0.087098
C      3.487696     1.013696     0.792365     0.096771
C     -2.394939     6.317047    11.234828     0.079946
C     -2.955941     5.399920    10.236752     0.117369
C      3.179512     2.229490     7.274524     0.109944
C      1.434088    -0.244799     9.482481     0.092112
C      2.485471     0.537539     8.804399     0.090946
C      6.501800     5.048379    10.354083    -0.198726
C     -3.141356     7.412611    11.879387    -0.183688
C     -2.172708     4.983954     9.266104    -0.180521
C      6.088419     4.287306     9.269152     0.081449
C     -0.509148     7.248976    12.571183     0.077232
C     -1.068188     6.385688    11.667581    -0.191989
C     -2.723192     4.239051     8.217744     0.088225
C      1.616699    -1.278851    10.300751    -0.161857
C     -0.161258    15.191542     0.376374    -0.176172
C     -0.976865    -0.827772     9.727810     0.008739
C      2.073839     1.502677     7.784990    -0.204736
C     -1.411977    -0.850585    13.997440     0.045811
C      4.678865     0.694073     2.980513    -0.201211
C      4.395408     3.182572     3.736308     0.098209
C      2.735990     1.866446    -0.028952    -0.195930
C      3.651898     2.789495     2.620901    -0.208685
C     -4.177043    12.519118    14.350957     0.087859
C      0.140219    -0.242850     9.135059    -0.166484
N      1.012599     8.602474    15.059515    -0.228955
N      4.114758    11.768467    10.020375    -0.217999
N     -1.019041     7.106177     3.053655    -0.190401
N      1.385998     7.555960     5.048282    -0.216902
N     -0.349141     4.154170     3.049083    -0.208414
N      0.452579    11.500085    15.150942    -0.206885
N     -5.681970    10.179288    12.618420     0.708547
N      0.438561     4.765695     6.255116     0.724507
N     -4.386401    13.643272    10.707600    -0.228946
N     -1.284242     8.196137    13.104505    -0.218016
N      4.379959     1.984190     7.475663    -0.190440
N      6.784998     3.891851     8.211649    -0.216929
N      5.049859     2.410364     4.554578    -0.208467
N     -4.946421    13.310960    13.587544    -0.206885
N     -0.282970    10.998241    11.911386     0.708548
N      5.837561     5.492869     5.627318     0.724520
O     -4.792048    10.748204    11.935766    -0.387187
O     -0.547723     5.494362     5.857409    -0.430457
O      4.071632    10.976871    12.850034    -0.480463
O      1.356934     4.549822     5.473417    -0.399989
O     -5.731089     9.045757    13.014602    -0.381092
O      0.344865     4.246455     7.384236    -0.445898
O      0.606952    10.239888    12.374615    -0.387204
O      4.851277     4.993106     6.290163    -0.430471
O     -1.327368    11.111010    12.734227    -0.480472
O      6.755934     4.751031     5.299706    -0.400015
O     -0.332089    11.555566    10.847788    -0.381087
O      5.743865     6.685665     5.278373    -0.445921

The following XYZ coordinates are in angstroms. Other properties are in atomic units.
The sperically averaged electron density of each atom fit to a function of the form exp(a - br)
eigen_1, eigen_2 and eigen_3 are the three eigenvalues of traceless quadrupole moment tensor
  atom number  atomic symbol              X              Y              Z     net charge C6 coefficient C8 coefficient C10 coefficient fluctuating dipole atomic polarizability isotropic forcefield polarizability              a              b squared Pearson coefficient          <r^3>          <r^4>         wp_QDO          m_QDO          q_QDO       dipole_x       dipole_y       dipole_z         dipole            Qxy            Qxz            Qyz     Q(x^2-y^2)  Q(3z^2 - R^2)        eigen_1        eigen_2        eigen_3 static polarizability      alpha(xx)      alpha(xy)      alpha(xz)      alpha(yy)      alpha(yz)      alpha(zz) atomic spin moment
            1             Co      -5.839293      12.646331      11.765103       0.393844     168.909761 0.35999334E+04  0.13345430E+06                                22.775025                           17.950300       0.810698       2.009137                    0.997150      58.596439     166.625667       0.492252       0.335645      -1.208269      -0.050149      -0.025220       0.042316       0.070297      -0.121414      -0.049501      -0.020757      -0.115529      -0.417256      -0.166801      -0.037433       0.204234             28.703664      23.901660      11.115984       4.599727      27.155362       3.521196      35.053968           2.308617
            2             Co       0.504205       5.914274       3.970970       0.350228     173.644569 0.38482351E+04  0.14492489E+06                                23.222882                           18.604011       0.814796       2.000467                    0.997719      59.500097     170.023240       0.482216       0.337274      -1.207916       0.048661      -0.029000       0.015239       0.058661      -0.012054      -0.103251      -0.062844       0.131242       0.335887      -0.148438      -0.035041       0.183479             29.057407      23.479926       3.526022      11.085679      35.065649       4.763354      28.626646           2.248444
            3             Co      -0.440293       9.794115      14.227531       0.393907     168.904027 0.35997863E+04  0.13344744E+06                                22.774510                           17.949927       0.810758       2.009159                    0.997150      58.595425     166.621732       0.492258       0.335645      -1.208270      -0.050144       0.045536      -0.018787       0.070291      -0.031266      -0.127293      -0.058309       0.139160       0.346865      -0.166767      -0.037406       0.204173             28.702928      23.900996       2.928616      11.667747      33.868526       4.511212      28.339261           2.308954
            4             Co       5.903205       3.065588       6.430350       0.350363     173.632939 0.38478762E+04  0.14490811E+06                                23.222107                           18.603302       0.814818       2.000490                    0.997719      59.497094     170.013166       0.482219       0.337280      -1.207909       0.048639       0.019300      -0.026446       0.058631      -0.100249      -0.026953      -0.026506      -0.115601      -0.404165      -0.148382      -0.034983       0.183366             29.056648      23.479268      10.452535       5.105640      27.387962       3.631258      36.302714           2.249794
            5              H       2.642910       9.638632      14.414956       0.100103       1.177642 0.83500521E+01  0.84180957E+02                                 1.939659                            1.756830      -1.458969       2.179975                    0.992510       4.012246      11.987638       0.438308       1.386123      -0.683983       0.012541       0.035425      -0.021936       0.043513      -0.000156       0.005358      -0.008342       0.000833      -0.027721      -0.014416       0.004624       0.009792              2.068178       1.761198       0.154347      -0.168336       2.506788      -0.680046       1.936547          -0.000780
            6              H       2.297172      11.730716      10.704552       0.079361       1.454689 0.10673750E+02  0.11349225E+03                                 2.164313                            1.935796      -1.510016       2.142924                    0.991670       4.172271      12.466432       0.437546       1.316538      -0.698506      -0.023758       0.011301       0.032325       0.041678      -0.003448      -0.007430       0.013166       0.003175       0.018231      -0.013654      -0.004611       0.018266              2.307427       2.399464      -0.225016      -0.687407       1.785225       0.432837       2.737591          -0.000025
            7              H       0.390860       4.474695       1.283023       0.076745       1.377286 0.10336398E+02  0.10658924E+03                                 1.943511                            1.804731      -0.933868       2.413297                    0.998386       3.549070       9.699767       0.502661       1.181645      -0.734048       0.027579       0.021676      -0.024387       0.042722       0.013241      -0.011026       0.000676      -0.001950       0.040095      -0.022117       0.002973       0.019144              1.990260       1.986859       0.413906      -0.350571       2.146411      -0.269227       1.837510           0.000116
            8              H       0.173692       8.192925       2.128720       0.058249       1.427454 0.10521606E+02  0.10933372E+03                                 2.001065                            1.823957      -1.151605       2.305252                    0.996978       3.750034      10.397240       0.497113       1.185710      -0.731058       0.038433       0.009406      -0.006263       0.040060       0.007183      -0.006112      -0.014725       0.011057      -0.022950      -0.019700       0.000407       0.019293              2.089412       2.928230       0.190693      -0.113821       1.665388      -0.151741       1.674618           0.001312
            9              H      -1.289115       9.553982       1.014837       0.140834       1.065753 0.73896145E+01  0.70725731E+02                                 1.697432                            1.572181      -0.875970       2.482470                    0.999308       3.211619       8.717669       0.510194       1.254339      -0.716464       0.010940       0.023844      -0.024082       0.035611       0.003044      -0.003270      -0.013259       0.011287      -0.017621      -0.017651       0.004373       0.013278              1.765883       1.591455       0.119893      -0.110207       1.920702      -0.563535       1.785492           0.000033
           10              H      -2.412658       6.230866       3.913066       0.080244       1.218979 0.86139363E+01  0.87338771E+02                                 1.968205                            1.771101      -1.430759       2.185697                    0.992430       4.067621      12.105861       0.442369       1.365577      -0.687962      -0.003447      -0.025279       0.034180       0.042652       0.002717       0.006469      -0.007656       0.003236       0.008293      -0.011482       0.001581       0.009901              2.100949       1.800238       0.180192      -0.202949       2.294340      -0.765408       2.208270           0.000005
           11              H       0.555452      10.173257       6.852437       0.146528       1.058886 0.74498501E+01  0.70587080E+02                                 1.614568                            1.522824      -0.872013       2.487282                    0.999461       3.045018       7.904920       0.553790       1.167302      -0.738349      -0.023424       0.026754       0.015443       0.038768      -0.009600       0.002972       0.012156       0.010337      -0.030657      -0.020390       0.003718       0.016673              1.639364       1.606373      -0.322623      -0.110029       1.780562       0.318553       1.531156           0.000168
           12              H       1.360663      10.439888       9.159440       0.117582       1.183437 0.88899317E+01  0.89226358E+02                                 1.804335                            1.709764      -1.303525       2.256969                    0.995047       3.626652      10.124262       0.494887       1.233120      -0.718583      -0.032890      -0.013453       0.005491       0.035957       0.009261       0.002451       0.003256       0.009247      -0.012596      -0.008808      -0.004472       0.013280              1.837651       2.335479       0.230344      -0.104305       1.498235       0.132413       1.679239           0.000209
           13              H       4.135027       8.421587       6.479111       0.134253       1.084440 0.78995350E+01  0.77250220E+02                                 1.731710                            1.634541      -1.204488       2.318311                    0.996273       3.482532       9.707211       0.493840       1.268298      -0.711042       0.033526       0.000284       0.007799       0.034423       0.003055       0.004159       0.003798       0.017195      -0.008117      -0.009422      -0.002630       0.012052              1.766790       2.241505      -0.056530       0.171400       1.576293       0.186059       1.482571           0.000293
           14              H      -0.201094       8.602035       5.328658       0.080073       1.301882 0.95212391E+01  0.96494265E+02                                 1.893919                            1.745501      -0.888717       2.442707                    0.998401       3.517050       9.628843       0.503640       1.199992      -0.728902      -0.047098       0.002028      -0.008195       0.047849      -0.009525       0.003314       0.010815       0.021491      -0.039274      -0.022052       0.001129       0.020924              1.978653       2.620576       0.031219       0.526048       1.560742       0.100432       1.754642          -0.000317
           15              H      -5.011240      11.623400       8.967444       0.102375       1.274609 0.91366493E+01  0.91734823E+02                                 1.876280                            1.718114      -0.990605       2.410137                    0.997794       3.427205       9.368363       0.503513       1.211569      -0.726458       0.048195       0.006903      -0.002759       0.048765       0.002920      -0.009898       0.009926       0.035849      -0.005077      -0.023168       0.000365       0.022803              1.967347       2.643428       0.498994       0.100303       1.696239       0.110570       1.562375          -0.000746
           16              H       4.910844      10.331036       7.349189       0.110052       1.137236 0.84168804E+01  0.82227319E+02                                 1.688344                            1.611650      -0.874160       2.459003                    0.998890       3.276042       8.638127       0.541776       1.157235      -0.739888       0.023089      -0.013381      -0.022826       0.035116       0.002816      -0.004968       0.010612       0.021765       0.002449      -0.018309       0.005584       0.012725              1.706711       1.684421      -0.057387      -0.284681       1.537744       0.326640       1.897967           0.000331
           17              H       3.218888       6.847922       5.034568       0.084883       1.411633 0.10192806E+02  0.10675500E+03                                 2.091313                            1.870588      -1.478730       2.161071                    0.992268       4.041581      11.846338       0.454274       1.287342      -0.704943       0.026830      -0.033327      -0.013996       0.045016      -0.006100      -0.005002       0.013032      -0.003633      -0.009821      -0.013374      -0.003766       0.017140              2.229070       2.334396      -0.663123      -0.284740       2.539047       0.483217       1.813765          -0.000288
           18              H       7.891563      10.533722      -0.030476       0.106029       1.138770 0.82799708E+01  0.81904583E+02                                 1.780544                            1.663537      -1.238799       2.280968                    0.995637       3.660706      10.252847       0.494037       1.253336      -0.713361       0.027634      -0.003532      -0.013227       0.030840      -0.003947      -0.001542      -0.003049       0.008713      -0.022879      -0.009243      -0.000456       0.009699              1.836663       2.333519       0.075333      -0.222793       1.563788      -0.269201       1.612681           0.000283
           19              H       5.511700      -1.147955      14.530763       0.107682       1.176886 0.89521707E+01  0.89391324E+02                                 1.770461                            1.696214      -0.931514       2.429717                    0.998542       3.421210       9.314773       0.508950       1.205214      -0.727692      -0.001492       0.027031      -0.015490       0.031190       0.001366       0.000338      -0.003342      -0.025921       0.021887      -0.016691       0.004868       0.011823              1.776163       1.526003       0.278876      -0.120361       2.012211      -0.193478       1.790275           0.000205
           20              H       3.553996       9.468449       0.780175       0.104418       1.240914 0.89259322E+01  0.89273893E+02                                 1.851455                            1.705806      -1.020972       2.394134                    0.997495       3.451055       9.476251       0.500954       1.222466      -0.723405      -0.042274      -0.015209       0.014063       0.047076       0.005645      -0.006974      -0.015798       0.010394      -0.041737      -0.023967       0.003530       0.020437              1.921141       2.603144       0.283301      -0.143237       1.591909      -0.136653       1.568371          -0.000202
           21              H       6.593208       7.190433       2.701661       0.139890       1.108640 0.80472854E+01  0.79097475E+02                                 1.762817                            1.655697      -1.228705       2.311306                    0.995789       3.464283       9.695796       0.487809       1.277448      -0.709433      -0.036142      -0.015147       0.002629       0.039276       0.007153       0.004197      -0.006070       0.006036      -0.038723      -0.016494       0.002276       0.014218              1.808562       2.278085       0.170690      -0.045758       1.606632      -0.222930       1.540970          -0.000347
           22              H       3.542800      13.331651       1.708157       0.082635       1.371338 0.10405186E+02  0.10753772E+03                                 1.942667                            1.815325      -0.997037       2.389966                    0.997715       3.543815       9.714196       0.499005       1.187655      -0.732702      -0.013735      -0.030769       0.028261       0.043978       0.009660      -0.008709      -0.003679      -0.016194       0.046871      -0.021554       0.001671       0.019883              1.979099       1.803056       0.377822      -0.305316       2.263519      -0.328851       1.870721           0.001102
           23              H      -0.654856       2.808397       0.195044       0.117149       1.147631 0.85128703E+01  0.83817053E+02                                 1.728757                            1.644778      -0.962330       2.420880                    0.998313       3.348952       9.010127       0.522011       1.191708      -0.730833      -0.005264       0.002597      -0.032069       0.032602       0.012518      -0.000231      -0.005969      -0.008432       0.032868      -0.019060       0.004265       0.014794              1.750042       1.452090       0.070363      -0.072203       1.558711       0.198951       2.239324          -0.000122
           24              H      -0.972427       3.272265       4.621624       0.078629       1.240122 0.90155984E+01  0.91628294E+02                                 1.939986                            1.777301      -1.105988       2.341262                    0.995713       3.795394      10.980621       0.458683       1.313889      -0.700926       0.006864      -0.002143       0.045516       0.046081       0.009677       0.001082      -0.007659       0.003621       0.047851      -0.019086       0.000920       0.018166              2.041040       1.590787       0.090399       0.125681       1.639886       0.288113       2.892447          -0.000540
           25              H       7.950174      -0.162906       2.744327       0.112642       1.227310 0.91098760E+01  0.91737950E+02                                 1.843123                            1.728158      -1.075152       2.364571                    0.997022       3.523269       9.762618       0.494748       1.229379      -0.721138      -0.008792       0.006031       0.032479       0.034184       0.012017      -0.009472      -0.001357      -0.014267       0.033619      -0.021396       0.004557       0.016839              1.886168       1.566260       0.013496      -0.218789       1.713239       0.340472       2.379006          -0.000719
           26              H       8.379137       1.739099       3.602215       0.126897       1.159753 0.85969964E+01  0.86212060E+02                                 1.840599                            1.729421      -1.212540       2.311229                    0.995111       3.617527      10.345365       0.468165       1.304626      -0.703222      -0.032127      -0.009778       0.013068       0.036035       0.011242      -0.004430       0.003393       0.002401       0.013446      -0.015087       0.005727       0.009361              1.877913       2.103618       0.403683      -0.322230       1.799780      -0.023464       1.730343          -0.000647
           27              H       1.524865      12.173699      13.622591       0.095818       1.169517 0.82055702E+01  0.81802406E+02                                 1.893476                            1.716431      -1.155538       2.327378                    0.995151       3.755775      10.911970       0.456324       1.346403      -0.693704       0.024257      -0.012317      -0.038740       0.047338       0.003171      -0.012241      -0.001650      -0.009797       0.030271      -0.016042      -0.000344       0.016386              2.011153       1.655610      -0.071566      -0.310409       1.712378       0.463577       2.665470          -0.001237
           28              H       5.352249       8.235488       1.453686       0.094240       1.219436 0.89384836E+01  0.89315580E+02                                 1.817852                            1.695146      -0.933484       2.418134                    0.998422       3.498700       9.562207       0.508465       1.205540      -0.726868      -0.002289      -0.032974       0.007093       0.033805       0.003850       0.001632      -0.008215      -0.002730      -0.039427      -0.016334       0.004134       0.012200              1.885464       1.692087       0.033465       0.048676       2.280261      -0.538444       1.684043           0.000083
           29              H      -2.756090      12.854435      11.638629       0.100104       1.177632 0.83499543E+01  0.84179709E+02                                 1.939647                            1.756819      -1.458945       2.179986                    0.992510       4.012225      11.987550       0.438310       1.386122      -0.683984       0.012542      -0.026868       0.031846       0.043513       0.005323       0.000628      -0.009928       0.011583       0.004528      -0.014416       0.004624       0.009792              2.068167       1.761186      -0.189049       0.128130       2.144989      -0.733397       2.298325          -0.000779
           30              H      -3.101828       8.878500      13.166980       0.079357       1.454728 0.10674101E+02  0.11349704E+03                                 2.164359                            1.935833      -1.510036       2.142911                    0.991670       4.172353      12.466780       0.437539       1.316545      -0.698504      -0.023758       0.030331       0.015895       0.041678      -0.006848      -0.004495       0.014152      -0.003499      -0.001792      -0.013656      -0.004611       0.018266              2.307480       2.399521      -0.647244      -0.322911       2.592431       0.551893       1.930488          -0.000028
           31              H       5.789860       0.616437       4.614005       0.076707       1.377495 0.10338417E+02  0.10661649E+03                                 1.943810                            1.804989      -0.933924       2.413263                    0.998385       3.549375       9.701256       0.502585       1.181752      -0.734023       0.027576      -0.027288       0.017887       0.042720      -0.012843       0.011491       0.003404      -0.020419      -0.015307      -0.022121       0.002977       0.019144              1.990574       1.987168      -0.407299       0.358422       1.922096      -0.302417       2.062457           0.000125
           32              H       5.572692       0.910597       8.415835       0.058224       1.427460 0.10521665E+02  0.10933480E+03                                 2.001102                            1.823987      -1.151556       2.305271                    0.996979       3.750061      10.397432       0.497098       1.185742      -0.731051       0.038433      -0.007568       0.008391       0.040060      -0.007094       0.006212      -0.014959       0.012629      -0.018240      -0.019703       0.000411       0.019292              2.089454       2.928301      -0.140426       0.172049       1.718253      -0.143952       1.621807           0.001323
           33              H       4.109885      -0.389945       9.599812       0.140822       1.065772 0.73898000E+01  0.70728162E+02                                 1.697475                            1.572220      -0.875960       2.482475                    0.999308       3.211673       8.717941       0.510177       1.254369      -0.716458       0.010941      -0.027304       0.020075       0.035612      -0.003680       0.002534      -0.013152       0.010558      -0.019808      -0.017651       0.004372       0.013279              1.765928       1.591498      -0.126522       0.102533       1.951099      -0.559076       1.755187           0.000043
           34              H       2.986342       2.962113       6.735106       0.080234       1.219016 0.86142376E+01  0.87342560E+02                                 1.968241                            1.771129      -1.430753       2.185694                    0.992429       4.067687      12.106095       0.442367       1.365572      -0.687962      -0.003446       0.037501      -0.020022       0.042651       0.006003       0.003632      -0.006499      -0.004616      -0.015263      -0.011483       0.001581       0.009901              2.100990       1.800267      -0.227070       0.148653       2.431110      -0.745268       2.071594           0.000009
           35              H       5.954452       5.294838      11.064164       0.146548       1.058773 0.74488064E+01  0.70573938E+02                                 1.614364                            1.522645      -0.872083       2.487247                    0.999460       3.044875       7.904081       0.553868       1.167191      -0.738375      -0.023424       0.011374       0.028719       0.038767       0.004343      -0.009064       0.010169       0.023786       0.009708      -0.020388       0.003716       0.016672              1.639151       1.606166      -0.061768      -0.335152       1.444338       0.268937       1.866950           0.000163
           36              H      -4.038337       7.538253      11.664534       0.117576       1.183457 0.88901251E+01  0.89228841E+02                                 1.804361                            1.709787      -1.303551       2.256958                    0.995047       3.626690      10.124420       0.494882       1.233126      -0.718581      -0.032890       0.007396      -0.012510       0.035958       0.001074       0.009520       0.002876       0.011826      -0.004860      -0.008809      -0.004471       0.013280              1.837679       2.335520      -0.136800       0.212665       1.637183       0.152905       1.540333           0.000206
           37              H      -1.263973       5.181075       9.276771       0.134251       1.084436 0.78995044E+01  0.77249910E+02                                 1.731712                            1.634543      -1.204462       2.318321                    0.996273       3.482535       9.707245       0.493837       1.268306      -0.711040       0.033526       0.007672       0.001419       0.034422       0.003668       0.003629       0.004292       0.013850      -0.018156      -0.009423      -0.002629       0.012052              1.766792       2.241505       0.177818      -0.030912       1.430858       0.164613       1.628013           0.000294
           38              H       5.197906       4.016604       9.287437       0.080064       1.301936 0.95217126E+01  0.96500455E+02                                 1.893988                            1.745557      -0.888745       2.442692                    0.998401       3.517131       9.629197       0.503625       1.200009      -0.728898      -0.047098      -0.008404       0.000811       0.047849       0.004669      -0.008939       0.009071       0.033315      -0.003802      -0.022052       0.001129       0.020923              1.978731       2.620696       0.515898       0.107640       1.721584       0.124150       1.593913          -0.000311
           39              H       0.387760       7.175637      12.807368       0.102370       1.274606 0.91366423E+01  0.91734911E+02                                 1.876296                            1.718128      -0.990585       2.410146                    0.997795       3.427204       9.368427       0.503504       1.211590      -0.726454       0.048195      -0.003736       0.006427       0.048765      -0.010218       0.001445       0.011724       0.023657      -0.041655      -0.023169       0.000365       0.022803              1.967363       2.643450       0.026428       0.508295       1.533317       0.086543       1.725322          -0.000750
           40              H      -0.488156       5.763255      11.292731       0.110032       1.137354 0.84180489E+01  0.82242493E+02                                 1.688552                            1.611836      -0.874193       2.458988                    0.998890       3.276207       8.639070       0.541701       1.157342      -0.739862       0.023089      -0.020630      -0.016569       0.035117      -0.005323       0.002060       0.011910       0.012982      -0.023906      -0.018310       0.005586       0.012724              1.706926       1.684631      -0.273318      -0.098328       1.796240       0.364804       1.639906           0.000330
           41              H      -2.180112       3.981586       7.509186       0.084873       1.411686 0.10193265E+02  0.10676105E+03                                 2.091366                            1.870631      -1.478743       2.161059                    0.992268       4.041672      11.846689       0.454268       1.287343      -0.704942       0.026830      -0.008983      -0.035011       0.045015      -0.004060      -0.006764       0.011504       0.006716       0.021216      -0.013373      -0.003765       0.017138              2.229128       2.334461      -0.184950      -0.697596       1.689749       0.357973       2.663176          -0.000282
           42              H       2.492563      -1.567016      10.416558       0.106031       1.138751 0.82798219E+01  0.81902931E+02                                 1.780542                            1.663537      -1.238772       2.280982                    0.995637       3.660696      10.252885       0.494029       1.253358      -0.713356       0.027635      -0.012570      -0.005424       0.030840      -0.000950      -0.004130      -0.003942       0.014766      -0.004724      -0.009243      -0.000457       0.009700              1.836660       2.333507      -0.231396       0.042018       1.689355      -0.250685       1.487119           0.000289
           43              H       0.112700      14.542762       0.984362       0.107678       1.176942 0.89527649E+01  0.89399307E+02                                 1.770566                            1.696308      -0.931547       2.429699                    0.998542       3.421335       9.315413       0.508915       1.205268      -0.727679      -0.001491      -0.019266       0.024483       0.031190       0.000135       0.001402      -0.003489      -0.024912       0.024916      -0.016692       0.004870       0.011822              1.776272       1.526085      -0.159773       0.258359       1.850963      -0.217288       1.951767           0.000196
           44              H      -1.845004      -0.609616       9.480957       0.104404       1.240909 0.89258854E+01  0.89273461E+02                                 1.851468                            1.705816      -1.020971       2.394136                    0.997495       3.451055       9.476306       0.500946       1.222488      -0.723401      -0.042275       0.016133      -0.012994       0.047077      -0.007723       0.004568      -0.017389       0.021172      -0.009408      -0.023968       0.003530       0.020438              1.921157       2.603172      -0.183038       0.259374       1.608329      -0.134234       1.551969          -0.000193
           45              H       1.194208       1.623670       7.507663       0.139887       1.108653 0.80474492E+01  0.79099791E+02                                 1.762857                            1.655735      -1.228691       2.311309                    0.995789       3.464353       9.696157       0.487791       1.277482      -0.709426      -0.036141       0.004811      -0.014601       0.039274       0.003109       0.007689      -0.008172       0.020280       0.004005      -0.016495       0.002277       0.014218              1.808605       2.278132      -0.070171       0.162185       1.606766      -0.222927       1.540917          -0.000340
           46              H      -1.856200      -0.255204      13.438213       0.082609       1.371488 0.10406650E+02  0.10755756E+03                                 1.942888                            1.815515      -0.997075       2.389944                    0.997714       3.544027       9.715264       0.498949       1.187737      -0.732683      -0.013732       0.032447      -0.026318       0.043977      -0.010027       0.008286      -0.001306      -0.032268      -0.001345      -0.021555       0.001674       0.019882              1.979331       1.803253      -0.357234       0.329300       1.974239      -0.371612       2.160501           0.001105
           47              H       4.744144      -0.216787       2.806802       0.117113       1.147850 0.85150728E+01  0.83845812E+02                                 1.729133                            1.645117      -0.962413       2.420837                    0.998312       3.349342       9.012136       0.521887       1.191891      -0.730791      -0.005264      -0.032104      -0.002110       0.032601      -0.002059       0.012354      -0.003947      -0.022111      -0.008174      -0.019063       0.004269       0.014794              1.750429       1.452375      -0.081723       0.059102       2.167919       0.288822       1.630993          -0.000124
           48              H       4.426573       4.094748       3.911542       0.078614       1.240171 0.90160095E+01  0.91633501E+02                                 1.940035                            1.777339      -1.106001       2.341248                    0.995713       3.795483      10.980934       0.458679       1.313886      -0.700927       0.006865       0.045341       0.004521       0.046080      -0.000342       0.009733      -0.003618      -0.023779      -0.034349      -0.019088       0.000921       0.018167              2.041095       1.590822       0.111152       0.107774       2.782700       0.456659       1.749763          -0.000544
           49              H       2.551174       2.738729       0.239233       0.112625       1.227437 0.91111689E+01  0.91755390E+02                                 1.843355                            1.728364      -1.075177       2.364557                    0.997022       3.523517       9.763945       0.494676       1.229497      -0.721112      -0.008790       0.031250       0.010706       0.034182      -0.011127       0.010508       0.000101      -0.024127       0.004039      -0.021399       0.004560       0.016839              1.886411       1.566440      -0.218455      -0.018568       2.266851       0.422152       1.825941          -0.000724
           50              H       2.980137       3.309936       2.246051       0.126885       1.159752 0.85970154E+01  0.86212480E+02                                 1.840618                            1.729438      -1.212489       2.311248                    0.995111       3.617559      10.345541       0.468156       1.304648      -0.703217      -0.032127       0.014354      -0.007766       0.036034      -0.006025       0.010476       0.004395      -0.004376      -0.006885      -0.015091       0.005730       0.009361              1.877933       2.103632      -0.377680       0.352354       1.738613      -0.032483       1.791555          -0.000653
           51              H      -3.874135      11.700683      14.030963       0.095815       1.169528 0.82056533E+01  0.81803436E+02                                 1.893486                            1.716438      -1.155530       2.327379                    0.995151       3.755801      10.912057       0.456324       1.346402      -0.693705       0.024258      -0.036527      -0.017837       0.047337      -0.012572       0.001352      -0.000102      -0.020291      -0.001216      -0.016041      -0.000344       0.016385              2.011165       1.655617      -0.296646      -0.116090       2.511373       0.581416       1.866505          -0.001241
           52              H      -0.046751       0.236576       8.359455       0.094243       1.219439 0.89385474E+01  0.89316658E+02                                 1.817878                            1.695170      -0.933481       2.418135                    0.998422       3.498733       9.562419       0.508452       1.205566      -0.726862      -0.002289       0.011828      -0.031585       0.033805       0.001053       0.004047      -0.010908       0.015529       0.015347      -0.016335       0.004135       0.012200              1.885492       1.692117       0.043276       0.040207       1.852196      -0.601586       2.112161           0.000095
           53              C       2.387932       8.895134      14.913232       0.059571      31.160199 0.37295663E+03  0.85101933E+04                                 8.885964                            6.609967      -0.144741       1.958553                    0.998923      27.485928      80.028048       0.611017       0.439310      -1.041211      -0.058278      -0.026655       0.013322       0.065454       0.011371      -0.009715       0.005053      -0.011326       0.034004      -0.021955       0.006962       0.014993             10.675669      12.634813      -2.147474       1.786821      11.498219      -4.674322       7.893976          -0.029302
           54              C       2.832165      11.425246      10.008185       0.071957      29.379445 0.34105245E+03  0.76378527E+04                                 8.516541                            6.298055      -0.284081       1.908726                    0.999177      27.539790      80.386368       0.627095       0.436137      -1.039316       0.055082      -0.019712      -0.008785       0.059159      -0.034080      -0.014240      -0.036322      -0.033714      -0.017541      -0.056688       0.004194       0.052494             10.045283      12.064668       2.070092       0.544147       7.026893       3.765786      11.044288          -0.009773
           55              C      -0.158707       3.902423       1.769108       0.051140      27.317884 0.33095773E+03  0.73048513E+04                                 7.932512                            6.097439       0.263752       2.083708                    0.999815      26.807368      75.920763       0.658739       0.421263      -1.055757      -0.023894      -0.015859       0.046915       0.054985      -0.009591      -0.021243      -0.032407       0.018732      -0.014234      -0.046493       0.014479       0.032014              9.057704       6.498010       2.642703      -0.508496      10.514208       3.033551      10.160896          -0.032016
           56              C      -0.734129       8.044634       2.267384       0.076268      28.363795 0.31232949E+03  0.68124096E+04                                 8.196730                            5.957191       0.140155       2.049126                    0.999850      26.504571      75.261253       0.659048       0.426090      -1.049998      -0.048647      -0.024236       0.024403       0.059577       0.027571      -0.018451       0.028346       0.030562       0.006815      -0.053235       0.022628       0.030608              9.783391      10.831202      -1.357704       1.479394       9.946021      -4.914064       8.572950          -0.013485
           57              C      -1.586694       8.880239       1.583207      -0.210391      35.625615 0.43674428E+03  0.10281478E+05                                 9.394915                            6.963127       0.182790       2.026234                    0.999719      29.871691      85.984933       0.624979       0.416306      -1.064078      -0.005744       0.004062      -0.011411       0.013405       0.003265      -0.001869      -0.026171      -0.013071       0.029925      -0.020923      -0.011630       0.032554             11.218816      13.732225      -2.745181       2.406540      10.666101      -5.194611       9.258121          -0.008966
           58              C       9.434232       1.862700       1.761489       0.087117      36.688674 0.41141646E+03  0.94841165E+04                                 9.684875                            6.790283      -0.024527       2.002424                    0.999375      26.351672      73.592580       0.632216       0.420267      -1.068002       0.012271       0.011083       0.007830       0.018295       0.011269       0.001195       0.012253      -0.007411       0.042264      -0.020204      -0.001515       0.021720             12.404461       8.084782       5.301864       0.741445      17.405490       6.134929      11.723110          -0.063493
           59              C       8.886696       0.635989       1.118454       0.096772      34.336579 0.37207170E+03  0.83895051E+04                                 9.305852                            6.483388      -0.028970       2.010264                    0.999499      25.798910      71.961100       0.641191       0.423651      -1.062657      -0.001460      -0.011874      -0.000156       0.011964       0.002532      -0.005849      -0.002207      -0.004327      -0.027757      -0.011737       0.002542       0.009195             11.879016       7.447711       4.909187       1.093788      15.861397       6.012018      12.327939          -0.041916
           60              C       3.004061      10.192954       7.888608       0.079939      40.779062 0.42368151E+03  0.98108311E+04                                10.342176                            6.850474      -0.006317       2.007740                    0.999258      26.315216      72.973158       0.636805       0.415368      -1.074196       0.004099      -0.010390       0.009896       0.014922      -0.013957       0.000102       0.009505       0.016946      -0.018029      -0.018933      -0.001266       0.020199             13.929930      11.554767       4.322207       3.954947      12.550885       9.318924      17.684137          -0.035523
           61              C       2.443059       9.339367       6.835676       0.117372      35.113374 0.36654257E+03  0.82304653E+04                                 9.425796                            6.416501      -0.083192       1.992558                    0.999297      25.628088      71.237087       0.647594       0.421215      -1.064642      -0.013381      -0.017111       0.001603       0.021781       0.021953      -0.003778       0.000227       0.007914       0.007656      -0.023840       0.002405       0.021436             12.267599      11.134712       1.404389       3.681940      12.291824       7.692104      13.376261          -0.021312
           62              C      -2.219488       6.871401       3.266984       0.109933      26.978718 0.31475513E+03  0.69046660E+04                                 8.107416                            6.091520      -0.119008       1.987805                    0.998810      26.160440      75.422474       0.631577       0.442089      -1.036440       0.037114       0.037482      -0.015361       0.054939       0.016550       0.001006       0.029193      -0.076236       0.088205      -0.056579      -0.000478       0.057057              9.514067      12.018364      -0.946115       1.020497       8.726500      -3.960061       7.797337          -0.007246
           63              C       6.833088       9.416729       1.141311       0.092130      36.999582 0.35609526E+03  0.79411251E+04                                 9.748283                            6.319078      -0.024471       2.015429                    0.999501      25.532476      70.810643       0.653157       0.420506      -1.064709       0.000039       0.003524      -0.001966       0.004035       0.001124      -0.007843       0.007334      -0.003078       0.010197      -0.011085      -0.000410       0.011495             13.236810      15.491368      -5.043591       5.213159      12.996772      -7.204655      11.222290          -0.053508
           64              C       7.884471       8.631760       1.816345       0.090955      39.215014 0.41478197E+03  0.95698212E+04                                10.093582                            6.790177      -0.028398       1.998306                    0.999279      26.379925      73.417380       0.636867       0.416844      -1.071460       0.014797      -0.004497       0.012293       0.019756      -0.005482       0.007662      -0.022810       0.012371      -0.005262      -0.026454       0.002058       0.024396             13.573677      16.690394      -5.373794       4.787875      13.157502      -6.937127      10.873134          -0.032574
           65              C       1.102800       9.506732       6.505016      -0.198715      33.332918 0.42806538E+03  0.99927171E+04                                 8.917830                            6.851834       0.263886       2.056435                    0.999755      29.311482      83.090811       0.637966       0.411277      -1.070949      -0.006018      -0.002361       0.021201       0.022165      -0.017389      -0.005836       0.013011       0.017282      -0.028031      -0.021642      -0.006342       0.027984             10.303579      10.861497       0.852799       3.131520      10.175331       4.857269       9.873909          -0.003988
           66              C       2.257644      10.670773       9.066489      -0.183686      36.541618 0.46876839E+03  0.11269387E+05                                 9.708868                            7.311806      -0.043311       1.951831                    0.999076      30.578468      89.910189       0.595720       0.427683      -1.053453       0.023222      -0.020678       0.005239       0.031532       0.001653       0.007765      -0.024727       0.021456      -0.088445      -0.043446       0.016646       0.026800             11.515808      10.593481       1.885831       0.553277       8.995190       6.079738      14.958753          -0.004068
           67              C       3.226292       8.439795       6.282544      -0.180519      34.812353 0.42684326E+03  0.10045566E+05                                 9.460212                            7.014278      -0.071061       1.957351                    0.999117      29.718714      87.069149       0.602104       0.432244      -1.048400      -0.004418      -0.016651       0.002208       0.017368       0.022043       0.001335      -0.028765       0.019913       0.019432      -0.041358       0.007917       0.033441             11.325279      10.280032       0.117481       1.408770      12.964630       6.804243      10.731174          -0.003062
           68              C       0.689419       8.544450       5.593795       0.081444      27.659327 0.33577380E+03  0.74300256E+04                                 8.045933                            6.164384       0.069433       2.025126                    0.999737      26.572546      75.089037       0.652227       0.424389      -1.054935       0.047803      -0.044403       0.008482       0.065793      -0.005878      -0.002264      -0.030755       0.063242      -0.035388      -0.050702       0.012632       0.038070              9.337779       9.678667       0.604844       2.691125       9.746814       4.313873       8.587855          -0.010665
           69              C       4.889852      11.379041       9.005538       0.077230      27.773770 0.33161966E+03  0.73178360E+04                                 8.086540                            6.138123       0.057690       2.027872                    0.999653      26.411490      74.615224       0.651481       0.426052      -1.053538      -0.030028      -0.009219       0.038077       0.049361      -0.009992      -0.010839      -0.017699       0.032369      -0.052106      -0.034443       0.005861       0.028582              9.452705      10.394945       2.839607       1.230175       7.463036       3.855267      10.500135          -0.019426
           70              C       4.330812      10.611062       8.019653      -0.191997      35.332528 0.43763106E+03  0.10303243E+05                                 9.334245                            6.955760       0.165200       2.013924                    0.999754      29.982284      86.188443       0.627521       0.414584      -1.065630      -0.012921      -0.008941       0.033385       0.036898      -0.024291      -0.040348       0.013848       0.012983       0.043880      -0.039619      -0.018073       0.057692             11.141833      11.696586       3.849004       2.990081       9.389908       5.573185      12.339006          -0.002054
           71              C       2.675808       7.511333       5.392656       0.088222      29.451841 0.34994123E+03  0.78589219E+04                                 8.536417                            6.380779      -0.138901       1.962424                    0.999272      27.001056      77.994561       0.625107       0.436298      -1.042998      -0.045135       0.007824       0.026466       0.052904      -0.000679      -0.033531      -0.036517      -0.019172       0.038817      -0.048522      -0.005904       0.054426             10.064387      11.608832      -0.156740       1.786118      10.510572       4.290415       8.073757          -0.018514
           72              C       7.015699      10.377111       0.237710      -0.161852      36.124328 0.40626774E+03  0.94597251E+04                                 9.667731                            6.821903      -0.042917       1.963656                    0.999514      29.605549      86.746720       0.612364       0.429566      -1.048281      -0.023204      -0.029309      -0.011327       0.039060       0.011609      -0.010835       0.046657       0.019378      -0.038923      -0.058358       0.019441       0.038918             12.103964      12.204060      -3.331104       2.205384      13.430820      -7.116618      10.677012          -0.005550
           73              C       5.237742      -1.844094      15.083895      -0.176163      32.243196 0.39267312E+03  0.90400378E+04                                 8.872333                            6.632998       0.148712       2.024366                    0.999813      29.219059      84.344919       0.633209       0.420165      -1.057090      -0.024943      -0.012871       0.007967       0.029177      -0.005471      -0.009270      -0.031877       0.008515      -0.123856      -0.056833       0.025968       0.030865             10.585432       5.830527       2.644511       0.458837      13.389786       5.197415      12.535982          -0.009632
           74              C       4.422135       9.744488       0.600369       0.008737      31.094693 0.38009543E+03  0.86609410E+04                                 8.630841                            6.524204       0.141208       2.028643                    0.999817      27.959741      79.734845       0.640089       0.419946      -1.059499       0.016203       0.036751      -0.021583       0.045596       0.021679      -0.015098      -0.010578       0.011187      -0.054241      -0.024242      -0.013286       0.037529             10.098947      12.765425      -1.403993       1.748465       9.714919      -3.996906       7.816498          -0.030327
           75              C       7.472839       7.482447       2.622425      -0.204711      38.720183 0.50993368E+03  0.12480515E+05                                10.049676                            7.603939      -0.012663       1.955703                    0.999194      30.988207      90.997416       0.588562       0.425202      -1.058301      -0.013044       0.003947       0.001491       0.013709       0.002257       0.001075      -0.002776       0.030243      -0.042246      -0.015259      -0.007092       0.022351             12.074493      13.772695      -2.285382       2.508281      12.251124      -6.025458      10.199658          -0.020263
           76              C       3.987023      13.971760       1.200738       0.045813      27.406932 0.33966055E+03  0.75494173E+04                                 7.961659                            6.181967       0.172875       2.049448                    0.999824      27.174778      77.353045       0.653128       0.421929      -1.054827       0.028620       0.005154      -0.047104       0.055358      -0.012044      -0.018678      -0.040834       0.004616      -0.008212      -0.051335       0.011673       0.039662              9.030920       5.766358       2.275272      -0.573621      11.132477       2.937672      10.193925          -0.007426
           77              C      -0.720135       2.847355       1.121502      -0.201188      32.830146 0.42396688E+03  0.99398682E+04                                 8.945564                            6.899795       0.082273       1.991503                    0.999742      30.076345      87.340393       0.620420       0.421087      -1.057523      -0.016013       0.006827       0.014168       0.022445      -0.009193       0.005634       0.005508       0.027672       0.113604      -0.036193      -0.002667       0.038859             10.244063       7.529091       4.313198       0.306340      13.295289       3.243917       9.907810          -0.006052
           78              C      -1.003592       3.231991       3.693642       0.098211      26.583004 0.33068707E+03  0.73259896E+04                                 7.971688                            6.203559       0.067607       2.036689                    0.999632      26.499527      76.155204       0.633521       0.436411      -1.042388       0.022632       0.024226      -0.048887       0.059068      -0.039835      -0.009166      -0.000663       0.062371       0.057798      -0.060491       0.016913       0.043578              9.134090       6.926484       3.594169       0.641460      10.109816       2.303042      10.365970          -0.012204
           79              C       8.134990      -0.300956       1.842250      -0.195898      34.223945 0.45823152E+03  0.10941701E+05                                 9.215303                            7.179650       0.094023       1.991942                    0.999687      30.466234      88.959723       0.608070       0.421845      -1.058233       0.002229       0.011972      -0.021557       0.024759      -0.007554      -0.014807       0.002384      -0.012818       0.117640      -0.031793      -0.010904       0.042696             10.475120       7.356795       3.582212      -0.578308      13.522342       3.514766      10.546222          -0.017651
           80              C       9.050898       2.185870       3.142034      -0.208664      36.634895 0.49516428E+03  0.12031516E+05                                 9.630633                            7.449370       0.103234       1.996336                    0.999622      30.832542      90.242207       0.599810       0.420263      -1.061291      -0.021704       0.016742      -0.017971       0.032777       0.016064      -0.007877      -0.009600      -0.006466       0.003204      -0.016920      -0.005992       0.022912             11.208822       9.327826       4.015075      -0.189144      12.235208       4.744724      12.063432          -0.024420
           81              C       1.221957      12.370859      14.478955       0.087867      28.068428 0.34303572E+03  0.76589892E+04                                 8.294493                            6.338807       0.056359       2.038374                    0.999190      26.424970      75.895449       0.624550       0.439245      -1.042136      -0.010916      -0.032563       0.044782       0.056436      -0.029860       0.001909      -0.012061       0.011142       0.023179      -0.035779       0.005381       0.030398              9.713871       6.444520       2.337563      -0.877174      11.799468       3.840051      10.897626          -0.035418
           82              C       5.539219       9.072741       1.092550      -0.166475      35.699078 0.42794655E+03  0.10056333E+05                                 9.482364                            6.928256       0.072579       1.987213                    0.999762      29.956035      87.082878       0.619678       0.420620      -1.057848       0.012687       0.026164      -0.038489       0.048238       0.006759      -0.024262      -0.023360      -0.088419       0.046952      -0.059839       0.004766       0.055073             11.398989      15.922577      -2.832160       3.285821      10.460214      -4.107796       7.814176          -0.004383
           83              C      -3.011068      13.455855      10.975785       0.059570      31.160323 0.37295699E+03  0.85102095E+04                                 8.886023                            6.609989      -0.144708       1.958564                    0.998923      27.485935      80.028284       0.611013       0.439313      -1.041209      -0.058278       0.017075      -0.024420       0.065453      -0.011272       0.009830       0.006472      -0.020958       0.005089      -0.021953       0.006962       0.014991             10.675792      12.634900       2.081102      -1.863904       9.320201      -4.995657      10.072276          -0.029294
           84              C      -2.566835       8.234153      12.763179       0.071953      29.379873 0.34105773E+03  0.76380076E+04                                 8.516627                            6.298104      -0.284125       1.908707                    0.999177      27.540155      80.387868       0.627092       0.436137      -1.039315       0.055084      -0.005810      -0.020791       0.059164      -0.009118      -0.035792      -0.038472      -0.019116       0.026242      -0.056687       0.004199       0.052489             10.045389      12.064785       0.236273       2.127326       9.871805       4.185387       8.199578          -0.009770
           85              C       5.240293       1.180816       4.118777       0.051125      27.318555 0.33096298E+03  0.73050358E+04                                 7.932741                            6.097522       0.263682       2.083682                    0.999815      26.807995      75.924245       0.658726       0.421268      -1.055749      -0.023906       0.048728      -0.008837       0.054991      -0.019628      -0.012581      -0.030704       0.007169      -0.048884      -0.046493       0.014467       0.032026              9.058041       6.498203      -0.888641       2.540430       9.293012       2.853540      11.382908          -0.032067
           86              C       4.664871       1.069413       8.289362       0.076275      28.363484 0.31232448E+03  0.68122869E+04                                 8.196737                            5.957180       0.140216       2.049152                    0.999850      26.504362      75.261090       0.659041       0.426095      -1.049993      -0.048648       0.027674      -0.020420       0.059577      -0.022275       0.024580       0.029829       0.020465      -0.023511      -0.053228       0.022618       0.030611              9.783426      10.831312       1.661706      -1.127376      10.020735      -4.903037       8.498229          -0.013474
           87              C       3.812306       0.270642       9.016204      -0.210405      35.626600 0.43675665E+03  0.10281879E+05                                 9.395223                            6.963316       0.182742       2.026220                    0.999719      29.872013      85.987310       0.624956       0.416317      -1.064068      -0.005742      -0.011886       0.002349       0.013407      -0.002328       0.002959      -0.023847      -0.028872      -0.017497      -0.020932      -0.011628       0.032561             11.219238      13.732808       2.781476      -2.364841      10.788026      -5.176888       9.136882          -0.008931
           88              C       4.035232       1.470873       2.099768       0.087098      36.689510 0.41142324E+03  0.94843318E+04                                 9.685080                            6.790367      -0.024545       2.002418                    0.999375      26.351959      73.594114       0.632207       0.420271      -1.067998       0.012265       0.006130       0.012109       0.018293      -0.000465       0.011330       0.014250      -0.020945       0.001733      -0.020217      -0.001513       0.021729             12.404814       8.084994      -0.040058       5.353576      10.073241       5.053588      19.056209          -0.063631
           89              C       3.487696       1.013696       0.792365       0.096771      34.336981 0.37207315E+03  0.83895680E+04                                 9.306010                            6.483452      -0.029001       2.010254                    0.999499      25.799020      71.962156       0.641179       0.423658      -1.062650      -0.001455       0.001580      -0.011770       0.011965      -0.006157       0.001645      -0.004432       0.010732       0.017432      -0.011738       0.002547       0.009191             11.879293       7.447878       0.365811       5.016453      10.667763       5.246070      17.522239          -0.041927
           90              C      -2.394939       6.317047      11.234828       0.079946      40.778971 0.42368045E+03  0.98107977E+04                                10.342156                            6.850459      -0.006324       2.007737                    0.999258      26.315175      72.972947       0.636807       0.415367      -1.074197       0.004098       0.011306      -0.008838       0.014924       0.002135      -0.013792       0.009019       0.020216      -0.008216      -0.018929      -0.001267       0.020197             13.929914      11.554784       3.281973       4.852950      14.884700       9.663089      15.350258          -0.035510
           91              C      -2.955941       5.399920      10.236752       0.117369      35.113262 0.36654129E+03  0.82304308E+04                                 9.425789                            6.416498      -0.083211       1.992553                    0.999297      25.628024      71.236927       0.647593       0.421216      -1.064641      -0.013380       0.004081      -0.016693       0.021779      -0.006943       0.021170       0.001341       0.000355      -0.015012      -0.023845       0.002408       0.021437             12.267614      11.134677       3.437688       1.926646      11.132705       7.521201      14.535460          -0.021328
           92              C       3.179512       2.229490       7.274524       0.109944      26.978586 0.31475200E+03  0.69045952E+04                                 8.107450                            6.091525      -0.118972       1.987818                    0.998810      26.160424      75.422954       0.631570       0.442094      -1.036435       0.037115      -0.020670       0.034835       0.054939      -0.001421       0.016518       0.028811      -0.073668       0.095922      -0.056580      -0.000474       0.057055              9.514143      12.018413       1.147683      -0.787177       8.960383      -3.925651       7.563633          -0.007233
           93              C       1.434088      -0.244799       9.482481       0.092112      37.001053 0.35610501E+03  0.79414430E+04                                 9.748753                            6.319294      -0.024494       2.015424                    0.999501      25.532831      70.813414       0.653122       0.420524      -1.064692       0.000038      -0.002456       0.003201       0.004035      -0.007928      -0.000033       0.007533      -0.004444       0.006098      -0.011088      -0.000408       0.011496             13.237598      15.492286       5.893726      -4.229429      13.340675      -7.154558      10.879832          -0.053495
           94              C       2.485471       0.537539       8.804399       0.090946      39.216343 0.41479121E+03  0.95701393E+04                                10.094008                            6.790373      -0.028415       1.998306                    0.999279      26.380198      73.419833       0.636837       0.416859      -1.071445       0.014795       0.012816      -0.002658       0.019754       0.008380      -0.004309      -0.021330       0.002311      -0.035459      -0.026460       0.002059       0.024401             13.574404      16.691285       5.521110      -4.618123      12.925046      -6.971960      11.106880          -0.032588
           95              C       6.501800       5.048379      10.354083      -0.198726      33.333093 0.42806961E+03  0.99928233E+04                                 8.917846                            6.851872       0.263874       2.056428                    0.999755      29.311510      83.090449       0.637965       0.411278      -1.070950      -0.006019       0.021318       0.000756       0.022165      -0.003236      -0.018057       0.011674       0.026290      -0.000978      -0.021635      -0.006348       0.027983             10.303609      10.861558       2.973713       1.300744       8.478240       4.606994      11.571031          -0.003979
           96              C      -3.141356       7.412611      11.879387      -0.183688      36.541880 0.46877106E+03  0.11269467E+05                                 9.708903                            7.311812      -0.043336       1.951821                    0.999076      30.578639      89.910767       0.595721       0.427682      -1.053454       0.023223       0.008206      -0.019700       0.031540       0.007441       0.002773      -0.028507       0.047099      -0.011523      -0.043445       0.016645       0.026799             11.515865      10.593536       0.272195       1.946367      13.076811       6.681718      10.877249          -0.004084
           97              C      -2.172708       4.983954       9.266104      -0.180521      34.812288 0.42684231E+03  0.10045544E+05                                 9.460226                            7.014288      -0.071057       1.957354                    0.999117      29.718639      87.069074       0.602101       0.432246      -1.048399      -0.004418       0.004605      -0.016147       0.017362      -0.001899       0.022003      -0.024700      -0.007646      -0.063247      -0.041358       0.007915       0.033443             11.325307      10.280048       1.376612       0.321855       8.814541       6.192233      14.881332          -0.003048
           98              C       6.088419       4.287306       9.269152       0.081449      27.659126 0.33577046E+03  0.74299423E+04                                 8.045919                            6.164368       0.069387       2.025114                    0.999737      26.572479      75.089101       0.652225       0.424391      -1.054932       0.047806       0.014869      -0.042686       0.065792      -0.001384      -0.006146      -0.027437       0.040728      -0.102915      -0.050703       0.012636       0.038067              9.337768       9.678778       2.574147       0.991035       7.367206       3.962883      10.967321          -0.010659
           99              C      -0.509148       7.248976      12.571183       0.077232      27.773694 0.33161844E+03  0.73178044E+04                                 8.086531                            6.138109       0.057696       2.027875                    0.999653      26.411455      74.615163       0.651482       0.426051      -1.053538      -0.030026       0.039017      -0.003568       0.049362      -0.009265      -0.011466      -0.018371       0.036921      -0.038461      -0.034444       0.005860       0.028584              9.452698      10.394869       0.802687       2.988659       9.322614       4.129546       8.640611          -0.019418
          100              C      -1.068188       6.385688      11.667581      -0.191989      35.332217 0.43762559E+03  0.10303100E+05                                 9.334204                            6.955709       0.165199       2.013926                    0.999754      29.982242      86.188757       0.627523       0.414583      -1.065629      -0.012919       0.034332      -0.003975       0.036897      -0.036368      -0.029917       0.017365      -0.010845      -0.027608      -0.039614      -0.018076       0.057691             11.141784      11.696482       2.396376       4.243922      10.667419       5.761599      11.061451          -0.002064
          101              C      -2.723192       4.239051       8.217744       0.088225      29.451696 0.34993813E+03  0.78588421E+04                                 8.536413                            6.380763      -0.138922       1.962419                    0.999272      27.001003      77.994590       0.625106       0.436300      -1.042996      -0.045133       0.025036       0.011607       0.052901      -0.033076      -0.005562      -0.033551      -0.039328      -0.021649      -0.048528      -0.005906       0.054433             10.064397      11.608856       1.789894       0.105554       6.887097       3.756046      11.697238          -0.018514
          102              C       1.616699      -1.278851      10.300751      -0.161857      36.125123 0.40627549E+03  0.94599802E+04                                 9.667998                            6.822048      -0.042930       1.963653                    0.999514      29.605801      86.748684       0.612345       0.429576      -1.048272      -0.023203      -0.006927      -0.030645       0.039057      -0.012414       0.009900       0.043256       0.042419       0.030178      -0.058357       0.019445       0.038912             12.104380      12.204393       2.667974      -2.973877      12.790513      -7.211450      11.318235          -0.005538
          103              C      -0.161258      15.191542       0.376374      -0.176172      32.243685 0.39267845E+03  0.90402053E+04                                 8.872441                            6.633042       0.148668       2.024350                    0.999813      29.219386      84.346504       0.633206       0.420165      -1.057089      -0.024939       0.009762      -0.011571       0.029174      -0.008374      -0.006761      -0.038841       0.055753       0.017894      -0.056830       0.025964       0.030866             10.585600       5.830592       0.068086       2.683246      11.053904       4.852947      14.872303          -0.009676
          104              C      -0.976865      -0.827772       9.727810       0.008739      31.094553 0.38009233E+03  0.86608576E+04                                 8.630850                            6.524192       0.141223       2.028653                    0.999817      27.959565      79.734439       0.640087       0.419948      -1.059497       0.016200      -0.026706       0.033215       0.045595      -0.018099       0.019245      -0.013237       0.029201      -0.000197      -0.024243      -0.013286       0.037529             10.098988      12.765542       1.934647      -1.133913       9.010716      -4.100761       8.520707          -0.030305
          105              C       2.073839       1.502677       7.784990      -0.204736      38.722285 0.50996375E+03  0.12481492E+05                                10.050223                            7.604293      -0.012707       1.955686                    0.999194      30.988983      91.001934       0.588531       0.425216      -1.058287      -0.013041       0.000896       0.004122       0.013706       0.000731       0.002386      -0.003533       0.035330      -0.027044      -0.015271      -0.007089       0.022360             12.075243      13.773473       2.815148      -1.895214      11.983529      -6.065521      10.468728          -0.020250
          106              C      -1.411977      -0.850585      13.997440       0.045811      27.407110 0.33965975E+03  0.75494233E+04                                 7.961779                            6.181992       0.172872       2.049449                    0.999824      27.174963      77.354642       0.653119       0.421934      -1.054821       0.028631      -0.047350      -0.001781       0.055362      -0.016721      -0.014636      -0.039354      -0.005414      -0.038280      -0.051330       0.011669       0.039661              9.031107       5.766447      -0.899466       2.167370       9.366003       2.677137      11.960871          -0.007411
          107              C       4.678865       0.694073       2.980513      -0.201211      32.832004 0.42398900E+03  0.99406002E+04                                 8.946130                            6.900102       0.082190       1.991473                    0.999742      30.077456      87.346965       0.620384       0.421102      -1.057504      -0.016023       0.013022       0.008823       0.022454       0.006899      -0.008265       0.015484      -0.039878      -0.089018      -0.036190      -0.002674       0.038863             10.244828       7.529521      -0.326227       4.312120       9.044183       2.617198      14.160778          -0.006042
          108              C       4.395408       3.182572       3.736308       0.098209      26.583259 0.33068967E+03  0.73260697E+04                                 7.971746                            6.203580       0.067574       2.036673                    0.999632      26.499819      76.156428       0.633520       0.436411      -1.042387       0.022635      -0.051903       0.016837       0.059074      -0.003256      -0.040743       0.008041       0.003360      -0.119207      -0.060494       0.016921       0.043573              9.134181       6.926500       0.110212       3.649312       9.695843       2.242023      10.780200          -0.012213
          109              C       2.735990       1.866446      -0.028952      -0.195930      34.225865 0.45825738E+03  0.10942539E+05                                 9.215833                            7.179961       0.093950       1.991915                    0.999686      30.467212      88.965238       0.608039       0.421858      -1.058219       0.002241      -0.023069       0.008696       0.024755      -0.013555      -0.009628       0.009858      -0.063426      -0.034149      -0.031794      -0.010906       0.042700             10.475815       7.357199      -1.094820       3.459827       9.595505       2.935782      14.474741          -0.017704
          110              C       3.651898       2.789495       2.620901      -0.208685      36.635997 0.49518067E+03  0.12032028E+05                                 9.630859                            7.449510       0.103204       1.996318                    0.999623      30.833076      90.244553       0.599802       0.420265      -1.061288      -0.021702      -0.020223       0.013940       0.032776      -0.010146       0.014751      -0.009423      -0.007654      -0.000327      -0.016934      -0.005987       0.022921             11.209127       9.327999      -0.772920       3.944653      10.697675       4.518087      13.601707          -0.024452
          111              C      -4.177043      12.519118      14.350957       0.087859      28.068889 0.34304087E+03  0.76591392E+04                                 8.294614                            6.338870       0.056353       2.038367                    0.999190      26.425215      75.896533       0.624544       0.439247      -1.042133      -0.010910       0.049056      -0.025684       0.056437       0.006247      -0.029263      -0.009071      -0.009134      -0.037660      -0.035781       0.005381       0.030400              9.714054       6.444597      -1.208843       2.184629       9.808444       3.546486      12.889120          -0.035418
          112              C       0.140219      -0.242850       9.135059      -0.166484      35.699802 0.42795510E+03  0.10056612E+05                                 9.482592                            6.928387       0.072561       1.987208                    0.999762      29.956322      87.084827       0.619663       0.420627      -1.057840       0.012686      -0.041886       0.020273       0.048232      -0.024990       0.003145      -0.025364      -0.074864       0.087586      -0.059835       0.004760       0.055076             11.399319      15.923109       3.664041      -2.322589       9.056563      -4.314964       9.218286          -0.004371
          113              N       1.012599       8.602474      15.059515      -0.228955      40.884841 0.58192546E+03  0.14434771E+05                                 9.908726                            7.781971       0.079552       2.035599                    0.999346      28.618757      79.356477       0.632733       0.390250      -1.102648       0.106249      -0.081121       0.040820       0.139770       0.048992      -0.021940      -0.012019       0.004361       0.041207      -0.056560       0.000478       0.056082             11.774566      13.597019      -1.512891       2.525410      12.552494      -4.594392       9.174184          -0.000422
          114              N       4.114758      11.768467      10.020375      -0.217999      38.479881 0.52592157E+03  0.12772652E+05                                 9.601092                            7.452942      -0.020888       2.003549                    0.999564      28.380206      78.931271       0.636766       0.396064      -1.094024      -0.041133      -0.116461      -0.089328       0.152429      -0.012877      -0.021288      -0.050034       0.071449      -0.018764      -0.075884       0.027495       0.048389             11.306372      14.245830       2.764291       0.990555       7.436692       3.192519      12.236592           0.008916
          115              N      -1.019041       7.106177       3.053655      -0.190401      35.083064 0.44160936E+03  0.10331283E+05                                 9.113479                            6.917093      -0.072520       2.007991                    0.999298      27.360491      76.232750       0.644392       0.406294      -1.080269      -0.096336       0.061173      -0.046425       0.123200       0.035069      -0.035960       0.020757      -0.039186       0.089843      -0.072047       0.025194       0.046853             10.749658      12.277405      -0.067407       0.801957      11.060691      -4.689092       8.910878           0.007667
          116              N       1.385998       7.555960       5.048282      -0.216902      37.390886 0.51699752E+03  0.12489205E+05                                 9.386182                            7.371053      -0.009841       2.010485                    0.999485      28.160186      77.843775       0.643366       0.394096      -1.096538       0.037925       0.071921       0.113876       0.139924      -0.031000      -0.017212      -0.036804       0.030977      -0.135550      -0.072362       0.014836       0.057526             10.973534      13.307351       0.589323       2.716042      11.332408       3.759482       8.280842           0.003136
          117              N      -0.349141       4.154170       3.049083      -0.208414      36.216726 0.50839553E+03  0.12256998E+05                                 9.242348                            7.363993      -0.049526       2.003776                    0.999388      28.009814      77.910323       0.635137       0.399997      -1.090065      -0.080292      -0.097371      -0.058246       0.138999      -0.032306      -0.028345      -0.029344       0.000537       0.099387      -0.065710       0.015736       0.049974             10.658684       7.065698       2.572694      -0.705453      12.422022       3.022392      12.488331          -0.013583
          118              N       0.452579      11.500085      15.150942      -0.206885      36.585405 0.52434807E+03  0.12736978E+05                                 9.324712                            7.485989      -0.115267       1.981524                    0.999207      28.196362      78.671160       0.629143       0.400784      -1.089755       0.055208       0.113954       0.053844       0.137596      -0.021198      -0.025735      -0.022234       0.042003       0.092926      -0.056342       0.008526       0.047815             10.733677       7.265109       2.667607      -0.510799      12.297389       3.328940      12.638533          -0.009394
          119              N      -5.681970      10.179288      12.618420       0.708547      17.608549 0.19281265E+03  0.36690428E+04                                 5.676213                            4.560559       0.409516       2.253271                    0.999749      19.244325      48.459149       0.795714       0.404513      -1.080767      -0.009094      -0.002377      -0.013698       0.016613       0.010081       0.024481       0.017025       0.020047       0.072861      -0.028017      -0.016731       0.044748              6.245423       5.977035       0.155156      -1.241887       8.153935      -1.691971       4.605300          -0.014914
          120              N       0.438561       4.765695       6.255116       0.724507      16.984013 0.18719624E+03  0.35407967E+04                                 5.552958                            4.498652       0.356427       2.236480                    0.999698      19.157444      48.311604       0.798736       0.405414      -1.078683       0.003151       0.002868      -0.003030       0.005228       0.027095       0.014362       0.023842      -0.024696      -0.055771      -0.029887      -0.020421       0.050307              6.076603       6.059557      -1.168111      -0.673965       4.756695      -1.446840       7.413558          -0.012660
          121              N      -4.386401      13.643272      10.707600      -0.228946      40.884304 0.58191570E+03  0.14434466E+05                                 9.908642                            7.781902       0.079609       2.035622                    0.999346      28.618499      79.355532       0.632736       0.390250      -1.102648       0.106248       0.052225      -0.074288       0.139767      -0.028853       0.045266      -0.008218      -0.021405      -0.036093      -0.056559       0.000477       0.056082             11.774497      13.596939       2.719144      -1.128307      10.572318      -4.886387      11.154232          -0.000444
          122              N      -1.284242       8.196137      13.104505      -0.218016      38.480859 0.52593626E+03  0.12773114E+05                                 9.601292                            7.453074      -0.020949       2.003523                    0.999563      28.380639      78.933123       0.636757       0.396067      -1.094021      -0.041130      -0.071377      -0.128252       0.152430      -0.019181      -0.015841      -0.044101       0.031223      -0.139445      -0.075883       0.027493       0.048390             11.306624      14.246120       0.576663       2.879290      11.213105       3.749532       8.460647           0.008914
          123              N       4.379959       1.984190       7.475663      -0.190440      35.083776 0.44161943E+03  0.10331599E+05                                 9.113685                            6.917228      -0.072521       2.007988                    0.999298      27.360844      76.234575       0.644376       0.406300      -1.080262      -0.096331      -0.054855       0.053738       0.123193      -0.040691       0.029441       0.023529      -0.057967       0.033448      -0.072039       0.025189       0.046849             10.749953      12.277757       0.803356       0.050208      10.310528      -4.799914       9.661575           0.007681
          124              N       6.784998       3.891851       8.211649      -0.216929      37.391639 0.51700972E+03  0.12489587E+05                                 9.386353                            7.371172      -0.009904       2.010463                    0.999484      28.160493      77.845179       0.643355       0.394099      -1.096534       0.037926       0.102160       0.087770       0.139923      -0.012505      -0.033177      -0.042788       0.071525      -0.013900      -0.072365       0.014841       0.057523             10.973772      13.307684       2.601114       0.979373       7.260677       3.159055      12.352955           0.003148
          125              N       5.049859       2.410364       4.554578      -0.208467      36.218796 0.50842683E+03  0.12257975E+05                                 9.242785                            7.364268      -0.049588       2.003743                    0.999387      28.010823      77.914534       0.635117       0.400002      -1.090058      -0.080303      -0.043419      -0.104833       0.139010      -0.023326      -0.036095      -0.020885      -0.056847      -0.072707      -0.065710       0.015733       0.049977             10.659280       7.065983      -1.073270       2.442391      11.615109       2.903613      13.296748          -0.013622
          126              N      -4.946421      13.310960      13.587544      -0.206885      36.585284 0.52434364E+03  0.12736847E+05                                 9.324709                            7.485956      -0.115240       1.981536                    0.999207      28.196265      78.670886       0.629144       0.400784      -1.089755       0.055209       0.036643       0.120588       0.137595      -0.022365      -0.024719      -0.011551      -0.030443      -0.124425      -0.056338       0.008523       0.047815             10.733706       7.265089      -0.894543       2.564545      11.670369       3.236476      13.265661          -0.009449
          127              N      -0.282970      10.998241      11.911386       0.708548      17.608468 0.19281165E+03  0.36690187E+04                                 5.676194                            4.560547       0.409521       2.253274                    0.999749      19.244271      48.458960       0.795715       0.404512      -1.080767      -0.009094      -0.013205      -0.004349       0.016613       0.022748       0.013545       0.023005      -0.020503      -0.048801      -0.028020      -0.016728       0.044749              6.245399       5.977007      -1.251230      -0.027698       5.169264      -2.132139       7.589926          -0.014906
          128              N       5.837561       5.492869       5.627318       0.724520      16.983983 0.18719588E+03  0.35407911E+04                                 5.552957                            4.498652       0.356473       2.236492                    0.999698      19.157487      48.311851       0.798734       0.405415      -1.078682       0.003148      -0.003418       0.002396       0.005228       0.010264       0.028904       0.017020       0.021556       0.083028      -0.029888      -0.020428       0.050315              6.076604       6.059546      -0.496313      -1.253935       7.774690      -1.001752       4.395577          -0.012663
          129              O      -4.792048      10.748204      11.935766      -0.387187      29.146241 0.45771928E+03  0.10570349E+05                                 7.590715                            6.732905       0.362328       2.212495                    0.995455      25.321846      65.255342       0.714133       0.371396      -1.129272      -0.034708       0.042024      -0.000929       0.054512       0.092497      -0.028825      -0.051360       0.005280       0.029878      -0.100511      -0.017041       0.117552              8.249122       8.950314       1.476889      -1.780543       8.494536      -1.599158       7.302517           0.026919
          130              O      -0.547723       5.494362       5.857409      -0.430457      29.536245 0.48318387E+03  0.11300628E+05                                 7.629996                            6.887078       0.489294       2.237518                    0.996398      26.014860      67.275459       0.711422       0.368119      -1.132763       0.012866       0.000575      -0.026882       0.029808      -0.061515       0.076889      -0.048815       0.017490      -0.128496      -0.092458      -0.038151       0.130609              8.199374       9.138121      -2.037853       0.936934       7.610180      -1.481190       7.849819           0.031151
          131              O       4.071632      10.976871      12.850034      -0.480463      34.641736 0.59145101E+03  0.14526597E+05                                 8.494826                            7.623410       0.333514       2.163012                    0.996001      27.321141      72.025446       0.676784       0.368478      -1.134306       0.008728       0.007311      -0.032737       0.034660      -0.094698      -0.006430       0.015732       0.026832      -0.154495      -0.072811      -0.049904       0.122716              9.159215      11.223276      -1.161800      -1.994640       8.733513      -0.422036       7.520855           0.022104
          132              O       1.356934       4.549822       5.473417      -0.399989      30.457577 0.47703141E+03  0.11130023E+05                                 7.806393                            6.876530       0.360333       2.204730                    0.995895      25.565664      66.208846       0.706210       0.371726      -1.129094      -0.026127       0.022215       0.001721       0.034338       0.021999      -0.061396       0.029048       0.035882       0.023820      -0.075178       0.002552       0.072626              8.449445      10.198639      -1.818917      -1.639389       6.907203      -0.066645       8.242492           0.016246
          133              O      -5.731089       9.045757      13.014602      -0.381092      24.443761 0.33209331E+03  0.70470430E+04                                 6.559254                            5.571668       1.113283       2.472732                    0.998170      23.938514      58.292416       0.823413       0.350543      -1.150750      -0.021211       0.027988      -0.009697       0.036431       0.017757       0.029532      -0.040002      -0.149438       0.031372      -0.093999       0.004271       0.089728              7.112485       5.613171       0.038320      -0.890627      10.195919      -2.240804       5.528366          -0.003436
          134              O       0.344865       4.246455       7.384236      -0.445898      26.609741 0.38077371E+03  0.83580302E+04                                 6.945377                            5.964499       1.131343       2.450145                    0.998783      25.163090      62.243832       0.796447       0.350358      -1.151330      -0.015379       0.011516      -0.017333       0.025876       0.054771      -0.021440      -0.056091      -0.089011       0.281641      -0.117635      -0.010596       0.128231              7.492809       5.999718      -0.535259      -0.843406       6.075046      -2.483643      10.403663          -0.000969
          135              O       0.606952      10.239888      12.374615      -0.387204      29.146599 0.45772678E+03  0.10570567E+05                                 7.590777                            6.732963       0.362350       2.212497                    0.995455      25.322037      65.256008       0.714129       0.371396      -1.129272      -0.034706      -0.007052       0.041432       0.054505      -0.042012       0.087301      -0.046637      -0.026752      -0.066226      -0.100512      -0.017040       0.117553              8.249183       8.950390      -1.976974       1.201300       7.789591      -1.703146       8.007568           0.026928
          136              O       4.851277       4.993106       6.290163      -0.430471      29.536494 0.48318819E+03  0.11300748E+05                                 7.630014                            6.887086       0.489368       2.237537                    0.996399      26.015043      67.275869       0.711425       0.368117      -1.132765       0.012849      -0.026663      -0.003353       0.029787       0.085041      -0.049634      -0.054743       0.057714      -0.007798      -0.092457      -0.038145       0.130602              8.199403       9.138139       1.224248      -1.879371       8.272352      -1.383535       7.187719           0.031160
          137              O      -1.327368      11.111010      12.734227      -0.480472      34.641917 0.59145521E+03  0.14526728E+05                                 8.494863                            7.623445       0.333508       2.163009                    0.996000      27.321204      72.025717       0.676781       0.368478      -1.134305       0.008725      -0.033448       0.002452       0.034654       0.007453      -0.094622       0.005850       0.093840       0.046536      -0.072811      -0.049901       0.122712              9.159255      11.223306      -1.803814      -1.440403       7.668567      -0.579106       8.585894           0.022118
          138              O       6.755934       4.751031       5.299706      -0.400015      30.459041 0.47706098E+03  0.11130906E+05                                 7.806701                            6.876795       0.360201       2.204678                    0.995893      25.566225      66.211263       0.706187       0.371732      -1.129088      -0.026130      -0.001543       0.022228       0.034340      -0.063946       0.012809       0.032118       0.015055      -0.038657      -0.075177       0.002557       0.072620              8.449785      10.199052      -1.356464      -2.038717       8.233658       0.128913       6.916644           0.016259
          139              O      -0.332089      11.555566      10.847788      -0.381087      24.443375 0.33208677E+03  0.70468667E+04                                 6.559177                            5.571606       1.113306       2.472743                    0.998170      23.938330      58.291740       0.823419       0.350542      -1.150751      -0.021212      -0.013671       0.026273       0.036429       0.026627       0.021876      -0.046822      -0.103211       0.170060      -0.094001       0.004270       0.089731              7.112400       5.613088      -0.886674      -0.092026       6.274538      -2.819087       9.449574          -0.003417
          140              O       5.743865       6.685665       5.278373      -0.445921      26.610518 0.38078733E+03  0.83584061E+04                                 6.945510                            5.964603       1.131363       2.450140                    0.998783      25.163533      62.245273       0.796440       0.350358      -1.151330      -0.015376      -0.018835       0.008865       0.025881      -0.029201       0.051061      -0.039796      -0.199464      -0.049708      -0.117638      -0.010586       0.128224              7.492963       5.999827      -0.756316      -0.652592      11.028764      -1.753151       5.450299          -0.000980

******************************************************
Auxiliary information for the entire system
The total spin magnetic moment of the unit cell is   8.065063
The total net atomic charge of the unit cell is   -0.000006
Accuracy of reproducing the electrostatic potential in the unit cell:
  The inner radius (bohr) =    5.0000
  The outer radius (bohr) =   12.0000
  Valid grid points have density less than (e/(bohr^3)) =    0.0001
  The number of valid grid points were=       127686
  The rms potential error without charges in kcal/mol is=      5.60569
  The rms potential error with partial charges in kcal/mol is=      1.85901
  The RRMSE value at monopole order=      0.33163
  The rms potential error with partial charges and cloud penetration in kcal/mol is=      1.85483
  The RRMSE value at monopole order with cloud penetration is=      0.33088
  The rms potential error with partial charges and atomic dipoles in kcal/mol is=      0.39283
  The RRMSE value at dipole order=      0.07008
  The rms potential error with partial charges, atomic dipoles and cloud penetration in kcal/mol is=      0.39193
  The RRMSE value at dipole order with cloud penetration=      0.06992

******************************************************
The electron densities and ab initio electrostatic potential were computed in VASP using the PBE functional and
projector augmented wave method. See the main text of the journal article for a description of computational details.
The atomic charges, dipoles, and quadrupoles were computed with the DDEC6 method as described in
(a) T. A. Manz and N. Gabaldon Limas, RSC Adv. 6 (2016) 47771-47801 DOI: 10.1039/c6ra04656h
(b) N. Gabaldon Limas and T. A. Manz, RSC Adv. 8 (2018) 2678-2707 DOI: 10.1039/c7ra11829e.
For each atom in the material, the electron cloud parameters were fit to the spherically averaged atom-in-material
electron density using radial positions for which this density was between 10^-4 and 10^-2 electrons per cubic bohr.
The polarizabilities, dispersion coefficients, and quantum Drude oscillator (QDO) parameters were fit using the MCLF method.
The magnetic structure of the system was optimized in VASP from the default ferromagnetic initial guess using spin polarization.
The atomic spin moments (ASMs) were computed on this optimized magnetic structure using the DDEC6 partition as inputs
to the method of T. A. Manz and D. S. Sholl, J. Chem. Theory Comput. 7 (2011) 4146-4164 DOI: 10.1021/ct200539n.
The RMSE and RRMSE were computed using a uniform grid with Ewald summation.
