# Supplementary material for: A collection of forcefield precursors for metal–organic frameworks
Source: RSC Adv. 2019 Nov 13;9(63):36492–507. doi: 10.1039/c9ra07327b (PMC9075174; doi:10.1039/c9ra07327b)
Supplement: RA-009-C9RA07327B-s4198 [file RA-009-C9RA07327B-s4198.xyz]

  266
jmolscript: load "" {1 1 1} spacegroup "x,y,z" unitcell [{     12.673900     0.000000     0.000000 }, {      5.792112    11.272940     0.000000 }, {      2.839399     1.733367    23.068366 }]
Cd     8.217810     4.102284    19.748597     0.766302
Cd    15.320659     8.438358    14.853952     0.766302
Cd    13.087601     8.904023     3.319769     0.766302
Cd     5.984752     4.567949     8.214414     0.766302
H     10.827567     6.074498    16.406222     0.146605
H     10.137378     4.922783    15.601136     0.127176
H     10.429241     8.318015    15.718785     0.117415
H      9.316266     9.842083    14.383126     0.093397
H      7.473730     9.186135    13.139741     0.109034
H      7.861340     5.479968    14.569980     0.119817
H      6.201639     5.891932    12.881376     0.139563
H      6.264699     7.231798    12.064755     0.132513
H      7.382416     7.319926    20.018728     0.105644
H      7.219067     8.991986    21.582763     0.128169
H      4.771917     4.505392     1.374875     0.133710
H      7.773926     4.643617    22.807693     0.096434
H      3.962525     6.903385     1.903140     0.123381
H      4.269402     7.986672     0.807393     0.118997
H      5.926915     7.988077     2.521372     0.095726
H      6.296576     6.511597     2.149972     0.102415
H      6.646673     8.687432     0.396776     0.112800
H      7.051229     7.209043     0.059978     0.115163
H      8.147421    10.050793     1.813174     0.126875
H     10.220226    10.338217     2.712840     0.094330
H     11.087867     6.610971     2.182267     0.082721
H      9.035033     6.211946     1.252612     0.126935
H      6.071186     5.592563    17.898745     0.097917
H     16.582991     5.634387    17.225149     0.143602
H      3.351854     2.183924    19.102914     0.119770
H      5.528069     2.254396    19.785738     0.085806
H     14.061466     4.325636    18.440852     0.119158
H     14.477848     4.586015    16.955249     0.120201
H     14.062138     2.038980    18.044076     0.091551
H     12.373764     7.018405    18.196327     0.146605
H     13.713593     7.105954    19.001413     0.127176
H     10.560282     8.398011    18.883764     0.117415
H      9.713325    10.084476    20.219423     0.093395
H     11.138824    11.423564    21.462808     0.109035
H     14.258173     9.385041    20.032569     0.119817
H     14.650249    11.049552    21.721173     0.139562
H     13.429672    11.605796    22.537794     0.132513
H     12.840476    10.651906    14.583821     0.105644
H     11.427896    11.561348    13.019786     0.128168
H     13.697522     9.954203    10.159308     0.133710
H     15.042024     9.080571    11.794856     0.096434
H     11.934502    11.770035     9.631043     0.123381
H     10.830714    11.992154    10.726790     0.118997
H     10.071963    10.518503     9.012811     0.095726
H     11.216295     9.514936     9.384211     0.102415
H      9.120976    10.197919    11.137407     0.112800
H     10.251060     9.162442    11.474205     0.115163
H      7.222461     9.486133     9.721009     0.126876
H      6.019514     7.773810     8.821343     0.094330
H      8.938233     5.298685     9.351916     0.082721
H     10.231318     6.942242    10.281571     0.126935
H     14.976144    11.028770    16.703804     0.097917
H     10.134933     1.698044    17.377400     0.143602
H     19.250761    11.889724    15.499635     0.119769
H     18.193525     9.986273    14.816811     0.085806
H     12.451381     3.342728    16.161697     0.119157
H     12.029493     3.091368    17.647300     0.120201
H     14.484966     2.297103    16.558473     0.091550
H     10.477844     6.931809     6.662144     0.146605
H     11.168033     8.083524     7.467230     0.127176
H     10.876170     4.688292     7.349581     0.117414
H     11.989145     3.164224     8.685240     0.093397
H     13.831681     3.820172     9.928625     0.109034
H     13.444071     7.526339     8.498386     0.119819
H     15.103772     7.114375    10.186990     0.139564
H     15.040712     5.774509    11.003611     0.132513
H     13.922995     5.686381     3.049638     0.105645
H     14.086344     4.014321     1.485603     0.128169
H     16.533494     8.500915    21.693491     0.133712
H     13.531485     8.362690     0.260673     0.096434
H     17.342886     6.102922    21.165226     0.123381
H     17.036009     5.019635    22.260973     0.118998
H     15.378496     5.018230    20.546994     0.095726
H     15.008835     6.494710    20.918394     0.102415
H     14.658738     4.318875    22.671590     0.112800
H     14.254182     5.797264    23.008388     0.115164
H     13.157990     2.955514    21.255192     0.126875
H     11.085185     2.668090    20.355526     0.094329
H     10.217544     6.395336    20.886099     0.082721
H     12.270378     6.794361    21.815754     0.126935
H     15.234225     7.413744     5.169621     0.097917
H      4.722420     7.371920     5.843217     0.143602
H     17.953557    10.822383     3.965452     0.119770
H     15.777342    10.751911     3.282628     0.085806
H      7.243945     8.680671     4.627514     0.119158
H      6.827563     8.420292     6.113117     0.120201
H      7.243273    10.967327     5.024290     0.091550
H      8.931647     5.987902     4.872039     0.146605
H      7.591818     5.900353     4.066953     0.127176
H     10.745129     4.608296     4.184602     0.117415
H     11.592086     2.921831     2.848943     0.093395
H     10.166587     1.582743     1.605558     0.109035
H      7.047238     3.621266     3.035797     0.119819
H      6.655162     1.956755     1.347193     0.139564
H      7.875739     1.400511     0.530572     0.132513
H      8.464935     2.354401     8.484545     0.105644
H      9.877515     1.444959    10.048580     0.128168
H      7.607889     3.052104    12.909058     0.133713
H      6.263387     3.925736    11.273510     0.096434
H      9.370909     1.236272    13.437323     0.123381
H     10.474697     1.014153    12.341576     0.118998
H     11.233448     2.487804    14.055555     0.095726
H     10.089116     3.491371    13.684155     0.102415
H     12.184435     2.808388    11.930959     0.112800
H     11.054351     3.843865    11.594161     0.115164
H     14.082950     3.520174    13.347357     0.126876
H     15.285897     5.232497    14.247023     0.094330
H     12.367178     7.707622    13.716450     0.082721
H     11.074093     6.064065    12.786795     0.126935
H      6.329267     1.977537     6.364562     0.097917
H     11.170478    11.308263     5.690966     0.143602
H      2.054650     1.116583     7.568731     0.119769
H      3.111886     3.020034     8.251555     0.085806
H      8.854030     9.663579     6.906669     0.119157
H      9.275918     9.914939     5.421066     0.120201
H      6.820445    10.709204     6.509893     0.091550
C      9.203358     5.301153    17.378092     0.657825
C      9.968042     5.713810    16.136783    -0.411052
C      9.263496     6.735173    15.282100     0.181431
C      9.690450     8.046504    15.221431    -0.180667
C      9.022301     8.960104    14.422342    -0.091732
C      7.914306     8.566882    13.674927    -0.199941
C      7.470935     7.268740    13.729599     0.179962
C      8.154878     6.361687    14.533301    -0.249998
C      6.228271     6.858298    12.960039    -0.405417
C      4.966942     7.349431    13.667776     0.664087
C      7.443057     7.100076    20.920009     0.086046
C      7.343597     8.113258    21.857277    -0.218374
C      4.592610     6.079508     0.138180     0.192517
C      4.738307     4.755670     0.480975    -0.216530
C      7.672362     5.533270    22.555556     0.088628
C      4.579673     7.153248     1.197248    -0.254790
C      5.980712     7.353986     1.789413    -0.152384
C      6.971388     7.856635     0.778096    -0.258087
C      8.341868     8.091330     1.396098     0.193047
C      8.731198     9.328629     1.863924    -0.219219
C      9.984162     9.493132     2.404416     0.096697
C     10.491774     7.319427     2.094608     0.088551
C      9.252986     7.070733     1.536353    -0.205001
C      5.512132     4.898469    18.164031     0.093260
C      4.212336     4.928203    17.748109    -0.193257
C     16.029440     3.919269    18.097594     0.188567
C      3.886758     2.905056    18.858389    -0.228298
C      5.203454     2.949082    19.259779     0.089861
C     14.573262     3.968045    17.698050    -0.249038
C     13.803905     8.109647    17.224457     0.657825
C     13.087394     7.618080    18.465766    -0.411052
C     12.500917     8.711520    19.320449     0.181431
C     11.139416     8.931054    19.381118    -0.180667
C     10.632156     9.942872    20.180207    -0.091731
C     11.488278    10.748684    20.927622    -0.199942
C     12.845549    10.549779    20.872950     0.179962
C     13.339768     9.526905    20.069248    -0.249998
C     13.778534    11.467504    21.642510    -0.405417
C      8.126019     1.540920    20.934773     0.664087
C     13.008311    10.497494    13.682540     0.086047
C     12.152579    11.048996    12.745272    -0.218374
C     12.379352    10.833078    11.396003     0.192517
C     13.490270    10.098478    11.053208    -0.216530
C     14.297128     9.577489    12.046993     0.088629
C     11.430215    11.335296    10.336935    -0.254790
C     10.611376    10.180866     9.744770    -0.152384
C      9.711539     9.529414    10.756087    -0.258087
C      8.876463     8.417685    10.138085     0.193048
C      7.598005     8.636849     9.670259    -0.219219
C      6.879069     7.597567     9.129767     0.096697
C      8.580510     6.152658     9.439575     0.088551
C      9.367853     7.140856     9.997830    -0.205001
C     15.849008    11.208818    16.438518     0.093260
C     16.416582    12.378525    16.854440    -0.193257
C     11.913443     1.406578    16.504955     0.188567
C     18.364886    11.743513    15.744160    -0.228297
C     17.723981    10.592484    15.342770     0.089861
C     12.535547     2.724082    16.904499    -0.249038
C     12.102053     7.705154     5.690274     0.657825
C     11.337369     7.292497     6.931583    -0.411052
C     12.041915     6.271134     7.786266     0.181431
C     11.614961     4.959803     7.846935    -0.180667
C     12.283110     4.046203     8.646024    -0.091732
C     13.391105     4.439425     9.393439    -0.199941
C     13.834476     5.737567     9.338767     0.179962
C     13.150533     6.644620     8.535065    -0.249999
C     15.077140     6.148009    10.108327    -0.405417
C      3.664569     5.656876     9.400590     0.664087
C     13.862354     5.906231     2.148357     0.086046
C     13.961814     4.893049     1.211089    -0.218375
C     16.712801     6.926799    22.930186     0.192517
C     16.567104     8.250637    22.587391    -0.216531
C     13.633049     7.473037     0.512810     0.088628
C     16.725738     5.853059    21.871118    -0.254791
C     15.324699     5.652321    21.278953    -0.152384
C     14.334023     5.149672    22.290270    -0.258087
C     12.963543     4.914977    21.672268     0.193048
C     12.574213     3.677678    21.204442    -0.219219
C     11.321249     3.513175    20.663950     0.096697
C     10.813637     5.686880    20.973758     0.088551
C     12.052425     5.935574    21.532013    -0.205001
C     15.793279     8.107838     4.904335     0.093260
C     17.093075     8.078104     5.320257    -0.193257
C      5.275971     9.087038     4.970772     0.188567
C     17.418653    10.101251     4.209977    -0.228298
C     16.101957    10.057225     3.808587     0.089861
C      6.732149     9.038262     5.370316    -0.249038
C      7.501506     4.896660     5.843909     0.657825
C      8.218017     5.388227     4.602600    -0.411052
C      8.804494     4.294787     3.747917     0.181431
C     10.165995     4.075253     3.687248    -0.180667
C     10.673255     3.063435     2.888159    -0.091731
C      9.817133     2.257623     2.140744    -0.199942
C      8.459862     2.456528     2.195416     0.179963
C      7.965643     3.479402     2.999118    -0.249999
C      7.526877     1.538803     1.425856    -0.405417
C      7.387280     0.192447     2.133593     0.664087
C      8.297100     2.508813     9.385826     0.086047
C      9.152832     1.957311    10.323094    -0.218374
C      8.926059     2.173229    11.672363     0.192517
C      7.815141     2.907829    12.015158    -0.216531
C      7.008283     3.428818    11.021373     0.088628
C      9.875196     1.671011    12.731431    -0.254791
C     10.694035     2.825441    13.323596    -0.152384
C     11.593872     3.476893    12.312279    -0.258088
C     12.428948     4.588622    12.930281     0.193048
C     13.707406     4.369458    13.398107    -0.219219
C     14.426342     5.408740    13.938599     0.096697
C     12.724901     6.853649    13.628791     0.088551
C     11.937558     5.865451    13.070536    -0.205001
C      5.456403     1.797489     6.629848     0.093260
C      4.888829     0.627782     6.213926    -0.193257
C      9.391968    11.599729     6.563411     0.188567
C      2.940525     1.262794     7.324206    -0.228297
C      3.581430     2.413823     7.725596     0.089861
C      8.769864    10.282225     6.163867    -0.249038
C     13.974882     2.657287    17.301274    -0.162649
C      7.330529    10.349020     5.767091    -0.162649
N      7.623097     5.818866    21.254039    -0.228500
N     10.873186     8.516301     2.510530    -0.216604
N      6.032142     3.936215    18.929209    -0.220442
N     14.065616     9.751829    13.348510    -0.228500
N      7.341627     6.360392     9.023653    -0.216604
N     16.467245    10.306528    15.673340    -0.220442
N     13.682314     7.187441     1.814327    -0.228500
N     10.432225     4.490006    20.557836    -0.216604
N     15.273269     9.070092     4.139157    -0.220442
N      7.239795     3.254478     9.719856    -0.228500
N     13.963784     6.645915    14.044713    -0.216604
N      4.838166     2.699779     7.395026    -0.220442
O      9.113806     4.075098    17.632998    -0.586032
O      8.715616     6.184072    18.116511    -0.617386
O     17.339102     6.878958    14.772751    -0.597048
O     16.953080     8.235584    13.133513    -0.612487
O     14.935360     7.628979    16.969551    -0.586032
O     13.241487     8.946979    16.486038    -0.617386
O      8.682384     1.594294    19.829798    -0.597048
O      7.652135     2.557640    21.469036    -0.612488
O     12.191605     8.931209     5.435368    -0.586032
O     12.589795     6.822235     4.951855    -0.617386
O      3.966309     6.127349     8.295615    -0.597048
O      4.352331     4.770723     9.934853    -0.612488
O      6.370051     5.377328     6.098815    -0.586032
O      8.063924     4.059328     6.582328    -0.617386
O     12.623027    11.412013     3.238568    -0.597048
O     13.653276    10.448667     1.599330    -0.612488

The following XYZ coordinates are in angstroms. Other properties are in atomic units.
The sperically averaged electron density of each atom fit to a function of the form exp(a - br)
eigen_1, eigen_2 and eigen_3 are the three eigenvalues of traceless quadrupole moment tensor
  atom number  atomic symbol              X              Y              Z     net charge C6 coefficient C8 coefficient C10 coefficient fluctuating dipole atomic polarizability isotropic forcefield polarizability              a              b squared Pearson coefficient          <r^3>          <r^4>         wp_QDO          m_QDO          q_QDO       dipole_x       dipole_y       dipole_z         dipole            Qxy            Qxz            Qyz     Q(x^2-y^2)  Q(3z^2 - R^2)        eigen_1        eigen_2        eigen_3 static polarizability      alpha(xx)      alpha(xy)      alpha(xz)      alpha(yy)      alpha(yz)      alpha(zz) atomic spin moment
            1             Cd       8.217810       4.102284      19.748597       0.766302     187.668953 0.51470267E+04  0.20380628E+06                                25.354071                           22.720193       1.141691       2.028725                    0.997286      82.514222     224.604102       0.411288       0.376096      -1.202269       0.027364      -0.070695      -0.049187       0.090366      -0.003676      -0.048350      -0.063464      -0.195423       0.128116      -0.134589       0.006396       0.128193             28.417824      33.627201       3.426795       1.864426      23.980425      -1.135000      27.645847          -0.000010
            2             Cd      15.320659       8.438358      14.853952       0.766302     187.668997 0.51470268E+04  0.20380629E+06                                25.354075                           22.720193       1.141691       2.028725                    0.997286      82.514222     224.604102       0.411288       0.376096      -1.202269       0.050375      -0.056648       0.049187       0.090366      -0.081579      -0.078545      -0.014002       0.107814       0.128116      -0.134589       0.006396       0.128192             28.417832      28.781190       5.916722      -0.157467      28.826466       2.177050      27.645840          -0.000010
            3             Cd      13.087601       8.904023       3.319769       0.766302     187.668961 0.51470270E+04  0.20380630E+06                                25.354072                           22.720194       1.141691       2.028725                    0.997286      82.514223     224.604104       0.411288       0.376096      -1.202269      -0.027364       0.070695       0.049188       0.090366      -0.003676      -0.048350      -0.063464      -0.195423       0.128116      -0.134589       0.006396       0.128193             28.417825      33.627201       3.426795       1.864426      23.980426      -1.135000      27.645847          -0.000010
            4             Cd       5.984752       4.567949       8.214414       0.766302     187.668996 0.51470268E+04  0.20380629E+06                                25.354075                           22.720193       1.141691       2.028725                    0.997286      82.514222     224.604102       0.411288       0.376096      -1.202269      -0.050375       0.056648      -0.049187       0.090366      -0.081579      -0.078545      -0.014002       0.107814       0.128116      -0.134588       0.006396       0.128192             28.417832      28.781191       5.916720      -0.157468      28.826465       2.177050      27.645841          -0.000010
            5              H      10.827567       6.074498      16.406222       0.146605       0.873926 0.64684114E+01  0.60815079E+02                                 1.574407                            1.534791      -0.803761       2.506097                    0.998743       3.422978       9.685913       0.477046       1.365628      -0.690639       0.016962       0.013925       0.005706       0.022676       0.003361       0.003919      -0.000792       0.004719      -0.020062      -0.008160       0.000023       0.008137              1.596561       1.865279       0.194904       0.219123       1.438439       0.058691       1.485965          -0.000002
            6              H      10.137378       4.922783      15.601136       0.127176       1.007878 0.77401407E+01  0.76520935E+02                                 1.753082                            1.693283      -1.250554       2.277413                    0.994176       3.865941      11.415931       0.445998       1.389125      -0.684020      -0.003508      -0.018665      -0.008626       0.020859      -0.001315       0.002752       0.005908      -0.007208      -0.005424      -0.007339      -0.000718       0.008057              1.782428       1.505643      -0.207410      -0.114394       1.983231       0.361155       1.858411          -0.000000
            7              H      10.429241       8.318015      15.718785       0.117415       1.050926 0.76683087E+01  0.75043399E+02                                 1.750886                            1.652824      -1.075506       2.367997                    0.997333       3.614595      10.350952       0.468499       1.335933      -0.696168       0.024238       0.011447       0.020557       0.033780       0.002422       0.010441      -0.005974      -0.013989      -0.014168      -0.016500       0.004780       0.011720              1.787535       2.077848       0.201596       0.454830       1.523046       0.093119       1.761711          -0.000001
            8              H       9.316266       9.842083      14.383126       0.093397       1.117190 0.81030326E+01  0.78600862E+02                                 1.676796                            1.587916      -0.770071       2.495803                    0.999547       3.336926       8.836358       0.541113       1.166913      -0.736581       0.012107       0.034554       0.001578       0.036647       0.006051       0.016961      -0.005105      -0.011257      -0.026141      -0.024130       0.010556       0.013574              1.694890       1.526287       0.252712      -0.033699       2.155634      -0.072804       1.402750           0.000004
            9              H       7.473730       9.186135      13.139741       0.109034       1.135813 0.85930387E+01  0.85752128E+02                                 1.792063                            1.711585      -0.897525       2.447224                    0.998516       3.521208       9.889908       0.480094       1.278444      -0.710177      -0.016571       0.020177      -0.017290       0.031315       0.003376       0.011773      -0.005201      -0.011246      -0.021386      -0.018035       0.007330       0.010705              1.817649       1.780037      -0.287953       0.183010       1.863364      -0.307842       1.809548           0.000002
           10              H       7.861340       5.479968      14.569980       0.119817       1.049373 0.81126297E+01  0.79954022E+02                                 1.709898                            1.672513      -0.939044       2.434502                    0.998623       3.474978       9.759861       0.480639       1.293031      -0.706818      -0.012183      -0.027798       0.007477       0.031258       0.003668       0.010944      -0.006247      -0.011193      -0.018812      -0.017428       0.006425       0.011004              1.697304       1.565598       0.139228       0.085716       2.037770      -0.016828       1.488543          -0.000001
           11              H       6.201639       5.891932      12.881376       0.139563       1.006952 0.76864416E+01  0.75073124E+02                                 1.701167                            1.651075      -0.838052       2.486267                    0.998542       3.472802       9.852522       0.471528       1.329963      -0.698732      -0.000114      -0.022044       0.001830       0.022120       0.001554       0.003388      -0.000479      -0.013578      -0.016991      -0.008403      -0.001393       0.009797              1.718265       1.520022      -0.037968       0.008634       2.139545       0.195605       1.495229           0.000001
           12              H       6.264699       7.231798      12.064755       0.132513       1.032561 0.79963585E+01  0.79719574E+02                                 1.785819                            1.725179      -1.285166       2.267238                    0.994242       3.856288      11.444338       0.440176       1.395750      -0.683041      -0.002259       0.008755      -0.017010       0.019264       0.002678       0.001659       0.000601       0.000460       0.011332      -0.004635       0.000097       0.004537              1.816507       1.601134       0.027314      -0.100490       1.519680      -0.194099       2.328706           0.000000
           13              H       7.382416       7.319926      20.018728       0.105644       1.169134 0.83766786E+01  0.82557108E+02                                 1.790718                            1.660966      -0.897331       2.456199                    0.999015       3.373338       9.230113       0.503202       1.235040      -0.720715      -0.001333       0.015282      -0.047149       0.049582      -0.003563       0.004951      -0.009456      -0.023857       0.025799      -0.017317      -0.001314       0.018631              1.843198       1.507825      -0.002872       0.019281       1.475258      -0.089642       2.546511           0.000003
           14              H       7.219067       8.991986      21.582763       0.128169       1.013260 0.74515746E+01  0.70667775E+02                                 1.565910                            1.521701      -0.816847       2.497102                    0.999723       3.126942       8.143961       0.554231       1.165310      -0.738034      -0.004991       0.032393      -0.011198       0.034635      -0.004366       0.003739      -0.002501      -0.026052       0.024323      -0.018208       0.006002       0.012206              1.564086       1.369851      -0.077508       0.018813       1.910394      -0.157980       1.412011           0.000005
           15              H       4.771917       4.505392       1.374875       0.133710       0.993932 0.73511044E+01  0.69991982E+02                                 1.592938                            1.549343      -0.811721       2.506337                    0.999695       3.170316       8.474613       0.525336       1.224542      -0.723598       0.000077      -0.008465       0.033831       0.034874      -0.000385      -0.001514      -0.001127      -0.028338       0.038896      -0.020726       0.007472       0.013254              1.590336       1.363046      -0.034862       0.084353       1.434240      -0.135579       1.973724           0.000001
           16              H       7.773926       4.643617      22.807693       0.096434       1.197542 0.86788315E+01  0.87047813E+02                                 1.864758                            1.722356      -1.182726       2.314064                    0.995695       3.671802      10.426463       0.476424       1.281787      -0.707886       0.002602      -0.043150       0.013634       0.045327      -0.002232      -0.001949      -0.006966      -0.018012       0.030587      -0.014719       0.000017       0.014701              1.927295       1.534378      -0.203796       0.080173       2.668256      -0.157813       1.579251           0.000003
           17              H       3.962525       6.903385       1.903140       0.123381       1.047054 0.80968473E+01  0.80217078E+02                                 1.745694                            1.692981      -0.959673       2.417717                    0.996347       3.643944      10.454714       0.465732       1.327454      -0.698187      -0.012669      -0.006745       0.022592       0.026766       0.001613      -0.004285      -0.004869      -0.000949       0.007561      -0.005130      -0.002905       0.008035              1.772342       2.041192       0.121792      -0.408125       1.431614       0.003688       1.844221           0.000000
           18              H       4.269402       7.986672       0.807393       0.118997       1.094197 0.88174687E+01  0.88172401E+02                                 1.730129                            1.716270      -0.704981       2.537121                    0.999373       3.431816       9.511198       0.488944       1.252733      -0.716937      -0.003801       0.022493      -0.009253       0.024617      -0.002814       0.003892      -0.002316      -0.008707      -0.001726      -0.006708      -0.000371       0.007079              1.727837       1.697818      -0.232803       0.087084       1.946926      -0.119778       1.538766           0.000002
           19              H       5.926915       7.988077       2.521372       0.095726       0.993773 0.74840775E+01  0.72963696E+02                                 1.699964                            1.636753      -1.093862       2.345402                    0.994826       3.797616      10.936109       0.468035       1.342330      -0.693744      -0.002021       0.020559       0.016814       0.026636       0.004413       0.000227       0.002109      -0.003297       0.001057      -0.005090      -0.000167       0.005257              1.732942       1.461238      -0.036185      -0.062877       1.703007       0.529281       2.034581          -0.000000
           20              H       6.296576       6.511597       2.149972       0.102415       0.946378 0.73934036E+01  0.71439056E+02                                 1.615457                            1.605512      -0.798693       2.485874                    0.997959       3.574141      10.051779       0.484843       1.307416      -0.702449       0.008714      -0.026826       0.006652       0.028979      -0.001479      -0.003233      -0.008061      -0.000778      -0.015265      -0.011026       0.003061       0.007965              1.610014       1.508855      -0.186932       0.155517       1.828767      -0.202484       1.492421          -0.000001
           21              H       6.646673       8.687432       0.396776       0.112800       1.118639 0.90212804E+01  0.90489276E+02                                 1.735566                            1.720000      -0.696830       2.535067                    0.999428       3.446598       9.485174       0.496543       1.229759      -0.722157      -0.011893       0.021538      -0.004757       0.025059      -0.002649       0.001776      -0.004636      -0.007542      -0.011105      -0.005743      -0.002733       0.008477              1.728546       1.624719      -0.134404       0.058388       1.938466      -0.267501       1.622452           0.000003
           22              H       7.051229       7.209043       0.059978       0.115163       0.987790 0.77560219E+01  0.76355782E+02                                 1.699686                            1.673860      -1.104422       2.343919                    0.995127       3.764625      10.923552       0.459275       1.354661      -0.691588       0.002399      -0.022249      -0.012740       0.025751      -0.007312      -0.003814       0.007288      -0.006092      -0.004517      -0.007560      -0.005667       0.013227              1.704770       1.524683       0.036689      -0.048190       1.685016       0.377952       1.904612          -0.000001
           23              H       8.147421      10.050793       1.813174       0.126875       1.002457 0.72770689E+01  0.68625618E+02                                 1.557881                            1.505751      -0.777917       2.513067                    0.999870       3.103655       8.068446       0.555898       1.168372      -0.737331      -0.019587       0.024487      -0.002176       0.031432      -0.002369       0.007238       0.005498      -0.002166      -0.038154      -0.016744       0.007698       0.009046              1.562786       1.616608      -0.308845       0.019948       1.733174      -0.009897       1.338578           0.000005
           24              H      10.220226      10.338217       2.712840       0.094330       1.195446 0.86051035E+01  0.85573855E+02                                 1.830479                            1.691703      -0.932836       2.429856                    0.998714       3.479744       9.634986       0.493853       1.247163      -0.717334       0.009302       0.041651       0.014336       0.045020      -0.008316       0.005048       0.006136      -0.013214      -0.028560      -0.015359      -0.000505       0.015864              1.896252       1.668312       0.381642       0.127670       2.365517       0.368309       1.654926           0.000001
           25              H      11.087867       6.610971       2.182267       0.082721       1.052741 0.77906961E+01  0.77115879E+02                                 1.790444                            1.692378      -1.282873       2.256557                    0.993613       3.964522      11.699233       0.448837       1.378636      -0.685587       0.024406      -0.033429       0.005892       0.041808      -0.007130       0.007036       0.006516      -0.007309      -0.025102      -0.015848       0.003420       0.012428              1.817092       2.024334      -0.460088       0.036532       1.983674      -0.055468       1.443270           0.000000
           26              H       9.035033       6.211946       1.252612       0.126935       0.904626 0.66554506E+01  0.63101933E+02                                 1.606367                            1.559266      -1.012541       2.408221                    0.997506       3.511760      10.020864       0.471571       1.369916      -0.689214      -0.009232      -0.030141      -0.009614       0.032956      -0.002175       0.008070       0.007910       0.001544      -0.034857      -0.017628       0.007708       0.009920              1.613703       1.406325       0.151920       0.066342       1.998690       0.215838       1.436095          -0.000002
           27              H       6.071186       5.592563      17.898745       0.097917       1.161759 0.83652694E+01  0.83052299E+02                                 1.830491                            1.694157      -0.950875       2.425433                    0.998250       3.541182       9.972188       0.479486       1.286644      -0.707916       0.023023       0.035732      -0.019670       0.046838       0.001218       0.001480      -0.012164      -0.012313      -0.026485      -0.014949      -0.001491       0.016440              1.888163       2.171270       0.532973      -0.188299       1.897631      -0.240634       1.595588           0.000001
           28              H      16.582991       5.634387      17.225149       0.143602       0.957502 0.66729098E+01  0.63345595E+02                                 1.667330                            1.557287      -1.318224       2.274792                    0.994477       3.551319      10.159202       0.473425       1.362867      -0.689704      -0.008663       0.028795      -0.021569       0.037006       0.007233       0.007247      -0.011314      -0.002572      -0.017568      -0.018280       0.006043       0.012238              1.715216       1.611874      -0.231408       0.210091       1.834189      -0.443907       1.699585          -0.000000
           29              H       3.351854       2.183924      19.102914       0.119770       1.059287 0.78145283E+01  0.75531417E+02                                 1.649360                            1.584248      -0.916189       2.440547                    0.998968       3.343259       8.997004       0.526146       1.204411      -0.726784      -0.016553      -0.024384       0.006898       0.030268       0.002887       0.003570      -0.011365       0.000089      -0.025014      -0.016085       0.005156       0.010929              1.656285       1.745856       0.284046       0.007791       1.839795      -0.164778       1.383203           0.000003
           30              H       5.528069       2.254396      19.785738       0.085806       1.156118 0.80804006E+01  0.79893476E+02                                 1.837175                            1.669512      -1.254507       2.272942                    0.994066       3.790171      10.810214       0.478906       1.293533      -0.703775       0.016391      -0.033761       0.021671       0.043337       0.000619       0.001432      -0.011049       0.003369      -0.025575      -0.015450       0.006044       0.009407              1.929555       1.782687      -0.441867       0.359485       2.256197      -0.571399       1.749781           0.000003
           31              H      14.061466       4.325636      18.440852       0.119158       0.923674 0.69517592E+01  0.66349507E+02                                 1.607700                            1.569179      -0.838217       2.470574                    0.997706       3.563579      10.061383       0.483150       1.328255      -0.697523      -0.015303       0.004940       0.014842       0.021883      -0.001275      -0.002794       0.004580      -0.000349      -0.003292      -0.005234      -0.000668       0.005902              1.632158       1.574539      -0.112052      -0.237096       1.480230       0.292143       1.841706          -0.000002
           32              H      14.477848       4.586015      16.955249       0.120201       0.935279 0.70264393E+01  0.67360320E+02                                 1.633957                            1.588703      -0.910666       2.442841                    0.997211       3.574889      10.174146       0.474303       1.347043      -0.693854      -0.001350       0.013263      -0.022622       0.026258       0.002373      -0.000026      -0.004093       0.002899      -0.001200      -0.005391       0.001020       0.004371              1.660378       1.461399      -0.000252       0.142576       1.676326      -0.338807       1.843409          -0.000002
           33              H      14.062138       2.038980      18.044076       0.091551       1.193543 0.96884725E+01  0.98566110E+02                                 1.782398                            1.757366      -0.735592       2.508188                    0.998949       3.541202       9.697049       0.503655       1.195365      -0.729986      -0.003187      -0.010643       0.024167       0.026598       0.004222       0.001495      -0.006715       0.000890       0.008845      -0.008991       0.001145       0.007846              1.778085       1.628823       0.006843       0.191271       1.752468      -0.299826       1.952966           0.000002
           34              H      12.373764       7.018405      18.196327       0.146605       0.873926 0.64684061E+01  0.60815014E+02                                 1.574406                            1.534791      -0.803761       2.506097                    0.998743       3.422977       9.685908       0.477046       1.365628      -0.690639      -0.020138      -0.008723      -0.005706       0.022675       0.003876       0.001087       0.003848       0.002717      -0.020062      -0.008160       0.000023       0.008137              1.596560       1.686042       0.286997       0.152345       1.617673       0.168079       1.485964          -0.000002
           35              H      13.713593       7.105954      19.001413       0.127176       1.007879 0.77401452E+01  0.76520989E+02                                 1.753082                            1.693283      -1.250555       2.277413                    0.994176       3.865942      11.415934       0.445998       1.389125      -0.684020       0.018205      -0.005409       0.008626       0.020859      -0.003696       0.006512      -0.000252       0.002058      -0.005424      -0.007339      -0.000718       0.008057              1.782429       1.714861      -0.314908       0.268955       1.774014      -0.266801       1.858411          -0.000000
           36              H      10.560282       8.398011      18.883764       0.117415       1.050926 0.76683151E+01  0.75043475E+02                                 1.750887                            1.652824      -1.075507       2.367996                    0.997333       3.614596      10.350955       0.468499       1.335933      -0.696168      -0.021258      -0.016328      -0.020557       0.033780      -0.004276      -0.000542       0.012017       0.012083      -0.014168      -0.016499       0.004780       0.011720              1.787536       1.802816       0.342909       0.290688       1.798079       0.361997       1.761711          -0.000001
           37              H       9.713325      10.084476      20.219423       0.093395       1.117193 0.81030648E+01  0.78601259E+02                                 1.676800                            1.587920      -0.770073       2.495801                    0.999547       3.336932       8.836381       0.541112       1.166914      -0.736581      -0.036267       0.005022      -0.001578       0.036648      -0.001053       0.003211       0.017420       0.016393      -0.026141      -0.024130       0.010556       0.013574              1.694895       2.229647      -0.108677      -0.080157       1.452284       0.003299       1.402753           0.000004
           38              H      11.138824      11.423564      21.462808       0.109035       1.135812 0.85930272E+01  0.85751980E+02                                 1.792061                            1.711584      -0.897524       2.447224                    0.998516       3.521206       9.889899       0.480094       1.278443      -0.710177      -0.010373       0.023960       0.017290       0.031315      -0.002606       0.000754       0.012849       0.012037      -0.021386      -0.018035       0.007330       0.010705              1.817648       1.611857      -0.201542      -0.190176       2.031540       0.303467       1.809546           0.000002
           39              H      14.258173       9.385041      20.032569       0.119817       1.049372 0.81126261E+01  0.79953980E+02                                 1.709898                            1.672513      -0.939044       2.434503                    0.998623       3.474977       9.759859       0.480638       1.293031      -0.706818       0.030293      -0.001868      -0.007477       0.031258      -0.002414      -0.000555       0.012589       0.012481      -0.018812      -0.017428       0.006425       0.011004              1.697304       2.052344      -0.110864       0.024206       1.551025       0.083932       1.488543          -0.000001
           40              H      14.650249      11.049552      21.721173       0.139562       1.006951 0.76864311E+01  0.75073002E+02                                 1.701166                            1.651075      -0.838052       2.486267                    0.998542       3.472801       9.852520       0.471528       1.329964      -0.698732       0.019659      -0.009973      -0.001830       0.022120      -0.004615       0.001123       0.003232       0.010432      -0.016991      -0.008403      -0.001393       0.009797              1.718265       1.979284      -0.273941       0.177929       1.680282      -0.081714       1.495229           0.000001
           41              H      13.429672      11.605796      22.537794       0.132513       1.032561 0.79963547E+01  0.79719530E+02                                 1.785819                            1.725179      -1.285165       2.267238                    0.994242       3.856287      11.444336       0.440175       1.395750      -0.683041      -0.006754       0.006011       0.017010       0.019264       0.001746       0.001293       0.001201       0.004087       0.011332      -0.004635       0.000097       0.004537              1.816506       1.558898       0.049015      -0.218569       1.561915      -0.000677       2.328706           0.000000
           42              H      12.840476      10.651906      14.583821       0.105644       1.169134 0.83766775E+01  0.82557099E+02                                 1.790719                            1.660967      -0.897332       2.456198                    0.999015       3.373337       9.230112       0.503202       1.235041      -0.720714      -0.012983       0.008169       0.047149       0.049582      -0.011772      -0.006148       0.008725       0.008098       0.025799      -0.017317      -0.001314       0.018631              1.843199       1.479725       0.011565      -0.070922       1.503358       0.058117       2.546512           0.000003
           43              H      11.427896      11.561348      13.019786       0.128168       1.013261 0.74515910E+01  0.70667974E+02                                 1.565913                            1.521703      -0.816849       2.497101                    0.999723       3.126945       8.143973       0.554231       1.165311      -0.738034      -0.026531       0.019243       0.011198       0.034635      -0.013132      -0.000515       0.004469       0.008071       0.024323      -0.018208       0.006002       0.012206              1.564088       1.734486      -0.264859      -0.131920       1.545764       0.088933       1.412013           0.000005
           44              H      13.697522       9.954203      10.159308       0.133710       0.993931 0.73511007E+01  0.69991945E+02                                 1.592938                            1.549343      -0.811720       2.506337                    0.999695       3.170315       8.474613       0.525335       1.224543      -0.723598       0.007494      -0.003937      -0.033831       0.034874      -0.011744      -0.001694      -0.000831       0.015874       0.038896      -0.020726       0.007472       0.013254              1.590337       1.391028      -0.049239      -0.082042       1.406258       0.136990       1.973725           0.000001
           45              H      15.042024       9.080571      11.794856       0.096434       1.197542 0.86788314E+01  0.87047809E+02                                 1.864757                            1.722356      -1.182725       2.314064                    0.995695       3.671802      10.426462       0.476424       1.281786      -0.707886       0.037191      -0.022034      -0.013634       0.045327      -0.008621      -0.007087       0.001450       0.006859       0.030587      -0.014718       0.000017       0.014701              1.927295       2.265752      -0.579581      -0.103728       1.936882       0.143432       1.579251           0.000003
           46              H      11.934502      11.770035       9.631043       0.123381       1.047054 0.80968429E+01  0.80217031E+02                                 1.745694                            1.692981      -0.959673       2.417717                    0.996347       3.643943      10.454714       0.465731       1.327455      -0.698186       0.011789       0.008186      -0.022592       0.026766       0.000554      -0.006289      -0.001586       0.003176       0.007561      -0.005130      -0.002905       0.008035              1.772342       1.657946       0.318707      -0.183237       1.814861      -0.364696       1.844221           0.000000
           47              H      10.830714      11.992154      10.726790       0.118997       1.094196 0.88174624E+01  0.88172320E+02                                 1.730129                            1.716269      -0.704981       2.537121                    0.999373       3.431815       9.511193       0.488944       1.252733      -0.716937      -0.018270       0.013660       0.009253       0.024617      -0.005178      -0.000281       0.004520       0.000495      -0.001726      -0.006708      -0.000371       0.007079              1.727836       1.705631      -0.236817      -0.066739       1.939111       0.132197       1.538765           0.000002
           48              H      10.071963      10.518503       9.012811       0.095726       0.993773 0.74840771E+01  0.72963690E+02                                 1.699964                            1.636753      -1.093862       2.345402                    0.994826       3.797616      10.936108       0.468035       1.342329      -0.693744      -0.017363       0.011194      -0.016814       0.026636       0.001230       0.001979      -0.000762       0.009096       0.001057      -0.005090      -0.000167       0.005257              1.732942       1.623093      -0.119347       0.442039       1.541152      -0.297814       2.034581          -0.000000
           49              H      11.216295       9.514936       9.384211       0.102415       0.946377 0.73934004E+01  0.71439021E+02                                 1.615457                            1.605512      -0.798693       2.485874                    0.997959       3.574140      10.051778       0.484843       1.307417      -0.702449       0.019878      -0.020010      -0.006652       0.028979      -0.001178      -0.008648       0.000808      -0.001952      -0.015264      -0.011026       0.003061       0.007965              1.610014       1.609977      -0.238889      -0.109029       1.727645       0.230864       1.492421          -0.000001
           50              H       9.120976      10.197919      11.137407       0.112800       1.118639 0.90212792E+01  0.90489256E+02                                 1.735566                            1.719999      -0.696831       2.535067                    0.999428       3.446598       9.485172       0.496544       1.229758      -0.722157      -0.013722       0.020421       0.004757       0.025058      -0.004608      -0.003312       0.003698       0.000084      -0.011105      -0.005744      -0.002733       0.008477              1.728545       1.763667      -0.205797      -0.211248       1.799517       0.174185       1.622451           0.000003
           51              H      10.251060       9.162442      11.474205       0.115163       0.987790 0.77560246E+01  0.76355818E+02                                 1.699687                            1.673861      -1.104422       2.343919                    0.995127       3.764625      10.923554       0.459274       1.354662      -0.691588       0.018693      -0.012302       0.012740       0.025751      -0.006734       0.004740      -0.006723      -0.008342      -0.004517      -0.007560      -0.005667       0.013227              1.704771       1.681358      -0.043811       0.314151       1.528343      -0.215591       1.904612          -0.000001
           52              H       7.222461       9.486133       9.721009       0.126876       1.002457 0.72770662E+01  0.68625588E+02                                 1.557881                            1.505751      -0.777916       2.513067                    0.999870       3.103654       8.068444       0.555898       1.168372      -0.737331      -0.012829       0.028613       0.002176       0.031432      -0.002260       0.008199       0.003925      -0.002592      -0.038154      -0.016744       0.007698       0.009046              1.562786       1.457741      -0.227218       0.000313       1.892040       0.022267       1.338578           0.000005
           53              H       6.019514       7.773810       8.821343       0.094330       1.195447 0.86051146E+01  0.85573989E+02                                 1.830481                            1.691704      -0.932837       2.429856                    0.998714       3.479745       9.634989       0.493853       1.247163      -0.717334      -0.041297       0.010761      -0.014336       0.045020      -0.010214       0.007765       0.001685      -0.005827      -0.028560      -0.015359      -0.000505       0.015864              1.896253       2.530172      -0.061185       0.385943       1.503661      -0.054764       1.654927           0.000001
           54              H       8.938233       5.298685       9.351916       0.082721       1.052740 0.77906926E+01  0.77115835E+02                                 1.790444                            1.692377      -1.282873       2.256557                    0.993613       3.964522      11.699232       0.448837       1.378636      -0.685587       0.018580      -0.036986      -0.005892       0.041808      -0.007123       0.009011       0.003281      -0.007337      -0.025102      -0.015848       0.003420       0.012428              1.817092       1.618120      -0.251373      -0.032641       2.389886       0.057843       1.443269           0.000000
           55              H      10.231318       6.942242      10.281571       0.126935       0.904626 0.66554542E+01  0.63101967E+02                                 1.606366                            1.559265      -1.012541       2.408221                    0.997506       3.511760      10.020860       0.471571       1.369915      -0.689214       0.031028      -0.005563       0.009614       0.032956      -0.000639       0.010724       0.003563      -0.004435      -0.034857      -0.017628       0.007708       0.009920              1.613702       1.998477      -0.152331       0.222298       1.406536      -0.039631       1.436094          -0.000002
           56              H      14.976144      11.028770      16.703804       0.097917       1.161760 0.83652738E+01  0.83052348E+02                                 1.830491                            1.694157      -0.950875       2.425433                    0.998250       3.541182       9.972186       0.479486       1.286644      -0.707916      -0.042304      -0.004148       0.019670       0.046838      -0.004296      -0.010143       0.006875       0.009151      -0.026485      -0.014949      -0.001491       0.016440              1.888163       2.388083       0.421573      -0.300089       1.680818      -0.057512       1.595588           0.000001
           57              H      10.134933       1.698044      17.377400       0.143602       0.957502 0.66729119E+01  0.63345619E+02                                 1.667331                            1.557287      -1.318223       2.274792                    0.994477       3.551319      10.159202       0.473425       1.362867      -0.689704      -0.021653       0.020866       0.021569       0.037006       0.003166      -0.006752       0.011616       0.013259      -0.017568      -0.018280       0.006043       0.012238              1.715216       1.599625      -0.225114      -0.298823       1.846439       0.389738       1.699585          -0.000000
           58              H      19.250761      11.889724      15.499635       0.119769       1.059288 0.78145319E+01  0.75531458E+02                                 1.649360                            1.584248      -0.916190       2.440546                    0.998968       3.343261       8.997009       0.526146       1.204411      -0.726784       0.029253       0.003580      -0.006898       0.030268       0.001717      -0.008477       0.008369       0.004642      -0.025014      -0.016085       0.005156       0.010929              1.656285       2.051102       0.127209      -0.143003       1.534550       0.082236       1.383203           0.000003
           59              H      18.193525       9.986273      14.816811       0.085806       1.156119 0.80804041E+01  0.79893519E+02                                 1.837175                            1.669512      -1.254508       2.272942                    0.994066       3.790172      10.810217       0.478906       1.293532      -0.703775       0.022538      -0.030008      -0.021671       0.043337       0.001730      -0.009173       0.006323      -0.000956      -0.025575      -0.015450       0.006044       0.009407              1.929555       1.798068      -0.449770      -0.343948       2.240815       0.580883       1.749781           0.000003
           60              H      12.451381       3.342728      16.161697       0.119157       0.923675 0.69517660E+01  0.66349590E+02                                 1.607701                            1.569180      -0.838218       2.470574                    0.997706       3.563581      10.061390       0.483150       1.328255      -0.697523       0.002600       0.015869      -0.014842       0.021883      -0.000884       0.002796      -0.004578      -0.001870      -0.003292      -0.005234      -0.000668       0.005902              1.632159       1.408831      -0.026909       0.151494       1.645940      -0.344401       1.841707          -0.000002
           61              H      12.029493       3.091368      17.647300       0.120201       0.935279 0.70264409E+01  0.67360339E+02                                 1.633958                            1.588703      -0.910667       2.442840                    0.997211       3.574890      10.174149       0.474303       1.347043      -0.693854      -0.011180       0.007263       0.022622       0.026258       0.002561      -0.003652       0.001847       0.002171      -0.001200      -0.005391       0.001020       0.004371              1.660378       1.631232      -0.087513      -0.236196       1.506493       0.281655       1.843410          -0.000002
           62              H      14.484966       2.297103      16.558473       0.091550       1.193544 0.96884824E+01  0.98566234E+02                                 1.782399                            1.757367      -0.735593       2.508188                    0.998949       3.541204       9.697055       0.503655       1.195365      -0.729986       0.010923      -0.002029      -0.024167       0.026598       0.002820      -0.005289       0.004398       0.006346       0.008845      -0.008991       0.001145       0.007846              1.778086       1.732208      -0.046277      -0.179271       1.649085       0.307152       1.952966           0.000002
           63              H      10.477844       6.931809       6.662144       0.146605       0.873926 0.64684114E+01  0.60815079E+02                                 1.574407                            1.534791      -0.803761       2.506097                    0.998743       3.422978       9.685913       0.477046       1.365628      -0.690639      -0.016962      -0.013925      -0.005706       0.022676       0.003361       0.003919      -0.000792       0.004719      -0.020062      -0.008160       0.000023       0.008137              1.596561       1.865279       0.194904       0.219123       1.438439       0.058691       1.485965          -0.000002
           64              H      11.168033       8.083524       7.467230       0.127176       1.007878 0.77401407E+01  0.76520935E+02                                 1.753082                            1.693283      -1.250554       2.277413                    0.994176       3.865941      11.415931       0.445998       1.389125      -0.684020       0.003508       0.018665       0.008626       0.020859      -0.001315       0.002752       0.005908      -0.007208      -0.005424      -0.007339      -0.000718       0.008057              1.782428       1.505643      -0.207410      -0.114394       1.983231       0.361155       1.858411          -0.000000
           65              H      10.876170       4.688292       7.349581       0.117414       1.050925 0.76683066E+01  0.75043378E+02                                 1.750887                            1.652824      -1.075506       2.367996                    0.997333       3.614595      10.350954       0.468498       1.335934      -0.696168      -0.024238      -0.011447      -0.020557       0.033780       0.002422       0.010441      -0.005974      -0.013989      -0.014168      -0.016500       0.004780       0.011720              1.787536       2.077849       0.201596       0.454830       1.523046       0.093119       1.761712          -0.000001
           66              H      11.989145       3.164224       8.685240       0.093397       1.117190 0.81030328E+01  0.78600867E+02                                 1.676796                            1.587916      -0.770070       2.495803                    0.999547       3.336926       8.836359       0.541113       1.166914      -0.736581      -0.012107      -0.034554      -0.001578       0.036647       0.006051       0.016961      -0.005105      -0.011257      -0.026141      -0.024130       0.010556       0.013574              1.694891       1.526287       0.252712      -0.033699       2.155634      -0.072804       1.402750           0.000004
           67              H      13.831681       3.820172       9.928625       0.109034       1.135813 0.85930380E+01  0.85752112E+02                                 1.792062                            1.711585      -0.897524       2.447224                    0.998516       3.521208       9.889905       0.480094       1.278443      -0.710177       0.016571      -0.020177       0.017290       0.031315       0.003376       0.011773      -0.005201      -0.011246      -0.021386      -0.018035       0.007330       0.010705              1.817649       1.780036      -0.287953       0.183010       1.863363      -0.307842       1.809547           0.000002
           68              H      13.444071       7.526339       8.498386       0.119819       1.049371 0.81126087E+01  0.79953758E+02                                 1.709894                            1.672510      -0.939042       2.434504                    0.998623       3.474974       9.759844       0.480639       1.293029      -0.706819       0.012183       0.027798      -0.007477       0.031258       0.003668       0.010944      -0.006247      -0.011193      -0.018812      -0.017428       0.006425       0.011004              1.697301       1.565596       0.139228       0.085716       2.037766      -0.016828       1.488541          -0.000001
           69              H      15.103772       7.114375      10.186990       0.139564       1.006951 0.76864276E+01  0.75072953E+02                                 1.701165                            1.651074      -0.838050       2.486268                    0.998542       3.472799       9.852511       0.471528       1.329963      -0.698732       0.000114       0.022044      -0.001830       0.022120       0.001554       0.003388      -0.000479      -0.013578      -0.016991      -0.008403      -0.001393       0.009797              1.718263       1.520020      -0.037968       0.008634       2.139543       0.195605       1.495227           0.000001
           70              H      15.040712       5.774509      11.003611       0.132513       1.032561 0.79963563E+01  0.79719549E+02                                 1.785819                            1.725179      -1.285166       2.267237                    0.994242       3.856288      11.444339       0.440175       1.395750      -0.683041       0.002259      -0.008755       0.017010       0.019264       0.002678       0.001659       0.000601       0.000460       0.011332      -0.004635       0.000097       0.004537              1.816506       1.601134       0.027314      -0.100490       1.519680      -0.194099       2.328706           0.000000
           71              H      13.922995       5.686381       3.049638       0.105645       1.169132 0.83766652E+01  0.82556945E+02                                 1.790717                            1.660965      -0.897330       2.456199                    0.999015       3.373335       9.230104       0.503202       1.235041      -0.720715       0.001333      -0.015282       0.047149       0.049582      -0.003563       0.004951      -0.009456      -0.023857       0.025799      -0.017317      -0.001314       0.018631              1.843197       1.507824      -0.002872       0.019281       1.475257      -0.089642       2.546509           0.000004
           72              H      14.086344       4.014321       1.485603       0.128169       1.013259 0.74515692E+01  0.70667710E+02                                 1.565910                            1.521700      -0.816847       2.497102                    0.999723       3.126941       8.143957       0.554232       1.165310      -0.738034       0.004991      -0.032393       0.011198       0.034635      -0.004366       0.003739      -0.002501      -0.026052       0.024323      -0.018208       0.006002       0.012206              1.564085       1.369851      -0.077508       0.018813       1.910393      -0.157980       1.412011           0.000006
           73              H      16.533494       8.500915      21.693491       0.133712       0.993928 0.73510688E+01  0.69991558E+02                                 1.592934                            1.549339      -0.811718       2.506338                    0.999695       3.170309       8.474589       0.525336       1.224541      -0.723598      -0.000077       0.008465      -0.033830       0.034874      -0.000385      -0.001514      -0.001127      -0.028338       0.038896      -0.020726       0.007472       0.013254              1.590332       1.363043      -0.034862       0.084352       1.434236      -0.135578       1.973718           0.000001
           74              H      13.531485       8.362690       0.260673       0.096434       1.197541 0.86788209E+01  0.87047678E+02                                 1.864756                            1.722355      -1.182724       2.314065                    0.995695       3.671800      10.426455       0.476424       1.281787      -0.707886      -0.002602       0.043150      -0.013634       0.045327      -0.002232      -0.001949      -0.006966      -0.018012       0.030587      -0.014719       0.000017       0.014701              1.927294       1.534377      -0.203796       0.080173       2.668254      -0.157812       1.579250           0.000003
           75              H      17.342886       6.102922      21.165226       0.123381       1.047054 0.80968421E+01  0.80217017E+02                                 1.745694                            1.692980      -0.959673       2.417717                    0.996347       3.643943      10.454712       0.465732       1.327454      -0.698187       0.012669       0.006745      -0.022592       0.026766       0.001613      -0.004285      -0.004869      -0.000949       0.007561      -0.005130      -0.002905       0.008035              1.772342       2.041192       0.121792      -0.408125       1.431614       0.003688       1.844220           0.000000
           76              H      17.036009       5.019635      22.260973       0.118998       1.094196 0.88174617E+01  0.88172311E+02                                 1.730128                            1.716269      -0.704980       2.537121                    0.999373       3.431815       9.511193       0.488944       1.252732      -0.716937       0.003801      -0.022493       0.009253       0.024617      -0.002814       0.003892      -0.002316      -0.008707      -0.001726      -0.006708      -0.000371       0.007079              1.727835       1.697817      -0.232802       0.087084       1.946924      -0.119778       1.538765           0.000002
           77              H      15.378496       5.018230      20.546994       0.095726       0.993774 0.74840822E+01  0.72963752E+02                                 1.699965                            1.636753      -1.093863       2.345401                    0.994826       3.797617      10.936112       0.468035       1.342329      -0.693744       0.002021      -0.020559      -0.016814       0.026636       0.004413       0.000227       0.002109      -0.003297       0.001057      -0.005090      -0.000167       0.005257              1.732943       1.461239      -0.036185      -0.062877       1.703008       0.529281       2.034582          -0.000000
           78              H      15.008835       6.494710      20.918394       0.102415       0.946377 0.73934005E+01  0.71439018E+02                                 1.615456                            1.605511      -0.798692       2.485874                    0.997959       3.574140      10.051776       0.484843       1.307416      -0.702449      -0.008714       0.026826      -0.006652       0.028979      -0.001479      -0.003233      -0.008061      -0.000778      -0.015265      -0.011026       0.003061       0.007965              1.610014       1.508855      -0.186932       0.155517       1.828767      -0.202484       1.492421          -0.000001
           79              H      14.658738       4.318875      22.671590       0.112800       1.118639 0.90212747E+01  0.90489205E+02                                 1.735566                            1.719999      -0.696830       2.535068                    0.999428       3.446597       9.485171       0.496543       1.229759      -0.722157       0.011893      -0.021538       0.004757       0.025059      -0.002649       0.001776      -0.004636      -0.007542      -0.011105      -0.005744      -0.002733       0.008477              1.728545       1.624719      -0.134404       0.058388       1.938466      -0.267501       1.622451           0.000003
           80              H      14.254182       5.797264      23.008388       0.115164       0.987790 0.77560173E+01  0.76355732E+02                                 1.699686                            1.673860      -1.104422       2.343919                    0.995127       3.764624      10.923552       0.459274       1.354662      -0.691588      -0.002399       0.022249       0.012740       0.025751      -0.007312      -0.003814       0.007288      -0.006092      -0.004517      -0.007560      -0.005667       0.013227              1.704770       1.524683       0.036689      -0.048190       1.685016       0.377952       1.904612          -0.000001
           81              H      13.157990       2.955514      21.255192       0.126875       1.002457 0.72770704E+01  0.68625638E+02                                 1.557881                            1.505752      -0.777917       2.513067                    0.999870       3.103655       8.068447       0.555898       1.168373      -0.737331       0.019587      -0.024487       0.002176       0.031432      -0.002369       0.007238       0.005498      -0.002166      -0.038154      -0.016744       0.007698       0.009046              1.562787       1.616608      -0.308845       0.019948       1.733174      -0.009897       1.338578           0.000005
           82              H      11.085185       2.668090      20.355526       0.094329       1.195447 0.86051086E+01  0.85573922E+02                                 1.830481                            1.691704      -0.932837       2.429855                    0.998714       3.479745       9.634991       0.493853       1.247164      -0.717334      -0.009302      -0.041651      -0.014336       0.045020      -0.008316       0.005048       0.006136      -0.013214      -0.028560      -0.015359      -0.000505       0.015864              1.896253       1.668313       0.381642       0.127670       2.365519       0.368309       1.654927           0.000001
           83              H      10.217544       6.395336      20.886099       0.082721       1.052741 0.77906964E+01  0.77115885E+02                                 1.790444                            1.692378      -1.282873       2.256557                    0.993613       3.964522      11.699234       0.448837       1.378636      -0.685587      -0.024406       0.033429      -0.005892       0.041808      -0.007130       0.007036       0.006516      -0.007309      -0.025102      -0.015848       0.003420       0.012428              1.817093       2.024334      -0.460088       0.036532       1.983674      -0.055468       1.443270           0.000000
           84              H      12.270378       6.794361      21.815754       0.126935       0.904626 0.66554493E+01  0.63101911E+02                                 1.606366                            1.559265      -1.012540       2.408222                    0.997506       3.511759      10.020857       0.471571       1.369915      -0.689214       0.009232       0.030141       0.009614       0.032956      -0.002175       0.008070       0.007910       0.001544      -0.034857      -0.017628       0.007708       0.009920              1.613702       1.406324       0.151920       0.066342       1.998689       0.215837       1.436094          -0.000002
           85              H      15.234225       7.413744       5.169621       0.097917       1.161759 0.83652704E+01  0.83052313E+02                                 1.830492                            1.694157      -0.950876       2.425433                    0.998250       3.541182       9.972189       0.479486       1.286645      -0.707916      -0.023023      -0.035732       0.019670       0.046838       0.001218       0.001480      -0.012164      -0.012313      -0.026485      -0.014949      -0.001491       0.016440              1.888163       2.171271       0.532973      -0.188299       1.897631      -0.240634       1.595588           0.000001
           86              H       4.722420       7.371920       5.843217       0.143602       0.957502 0.66729088E+01  0.63345587E+02                                 1.667331                            1.557288      -1.318224       2.274792                    0.994477       3.551319      10.159205       0.473425       1.362868      -0.689704       0.008663      -0.028795       0.021569       0.037006       0.007233       0.007247      -0.011314      -0.002572      -0.017568      -0.018280       0.006043       0.012238              1.715217       1.611875      -0.231408       0.210091       1.834190      -0.443907       1.699585          -0.000000
           87              H      17.953557      10.822383       3.965452       0.119770       1.059288 0.78145295E+01  0.75531431E+02                                 1.649360                            1.584248      -0.916189       2.440547                    0.998968       3.343259       8.997004       0.526146       1.204411      -0.726784       0.016553       0.024383      -0.006898       0.030268       0.002887       0.003570      -0.011365       0.000089      -0.025014      -0.016085       0.005156       0.010929              1.656285       1.745856       0.284046       0.007791       1.839796      -0.164778       1.383203           0.000003
           88              H      15.777342      10.751911       3.282628       0.085806       1.156118 0.80804000E+01  0.79893467E+02                                 1.837175                            1.669512      -1.254507       2.272942                    0.994066       3.790171      10.810213       0.478906       1.293532      -0.703775      -0.016391       0.033761      -0.021671       0.043337       0.000619       0.001432      -0.011049       0.003369      -0.025575      -0.015450       0.006044       0.009407              1.929555       1.782686      -0.441867       0.359485       2.256197      -0.571399       1.749781           0.000003
           89              H       7.243945       8.680671       4.627514       0.119158       0.923674 0.69517620E+01  0.66349544E+02                                 1.607700                            1.569179      -0.838218       2.470574                    0.997706       3.563580      10.061388       0.483150       1.328255      -0.697523       0.015303      -0.004940      -0.014842       0.021883      -0.001275      -0.002794       0.004580      -0.000349      -0.003292      -0.005234      -0.000668       0.005902              1.632159       1.574540      -0.112052      -0.237096       1.480230       0.292143       1.841707          -0.000002
           90              H       6.827563       8.420292       6.113117       0.120201       0.935279 0.70264438E+01  0.67360372E+02                                 1.633958                            1.588703      -0.910667       2.442840                    0.997211       3.574890      10.174149       0.474303       1.347043      -0.693854       0.001350      -0.013263       0.022622       0.026258       0.002374      -0.000026      -0.004093       0.002899      -0.001200      -0.005391       0.001020       0.004371              1.660378       1.461399      -0.000252       0.142576       1.676327      -0.338807       1.843410          -0.000002
           91              H       7.243273      10.967327       5.024290       0.091550       1.193544 0.96884750E+01  0.98566142E+02                                 1.782398                            1.757367      -0.735592       2.508188                    0.998949       3.541203       9.697052       0.503655       1.195365      -0.729986       0.003187       0.010643      -0.024167       0.026598       0.004222       0.001495      -0.006715       0.000890       0.008845      -0.008991       0.001145       0.007846              1.778086       1.628823       0.006843       0.191271       1.752469      -0.299826       1.952966           0.000002
           92              H       8.931647       5.987902       4.872039       0.146605       0.873925 0.64684016E+01  0.60814966E+02                                 1.574406                            1.534791      -0.803761       2.506097                    0.998743       3.422976       9.685907       0.477046       1.365628      -0.690639       0.020138       0.008723       0.005706       0.022675       0.003876       0.001087       0.003848       0.002717      -0.020062      -0.008160       0.000023       0.008137              1.596560       1.686042       0.286997       0.152345       1.617673       0.168079       1.485964          -0.000002
           93              H       7.591818       5.900353       4.066953       0.127176       1.007879 0.77401447E+01  0.76520987E+02                                 1.753083                            1.693283      -1.250555       2.277413                    0.994176       3.865942      11.415936       0.445998       1.389125      -0.684020      -0.018205       0.005409      -0.008626       0.020859      -0.003696       0.006512      -0.000252       0.002058      -0.005424      -0.007339      -0.000718       0.008057              1.782429       1.714862      -0.314908       0.268955       1.774015      -0.266801       1.858411          -0.000000
           94              H      10.745129       4.608296       4.184602       0.117415       1.050926 0.76683107E+01  0.75043423E+02                                 1.750886                            1.652824      -1.075506       2.367996                    0.997333       3.614595      10.350952       0.468499       1.335933      -0.696168       0.021258       0.016328       0.020557       0.033780      -0.004276      -0.000542       0.012017       0.012084      -0.014168      -0.016500       0.004780       0.011720              1.787535       1.802816       0.342909       0.290688       1.798078       0.361997       1.761711          -0.000000
           95              H      11.592086       2.921831       2.848943       0.093395       1.117193 0.81030644E+01  0.78601250E+02                                 1.676799                            1.587919      -0.770073       2.495801                    0.999547       3.336932       8.836379       0.541112       1.166914      -0.736581       0.036267      -0.005022       0.001578       0.036648      -0.001053       0.003211       0.017420       0.016393      -0.026141      -0.024131       0.010556       0.013574              1.694894       2.229646      -0.108677      -0.080157       1.452284       0.003299       1.402753           0.000004
           96              H      10.166587       1.582743       1.605558       0.109035       1.135811 0.85930217E+01  0.85751912E+02                                 1.792061                            1.711583      -0.897523       2.447225                    0.998516       3.521205       9.889896       0.480094       1.278443      -0.710177       0.010373      -0.023960      -0.017290       0.031315      -0.002606       0.000754       0.012849       0.012037      -0.021386      -0.018035       0.007330       0.010705              1.817647       1.611857      -0.201542      -0.190176       2.031539       0.303467       1.809545           0.000002
           97              H       7.047238       3.621266       3.035797       0.119819       1.049371 0.81126098E+01  0.79953769E+02                                 1.709894                            1.672510      -0.939042       2.434504                    0.998623       3.474974       9.759843       0.480639       1.293029      -0.706819      -0.030293       0.001868       0.007477       0.031258      -0.002414      -0.000555       0.012589       0.012481      -0.018812      -0.017428       0.006425       0.011004              1.697301       2.052339      -0.110864       0.024206       1.551022       0.083932       1.488541          -0.000001
           98              H       6.655162       1.956755       1.347193       0.139564       1.006950 0.76864187E+01  0.75072851E+02                                 1.701165                            1.651073      -0.838050       2.486268                    0.998542       3.472798       9.852510       0.471528       1.329964      -0.698732      -0.019659       0.009973       0.001830       0.022120      -0.004615       0.001123       0.003232       0.010432      -0.016991      -0.008403      -0.001393       0.009797              1.718263       1.979282      -0.273941       0.177928       1.680281      -0.081714       1.495227           0.000001
           99              H       7.875739       1.400511       0.530572       0.132513       1.032561 0.79963580E+01  0.79719569E+02                                 1.785819                            1.725179      -1.285166       2.267237                    0.994242       3.856288      11.444339       0.440175       1.395750      -0.683041       0.006754      -0.006011      -0.017010       0.019264       0.001746       0.001293       0.001201       0.004087       0.011332      -0.004635       0.000097       0.004537              1.816507       1.558898       0.049015      -0.218569       1.561915      -0.000677       2.328706           0.000000
          100              H       8.464935       2.354401       8.484545       0.105644       1.169133 0.83766708E+01  0.82557015E+02                                 1.790718                            1.660966      -0.897332       2.456199                    0.999015       3.373336       9.230108       0.503202       1.235041      -0.720715       0.012984      -0.008169      -0.047149       0.049582      -0.011772      -0.006148       0.008725       0.008098       0.025799      -0.017317      -0.001314       0.018631              1.843198       1.479725       0.011565      -0.070922       1.503358       0.058117       2.546510           0.000004
          101              H       9.877515       1.444959      10.048580       0.128168       1.013261 0.74515845E+01  0.70667896E+02                                 1.565912                            1.521702      -0.816848       2.497101                    0.999723       3.126944       8.143969       0.554231       1.165311      -0.738034       0.026531      -0.019243      -0.011198       0.034635      -0.013132      -0.000515       0.004469       0.008071       0.024323      -0.018208       0.006002       0.012206              1.564087       1.734485      -0.264859      -0.131920       1.545763       0.088933       1.412013           0.000005
          102              H       7.607889       3.052104      12.909058       0.133713       0.993928 0.73510700E+01  0.69991574E+02                                 1.592934                            1.549339      -0.811718       2.506338                    0.999695       3.170309       8.474590       0.525336       1.224541      -0.723598      -0.007494       0.003937       0.033830       0.034873      -0.011744      -0.001694      -0.000831       0.015874       0.038896      -0.020726       0.007472       0.013254              1.590332       1.391024      -0.049239      -0.082042       1.406254       0.136989       1.973718           0.000001
          103              H       6.263387       3.925736      11.273510       0.096434       1.197541 0.86788200E+01  0.87047669E+02                                 1.864757                            1.722355      -1.182724       2.314065                    0.995695       3.671800      10.426456       0.476424       1.281787      -0.707886      -0.037191       0.022034       0.013634       0.045327      -0.008621      -0.007087       0.001450       0.006859       0.030587      -0.014718       0.000017       0.014701              1.927294       2.265751      -0.579580      -0.103728       1.936881       0.143432       1.579250           0.000003
          104              H       9.370909       1.236272      13.437323       0.123381       1.047054 0.80968429E+01  0.80217030E+02                                 1.745694                            1.692981      -0.959673       2.417717                    0.996347       3.643943      10.454714       0.465731       1.327455      -0.698186      -0.011789      -0.008186       0.022592       0.026766       0.000554      -0.006289      -0.001586       0.003176       0.007561      -0.005130      -0.002905       0.008035              1.772342       1.657946       0.318707      -0.183237       1.814861      -0.364696       1.844221           0.000000
          105              H      10.474697       1.014153      12.341576       0.118998       1.094196 0.88174611E+01  0.88172304E+02                                 1.730128                            1.716269      -0.704981       2.537121                    0.999373       3.431815       9.511193       0.488944       1.252732      -0.716937       0.018270      -0.013660      -0.009253       0.024617      -0.005178      -0.000281       0.004520       0.000495      -0.001726      -0.006708      -0.000371       0.007079              1.727835       1.705631      -0.236817      -0.066739       1.939111       0.132197       1.538765           0.000002
          106              H      11.233448       2.487804      14.055555       0.095726       0.993774 0.74840861E+01  0.72963795E+02                                 1.699965                            1.636753      -1.093863       2.345401                    0.994826       3.797618      10.936113       0.468035       1.342328      -0.693745       0.017363      -0.011194       0.016814       0.026636       0.001230       0.001979      -0.000762       0.009096       0.001057      -0.005090      -0.000167       0.005257              1.732943       1.623094      -0.119347       0.442039       1.541152      -0.297814       2.034582          -0.000000
          107              H      10.089116       3.491371      13.684155       0.102415       0.946377 0.73934011E+01  0.71439028E+02                                 1.615457                            1.605512      -0.798692       2.485874                    0.997959       3.574140      10.051777       0.484843       1.307416      -0.702449      -0.019878       0.020010       0.006652       0.028979      -0.001178      -0.008648       0.000808      -0.001952      -0.015264      -0.011026       0.003061       0.007965              1.610014       1.609977      -0.238889      -0.109029       1.727645       0.230864       1.492421          -0.000001
          108              H      12.184435       2.808388      11.930959       0.112800       1.118639 0.90212777E+01  0.90489235E+02                                 1.735565                            1.719999      -0.696830       2.535067                    0.999428       3.446598       9.485171       0.496544       1.229758      -0.722157       0.013722      -0.020421      -0.004757       0.025058      -0.004608      -0.003312       0.003698       0.000084      -0.011105      -0.005743      -0.002733       0.008477              1.728545       1.763667      -0.205797      -0.211248       1.799517       0.174185       1.622451           0.000003
          109              H      11.054351       3.843865      11.594161       0.115164       0.987790 0.77560219E+01  0.76355784E+02                                 1.699686                            1.673860      -1.104422       2.343919                    0.995127       3.764624      10.923550       0.459275       1.354661      -0.691588      -0.018693       0.012302      -0.012740       0.025751      -0.006734       0.004740      -0.006723      -0.008342      -0.004517      -0.007560      -0.005667       0.013227              1.704770       1.681357      -0.043811       0.314150       1.528342      -0.215591       1.904612          -0.000001
          110              H      14.082950       3.520174      13.347357       0.126876       1.002456 0.72770612E+01  0.68625531E+02                                 1.557880                            1.505751      -0.777916       2.513067                    0.999870       3.103653       8.068441       0.555898       1.168373      -0.737331       0.012829      -0.028613      -0.002176       0.031432      -0.002260       0.008199       0.003925      -0.002592      -0.038154      -0.016744       0.007698       0.009046              1.562786       1.457740      -0.227218       0.000313       1.892039       0.022267       1.338577           0.000005
          111              H      15.285897       5.232497      14.247023       0.094330       1.195447 0.86051144E+01  0.85573990E+02                                 1.830481                            1.691704      -0.932837       2.429856                    0.998714       3.479745       9.634990       0.493853       1.247163      -0.717334       0.041297      -0.010761       0.014336       0.045020      -0.010214       0.007765       0.001685      -0.005827      -0.028560      -0.015359      -0.000505       0.015864              1.896253       2.530172      -0.061185       0.385943       1.503661      -0.054764       1.654927           0.000001
          112              H      12.367178       7.707622      13.716450       0.082721       1.052740 0.77906874E+01  0.77115776E+02                                 1.790443                            1.692377      -1.282873       2.256557                    0.993613       3.964521      11.699231       0.448837       1.378637      -0.685587      -0.018580       0.036986       0.005892       0.041808      -0.007123       0.009011       0.003281      -0.007337      -0.025102      -0.015848       0.003420       0.012428              1.817092       1.618120      -0.251373      -0.032641       2.389886       0.057843       1.443269           0.000000
          113              H      11.074093       6.064065      12.786795       0.126935       0.904626 0.66554512E+01  0.63101933E+02                                 1.606366                            1.559265      -1.012541       2.408222                    0.997506       3.511759      10.020857       0.471571       1.369915      -0.689214      -0.031028       0.005563      -0.009614       0.032956      -0.000639       0.010724       0.003563      -0.004435      -0.034857      -0.017628       0.007708       0.009920              1.613702       1.998477      -0.152331       0.222298       1.406536      -0.039631       1.436094          -0.000002
          114              H       6.329267       1.977537       6.364562       0.097917       1.161760 0.83652732E+01  0.83052344E+02                                 1.830491                            1.694157      -0.950876       2.425433                    0.998250       3.541182       9.972188       0.479486       1.286644      -0.707916       0.042304       0.004148      -0.019670       0.046838      -0.004296      -0.010143       0.006875       0.009151      -0.026485      -0.014949      -0.001491       0.016440              1.888163       2.388083       0.421573      -0.300089       1.680818      -0.057512       1.595588           0.000001
          115              H      11.170478      11.308263       5.690966       0.143602       0.957502 0.66729116E+01  0.63345618E+02                                 1.667331                            1.557288      -1.318224       2.274791                    0.994477       3.551319      10.159204       0.473425       1.362867      -0.689704       0.021653      -0.020866      -0.021569       0.037006       0.003166      -0.006752       0.011616       0.013259      -0.017568      -0.018280       0.006043       0.012238              1.715217       1.599625      -0.225114      -0.298823       1.846439       0.389738       1.699585          -0.000000
          116              H       2.054650       1.116583       7.568731       0.119769       1.059287 0.78145290E+01  0.75531428E+02                                 1.649361                            1.584249      -0.916190       2.440546                    0.998968       3.343260       8.997008       0.526146       1.204412      -0.726784      -0.029253      -0.003580       0.006898       0.030268       0.001717      -0.008477       0.008369       0.004642      -0.025014      -0.016085       0.005156       0.010929              1.656285       2.051102       0.127209      -0.143003       1.534550       0.082236       1.383203           0.000003
          117              H       3.111886       3.020034       8.251555       0.085806       1.156118 0.80804003E+01  0.79893471E+02                                 1.837174                            1.669512      -1.254508       2.272942                    0.994066       3.790171      10.810213       0.478906       1.293532      -0.703775      -0.022538       0.030008       0.021671       0.043337       0.001730      -0.009173       0.006323      -0.000956      -0.025575      -0.015450       0.006044       0.009407              1.929554       1.798068      -0.449770      -0.343948       2.240814       0.580883       1.749781           0.000003
          118              H       8.854030       9.663579       6.906669       0.119157       0.923675 0.69517700E+01  0.66349634E+02                                 1.607701                            1.569180      -0.838218       2.470573                    0.997706       3.563582      10.061392       0.483150       1.328254      -0.697523      -0.002600      -0.015869       0.014842       0.021883      -0.000884       0.002796      -0.004578      -0.001870      -0.003292      -0.005234      -0.000668       0.005902              1.632159       1.408831      -0.026909       0.151494       1.645940      -0.344401       1.841707          -0.000002
          119              H       9.275918       9.914939       5.421066       0.120201       0.935279 0.70264393E+01  0.67360324E+02                                 1.633958                            1.588703      -0.910667       2.442840                    0.997210       3.574890      10.174151       0.474303       1.347043      -0.693854       0.011180      -0.007263      -0.022622       0.026258       0.002561      -0.003652       0.001847       0.002171      -0.001200      -0.005391       0.001020       0.004371              1.660379       1.631232      -0.087513      -0.236196       1.506493       0.281655       1.843410          -0.000002
          120              H       6.820445      10.709204       6.509893       0.091550       1.193546 0.96884960E+01  0.98566406E+02                                 1.782400                            1.757369      -0.735593       2.508188                    0.998949       3.541205       9.697059       0.503655       1.195365      -0.729986      -0.010923       0.002029       0.024167       0.026598       0.002820      -0.005289       0.004398       0.006346       0.008845      -0.008991       0.001145       0.007846              1.778088       1.732209      -0.046277      -0.179271       1.649085       0.307153       1.952968           0.000002
          121              C       9.203358       5.301153      17.378092       0.657825      20.312084 0.24246288E+03  0.49945477E+04                                 6.971872                            5.589479      -0.039977       2.050082                    0.999804      21.905079      61.666567       0.615356       0.483202      -1.011292      -0.018419      -0.008812       0.010424       0.022925       0.011436       0.056457      -0.006435       0.116390       0.000069      -0.063046      -0.029837       0.092884              7.777904       5.249867       0.191983      -2.623282       7.850420      -1.439635      10.233425          -0.000004
          122              C       9.968042       5.713810      16.136783      -0.411052      35.338397 0.52761054E+03  0.13070434E+05                                 9.428899                            7.622622      -0.396800       1.845801                    0.997980      32.539189      97.265032       0.598691       0.412978      -1.062230      -0.042709       0.038951      -0.007232       0.058254       0.006691       0.034330       0.010682      -0.031012      -0.104568      -0.055788       0.015452       0.040336             10.811278       8.747312      -1.033393      -0.190470       9.476285      -3.560023      14.210238          -0.000005
          123              C       9.263496       6.735173      15.282100       0.181431      30.652634 0.39932683E+03  0.92007197E+04                                 8.759002                            6.839318      -0.220697       1.948078                    0.999418      26.010675      74.288137       0.605180       0.439267      -1.048951       0.002091      -0.029153       0.048988       0.057045      -0.019668       0.024082      -0.035022      -0.013662      -0.022109      -0.036836      -0.017122       0.053958              9.928667       9.449381      -0.635432       4.090151      10.504569      -3.372082       9.832052           0.000002
          124              C       9.690450       8.046504      15.221431      -0.180667      31.647653 0.45861258E+03  0.10970610E+05                                 8.753724                            7.212629       0.055760       1.989120                    0.998550      30.312344      89.054498       0.601934       0.425376      -1.054343      -0.024552       0.027304      -0.001822       0.036764       0.007063       0.020712       0.001179       0.038657       0.012059      -0.022946      -0.010231       0.033177              9.341966       9.184488       0.037917       3.059431      10.669108      -2.462330       8.172300           0.000001
          125              C       9.022301       8.960104      14.422342      -0.091732      30.168803 0.42132188E+03  0.98263703E+04                                 8.339776                            6.810571       0.243375       2.039833                    0.999529      29.218682      83.622260       0.636125       0.412842      -1.066661      -0.016543      -0.032037       0.013378       0.038458       0.021977       0.022763      -0.005845      -0.037099      -0.059234      -0.042542       0.003540       0.039002              8.902070       9.584464       0.126133       3.142791       9.456588      -1.721273       7.665159           0.000005
          126              C       7.914306       8.566882      13.674927      -0.199941      30.816192 0.46819095E+03  0.11251773E+05                                 8.551682                            7.263032       0.099144       1.996840                    0.998801      30.650288      90.099520       0.603204       0.422517      -1.056684       0.013860       0.009748       0.023264       0.028780      -0.017262       0.016017      -0.023965       0.023149       0.009701      -0.031044      -0.007885       0.038928              8.930386      10.220060       1.123011       2.701381       9.256021      -0.860818       7.315077           0.000005
          127              C       7.470935       7.268740      13.729599       0.179962      30.415550 0.39859466E+03  0.91761185E+04                                 8.709273                            6.826236      -0.143075       1.971698                    0.999477      26.005483      74.149106       0.606899       0.438392      -1.049876      -0.051760      -0.013137      -0.001707       0.053428       0.023997       0.039772       0.008437       0.039042      -0.000909      -0.037186      -0.021066       0.058253              9.863534      12.791089       0.299180       4.488004       8.915124      -1.232991       7.884389          -0.000001
          128              C       8.154878       6.361687      14.533301      -0.249998      34.256989 0.48712614E+03  0.11808901E+05                                 9.160752                            7.371986       0.056436       1.981680                    0.999111      31.154631      91.611412       0.603920       0.418368      -1.060598      -0.021624       0.007267       0.034020       0.040960       0.015214      -0.011405      -0.011816      -0.049290      -0.044850      -0.027769      -0.012532       0.040301             10.172632      11.840407      -1.263995       5.414269       8.965177      -2.032926       9.712311          -0.000002
          129              C       6.228271       6.858298      12.960039      -0.405417      34.885106 0.51729623E+03  0.12753183E+05                                 9.341734                            7.532156      -0.377585       1.855212                    0.997476      32.388817      96.615681       0.604083       0.411273      -1.063215       0.025876       0.012900       0.034429       0.044958       0.013521       0.032345      -0.007322      -0.033734      -0.005081      -0.045606       0.019745       0.025861             10.814388      15.517229      -0.933917      -0.086194       7.379412       1.421990       9.546523          -0.000001
          130              C       4.966942       7.349431      13.667776       0.664087      20.510265 0.23614612E+03  0.48395260E+04                                 7.069068                            5.541799      -0.072802       2.043567                    0.999721      21.812880      61.543897       0.612819       0.487699      -1.007473      -0.016400       0.012072       0.006511       0.021379       0.048959       0.025052       0.063139      -0.004676      -0.060608      -0.070923      -0.024121       0.095044              8.129082      11.243535      -2.627275      -2.077305       6.082357      -0.642817       7.061354          -0.000000
          131              C       7.443057       7.100076      20.920009       0.086046      24.630964 0.33398695E+03  0.73813510E+04                                 7.434203                            6.177888       0.212362       2.084071                    0.999752      26.162801      73.908909       0.646722       0.428531      -1.052274       0.014486      -0.031512       0.027309       0.044143       0.004106      -0.003055      -0.027964       0.049563      -0.002698      -0.042979       0.015363       0.027616              7.922514       4.853697      -0.641406      -0.120384       8.924015       1.456866       9.989828           0.000002
          132              C       7.343597       8.113258      21.857277      -0.218374      30.001866 0.45405661E+03  0.10769625E+05                                 8.293856                            7.084012       0.279280       2.058945                    0.999525      29.828239      85.563885       0.623068       0.414457      -1.067616       0.000291      -0.003697      -0.018103       0.018479      -0.001300       0.007822      -0.009790      -0.037149      -0.021301      -0.020257      -0.005161       0.025418              8.740654       5.348954      -0.406968       0.122685       9.410107       2.049314      11.462901           0.000003
          133              C       4.592610       6.079508       0.138180       0.192517      27.513404 0.39302234E+03  0.90050201E+04                                 8.147215                            6.788274      -0.235931       1.953625                    0.999382      25.464390      72.145295       0.608003       0.439676      -1.050393       0.010718       0.024627       0.025105       0.036765       0.007311       0.005261       0.022812       0.010371      -0.006010      -0.026022       0.001895       0.024127              8.866622       5.164931       0.243009       0.761686      10.553637       3.087278      10.881299          -0.000003
          134              C       4.738307       4.755670       0.480975      -0.216530      29.457410 0.44639651E+03  0.10556100E+05                                 8.215914                            7.033403       0.257592       2.057284                    0.999452      29.673009      85.336067       0.623278       0.415567      -1.065578       0.002522      -0.009859       0.000788       0.010207       0.012090       0.004300      -0.003125       0.003144       0.073483      -0.024983      -0.000108       0.025092              8.647061       5.106733      -0.702573       0.139153      11.290113       2.097990       9.544337           0.000000
          135              C       7.672362       5.533270      22.555556       0.088628      25.192848 0.34016729E+03  0.75757668E+04                                 7.630559                            6.290633       0.064717       2.037839                    0.999148      26.490583      75.881337       0.630441       0.436242      -1.044373      -0.008799       0.029254      -0.036041       0.047246       0.007432      -0.001330      -0.019602       0.034213      -0.075444      -0.037099       0.005284       0.031814              8.201213       4.787707      -0.971269       0.006509      10.171332       1.459774       9.644600           0.000002
          136              C       4.579673       7.153248       1.197248      -0.254790      28.628853 0.44036861E+03  0.10447842E+05                                 8.278496                            7.017454      -0.234281       1.918165                    0.996513      30.133777      88.720283       0.615633       0.419348      -1.056084       0.083774      -0.012937       0.008117       0.085155       0.007150       0.011860      -0.000151      -0.008782       0.006164      -0.015951       0.003137       0.012814              9.179160      10.937232       0.915369       0.935538       7.996125       2.726865       8.604124           0.000003
          137              C       5.980712       7.353986       1.789413      -0.152384      25.815508 0.41355944E+03  0.96565801E+04                                 7.739282                            6.805421      -0.033868       1.986111                    0.998358      28.962591      84.528024       0.624622       0.419956      -1.055958      -0.027730       0.017605      -0.094746       0.100278       0.018615      -0.012378      -0.015514       0.053331      -0.056210      -0.033828      -0.012353       0.046181              8.394827      11.143389       1.607950       0.316071       6.328629       0.655677       7.712461          -0.000003
          138              C       6.971388       7.856635       0.778096      -0.258087      28.519716 0.44870893E+03  0.10706951E+05                                 8.266290                            7.101049      -0.315348       1.883970                    0.997223      30.581323      90.605241       0.609107       0.421417      -1.053684      -0.024073      -0.021334       0.077185       0.083620      -0.003411      -0.001727      -0.002346       0.015195      -0.098327      -0.032972       0.008231       0.024741              9.026905      12.623612       2.146725       0.078290       6.573447      -0.043260       7.883656           0.000003
          139              C       8.341868       8.091330       1.396098       0.193047      28.330715 0.38449593E+03  0.87479253E+04                                 8.278206                            6.688491      -0.088712       2.002697                    0.999459      25.152727      70.653751       0.617017       0.436311      -1.054044      -0.029979      -0.006733      -0.009734       0.032231       0.013759      -0.000737      -0.004779       0.039457      -0.018204      -0.022193      -0.005033       0.027225              9.164317      12.885106       1.128527       2.968699       8.627162       1.202414       5.980684          -0.000002
          140              C       8.731198       9.328629       1.863924      -0.219219      29.844900 0.43559236E+03  0.10207709E+05                                 8.221558                            6.895798       0.492597       2.131267                    0.999770      29.300204      83.082799       0.638466       0.409374      -1.072730       0.012355       0.010352      -0.001855       0.016225      -0.019749      -0.005785      -0.003959       0.005903      -0.032705      -0.019749      -0.005762       0.025511              8.793272      10.814476       1.291522       2.402142       9.259546       1.597029       6.305796           0.000004
          141              C       9.984162       9.493132       2.404416       0.096697      24.308558 0.32150481E+03  0.70272793E+04                                 7.329832                            6.018801       0.286286       2.110216                    0.999868      25.703197      71.846276       0.663197       0.422536      -1.057620       0.016842      -0.043430      -0.010312       0.047709       0.006712      -0.019182      -0.003706      -0.042632       0.057616      -0.037960       0.010205       0.027756              7.899144       9.579260       0.393702       2.058560       8.569325       1.275169       5.548847           0.000002
          142              C      10.491774       7.319427       2.094608       0.088551      25.183012 0.34693585E+03  0.77673738E+04                                 7.637263                            6.353052       0.056011       2.031678                    0.999543      26.624654      76.554159       0.627096       0.436261      -1.043996      -0.014737       0.041453       0.014988       0.046477      -0.011699      -0.023787      -0.015189      -0.023901       0.088264      -0.042273       0.001511       0.040762              8.169667      10.181921       0.347331       2.081446       8.958587       1.062639       5.368494          -0.000002
          143              C       9.252986       7.070733       1.536353      -0.205001      29.930739 0.45789542E+03  0.10914192E+05                                 8.363701                            7.162645       0.221652       2.050905                    0.998798      29.707481      86.215082       0.611602       0.420157      -1.060991       0.008515      -0.005561       0.010692       0.014756       0.020759      -0.001957       0.007600      -0.009811       0.019686      -0.025837       0.005974       0.019863              8.798788      11.379481      -0.215180       2.438826       9.069960       0.671673       5.946924          -0.000001
          144              C       5.512132       4.898469      18.164031       0.093260      26.006844 0.32373066E+03  0.71005675E+04                                 7.734071                            6.073502       0.249283       2.100062                    0.999744      25.870255      72.854500       0.653538       0.427293      -1.052819      -0.001717      -0.044241       0.009699       0.045324      -0.002968      -0.024360       0.006488      -0.052990       0.028343      -0.042617       0.014159       0.028458              8.655978      12.331379       0.487447       1.925465       7.222511      -2.094829       6.414044           0.000001
          145              C       4.212336       4.928203      17.748109      -0.193257      32.899721 0.43436860E+03  0.10228537E+05                                 8.981817                            7.007042       0.122338       2.025311                    0.998634      29.327800      84.889493       0.613633       0.423879      -1.057541       0.016610       0.009096      -0.001053       0.018966      -0.010367      -0.001795       0.004993      -0.015195       0.016560      -0.015635       0.002084       0.013551             10.145165      14.679610       1.101544       2.247027       8.587613      -2.292142       7.168273          -0.000001
          146              C      16.029440       3.919269      18.097594       0.188567      30.011276 0.36914415E+03  0.83021450E+04                                 8.569417                            6.506394       0.010259       2.033477                    0.999441      24.936947      69.333030       0.633280       0.430047      -1.059312      -0.034048      -0.002890      -0.015366       0.037466       0.001960       0.015388       0.009183       0.027135      -0.014605      -0.019709      -0.005490       0.025199             10.117918      15.706017       0.977281       3.248310       7.944072      -1.601363       6.703665          -0.000000
          147              C       3.886758       2.905056      18.858389      -0.228298      32.519465 0.44481956E+03  0.10505780E+05                                 8.778939                            6.999522       0.282665       2.057194                    0.999732      29.961886      86.013734       0.627881       0.413032      -1.067588       0.014360      -0.008927      -0.002669       0.017118       0.019188      -0.009015      -0.001110       0.009984      -0.032935      -0.018098      -0.008849       0.026947              9.764903      13.889979      -0.754845       3.285775       8.579527      -2.087003       6.825203           0.000009
          148              C       5.203454       2.949082      19.259779       0.089861      26.699568 0.33332085E+03  0.73659336E+04                                 7.882392                            6.170792       0.168092       2.066697                    0.999736      26.252218      74.256078       0.646979       0.428401      -1.051928       0.015188       0.036133      -0.030669       0.049769      -0.020085      -0.015410       0.011154      -0.038324       0.064177      -0.040136       0.003713       0.036423              8.796366      11.746861      -0.145768       2.234056       8.665342      -2.266817       5.976894           0.000006
          149              C      14.573262       3.968045      17.698050      -0.249038      30.978384 0.44327090E+03  0.10518962E+05                                 8.755608                            7.043955      -0.185317       1.935727                    0.997089      29.828122      87.421358       0.614904       0.419754      -1.057336       0.007506      -0.075815      -0.016326       0.077915       0.019613       0.008662      -0.001495       0.008752      -0.067044      -0.025551      -0.006356       0.031907             10.323733      13.917237       2.645598       3.148260       8.973802       1.496666       8.080160          -0.000005
          150              C      13.803905       8.109647      17.224457       0.657825      20.312093 0.24246300E+03  0.49945505E+04                                 6.971874                            5.589480      -0.039976       2.050082                    0.999804      21.905076      61.666553       0.615356       0.483202      -1.011292       0.016256       0.012356      -0.010424       0.022926       0.053970       0.020077       0.053157      -0.049178       0.000069      -0.063046      -0.029837       0.092884              7.777907       7.463351      -0.945319      -2.479371       5.636939      -1.675378      10.233431          -0.000004
          151              C      13.087394       7.618080      18.465766      -0.411052      35.338375 0.52760990E+03  0.13070414E+05                                 9.428894                            7.622617      -0.396800       1.845802                    0.997980      32.539183      97.265004       0.598692       0.412978      -1.062230      -0.015127       0.055789       0.007232       0.058254      -0.008710       0.025190       0.025653       0.028937      -0.104568      -0.055788       0.015452       0.040336             10.811274       8.483893      -0.898050      -3.253547       9.739693       1.457556      14.210236          -0.000005
          152              C      12.500917       8.711520      19.320449       0.181431      30.652635 0.39932672E+03  0.92007166E+04                                 8.759001                            6.839316      -0.220696       1.948079                    0.999418      26.010675      74.288134       0.605180       0.439267      -1.048951       0.024975      -0.015183      -0.048988       0.057045      -0.017006      -0.020145       0.037426      -0.024025      -0.022109      -0.036836      -0.017122       0.053958              9.928668       9.767580      -0.798928      -1.130091      10.186368       5.179113       9.832057           0.000001
          153              C      11.139416       8.931054      19.381118      -0.180667      31.647666 0.45861294E+03  0.10970621E+05                                 8.753726                            7.212631       0.055761       1.989120                    0.998550      30.312344      89.054490       0.601934       0.425375      -1.054343      -0.013066       0.034316       0.001822       0.036764       0.019826       0.010515       0.017884      -0.011025       0.012059      -0.022946      -0.010231       0.033177              9.341967      10.389859      -0.581410      -0.791953       9.463743       3.846556       8.172300           0.000001
          154              C      10.632156       9.942872      20.180207      -0.091731      30.168771 0.42132139E+03  0.98263558E+04                                 8.339769                            6.810566       0.243376       2.039833                    0.999529      29.218665      83.622195       0.636126       0.412842      -1.066662       0.036056       0.000073      -0.013378       0.038458      -0.002284       0.005205       0.022918       0.057335      -0.059234      -0.042542       0.003540       0.039002              8.902062       9.585838       0.125423      -0.094715       9.455201       3.582025       7.665149           0.000006
          155              C      11.488278      10.748684      20.927622      -0.199942      30.816194 0.46819100E+03  0.11251775E+05                                 8.551683                            7.263032       0.099145       1.996840                    0.998801      30.650296      90.099546       0.603204       0.422517      -1.056684      -0.015004      -0.007873      -0.023263       0.028780      -0.000641      -0.013996       0.025199      -0.041546       0.009701      -0.031044      -0.007885       0.038928              8.930386      10.370369       1.045778       0.468894       9.105715       2.796173       7.315074           0.000005
          156              C      12.845549      10.549779      20.872950       0.179962      30.415544 0.39859470E+03  0.91761195E+04                                 8.709272                            6.826236      -0.143075       1.971698                    0.999477      26.005484      74.149109       0.606899       0.438392      -1.049876       0.035340       0.040035       0.001707       0.053428       0.029843       0.025681       0.031520       0.016284      -0.000909      -0.037186      -0.021066       0.058253              9.863532       9.967889       1.749754       0.954367      11.738321       4.555390       7.884386          -0.000001
          157              C      13.339768       9.526905      20.069248      -0.249998      34.256987 0.48712599E+03  0.11808896E+05                                 9.160751                            7.371984       0.056436       1.981680                    0.999111      31.154630      91.611406       0.603920       0.418368      -1.060598       0.003419       0.022555      -0.034020       0.040960      -0.011177      -0.015722      -0.004745       0.053438      -0.044851      -0.027769      -0.012532       0.040301             10.172631       8.538083       0.432761       0.666172      12.267499       5.744852       9.712311          -0.000002
          158              C      13.778534      11.467504      21.642510      -0.405417      34.885084 0.51729605E+03  0.12753177E+05                                 9.341731                            7.532154      -0.377585       1.855212                    0.997476      32.388810      96.615652       0.604083       0.411273      -1.063215      -0.023299      -0.017120      -0.034428       0.044958      -0.005840       0.008269       0.032116       0.041627      -0.005081      -0.045606       0.019745       0.025861             10.814382       8.319804       2.764160       1.225412      14.576824      -0.726542       9.546519          -0.000001
          159              C       8.126019       1.540920      20.934773       0.664087      20.510268 0.23614618E+03  0.48395274E+04                                 7.069069                            5.541799      -0.072802       2.043567                    0.999721      21.812880      61.543895       0.612819       0.487699      -1.007473      -0.003243       0.020104      -0.006511       0.021379       0.026607       0.067609      -0.006573       0.082328      -0.060607      -0.070923      -0.024121       0.095044              8.129082       5.024373       0.568168      -1.521110      12.301517      -1.553908       7.061356          -0.000000
          160              C      13.008311      10.497494      13.682540       0.086047      24.630933 0.33398642E+03  0.73813362E+04                                 7.434196                            6.177883       0.212360       2.084071                    0.999752      26.162782      73.908836       0.646723       0.428531      -1.052274       0.021408      -0.027285      -0.027310       0.044143       0.022537      -0.026268       0.010061      -0.022183      -0.002697      -0.042977       0.015362       0.027615              7.922506       7.552432      -2.028037       1.240801       6.225271      -0.772877       9.989815           0.000002
          161              C      12.152579      11.048996      12.745272      -0.218374      30.001847 0.45405637E+03  0.10769617E+05                                 8.293852                            7.084010       0.279280       2.058945                    0.999525      29.828231      85.563850       0.623068       0.414457      -1.067616       0.003155      -0.001949       0.018103       0.018479      -0.015857      -0.005133       0.011432       0.019518      -0.021301      -0.020257      -0.005161       0.025418              8.740649       8.231038      -1.887802       1.878850       6.528020      -0.827433      11.462890           0.000003
          162              C      12.379352      10.833078      11.396003       0.192517      27.513413 0.39302251E+03  0.90050248E+04                                 8.147216                            6.788275      -0.235931       1.953625                    0.999382      25.464393      72.145300       0.608003       0.439676      -1.050393      -0.026803       0.001721      -0.025105       0.036765       0.008473       0.022695      -0.005746       0.005850      -0.006011      -0.026022       0.001895       0.024127              8.866623       9.625722      -2.048973       3.094115       6.092847      -0.733429      10.881301          -0.000003
          163              C      13.490270      10.098478      11.053208      -0.216530      29.457412 0.44639658E+03  0.10556102E+05                                 8.215914                            7.033404       0.257592       2.057284                    0.999452      29.673010      85.336070       0.623278       0.415567      -1.065578       0.007617      -0.006749      -0.000788       0.010207       0.008318      -0.000814       0.005253       0.017828       0.073483      -0.024983      -0.000108       0.025091              8.647061       9.427474      -2.922597       1.929676       6.969370      -0.835034       9.544339          -0.000000
          164              C      14.297128       9.577489      12.046993       0.088629      25.192843 0.34016714E+03  0.75757629E+04                                 7.630558                            6.290632       0.064718       2.037839                    0.999148      26.490580      75.881328       0.630441       0.436242      -1.044373      -0.021999       0.021196       0.036041       0.047246       0.018235      -0.018043       0.007776      -0.007838      -0.075444      -0.037099       0.005284       0.031814              8.201212       8.257281      -2.753959       1.301385       6.701752      -0.661343       9.644601           0.000002
          165              C      11.430215      11.335296      10.336935      -0.254790      28.628855 0.44036858E+03  0.10447840E+05                                 8.278496                            7.017454      -0.234281       1.918165                    0.996513      30.133774      88.720270       0.615633       0.419348      -1.056084      -0.026779      -0.080426      -0.008117       0.085155       0.000593       0.005285       0.010618       0.016738       0.006164      -0.015951       0.003136       0.012814              9.179161       9.354585       1.728544       2.852992       9.578772      -0.414082       8.604125           0.000003
          166              C      10.611376      10.180866       9.744770      -0.152384      25.815514 0.41355956E+03  0.96565834E+04                                 7.739283                            6.805422      -0.033868       1.986112                    0.998358      28.962591      84.528022       0.624622       0.419956      -1.055958      -0.002986       0.032710       0.094746       0.100278       0.032518      -0.019456      -0.003920      -0.000786      -0.056210      -0.033828      -0.012353       0.046181              8.394828       8.641480       2.893452       0.727648       8.830544      -0.018518       7.712461          -0.000003
          167              C       9.711539       9.529414      10.756087      -0.258087      28.519739 0.44870912E+03  0.10706956E+05                                 8.266294                            7.101051      -0.315348       1.883970                    0.997223      30.581326      90.605255       0.609107       0.421417      -1.053684       0.029978       0.011662      -0.077185       0.083620       0.004190      -0.002876      -0.000464      -0.014394      -0.098327      -0.032972       0.008231       0.024741              9.026912       9.582349       3.709358      -0.002692       9.614729       0.089413       7.883657           0.000003
          168              C       8.876463       8.417685      10.138085       0.193048      28.330729 0.38449591E+03  0.87479249E+04                                 8.278208                            6.688490      -0.088712       2.002697                    0.999459      25.152725      70.653743       0.617017       0.436311      -1.054045       0.019690       0.023588       0.009734       0.032231       0.024051      -0.004588       0.001529      -0.000603      -0.018204      -0.022193      -0.005033       0.027225              9.164322      10.433959       2.387962       2.426234      11.078319       2.091031       5.980688          -0.000002
          169              C       7.598005       8.636849       9.670259      -0.219219      29.844914 0.43559221E+03  0.10207706E+05                                 8.221560                            6.895797       0.492597       2.131266                    0.999770      29.300208      83.082815       0.638466       0.409374      -1.072730      -0.014854      -0.006258       0.001855       0.016225      -0.009100      -0.006165      -0.003336      -0.035549      -0.032704      -0.019749      -0.005762       0.025511              8.793277      10.634301       1.384109       2.518305       9.439731       1.406759       6.305800           0.000004
          170              C       6.879069       7.597567       9.129767       0.096697      24.308568 0.32150468E+03  0.70272760E+04                                 7.329834                            6.018800       0.286285       2.110216                    0.999868      25.703198      71.846284       0.663197       0.422536      -1.057619       0.030932      -0.034828       0.010312       0.047709      -0.013421      -0.012063      -0.015368       0.035737       0.057616      -0.037960       0.010205       0.027756              7.899148       9.100334       0.639787       2.075000       9.048260       1.248249       5.548850           0.000002
          171              C       8.580510       6.152658       9.439575       0.088551      25.183000 0.34693574E+03  0.77673706E+04                                 7.637261                            6.353050       0.056012       2.031678                    0.999543      26.624651      76.554147       0.627096       0.436261      -1.043996      -0.030136       0.032052      -0.014988       0.046477      -0.016528      -0.024381      -0.014216      -0.005106       0.088264      -0.042273       0.001511       0.040762              8.169664       9.496461       0.699519       1.896417       9.644039       1.365726       5.368492          -0.000002
          172              C       9.367853       7.140856       9.997830      -0.205001      29.930778 0.45789639E+03  0.10914222E+05                                 8.363715                            7.162658       0.221653       2.050905                    0.998798      29.707501      86.215205       0.611601       0.420158      -1.060990       0.001055      -0.010116      -0.010692       0.014756       0.008099       0.005866      -0.005214       0.039467       0.019687      -0.025837       0.005974       0.019863              8.798803       9.377398       0.813517       1.711999      11.072076       1.862284       5.946934          -0.000001
          173              C      15.849008      11.208818      16.438518       0.093260      26.006863 0.32373099E+03  0.71005765E+04                                 7.734075                            6.073506       0.249283       2.100062                    0.999744      25.870256      72.854504       0.653538       0.427293      -1.052819       0.040136      -0.018692      -0.009698       0.045324      -0.023268      -0.005362      -0.024633       0.026028       0.028343      -0.042617       0.014159       0.028458              8.655983       8.685835       2.360555      -0.983309      10.868068       2.669988       6.414047           0.000001
          174              C      16.416582      12.378525      16.854440      -0.193257      32.899740 0.43436893E+03  0.10228547E+05                                 8.981820                            7.007046       0.122338       2.025311                    0.998634      29.327799      84.889493       0.613633       0.423879      -1.057541      -0.015681      -0.010617       0.001053       0.018966      -0.012213       0.003620      -0.003878      -0.008010       0.016561      -0.015635       0.002084       0.013551             10.145170      10.755528       3.117771      -1.011853      12.511710       3.046177       7.168274          -0.000001
          175              C      11.913443       1.406578      16.504955       0.188567      30.011290 0.36914428E+03  0.83021486E+04                                 8.569419                            6.506395       0.010259       2.033478                    0.999441      24.936948      69.333033       0.633280       0.430047      -1.059312       0.018131       0.028963       0.015366       0.037466       0.012172       0.015200       0.009490      -0.012614      -0.014605      -0.019709      -0.005490       0.025200             10.117922      10.359742       3.724237       0.060166      13.290357       3.621087       6.703665          -0.000000
          176              C      18.364886      11.743513      15.744160      -0.228297      32.519450 0.44481938E+03  0.10505775E+05                                 8.778936                            6.999520       0.282665       2.057194                    0.999732      29.961882      86.013716       0.627881       0.413032      -1.067588       0.001377      -0.016852       0.002669       0.017118       0.015231      -0.005107      -0.007511       0.025385      -0.032935      -0.018098      -0.008849       0.026947              9.764900       9.074983       1.719133      -0.354670      13.394517       3.876349       6.825199           0.000009
          177              C      17.723981      10.592484      15.342770       0.089861      26.699567 0.33332088E+03  0.73659342E+04                                 7.882391                            6.170792       0.168093       2.066698                    0.999736      26.252217      74.256069       0.646979       0.428401      -1.051928      -0.039080       0.003004       0.030669       0.049769      -0.027274       0.002879      -0.018804      -0.010343       0.064177      -0.040136       0.003713       0.036423              8.796364       9.190442       1.167746      -0.995255      11.221759       3.023062       5.976892           0.000005
          178              C      12.535547       2.724082      16.904499      -0.249038      30.978366 0.44327047E+03  0.10518950E+05                                 8.755604                            7.043951      -0.185317       1.935727                    0.997089      29.828119      87.421345       0.614904       0.419754      -1.057336       0.064004      -0.041324       0.016327       0.077915       0.014978       0.002629       0.008387       0.026794      -0.067044      -0.025551      -0.006356       0.031907             10.323728      12.157108       3.549959       2.770009      10.733921       2.116262       8.080155          -0.000006
          179              C      12.102053       7.705154       5.690274       0.657825      20.312083 0.24246288E+03  0.49945475E+04                                 6.971872                            5.589479      -0.039976       2.050082                    0.999804      21.905078      61.666563       0.615356       0.483202      -1.011292       0.018419       0.008812      -0.010424       0.022926       0.011436       0.056457      -0.006435       0.116390       0.000069      -0.063046      -0.029837       0.092884              7.777904       5.249867       0.191983      -2.623282       7.850420      -1.439635      10.233425          -0.000004
          180              C      11.337369       7.292497       6.931583      -0.411052      35.338395 0.52761049E+03  0.13070432E+05                                 9.428899                            7.622622      -0.396800       1.845801                    0.997980      32.539187      97.265025       0.598691       0.412978      -1.062230       0.042709      -0.038951       0.007232       0.058254       0.006691       0.034330       0.010682      -0.031012      -0.104568      -0.055788       0.015452       0.040336             10.811278       8.747311      -1.033393      -0.190469       9.476285      -3.560023      14.210237          -0.000005
          181              C      12.041915       6.271134       7.786266       0.181431      30.652629 0.39932674E+03  0.92007171E+04                                 8.759000                            6.839317      -0.220696       1.948079                    0.999418      26.010672      74.288124       0.605180       0.439267      -1.048951      -0.002091       0.029154      -0.048988       0.057045      -0.019668       0.024082      -0.035022      -0.013662      -0.022109      -0.036836      -0.017122       0.053958              9.928666       9.449379      -0.635433       4.090151      10.504568      -3.372082       9.832051           0.000002
          182              C      11.614961       4.959803       7.846935      -0.180667      31.647646 0.45861246E+03  0.10970607E+05                                 8.753723                            7.212628       0.055760       1.989120                    0.998550      30.312339      89.054478       0.601934       0.425375      -1.054343       0.024552      -0.027304       0.001822       0.036764       0.007063       0.020712       0.001179       0.038657       0.012060      -0.022946      -0.010231       0.033177              9.341964       9.184487       0.037917       3.059430      10.669106      -2.462329       8.172298           0.000001
          183              C      12.283110       4.046203       8.646024      -0.091732      30.168801 0.42132185E+03  0.98263694E+04                                 8.339775                            6.810570       0.243375       2.039833                    0.999529      29.218681      83.622254       0.636125       0.412842      -1.066661       0.016543       0.032037      -0.013378       0.038458       0.021977       0.022763      -0.005845      -0.037099      -0.059234      -0.042542       0.003540       0.039002              8.902069       9.584463       0.126133       3.142791       9.456587      -1.721273       7.665158           0.000006
          184              C      13.391105       4.439425       9.393439      -0.199941      30.816191 0.46819094E+03  0.11251773E+05                                 8.551682                            7.263032       0.099144       1.996840                    0.998801      30.650287      90.099517       0.603204       0.422517      -1.056684      -0.013860      -0.009748      -0.023263       0.028780      -0.017262       0.016017      -0.023965       0.023149       0.009702      -0.031044      -0.007885       0.038928              8.930386      10.220060       1.123011       2.701381       9.256021      -0.860817       7.315077           0.000005
          185              C      13.834476       5.737567       9.338767       0.179962      30.415543 0.39859455E+03  0.91761154E+04                                 8.709272                            6.826235      -0.143075       1.971697                    0.999477      26.005480      74.149099       0.606899       0.438392      -1.049876       0.051760       0.013137       0.001707       0.053428       0.023997       0.039772       0.008437       0.039042      -0.000908      -0.037186      -0.021066       0.058253              9.863534      12.791090       0.299180       4.488004       8.915123      -1.232990       7.884389          -0.000001
          186              C      13.150533       6.644620       8.535065      -0.249999      34.257014 0.48712659E+03  0.11808914E+05                                 9.160758                            7.371990       0.056436       1.981680                    0.999111      31.154642      91.611456       0.603919       0.418368      -1.060598       0.021624      -0.007267      -0.034020       0.040960       0.015214      -0.011405      -0.011816      -0.049290      -0.044850      -0.027769      -0.012532       0.040301             10.172638      11.840417      -1.263998       5.414275       8.965180      -2.032928       9.712319          -0.000002
          187              C      15.077140       6.148009      10.108327      -0.405417      34.885120 0.51729647E+03  0.12753190E+05                                 9.341737                            7.532158      -0.377585       1.855212                    0.997476      32.388822      96.615702       0.604082       0.411273      -1.063215      -0.025875      -0.012900      -0.034429       0.044958       0.013521       0.032345      -0.007322      -0.033734      -0.005081      -0.045606       0.019745       0.025861             10.814392      15.517237      -0.933917      -0.086194       7.379413       1.421991       9.546526          -0.000001
          188              C       3.664569       5.656876       9.400590       0.664087      20.510264 0.23614611E+03  0.48395258E+04                                 7.069068                            5.541799      -0.072803       2.043567                    0.999721      21.812880      61.543898       0.612819       0.487699      -1.007473       0.016400      -0.012072      -0.006511       0.021379       0.048959       0.025052       0.063139      -0.004676      -0.060607      -0.070923      -0.024121       0.095044              8.129082      11.243535      -2.627274      -2.077305       6.082356      -0.642817       7.061354          -0.000000
          189              C      13.862354       5.906231       2.148357       0.086046      24.630968 0.33398706E+03  0.73813540E+04                                 7.434204                            6.177889       0.212361       2.084071                    0.999752      26.162804      73.908919       0.646722       0.428531      -1.052274      -0.014486       0.031512      -0.027309       0.044143       0.004106      -0.003055      -0.027964       0.049563      -0.002698      -0.042979       0.015363       0.027616              7.922514       4.853698      -0.641406      -0.120385       8.924017       1.456867       9.989828           0.000002
          190              C      13.961814       4.893049       1.211089      -0.218375      30.001875 0.45405683E+03  0.10769632E+05                                 8.293858                            7.084015       0.279278       2.058944                    0.999525      29.828246      85.563917       0.623068       0.414457      -1.067616      -0.000291       0.003697       0.018103       0.018479      -0.001300       0.007822      -0.009790      -0.037149      -0.021301      -0.020257      -0.005161       0.025418              8.740656       5.348956      -0.406968       0.122685       9.410109       2.049315      11.462904           0.000004
          191              C      16.712801       6.926799      22.930186       0.192517      27.513397 0.39302221E+03  0.90050165E+04                                 8.147214                            6.788274      -0.235933       1.953624                    0.999382      25.464388      72.145294       0.608003       0.439676      -1.050393      -0.010718      -0.024627      -0.025105       0.036765       0.007311       0.005261       0.022812       0.010371      -0.006010      -0.026022       0.001895       0.024127              8.866622       5.164930       0.243009       0.761686      10.553637       3.087279      10.881298          -0.000003
          192              C      16.567104       8.250637      22.587391      -0.216531      29.457443 0.44639721E+03  0.10556121E+05                                 8.215921                            7.033410       0.257591       2.057284                    0.999452      29.673028      85.336145       0.623278       0.415568      -1.065578      -0.002522       0.009859      -0.000788       0.010207       0.012090       0.004300      -0.003125       0.003144       0.073482      -0.024983      -0.000108       0.025091              8.647069       5.106739      -0.702574       0.139153      11.290126       2.097994       9.544342           0.000000
          193              C      13.633049       7.473037       0.512810       0.088628      25.192851 0.34016736E+03  0.75757692E+04                                 7.630561                            6.290635       0.064716       2.037839                    0.999148      26.490586      75.881357       0.630441       0.436242      -1.044373       0.008799      -0.029254       0.036041       0.047246       0.007432      -0.001330      -0.019602       0.034213      -0.075444      -0.037099       0.005284       0.031814              8.201214       4.787708      -0.971270       0.006509      10.171334       1.459775       9.644601           0.000002
          194              C      16.725738       5.853059      21.871118      -0.254791      28.628865 0.44036882E+03  0.10447848E+05                                 8.278499                            7.017457      -0.234281       1.918165                    0.996513      30.133783      88.720308       0.615633       0.419348      -1.056084      -0.083774       0.012937      -0.008117       0.085155       0.007150       0.011860      -0.000151      -0.008782       0.006164      -0.015951       0.003137       0.012814              9.179164      10.937236       0.915370       0.935539       7.996128       2.726867       8.604128           0.000003
          195              C      15.324699       5.652321      21.278953      -0.152384      25.815503 0.41355932E+03  0.96565766E+04                                 7.739281                            6.805420      -0.033868       1.986112                    0.998358      28.962587      84.528007       0.624622       0.419956      -1.055958       0.027730      -0.017605       0.094746       0.100278       0.018615      -0.012378      -0.015514       0.053331      -0.056210      -0.033827      -0.012353       0.046181              8.394825      11.143387       1.607950       0.316071       6.328628       0.655677       7.712461          -0.000003
          196              C      14.334023       5.149672      22.290270      -0.258087      28.519725 0.44870910E+03  0.10706956E+05                                 8.266292                            7.101051      -0.315348       1.883970                    0.997223      30.581328      90.605263       0.609107       0.421417      -1.053684       0.024073       0.021334      -0.077185       0.083620      -0.003411      -0.001727      -0.002346       0.015195      -0.098327      -0.032972       0.008231       0.024741              9.026908      12.623616       2.146726       0.078291       6.573449      -0.043259       7.883658           0.000003
          197              C      12.963543       4.914977      21.672268       0.193048      28.330715 0.38449593E+03  0.87479252E+04                                 8.278206                            6.688491      -0.088712       2.002697                    0.999459      25.152727      70.653750       0.617017       0.436311      -1.054045       0.029979       0.006733       0.009734       0.032231       0.013759      -0.000737      -0.004779       0.039457      -0.018204      -0.022193      -0.005033       0.027225              9.164317      12.885105       1.128527       2.968699       8.627162       1.202414       5.980684          -0.000002
          198              C      12.574213       3.677678      21.204442      -0.219219      29.844899 0.43559234E+03  0.10207709E+05                                 8.221557                            6.895798       0.492597       2.131267                    0.999770      29.300204      83.082797       0.638466       0.409374      -1.072730      -0.012355      -0.010352       0.001855       0.016225      -0.019749      -0.005785      -0.003959       0.005903      -0.032705      -0.019749      -0.005762       0.025511              8.793272      10.814475       1.291522       2.402143       9.259545       1.597029       6.305796           0.000004
          199              C      11.321249       3.513175      20.663950       0.096697      24.308559 0.32150481E+03  0.70272795E+04                                 7.329833                            6.018801       0.286286       2.110216                    0.999868      25.703198      71.846284       0.663197       0.422536      -1.057619      -0.016842       0.043430       0.010312       0.047709       0.006712      -0.019182      -0.003706      -0.042632       0.057616      -0.037960       0.010205       0.027756              7.899145       9.579261       0.393703       2.058561       8.569326       1.275169       5.548848           0.000001
          200              C      10.813637       5.686880      20.973758       0.088551      25.183014 0.34693589E+03  0.77673747E+04                                 7.637264                            6.353052       0.056011       2.031678                    0.999543      26.624656      76.554167       0.627096       0.436261      -1.043996       0.014737      -0.041453      -0.014988       0.046477      -0.011699      -0.023787      -0.015189      -0.023901       0.088264      -0.042273       0.001511       0.040762              8.169668      10.181922       0.347331       2.081446       8.958588       1.062639       5.368494          -0.000002
          201              C      12.052425       5.935574      21.532013      -0.205001      29.930747 0.45789557E+03  0.10914196E+05                                 8.363703                            7.162647       0.221652       2.050904                    0.998798      29.707486      86.215101       0.611602       0.420157      -1.060991      -0.008515       0.005561      -0.010692       0.014756       0.020759      -0.001957       0.007600      -0.009811       0.019686      -0.025837       0.005974       0.019863              8.798790      11.379484      -0.215180       2.438827       9.069961       0.671672       5.946925          -0.000001
          202              C      15.793279       8.107838       4.904335       0.093260      26.006848 0.32373072E+03  0.71005693E+04                                 7.734072                            6.073503       0.249283       2.100061                    0.999744      25.870258      72.854511       0.653538       0.427293      -1.052819       0.001717       0.044241      -0.009699       0.045325      -0.002968      -0.024360       0.006488      -0.052990       0.028343      -0.042617       0.014159       0.028458              8.655979      12.331380       0.487447       1.925465       7.222512      -2.094829       6.414045           0.000002
          203              C      17.093075       8.078104       5.320257      -0.193257      32.899720 0.43436858E+03  0.10228537E+05                                 8.981816                            7.007042       0.122338       2.025311                    0.998634      29.327799      84.889491       0.613633       0.423879      -1.057541      -0.016610      -0.009096       0.001053       0.018966      -0.010367      -0.001795       0.004993      -0.015195       0.016561      -0.015635       0.002084       0.013551             10.145165      14.679609       1.101544       2.247027       8.587613      -2.292142       7.168273          -0.000001
          204              C       5.275971       9.087038       4.970772       0.188567      30.011273 0.36914411E+03  0.83021437E+04                                 8.569417                            6.506393       0.010259       2.033478                    0.999441      24.936945      69.333024       0.633280       0.430047      -1.059312       0.034048       0.002890       0.015366       0.037466       0.001960       0.015388       0.009183       0.027135      -0.014605      -0.019709      -0.005490       0.025199             10.117917      15.706016       0.977282       3.248309       7.944071      -1.601363       6.703664           0.000000
          205              C      17.418653      10.101251       4.209977      -0.228298      32.519462 0.44481950E+03  0.10505778E+05                                 8.778937                            6.999521       0.282665       2.057194                    0.999732      29.961885      86.013725       0.627881       0.413032      -1.067588      -0.014360       0.008927       0.002669       0.017118       0.019188      -0.009015      -0.001110       0.009984      -0.032935      -0.018098      -0.008849       0.026947              9.764901      13.889977      -0.754845       3.285775       8.579525      -2.087002       6.825202           0.000009
          206              C      16.101957      10.057225       3.808587       0.089861      26.699575 0.33332097E+03  0.73659368E+04                                 7.882394                            6.170793       0.168092       2.066697                    0.999736      26.252223      74.256095       0.646979       0.428401      -1.051928      -0.015188      -0.036133       0.030669       0.049769      -0.020085      -0.015410       0.011154      -0.038324       0.064177      -0.040137       0.003713       0.036423              8.796367      11.746863      -0.145767       2.234057       8.665343      -2.266817       5.976895           0.000006
          207              C       6.732149       9.038262       5.370316      -0.249038      30.978380 0.44327083E+03  0.10518960E+05                                 8.755606                            7.043953      -0.185317       1.935727                    0.997089      29.828122      87.421353       0.614904       0.419754      -1.057336      -0.007506       0.075815       0.016327       0.077915       0.019613       0.008662      -0.001495       0.008753      -0.067044      -0.025551      -0.006356       0.031907             10.323730      13.917232       2.645598       3.148257       8.973802       1.496664       8.080157          -0.000005
          208              C       7.501506       4.896660       5.843909       0.657825      20.312096 0.24246305E+03  0.49945517E+04                                 6.971875                            5.589480      -0.039976       2.050082                    0.999804      21.905079      61.666565       0.615356       0.483202      -1.011292      -0.016256      -0.012356       0.010424       0.022926       0.053970       0.020077       0.053157      -0.049178       0.000069      -0.063046      -0.029837       0.092884              7.777908       7.463352      -0.945320      -2.479372       5.636939      -1.675378      10.233433          -0.000004
          209              C       8.218017       5.388227       4.602600      -0.411052      35.338374 0.52760986E+03  0.13070413E+05                                 9.428894                            7.622616      -0.396800       1.845802                    0.997980      32.539181      97.264997       0.598692       0.412978      -1.062230       0.015127      -0.055789      -0.007232       0.058254      -0.008710       0.025190       0.025653       0.028937      -0.104568      -0.055788       0.015452       0.040336             10.811274       8.483892      -0.898050      -3.253547       9.739693       1.457557      14.210236          -0.000005
          210              C       8.804494       4.294787       3.747917       0.181431      30.652630 0.39932664E+03  0.92007144E+04                                 8.759001                            6.839316      -0.220696       1.948079                    0.999418      26.010673      74.288130       0.605180       0.439267      -1.048951      -0.024975       0.015183       0.048988       0.057045      -0.017006      -0.020145       0.037426      -0.024025      -0.022109      -0.036836      -0.017122       0.053958              9.928668       9.767579      -0.798929      -1.130091      10.186368       5.179113       9.832057           0.000002
          211              C      10.165995       4.075253       3.687248      -0.180667      31.647667 0.45861297E+03  0.10970621E+05                                 8.753726                            7.212631       0.055761       1.989120                    0.998550      30.312344      89.054487       0.601934       0.425375      -1.054343       0.013066      -0.034316      -0.001822       0.036764       0.019826       0.010515       0.017884      -0.011025       0.012060      -0.022946      -0.010231       0.033178              9.341967      10.389858      -0.581410      -0.791953       9.463742       3.846556       8.172300           0.000002
          212              C      10.673255       3.063435       2.888159      -0.091731      30.168769 0.42132136E+03  0.98263550E+04                                 8.339769                            6.810566       0.243376       2.039833                    0.999529      29.218664      83.622190       0.636126       0.412842      -1.066662      -0.036056      -0.000073       0.013378       0.038458      -0.002284       0.005205       0.022918       0.057335      -0.059235      -0.042542       0.003540       0.039003              8.902062       9.585837       0.125423      -0.094715       9.455200       3.582024       7.665149           0.000006
          213              C       9.817133       2.257623       2.140744      -0.199942      30.816193 0.46819100E+03  0.11251775E+05                                 8.551683                            7.263033       0.099145       1.996840                    0.998801      30.650295      90.099545       0.603204       0.422517      -1.056684       0.015004       0.007873       0.023264       0.028780      -0.000641      -0.013996       0.025199      -0.041546       0.009701      -0.031044      -0.007885       0.038928              8.930386      10.370369       1.045778       0.468894       9.105716       2.796173       7.315075           0.000005
          214              C       8.459862       2.456528       2.195416       0.179963      30.415536 0.39859455E+03  0.91761155E+04                                 8.709271                            6.826235      -0.143076       1.971697                    0.999477      26.005480      74.149103       0.606899       0.438392      -1.049876      -0.035340      -0.040035      -0.001707       0.053428       0.029843       0.025681       0.031520       0.016284      -0.000909      -0.037186      -0.021066       0.058253              9.863532       9.967887       1.749755       0.954367      11.738321       4.555390       7.884386          -0.000001
          215              C       7.965643       3.479402       2.999118      -0.249999      34.257017 0.48712650E+03  0.11808912E+05                                 9.160758                            7.371989       0.056435       1.981680                    0.999111      31.154644      91.611463       0.603919       0.418368      -1.060598      -0.003419      -0.022555       0.034020       0.040960      -0.011177      -0.015722      -0.004745       0.053437      -0.044850      -0.027769      -0.012532       0.040301             10.172639       8.538086       0.432762       0.666173      12.267511       5.744858       9.712320          -0.000002
          216              C       7.526877       1.538803       1.425856      -0.405417      34.885107 0.51729646E+03  0.12753190E+05                                 9.341735                            7.532158      -0.377585       1.855212                    0.997476      32.388822      96.615698       0.604082       0.411273      -1.063215       0.023299       0.017120       0.034428       0.044958      -0.005840       0.008269       0.032116       0.041627      -0.005081      -0.045606       0.019745       0.025861             10.814388       8.319807       2.764163       1.225412      14.576833      -0.726542       9.546524          -0.000001
          217              C       7.387280       0.192447       2.133593       0.664087      20.510264 0.23614612E+03  0.48395261E+04                                 7.069068                            5.541799      -0.072802       2.043567                    0.999721      21.812878      61.543892       0.612819       0.487699      -1.007473       0.003243      -0.020104       0.006511       0.021379       0.026607       0.067609      -0.006573       0.082328      -0.060608      -0.070923      -0.024121       0.095044              8.129082       5.024373       0.568169      -1.521110      12.301516      -1.553908       7.061356          -0.000000
          218              C       8.297100       2.508813       9.385826       0.086047      24.630934 0.33398646E+03  0.73813373E+04                                 7.434197                            6.177884       0.212360       2.084071                    0.999752      26.162783      73.908841       0.646723       0.428531      -1.052274      -0.021408       0.027285       0.027310       0.044143       0.022537      -0.026268       0.010061      -0.022183      -0.002697      -0.042977       0.015362       0.027615              7.922506       7.552433      -2.028037       1.240802       6.225271      -0.772877       9.989816           0.000002
          219              C       9.152832       1.957311      10.323094      -0.218374      30.001860 0.45405664E+03  0.10769626E+05                                 8.293855                            7.084013       0.279279       2.058945                    0.999525      29.828239      85.563887       0.623068       0.414457      -1.067616      -0.003155       0.001949      -0.018103       0.018479      -0.015857      -0.005133       0.011432       0.019518      -0.021301      -0.020257      -0.005161       0.025418              8.740652       8.231040      -1.887802       1.878852       6.528022      -0.827434      11.462895           0.000003
          220              C       8.926059       2.173229      11.672363       0.192517      27.513404 0.39302234E+03  0.90050201E+04                                 8.147215                            6.788274      -0.235932       1.953624                    0.999382      25.464390      72.145297       0.608003       0.439676      -1.050393       0.026803      -0.001721       0.025105       0.036765       0.008473       0.022695      -0.005745       0.005850      -0.006011      -0.026022       0.001895       0.024127              8.866623       9.625721      -2.048973       3.094116       6.092846      -0.733430      10.881301          -0.000003
          221              C       7.815141       2.907829      12.015158      -0.216531      29.457445 0.44639728E+03  0.10556123E+05                                 8.215922                            7.033411       0.257591       2.057284                    0.999452      29.673029      85.336151       0.623277       0.415568      -1.065578      -0.007616       0.006749       0.000788       0.010207       0.008318      -0.000814       0.005253       0.017828       0.073482      -0.024983      -0.000108       0.025091              8.647070       9.427485      -2.922601       1.929680       6.969378      -0.835036       9.544345          -0.000000
          222              C       7.008283       3.428818      11.021373       0.088628      25.192848 0.34016724E+03  0.75757657E+04                                 7.630560                            6.290633       0.064716       2.037839                    0.999148      26.490584      75.881348       0.630441       0.436242      -1.044373       0.021999      -0.021196      -0.036041       0.047246       0.018235      -0.018043       0.007776      -0.007838      -0.075444      -0.037099       0.005284       0.031814              8.201213       8.257283      -2.753960       1.301385       6.701754      -0.661343       9.644602           0.000002
          223              C       9.875196       1.671011      12.731431      -0.254791      28.628873 0.44036891E+03  0.10447850E+05                                 8.278500                            7.017457      -0.234282       1.918165                    0.996513      30.133787      88.720325       0.615633       0.419348      -1.056084       0.026779       0.080426       0.008117       0.085155       0.000593       0.005285       0.010618       0.016739       0.006164      -0.015951       0.003136       0.012814              9.179166       9.354591       1.728546       2.852995       9.578777      -0.414082       8.604131           0.000003
          224              C      10.694035       2.825441      13.323596      -0.152384      25.815508 0.41355940E+03  0.96565792E+04                                 7.739283                            6.805421      -0.033869       1.986111                    0.998358      28.962588      84.528016       0.624622       0.419956      -1.055958       0.002986      -0.032710      -0.094746       0.100278       0.032518      -0.019456      -0.003920      -0.000786      -0.056210      -0.033827      -0.012353       0.046181              8.394828       8.641480       2.893451       0.727649       8.830543      -0.018518       7.712460          -0.000003
          225              C      11.593872       3.476893      12.312279      -0.258088      28.519744 0.44870921E+03  0.10706959E+05                                 8.266296                            7.101052      -0.315348       1.883970                    0.997223      30.581329      90.605269       0.609106       0.421417      -1.053684      -0.029978      -0.011662       0.077185       0.083620       0.004190      -0.002876      -0.000464      -0.014394      -0.098327      -0.032972       0.008231       0.024741              9.026914       9.582352       3.709360      -0.002692       9.614732       0.089413       7.883658           0.000003
          226              C      12.428948       4.588622      12.930281       0.193048      28.330726 0.38449587E+03  0.87479238E+04                                 8.278208                            6.688490      -0.088712       2.002697                    0.999459      25.152724      70.653741       0.617017       0.436311      -1.054045      -0.019690      -0.023589      -0.009734       0.032231       0.024051      -0.004588       0.001529      -0.000603      -0.018204      -0.022193      -0.005033       0.027225              9.164322      10.433959       2.387962       2.426234      11.078319       2.091031       5.980688          -0.000002
          227              C      13.707406       4.369458      13.398107      -0.219219      29.844911 0.43559218E+03  0.10207704E+05                                 8.221560                            6.895796       0.492597       2.131267                    0.999770      29.300206      83.082807       0.638466       0.409374      -1.072730       0.014854       0.006258      -0.001855       0.016225      -0.009100      -0.006165      -0.003336      -0.035549      -0.032704      -0.019749      -0.005762       0.025511              8.793277      10.634301       1.384109       2.518305       9.439730       1.406759       6.305799           0.000004
          228              C      14.426342       5.408740      13.938599       0.096697      24.308573 0.32150476E+03  0.70272784E+04                                 7.329835                            6.018800       0.286285       2.110216                    0.999868      25.703202      71.846298       0.663197       0.422536      -1.057619      -0.030932       0.034828      -0.010312       0.047709      -0.013421      -0.012063      -0.015368       0.035737       0.057616      -0.037960       0.010205       0.027756              7.899149       9.100335       0.639787       2.075001       9.048261       1.248249       5.548850           0.000002
          229              C      12.724901       6.853649      13.628791       0.088551      25.183001 0.34693578E+03  0.77673716E+04                                 7.637261                            6.353051       0.056012       2.031678                    0.999543      26.624652      76.554151       0.627096       0.436261      -1.043996       0.030136      -0.032052       0.014988       0.046477      -0.016528      -0.024381      -0.014215      -0.005106       0.088264      -0.042273       0.001511       0.040762              8.169664       9.496461       0.699519       1.896417       9.644039       1.365726       5.368492          -0.000002
          230              C      11.937558       5.865451      13.070536      -0.205001      29.930785 0.45789655E+03  0.10914227E+05                                 8.363716                            7.162660       0.221653       2.050905                    0.998798      29.707506      86.215224       0.611601       0.420158      -1.060990      -0.001055       0.010116       0.010692       0.014756       0.008099       0.005866      -0.005214       0.039467       0.019687      -0.025837       0.005974       0.019863              8.798804       9.377399       0.813517       1.711999      11.072078       1.862285       5.946935          -0.000001
          231              C       5.456403       1.797489       6.629848       0.093260      26.006861 0.32373097E+03  0.71005758E+04                                 7.734074                            6.073505       0.249283       2.100062                    0.999744      25.870255      72.854497       0.653538       0.427293      -1.052819      -0.040136       0.018692       0.009698       0.045325      -0.023268      -0.005362      -0.024632       0.026028       0.028343      -0.042617       0.014159       0.028458              8.655982       8.685834       2.360554      -0.983309      10.868066       2.669988       6.414046           0.000002
          232              C       4.888829       0.627782       6.213926      -0.193257      32.899736 0.43436888E+03  0.10228545E+05                                 8.981820                            7.007045       0.122338       2.025311                    0.998634      29.327797      84.889484       0.613633       0.423879      -1.057541       0.015681       0.010617      -0.001053       0.018966      -0.012213       0.003621      -0.003878      -0.008010       0.016560      -0.015635       0.002084       0.013551             10.145169      10.755526       3.117771      -1.011853      12.511708       3.046177       7.168273          -0.000001
          233              C       9.391968      11.599729       6.563411       0.188567      30.011285 0.36914424E+03  0.83021472E+04                                 8.569418                            6.506394       0.010259       2.033478                    0.999441      24.936946      69.333020       0.633280       0.430047      -1.059312      -0.018131      -0.028963      -0.015366       0.037466       0.012172       0.015200       0.009490      -0.012614      -0.014605      -0.019709      -0.005490       0.025199             10.117919      10.359740       3.724236       0.060166      13.290354       3.621086       6.703664          -0.000000
          234              C       2.940525       1.262794       7.324206      -0.228297      32.519444 0.44481928E+03  0.10505771E+05                                 8.778934                            6.999519       0.282666       2.057194                    0.999732      29.961879      86.013697       0.627882       0.413032      -1.067588      -0.001377       0.016852      -0.002669       0.017118       0.015231      -0.005107      -0.007511       0.025385      -0.032935      -0.018098      -0.008849       0.026947              9.764897       9.074981       1.719132      -0.354671      13.394512       3.876348       6.825198           0.000009
          235              C       3.581430       2.413823       7.725596       0.089861      26.699567 0.33332089E+03  0.73659346E+04                                 7.882391                            6.170792       0.168093       2.066698                    0.999736      26.252217      74.256068       0.646979       0.428401      -1.051928       0.039080      -0.003004      -0.030669       0.049769      -0.027274       0.002879      -0.018804      -0.010343       0.064177      -0.040136       0.003713       0.036423              8.796364       9.190443       1.167747      -0.995255      11.221758       3.023062       5.976892           0.000006
          236              C       8.769864      10.282225       6.163867      -0.249038      30.978364 0.44327046E+03  0.10518949E+05                                 8.755603                            7.043950      -0.185317       1.935727                    0.997089      29.828116      87.421330       0.614904       0.419754      -1.057336      -0.064004       0.041324      -0.016327       0.077915       0.014978       0.002629       0.008387       0.026794      -0.067044      -0.025551      -0.006356       0.031907             10.323727      12.157104       3.549958       2.770010      10.733920       2.116262       8.080156          -0.000005
          237              C      13.974882       2.657287      17.301274      -0.162649      27.001136 0.39277807E+03  0.90674481E+04                                 7.988185                            6.603575      -0.073364       1.963809                    0.999374      29.248674      85.294151       0.637274       0.416334      -1.056663      -0.054372       0.089067       0.000000       0.104351       0.027334       0.012413       0.007578       0.028089      -0.019692      -0.027449      -0.011238       0.038687              9.220266      11.849531       3.232479       2.928785       8.527789       1.787936       7.283478           0.000005
          238              C       7.330529      10.349020       5.767091      -0.162649      27.001128 0.39277795E+03  0.90674442E+04                                 7.988182                            6.603573      -0.073364       1.963809                    0.999374      29.248670      85.294129       0.637274       0.416334      -1.056664       0.054372      -0.089067       0.000000       0.104351       0.027334       0.012413       0.007578       0.028089      -0.019692      -0.027449      -0.011238       0.038687              9.220262      11.849523       3.232478       2.928783       8.527788       1.787934       7.283476           0.000006
          239              N       7.623097       5.818866      21.254039      -0.228500      33.252803 0.54348707E+03  0.13301919E+05                                 8.681483                            7.641380      -0.176073       1.972114                    0.996647      28.144695      78.460757       0.621148       0.402889      -1.089869      -0.002792       0.107083       0.104889       0.149921      -0.004980      -0.003955      -0.082849       0.007873      -0.012319      -0.086283       0.006413       0.079870              9.094316       6.309854      -1.115518      -0.102889      10.180408       0.493496      10.792685          -0.000004
          240              N      10.873186       8.516301       2.510530      -0.216604      32.842999 0.50884628E+03  0.12231560E+05                                 8.584854                            7.354178       0.047552       2.050018                    0.997781      27.469570      75.504781       0.639290       0.398578      -1.094514      -0.139898      -0.022181      -0.053747       0.151500      -0.016598      -0.034445      -0.004276      -0.130148       0.014567      -0.083258       0.018528       0.064730              9.189823      10.379414      -0.106029       1.820505      10.985440       1.355022       6.204616           0.000001
          241              N       6.032142       3.936215      18.929209      -0.220442      33.495585 0.49600450E+03  0.11830367E+05                                 8.660730                            7.216094       0.094103       2.062816                    0.998255      27.379384      74.622692       0.652294       0.393686      -1.099435      -0.136862      -0.012242      -0.053455       0.147440       0.003739      -0.026764      -0.029204      -0.115832       0.046450      -0.073892       0.004973       0.068919              9.460599      11.889659       0.817021       1.794928       9.422604      -2.448727       7.069533           0.000003
          242              N      14.065616       9.751829      13.348510      -0.228500      33.252795 0.54348666E+03  0.13301906E+05                                 8.681482                            7.641377      -0.176074       1.972114                    0.996647      28.144695      78.460756       0.621149       0.402889      -1.089869      -0.093970       0.051422      -0.104889       0.149921       0.000300      -0.075499       0.034345      -0.012682      -0.012318      -0.086283       0.006413       0.079870              9.094314       8.465105      -2.222902       0.391921       8.025154      -0.317046      10.792684          -0.000005
          243              N       7.341627       6.360392       9.023653      -0.216604      32.843014 0.50884654E+03  0.12231568E+05                                 8.584857                            7.354180       0.047552       2.050018                    0.997781      27.469571      75.504783       0.639290       0.398578      -1.094514       0.083664       0.114297       0.053746       0.151500      -0.062569      -0.019546      -0.028683       0.048794       0.014567      -0.083258       0.018529       0.064730              9.189827      10.772663      -0.308080       2.037229      10.592199       1.000012       6.204618           0.000001
          244              N      16.467245      10.306528      15.673340      -0.220442      33.495601 0.49600473E+03  0.11830374E+05                                 8.660733                            7.216096       0.094103       2.062816                    0.998255      27.379385      74.622695       0.652294       0.393686      -1.099435       0.073436       0.116139       0.053455       0.147440      -0.044908      -0.038207      -0.010459       0.073526       0.046449      -0.073891       0.004973       0.068919              9.460603      10.602101       1.478585      -1.357743      10.710174       2.715614       7.069533           0.000003
          245              N      13.682314       7.187441       1.814327      -0.228500      33.252798 0.54348697E+03  0.13301916E+05                                 8.681482                            7.641379      -0.176073       1.972114                    0.996647      28.144693      78.460749       0.621149       0.402889      -1.089869       0.002792      -0.107083      -0.104889       0.149921      -0.004980      -0.003955      -0.082849       0.007873      -0.012318      -0.086283       0.006413       0.079870              9.094314       6.309853      -1.115518      -0.102889      10.180407       0.493497      10.792684          -0.000005
          246              N      10.432225       4.490006      20.557836      -0.216604      32.843002 0.50884634E+03  0.12231562E+05                                 8.584855                            7.354179       0.047552       2.050018                    0.997781      27.469572      75.504787       0.639290       0.398578      -1.094514       0.139898       0.022181       0.053747       0.151500      -0.016598      -0.034445      -0.004276      -0.130148       0.014567      -0.083258       0.018528       0.064730              9.189824      10.379414      -0.106029       1.820505      10.985441       1.355022       6.204617           0.000001
          247              N      15.273269       9.070092       4.139157      -0.220442      33.495582 0.49600444E+03  0.11830366E+05                                 8.660730                            7.216094       0.094103       2.062816                    0.998255      27.379383      74.622688       0.652294       0.393686      -1.099435       0.136862       0.012242       0.053455       0.147440       0.003739      -0.026764      -0.029204      -0.115832       0.046449      -0.073892       0.004973       0.068919              9.460598      11.889657       0.817021       1.794927       9.422604      -2.448727       7.069533           0.000003
          248              N       7.239795       3.254478       9.719856      -0.228500      33.252790 0.54348657E+03  0.13301904E+05                                 8.681481                            7.641376      -0.176073       1.972114                    0.996647      28.144693      78.460748       0.621149       0.402889      -1.089869       0.093970      -0.051422       0.104889       0.149921       0.000300      -0.075499       0.034345      -0.012682      -0.012318      -0.086283       0.006413       0.079870              9.094313       8.465104      -2.222901       0.391921       8.025153      -0.317046      10.792682          -0.000005
          249              N      13.963784       6.645915      14.044713      -0.216604      32.843014 0.50884653E+03  0.12231568E+05                                 8.584857                            7.354180       0.047552       2.050018                    0.997781      27.469571      75.504782       0.639290       0.398578      -1.094514      -0.083664      -0.114297      -0.053747       0.151500      -0.062569      -0.019546      -0.028683       0.048794       0.014567      -0.083258       0.018529       0.064729              9.189827      10.772663      -0.308080       2.037229      10.592199       1.000011       6.204618           0.000001
          250              N       4.838166       2.699779       7.395026      -0.220442      33.495600 0.49600473E+03  0.11830374E+05                                 8.660732                            7.216096       0.094103       2.062816                    0.998255      27.379385      74.622693       0.652294       0.393686      -1.099435      -0.073436      -0.116139      -0.053455       0.147440      -0.044908      -0.038207      -0.010459       0.073526       0.046449      -0.073891       0.004973       0.068919              9.460602      10.602100       1.478584      -1.357743      10.710173       2.715613       7.069533           0.000003
          251              O       9.113806       4.075098      17.632998      -0.586032      31.872488 0.52163712E+03  0.12432672E+05                                 7.857417                            7.005721       0.641108       2.249630                    0.997671      27.777299      72.456069       0.728352       0.352832      -1.145123      -0.018531       0.013106       0.027804       0.035892       0.014961       0.013801      -0.055354      -0.051195      -0.077162      -0.064888      -0.005920       0.070808              8.291412       5.872886       0.121430      -1.164089      10.929283      -2.035841       8.072067           0.000005
          252              O       8.715616       6.184072      18.116511      -0.617386      32.268388 0.53557396E+03  0.12833550E+05                                 7.918114                            7.093575       0.834220       2.304876                    0.997091      28.193767      73.445951       0.725499       0.352324      -1.146939      -0.001179      -0.020321      -0.008311       0.021986      -0.023380       0.007553       0.057963       0.070993       0.039590      -0.083712       0.031942       0.051770              8.385546       6.809570      -0.740857      -2.109856       7.404657       1.978487      10.942409           0.000005
          253              O      17.339102       6.878958      14.772751      -0.597048      31.518356 0.51386241E+03  0.12179148E+05                                 7.749966                            6.925039       0.847458       2.317260                    0.997633      27.653817      71.503660       0.738426       0.349968      -1.149563      -0.011411       0.033080      -0.001207       0.035013       0.052306      -0.023675       0.007048       0.022360       0.151624      -0.081932       0.022198       0.059734              8.157178       8.207715       0.371075      -2.332716       6.297725      -2.083958       9.966093           0.000003
          254              O      16.953080       8.235584      13.133513      -0.612487      34.409661 0.54355046E+03  0.13098808E+05                                 8.344557                            7.173121       0.650831       2.246003                    0.997451      28.277274      74.351877       0.715989       0.354983      -1.142522      -0.012789      -0.023259       0.044771       0.052048      -0.038817       0.048963       0.031653       0.004150      -0.152571      -0.092610       0.025870       0.066741              9.203029      11.634023      -4.107534       1.264614       8.920133      -1.109998       7.054931           0.000006
          255              O      14.935360       7.628979      16.969551      -0.586032      31.872490 0.52163726E+03  0.12432676E+05                                 7.857417                            7.005722       0.641108       2.249630                    0.997671      27.777297      72.456057       0.728352       0.352832      -1.145123      -0.003188       0.022472      -0.027804       0.035892      -0.012099      -0.042928       0.037572       0.054135      -0.077162      -0.064888      -0.005920       0.070808              8.291412       9.971928      -1.984687      -2.342802       6.830242      -0.105010       8.072066           0.000005
          256              O      13.241487       8.946979      16.486038      -0.617386      32.268402 0.53557428E+03  0.12833560E+05                                 7.918117                            7.093577       0.834223       2.304877                    0.997091      28.193773      73.445970       0.725498       0.352324      -1.146939       0.018613      -0.008239       0.008312       0.021986       0.015245       0.055007      -0.019770      -0.079353       0.039587      -0.083711       0.031943       0.051768              8.385548       6.678061      -0.673285       0.795557       7.536171      -2.780828      10.942413           0.000005
          257              O       8.682384       1.594294      19.829798      -0.597048      31.518345 0.51386220E+03  0.12179142E+05                                 7.749964                            6.925038       0.847458       2.317260                    0.997633      27.653817      71.503658       0.738426       0.349968      -1.149563      -0.024208       0.025267       0.001207       0.035013       0.039546      -0.004551      -0.024279       0.072028       0.151624      -0.081932       0.022198       0.059734              8.157175       6.998317       0.992466      -2.919673       7.507115      -1.122466       9.966093           0.000003
          258              O       7.652135       2.557640      21.469036      -0.612488      34.409678 0.54355084E+03  0.13098820E+05                                 8.344560                            7.173124       0.650831       2.246003                    0.997451      28.277274      74.351879       0.715989       0.354983      -1.142522       0.026533       0.000745      -0.044771       0.052048      -0.020915       0.050530       0.029085      -0.065531      -0.152571      -0.092610       0.025870       0.066741              9.203033       6.147585      -1.288564      -0.409356      14.406582       1.632106       7.054934           0.000006
          259              O      12.191605       8.931209       5.435368      -0.586032      31.872487 0.52163709E+03  0.12432671E+05                                 7.857417                            7.005721       0.641108       2.249630                    0.997671      27.777299      72.456067       0.728353       0.352832      -1.145123       0.018531      -0.013106      -0.027804       0.035892       0.014961       0.013801      -0.055354      -0.051195      -0.077162      -0.064888      -0.005920       0.070808              8.291411       5.872885       0.121430      -1.164089      10.929282      -2.035841       8.072067           0.000005
          260              O      12.589795       6.822235       4.951855      -0.617386      32.268379 0.53557378E+03  0.12833545E+05                                 7.918113                            7.093574       0.834221       2.304876                    0.997091      28.193764      73.445938       0.725499       0.352324      -1.146939       0.001179       0.020321       0.008311       0.021986      -0.023380       0.007553       0.057963       0.070993       0.039590      -0.083711       0.031942       0.051769              8.385544       6.809569      -0.740857      -2.109855       7.404656       1.978487      10.942406           0.000005
          261              O       3.966309       6.127349       8.295615      -0.597048      31.518356 0.51386241E+03  0.12179148E+05                                 7.749966                            6.925039       0.847458       2.317260                    0.997633      27.653817      71.503660       0.738426       0.349968      -1.149563       0.011411      -0.033080       0.001207       0.035013       0.052306      -0.023675       0.007048       0.022360       0.151624      -0.081932       0.022198       0.059734              8.157178       8.207715       0.371075      -2.332716       6.297726      -2.083958       9.966094           0.000003
          262              O       4.352331       4.770723       9.934853      -0.612488      34.409665 0.54355054E+03  0.13098811E+05                                 8.344558                            7.173122       0.650831       2.246003                    0.997451      28.277276      74.351884       0.715989       0.354983      -1.142522       0.012789       0.023259      -0.044771       0.052048      -0.038817       0.048963       0.031653       0.004150      -0.152571      -0.092611       0.025870       0.066741              9.203030      11.634025      -4.107535       1.264614       8.920134      -1.109998       7.054932           0.000006
          263              O       6.370051       5.377328       6.098815      -0.586032      31.872495 0.52163736E+03  0.12432679E+05                                 7.857418                            7.005723       0.641108       2.249630                    0.997671      27.777299      72.456065       0.728352       0.352832      -1.145123       0.003188      -0.022472       0.027804       0.035892      -0.012099      -0.042928       0.037572       0.054135      -0.077162      -0.064888      -0.005920       0.070808              8.291413       9.971929      -1.984688      -2.342802       6.830242      -0.105010       8.072067           0.000005
          264              O       8.063924       4.059328       6.582328      -0.617386      32.268406 0.53557437E+03  0.12833563E+05                                 7.918118                            7.093578       0.834223       2.304877                    0.997091      28.193774      73.445977       0.725498       0.352324      -1.146939      -0.018613       0.008239      -0.008312       0.021986       0.015245       0.055007      -0.019770      -0.079353       0.039587      -0.083711       0.031943       0.051768              8.385549       6.678062      -0.673285       0.795557       7.536172      -2.780828      10.942415           0.000005
          265              O      12.623027      11.412013       3.238568      -0.597048      31.518345 0.51386220E+03  0.12179142E+05                                 7.749964                            6.925038       0.847458       2.317260                    0.997633      27.653817      71.503658       0.738426       0.349968      -1.149563       0.024208      -0.025267      -0.001207       0.035013       0.039546      -0.004551      -0.024279       0.072028       0.151624      -0.081932       0.022198       0.059734              8.157175       6.998317       0.992466      -2.919673       7.507115      -1.122466       9.966094           0.000003
          266              O      13.653276      10.448667       1.599330      -0.612488      34.409681 0.54355089E+03  0.13098821E+05                                 8.344561                            7.173124       0.650831       2.246003                    0.997451      28.277275      74.351883       0.715989       0.354983      -1.142522      -0.026533      -0.000745       0.044771       0.052048      -0.020915       0.050531       0.029085      -0.065531      -0.152571      -0.092611       0.025870       0.066741              9.203034       6.147585      -1.288564      -0.409356      14.406583       1.632106       7.054934           0.000006

******************************************************
Auxiliary information for the entire system
The total spin magnetic moment of the unit cell is   0.000222
The total net atomic charge of the unit cell is   -0.000008
Accuracy of reproducing the electrostatic potential in the unit cell:
  The inner radius (bohr) =    5.0000
  The outer radius (bohr) =   12.0000
  Valid grid points have density less than (e/(bohr^3)) =    0.0001
  The number of valid grid points were=        33714
  The rms potential error without charges in kcal/mol is=      9.33112
  The rms potential error with partial charges in kcal/mol is=      0.64426
  The RRMSE value at monopole order=      0.06904
  The rms potential error with partial charges and cloud penetration in kcal/mol is=      0.63570
  The RRMSE value at monopole order with cloud penetration is=      0.06813
  The rms potential error with partial charges and atomic dipoles in kcal/mol is=      0.41467
  The RRMSE value at dipole order=      0.04444
  The rms potential error with partial charges, atomic dipoles and cloud penetration in kcal/mol is=      0.41491
  The RRMSE value at dipole order with cloud penetration=      0.04446

******************************************************
The electron densities and ab initio electrostatic potential were computed in VASP using the PBE functional and
projector augmented wave method. See the main text of the journal article for a description of computational details.
The atomic charges, dipoles, and quadrupoles were computed with the DDEC6 method as described in
(a) T. A. Manz and N. Gabaldon Limas, RSC Adv. 6 (2016) 47771-47801 DOI: 10.1039/c6ra04656h
(b) N. Gabaldon Limas and T. A. Manz, RSC Adv. 8 (2018) 2678-2707 DOI: 10.1039/c7ra11829e.
For each atom in the material, the electron cloud parameters were fit to the spherically averaged atom-in-material
electron density using radial positions for which this density was between 10^-4 and 10^-2 electrons per cubic bohr.
The polarizabilities, dispersion coefficients, and quantum Drude oscillator (QDO) parameters were fit using the MCLF method.
The magnetic structure of the system was optimized in VASP from the default ferromagnetic initial guess using spin polarization.
The atomic spin moments (ASMs) were computed on this optimized magnetic structure using the DDEC6 partition as inputs
to the method of T. A. Manz and D. S. Sholl, J. Chem. Theory Comput. 7 (2011) 4146-4164 DOI: 10.1021/ct200539n.
The RMSE and RRMSE were computed using a uniform grid with Ewald summation.
