# Supplementary material for: A collection of forcefield precursors for metal–organic frameworks
Source: RSC Adv. 2019 Nov 13;9(63):36492–507. doi: 10.1039/c9ra07327b (PMC9075174; doi:10.1039/c9ra07327b)
Supplement: RA-009-C9RA07327B-s4199 [file RA-009-C9RA07327B-s4199.xyz]

  188
jmolscript: load "" {1 1 1} spacegroup "x,y,z" unitcell [{     13.329900     0.000000     0.000000 }, {     -5.039950    12.670629     0.000000 }, {     -3.152340    -6.588362    13.432809 }]
La     0.629088     0.686071     7.703716     1.982247
La    -1.273825    -2.958460     8.783982     1.979950
La     4.508522     5.396196     5.729093     1.982252
La     6.411467     9.040792     4.648692     1.979946
P     10.879869    -0.685132     5.944152     1.284420
P      2.126926    -1.981697     9.867741     1.342896
P      1.123376    -1.911630     5.906137     1.324355
P      1.911855     2.741390     4.955229     1.372118
P      6.516856     9.962845     0.952118     1.313325
P     -5.742259     6.767399     7.488657     1.284427
P      3.010684     8.063964     3.565068     1.342898
P      4.014234     7.993897     7.526672     1.324343
P      3.225755     3.340877     8.477580     1.372119
P     -1.379246    -3.880578    12.480691     1.313329
H     -2.881960     1.747272     7.163717     0.270298
H      0.903153    -1.853373    12.526094     0.277793
H      3.420045    -2.972731     7.510284     0.274104
H      0.515092     2.174123     1.689847     0.268833
H     11.730755    -0.445365     3.059994     0.273645
H     -4.161152    -0.103328    11.673111     0.125176
H     -4.745085     1.670192    13.071466     0.114291
H     -3.716673     3.727186    12.806840     0.107127
H     -2.085316     4.000220    11.227142     0.121822
H      9.155806    -0.242515     7.492821     0.161223
H      8.629066     0.014254     6.036704     0.156896
H      7.723872     2.122684     7.413567     0.135998
H      8.678574     1.807269     8.619834     0.132016
H     10.224904     1.971024     4.904319     0.131638
H      8.691165     2.236454     5.107154     0.120929
H      3.404173    -1.121187    11.627439     0.148081
H      2.979980    -2.593403    11.957887     0.156517
H      5.580858     4.692411     0.781789     0.124200
H      5.970783     6.174258     0.444626     0.115356
H      1.662760     0.718243    11.948484     0.128499
H      0.577213    -0.085857    11.149231     0.129371
H     -2.433858     9.286843     4.915065     0.159249
H     -3.138357     8.591360     6.118644     0.162517
H      4.707699    -2.286047     5.159542     0.129974
H      4.116961    -1.244645     6.175062     0.147774
H     -1.292477     7.499732     6.962225     0.127460
H     -0.551571     7.952595     5.656556     0.124941
H      2.201744     3.081418     2.694621     0.186396
H      0.968847     3.895545     3.197009     0.170285
H      1.808526     0.497672     2.604622     0.139220
H      0.749937     0.394209     3.758500     0.130897
H     -1.049149     1.935621     3.925067     0.124530
H     -1.223835     3.101240     2.886711     0.125587
H     11.579457     1.566883     1.202236     0.122538
H     10.590035     1.367530     2.401786     0.115494
H     -4.744232    11.419945     2.190891     0.152514
H      0.239856    -0.184355     1.042386     0.106184
H      5.087548    11.687128     1.628056     0.167648
H      5.950445    12.167363     0.416417     0.139752
H      2.668506     0.887033     5.140736     0.438338
H      8.019570     4.334995     6.269092     0.270298
H      4.234457     7.935640     0.906715     0.277791
H      1.717565     9.054998     5.922525     0.274104
H      4.622518     3.908144    11.742962     0.268833
H     -6.593145     6.527632    10.372815     0.273649
H      9.298762     6.185595     1.759698     0.125175
H      9.882695     4.412075     0.361343     0.114292
H      8.854283     2.355081     0.625969     0.107128
H      7.222926     2.082047     2.205667     0.121825
H     -4.018196     6.324782     5.939988     0.161222
H     -3.491456     6.068013     7.396105     0.156897
H     -2.586262     3.959583     6.019242     0.135998
H     -3.540964     4.274998     4.812975     0.132015
H     -5.087294     4.111243     8.528490     0.131639
H     -3.553555     3.845813     8.325655     0.120929
H      1.733437     7.203454     1.805370     0.148082
H      2.157630     8.675670     1.474922     0.156519
H     -0.443248     1.389856    12.651020     0.124199
H     -0.833173    -0.091991    12.988183     0.115358
H      3.474850     5.364024     1.484325     0.128501
H      4.560397     6.168124     2.283578     0.129369
H      7.571468    -3.204576     8.517744     0.159247
H      8.275967    -2.509093     7.314165     0.162514
H      0.429911     8.368314     8.273267     0.129975
H      1.020649     7.326912     7.257747     0.147775
H      6.430087    -1.417465     6.470584     0.127461
H      5.689181    -1.870328     7.776253     0.124942
H      2.935866     3.000849    10.738188     0.186395
H      4.168763     2.186722    10.235800     0.170284
H      3.329084     5.584595    10.828187     0.139219
H      4.387673     5.688058     9.674309     0.130899
H      6.186759     4.146646     9.507742     0.124531
H      6.361445     2.981027    10.546098     0.125585
H     -6.441847     4.515384    12.230573     0.122536
H     -5.452425     4.714737    11.031023     0.115494
H      9.881842    -5.337678    11.241918     0.152517
H      4.897754     6.266622    12.390423     0.106181
H      0.050062    -5.604861    11.804753     0.167650
H     -0.812835    -6.085096    13.016392     0.139747
H      2.469104     5.195234     8.292073     0.438339
C     -1.061270     2.288573     9.470130     0.557792
C     -2.358045    -0.306059     9.789831     0.578052
C     -2.136083     2.121146    10.488337    -0.028821
C     -2.758995     0.880745    10.619979    -0.066342
C     -3.736218     0.719500    11.579081    -0.111983
C     -4.094530     1.787048    12.417289    -0.113151
C     -3.473318     3.011382    12.264155    -0.089232
C     -2.503793     3.175567    11.317142    -0.140774
C      9.379318     0.153140     6.634464    -0.399069
C      8.621963     2.247980     7.757447    -0.103464
C      9.568267     2.355011     5.506108    -0.101312
C      2.662993    -1.746103    11.607290    -0.399140
C      5.235712     5.539814     0.459402    -0.095031
C      0.966561     0.047107    12.027737    -0.104634
C     -2.687026     9.404908     5.844615    -0.393591
C      4.541625    -2.113701     6.099839    -0.099891
C     -0.717827     8.183479     6.583420    -0.097066
C      1.399194     3.026240     3.235964    -0.411349
C      0.868626     0.609534     2.820890    -0.113457
C     -0.945664     2.178112     2.991487    -0.103090
C     11.515342     1.275787     2.126414    -0.113604
C      0.045818    -0.337593     1.979996    -0.103354
C      5.987331    11.702171     1.266714    -0.409437
C      6.198880     3.793694     3.962679     0.557792
C      7.495655     6.388326     3.642978     0.578054
C      7.273693     3.961121     2.944472    -0.028820
C      7.896605     5.201522     2.812830    -0.066342
C      8.873828     5.362767     1.853728    -0.111984
C      9.232140     4.295219     1.015520    -0.113150
C      8.610928     3.070885     1.168654    -0.089232
C      7.641403     2.906700     2.115667    -0.140775
C     -4.241708     5.929127     6.798345    -0.399070
C     -3.484353     3.834287     5.675362    -0.103464
C     -4.430657     3.727256     7.926701    -0.101311
C      2.474617     7.828370     1.825519    -0.399143
C     -0.098102     0.542453    12.973407    -0.095032
C      4.171049     6.035160     1.405072    -0.104635
C      7.824636    -3.322641     7.588194    -0.393591
C      0.595985     8.195968     7.332970    -0.099891
C      5.855437    -2.101212     6.849389    -0.097066
C      3.738416     3.056027    10.196845    -0.411350
C      4.268984     5.472733    10.611919    -0.113457
C      6.083274     3.904155    10.441322    -0.103090
C     -6.377732     4.806480    11.306395    -0.113605
C      5.091792     6.419860    11.452813    -0.103353
C     -0.849721    -5.619904    12.166095    -0.409436
N      9.616510     1.635456     6.810434     0.040356
N      1.563644    -1.227596    12.500572     0.036879
N      3.622906    -3.168034     6.645211     0.040883
N      0.475839     2.030513     2.587159     0.042875
N     11.908957    -0.163340     2.213727     0.043223
N     -4.478900     4.446811     6.622375     0.040356
N      3.573966     7.309863     0.932237     0.036879
N      1.514704     9.250301     6.787598     0.040882
N      4.661771     4.051754    10.845650     0.042874
N     -6.771347     6.245607    11.219082     0.043225
O     -1.397584     2.299437     8.254461    -0.635537
O      0.140077     2.311340     9.842219    -0.558130
O     -1.170868    -0.359339     9.322369    -0.660400
O     -3.175815    -1.228588     9.593712    -0.569970
O     10.952491    -2.023825     6.676106    -0.845456
O     -1.336806     0.295293     6.218047    -0.816412
O     10.663846    -0.991229     4.459693    -0.812091
O      2.056610    -0.590605     9.256549    -0.859220
O      3.216501    -2.838172     9.245802    -0.843202
O      0.802382    -2.700904     9.996696    -0.836215
O      0.453518    -1.903286     7.272523    -0.874804
O      1.828302    -0.558668     5.778794    -0.838298
O      0.207778    -2.273741     4.775364    -0.795666
O      0.742664     2.280464     5.764018    -0.826916
O      2.991006     1.587914     4.861334    -0.714978
O      2.535429     4.044104     5.366407    -0.798845
O      5.310789     9.284286     0.342537    -0.811692
O      4.528824     3.465882    13.393854    -0.860168
O      6.964909     9.428784     2.290294    -0.828667
O      6.535194     3.782830     5.178348    -0.635537
O      4.997533     3.770927     3.590590    -0.558131
O      6.308478     6.441606     4.110440    -0.660400
O      8.313425     7.310855     3.839097    -0.569978
O     -5.814881     8.106092     6.756703    -0.845476
O      6.474416     5.786974     7.214762    -0.816411
O     -5.526236     7.073496     8.973116    -0.812100
O      3.081000     6.672872     4.176260    -0.859219
O      1.921109     8.920439     4.187007    -0.843202
O      4.335228     8.783171     3.436113    -0.836208
O      4.684092     7.985553     6.160286    -0.874803
O      3.309308     6.640935     7.654015    -0.838302
O      4.929832     8.356008     8.657445    -0.795647
O      4.394946     3.801803     7.668791    -0.826916
O      2.146604     4.494353     8.571475    -0.714978
O      2.602181     2.038163     8.066402    -0.798845
O     -0.173179    -3.202019    13.090272    -0.811699
O      0.608786     2.616385     0.038955    -0.860175
O     -1.827299    -3.346517    11.142515    -0.828690

The following XYZ coordinates are in angstroms. Other properties are in atomic units.
The sperically averaged electron density of each atom fit to a function of the form exp(a - br)
eigen_1, eigen_2 and eigen_3 are the three eigenvalues of traceless quadrupole moment tensor
  atom number  atomic symbol              X              Y              Z     net charge C6 coefficient C8 coefficient C10 coefficient fluctuating dipole atomic polarizability isotropic forcefield polarizability              a              b squared Pearson coefficient          <r^3>          <r^4>         wp_QDO          m_QDO          q_QDO       dipole_x       dipole_y       dipole_z         dipole            Qxy            Qxz            Qyz     Q(x^2-y^2)  Q(3z^2 - R^2)        eigen_1        eigen_2        eigen_3 static polarizability      alpha(xx)      alpha(xy)      alpha(xz)      alpha(yy)      alpha(yz)      alpha(zz) atomic spin moment
            1             La       0.629088       0.686071       7.703716       1.982247     184.078626 0.53763248E+04  0.21656936E+06                                25.204301                           23.304867       0.959807       1.917619                    0.999439     104.012165     291.458561       0.401380       0.378825      -1.192610       0.050432      -0.000161      -0.028536       0.057946       0.008960       0.042902      -0.062782       0.072178      -0.025169      -0.093201       0.020090       0.073111             27.518844      27.313061       5.734512      -0.998077      30.023825       0.191847      25.219646           0.000112
            2             La      -1.273825      -2.958460       8.783982       1.979950     186.279464 0.52764319E+04  0.21167378E+06                                25.496049                           23.150553       1.025128       1.935192                    0.999585     104.010278     291.405717       0.400835       0.380902      -1.190291       0.026542      -0.007176       0.026098       0.037909       0.015649      -0.017383      -0.022152       0.100537       0.125067      -0.076740       0.017123       0.059616             28.363936      22.921296       4.410648       2.211913      32.075855       1.869881      30.094657           0.000097
            3             La       4.508522       5.396196       5.729093       1.982252     184.078503 0.53763220E+04  0.21656920E+06                                25.204281                           23.304857       0.959791       1.917616                    0.999439     104.011983     291.457921       0.401380       0.378825      -1.192610      -0.050432       0.000169       0.028539       0.057947       0.008965       0.042903      -0.062784       0.072179      -0.025171      -0.093205       0.020094       0.073111             27.518796      27.313070       5.734418      -0.998104      30.023650       0.191858      25.219668           0.000117
            4             La       6.411467       9.040792       4.648692       1.979946     186.288855 0.52766936E+04  0.21168574E+06                                25.496250                           23.150627       1.025400       1.935270                    0.999586     104.009144     291.398290       0.400850       0.380886      -1.190311      -0.026507       0.007120      -0.026071       0.037855       0.015692      -0.017383      -0.022092       0.100584       0.124864      -0.076722       0.017139       0.059582             28.364213      22.921384       4.410971       2.212227      32.075605       1.869854      30.095650           0.000102
            5              P      10.879869      -0.685132       5.944152       1.284420      60.552476 0.11233789E+04  0.33167897E+05                                12.956630                           11.048835       0.411724       1.907175                    0.999747      50.040531     156.282235       0.509069       0.407510      -1.080199       0.058436      -0.044658      -0.003554       0.073632       0.012247      -0.010735      -0.013433       0.067691      -0.009238      -0.038364      -0.003053       0.041418             14.464459      11.751294      -0.798295      -0.230331      18.466008       1.266349      13.176076          -0.000007
            6              P       2.126926      -1.981697       9.867741       1.342896      67.465545 0.12587198E+04  0.38089768E+05                                13.205802                           11.084496       0.235214       1.861270                    0.999715      49.216609     153.677638       0.552959       0.366045      -1.113827      -0.024977      -0.017271      -0.076813       0.082598       0.016254       0.008824      -0.009530      -0.027633       0.062076      -0.034326       0.009340       0.024985             14.557341      13.954526      -0.614958      -1.727459      12.968618       1.573679      16.748880          -0.000006
            7              P       1.123376      -1.911630       5.906137       1.324355      61.239093 0.10982693E+04  0.32222519E+05                                12.836499                           10.746236       0.379244       1.907086                    0.999710      48.875288     151.834404       0.529444       0.394308      -1.089848      -0.051366       0.035629      -0.009955       0.063301       0.008314      -0.011275      -0.037960      -0.015360       0.047073      -0.031050      -0.018502       0.049551             14.325089      14.878837       0.045910       0.873765      15.058311       0.775023      13.038120          -0.000012
            8              P       1.911855       2.741390       4.955229       1.372118      66.318851 0.11888612E+04  0.35401526E+05                                13.266699                           10.943951       0.286932       1.894834                    0.999659      47.109782     145.057058       0.544461       0.377788      -1.107078       0.067794       0.011869       0.072316       0.099832      -0.049270      -0.032736      -0.011988       0.062326      -0.063462      -0.065024      -0.009662       0.074685             15.129292      14.599315       5.715944       0.896285      16.735816       0.139515      14.052744          -0.000006
            9              P       6.516856       9.962845       0.952118       1.313325      73.868613 0.12971028E+04  0.39421144E+05                                13.856855                           11.136235       0.330106       1.881127                    0.999494      49.566885     153.497706       0.562105       0.358537      -1.123191       0.027269      -0.089608       0.004936       0.093795      -0.033203      -0.010350      -0.006406       0.001080      -0.069470      -0.034299      -0.010613       0.044912             15.856645      12.610193       4.051368      -0.452227      15.623609      -0.183646      19.336133           0.000001
           10              P      -5.742259       6.767399       7.488657       1.284427      60.552124 0.11233673E+04  0.33167536E+05                                12.956702                           11.048870       0.411765       1.907188                    0.999746      50.040712     156.283825       0.509060       0.407517      -1.080192      -0.058441       0.044658       0.003550       0.073637       0.012244      -0.010735      -0.013432       0.067703      -0.009230      -0.038369      -0.003052       0.041421             14.464564      11.751365      -0.798229      -0.230334      18.466272       1.266339      13.176055          -0.000007
           11              P       3.010684       8.063964       3.565068       1.342898      67.466087 0.12587299E+04  0.38090149E+05                                13.205894                           11.084565       0.235220       1.861271                    0.999715      49.216638     153.677886       0.552955       0.366046      -1.113826       0.024979       0.017271       0.076817       0.082602       0.016255       0.008827      -0.009528      -0.027626       0.062083      -0.034326       0.009342       0.024985             14.557447      13.954639      -0.614943      -1.727507      12.968708       1.573679      16.748994          -0.000006
           12              P       4.014234       7.993897       7.526672       1.324343      61.239286 0.10982812E+04  0.32222923E+05                                12.836463                           10.746243       0.379268       1.907091                    0.999710      48.875450     151.834504       0.529448       0.394304      -1.089852       0.051364      -0.035632       0.009955       0.063300       0.008312      -0.011278      -0.037962      -0.015358       0.047052      -0.031053      -0.018497       0.049550             14.325021      14.878763       0.045866       0.873749      15.058313       0.775015      13.037987          -0.000013
           13              P       3.225755       3.340877       8.477580       1.372119      66.318855 0.11888606E+04  0.35401508E+05                                13.266703                           10.943951       0.286927       1.894833                    0.999659      47.109786     145.057102       0.544461       0.377788      -1.107078      -0.067794      -0.011869      -0.072315       0.099832      -0.049269      -0.032735      -0.011988       0.062324      -0.063463      -0.065022      -0.009661       0.074683             15.129303      14.599326       5.715949       0.896291      16.735830       0.139519      14.052753          -0.000005
           14              P      -1.379246      -3.880578      12.480691       1.313329      73.868170 0.12970976E+04  0.39420962E+05                                13.856804                           11.136214       0.330005       1.881097                    0.999494      49.566987     153.498145       0.562105       0.358537      -1.123191      -0.027268       0.089607      -0.004937       0.093794      -0.033200      -0.010357      -0.006402       0.001087      -0.069477      -0.034300      -0.010611       0.044911             15.856560      12.610202       4.051380      -0.452246      15.623622      -0.183630      19.335856           0.000000
           15              H      -2.881960       1.747272       7.163717       0.270298       0.546788 0.36444560E+01  0.30499746E+02                                 1.271693                            1.249024      -1.222054       2.373328                    0.997123       3.100864       9.042657       0.455935       1.605240      -0.645592       0.031455       0.000683       0.008209       0.032515       0.003381      -0.005769      -0.009738      -0.003548      -0.011354      -0.011312      -0.001925       0.013237              1.289461       1.512367      -0.041021       0.223751       1.131318       0.024848       1.224699          -0.000002
           16              H       0.903153      -1.853373      12.526094       0.277793       0.531486 0.34691164E+01  0.28636468E+02                                 1.244988                            1.215835      -1.138265       2.424216                    0.998537       2.982900       8.599630       0.464348       1.597945      -0.647235      -0.021723      -0.022373      -0.002701       0.031301      -0.007570       0.003084       0.000934       0.003617       0.005729      -0.009370       0.001882       0.007488              1.264621       1.324683       0.313181      -0.012084       1.384018       0.013570       1.085163          -0.000002
           17              H       3.420045      -2.972731       7.510284       0.274104       0.537772 0.34891436E+01  0.28758172E+02                                 1.238785                            1.206033      -1.070058       2.452443                    0.998874       2.969650       8.472780       0.475371       1.563259      -0.652721      -0.010495       0.006864       0.024516       0.027537       0.000245       0.002501      -0.002447      -0.000810      -0.034032      -0.012046       0.005619       0.006426              1.255824       1.149665      -0.056189      -0.187672       1.061057       0.156279       1.556748          -0.000002
           18              H       0.515092       2.174123       1.689847       0.268833       0.578611 0.36628946E+01  0.30615705E+02                                 1.308004                            1.239473      -1.145604       2.410603                    0.998084       3.079645       8.901772       0.465913       1.572828      -0.650525      -0.000019       0.006664      -0.024285       0.025183      -0.001979       0.004133       0.002551       0.003240      -0.030757      -0.011769       0.003632       0.008137              1.361299       1.103244       0.072875      -0.106114       1.116683      -0.119380       1.863971          -0.000001
           19              H      11.730755      -0.445365       3.059994       0.273645       0.527211 0.34154293E+01  0.28043311E+02                                 1.231238                            1.201869      -1.115331       2.436177                    0.998755       2.949077       8.439821       0.470351       1.585989      -0.649383      -0.003124      -0.014377       0.030001       0.033414       0.001804       0.008622       0.002476       0.000364      -0.010479      -0.009899       0.000543       0.009356              1.252817       1.086546       0.059173      -0.155145       1.120879      -0.159765       1.551027          -0.000004
           20              H      -4.161152      -0.103328      11.673111       0.125176       1.075590 0.79806629E+01  0.77561786E+02                                 1.674325                            1.608673      -1.004335       2.411718                    0.998211       3.302192       8.917612       0.518286       1.215983      -0.724882      -0.016700      -0.037725       0.007186       0.041877       0.008275      -0.012129      -0.002528      -0.006208      -0.025030      -0.016957       0.000223       0.016735              1.672344       1.566275       0.288324      -0.110341       2.003351      -0.088636       1.447405          -0.000008
           21              H      -4.745085       1.670192      13.071466       0.114291       1.030491 0.70876313E+01  0.66109736E+02                                 1.558167                            1.460432      -0.754427       2.519140                    0.999829       3.087058       7.868046       0.581901       1.128478      -0.747026      -0.026478      -0.005758       0.028842       0.039574       0.006817      -0.016439       0.005232      -0.014471      -0.008903      -0.023157       0.010655       0.012503              1.597767       1.748902       0.018719      -0.467708       1.308321      -0.074130       1.736077          -0.000008
           22              H      -3.716673       3.727186      12.806840       0.107127       1.067022 0.73790673E+01  0.69317347E+02                                 1.576446                            1.475339      -0.721509       2.530607                    0.999867       3.110630       7.878900       0.589457       1.106149      -0.753017      -0.007165       0.028151       0.023481       0.037352       0.005339      -0.015105       0.006973      -0.014018      -0.011465      -0.022018       0.009674       0.012343              1.618766       1.454083      -0.300851      -0.152890       1.812101       0.379107       1.590113          -0.000014
           23              H      -2.085316       4.000220      11.227142       0.121822       1.019155 0.74119302E+01  0.69947715E+02                                 1.554526                            1.503461      -0.792487       2.509447                    0.999702       3.070077       7.883700       0.567518       1.143627      -0.744162       0.020556       0.033050      -0.000453       0.038924       0.007636      -0.012873       0.005158      -0.015265      -0.009035      -0.020369       0.008063       0.012306              1.547265       1.459271       0.223270      -0.026776       1.865104      -0.035980       1.317421          -0.000013
           24              H       9.155806      -0.242515       7.492821       0.161223       0.973215 0.76887797E+01  0.75818295E+02                                 1.711134                            1.690130      -1.309381       2.273040                    0.995193       3.664150      10.774364       0.445836       1.393202      -0.684136      -0.002748      -0.018239       0.022341       0.028971       0.007253      -0.001890       0.000934      -0.016908      -0.004643      -0.010838      -0.001078       0.011916              1.716202       1.437692       0.068372      -0.041099       1.804576      -0.288991       1.906338          -0.000006
           25              H       8.629066       0.014254       6.036704       0.156896       0.955253 0.74558123E+01  0.71864581E+02                                 1.610667                            1.604414      -0.812147       2.511298                    0.999339       3.261198       9.024686       0.490814       1.294701      -0.707391      -0.016841      -0.011700      -0.022266       0.030270       0.003711       0.014692       0.000778      -0.015598      -0.005417      -0.019458       0.006640       0.012819              1.601663       1.693041       0.153068       0.250205       1.552004       0.055744       1.559943          -0.000005
           26              H       7.723872       2.122684       7.413567       0.135998       0.916743 0.69847143E+01  0.65820760E+02                                 1.529865                            1.523076      -0.676167       2.573673                    0.999824       3.147072       8.436783       0.521875       1.245448      -0.718770      -0.039457       0.000983      -0.009966       0.040708       0.000382       0.000893       0.005810       0.018294      -0.017606      -0.011858      -0.000295       0.012153              1.523731       1.862986      -0.007279       0.163100       1.346703       0.017631       1.361503          -0.000004
           27              H       8.678574       1.807269       8.619834       0.132016       1.021697 0.78675991E+01  0.77088881E+02                                 1.696279                            1.655962      -0.923936       2.447467                    0.997769       3.455683       9.735907       0.478263       1.307044      -0.703618      -0.002223      -0.013605       0.030716       0.033667      -0.004114      -0.008668      -0.001682      -0.006341       0.009682      -0.011765       0.002894       0.008871              1.702182       1.397518      -0.118686       0.079093       1.630370      -0.338957       2.078658          -0.000006
           28              H      10.224904       1.971024       4.904319       0.131638       0.883073 0.62695166E+01  0.58712051E+02                                 1.605181                            1.524957      -0.989823       2.418823                    0.996768       3.528230      10.089964       0.470219       1.390953      -0.684834       0.023478      -0.011639      -0.022049       0.034247      -0.001211      -0.008354      -0.000815      -0.000551       0.015579      -0.008462      -0.001975       0.010437              1.661013       1.768575      -0.349471      -0.473556       1.518754       0.236702       1.695709          -0.000006
           29              H       8.691165       2.236454       5.107154       0.120929       1.038936 0.83893679E+01  0.83766109E+02                                 1.727827                            1.718028      -1.045955       2.380691                    0.996245       3.649769      10.475643       0.464948       1.319357      -0.700005      -0.030947      -0.004264      -0.016533       0.035345       0.011118       0.006971      -0.001067       0.008080      -0.004477      -0.013285      -0.001037       0.014322              1.724591       2.048588      -0.097418       0.316157       1.506226      -0.049036       1.618959          -0.000005
           30              H       3.404173      -1.121187      11.627439       0.148081       1.074699 0.87566461E+01  0.87799673E+02                                 1.742778                            1.739868      -0.870926       2.478984                    0.998773       3.384281       9.528522       0.471221       1.296362      -0.707695       0.020498       0.017362      -0.007681       0.027939       0.003845      -0.012441       0.002141       0.000088      -0.035372      -0.018752       0.005544       0.013208              1.724254       1.884890       0.298352      -0.053751       1.715856       0.004552       1.572017          -0.000003
           31              H       2.979980      -2.593403      11.957887       0.156517       1.093613 0.88097566E+01  0.88714258E+02                                 1.783319                            1.761246      -0.966871       2.441430                    0.997529       3.404711       9.695156       0.460648       1.320406      -0.702478       0.006689      -0.028749       0.002834       0.029653      -0.003799      -0.010235      -0.003902      -0.009331      -0.028918      -0.017155       0.006314       0.010842              1.769103       1.587939      -0.265341       0.074899       2.035189      -0.146000       1.684181          -0.000010
           32              H       5.580858       4.692411       0.781789       0.124200       1.013889 0.78208783E+01  0.77058630E+02                                 1.727479                            1.680422      -1.055192       2.381442                    0.995653       3.654314      10.564803       0.459122       1.353980      -0.692538       0.006491      -0.030741       0.013676       0.034266      -0.004343       0.003643       0.001685      -0.016147       0.000285      -0.010664       0.001477       0.009187              1.743366       1.592571      -0.333831       0.230567       1.938450      -0.303125       1.699078          -0.000008
           33              H       5.970783       6.174258       0.444626       0.115356       0.994030 0.80586188E+01  0.79528778E+02                                 1.671758                            1.680701      -0.906440       2.448836                    0.997164       3.550532      10.077610       0.472162       1.314473      -0.701798       0.023547       0.026445       0.007236       0.036141       0.012730       0.002032       0.003846       0.003921       0.012179      -0.015048       0.002294       0.012754              1.659183       1.808405       0.293023       0.087773       1.678549       0.031764       1.490596          -0.000006
           34              H       1.662760       0.718243      11.948484       0.128499       0.893715 0.68939360E+01  0.65873057E+02                                 1.596983                            1.585268      -0.979483       2.425942                    0.996555       3.512418      10.027990       0.468917       1.367003      -0.690291       0.021356       0.028382      -0.007723       0.036349       0.002520      -0.006555      -0.007248       0.001166      -0.029363      -0.014224       0.002391       0.011833              1.601978       1.652895       0.360861      -0.032725       1.727206      -0.039956       1.425833          -0.000004
           35              H       0.577213      -0.085857      11.149231       0.129371       0.953791 0.70149225E+01  0.68327675E+02                                 1.745702                            1.655388      -1.502203       2.164215                    0.992348       4.030623      12.195414       0.429264       1.464901      -0.668464      -0.014788      -0.003018      -0.029442       0.033085      -0.000591       0.005089       0.000641      -0.001052       0.001245      -0.005412       0.000448       0.004964              1.813572       1.587325      -0.015986       0.389330       1.438298       0.136096       2.415095          -0.000003
           36              H      -2.433858       9.286843       4.915065       0.159249       1.027418 0.82732079E+01  0.81577074E+02                                 1.676924                            1.678689      -0.862260       2.490836                    0.999027       3.264833       9.040928       0.486311       1.277315      -0.712112      -0.000600      -0.002340      -0.032584       0.032674       0.005402       0.001863       0.000178       0.012162       0.044927      -0.015630       0.000422       0.015207              1.663955       1.609338      -0.008284      -0.033506       1.443410       0.014109       1.939117          -0.000007
           37              H      -3.138357       8.591360       6.118644       0.162517       0.829750 0.60481894E+01  0.56463067E+02                                 1.576158                            1.527383      -1.130890       2.370673                    0.995062       3.503195      10.196312       0.453592       1.446444      -0.674202      -0.020343      -0.020666       0.008182       0.030131       0.009347       0.005125      -0.004863       0.001295       0.016860      -0.014635       0.006459       0.008177              1.612896       1.703258       0.369100      -0.067059       1.839241      -0.152482       1.296189          -0.000007
           38              H       4.707699      -2.286047       5.159542       0.129974       1.066509 0.85427115E+01  0.84329236E+02                                 1.669103                            1.665009      -0.755935       2.527343                    0.999485       3.286088       8.902283       0.509864       1.216939      -0.725768       0.010349       0.000508      -0.034424       0.035949       0.007739      -0.000132      -0.003819      -0.002499       0.025962      -0.012441       0.002203       0.010238              1.652251       1.571076      -0.059304      -0.139678       1.430356       0.093569       1.955320          -0.000004
           39              H       4.116961      -1.244645       6.175062       0.147774       0.885752 0.62515670E+01  0.57573625E+02                                 1.519247                            1.456566      -0.672444       2.575545                    0.999985       3.141181       8.454804       0.522599       1.272631      -0.711517      -0.012267       0.037428       0.003055       0.039505       0.003955      -0.004296      -0.000477      -0.021907      -0.018834      -0.011709      -0.003147       0.014857              1.554054       1.590827      -0.399760       0.011821       1.879112       0.011878       1.192223          -0.000002
           40              H      -1.292477       7.499732       6.962225       0.127460       0.917359 0.65501485E+01  0.60205420E+02                                 1.473399                            1.426804      -0.629149       2.584752                    0.999935       3.057553       7.863858       0.571759       1.165490      -0.737309      -0.015488      -0.024897       0.017932       0.034370      -0.001815      -0.005938      -0.006187      -0.007284      -0.023268      -0.012881       0.003160       0.009722              1.494101       1.641917       0.352676      -0.131738       1.615925      -0.169075       1.224462          -0.000004
           41              H      -0.551571       7.952595       5.656556       0.124941       1.063389 0.85107946E+01  0.83753359E+02                                 1.647491                            1.646206      -0.820720       2.492540                    0.999037       3.297565       8.856400       0.521248       1.194069      -0.730805       0.012652      -0.013625      -0.031610       0.036673      -0.008384       0.002234       0.006310      -0.015264       0.012085      -0.014552       0.002108       0.012443              1.632223       1.558809      -0.055605      -0.139418       1.465200       0.200738       1.872659          -0.000001
           42              H       2.201744       3.081418       2.694621       0.186396       0.872561 0.65148558E+01  0.61727540E+02                                 1.614476                            1.576127      -1.157838       2.378130                    0.995516       3.343062       9.682797       0.452088       1.429911      -0.678693       0.027358       0.005930      -0.015214       0.031861       0.005707      -0.001507       0.008530       0.002967      -0.033737      -0.015664       0.003290       0.012374              1.635910       1.911634       0.211954      -0.267971       1.412031      -0.064086       1.584064          -0.000006
           43              H       0.968847       3.895545       3.197009       0.170285       0.936325 0.72576159E+01  0.69394892E+02                                 1.588580                            1.582866      -0.741701       2.556439                    0.999880       3.140183       8.618539       0.494820       1.294570      -0.708324      -0.005711       0.030123      -0.001806       0.030713      -0.000460       0.001513       0.005423      -0.009699      -0.035053      -0.013106       0.001168       0.011938              1.578141       1.491866      -0.093291      -0.002749       1.894336       0.037985       1.348220          -0.000001
           44              H       1.808526       0.497672       2.604622       0.139220       0.968328 0.74063618E+01  0.70491362E+02                                 1.564666                            1.552298      -0.648665       2.589035                    0.999871       3.085425       8.185703       0.527471       1.220047      -0.725896       0.036671      -0.008720      -0.006075       0.038180      -0.005457      -0.007199      -0.002143       0.003352      -0.048298      -0.018464       0.003967       0.014496              1.555920       1.913784      -0.019741      -0.102766       1.330060       0.030635       1.423917          -0.000008
           45              H       0.749937       0.394209       3.758500       0.130897       0.892080 0.66991673E+01  0.64236090E+02                                 1.648074                            1.601825      -1.339375       2.247855                    0.993083       3.828623      11.337848       0.444741       1.436284      -0.674583      -0.007206      -0.016212       0.032282       0.036836      -0.002323      -0.006059      -0.002400      -0.004560       0.008964      -0.008459       0.001759       0.006699              1.681725       1.382671       0.029584       0.035198       1.452723      -0.198663       2.209782          -0.000006
           46              H      -1.049149       1.935621       3.925067       0.124530       0.899591 0.68239923E+01  0.65331596E+02                                 1.622326                            1.590074      -1.148561       2.333893                    0.995246       3.690562      10.702773       0.460462       1.389400      -0.684410      -0.002508      -0.011858       0.034882       0.036928      -0.001897      -0.004890      -0.001214       0.001777       0.016724      -0.006259      -0.001738       0.007997              1.641844       1.478377       0.006936      -0.186321       1.356306      -0.120697       2.090849          -0.000007
           47              H      -1.223835       3.101240       2.886711       0.125587       0.990413 0.75051303E+01  0.71699946E+02                                 1.583393                            1.556928      -0.632357       2.581886                    0.999917       3.185241       8.478576       0.529341       1.211183      -0.726900      -0.007607       0.031349      -0.004465       0.032567      -0.001381      -0.003669       0.000845      -0.009127      -0.023746      -0.009442       0.000596       0.008847              1.582792       1.494567      -0.233374      -0.016696       1.945581      -0.035129       1.308226          -0.000005
           48              H      11.579457       1.566883       1.202236       0.122538       1.047556 0.82817101E+01  0.82240638E+02                                 1.729518                            1.701690      -0.960611       2.426597                    0.997082       3.542010      10.064892       0.470400       1.311209      -0.702658       0.005896       0.015950      -0.033060       0.037177      -0.002999       0.003556      -0.004230      -0.015299       0.031512      -0.013789       0.000714       0.013075              1.740128       1.521295      -0.010979      -0.092914       1.546969      -0.178111       2.152120          -0.000006
           49              H      10.590035       1.367530       2.401786       0.115494       1.037667 0.79147247E+01  0.77958919E+02                                 1.730932                            1.670870      -1.013732       2.392340                    0.996036       3.653331      10.447272       0.470105       1.322759      -0.698887      -0.030560       0.000854       0.010089       0.032193       0.003497      -0.006192       0.003520       0.007964      -0.028273      -0.012792       0.001631       0.011161              1.760720       2.258890      -0.241202      -0.268404       1.502204       0.083991       1.521065          -0.000010
           50              H      -4.744232      11.419945       2.190891       0.152514       1.050011 0.80856263E+01  0.79880846E+02                                 1.739739                            1.687478      -1.152681       2.353755                    0.995876       3.450077       9.805254       0.469444       1.320668      -0.700808       0.016200      -0.037824       0.009174       0.042157      -0.011268       0.000008      -0.002569       0.007737      -0.049168      -0.016784      -0.003386       0.020170              1.761262       1.442919      -0.098358       0.069760       2.278358      -0.168046       1.562509          -0.000006
           51              H       0.239856      -0.184355       1.042386       0.106184       0.999622 0.73903464E+01  0.71937029E+02                                 1.720051                            1.635478      -1.126233       2.333868                    0.994332       3.771972      10.910021       0.463620       1.357238      -0.690737       0.011171       0.001999      -0.028629       0.030796      -0.003626      -0.003648      -0.002963       0.027853       0.020231      -0.018233       0.005380       0.012853              1.785461       1.411304       0.080031      -0.228594       1.429426      -0.082861       2.515653          -0.000003
           52              H       5.087548      11.687128       1.628056       0.167648       1.053844 0.83760506E+01  0.83237473E+02                                 1.736765                            1.715228      -0.955427       2.456958                    0.997846       3.314821       9.357972       0.467941       1.317152      -0.703347      -0.031151      -0.011921       0.010921       0.035096       0.007584       0.000036       0.001075       0.026860       0.006947      -0.016638       0.002364       0.014274              1.730856       2.013755       0.162242      -0.236393       1.578110       0.021434       1.600704          -0.000009
           53              H       5.950445      12.167363       0.416417       0.139752       1.054797 0.82930462E+01  0.82018847E+02                                 1.710058                            1.681774      -0.943088       2.436984                    0.997888       3.429960       9.587567       0.484233       1.278946      -0.710173      -0.004052       0.004643      -0.026989       0.027684       0.010649       0.008055      -0.004603       0.007071       0.035381      -0.019445       0.004005       0.015441              1.718870       1.421708       0.053326      -0.060626       1.593860      -0.172389       2.141041          -0.000006
           54              H       2.668506       0.887033       5.140736       0.438338       0.356965 0.19785758E+01  0.14228937E+02                                 0.955013                            0.919593      -1.348723       2.410918                    0.999584       2.257156       6.123627       0.531393       1.602766      -0.645133       0.002568      -0.014388       0.006264       0.015901      -0.003563      -0.001373      -0.000834       0.001906      -0.008045      -0.004042      -0.001032       0.005074              0.973736       0.881297       0.103060      -0.010592       1.170072      -0.125923       0.869838          -0.000002
           55              H       8.019570       4.334995       6.269092       0.270298       0.546789 0.36444619E+01  0.30499809E+02                                 1.271694                            1.249025      -1.222056       2.373327                    0.997122       3.100867       9.042669       0.455934       1.605240      -0.645592      -0.031455      -0.000683      -0.008209       0.032515       0.003381      -0.005769      -0.009738      -0.003548      -0.011354      -0.011312      -0.001925       0.013237              1.289463       1.512369      -0.041021       0.223751       1.131319       0.024848       1.224700          -0.000002
           56              H       4.234457       7.935640       0.906715       0.277791       0.531491 0.34691573E+01  0.28636883E+02                                 1.244994                            1.215841      -1.138265       2.424214                    0.998537       2.982914       8.599675       0.464348       1.597942      -0.647235       0.021723       0.022373       0.002701       0.031301      -0.007570       0.003084       0.000934       0.003617       0.005729      -0.009369       0.001882       0.007487              1.264628       1.324690       0.313184      -0.012083       1.384025       0.013571       1.085167          -0.000002
           57              H       1.717565       9.054998       5.922525       0.274104       0.537771 0.34891404E+01  0.28758141E+02                                 1.238785                            1.206033      -1.070060       2.452442                    0.998874       2.969649       8.472778       0.475371       1.563259      -0.652721       0.010495      -0.006864      -0.024516       0.027537       0.000245       0.002501      -0.002447      -0.000810      -0.034032      -0.012045       0.005619       0.006426              1.255823       1.149665      -0.056189      -0.187672       1.061057       0.156279       1.556748          -0.000002
           58              H       4.622518       3.908144      11.742962       0.268833       0.578607 0.36628670E+01  0.30615410E+02                                 1.307998                            1.239468      -1.145598       2.410607                    0.998084       3.079630       8.901714       0.465914       1.572827      -0.650526       0.000019      -0.006664       0.024285       0.025183      -0.001979       0.004133       0.002551       0.003240      -0.030755      -0.011769       0.003632       0.008137              1.361293       1.103240       0.072874      -0.106113       1.116678      -0.119379       1.863962          -0.000001
           59              H      -6.593145       6.527632      10.372815       0.273649       0.527205 0.34153799E+01  0.28042825E+02                                 1.231233                            1.201863      -1.115343       2.436174                    0.998755       2.949060       8.439780       0.470350       1.585997      -0.649381       0.003125       0.014378      -0.030001       0.033415       0.001804       0.008622       0.002477       0.000365      -0.010480      -0.009899       0.000543       0.009356              1.252812       1.086541       0.059172      -0.155144       1.120873      -0.159763       1.551021          -0.000004
           60              H       9.298762       6.185595       1.759698       0.125175       1.075593 0.79806893E+01  0.77562081E+02                                 1.674326                            1.608673      -1.004339       2.411716                    0.998211       3.302197       8.917618       0.518287       1.215980      -0.724883       0.016700       0.037724      -0.007186       0.041877       0.008275      -0.012129      -0.002528      -0.006208      -0.025029      -0.016957       0.000223       0.016735              1.672344       1.566276       0.288324      -0.110341       2.003352      -0.088636       1.447405          -0.000008
           61              H       9.882695       4.412075       0.361343       0.114292       1.030490 0.70876223E+01  0.66109642E+02                                 1.558167                            1.460432      -0.754426       2.519141                    0.999829       3.087056       7.868044       0.581900       1.128479      -0.747026       0.026479       0.005758      -0.028842       0.039575       0.006817      -0.016439       0.005232      -0.014471      -0.008902      -0.023157       0.010655       0.012503              1.597766       1.748902       0.018719      -0.467708       1.308321      -0.074130       1.736076          -0.000008
           62              H       8.854283       2.355081       0.625969       0.107128       1.067013 0.73789894E+01  0.69316410E+02                                 1.576434                            1.475329      -0.721505       2.530609                    0.999867       3.110619       7.878852       0.589460       1.106146      -0.753018       0.007165      -0.028151      -0.023481       0.037352       0.005339      -0.015105       0.006973      -0.014018      -0.011464      -0.022018       0.009674       0.012343              1.618754       1.454072      -0.300847      -0.152888       1.812087       0.379102       1.590101          -0.000014
           63              H       7.222926       2.082047       2.205667       0.121825       1.019154 0.74119167E+01  0.69947552E+02                                 1.554523                            1.503459      -0.792486       2.509447                    0.999702       3.070076       7.883694       0.567519       1.143626      -0.744163      -0.020556      -0.033050       0.000453       0.038924       0.007636      -0.012873       0.005158      -0.015264      -0.009035      -0.020369       0.008063       0.012306              1.547263       1.459268       0.223269      -0.026776       1.865101      -0.035980       1.317419          -0.000013
           64              H      -4.018196       6.324782       5.939988       0.161222       0.973213 0.76887601E+01  0.75818058E+02                                 1.711133                            1.690129      -1.309371       2.273044                    0.995193       3.664146      10.774351       0.445836       1.393203      -0.684136       0.002747       0.018240      -0.022341       0.028972       0.007253      -0.001889       0.000934      -0.016909      -0.004642      -0.010838      -0.001078       0.011916              1.716201       1.437691       0.068371      -0.041098       1.804574      -0.288991       1.906337          -0.000006
           65              H      -3.491456       6.068013       7.396105       0.156897       0.955257 0.74558575E+01  0.71865127E+02                                 1.610671                            1.604419      -0.812154       2.511294                    0.999339       3.261208       9.024721       0.490813       1.294700      -0.707391       0.016841       0.011700       0.022267       0.030270       0.003711       0.014692       0.000778      -0.015599      -0.005416      -0.019459       0.006640       0.012819              1.601666       1.693045       0.153069       0.250206       1.552008       0.055744       1.559946          -0.000005
           66              H      -2.586262       3.959583       6.019242       0.135998       0.916744 0.69847269E+01  0.65820915E+02                                 1.529867                            1.523078      -0.676168       2.573672                    0.999824       3.147075       8.436796       0.521874       1.245449      -0.718770       0.039457      -0.000983       0.009966       0.040708       0.000382       0.000893       0.005810       0.018294      -0.017606      -0.011858      -0.000295       0.012153              1.523733       1.862989      -0.007280       0.163101       1.346705       0.017631       1.361505          -0.000004
           67              H      -3.540964       4.274998       4.812975       0.132015       1.021697 0.78676032E+01  0.77088935E+02                                 1.696280                            1.655963      -0.923936       2.447467                    0.997769       3.455684       9.735912       0.478262       1.307044      -0.703618       0.002222       0.013605      -0.030716       0.033667      -0.004114      -0.008668      -0.001682      -0.006341       0.009682      -0.011765       0.002894       0.008871              1.702183       1.397518      -0.118687       0.079093       1.630371      -0.338957       2.078660          -0.000006
           68              H      -5.087294       4.111243       8.528490       0.131639       0.883072 0.62695097E+01  0.58711988E+02                                 1.605182                            1.524958      -0.989831       2.418819                    0.996768       3.528232      10.089980       0.470218       1.390956      -0.684834      -0.023478       0.011640       0.022050       0.034248      -0.001211      -0.008354      -0.000815      -0.000551       0.015579      -0.008462      -0.001975       0.010437              1.661014       1.768576      -0.349470      -0.473556       1.518755       0.236702       1.695710          -0.000006
           69              H      -3.553555       3.845813       8.325655       0.120929       1.038934 0.83893485E+01  0.83765868E+02                                 1.727825                            1.718026      -1.045951       2.380694                    0.996245       3.649766      10.475632       0.464948       1.319358      -0.700005       0.030947       0.004264       0.016534       0.035345       0.011118       0.006971      -0.001066       0.008080      -0.004477      -0.013285      -0.001037       0.014322              1.724589       2.048585      -0.097417       0.316156       1.506225      -0.049036       1.618957          -0.000005
           70              H       1.733437       7.203454       1.805370       0.148082       1.074692 0.87565706E+01  0.87798749E+02                                 1.742772                            1.739863      -0.870925       2.478987                    0.998773       3.384268       9.528484       0.471221       1.296365      -0.707694      -0.020498      -0.017362       0.007681       0.027940       0.003845      -0.012441       0.002141       0.000088      -0.035372      -0.018752       0.005544       0.013208              1.724249       1.884883       0.298350      -0.053751       1.715851       0.004551       1.572012          -0.000003
           71              H       2.157630       8.675670       1.474922       0.156519       1.093614 0.88097745E+01  0.88714487E+02                                 1.783321                            1.761248      -0.966873       2.441429                    0.997529       3.404715       9.695171       0.460648       1.320405      -0.702478      -0.006689       0.028749      -0.002834       0.029652      -0.003799      -0.010235      -0.003902      -0.009331      -0.028918      -0.017156       0.006314       0.010842              1.769104       1.587940      -0.265342       0.074899       2.035189      -0.146000       1.684182          -0.000010
           72              H      -0.443248       1.389856      12.651020       0.124199       1.013890 0.78208845E+01  0.77058699E+02                                 1.727480                            1.680422      -1.055189       2.381443                    0.995653       3.654314      10.564800       0.459122       1.353979      -0.692538      -0.006491       0.030741      -0.013676       0.034266      -0.004342       0.003643       0.001686      -0.016147       0.000285      -0.010664       0.001477       0.009187              1.743367       1.592572      -0.333832       0.230568       1.938449      -0.303125       1.699079          -0.000008
           73              H      -0.833173      -0.091991      12.988183       0.115358       0.994022 0.80585322E+01  0.79527708E+02                                 1.671750                            1.680692      -0.906436       2.448840                    0.997164       3.550513      10.077542       0.472163       1.314473      -0.701797      -0.023547      -0.026446      -0.007237       0.036141       0.012730       0.002032       0.003846       0.003921       0.012179      -0.015048       0.002294       0.012754              1.659175       1.808395       0.293021       0.087772       1.678541       0.031763       1.490588          -0.000006
           74              H       3.474850       5.364024       1.484325       0.128501       0.893712 0.68939093E+01  0.65872761E+02                                 1.596982                            1.585267      -0.979491       2.425940                    0.996555       3.512414      10.027987       0.468916       1.367007      -0.690290      -0.021357      -0.028382       0.007722       0.036349       0.002519      -0.006555      -0.007249       0.001167      -0.029363      -0.014225       0.002391       0.011833              1.601977       1.652894       0.360861      -0.032724       1.727205      -0.039956       1.425832          -0.000004
           75              H       4.560397       6.168124       2.283578       0.129369       0.953802 0.70150192E+01  0.68328851E+02                                 1.745714                            1.655399      -1.502210       2.164210                    0.992348       4.030650      12.195515       0.429263       1.464899      -0.668464       0.014788       0.003017       0.029442       0.033085      -0.000591       0.005089       0.000641      -0.001053       0.001246      -0.005412       0.000449       0.004963              1.813585       1.587335      -0.015986       0.389334       1.438307       0.136097       2.415113          -0.000003
           76              H       7.571468      -3.204576       8.517744       0.159247       1.027428 0.82733183E+01  0.81578453E+02                                 1.676936                            1.678701      -0.862270       2.490829                    0.999027       3.264855       9.041012       0.486309       1.277316      -0.712111       0.000600       0.002340       0.032585       0.032674       0.005402       0.001863       0.000178       0.012162       0.044927      -0.015630       0.000422       0.015207              1.663967       1.609350      -0.008284      -0.033506       1.443420       0.014110       1.939132          -0.000007
           77              H       8.275967      -2.509093       7.314165       0.162514       0.829757 0.60482527E+01  0.56463793E+02                                 1.576166                            1.527389      -1.130887       2.370673                    0.995062       3.503212      10.196366       0.453592       1.446442      -0.674203       0.020343       0.020666      -0.008181       0.030130       0.009347       0.005125      -0.004863       0.001295       0.016860      -0.014635       0.006459       0.008177              1.612904       1.703267       0.369104      -0.067060       1.839251      -0.152483       1.296194          -0.000007
           78              H       0.429911       8.368314       8.273267       0.129975       1.066508 0.85427039E+01  0.84329150E+02                                 1.669103                            1.665009      -0.755936       2.527344                    0.999485       3.286086       8.902280       0.509864       1.216940      -0.725767      -0.010348      -0.000508       0.034424       0.035949       0.007739      -0.000132      -0.003819      -0.002498       0.025961      -0.012441       0.002203       0.010238              1.652251       1.571076      -0.059303      -0.139678       1.430356       0.093569       1.955320          -0.000004
           79              H       1.020649       7.326912       7.257747       0.147775       0.885751 0.62515616E+01  0.57573568E+02                                 1.519246                            1.456565      -0.672446       2.575545                    0.999985       3.141180       8.454803       0.522599       1.272632      -0.711517       0.012267      -0.037428      -0.003055       0.039505       0.003955      -0.004296      -0.000477      -0.021907      -0.018834      -0.011709      -0.003147       0.014857              1.554053       1.590826      -0.399760       0.011821       1.879112       0.011878       1.192222          -0.000002
           80              H       6.430087      -1.417465       6.470584       0.127461       0.917359 0.65501515E+01  0.60205451E+02                                 1.473399                            1.426804      -0.629149       2.584752                    0.999935       3.057554       7.863859       0.571759       1.165489      -0.737309       0.015488       0.024897      -0.017931       0.034369      -0.001815      -0.005937      -0.006187      -0.007285      -0.023268      -0.012881       0.003160       0.009722              1.494101       1.641917       0.352676      -0.131738       1.615924      -0.169075       1.224462          -0.000004
           81              H       5.689181      -1.870328       7.776253       0.124942       1.063392 0.85108230E+01  0.83753715E+02                                 1.647494                            1.646209      -0.820727       2.492537                    0.999037       3.297570       8.856420       0.521248       1.194069      -0.730805      -0.012652       0.013625       0.031610       0.036673      -0.008384       0.002234       0.006310      -0.015264       0.012085      -0.014552       0.002108       0.012443              1.632226       1.558812      -0.055605      -0.139419       1.465203       0.200738       1.872662          -0.000001
           82              H       2.935866       3.000849      10.738188       0.186395       0.872561 0.65148550E+01  0.61727519E+02                                 1.614475                            1.576126      -1.157831       2.378132                    0.995516       3.343060       9.682784       0.452089       1.429909      -0.678693      -0.027358      -0.005930       0.015214       0.031861       0.005707      -0.001507       0.008530       0.002967      -0.033736      -0.015664       0.003290       0.012374              1.635909       1.911632       0.211954      -0.267971       1.412030      -0.064086       1.584064          -0.000006
           83              H       4.168763       2.186722      10.235800       0.170284       0.936326 0.72576279E+01  0.69395022E+02                                 1.588580                            1.582866      -0.741700       2.556438                    0.999880       3.140186       8.618543       0.494820       1.294568      -0.708324       0.005711      -0.030123       0.001806       0.030713      -0.000460       0.001513       0.005423      -0.009699      -0.035053      -0.013106       0.001168       0.011938              1.578141       1.491867      -0.093290      -0.002749       1.894336       0.037985       1.348221          -0.000001
           84              H       3.329084       5.584595      10.828187       0.139219       0.968328 0.74063580E+01  0.70491306E+02                                 1.564664                            1.552296      -0.648661       2.589036                    0.999871       3.085428       8.185706       0.527472       1.220045      -0.725896      -0.036671       0.008720       0.006074       0.038180      -0.005457      -0.007199      -0.002143       0.003352      -0.048298      -0.018464       0.003967       0.014496              1.555919       1.913781      -0.019741      -0.102766       1.330059       0.030635       1.423916          -0.000008
           85              H       4.387673       5.688058       9.674309       0.130899       0.892076 0.66991230E+01  0.64235567E+02                                 1.648069                            1.601820      -1.339374       2.247857                    0.993083       3.828610      11.337806       0.444741       1.436286      -0.674582       0.007206       0.016212      -0.032283       0.036837      -0.002323      -0.006059      -0.002400      -0.004560       0.008964      -0.008458       0.001759       0.006699              1.681721       1.382668       0.029584       0.035198       1.452719      -0.198661       2.209775          -0.000006
           86              H       6.186759       4.146646       9.507742       0.124531       0.899590 0.68239766E+01  0.65331419E+02                                 1.622325                            1.590073      -1.148564       2.333892                    0.995246       3.690559      10.702768       0.460462       1.389402      -0.684410       0.002508       0.011859      -0.034882       0.036928      -0.001897      -0.004890      -0.001214       0.001777       0.016723      -0.006259      -0.001738       0.007997              1.641843       1.478376       0.006936      -0.186321       1.356305      -0.120697       2.090848          -0.000006
           87              H       6.361445       2.981027      10.546098       0.125585       0.990416 0.75051618E+01  0.71700306E+02                                 1.583395                            1.556930      -0.632354       2.581886                    0.999917       3.185248       8.478592       0.529342       1.211181      -0.726901       0.007607      -0.031349       0.004465       0.032566      -0.001381      -0.003669       0.000845      -0.009126      -0.023746      -0.009443       0.000596       0.008847              1.582794       1.494569      -0.233374      -0.016696       1.945583      -0.035129       1.308228          -0.000005
           88              H      -6.441847       4.515384      12.230573       0.122536       1.047563 0.82817798E+01  0.82241496E+02                                 1.729525                            1.701696      -0.960611       2.426596                    0.997082       3.542025      10.064942       0.470400       1.311208      -0.702658      -0.005896      -0.015950       0.033059       0.037176      -0.002999       0.003555      -0.004230      -0.015299       0.031511      -0.013788       0.000713       0.013075              1.740135       1.521301      -0.010979      -0.092915       1.546975      -0.178111       2.152129          -0.000006
           89              H      -5.452425       4.714737      11.031023       0.115494       1.037669 0.79147485E+01  0.77959220E+02                                 1.730935                            1.670873      -1.013738       2.392337                    0.996036       3.653337      10.447297       0.470105       1.322760      -0.698887       0.030560      -0.000854      -0.010089       0.032193       0.003497      -0.006192       0.003520       0.007964      -0.028273      -0.012792       0.001630       0.011161              1.760723       2.258895      -0.241202      -0.268405       1.502206       0.083991       1.521068          -0.000010
           90              H       9.881842      -5.337678      11.241918       0.152517       1.050012 0.80856449E+01  0.79881132E+02                                 1.739746                            1.687484      -1.152680       2.353757                    0.995876       3.450082       9.805297       0.469441       1.320674      -0.700807      -0.016199       0.037824      -0.009174       0.042157      -0.011268       0.000007      -0.002569       0.007738      -0.049167      -0.016783      -0.003386       0.020169              1.761269       1.442924      -0.098359       0.069762       2.278367      -0.168046       1.562514          -0.000006
           91              H       4.897754       6.266622      12.390423       0.106181       0.999630 0.73904165E+01  0.71937867E+02                                 1.720058                            1.635484      -1.126228       2.333868                    0.994332       3.771988      10.910072       0.463620       1.357236      -0.690738      -0.011170      -0.001998       0.028629       0.030796      -0.003625      -0.003648      -0.002964       0.027853       0.020231      -0.018233       0.005380       0.012853              1.785469       1.411309       0.080031      -0.228595       1.429431      -0.082861       2.515666          -0.000003
           92              H       0.050062      -5.604861      11.804753       0.167650       1.053841 0.83760269E+01  0.83237265E+02                                 1.736769                            1.715232      -0.955419       2.456962                    0.997846       3.314822       9.358008       0.467937       1.317161      -0.703345       0.031150       0.011922      -0.010922       0.035097       0.007585       0.000036       0.001075       0.026860       0.006948      -0.016638       0.002364       0.014274              1.730861       2.013761       0.162243      -0.236396       1.578114       0.021434       1.600710          -0.000009
           93              H      -0.812835      -6.085096      13.016392       0.139747       1.054827 0.82933510E+01  0.82022599E+02                                 1.710087                            1.681802      -0.943105       2.436970                    0.997888       3.430018       9.587766       0.484230       1.278942      -0.710174       0.004051      -0.004642       0.026989       0.027683       0.010650       0.008055      -0.004603       0.007071       0.035383      -0.019446       0.004005       0.015441              1.718900       1.421730       0.053328      -0.060628       1.593887      -0.172393       2.141082          -0.000006
           94              H       2.469104       5.195234       8.292073       0.438339       0.356965 0.19785795E+01  0.14228971E+02                                 0.955014                            0.919594      -1.348729       2.410915                    0.999584       2.257159       6.123638       0.531393       1.602766      -0.645133      -0.002568       0.014388      -0.006264       0.015901      -0.003563      -0.001373      -0.000834       0.001906      -0.008045      -0.004042      -0.001032       0.005074              0.973736       0.881297       0.103060      -0.010592       1.170073      -0.125923       0.869839          -0.000002
           95              C      -1.061270       2.288573       9.470130       0.557792      23.192570 0.26977774E+03  0.56987625E+04                                 7.411873                            5.793271      -0.071052       2.010176                    0.998846      23.435646      66.476174       0.621525       0.466523      -1.021779       0.030638       0.032325      -0.035241       0.056793       0.012064       0.001958       0.002743      -0.199608      -0.147102      -0.076132      -0.048963       0.125094              8.271241      10.626774       0.179778       0.047521       4.349520      -0.288870       9.837430          -0.000003
           96              C      -2.358045      -0.306059       9.789831       0.578052      21.414886 0.25955710E+03  0.54593747E+04                                 7.206949                            5.793184      -0.093138       2.023686                    0.999248      23.168521      66.736322       0.600569       0.484879      -1.006557       0.035123      -0.044956      -0.011438       0.058185      -0.007990       0.032624      -0.073666      -0.004109       0.212743      -0.073567      -0.042410       0.115977              7.945163       7.792087      -0.129155      -1.156622       9.493578       2.891613       6.549826          -0.000007
           97              C      -2.136083       2.121146      10.488337      -0.028821      34.471724 0.47565971E+03  0.11391386E+05                                 9.172746                            7.315356      -0.121041       1.961167                    0.999186      27.980742      80.134166       0.606206       0.421896      -1.064978      -0.010993      -0.006688       0.043368       0.045237      -0.005748       0.023408      -0.011651       0.018560       0.030445      -0.020352      -0.013687       0.034039             10.060936       9.523035      -0.442142      -4.214377      10.254577       1.815790      10.405198          -0.000007
           98              C      -2.758995       0.880745      10.619979      -0.066342      35.274028 0.48518633E+03  0.11695434E+05                                 9.378384                            7.415002      -0.009058       1.996746                    0.999158      28.454680      82.173024       0.597934       0.424957      -1.061405       0.007921       0.017487       0.040983       0.045257       0.002010       0.005970      -0.002699       0.013435      -0.022971      -0.010725      -0.001694       0.012419             10.430228       8.813931      -0.725119      -3.793253      12.150589       2.909955      10.326164          -0.000012
           99              C      -3.736218       0.719500      11.579081      -0.111983      30.689406 0.43314984E+03  0.10193309E+05                                 8.510953                            6.983620       0.050840       1.983847                    0.999691      29.526059      85.453337       0.616417       0.422235      -1.058503       0.027738       0.011161       0.014027       0.033026       0.014799      -0.003414      -0.012973      -0.019693      -0.064512      -0.025207      -0.006533       0.031740              9.099777       8.452269      -0.626755      -3.834980       9.393215       1.952498       9.453848          -0.000016
          100              C      -4.094530       1.787048      12.417289      -0.113151      28.637542 0.41283851E+03  0.95375846E+04                                 7.972740                            6.702641       0.352591       2.083703                    0.999569      28.558709      80.184864       0.649688       0.408078      -1.074483       0.031984      -0.006150      -0.007259       0.033369       0.008360      -0.042431       0.004342      -0.002108      -0.013148      -0.045758       0.004595       0.041163              8.377581       7.775153      -0.404550      -3.068698       9.156357       1.342191       8.201232          -0.000015
          101              C      -3.473318       3.011382      12.264155      -0.089232      27.546733 0.39584182E+03  0.90632573E+04                                 7.796382                            6.589581       0.308012       2.074371                    0.999695      28.230891      79.307839       0.650307       0.411363      -1.070680       0.023994      -0.025413      -0.003280       0.035104      -0.002601      -0.015217       0.024638      -0.025983      -0.017354      -0.029252      -0.005311       0.034563              8.162987       7.915677      -0.630348      -2.872058       8.792814       1.213047       7.780469          -0.000015
          102              C      -2.503793       3.175567      11.317142      -0.140774      29.895886 0.42094291E+03  0.98132315E+04                                 8.297594                            6.845730       0.298728       2.066470                    0.999804      29.208281      83.516019       0.629317       0.417491      -1.063906       0.009507      -0.028057       0.020440       0.035991       0.023796      -0.004302       0.004022      -0.035394      -0.053461      -0.025136      -0.013479       0.038615              8.833758       8.347699      -0.950137      -3.398706       9.188976       2.006536       8.964600          -0.000019
          103              C       9.379318       0.153140       6.634464      -0.399069      30.494535 0.53415822E+03  0.13221762E+05                                 8.518027                            7.666710      -0.393126       1.862180                    0.995524      31.841782      93.935163       0.599663       0.412648      -1.066600      -0.011508       0.103522       0.030949       0.108661       0.064010       0.058908       0.009199      -0.216905      -0.101173      -0.138034      -0.008294       0.146328              9.333409       7.865454      -1.481621      -0.433031      13.446669       0.569529       6.688103          -0.000013
          104              C       8.621963       2.247980       7.757447      -0.103464      22.258736 0.36422973E+03  0.82192893E+04                                 7.003760                            6.425934      -0.079260       2.014977                    0.996155      26.820201      76.353392       0.638438       0.425136      -1.055240       0.063879       0.031587      -0.042125       0.082781      -0.027724      -0.054060       0.032930      -0.012711      -0.039482      -0.061628      -0.014982       0.076610              7.441246       6.551697      -1.729740      -0.699470       9.232510       0.396404       6.539530          -0.000007
          105              C       9.568267       2.355011       5.506108      -0.101312      23.149832 0.37860874E+03  0.86544005E+04                                 7.276771                            6.603483      -0.294556       1.941286                    0.995320      27.374456      79.254742       0.620402       0.431904      -1.047738       0.024204       0.022662       0.086611       0.092741       0.017572       0.001384      -0.038381      -0.069854       0.079151      -0.053941      -0.009684       0.063625              7.791468       6.312565      -1.772048      -0.186976       9.812263      -0.668581       7.249578          -0.000007
          106              C       2.662993      -1.746103      11.607290      -0.399140      30.389279 0.52417080E+03  0.12950658E+05                                 8.546119                            7.620543      -0.412920       1.849849                    0.996232      32.281459      96.042426       0.596701       0.415461      -1.061732      -0.063320       0.032374       0.099103       0.121979      -0.023751      -0.108727       0.009474       0.026125      -0.243851      -0.141826       0.020760       0.121066              9.199607       7.874792      -0.866634      -0.856018       7.168484       1.843607      12.555546          -0.000008
          107              C       5.235712       5.539814       0.459402      -0.095031      23.395922 0.37480165E+03  0.85585730E+04                                 7.340779                            6.574089      -0.310695       1.934877                    0.995175      27.479129      79.907082       0.620305       0.432415      -1.045860      -0.086101       0.008683      -0.030461       0.091742       0.004876       0.019001       0.027602      -0.001699       0.188005      -0.038092      -0.035768       0.073860              7.919369       6.754484      -0.752132       0.713882       6.198085       0.871707      10.805538          -0.000010
          108              C       0.966561       0.047107      12.027737      -0.104634      23.346552 0.38961012E+03  0.89968111E+04                                 7.380942                            6.748180      -0.496500       1.873714                    0.994701      27.860205      81.869739       0.605164       0.438303      -1.040768      -0.013617      -0.053045       0.068414       0.087634      -0.046510      -0.016055      -0.019622      -0.043085      -0.097314      -0.058102      -0.010029       0.068131              7.773515       6.505997      -1.077072      -0.056552       7.289443       0.480369       9.525105          -0.000011
          109              C      -2.687026       9.404908       5.844615      -0.393591      32.057063 0.52465323E+03  0.12917989E+05                                 8.821910                            7.590742      -0.324521       1.888191                    0.995233      31.463437      92.332273       0.604027       0.411839      -1.067977       0.094342      -0.020392       0.059108       0.113181       0.077215       0.069534       0.001842       0.124267       0.187941      -0.134962       0.004684       0.130278              9.987657      14.940091      -1.549208       1.980471       8.288964      -0.212530       6.733915          -0.000015
          110              C       4.541625      -2.113701       6.099839      -0.099891      22.980867 0.35886271E+03  0.80610687E+04                                 7.185637                            6.395807      -0.102247       2.011978                    0.996157      26.543920      75.176762       0.637893       0.427458      -1.054733       0.004743      -0.051681       0.067778       0.085366       0.056884      -0.007677      -0.037085       0.013515      -0.087313      -0.062235      -0.018339       0.080575              7.819701      11.229737      -0.337419       0.554293       6.764601      -0.393879       5.464766          -0.000007
          111              C      -0.717827       8.183479       6.583420      -0.097066      23.147202 0.35395831E+03  0.79011326E+04                                 7.138287                            6.283807       0.059898       2.055990                    0.997992      26.386005      73.807608       0.655910       0.418336      -1.063452       0.025239       0.069140       0.047644       0.087677      -0.052832       0.006838       0.000009      -0.049091      -0.139562      -0.049000      -0.032621       0.081621              7.850285      11.045458      -1.130190       0.759610       7.272411       0.019790       5.232987          -0.000007
          112              C       1.399194       3.026240       3.235964      -0.411349      31.156085 0.52158456E+03  0.12811352E+05                                 8.597642                            7.547665      -0.291819       1.902594                    0.994459      31.322390      91.520664       0.608841       0.409573      -1.070474      -0.071763      -0.046417      -0.099224       0.130957       0.071785       0.011837       0.064600      -0.028771      -0.282893      -0.118975      -0.016185       0.135159              9.399561       9.275981       2.997039       2.115119       8.897089       1.301788      10.025612          -0.000009
          113              C       0.868626       0.609534       2.820890      -0.113457      22.997668 0.37985875E+03  0.86860095E+04                                 7.234671                            6.621179      -0.289539       1.942529                    0.995182      27.400035      79.219784       0.618911       0.432793      -1.047697      -0.050420       0.026930      -0.055819       0.079895      -0.023354       0.004149      -0.006228      -0.096878      -0.198756      -0.066724      -0.020496       0.087220              7.640772       6.777229       1.191773       1.207745       8.497922       0.749564       7.647166          -0.000010
          114              C      -0.945664       2.178112       2.991487      -0.103090      22.391586 0.37329424E+03  0.84893053E+04                                 7.069734                            6.546124      -0.163028       1.985874                    0.995641      27.104895      77.867945       0.625658       0.430475      -1.050275       0.053524      -0.042127      -0.064236       0.093626       0.009414      -0.006344       0.018657       0.064131      -0.095304      -0.045381      -0.004096       0.049477              7.364888       8.641721       0.498481      -0.277143       6.718176       0.814931       6.734767          -0.000008
          115              C      11.515342       1.275787       2.126414      -0.113604      23.354668 0.38863821E+03  0.89528478E+04                                 7.301980                            6.691630      -0.347499       1.912600                    0.996156      27.995034      81.691854       0.615376       0.432065      -1.046361       0.068815      -0.047238       0.046719       0.095654      -0.001410       0.011373       0.007527      -0.083832      -0.116952      -0.045279      -0.016694       0.061973              7.642405       7.513245      -0.034289       0.268317       8.826875       0.962620       6.587094          -0.000010
          116              C       0.045818      -0.337593       1.979996      -0.103354      23.187839 0.37631016E+03  0.86013554E+04                                 7.295733                            6.594731      -0.336436       1.924693                    0.995662      27.581942      80.235871       0.618309       0.433391      -1.045307      -0.050324       0.045222       0.059138       0.089860      -0.009028      -0.001458       0.019742       0.137108      -0.124649      -0.064879      -0.025100       0.089980              7.747015       7.413989       1.374549       0.431705       8.066374       1.123729       7.760682          -0.000010
          117              C       5.987331      11.702171       1.266714      -0.409437      30.861126 0.54190978E+03  0.13479541E+05                                 8.583778                            7.730763      -0.400570       1.845189                    0.996910      32.614293      96.860511       0.595400       0.413570      -1.064620       0.038749       0.084239       0.076478       0.120193       0.092876       0.068350       0.016957       0.128099       0.192422      -0.146370       0.004592       0.141778              9.237874       7.404456       1.942682       0.879981      11.323262       2.350404       8.985903          -0.000013
          118              C       6.198880       3.793694       3.962679       0.557792      23.192594 0.26977797E+03  0.56987686E+04                                 7.411877                            5.793272      -0.071051       2.010176                    0.998846      23.435661      66.476221       0.621525       0.466523      -1.021780      -0.030638      -0.032324       0.035241       0.056793       0.012064       0.001958       0.002743      -0.199607      -0.147101      -0.076132      -0.048962       0.125094              8.271247      10.626785       0.179781       0.047520       4.349521      -0.288872       9.837433          -0.000003
          119              C       7.495655       6.388326       3.642978       0.578054      21.414712 0.25955471E+03  0.54592999E+04                                 7.206847                            5.793113      -0.093159       2.023680                    0.999248      23.168307      66.735085       0.600581       0.484871      -1.006563      -0.035119       0.044954       0.011444       0.058182      -0.007989       0.032623      -0.073664      -0.004108       0.212751      -0.073566      -0.042411       0.115976              7.945043       7.791973      -0.129120      -1.156579       9.493456       2.891541       6.549698          -0.000007
          120              C       7.273693       3.961121       2.944472      -0.028820      34.471714 0.47565967E+03  0.11391386E+05                                 9.172747                            7.315359      -0.121044       1.961166                    0.999186      27.980744      80.134198       0.606205       0.421897      -1.064978       0.010993       0.006688      -0.043368       0.045237      -0.005748       0.023409      -0.011650       0.018561       0.030446      -0.020352      -0.013687       0.034039             10.060934       9.523042      -0.442132      -4.214376      10.254570       1.815776      10.405190          -0.000006
          121              C       7.896605       5.201522       2.812830      -0.066342      35.274037 0.48518726E+03  0.11695461E+05                                 9.378383                            7.415011      -0.009060       1.996745                    0.999158      28.454699      82.173086       0.597933       0.424957      -1.061405      -0.007921      -0.017488      -0.040982       0.045256       0.002011       0.005970      -0.002698       0.013436      -0.022967      -0.010724      -0.001695       0.012419             10.430216       8.813927      -0.725098      -3.793236      12.150589       2.909931      10.326133          -0.000012
          122              C       8.873828       5.362767       1.853728      -0.111984      30.689430 0.43315063E+03  0.10193332E+05                                 8.510954                            6.983625       0.050839       1.983847                    0.999691      29.526097      85.453463       0.616417       0.422235      -1.058503      -0.027737      -0.011161      -0.014027       0.033026       0.014800      -0.003415      -0.012972      -0.019693      -0.064510      -0.025206      -0.006534       0.031740              9.099772       8.452264      -0.626748      -3.834969       9.393220       1.952493       9.453833          -0.000016
          123              C       9.232140       4.295219       1.015520      -0.113150      28.637517 0.41283819E+03  0.95375755E+04                                 7.972736                            6.702639       0.352592       2.083704                    0.999569      28.558695      80.184823       0.649688       0.408078      -1.074483      -0.031984       0.006150       0.007259       0.033369       0.008360      -0.042431       0.004342      -0.002108      -0.013147      -0.045758       0.004595       0.041163              8.377573       7.775149      -0.404548      -3.068693       9.156349       1.342187       8.201223          -0.000015
          124              C       8.610928       3.070885       1.168654      -0.089232      27.546724 0.39584191E+03  0.90632589E+04                                 7.796378                            6.589582       0.308015       2.074372                    0.999695      28.230880      79.307774       0.650307       0.411363      -1.070680      -0.023995       0.025414       0.003279       0.035105      -0.002601      -0.015217       0.024639      -0.025982      -0.017353      -0.029252      -0.005311       0.034563              8.162980       7.915675      -0.630341      -2.872052       8.792806       1.213037       7.780460          -0.000015
          125              C       7.641403       2.906700       2.115667      -0.140775      29.895875 0.42094295E+03  0.98132304E+04                                 8.297581                            6.845723       0.298726       2.066469                    0.999804      29.208292      83.515980       0.629319       0.417491      -1.063907      -0.009508       0.028057      -0.020442       0.035993       0.023796      -0.004302       0.004023      -0.035393      -0.053455      -0.025135      -0.013479       0.038614              8.833741       8.347685      -0.950129      -3.398695       9.188961       2.006525       8.964578          -0.000019
          126              C      -4.241708       5.929127       6.798345      -0.399070      30.494617 0.53415977E+03  0.13221812E+05                                 8.518043                            7.666720      -0.393124       1.862180                    0.995524      31.841843      93.935407       0.599663       0.412648      -1.066600       0.011508      -0.103521      -0.030949       0.108660       0.064011       0.058910       0.009198      -0.216909      -0.101168      -0.138038      -0.008291       0.146329              9.333433       7.865458      -1.481637      -0.433031      13.446728       0.569537       6.688113          -0.000012
          127              C      -3.484353       3.834287       5.675362      -0.103464      22.258757 0.36423016E+03  0.82193019E+04                                 7.003765                            6.425938      -0.079263       2.014976                    0.996155      26.820223      76.353482       0.638438       0.425136      -1.055240      -0.063879      -0.031586       0.042125       0.082782      -0.027724      -0.054059       0.032930      -0.012712      -0.039483      -0.061627      -0.014982       0.076609              7.441252       6.551702      -1.729744      -0.699471       9.232520       0.396407       6.539535          -0.000007
          128              C      -4.430657       3.727256       7.926701      -0.101311      23.149828 0.37860870E+03  0.86543998E+04                                 7.276772                            6.603484      -0.294560       1.941285                    0.995320      27.374451      79.254739       0.620401       0.431904      -1.047738      -0.024204      -0.022661      -0.086611       0.092740       0.017573       0.001385      -0.038381      -0.069856       0.079150      -0.053942      -0.009683       0.063625              7.791470       6.312563      -1.772047      -0.186977       9.812267      -0.668584       7.249580          -0.000007
          129              C       2.474617       7.828370       1.825519      -0.399143      30.389363 0.52417285E+03  0.12950722E+05                                 8.546136                            7.620559      -0.412921       1.849848                    0.996232      32.281524      96.042689       0.596700       0.415461      -1.061732       0.063318      -0.032376      -0.099104       0.121979      -0.023752      -0.108727       0.009474       0.026126      -0.243849      -0.141826       0.020759       0.121067              9.199622       7.874808      -0.866643      -0.856035       7.168497       1.843608      12.555562          -0.000007
          130              C      -0.098102       0.542453      12.973407      -0.095032      23.395896 0.37480113E+03  0.85585564E+04                                 7.340769                            6.574082      -0.310688       1.934880                    0.995175      27.479087      79.906888       0.620306       0.432415      -1.045860       0.086100      -0.008684       0.030460       0.091741       0.004876       0.019002       0.027602      -0.001700       0.188007      -0.038092      -0.035769       0.073862              7.919358       6.754474      -0.752134       0.713883       6.198077       0.871701      10.805524          -0.000009
          131              C       4.171049       6.035160       1.405072      -0.104635      23.346597 0.38961097E+03  0.89968372E+04                                 7.380953                            6.748188      -0.496507       1.873711                    0.994701      27.860262      81.869979       0.605164       0.438303      -1.040768       0.013616       0.053044      -0.068414       0.087633      -0.046512      -0.016055      -0.019623      -0.043086      -0.097311      -0.058103      -0.010030       0.068133              7.773527       6.506008      -1.077075      -0.056551       7.289455       0.480370       9.525118          -0.000010
          132              C       7.824636      -3.322641       7.588194      -0.393591      32.057175 0.52465582E+03  0.12918074E+05                                 8.821939                            7.590767      -0.324532       1.888185                    0.995233      31.463566      92.332847       0.604025       0.411840      -1.067976      -0.094341       0.020391      -0.059108       0.113180       0.077216       0.069535       0.001842       0.124269       0.187939      -0.134963       0.004684       0.130279              9.987686      14.940112      -1.549215       1.980467       8.289016      -0.212528       6.733930          -0.000016
          133              C       0.595985       8.195968       7.332970      -0.099891      22.980856 0.35886263E+03  0.80610669E+04                                 7.185635                            6.395808      -0.102249       2.011977                    0.996157      26.543915      75.176753       0.637893       0.427458      -1.054733      -0.004742       0.051681      -0.067778       0.085365       0.056884      -0.007677      -0.037085       0.013517      -0.087312      -0.062236      -0.018339       0.080575              7.819697      11.229725      -0.337419       0.554292       6.764603      -0.393879       5.464764          -0.000008
          134              C       5.855437      -2.101212       6.849389      -0.097066      23.147244 0.35395904E+03  0.79011541E+04                                 7.138299                            6.283816       0.059893       2.055987                    0.997992      26.386042      73.807767       0.655909       0.418336      -1.063452      -0.025239      -0.069140      -0.047643       0.087677      -0.052832       0.006838       0.000009      -0.049090      -0.139562      -0.049001      -0.032620       0.081621              7.850300      11.045482      -1.130195       0.759614       7.272425       0.019790       5.232994          -0.000007
          135              C       3.738416       3.056027      10.196845      -0.411350      31.156116 0.52158495E+03  0.12811364E+05                                 8.597649                            7.547668      -0.291817       1.902594                    0.994459      31.322405      91.520717       0.608841       0.409573      -1.070474       0.071763       0.046418       0.099223       0.130957       0.071785       0.011837       0.064600      -0.028770      -0.282894      -0.118975      -0.016184       0.135159              9.399573       9.275993       2.997044       2.115127       8.897096       1.301792      10.025629          -0.000009
          136              C       4.268984       5.472733      10.611919      -0.113457      22.997713 0.37985958E+03  0.86860329E+04                                 7.234681                            6.621187      -0.289539       1.942528                    0.995182      27.400055      79.219856       0.618910       0.432793      -1.047697       0.050421      -0.026929       0.055818       0.079894      -0.023354       0.004149      -0.006228      -0.096878      -0.198760      -0.066725      -0.020496       0.087221              7.640786       6.777241       1.191774       1.207757       8.497932       0.749575       7.647184          -0.000010
          137              C       6.083274       3.904155      10.441322      -0.103090      22.391602 0.37329439E+03  0.84893097E+04                                 7.069737                            6.546125      -0.163028       1.985874                    0.995641      27.104905      77.867980       0.625658       0.430475      -1.050275      -0.053524       0.042128       0.064235       0.093626       0.009414      -0.006344       0.018656       0.064131      -0.095308      -0.045381      -0.004097       0.049477              7.364893       8.641728       0.498484      -0.277139       6.718178       0.814934       6.734774          -0.000008
          138              C      -6.377732       4.806480      11.306395      -0.113605      23.354719 0.38863920E+03  0.89528772E+04                                 7.301991                            6.691638      -0.347497       1.912599                    0.996156      27.995090      81.692073       0.615376       0.432065      -1.046361      -0.068815       0.047238      -0.046720       0.095654      -0.001409       0.011372       0.007526      -0.083831      -0.116948      -0.045277      -0.016695       0.061972              7.642418       7.513258      -0.034286       0.268317       8.826884       0.962630       6.587111          -0.000010
          139              C       5.091792       6.419860      11.452813      -0.103353      23.187816 0.37630935E+03  0.86013321E+04                                 7.295726                            6.594721      -0.336431       1.924695                    0.995662      27.581922      80.235793       0.618310       0.433390      -1.045307       0.050326      -0.045221      -0.059138       0.089861      -0.009025      -0.001458       0.019742       0.137107      -0.124643      -0.064879      -0.025099       0.089978              7.747010       7.413982       1.374544       0.431714       8.066367       1.123737       7.760681          -0.000010
          140              C      -0.849721      -5.619904      12.166095      -0.409436      30.861151 0.54190953E+03  0.13479539E+05                                 8.583791                            7.730766      -0.400574       1.845188                    0.996910      32.614335      96.860780       0.595399       0.413570      -1.064619      -0.038750      -0.084235      -0.076483       0.120195       0.092879       0.068348       0.016954       0.128099       0.192431      -0.146374       0.004598       0.141776              9.237893       7.404462       1.942685       0.879975      11.323293       2.350415       8.985924          -0.000012
          141              N       9.616510       1.635456       6.810434       0.040356      22.309287 0.33636149E+03  0.73610087E+04                                 6.932666                            6.111405      -0.453287       1.942248                    0.996528      23.653987      64.017923       0.672153       0.416397      -1.072240      -0.082785      -0.035492      -0.037560       0.097590      -0.009815      -0.030342      -0.015318      -0.096526       0.035655      -0.068005       0.019225       0.048780              7.707348       6.185000      -1.962295      -0.319486      10.365938       0.046274       6.571105          -0.000004
          142              N       1.563644      -1.227596      12.500572       0.036879      22.072906 0.33506291E+03  0.73187117E+04                                 6.809775                            6.035645      -0.421931       1.955922                    0.996516      23.479662      63.293916       0.687774       0.407711      -1.078906       0.079577       0.049687      -0.020239       0.095973      -0.052058      -0.007015       0.005469      -0.012507       0.081140      -0.065984       0.022433       0.043551              7.411585       6.120168      -0.714466      -0.073235       6.606893       1.048413       9.507692          -0.000006
          143              N       3.622906      -3.168034       6.645211       0.040883      22.855518 0.34132764E+03  0.74694346E+04                                 6.897922                            6.025586      -0.424443       1.957904                    0.996464      23.239668      62.140323       0.701668       0.398895      -1.087828      -0.003766      -0.017533      -0.095864       0.097527       0.006759       0.019081      -0.022928       0.018875      -0.198218      -0.075046       0.028871       0.046175              7.703100      11.049380      -0.701776       0.474712       6.528277       0.061518       5.531643          -0.000005
          144              N       0.475839       2.030513       2.587159       0.042875      22.262220 0.33623317E+03  0.73436442E+04                                 6.793513                            5.989883      -0.455991       1.943693                    0.996538      23.391986      62.858001       0.700822       0.400154      -1.085002       0.011842       0.006480       0.103547       0.104423       0.009118       0.002735       0.015394       0.006097      -0.249168      -0.084995       0.032880       0.052114              7.407901       7.850554       1.852782       0.293368       7.612046       0.524837       6.761104          -0.000004
          145              N      11.908957      -0.163340       2.213727       0.043223      21.250729 0.33464361E+03  0.73200693E+04                                 6.730098                            6.134172      -0.486430       1.937165                    0.996534      23.593146      64.010582       0.664068       0.421658      -1.068000       0.005834       0.007615      -0.093946       0.094435       0.006330       0.024654       0.024250       0.003624      -0.150217      -0.062776       0.018581       0.044195              7.175817       6.850071       0.900913       0.314686       8.291502       1.009861       6.385879          -0.000004
          146              N      -4.478900       4.446811       6.622375       0.040356      22.309296 0.33636148E+03  0.73610086E+04                                 6.932669                            6.111405      -0.453289       1.942247                    0.996528      23.653994      64.017948       0.672153       0.416397      -1.072240       0.082784       0.035492       0.037560       0.097590      -0.009815      -0.030342      -0.015318      -0.096526       0.035658      -0.068005       0.019226       0.048779              7.707354       6.185000      -1.962296      -0.319486      10.365954       0.046277       6.571108          -0.000004
          147              N       3.573966       7.309863       0.932237       0.036879      22.072906 0.33506299E+03  0.73187156E+04                                 6.809780                            6.035650      -0.421938       1.955919                    0.996516      23.479691      63.294054       0.687773       0.407711      -1.078905      -0.079577      -0.049687       0.020238       0.095974      -0.052057      -0.007016       0.005469      -0.012508       0.081138      -0.065983       0.022432       0.043551              7.411589       6.120177      -0.714469      -0.073235       6.606900       1.048411       9.507689          -0.000006
          148              N       1.514704       9.250301       6.787598       0.040882      22.855528 0.34132794E+03  0.74694437E+04                                 6.897927                            6.025590      -0.424447       1.957903                    0.996464      23.239690      62.140419       0.701667       0.398895      -1.087828       0.003766       0.017533       0.095864       0.097526       0.006758       0.019080      -0.022928       0.018873      -0.198219      -0.075045       0.028872       0.046174              7.703103      11.049377      -0.701777       0.474712       6.528285       0.061518       5.531647          -0.000005
          149              N       4.661771       4.051754      10.845650       0.042874      22.262233 0.33623335E+03  0.73436479E+04                                 6.793511                            5.989881      -0.455986       1.943695                    0.996538      23.391978      62.857944       0.700823       0.400154      -1.085002      -0.011841      -0.006480      -0.103547       0.104423       0.009118       0.002735       0.015393       0.006097      -0.249164      -0.084994       0.032879       0.052114              7.407901       7.850557       1.852782       0.293372       7.612043       0.524841       6.761102          -0.000004
          150              N      -6.771347       6.245607      11.219082       0.043225      21.250728 0.33464337E+03  0.73200601E+04                                 6.730086                            6.134160      -0.486429       1.937166                    0.996534      23.593099      64.010358       0.664071       0.421657      -1.068001      -0.005834      -0.007612       0.093946       0.094434       0.006329       0.024653       0.024249       0.003622      -0.150225      -0.062777       0.018583       0.044195              7.175806       6.850065       0.900911       0.314689       8.291478       1.009874       6.385876          -0.000004
          151              O      -1.397584       2.299437       8.254461      -0.635537      36.967949 0.60345530E+03  0.14921469E+05                                 8.768172                            7.613873       0.379873       2.155563                    0.995823      28.801778      76.609670       0.687610       0.360245      -1.138790       0.010140       0.015928       0.013754       0.023360       0.028451       0.051704       0.017213      -0.098772       0.175424      -0.099913       0.013961       0.085951              9.457838       8.744402      -0.715251       2.950707       5.971378      -0.305974      13.657733          -0.000017
          152              O       0.140077       2.311340       9.842219      -0.558130      33.658804 0.51664565E+03  0.12270023E+05                                 8.211121                            7.009438       0.690196       2.280055                    0.995026      27.311626      70.848239       0.723184       0.356619      -1.143385       0.001143       0.034321       0.005347       0.034754      -0.009826       0.043869      -0.028217       0.007035      -0.301330      -0.115860       0.039802       0.076057              9.041317      14.385766       1.032873       1.880850       5.693123      -0.161413       7.045063          -0.000023
          153              O      -1.170868      -0.359339       9.322369      -0.660400      42.692847 0.78851572E+03  0.20882896E+05                                 9.754345                            8.818316      -0.166138       1.970945                    0.992834      30.222085      83.679533       0.625365       0.369822      -1.129334      -0.035349       0.004692       0.043213       0.056026      -0.036474      -0.002103      -0.033094       0.105417       0.069244      -0.085258       0.030139       0.055119             10.353843      13.172408      -1.076738      -2.742744       8.969643       0.941962       8.919476          -0.000018
          154              O      -3.175815      -1.228588       9.593712      -0.569970      32.657709 0.53530464E+03  0.12855558E+05                                 8.046209                            7.166124       0.491898       2.205010                    0.996623      27.829030      73.133543       0.708953       0.359748      -1.138306       0.014747      -0.005148       0.027023       0.031212       0.065383       0.062778      -0.038085      -0.073062       0.107603      -0.126110       0.056885       0.069225              8.497385       7.719234       2.496794       1.066566      11.050364       1.649980       6.722557          -0.000024
          155              O      10.952491      -2.023825       6.676106      -0.845456      52.540779 0.10158841E+04  0.28589693E+05                                11.217467                            9.949477      -0.419974       1.866709                    0.995517      32.916841      93.161317       0.595598       0.365416      -1.135657      -0.012267      -0.038164       0.027221       0.048456       0.010944      -0.004061      -0.015877      -0.001859      -0.139048      -0.049802       0.013059       0.036743             12.547390       8.423318      -0.234803       0.427902      18.726371      -3.136169      10.492481          -0.000034
          156              O      -1.336806       0.295293       6.218047      -0.816412      46.624439 0.93927519E+03  0.25885781E+05                                10.281752                            9.566753      -0.287418       1.919205                    0.995284      31.959752      89.117814       0.608233       0.365399      -1.137198       0.048737       0.035266      -0.020680       0.063613       0.008826      -0.024121       0.009265      -0.048614      -0.060368      -0.043581       0.007108       0.036473             10.904979      12.921372       2.691137       1.253994      11.275633       1.274183       8.517933          -0.000024
          157              O      10.663846      -0.991229       4.459693      -0.812091      40.515506 0.75715005E+03  0.19733563E+05                                 9.283437                            8.474028       0.202041       2.077189                    0.996944      30.969590      83.449418       0.660775       0.355655      -1.147131      -0.007099      -0.017026      -0.086187       0.088139       0.029623      -0.013344       0.017029       0.029139       0.202375      -0.070106      -0.000789       0.070895              9.826369       6.317937       0.253985      -0.648113       8.417087       0.987771      14.744085          -0.000029
          158              O       2.056610      -0.590605       9.256549      -0.859220      44.014216 0.86210786E+03  0.23253416E+05                                 9.780054                            9.073657       0.028307       2.002824                    0.997128      32.350255      89.217782       0.634084       0.358125      -1.143023       0.035057       0.036610      -0.007887       0.051298       0.014222      -0.008418       0.006171      -0.051590      -0.021677      -0.030008      -0.003445       0.033453             10.158991       7.157120      -0.515746       0.415177      13.175292      -2.881437      10.144563          -0.000027
          159              O       3.216501      -2.838172       9.245802      -0.843202      41.192796 0.69448683E+03  0.17695148E+05                                 9.303785                            7.999552       0.522344       2.157393                    0.998962      31.288116      83.074549       0.695693       0.345540      -1.156643       0.003157      -0.029365      -0.037879       0.048032      -0.026205      -0.029899       0.032913       0.014976       0.180511      -0.058155      -0.024763       0.082918             10.256483      11.339009      -3.669213      -4.548363       8.095836       3.239855      11.334603          -0.000027
          160              O       0.802382      -2.700904       9.996696      -0.836215      45.244164 0.86838245E+03  0.23499894E+05                                10.066466                            9.179479      -0.189814       1.946600                    0.995662      32.016114      88.870051       0.622007       0.363878      -1.136795      -0.015315      -0.043636       0.038447       0.060140       0.008681      -0.020584      -0.010863      -0.006607       0.047925      -0.022786      -0.009344       0.032130             10.640555      13.649932       4.174539       0.414190       9.136643       0.413014       9.135092          -0.000027
          161              O       0.453518      -1.903286       7.272523      -0.874804      51.944211 0.10875529E+04  0.31187038E+05                                11.112208                           10.308239      -0.494976       1.827910                    0.997098      33.974759      97.616963       0.582952       0.366395      -1.132921      -0.007744      -0.026837       0.042903       0.051194      -0.019976       0.015323       0.005661       0.019974       0.062754      -0.035826       0.006459       0.029367             11.800989      10.763324       0.641903      -3.110945       9.775722       0.016172      14.863920          -0.000033
          162              O       1.828302      -0.558668       5.778794      -0.838298      46.597481 0.84398937E+03  0.22565219E+05                                10.165855                            8.925038       0.044240       2.026897                    0.995629      31.334215      85.060495       0.647275       0.353928      -1.150407       0.037254       0.046295      -0.035406       0.069171       0.032541       0.014393      -0.006914      -0.010942      -0.069541      -0.037877      -0.006961       0.044838             11.125475       9.171482       2.988066      -0.642976      16.360752      -2.002429       7.844190          -0.000026
          163              O       0.207778      -2.273741       4.775364      -0.795666      43.959099 0.78732648E+03  0.20753071E+05                                 9.886968                            8.713915       0.031556       2.028821                    0.993239      30.750279      83.742751       0.642504       0.361662      -1.140601      -0.014040       0.012702      -0.064474       0.067197      -0.010958       0.005243       0.001206      -0.027539       0.048893      -0.026416       0.009404       0.017013             10.856923      11.579194       1.903932       4.649272       9.031025       1.161674      11.960551          -0.000037
          164              O       0.742664       2.280464       5.764018      -0.826916      44.112539 0.79676644E+03  0.21077060E+05                                 9.879896                            8.742690      -0.019388       2.003946                    0.996245      31.443797      85.950778       0.643631       0.359741      -1.141444      -0.081896       0.009509       0.045089       0.093970       0.020290      -0.007214       0.012590       0.025784      -0.061846      -0.032084      -0.002264       0.034349             10.850268      12.248843       3.843332      -3.136270       9.324374      -2.553723      10.977586          -0.000033
          165              O       2.991006       1.587914       4.861334      -0.714978      26.789381 0.48541607E+03  0.11445795E+05                                 7.147548                            6.868931      -0.133373       2.015497                    0.996964      27.867932      74.036319       0.712654       0.364498      -1.127642       0.078476       0.030046      -0.001883       0.084053      -0.040575       0.006852      -0.016690      -0.090307      -0.116931      -0.041904      -0.040960       0.082864              7.256592       6.986303       0.200941      -0.043407       9.300432      -0.927373       5.483041          -0.000019
          166              O       2.535429       4.044104       5.366407      -0.798845      49.542135 0.77731218E+03  0.20446641E+05                                10.800518                            8.666791      -0.044094       2.003680                    0.993743      30.849488      84.234956       0.642580       0.362370      -1.138761      -0.011707       0.057539       0.025150       0.063877      -0.008789      -0.007126       0.001009      -0.049314       0.027743      -0.031942       0.009977       0.021965             12.813377      12.377615       7.825818       1.876320      17.420704       2.148402       8.641812          -0.000030
          167              O       5.310789       9.284286       0.342537      -0.811692      41.298931 0.69516643E+03  0.17697847E+05                                 9.348132                            8.030029       0.584776       2.191507                    0.998793      30.604667      80.942938       0.691668       0.347838      -1.155965      -0.052229      -0.049486      -0.002077       0.071979       0.059536       0.004445       0.007785       0.018698      -0.075272      -0.048129      -0.025405       0.073534             10.339087      11.260241       5.986206       2.140705      11.522160       1.976759       8.234861          -0.000018
          168              O       4.528824       3.465882      13.393854      -0.860168      45.433960 0.76108508E+03  0.19846758E+05                                10.022044                            8.412504       0.398130       2.111001                    0.998557      31.936182      85.863652       0.673599       0.348697      -1.153687       0.028658      -0.031330      -0.028644       0.051219       0.019528      -0.033845      -0.027976       0.037554       0.247570      -0.069649      -0.029452       0.099101             11.455711       9.380387       1.747506      -5.459622       7.475408      -2.209505      17.511337          -0.000021
          169              O       6.964909       9.428784       2.290294      -0.828667      48.620050 0.83110570E+03  0.22221057E+05                                10.584300                            8.948762      -0.027126       2.002003                    0.995421      31.606007      86.887332       0.634011       0.361327      -1.140062       0.042833      -0.041615       0.000026       0.059720      -0.002105       0.010706       0.002550       0.009441      -0.023999      -0.014003       0.000017       0.013986             11.956551       6.977248       0.330484       1.130974      10.392073      -4.237296      18.500333          -0.000034
          170              O       6.535194       3.782830       5.178348      -0.635537      36.967982 0.60345560E+03  0.14921478E+05                                 8.768179                            7.613875       0.379875       2.155563                    0.995823      28.801787      76.609699       0.687610       0.360245      -1.138790      -0.010141      -0.015927      -0.013754       0.023360       0.028452       0.051705       0.017213      -0.098772       0.175424      -0.099913       0.013961       0.085951              9.457846       8.744413      -0.715247       2.950711       5.971380      -0.305973      13.657744          -0.000017
          171              O       4.997533       3.770927       3.590590      -0.558131      33.658864 0.51664664E+03  0.12270052E+05                                 8.211132                            7.009446       0.690197       2.280055                    0.995026      27.311645      70.848314       0.723183       0.356619      -1.143385      -0.001143      -0.034321      -0.005347       0.034754      -0.009827       0.043869      -0.028217       0.007035      -0.301330      -0.115860       0.039802       0.076058              9.041331      14.385793       1.032877       1.880848       5.693130      -0.161416       7.045070          -0.000022
          172              O       6.308478       6.441606       4.110440      -0.660400      42.692615 0.78851178E+03  0.20882752E+05                                 9.754295                            8.818288      -0.166132       1.970949                    0.992835      30.221995      83.679035       0.625367       0.369821      -1.129335       0.035352      -0.004702      -0.043204       0.056021      -0.036468      -0.002101      -0.033094       0.105439       0.069260      -0.085266       0.030145       0.055122             10.353771      13.172370      -1.076663      -2.742707       8.969564       0.941848       8.919380          -0.000019
          173              O       8.313425       7.310855       3.839097      -0.569978      32.657825 0.53530700E+03  0.12855627E+05                                 8.046225                            7.166138       0.492068       2.205062                    0.996625      27.829119      73.133777       0.708952       0.359748      -1.138306      -0.014746       0.005140      -0.027016       0.031204       0.065384       0.062778      -0.038085      -0.073056       0.107602      -0.126109       0.056884       0.069225              8.497405       7.719230       2.496780       1.066585      11.050451       1.649977       6.722535          -0.000024
          174              O      -5.814881       8.106092       6.756703      -0.845476      52.543989 0.10159595E+04  0.28592405E+05                                11.218007                            9.949908      -0.420128       1.866649                    0.995518      32.917911      93.165926       0.595578       0.365421      -1.135651       0.012265       0.038158      -0.027226       0.048453       0.010949      -0.004062      -0.015872      -0.001879      -0.139064      -0.049804       0.013052       0.036752             12.548065       8.423624      -0.234691       0.427805      18.727737      -3.136144      10.492832          -0.000034
          175              O       6.474416       5.786974       7.214762      -0.816411      46.624384 0.93926994E+03  0.25885595E+05                                10.281741                            9.566718      -0.287409       1.919209                    0.995283      31.959674      89.117471       0.608235       0.365399      -1.137199      -0.048738      -0.035260       0.020679       0.063610       0.008825      -0.024121       0.009264      -0.048615      -0.060366      -0.043582       0.007108       0.036473             10.904985      12.921399       2.691188       1.253996      11.275651       1.274185       8.517905          -0.000024
          176              O      -5.526236       7.073496       8.973116      -0.812100      40.515993 0.75716158E+03  0.19733929E+05                                 9.283479                            8.474064       0.201893       2.077132                    0.996941      30.969895      83.450255       0.660777       0.355653      -1.147133       0.007101       0.017025       0.086191       0.088143       0.029635      -0.013339       0.017025       0.029157       0.202398      -0.070122      -0.000778       0.070900              9.826412       6.317965       0.254028      -0.648109       8.417066       0.987681      14.744204          -0.000028
          177              O       3.081000       6.672872       4.176260      -0.859219      44.014155 0.86210611E+03  0.23253357E+05                                 9.780044                            9.073648       0.028300       2.002822                    0.997127      32.350224      89.217674       0.634084       0.358125      -1.143023      -0.035057      -0.036611       0.007890       0.051299       0.014222      -0.008418       0.006170      -0.051590      -0.021680      -0.030008      -0.003445       0.033454             10.158980       7.157108      -0.515755       0.415166      13.175269      -2.881438      10.144562          -0.000029
          178              O       1.921109       8.920439       4.187007      -0.843202      41.192892 0.69448852E+03  0.17695202E+05                                 9.303800                            7.999562       0.522330       2.157389                    0.998962      31.288133      83.074631       0.695692       0.345540      -1.156643      -0.003159       0.029362       0.037882       0.048033      -0.026206      -0.029899       0.032914       0.014980       0.180511      -0.058157      -0.024762       0.082919             10.256500      11.339018      -3.669214      -4.548376       8.095849       3.239861      11.334633          -0.000026
          179              O       4.335228       8.783171       3.436113      -0.836208      45.241976 0.86832087E+03  0.23497749E+05                                10.066026                            9.179061      -0.189518       1.946696                    0.995665      32.015288      88.866088       0.622032       0.363871      -1.136804       0.015310       0.043630      -0.038432       0.060125       0.008690      -0.020578      -0.010856      -0.006598       0.047942      -0.022782      -0.009344       0.032127             10.640102      13.649484       4.174429       0.414128       9.136289       0.413012       9.134532          -0.000029
          180              O       4.684092       7.985553       6.160286      -0.874803      51.943922 0.10875538E+04  0.31187041E+05                                11.112160                           10.308248      -0.494942       1.827920                    0.997098      33.974718      97.616508       0.582951       0.366396      -1.132922       0.007750       0.026836      -0.042906       0.051197      -0.019981       0.015330       0.005663       0.019963       0.062790      -0.035836       0.006457       0.029379             11.800905      10.763184       0.641802      -3.110799       9.775699       0.016256      14.863831          -0.000035
          181              O       3.309308       6.640935       7.654015      -0.838302      46.597693 0.84399637E+03  0.22565456E+05                                10.165885                            8.925077       0.044245       2.026896                    0.995630      31.334342      85.060963       0.647274       0.353928      -1.150406      -0.037250      -0.046291       0.035406       0.069167       0.032540       0.014393      -0.006915      -0.010943      -0.069546      -0.037878      -0.006960       0.044838             11.125495       9.171474       2.988029      -0.642976      16.360799      -2.002444       7.844211          -0.000025
          182              O       4.929832       8.356008       8.657445      -0.795647      43.957474 0.78729743E+03  0.20752095E+05                                 9.886706                            8.713742       0.031717       2.028878                    0.993240      30.749752      83.740637       0.642512       0.361661      -1.140603       0.014054      -0.012700       0.064480       0.067205      -0.010956       0.005256       0.001212      -0.027536       0.048887      -0.026416       0.009402       0.017014             10.856587      11.578793       1.903800       4.648988       9.030803       1.161529      11.960165          -0.000037
          183              O       4.394946       3.801803       7.668791      -0.826916      44.112593 0.79676738E+03  0.21077092E+05                                 9.879907                            8.742696      -0.019392       2.003945                    0.996245      31.443809      85.950837       0.643630       0.359741      -1.141443       0.081896      -0.009507      -0.045089       0.093970       0.020291      -0.007214       0.012590       0.025784      -0.061846      -0.032085      -0.002264       0.034349             10.850283      12.248864       3.843340      -3.136274       9.324386      -2.553727      10.977601          -0.000034
          184              O       2.146604       4.494353       8.571475      -0.714978      26.789428 0.48541718E+03  0.11445828E+05                                 7.147557                            6.868940      -0.133378       2.015495                    0.996964      27.867960      74.036427       0.712654       0.364498      -1.127642      -0.078476      -0.030045       0.001883       0.084052      -0.040575       0.006852      -0.016690      -0.090306      -0.116931      -0.041904      -0.040960       0.082864              7.256601       6.986310       0.200937      -0.043406       9.300444      -0.927374       5.483049          -0.000019
          185              O       2.602181       2.038163       8.066402      -0.798845      49.542220 0.77731322E+03  0.20446676E+05                                10.800533                            8.666797      -0.044094       2.003680                    0.993743      30.849505      84.235023       0.642580       0.362370      -1.138761       0.011707      -0.057538      -0.025149       0.063876      -0.008789      -0.007126       0.001009      -0.049314       0.027743      -0.031942       0.009977       0.021965             12.813402      12.377640       7.825843       1.876327      17.420744       2.148410       8.641823          -0.000028
          186              O      -0.173179      -3.202019      13.090272      -0.811699      41.299406 0.69517602E+03  0.17698155E+05                                 9.348206                            8.030088       0.584775       2.191504                    0.998793      30.604836      80.943570       0.691665       0.347838      -1.155964       0.052225       0.049486       0.002069       0.071976       0.059537       0.004441       0.007787       0.018698      -0.075271      -0.048131      -0.025403       0.073534             10.339170      11.260344       5.986274       2.140701      11.522263       1.976759       8.234902          -0.000019
          187              O       0.608786       2.616385       0.038955      -0.860175      45.434331 0.76109402E+03  0.19847048E+05                                10.022087                            8.412543       0.398115       2.110992                    0.998557      31.936404      85.864353       0.673598       0.348696      -1.153688      -0.028654       0.031333       0.028639       0.051215       0.019529      -0.033843      -0.027975       0.037556       0.247573      -0.069650      -0.029450       0.099101             11.455750       9.380442       1.747523      -5.459649       7.475441      -2.209522      17.511368          -0.000021
          188              O      -1.827299      -3.346517      11.142515      -0.828690      48.621419 0.83114604E+03  0.22222403E+05                                10.584504                            8.948986      -0.027211       2.001973                    0.995418      31.606655      86.889602       0.634002       0.361328      -1.140062      -0.042839       0.041626      -0.000026       0.059732      -0.002092       0.010726       0.002531       0.009435      -0.024061      -0.014021       0.000018       0.014003             11.956739       6.977430       0.330509       1.131029      10.392415      -4.237391      18.500371          -0.000032

******************************************************
Auxiliary information for the entire system
The total spin magnetic moment of the unit cell is   -0.001591
The total net atomic charge of the unit cell is   -0.000001
Accuracy of reproducing the electrostatic potential in the unit cell:
  The inner radius (bohr) =    5.0000
  The outer radius (bohr) =   12.0000
  Valid grid points have density less than (e/(bohr^3)) =    0.0001
  The number of valid grid points were=        21433
  The rms potential error without charges in kcal/mol is=      5.84363
  The rms potential error with partial charges in kcal/mol is=      1.10482
  The RRMSE value at monopole order=      0.18906
  The rms potential error with partial charges and cloud penetration in kcal/mol is=      1.09947
  The RRMSE value at monopole order with cloud penetration is=      0.18815
  The rms potential error with partial charges and atomic dipoles in kcal/mol is=      0.60265
  The RRMSE value at dipole order=      0.10313
  The rms potential error with partial charges, atomic dipoles and cloud penetration in kcal/mol is=      0.60177
  The RRMSE value at dipole order with cloud penetration=      0.10298

******************************************************
The electron densities and ab initio electrostatic potential were computed in VASP using the PBE functional and
projector augmented wave method. See the main text of the journal article for a description of computational details.
The atomic charges, dipoles, and quadrupoles were computed with the DDEC6 method as described in
(a) T. A. Manz and N. Gabaldon Limas, RSC Adv. 6 (2016) 47771-47801 DOI: 10.1039/c6ra04656h
(b) N. Gabaldon Limas and T. A. Manz, RSC Adv. 8 (2018) 2678-2707 DOI: 10.1039/c7ra11829e.
For each atom in the material, the electron cloud parameters were fit to the spherically averaged atom-in-material
electron density using radial positions for which this density was between 10^-4 and 10^-2 electrons per cubic bohr.
The polarizabilities, dispersion coefficients, and quantum Drude oscillator (QDO) parameters were fit using the MCLF method.
The magnetic structure of the system was optimized in VASP from the default ferromagnetic initial guess using spin polarization.
The atomic spin moments (ASMs) were computed on this optimized magnetic structure using the DDEC6 partition as inputs
to the method of T. A. Manz and D. S. Sholl, J. Chem. Theory Comput. 7 (2011) 4146-4164 DOI: 10.1021/ct200539n.
The RMSE and RRMSE were computed using a uniform grid with Ewald summation.
