# Supplementary material for: A collection of forcefield precursors for metal–organic frameworks
Source: RSC Adv. 2019 Nov 13;9(63):36492–507. doi: 10.1039/c9ra07327b (PMC9075174; doi:10.1039/c9ra07327b)
Supplement: RA-009-C9RA07327B-s4200 [file RA-009-C9RA07327B-s4200.xyz]

  188
jmolscript: load "" {1 1 1} spacegroup "x,y,z" unitcell [{     13.171000     0.000000     0.000000 }, {     -5.067238    12.584203     0.000000 }, {     -3.069330    -6.430721    13.366477 }]
Nd    -3.687946     2.210964    12.415185     2.205905
Nd    -1.862965     5.815882    11.330629     2.209482
Nd     8.722378     3.942518     0.951292     2.205904
Nd     6.897397     0.337600     2.035848     2.209482
P     -1.911728     6.576565     1.729355     1.384611
P      6.771981    -0.542919     5.706684     1.319696
P     -1.109577    11.201420     0.809875     1.342828
P      2.408783    10.022388     0.763092     1.307932
P     -5.189351     4.798177    10.258771     1.371886
P      6.946160    -0.423083    11.637122     1.384611
P     -1.737549     6.696401     7.659793     1.319696
P      6.144009    -5.047938    12.556602     1.342828
P      2.625649    -3.868906    12.603385     1.307932
P     10.223783     1.355305     3.107706     1.371886
H     -0.533374     7.136142     5.009756     0.267777
H      1.554136     9.784294     3.633008     0.275755
H     -6.464486     5.795854    12.600578     0.274991
H     -0.220851     1.146101    12.893304     0.269772
H      1.134025     3.040775     8.513109     0.124993
H     -3.998907     4.698311     7.584139     0.280892
H      1.723679     1.293653     7.098936     0.114602
H     -2.710993     8.415868     1.559868     0.439417
H      0.669636    -0.718462     7.271363     0.105537
H     -1.002381    -1.051858     8.840588     0.123641
H     -0.954798     5.409676     3.484641     0.171606
H     -2.205069     6.194696     3.992567     0.185089
H     -0.787079     8.915054     2.933942     0.132764
H     -1.850066     8.802459     4.083459     0.138339
H     -0.277896     9.478876     5.659366     0.106573
H      4.712584    -2.023915     4.525889     0.152946
H      2.710778     7.968508     4.289302     0.115619
H      1.717302     7.759802     5.484266     0.123351
H      1.214393     6.233353     3.784050     0.125361
H      1.017921     7.411785     2.760178     0.127150
H      7.343268    -2.737953     6.274224     0.138384
H      8.215675    -2.265455     5.064558     0.168642
H      3.170488     0.785198     0.612185     0.163765
H      2.472589     0.079332     1.815168     0.159713
H     -4.108826    10.546847     0.604165     0.147534
H     -4.699644    11.617628     1.587937     0.127784
H      0.597672     1.446605     1.026545     0.125343
H     -1.717043    -4.573486    13.081771     0.125348
H      1.068345     3.145116    12.588548     0.162011
H      4.656444     9.312176     0.680354     0.156215
H      3.060208     7.370758     1.801801     0.132426
H      4.591674     7.090308     1.602641     0.121475
H      2.502446     0.762211    12.718203     0.137302
H      1.589342     1.095274    11.484477     0.131100
H      7.090128     5.374780     8.184294     0.154503
H      6.718205     3.892000     8.522466     0.145362
H      7.275318     3.184872     6.267541     0.116342
H      7.611328     4.674193     5.905310     0.122923
H     -3.630434     2.916568     8.962223     0.129598
H      8.465310     2.101235     8.161571     0.127803
H      5.567806    -0.982660     8.356721     0.267777
H      3.480296    -3.630812     9.733469     0.275755
H     11.498918     0.357628     0.765899     0.274991
H      5.255283     5.007381     0.473173     0.269772
H      3.900407     3.112707     4.853368     0.124994
H      9.033339     1.455171     5.782338     0.280892
H      3.310753     4.859829     6.267541     0.114602
H      7.745425    -2.262386    11.806609     0.439417
H      4.364796     6.871944     6.095114     0.105540
H      6.036813     7.205340     4.525889     0.123648
H      5.989230     0.743806     9.881836     0.171606
H      7.239501    -0.041214     9.373910     0.185089
H      5.821511    -2.761572    10.432535     0.132764
H      6.884498    -2.648977     9.283018     0.138341
H      5.312328    -3.325394     7.707111     0.106572
H      0.321848     8.177397     8.840588     0.152946
H      2.323654    -1.815026     9.077175     0.115620
H      3.317130    -1.606320     7.882211     0.123351
H      3.820039    -0.079871     9.582427     0.125360
H      4.016511    -1.258303    10.606299     0.127150
H     -2.308836     8.891435     7.092253     0.138385
H     -3.181243     8.418937     8.301919     0.168646
H      1.863944     5.368284    12.754292     0.163765
H      2.561843     6.074150    11.551309     0.159713
H      9.143258    -4.393365    12.762312     0.147535
H      9.734076    -5.464146    11.778540     0.127785
H      4.436760     4.706877    12.339932     0.125343
H      6.751475    10.726968     0.284706     0.125352
H      3.966087     3.008366     0.777929     0.162011
H      0.377988    -3.158694    12.686123     0.156218
H      1.974224    -1.217276    11.564676     0.132426
H      0.442758    -0.936826    11.763836     0.121476
H      2.531986     5.391271     0.648274     0.137302
H      3.445090     5.058208     1.882000     0.131100
H     -2.055696     0.778702     5.182183     0.154506
H     -1.683773     2.261482     4.844011     0.145362
H     -2.240886     2.968610     7.098936     0.116342
H     -2.576896     1.479289     7.461167     0.122923
H      8.664866     3.236914     4.404254     0.129598
H     -3.430878     4.052247     5.204906     0.127804
C     -2.037557     0.644207    10.627686     0.564753
C     -0.746477     3.239380    10.355010     0.586214
C     -0.951510     0.813164     9.625200    -0.025599
C     -0.321022     2.053202     9.516932    -0.066480
C      0.694467     2.223395     8.577268    -0.107095
C      1.053256     1.173824     7.732507    -0.107940
C      0.424593    -0.022141     7.838102    -0.087717
C     -0.580662    -0.225696     8.779102    -0.143765
C     -1.402341     6.270740     3.455234    -0.407325
C     -0.908955     8.697068     3.870932    -0.110812
C     -0.090466     9.647140     4.723713    -0.105045
C      1.783412     8.055028     4.561979    -0.117419
C      0.924532     7.154844     3.691821    -0.103115
C      7.312550    -2.282342     5.418770    -0.409625
C      2.724171    -0.031828     0.884861    -0.390303
C     -4.526258    11.420307     0.653621    -0.099752
C      0.769715     1.188098     0.106932    -0.095986
C      3.908005     9.178114     0.077526    -0.398058
C      3.714302     6.982467     1.201646    -0.102149
C      1.615081     0.649675    12.345278    -0.105768
C      7.440895     4.538744     8.530486    -0.397958
C      7.987362     3.842743     6.234125    -0.099057
C     -4.020092     2.782844     8.084045    -0.101482
C      7.071989     5.509275     2.738791     0.564753
C      5.780909     2.914102     3.011467     0.586214
C      5.985942     5.340318     3.741277    -0.025598
C      5.355454     4.100280     3.849545    -0.066479
C      4.339965     3.930087     4.789209    -0.107095
C      3.981176     4.979658     5.633970    -0.107939
C      4.609839     6.175623     5.528375    -0.087717
C      5.615094     6.379178     4.587375    -0.143767
C      6.436773    -0.117258     9.911243    -0.407325
C      5.943387    -2.543586     9.495545    -0.110813
C      5.124898    -3.493658     8.642764    -0.105044
C      3.251020    -1.901546     8.804498    -0.117419
C      4.109900    -1.001362     9.674656    -0.103115
C     -2.278118     8.435824     7.947707    -0.409626
C      2.310261     6.185310    12.481616    -0.390303
C      9.560690    -5.266825    12.712856    -0.099754
C      4.264717     4.965384    13.259545    -0.095988
C      1.126427    -3.024632    13.288951    -0.398059
C      1.320130    -0.828985    12.164831    -0.102149
C      3.419351     5.503807     1.021199    -0.105767
C     -2.406463     1.614738     4.835991    -0.397959
C     -2.952930     2.310739     7.132352    -0.099057
C      9.054524     3.370638     5.282432    -0.101482
N     -0.499216     7.282625     4.111528     0.040328
N      1.382018     9.497394     4.480443     0.047643
N     -3.601099    12.446065     0.093565     0.042632
N      0.605134     1.262496    13.258209     0.043745
N     -4.645212     4.058002     7.622902     0.036324
N      5.533648    -1.129143     9.254949     0.040328
N      3.652414    -3.343912     8.886034     0.047644
N      8.635531    -6.292583    13.272912     0.042633
N      4.429298     4.890986     0.108268     0.043746
N      9.679644     2.095480     5.743575     0.036324
O     -3.229286     0.639894    10.254761    -0.569319
O     -1.737755     0.622589    11.862748    -0.668248
O     -1.932222     3.277370    10.817490    -0.718499
O      0.055006     4.176892    10.538130    -0.585554
O     -0.725147     7.063234     0.936990    -0.861578
O     -2.518749     5.273765     1.300558    -0.842407
O     -3.018119     7.706424     1.833881    -0.712752
O      5.586088    -0.614821     6.681902    -0.857526
O      6.360735    -0.018120     4.356135    -0.867864
O      7.981378     0.120513     6.338383    -0.813511
O     -3.526765     4.766344    12.794392    -0.943859
O     -1.821167     9.848257     0.923624    -0.867680
O     -0.184616    11.557339     1.940812    -0.830278
O     -5.076582     3.415242    10.870956    -0.902074
O     -6.310880     5.624945    10.878976    -0.847013
O     -3.897151     5.555273    10.134463    -0.880800
O      2.320353    11.357581     0.028070    -0.913854
O      2.637781    10.339188     2.244231    -0.835991
O      1.297363     9.040928     0.503916    -0.852486
O      8.263718     5.513588     3.111716    -0.569319
O      6.772187     5.530893     1.503729    -0.668248
O      6.966654     2.876112     2.548987    -0.718499
O      4.979426     1.976590     2.828347    -0.585554
O      5.759579    -0.909752    12.429487    -0.861578
O      7.553181     0.879717    12.065919    -0.842407
O      8.052551    -1.552942    11.532596    -0.712751
O     -0.551656     6.768303     6.684575    -0.857526
O     -1.326303     6.171602     9.010342    -0.867864
O     -2.946946     6.032969     7.028094    -0.813511
O      8.561197     1.387138     0.572085    -0.943859
O      6.855599    -3.694775    12.442853    -0.867680
O      5.219048    -5.403857    11.425665    -0.830278
O     10.111014     2.738240     2.495521    -0.902074
O     11.345312     0.528537     2.487501    -0.847013
O      8.931583     0.598209     3.232014    -0.880800
O      5.783409     1.226622    -0.028070    -0.913854
O      2.396651    -4.185706    11.122246    -0.835991
O      3.737069    -2.887446    12.862561    -0.852486

The following XYZ coordinates are in angstroms. Other properties are in atomic units.
The sperically averaged electron density of each atom fit to a function of the form exp(a - br)
eigen_1, eigen_2 and eigen_3 are the three eigenvalues of traceless quadrupole moment tensor
  atom number  atomic symbol              X              Y              Z     net charge C6 coefficient C8 coefficient C10 coefficient fluctuating dipole atomic polarizability isotropic forcefield polarizability              a              b squared Pearson coefficient          <r^3>          <r^4>         wp_QDO          m_QDO          q_QDO       dipole_x       dipole_y       dipole_z         dipole            Qxy            Qxz            Qyz     Q(x^2-y^2)  Q(3z^2 - R^2)        eigen_1        eigen_2        eigen_3 static polarizability      alpha(xx)      alpha(xy)      alpha(xz)      alpha(yy)      alpha(yz)      alpha(zz) atomic spin moment
            1             Nd      -3.687946       2.210964      12.415185       2.205905     153.598513 0.41082432E+04  0.14929218E+06                                17.955171                           16.605782       2.543690       2.484312                    0.999627      81.449097     192.888940       0.669625       0.251706      -1.369014      -0.044916       0.006587       0.020288       0.049723       0.010434       0.021316      -0.046065       0.065092      -0.013161      -0.069580       0.023480       0.046100             19.595497      19.525346       3.825587      -0.503066      21.128071       0.063834      18.133073           0.000044
            2             Nd      -1.862965       5.815882      11.330629       2.209482     159.038880 0.41975030E+04  0.15334045E+06                                18.399015                           16.765029       2.575393       2.494639                    0.999650      81.459903     193.351524       0.667716       0.251101      -1.369992      -0.030090      -0.000803      -0.019352       0.035784       0.010837      -0.018471      -0.015217       0.058131       0.099451      -0.049402       0.001706       0.047696             20.395047      16.830084       2.870428       1.288775      22.685384       1.283835      21.669672           0.000062
            3             Nd       8.722378       3.942518       0.951292       2.205904     153.598664 0.41082484E+04  0.14929241E+06                                17.955184                           16.605794       2.543690       2.484312                    0.999627      81.449121     192.889041       0.669624       0.251706      -1.369014       0.044916      -0.006587      -0.020288       0.049723       0.010434       0.021316      -0.046065       0.065092      -0.013163      -0.069580       0.023480       0.046100             19.595511      19.525360       3.825590      -0.503067      21.128088       0.063834      18.133086           0.000028
            4             Nd       6.897397       0.337600       2.035848       2.209482     159.039014 0.41975075E+04  0.15334066E+06                                18.399027                           16.765040       2.575393       2.494639                    0.999650      81.459919     193.351603       0.667715       0.251101      -1.369992       0.030090       0.000803       0.019352       0.035785       0.010837      -0.018470      -0.015217       0.058131       0.099453      -0.049402       0.001707       0.047695             20.395061      16.830094       2.870431       1.288776      22.685401       1.283836      21.669687           0.000060
            5              P      -1.911728       6.576565       1.729355       1.384611      66.106853 0.11771731E+04  0.35022638E+05                                13.335828                           10.985640       0.212275       1.874085                    0.999497      47.214412     146.071774       0.535496       0.384452      -1.100498      -0.061479      -0.018122      -0.077440       0.100524      -0.055173      -0.035322      -0.008759       0.061381      -0.071709      -0.067750      -0.014045       0.081795             15.239982      14.783353       5.909083       0.887448      16.951685       0.176555      13.984909          -0.000021
            6              P       6.771981      -0.542919       5.706684       1.319696      73.461139 0.12886026E+04  0.39133832E+05                                13.868516                           11.160953       0.321956       1.879970                    0.999545      49.568454     153.899262       0.556363       0.362506      -1.119092      -0.028208       0.094001      -0.012652       0.098954      -0.030309      -0.007768      -0.008915       0.009562      -0.086077      -0.035856      -0.009174       0.045030             15.862755      12.414615       3.868747      -0.509679      15.505888      -0.266334      19.667761          -0.000030
            7              P      -1.109577      11.201420       0.809875       1.342828      59.960244 0.10660735E+04  0.31126750E+05                                12.843191                           10.737648       0.295395       1.883657                    0.999646      48.978906     153.079598       0.517246       0.405567      -1.079401       0.051538      -0.033178       0.011624       0.062386       0.011578      -0.011861      -0.051274      -0.007946       0.079776      -0.045947      -0.020229       0.066177             14.367223      14.877707       0.175614       0.912482      15.130995       0.839126      13.092966          -0.000011
            8              P       2.408783      10.022388       0.763092       1.307932      58.680413 0.10772903E+04  0.31578172E+05                                12.892533                           10.983150       0.324415       1.882563                    0.999749      50.149849     157.723911       0.497622       0.419906      -1.068659      -0.058231       0.040784       0.002282       0.071129       0.018509      -0.014687      -0.027265       0.074622       0.004645      -0.053139       0.002532       0.050607             14.413969      11.790225      -0.802794      -0.194306      18.447129       1.205931      13.004554          -0.000026
            9              P      -5.189351       4.798177      10.258771       1.371886      65.696116 0.12064084E+04  0.36198648E+05                                13.079243                           10.930448       0.170998       1.847618                    0.999649      48.804071     152.807213       0.549661       0.371375      -1.107441       0.026871       0.016569       0.077364       0.083557       0.018357       0.001501      -0.008242      -0.037958       0.064427      -0.037488       0.011047       0.026441             14.450415      13.917042      -0.551789      -1.540101      12.945816       1.551603      16.488385          -0.000031
           10              P       6.946160      -0.423083      11.637122       1.384611      66.106865 0.11771733E+04  0.35022646E+05                                13.335829                           10.985640       0.212275       1.874085                    0.999497      47.214418     146.071794       0.535496       0.384452      -1.100498       0.061479       0.018122       0.077440       0.100524      -0.055173      -0.035322      -0.008759       0.061381      -0.071709      -0.067750      -0.014045       0.081795             15.239983      14.783354       5.909083       0.887448      16.951686       0.176554      13.984910          -0.000021
           11              P      -1.737549       6.696401       7.659793       1.319696      73.461138 0.12886025E+04  0.39133827E+05                                13.868516                           11.160953       0.321955       1.879969                    0.999545      49.568454     153.899266       0.556363       0.362506      -1.119092       0.028208      -0.094001       0.012652       0.098954      -0.030309      -0.007768      -0.008915       0.009562      -0.086077      -0.035856      -0.009174       0.045030             15.862756      12.414615       3.868748      -0.509679      15.505891      -0.266334      19.667761          -0.000030
           12              P       6.144009      -5.047938      12.556602       1.342828      59.960250 0.10660736E+04  0.31126755E+05                                12.843191                           10.737649       0.295395       1.883657                    0.999646      48.978907     153.079597       0.517246       0.405567      -1.079401      -0.051538       0.033178      -0.011624       0.062386       0.011578      -0.011861      -0.051274      -0.007946       0.079776      -0.045947      -0.020229       0.066176             14.367223      14.877707       0.175613       0.912481      15.130995       0.839126      13.092966          -0.000011
           13              P       2.625649      -3.868906      12.603385       1.307932      58.680408 0.10772901E+04  0.31578167E+05                                12.892533                           10.983150       0.324415       1.882562                    0.999749      50.149847     157.723910       0.497622       0.419906      -1.068659       0.058231      -0.040784      -0.002282       0.071129       0.018509      -0.014687      -0.027265       0.074623       0.004646      -0.053139       0.002532       0.050607             14.413970      11.790224      -0.802794      -0.194306      18.447129       1.205932      13.004555          -0.000026
           14              P      10.223783       1.355305       3.107706       1.371886      65.696127 0.12064085E+04  0.36198651E+05                                13.079238                           10.930444       0.170998       1.847618                    0.999649      48.804065     152.807144       0.549662       0.371375      -1.107441      -0.026871      -0.016569      -0.077367       0.083560       0.018357       0.001501      -0.008242      -0.037958       0.064430      -0.037489       0.011047       0.026441             14.450410      13.917036      -0.551789      -1.540101      12.945812       1.551603      16.488380          -0.000031
           15              H      -0.533374       7.136142       5.009756       0.267777       0.582509 0.36986307E+01  0.30971682E+02                                 1.310878                            1.243363      -1.125357       2.418590                    0.998251       3.079462       8.892739       0.466655       1.567423      -0.651461      -0.000259      -0.007246       0.024432       0.025485      -0.001701       0.003593       0.002109       0.004089      -0.032371      -0.011850       0.003390       0.008460              1.362969       1.098635       0.069473      -0.094063       1.117045      -0.111074       1.873227          -0.000003
           16              H       1.554136       9.784294       3.633008       0.275755       0.524727 0.33979870E+01  0.27893482E+02                                 1.232454                            1.202851      -1.135182       2.428303                    0.998554       2.955946       8.487339       0.467296       1.596737      -0.647611       0.003446       0.014169      -0.030697       0.033984       0.001788       0.008702       0.003359       0.001906      -0.007922      -0.009503      -0.000597       0.010100              1.254129       1.082069       0.058979      -0.150072       1.125501      -0.163468       1.554816          -0.000006
           17              H      -6.464486       5.795854      12.600578       0.274991       0.533313 0.34577946E+01  0.28458772E+02                                 1.236327                            1.204066      -1.084755       2.447569                    0.998754       2.968681       8.486512       0.473321       1.572291      -0.651250       0.011114      -0.007993      -0.023529       0.027222       0.000472       0.002101      -0.002865       0.000438      -0.034920      -0.012355       0.006005       0.006350              1.252842       1.145857      -0.060509      -0.182240       1.066392       0.168424       1.546278           0.000001
           18              H      -0.220851       1.146101      12.893304       0.269772       0.542463 0.36027861E+01  0.30051876E+02                                 1.262922                            1.240214      -1.137612       2.413005                    0.998158       3.088507       8.979513       0.458656       1.600981      -0.646291      -0.031200      -0.000254      -0.008534       0.032347       0.002853      -0.006696      -0.009238      -0.003611      -0.008924      -0.011179      -0.001792       0.012972              1.280554       1.505312      -0.039615       0.227709       1.123423       0.021000       1.212926          -0.000003
           19              H       1.134025       3.040775       8.513109       0.124993       1.070068 0.79364058E+01  0.77087555E+02                                 1.674177                            1.608683      -1.019370       2.406650                    0.998104       3.303802       8.943279       0.515700       1.222780      -0.723280       0.017078       0.037480      -0.005695       0.041579       0.008644      -0.010955      -0.000842      -0.005106      -0.027694      -0.016579       0.000561       0.016018              1.670994       1.576819       0.295595      -0.103437       1.993770      -0.063780       1.442392          -0.000023
           20              H      -3.998907       4.698311       7.584139       0.280892       0.524474 0.34022784E+01  0.27952195E+02                                 1.234935                            1.204846      -1.130362       2.430252                    0.998646       2.959077       8.514491       0.465946       1.600017      -0.646939       0.020131       0.022604       0.002776       0.030396      -0.007262       0.003394       0.001350       0.003373       0.007739      -0.009585       0.002553       0.007032              1.253941       1.307711       0.315470      -0.020135       1.380567       0.007074       1.073544          -0.000004
           21              H       1.723679       1.293653       7.098936       0.114602       1.025438 0.70365491E+01  0.65684933E+02                                 1.569836                            1.467770      -0.746377       2.523585                    0.999840       3.103777       7.981142       0.571495       1.148120      -0.741883       0.026239       0.004788      -0.027539       0.038338       0.007217      -0.015859       0.005762      -0.012600      -0.010003      -0.022622       0.010319       0.012303              1.612457       1.794476       0.032458      -0.484571       1.317260      -0.083036       1.725636          -0.000021
           22              H      -2.710993       8.415868       1.559868       0.439417       0.354964 0.19664725E+01  0.14118407E+02                                 0.951403                            0.916922      -1.352240       2.411185                    0.999585       2.243319       6.078483       0.532109       1.603274      -0.645165      -0.003519       0.014944      -0.006195       0.016555      -0.003590      -0.000676      -0.000695       0.001098      -0.010615      -0.003980      -0.001421       0.005402              0.969636       0.878350       0.099664      -0.009093       1.165625      -0.121824       0.864934          -0.000003
           23              H       0.669636      -0.718462       7.271363       0.105537       1.066658 0.74059586E+01  0.69647285E+02                                 1.577568                            1.479449      -0.719487       2.530351                    0.999844       3.114988       7.899519       0.587670       1.108281      -0.752503       0.008618      -0.026795      -0.025598       0.038046       0.005767      -0.014925       0.007622      -0.012206      -0.009905      -0.021832       0.009485       0.012348              1.616581       1.451244      -0.289794      -0.152566       1.790212       0.377684       1.608287          -0.000018
           24              H      -1.002381      -1.051858       8.840588       0.123641       1.006245 0.72889676E+01  0.68442998E+02                                 1.535630                            1.486489      -0.784497       2.513692                    0.999764       3.046328       7.781844       0.573792       1.136812      -0.745898      -0.021951      -0.033560      -0.000208       0.040102       0.008241      -0.013102       0.005283      -0.013705      -0.009306      -0.020569       0.008202       0.012367              1.527674       1.444935       0.216250      -0.012945       1.837995      -0.018112       1.300094          -0.000030
           25              H      -0.954798       5.409676       3.484641       0.171606       0.913259 0.70386909E+01  0.66821211E+02                                 1.565302                            1.561249      -0.733692       2.562778                    0.999912       3.115340       8.533537       0.496821       1.298624      -0.707421       0.005040      -0.029349       0.000066       0.029779      -0.000207       0.001487       0.006558      -0.009327      -0.032724      -0.012947       0.000947       0.011999              1.554084       1.480522      -0.096382      -0.007331       1.855239       0.039387       1.326491          -0.000028
           26              H      -2.205069       6.194696       3.992567       0.185089       0.862880 0.63974412E+01  0.60312606E+02                                 1.597742                            1.557664      -1.126011       2.388986                    0.996167       3.341723       9.640393       0.456806       1.422239      -0.679915      -0.027880      -0.006502       0.014564       0.032120       0.006103      -0.001335       0.008542       0.002910      -0.033594      -0.015643       0.002858       0.012785              1.620399       1.895914       0.228809      -0.264439       1.407851      -0.073955       1.557432          -0.000014
           27              H      -0.787079       8.915054       2.933942       0.132764       0.880958 0.65854957E+01  0.62909603E+02                                 1.637921                            1.591097      -1.339353       2.249221                    0.993106       3.815363      11.296781       0.444776       1.441570      -0.673609       0.007118       0.016645      -0.032836       0.037496      -0.002571      -0.006313      -0.003032      -0.004758       0.006723      -0.008988       0.002373       0.006615              1.671842       1.372125       0.029361       0.031582       1.446492      -0.200495       2.196910          -0.000004
           28              H      -1.850066       8.802459       4.083459       0.138339       0.964751 0.73753007E+01  0.70087466E+02                                 1.556909                            1.545871      -0.641926       2.590773                    0.999878       3.082722       8.159076       0.530454       1.215061      -0.726998      -0.036847       0.008451       0.006002       0.038277      -0.005555      -0.006953      -0.002724       0.003725      -0.048458      -0.018552       0.004020       0.014533              1.546645       1.898847      -0.015048      -0.097580       1.322940       0.029755       1.418149          -0.000022
           29              H      -0.277896       9.478876       5.659366       0.106573       0.994934 0.73370708E+01  0.71378040E+02                                 1.721808                            1.634726      -1.157324       2.318906                    0.994003       3.800858      11.035166       0.460963       1.365836      -0.688791      -0.010737      -0.002719       0.028728       0.030790      -0.003108      -0.003473      -0.002449       0.027286       0.020794      -0.017785       0.005335       0.012450              1.789390       1.405494       0.081789      -0.226678       1.434274      -0.095795       2.528402          -0.000010
           30              H       4.712584      -2.023915       4.525889       0.152946       1.039187 0.79949202E+01  0.78757120E+02                                 1.727945                            1.678267      -1.134175       2.363288                    0.996185       3.432498       9.739146       0.470643       1.321110      -0.700796      -0.016500       0.038431      -0.009492       0.042886      -0.011014       0.000780      -0.003813       0.006350      -0.049745      -0.017282      -0.002706       0.019987              1.748055       1.433116      -0.106827       0.066482       2.256974      -0.156088       1.554074          -0.000016
           31              H       2.710778       7.968508       4.289302       0.115619       1.040071 0.79528895E+01  0.78390470E+02                                 1.730569                            1.672666      -1.004797       2.395972                    0.996127       3.646654      10.415107       0.471024       1.319242      -0.699697       0.030088      -0.000594      -0.010292       0.031805       0.004016      -0.005789       0.003205       0.008226      -0.027305      -0.012264       0.001018       0.011246              1.757820       2.247054      -0.236135      -0.268324       1.504892       0.080954       1.521514          -0.000009
           32              H       1.717302       7.759802       5.484266       0.123351       1.044981 0.82580885E+01  0.82037373E+02                                 1.732658                            1.703806      -0.990637       2.412849                    0.996840       3.565837      10.170872       0.467716       1.318232      -0.700951      -0.006398      -0.015846       0.033412       0.037528      -0.002978       0.003909      -0.003933      -0.015780       0.028526      -0.013637       0.001322       0.012315              1.743949       1.523995      -0.013039      -0.098879       1.554271      -0.183436       2.153580          -0.000010
           33              H       1.214393       6.233353       3.784050       0.125361       0.987490 0.74895218E+01  0.71632415E+02                                 1.589562                            1.562497      -0.632278       2.581655                    0.999918       3.212189       8.601697       0.523884       1.222407      -0.724023       0.008018      -0.030208       0.003839       0.031489      -0.001601      -0.003777       0.001028      -0.009065      -0.021842      -0.009037       0.000403       0.008634              1.589796       1.507019      -0.244808      -0.018929       1.950706      -0.025805       1.311663          -0.000018
           34              H       1.017921       7.411785       2.760178       0.127150       0.880364 0.66447020E+01  0.63263671E+02                                 1.606538                            1.575104      -1.079926       2.367667                    0.995958       3.676478      10.671285       0.459465       1.400149      -0.682330       0.002007       0.012719      -0.035772       0.038019      -0.001452      -0.004867      -0.001818       0.000956       0.018373      -0.006335      -0.002064       0.008399              1.625592       1.461099       0.005296      -0.170632       1.350342      -0.129230       2.065335          -0.000008
           35              H       7.343268      -2.737953       6.274224       0.138384       1.058814 0.83118766E+01  0.82281652E+02                                 1.716679                            1.685349      -0.951283       2.432684                    0.997722       3.442890       9.639646       0.482826       1.281480      -0.709563       0.004077      -0.004943       0.027112       0.027859       0.010398       0.007529      -0.004749       0.006598       0.036145      -0.019161       0.003945       0.015216              1.727337       1.423465       0.056616      -0.070452       1.590069      -0.172848       2.168478          -0.000020
           36              H       8.215675      -2.265455       5.064558       0.168642       1.054151 0.83825788E+01  0.83315404E+02                                 1.738073                            1.716711      -1.028161       2.425218                    0.997039       3.306328       9.333567       0.467423       1.318403      -0.703207       0.031187       0.011718      -0.011526       0.035253       0.007699      -0.000415       0.000974       0.026045       0.007551      -0.016445       0.002573       0.013871              1.731046       2.014706       0.165937      -0.233825       1.579867       0.019916       1.598565          -0.000029
           37              H       3.170488       0.785198       0.612185       0.163765       0.821620 0.59657914E+01  0.55594389E+02                                 1.575844                            1.524471      -1.165703       2.356158                    0.994642       3.521810      10.296417       0.449927       1.460836      -0.671432       0.020116       0.020035      -0.008744       0.029707       0.009407       0.004822      -0.004822       0.002052       0.016879      -0.014572       0.006559       0.008012              1.614743       1.702393       0.376397      -0.062631       1.851735      -0.150682       1.290101          -0.000007
           38              H       2.472589       0.079332       1.815168       0.159713       1.014527 0.81430507E+01  0.80019465E+02                                 1.666603                            1.668415      -0.848568       2.497997                    0.999089       3.254477       9.012834       0.486234       1.281894      -0.711088       0.000727       0.002103       0.032268       0.032344       0.005277       0.002620      -0.000669       0.012219       0.043957      -0.015479       0.000404       0.015075              1.653591       1.596374      -0.000191      -0.028415       1.434470       0.013337       1.929930          -0.000014
           39              H      -4.108826      10.546847       0.604165       0.147534       0.874924 0.61569554E+01  0.56495254E+02                                 1.507572                            1.446086      -0.666335       2.579234                    0.999980       3.131937       8.418759       0.524091       1.273660      -0.711263       0.013081      -0.037591      -0.002205       0.039863       0.003923      -0.003846      -0.001188      -0.021144      -0.018917      -0.010956      -0.003642       0.014597              1.541092       1.571787      -0.391442       0.020682       1.871764      -0.004420       1.179725          -0.000007
           40              H      -4.699644      11.617628       1.587937       0.127784       1.076027 0.86290446E+01  0.85345831E+02                                 1.673374                            1.668423      -0.772888       2.517495                    0.999378       3.306849       8.950012       0.511924       1.209709      -0.727276      -0.010858       0.001144       0.034195       0.035896       0.007586      -0.000039      -0.003704      -0.002687       0.025118      -0.012167       0.002258       0.009909              1.656584       1.581268      -0.066186      -0.149900       1.438652       0.113188       1.949832          -0.000010
           41              H       0.597672       1.446605       1.026545       0.125343       1.059797 0.84957571E+01  0.83648701E+02                                 1.648992                            1.648860      -0.832272       2.486237                    0.998907       3.313293       8.928907       0.518385       1.200043      -0.729193      -0.012862       0.014401       0.030403       0.036016      -0.008717       0.002947       0.006228      -0.016238       0.010272      -0.015140       0.002446       0.012694              1.633272       1.565671      -0.058107      -0.143383       1.479551       0.213930       1.854594          -0.000011
           42              H      -1.717043      -4.573486      13.081771       0.125348       0.918372 0.65663248E+01  0.60476827E+02                                 1.482269                            1.434589      -0.627955       2.584519                    0.999932       3.083715       7.975976       0.565816       1.175341      -0.734719       0.015372       0.024006      -0.018632       0.034055      -0.002055      -0.006091      -0.006977      -0.005874      -0.023804      -0.013531       0.003845       0.009686              1.503709       1.666995       0.359868      -0.138438       1.611374      -0.171348       1.232759          -0.000014
           43              H       1.068345       3.145116      12.588548       0.162011       0.959001 0.75673549E+01  0.74420396E+02                                 1.703644                            1.684043      -1.319313       2.270714                    0.994930       3.663729      10.804018       0.443164       1.405379      -0.681770       0.001823       0.017940      -0.021738       0.028244       0.006446      -0.002111       0.001009      -0.017018      -0.002535      -0.010795      -0.000309       0.011104              1.708573       1.435211       0.071800      -0.039065       1.805019      -0.289046       1.885488          -0.000013
           44              H       4.656444       9.312176       0.680354       0.156215       0.951778 0.74275601E+01  0.71520971E+02                                 1.605420                            1.600049      -0.810377       2.510548                    0.999291       3.267474       9.036156       0.492116       1.292563      -0.707717       0.016871       0.011582       0.022923       0.030728       0.003363       0.014750       0.001041      -0.015210      -0.003701      -0.019277       0.006437       0.012840              1.596144       1.688787       0.151707       0.246052       1.549329       0.050929       1.550316          -0.000017
           45              H       3.060208       7.370758       1.801801       0.132426       0.873376 0.61737378E+01  0.57580794E+02                                 1.592355                            1.512576      -0.976223       2.426253                    0.996982       3.505461       9.997574       0.472562       1.389688      -0.685136      -0.023844       0.012599       0.021631       0.034571      -0.001577      -0.008120      -0.000265      -0.000173       0.014171      -0.008109      -0.001939       0.010048              1.647470       1.755026      -0.346683      -0.469256       1.508681       0.234349       1.678701          -0.000006
           46              H       4.591674       7.090308       1.602641       0.121475       1.035511 0.83584753E+01  0.83375945E+02                                 1.723897                            1.714943      -1.044243       2.381998                    0.996250       3.640253      10.441262       0.465360       1.319483      -0.700028       0.030932       0.004058       0.016704       0.035388       0.010467       0.007231      -0.000902       0.009125      -0.007197      -0.012675      -0.001866       0.014541              1.720241       2.042167      -0.105558       0.310055       1.503764      -0.052314       1.614793          -0.000010
           47              H       2.502446       0.762211      12.718203       0.137302       0.907819 0.69076634E+01  0.65000610E+02                                 1.527415                            1.520602      -0.683561       2.571400                    0.999820       3.155122       8.488972       0.518548       1.255252      -0.716411       0.039813      -0.001371       0.011274       0.041401       0.000037       0.001543       0.005920       0.018385      -0.018667      -0.012120      -0.000328       0.012448              1.521775       1.851975      -0.018823       0.176326       1.343285       0.009819       1.370065          -0.000018
           48              H       1.589342       1.095274      11.484477       0.131100       1.018798 0.78470953E+01  0.76811111E+02                                 1.690146                            1.651419      -0.920124       2.448030                    0.997871       3.455518       9.719524       0.480125       1.303278      -0.704370       0.003556       0.013632      -0.029164       0.032389      -0.003444      -0.008998      -0.001721      -0.005961       0.006936      -0.011555       0.002855       0.008700              1.694116       1.388541      -0.105948       0.048543       1.625811      -0.338333       2.067996          -0.000011
           49              H       7.090128       5.374780       8.184294       0.154503       1.102957 0.89029817E+01  0.89891537E+02                                 1.793852                            1.770762      -0.985101       2.432462                    0.997407       3.418914       9.749341       0.459311       1.320736      -0.702417      -0.006811       0.027995      -0.002883       0.028955      -0.003675      -0.009795      -0.004306      -0.008738      -0.028873      -0.016807       0.006239       0.010568              1.778673       1.614201      -0.287142       0.081292       2.028820      -0.140344       1.692999          -0.000022
           50              H       6.718205       3.892000       8.522466       0.145362       1.065335 0.86521572E+01  0.86485405E+02                                 1.730012                            1.726779      -0.862006       2.480503                    0.998877       3.394009       9.538826       0.474141       1.292350      -0.708298      -0.019551      -0.018664       0.007958       0.028177       0.003695      -0.012257       0.001256       0.000083      -0.032031      -0.017661       0.004704       0.012957              1.712289       1.849061       0.302187      -0.062424       1.727151      -0.003327       1.560656          -0.000027
           51              H       7.275318       3.184872       6.267541       0.116342       0.991407 0.80457186E+01  0.79379793E+02                                 1.668991                            1.679455      -0.911227       2.446158                    0.997222       3.553578      10.089080       0.472235       1.314629      -0.701687      -0.022383      -0.027369      -0.006869       0.036017       0.012632       0.001834       0.004004       0.002966       0.013749      -0.015174       0.002667       0.012508              1.655104       1.777392       0.296696       0.071615       1.698802       0.019981       1.489118          -0.000015
           52              H       7.611328       4.674193       5.905310       0.122923       1.012138 0.78029714E+01  0.76880891E+02                                 1.727583                            1.679790      -1.136011       2.341729                    0.994642       3.681017      10.661261       0.458423       1.356068      -0.691886      -0.006862       0.029499      -0.013522       0.033168      -0.003712       0.003402       0.001696      -0.016158       0.000121      -0.010239       0.001262       0.008976              1.743333       1.615633      -0.349367       0.247637       1.905423      -0.304359       1.708941          -0.000005
           53              H      -3.630434       2.916568       8.962223       0.129598       0.939407 0.68819047E+01  0.66709839E+02                                 1.728536                            1.640165      -1.477301       2.176833                    0.992246       4.003178      12.081959       0.431050       1.465877      -0.668374       0.015721       0.004054       0.031236       0.035203      -0.000184       0.005662       0.001774       0.000923      -0.003576      -0.006194       0.000315       0.005879              1.796019       1.572301      -0.012369       0.387622       1.424187       0.132778       2.391570          -0.000009
           54              H       8.465310       2.101235       8.161571       0.127803       0.887119 0.68320623E+01  0.65178241E+02                                 1.591792                            1.579996      -0.989238       2.419727                    0.996532       3.531727      10.097045       0.468559       1.370223      -0.689426      -0.020182      -0.028550       0.008030       0.035873       0.002081      -0.006832      -0.006700       0.000886      -0.026995      -0.013548       0.002396       0.011152              1.597158       1.639978       0.358812      -0.029882       1.723877      -0.044434       1.427620          -0.000012
           55              H       5.567806      -0.982660       8.356721       0.267777       0.582509 0.36986307E+01  0.30971682E+02                                 1.310878                            1.243363      -1.125357       2.418590                    0.998251       3.079462       8.892739       0.466655       1.567423      -0.651461       0.000259       0.007246      -0.024432       0.025485      -0.001700       0.003593       0.002109       0.004089      -0.032371      -0.011850       0.003390       0.008460              1.362969       1.098635       0.069473      -0.094063       1.117045      -0.111074       1.873227          -0.000003
           56              H       3.480296      -3.630812       9.733469       0.275755       0.524727 0.33979878E+01  0.27893489E+02                                 1.232454                            1.202851      -1.135182       2.428303                    0.998554       2.955946       8.487338       0.467296       1.596736      -0.647611      -0.003446      -0.014169       0.030697       0.033984       0.001788       0.008702       0.003359       0.001906      -0.007922      -0.009503      -0.000597       0.010100              1.254129       1.082069       0.058979      -0.150072       1.125501      -0.163468       1.554816          -0.000006
           57              H      11.498918       0.357628       0.765899       0.274991       0.533313 0.34577955E+01  0.28458780E+02                                 1.236327                            1.204066      -1.084755       2.447570                    0.998754       2.968681       8.486511       0.473322       1.572290      -0.651250      -0.011114       0.007993       0.023529       0.027222       0.000472       0.002101      -0.002865       0.000438      -0.034920      -0.012355       0.006005       0.006350              1.252842       1.145857      -0.060509      -0.182240       1.066392       0.168424       1.546278           0.000001
           58              H       5.255283       5.007381       0.473173       0.269772       0.542463 0.36027828E+01  0.30051844E+02                                 1.262921                            1.240214      -1.137612       2.413005                    0.998158       3.088506       8.979511       0.458655       1.600982      -0.646291       0.031200       0.000254       0.008534       0.032347       0.002853      -0.006696      -0.009238      -0.003611      -0.008924      -0.011179      -0.001792       0.012972              1.280553       1.505311      -0.039615       0.227709       1.123423       0.021000       1.212925          -0.000003
           59              H       3.900407       3.112707       4.853368       0.124994       1.070068 0.79364058E+01  0.77087550E+02                                 1.674176                            1.608682      -1.019370       2.406650                    0.998104       3.303802       8.943277       0.515701       1.222779      -0.723281      -0.017078      -0.037480       0.005695       0.041579       0.008644      -0.010955      -0.000842      -0.005106      -0.027694      -0.016579       0.000561       0.016018              1.670993       1.576819       0.295594      -0.103437       1.993769      -0.063780       1.442392          -0.000023
           60              H       9.033339       1.455171       5.782338       0.280892       0.524474 0.34022784E+01  0.27952195E+02                                 1.234935                            1.204846      -1.130362       2.430252                    0.998646       2.959077       8.514491       0.465946       1.600017      -0.646939      -0.020131      -0.022604      -0.002776       0.030396      -0.007262       0.003394       0.001350       0.003373       0.007739      -0.009585       0.002553       0.007032              1.253941       1.307711       0.315470      -0.020135       1.380567       0.007074       1.073544          -0.000004
           61              H       3.310753       4.859829       6.267541       0.114602       1.025438 0.70365527E+01  0.65684973E+02                                 1.569836                            1.467770      -0.746378       2.523585                    0.999840       3.103778       7.981144       0.571495       1.148120      -0.741883      -0.026239      -0.004788       0.027539       0.038338       0.007217      -0.015859       0.005762      -0.012600      -0.010003      -0.022622       0.010319       0.012303              1.612457       1.794476       0.032458      -0.484571       1.317260      -0.083036       1.725636          -0.000021
           62              H       7.745425      -2.262386      11.806609       0.439417       0.354964 0.19664725E+01  0.14118407E+02                                 0.951403                            0.916922      -1.352240       2.411185                    0.999585       2.243319       6.078483       0.532109       1.603274      -0.645165       0.003519      -0.014944       0.006195       0.016555      -0.003590      -0.000676      -0.000695       0.001098      -0.010615      -0.003980      -0.001421       0.005402              0.969636       0.878350       0.099664      -0.009093       1.165625      -0.121824       0.864934          -0.000003
           63              H       4.364796       6.871944       6.095114       0.105540       1.066657 0.74059438E+01  0.69647108E+02                                 1.577565                            1.479447      -0.719487       2.530351                    0.999844       3.114986       7.899511       0.587671       1.108280      -0.752503      -0.008618       0.026795       0.025598       0.038046       0.005767      -0.014925       0.007622      -0.012206      -0.009905      -0.021832       0.009485       0.012347              1.616578       1.451242      -0.289793      -0.152566       1.790209       0.377683       1.608284          -0.000018
           64              H       6.036813       7.205340       4.525889       0.123648       1.006238 0.72889005E+01  0.68442195E+02                                 1.535620                            1.486479      -0.784492       2.513694                    0.999764       3.046318       7.781803       0.573795       1.136808      -0.745899       0.021951       0.033559       0.000208       0.040101       0.008241      -0.013102       0.005283      -0.013705      -0.009306      -0.020569       0.008202       0.012367              1.527664       1.444926       0.216247      -0.012945       1.837980      -0.018112       1.300086          -0.000030
           65              H       5.989230       0.743806       9.881836       0.171606       0.913260 0.70386939E+01  0.66821239E+02                                 1.565302                            1.561248      -0.733692       2.562778                    0.999912       3.115341       8.533537       0.496822       1.298623      -0.707421      -0.005040       0.029349      -0.000066       0.029778      -0.000207       0.001487       0.006558      -0.009327      -0.032724      -0.012947       0.000947       0.011999              1.554083       1.480521      -0.096381      -0.007331       1.855238       0.039387       1.326490          -0.000028
           66              H       7.239501      -0.041214       9.373910       0.185089       0.862880 0.63974454E+01  0.60312651E+02                                 1.597742                            1.557664      -1.126012       2.388986                    0.996167       3.341724       9.640394       0.456806       1.422238      -0.679916       0.027880       0.006502      -0.014564       0.032120       0.006103      -0.001335       0.008542       0.002910      -0.033594      -0.015643       0.002858       0.012785              1.620399       1.895914       0.228809      -0.264439       1.407851      -0.073955       1.557432          -0.000014
           67              H       5.821511      -2.761572      10.432535       0.132764       0.880958 0.65854976E+01  0.62909622E+02                                 1.637921                            1.591096      -1.339354       2.249221                    0.993106       3.815363      11.296779       0.444777       1.441570      -0.673609      -0.007118      -0.016645       0.032836       0.037496      -0.002571      -0.006313      -0.003032      -0.004758       0.006723      -0.008988       0.002373       0.006615              1.671842       1.372125       0.029361       0.031582       1.446492      -0.200495       2.196910          -0.000004
           68              H       6.884498      -2.648977       9.283018       0.138341       0.964750 0.73752900E+01  0.70087338E+02                                 1.556907                            1.545870      -0.641926       2.590773                    0.999878       3.082720       8.159069       0.530454       1.215060      -0.726998       0.036847      -0.008451      -0.006002       0.038277      -0.005555      -0.006953      -0.002724       0.003725      -0.048458      -0.018552       0.004020       0.014533              1.546644       1.898845      -0.015048      -0.097580       1.322939       0.029755       1.418147          -0.000022
           69              H       5.312328      -3.325394       7.707111       0.106572       0.994935 0.73370798E+01  0.71378153E+02                                 1.721810                            1.634727      -1.157326       2.318905                    0.994003       3.800861      11.035179       0.460962       1.365836      -0.688791       0.010737       0.002719      -0.028729       0.030790      -0.003108      -0.003473      -0.002449       0.027286       0.020794      -0.017785       0.005335       0.012450              1.789391       1.405495       0.081790      -0.226678       1.434275      -0.095795       2.528405          -0.000010
           70              H       0.321848       8.177397       8.840588       0.152946       1.039187 0.79949160E+01  0.78757069E+02                                 1.727945                            1.678266      -1.134174       2.363289                    0.996185       3.432497       9.739143       0.470643       1.321111      -0.700796       0.016500      -0.038431       0.009492       0.042886      -0.011014       0.000780      -0.003813       0.006350      -0.049745      -0.017282      -0.002706       0.019987              1.748055       1.433116      -0.106827       0.066482       2.256974      -0.156088       1.554074          -0.000016
           71              H       2.323654      -1.815026       9.077175       0.115620       1.040072 0.79528956E+01  0.78390542E+02                                 1.730569                            1.672666      -1.004797       2.395972                    0.996127       3.646655      10.415109       0.471024       1.319241      -0.699697      -0.030088       0.000594       0.010292       0.031805       0.004016      -0.005789       0.003205       0.008226      -0.027305      -0.012264       0.001018       0.011246              1.757820       2.247054      -0.236135      -0.268324       1.504892       0.080954       1.521514          -0.000008
           72              H       3.317130      -1.606320       7.882211       0.123351       1.044981 0.82580889E+01  0.82037382E+02                                 1.732658                            1.703806      -0.990637       2.412849                    0.996840       3.565837      10.170874       0.467715       1.318233      -0.700951       0.006398       0.015846      -0.033412       0.037528      -0.002978       0.003909      -0.003933      -0.015780       0.028526      -0.013637       0.001322       0.012315              1.743949       1.523995      -0.013039      -0.098879       1.554271      -0.183436       2.153581          -0.000010
           73              H       3.820039      -0.079871       9.582427       0.125360       0.987491 0.74895269E+01  0.71632482E+02                                 1.589564                            1.562499      -0.632278       2.581655                    0.999918       3.212190       8.601703       0.523883       1.222408      -0.724023      -0.008018       0.030208      -0.003839       0.031489      -0.001601      -0.003777       0.001028      -0.009065      -0.021842      -0.009037       0.000403       0.008634              1.589797       1.507020      -0.244809      -0.018929       1.950708      -0.025805       1.311664          -0.000018
           74              H       4.016511      -1.258303      10.606299       0.127150       0.880364 0.66447074E+01  0.63263732E+02                                 1.606539                            1.575104      -1.079927       2.367667                    0.995958       3.676479      10.671287       0.459466       1.400149      -0.682330      -0.002007      -0.012719       0.035772       0.038019      -0.001452      -0.004867      -0.001818       0.000956       0.018373      -0.006335      -0.002064       0.008399              1.625592       1.461099       0.005296      -0.170632       1.350342      -0.129230       2.065336          -0.000008
           75              H      -2.308836       8.891435       7.092253       0.138385       1.058812 0.83118596E+01  0.82281447E+02                                 1.716677                            1.685347      -0.951283       2.432685                    0.997722       3.442887       9.639637       0.482826       1.281480      -0.709563      -0.004077       0.004943      -0.027112       0.027859       0.010398       0.007529      -0.004749       0.006598       0.036145      -0.019161       0.003945       0.015216              1.727336       1.423464       0.056615      -0.070452       1.590068      -0.172848       2.168475          -0.000020
           76              H      -3.181243       8.418937       8.301919       0.168646       1.054145 0.83825233E+01  0.83314705E+02                                 1.738065                            1.716704      -1.028156       2.425221                    0.997039       3.306319       9.333530       0.467425       1.318401      -0.703207      -0.031187      -0.011718       0.011526       0.035253       0.007699      -0.000415       0.000974       0.026044       0.007551      -0.016445       0.002573       0.013871              1.731038       2.014696       0.165936      -0.233823       1.579860       0.019916       1.598558          -0.000029
           77              H       1.863944       5.368284      12.754292       0.163765       0.821621 0.59657953E+01  0.55594432E+02                                 1.575844                            1.524471      -1.165704       2.356158                    0.994642       3.521811      10.296419       0.449927       1.460836      -0.671432      -0.020116      -0.020035       0.008744       0.029707       0.009407       0.004822      -0.004822       0.002052       0.016879      -0.014572       0.006559       0.008012              1.614743       1.702393       0.376397      -0.062631       1.851735      -0.150682       1.290101          -0.000007
           78              H       2.561843       6.074150      11.551309       0.159713       1.014527 0.81430453E+01  0.80019405E+02                                 1.666603                            1.668415      -0.848567       2.497997                    0.999089       3.254476       9.012833       0.486234       1.281895      -0.711088      -0.000727      -0.002103      -0.032268       0.032344       0.005277       0.002621      -0.000669       0.012220       0.043957      -0.015479       0.000404       0.015075              1.653591       1.596374      -0.000191      -0.028415       1.434470       0.013337       1.929930          -0.000014
           79              H       9.143258      -4.393365      12.762312       0.147535       0.874923 0.61569470E+01  0.56495163E+02                                 1.507572                            1.446085      -0.666335       2.579234                    0.999980       3.131935       8.418755       0.524091       1.273660      -0.711263      -0.013081       0.037591       0.002205       0.039863       0.003923      -0.003847      -0.001188      -0.021144      -0.018917      -0.010956      -0.003642       0.014597              1.541091       1.571787      -0.391442       0.020682       1.871762      -0.004420       1.179724          -0.000007
           80              H       9.734076      -5.464146      11.778540       0.127785       1.076026 0.86290309E+01  0.85345671E+02                                 1.673373                            1.668422      -0.772888       2.517495                    0.999378       3.306847       8.950008       0.511924       1.209710      -0.727276       0.010858      -0.001144      -0.034195       0.035896       0.007586      -0.000039      -0.003704      -0.002687       0.025118      -0.012167       0.002258       0.009909              1.656583       1.581268      -0.066186      -0.149900       1.438652       0.113188       1.949831          -0.000010
           81              H       4.436760       4.706877      12.339932       0.125343       1.059796 0.84957486E+01  0.83648601E+02                                 1.648992                            1.648860      -0.832273       2.486237                    0.998907       3.313292       8.928905       0.518384       1.200044      -0.729193       0.012862      -0.014401      -0.030403       0.036016      -0.008717       0.002947       0.006228      -0.016238       0.010272      -0.015140       0.002446       0.012694              1.633271       1.565670      -0.058107      -0.143383       1.479551       0.213930       1.854593          -0.000011
           82              H       6.751475      10.726968       0.284706       0.125352       0.918369 0.65662983E+01  0.60476512E+02                                 1.482264                            1.434585      -0.627955       2.584519                    0.999932       3.083709       7.975952       0.565818       1.175339      -0.734719      -0.015372      -0.024006       0.018632       0.034055      -0.002055      -0.006091      -0.006977      -0.005874      -0.023804      -0.013531       0.003845       0.009686              1.503704       1.666989       0.359866      -0.138438       1.611368      -0.171347       1.232756          -0.000014
           83              H       3.966087       3.008366       0.777929       0.162011       0.959001 0.75673547E+01  0.74420393E+02                                 1.703644                            1.684043      -1.319313       2.270714                    0.994930       3.663729      10.804018       0.443164       1.405379      -0.681770      -0.001823      -0.017940       0.021738       0.028244       0.006446      -0.002111       0.001009      -0.017018      -0.002535      -0.010795      -0.000309       0.011104              1.708573       1.435212       0.071800      -0.039065       1.805019      -0.289046       1.885488          -0.000013
           84              H       0.377988      -3.158694      12.686123       0.156218       0.951775 0.74275266E+01  0.71520559E+02                                 1.605415                            1.600044      -0.810372       2.510550                    0.999291       3.267467       9.036127       0.492117       1.292561      -0.707717      -0.016871      -0.011582      -0.022923       0.030728       0.003363       0.014750       0.001041      -0.015210      -0.003701      -0.019277       0.006437       0.012840              1.596139       1.688781       0.151706       0.246051       1.549325       0.050928       1.550311          -0.000017
           85              H       1.974224      -1.217276      11.564676       0.132426       0.873376 0.61737400E+01  0.57580821E+02                                 1.592356                            1.512576      -0.976224       2.426253                    0.996982       3.505462       9.997578       0.472562       1.389689      -0.685136       0.023844      -0.012599      -0.021631       0.034571      -0.001577      -0.008120      -0.000265      -0.000173       0.014171      -0.008109      -0.001939       0.010048              1.647470       1.755027      -0.346683      -0.469256       1.508682       0.234349       1.678701          -0.000006
           86              H       0.442758      -0.936826      11.763836       0.121476       1.035511 0.83584770E+01  0.83375957E+02                                 1.723897                            1.714942      -1.044243       2.381998                    0.996250       3.640253      10.441258       0.465360       1.319481      -0.700028      -0.030932      -0.004058      -0.016704       0.035388       0.010467       0.007231      -0.000902       0.009125      -0.007197      -0.012675      -0.001866       0.014541              1.720241       2.042166      -0.105558       0.310055       1.503763      -0.052314       1.614793          -0.000010
           87              H       2.531986       5.391271       0.648274       0.137302       0.907819 0.69076605E+01  0.65000578E+02                                 1.527415                            1.520602      -0.683561       2.571400                    0.999820       3.155121       8.488970       0.518548       1.255253      -0.716411      -0.039813       0.001371      -0.011274       0.041401       0.000037       0.001543       0.005920       0.018385      -0.018667      -0.012120      -0.000328       0.012448              1.521775       1.851975      -0.018823       0.176326       1.343285       0.009819       1.370065          -0.000018
           88              H       3.445090       5.058208       1.882000       0.131100       1.018798 0.78470962E+01  0.76811125E+02                                 1.690146                            1.651420      -0.920124       2.448030                    0.997871       3.455518       9.719525       0.480124       1.303278      -0.704370      -0.003556      -0.013632       0.029164       0.032389      -0.003444      -0.008998      -0.001721      -0.005961       0.006936      -0.011555       0.002855       0.008700              1.694116       1.388541      -0.105948       0.048543       1.625811      -0.338333       2.067996          -0.000011
           89              H      -2.055696       0.778702       5.182183       0.154506       1.102954 0.89029452E+01  0.89891068E+02                                 1.793847                            1.770757      -0.985097       2.432464                    0.997407       3.418908       9.749316       0.459312       1.320735      -0.702417       0.006811      -0.027995       0.002883       0.028955      -0.003675      -0.009795      -0.004306      -0.008738      -0.028873      -0.016807       0.006239       0.010568              1.778668       1.614197      -0.287141       0.081292       2.028813      -0.140343       1.692995          -0.000022
           90              H      -1.683773       2.261482       4.844011       0.145362       1.065335 0.86521554E+01  0.86485384E+02                                 1.730012                            1.726779      -0.862007       2.480503                    0.998877       3.394009       9.538826       0.474141       1.292350      -0.708298       0.019551       0.018664      -0.007958       0.028177       0.003695      -0.012257       0.001256       0.000083      -0.032031      -0.017661       0.004704       0.012957              1.712289       1.849061       0.302187      -0.062424       1.727150      -0.003327       1.560656          -0.000027
           91              H      -2.240886       2.968610       7.098936       0.116342       0.991407 0.80457181E+01  0.79379789E+02                                 1.668992                            1.679455      -0.911227       2.446158                    0.997222       3.553578      10.089081       0.472235       1.314629      -0.701687       0.022383       0.027369       0.006869       0.036017       0.012632       0.001834       0.004004       0.002966       0.013749      -0.015174       0.002667       0.012508              1.655104       1.777392       0.296696       0.071615       1.698802       0.019981       1.489118          -0.000015
           92              H      -2.576896       1.479289       7.461167       0.122923       1.012138 0.78029720E+01  0.76880901E+02                                 1.727583                            1.679791      -1.136011       2.341729                    0.994642       3.681017      10.661262       0.458423       1.356068      -0.691886       0.006862      -0.029499       0.013522       0.033168      -0.003712       0.003402       0.001696      -0.016158       0.000121      -0.010239       0.001262       0.008976              1.743333       1.615634      -0.349367       0.247637       1.905424      -0.304359       1.708942          -0.000005
           93              H       8.664866       3.236914       4.404254       0.129598       0.939407 0.68819037E+01  0.66709828E+02                                 1.728536                            1.640165      -1.477301       2.176833                    0.992246       4.003178      12.081960       0.431050       1.465877      -0.668374      -0.015721      -0.004054      -0.031236       0.035203      -0.000184       0.005662       0.001774       0.000923      -0.003575      -0.006194       0.000315       0.005879              1.796019       1.572301      -0.012369       0.387622       1.424187       0.132778       2.391570          -0.000009
           94              H      -3.430878       4.052247       5.204906       0.127804       0.887120 0.68320634E+01  0.65178253E+02                                 1.591792                            1.579996      -0.989237       2.419727                    0.996532       3.531727      10.097045       0.468559       1.370223      -0.689426       0.020182       0.028550      -0.008030       0.035873       0.002081      -0.006832      -0.006700       0.000886      -0.026995      -0.013548       0.002396       0.011152              1.597158       1.639978       0.358812      -0.029882       1.723876      -0.044434       1.427620          -0.000012
           95              C      -2.037557       0.644207      10.627686       0.564753      22.844346 0.26661958E+03  0.56208560E+04                                 7.364633                            5.772202      -0.075059       2.010658                    0.999008      23.396001      66.504741       0.619974       0.468622      -1.019660      -0.026955      -0.034294       0.033344       0.054904       0.017201       0.006907       0.000056      -0.207701      -0.147358      -0.082139      -0.047688       0.129827              8.206460      10.543512       0.168504      -0.077924       4.338643      -0.342429       9.737225          -0.000013
           96              C      -0.746477       3.239380      10.355010       0.586214      21.114862 0.25694497E+03  0.53998259E+04                                 7.163661                            5.781501      -0.144157       2.006566                    0.999034      23.267172      67.359661       0.597440       0.487834      -1.003346      -0.037817       0.041047       0.010094       0.056717      -0.002557       0.038263      -0.076168       0.006707       0.224312      -0.083598      -0.037162       0.120760              7.891301       7.742771      -0.121438      -1.186142       9.442326       2.795428       6.488804          -0.000018
           97              C      -0.951510       0.813164       9.625200      -0.025599      34.113766 0.47204284E+03  0.11282773E+05                                 9.107092                            7.286276      -0.115946       1.964830                    0.999172      27.877530      79.750652       0.607590       0.421756      -1.065109       0.008740       0.010234      -0.041284       0.043422      -0.006515       0.022826      -0.011183       0.016897       0.024169      -0.019059      -0.013625       0.032684              9.973532       9.659489      -0.409408      -4.189034       9.975975       1.819558      10.285132           0.000000
           98              C      -0.321022       2.053202       9.516932      -0.066480      35.548282 0.49380076E+03  0.11946940E+05                                 9.427908                            7.479823       0.019088       2.006527                    0.999020      28.463178      82.154817       0.595853       0.424876      -1.062223      -0.010521      -0.014850      -0.042812       0.046520       0.002920       0.004974      -0.002445       0.016083      -0.021993      -0.010226      -0.002997       0.013224             10.485970       9.127539      -0.766332      -3.861298      12.087500       2.972716      10.242871          -0.000007
           99              C       0.694467       2.223395       8.577268      -0.107095      30.565643 0.43094603E+03  0.10121860E+05                                 8.474221                            6.954732       0.084051       1.996046                    0.999696      29.352509      84.686771       0.619583       0.420891      -1.060045      -0.029527      -0.010394      -0.015709       0.035024       0.014117      -0.002678      -0.009310      -0.019181      -0.070549      -0.025372      -0.005120       0.030493              9.062466       8.600290      -0.599045      -3.827400       9.287968       2.035075       9.299139          -0.000032
          100              C       1.053256       1.173824       7.732507      -0.107940      27.978326 0.39764618E+03  0.91104718E+04                                 7.858902                            6.582261       0.353163       2.088431                    0.999594      28.298319      79.396108       0.654301       0.408587      -1.073019      -0.030214       0.006935       0.005581       0.031498       0.005254      -0.035849       0.005196       0.005822      -0.017445      -0.037752       0.001421       0.036332              8.260320       7.827011      -0.291460      -3.032405       8.979581       1.398006       7.974367          -0.000022
          101              C       0.424593      -0.022141       7.838102      -0.087717      27.467867 0.39697280E+03  0.90968402E+04                                 7.789660                            6.605720       0.305408       2.073922                    0.999724      28.228992      79.370300       0.648433       0.412203      -1.069993      -0.025541       0.023694       0.005814       0.035321      -0.005033      -0.018178       0.025961      -0.016174      -0.006218      -0.029537      -0.006304       0.035841              8.128728       8.019886      -0.447079      -2.801891       8.689426       1.205960       7.676872          -0.000011
          102              C      -0.580662      -0.225696       8.779102      -0.143765      30.121261 0.43030983E+03  0.10073378E+05                                 8.319799                            6.908976       0.341341       2.078840                    0.999800      29.246232      83.430918       0.628977       0.415985      -1.066302      -0.009239       0.026164      -0.021478       0.035088       0.026112      -0.009763       0.003953      -0.029091      -0.054682      -0.030014      -0.009032       0.039046              8.827043       8.488100      -0.870852      -3.325862       9.108171       1.956987       8.884857          -0.000022
          103              C      -1.402341       6.270740       3.455234      -0.407325      30.994159 0.51956997E+03  0.12738626E+05                                 8.550456                            7.522464      -0.263495       1.913989                    0.994272      31.130086      90.622314       0.611674       0.408420      -1.072146       0.068648       0.045532       0.098337       0.128280       0.073474       0.012344       0.071130      -0.033468      -0.270224      -0.120147      -0.018342       0.138488              9.331238       9.199485       3.029969       2.021018       8.950830       1.277628       9.843397          -0.000024
          104              C      -0.908955       8.697068       3.870932      -0.110812      22.988413 0.38121380E+03  0.87250056E+04                                 7.241598                            6.642248      -0.300032       1.939630                    0.995135      27.395955      79.251715       0.616618       0.434003      -1.046936       0.049763      -0.027599       0.056018       0.079850      -0.024668       0.004233      -0.007736      -0.099354      -0.202206      -0.067982      -0.021644       0.089625              7.637943       6.715535       1.136944       1.204843       8.466955       0.741573       7.731341          -0.000020
          105              C      -0.090466       9.647140       4.723713      -0.105045      23.254315 0.37940139E+03  0.86857686E+04                                 7.303242                            6.616585      -0.332947       1.925731                    0.995681      27.593081      80.211259       0.618296       0.432713      -1.046197       0.051804      -0.045092      -0.060606       0.091597      -0.006784      -0.001689       0.017918       0.134703      -0.122704      -0.062180      -0.026016       0.088196              7.747195       7.309334       1.369367       0.385957       8.085926       1.103679       7.846325          -0.000020
          106              C       1.783412       8.055028       4.561979      -0.117419      23.438232 0.39090420E+03  0.90185330E+04                                 7.317790                            6.709728      -0.353000       1.909763                    0.996220      28.079583      82.011397       0.614709       0.431888      -1.046424      -0.069440       0.046494      -0.046201       0.095488      -0.000380       0.011929       0.007070      -0.080889      -0.112632      -0.044334      -0.015399       0.059734              7.656060       7.452516      -0.057619       0.237449       8.885954       0.978445       6.629710          -0.000012
          107              C       0.924532       7.154844       3.691821      -0.103115      22.440402 0.37573439E+03  0.85589561E+04                                 7.080517                            6.568082      -0.169812       1.982715                    0.995803      27.148264      78.063921       0.624509       0.430554      -1.050199      -0.055419       0.042567       0.065429       0.095730       0.010848      -0.007111       0.018018       0.066406      -0.088188      -0.044389      -0.005476       0.049865              7.366358       8.561631       0.485241      -0.259949       6.751827       0.829578       6.785617          -0.000015
          108              C       7.312550      -2.282342       5.418770      -0.409625      30.678194 0.53637200E+03  0.13312834E+05                                 8.549715                            7.688363      -0.408134       1.843154                    0.996900      32.585668      96.795202       0.597130       0.413269      -1.064393      -0.036292      -0.085001      -0.075926       0.119612       0.092982       0.064495       0.016502       0.118192       0.191361      -0.143525       0.007173       0.136352              9.194770       7.314573       1.949625       0.851845      11.301368       2.279330       8.968371          -0.000033
          109              C       2.724171      -0.031828       0.884861      -0.390303      31.671627 0.51533199E+03  0.12629851E+05                                 8.737803                            7.511027      -0.318159       1.894037                    0.994949      31.213322      91.341670       0.608768       0.410528      -1.068989      -0.092607       0.017403      -0.058536       0.110930       0.078430       0.068254       0.001117       0.123347       0.192294      -0.136394       0.007011       0.129383              9.895782      14.821061      -1.368312       1.967242       8.202594      -0.156200       6.663692          -0.000007
          110              C      -4.526258      11.420307       0.653621      -0.099752      22.940775 0.35730884E+03  0.80185539E+04                                 7.178778                            6.381821      -0.112033       2.009013                    0.995912      26.536874      75.154584       0.638524       0.427442      -1.054600      -0.004008       0.049575      -0.068054       0.084291       0.053132      -0.007299      -0.036052       0.018150      -0.080291      -0.060037      -0.015722       0.075759              7.819382      11.280483      -0.271915       0.524446       6.721150      -0.387569       5.456513          -0.000008
          111              C       0.769715       1.188098       0.106932      -0.095986      23.301642 0.35748835E+03  0.80030716E+04                                 7.186169                            6.328228       0.031245       2.046541                    0.997975      26.464270      74.234284       0.651295       0.420082      -1.061905      -0.024156      -0.072776      -0.047556       0.090230      -0.051610       0.007753      -0.004710      -0.050654      -0.146172      -0.050200      -0.032153       0.082353              7.904889      11.174921      -1.079289       0.797640       7.304050      -0.006374       5.235696          -0.000010
          112              C       3.908005       9.178114       0.077526      -0.398058      30.465277 0.53372472E+03  0.13203396E+05                                 8.507087                            7.655401      -0.391817       1.864556                    0.995343      31.733803      93.474924       0.601295       0.411765      -1.067571       0.009376      -0.102783      -0.029813       0.107430       0.064337       0.059937       0.008261      -0.216735      -0.094196      -0.139486      -0.005694       0.145179              9.336243       7.896915      -1.536085      -0.424512      13.487771       0.537276       6.624044          -0.000020
          113              C       3.714302       6.982467       1.201646      -0.102149      23.095647 0.37958206E+03  0.86824276E+04                                 7.271469                            6.617862      -0.307008       1.937813                    0.994960      27.380277      79.304179       0.618885       0.432674      -1.047247      -0.024902      -0.020876      -0.085317       0.091295       0.017412       0.001054      -0.037432      -0.067593       0.071694      -0.051618      -0.009936       0.061554              7.775895       6.331664      -1.767171      -0.227612       9.770840      -0.637024       7.225182          -0.000010
          114              C       1.615081       0.649675      12.345278      -0.105768      22.184415 0.36337323E+03  0.81962308E+04                                 6.986826                            6.416473      -0.088743       2.011833                    0.996056      26.828815      76.393848       0.639107       0.424885      -1.055255      -0.064727      -0.031867       0.040919       0.082942      -0.028485      -0.052887       0.033281      -0.009040      -0.055565      -0.062150      -0.014715       0.076865              7.421884       6.600068      -1.745690      -0.726184       9.189468       0.352020       6.476117          -0.000016
          115              C       7.440895       4.538744       8.530486      -0.397958      30.209639 0.51630345E+03  0.12709395E+05                                 8.506266                            7.555234      -0.399609       1.855099                    0.996390      32.143995      95.488255       0.600156       0.414593      -1.062183       0.064659      -0.032577      -0.100504       0.123867      -0.019730      -0.107082       0.002766       0.025049      -0.238359      -0.139626       0.023624       0.116002              9.175529       7.811321      -0.825039      -0.880210       7.099408       1.867283      12.615856          -0.000028
          116              C       7.987362       3.842743       6.234125      -0.099057      23.560686 0.37892910E+03  0.86787650E+04                                 7.384880                            6.618034      -0.376254       1.912178                    0.995167      27.629669      80.532392       0.616985       0.433442      -1.044973       0.086730      -0.005917       0.028264       0.091411       0.006901       0.019866       0.031056      -0.001213       0.189894      -0.040536      -0.036121       0.076657              7.970910       6.795566      -0.713149       0.744831       6.163839       0.878884      10.953326          -0.000011
          117              C      -4.020092       2.782844       8.084045      -0.101482      23.325611 0.39079927E+03  0.90306814E+04                                 7.381648                            6.763316      -0.505088       1.871905                    0.994636      27.833363      81.806074       0.603869       0.438932      -1.040449       0.014761       0.053350      -0.065243       0.085561      -0.046880      -0.016613      -0.017769      -0.040406      -0.093797      -0.057197      -0.009836       0.067033              7.768976       6.531130      -1.050813      -0.035147       7.161517       0.472003       9.614282          -0.000014
          118              C       7.071989       5.509275       2.738791       0.564753      22.844350 0.26661963E+03  0.56208572E+04                                 7.364634                            5.772202      -0.075059       2.010658                    0.999008      23.396004      66.504753       0.619974       0.468622      -1.019660       0.026955       0.034294      -0.033345       0.054904       0.017201       0.006907       0.000056      -0.207701      -0.147358      -0.082139      -0.047688       0.129827              8.206461      10.543514       0.168504      -0.077925       4.338643      -0.342430       9.737227          -0.000013
          119              C       5.780909       2.914102       3.011467       0.586214      21.114859 0.25694494E+03  0.53998251E+04                                 7.163660                            5.781501      -0.144157       2.006566                    0.999034      23.267170      67.359655       0.597440       0.487834      -1.003346       0.037817      -0.041047      -0.010094       0.056717      -0.002557       0.038263      -0.076168       0.006707       0.224312      -0.083599      -0.037162       0.120761              7.891300       7.742771      -0.121438      -1.186142       9.442325       2.795427       6.488804          -0.000018
          120              C       5.985942       5.340318       3.741277      -0.025598      34.113748 0.47204251E+03  0.11282764E+05                                 9.107090                            7.286274      -0.115947       1.964829                    0.999172      27.877523      79.750636       0.607590       0.421756      -1.065109      -0.008740      -0.010234       0.041284       0.043422      -0.006515       0.022826      -0.011183       0.016897       0.024169      -0.019059      -0.013625       0.032684              9.973530       9.659490      -0.409408      -4.189035       9.975969       1.819556      10.285132           0.000000
          121              C       5.355454       4.100280       3.849545      -0.066479      35.548269 0.49380057E+03  0.11946934E+05                                 9.427905                            7.479821       0.019089       2.006528                    0.999020      28.463171      82.154789       0.595853       0.424876      -1.062223       0.010521       0.014850       0.042812       0.046520       0.002919       0.004974      -0.002445       0.016083      -0.021993      -0.010226      -0.002997       0.013224             10.485966       9.127536      -0.766332      -3.861297      12.087495       2.972715      10.242868          -0.000007
          122              C       4.339965       3.930087       4.789209      -0.107095      30.565647 0.43094614E+03  0.10121864E+05                                 8.474221                            6.954733       0.084051       1.996046                    0.999696      29.352512      84.686782       0.619583       0.420891      -1.060045       0.029527       0.010394       0.015709       0.035023       0.014117      -0.002678      -0.009310      -0.019181      -0.070550      -0.025373      -0.005120       0.030493              9.062467       8.600291      -0.599046      -3.827401       9.287968       2.035076       9.299140          -0.000032
          123              C       3.981176       4.979658       5.633970      -0.107939      27.978315 0.39764601E+03  0.91104670E+04                                 7.858900                            6.582259       0.353163       2.088431                    0.999594      28.298313      79.396088       0.654301       0.408587      -1.073019       0.030214      -0.006935      -0.005581       0.031498       0.005254      -0.035849       0.005196       0.005823      -0.017445      -0.037752       0.001421       0.036332              8.260317       7.827009      -0.291460      -3.032405       8.979577       1.398005       7.974366          -0.000022
          124              C       4.609839       6.175623       5.528375      -0.087717      27.467872 0.39697293E+03  0.90968445E+04                                 7.789664                            6.605724       0.305406       2.073922                    0.999724      28.228994      79.370332       0.648433       0.412203      -1.069993       0.025541      -0.023694      -0.005815       0.035321      -0.005033      -0.018178       0.025961      -0.016174      -0.006218      -0.029537      -0.006304       0.035841              8.128732       8.019890      -0.447080      -2.801892       8.689430       1.205961       7.676877          -0.000011
          125              C       5.615094       6.379178       4.587375      -0.143767      30.121338 0.43031130E+03  0.10073422E+05                                 8.319818                            6.908993       0.341339       2.078838                    0.999800      29.246271      83.431087       0.628976       0.415985      -1.066302       0.009239      -0.026164       0.021478       0.035089       0.026111      -0.009762       0.003953      -0.029090      -0.054680      -0.030013      -0.009032       0.039045              8.827063       8.488122      -0.870862      -3.325873       9.108185       1.956994       8.884883          -0.000022
          126              C       6.436773      -0.117258       9.911243      -0.407325      30.994159 0.51956997E+03  0.12738626E+05                                 8.550456                            7.522464      -0.263495       1.913989                    0.994272      31.130087      90.622317       0.611674       0.408420      -1.072146      -0.068647      -0.045532      -0.098337       0.128280       0.073474       0.012344       0.071130      -0.033468      -0.270224      -0.120147      -0.018342       0.138488              9.331238       9.199486       3.029969       2.021018       8.950831       1.277629       9.843398          -0.000024
          127              C       5.943387      -2.543586       9.495545      -0.110813      22.988422 0.38121400E+03  0.87250112E+04                                 7.241600                            6.642250      -0.300031       1.939630                    0.995135      27.395961      79.251736       0.616618       0.434003      -1.046936      -0.049763       0.027599      -0.056018       0.079850      -0.024668       0.004233      -0.007736      -0.099354      -0.202206      -0.067982      -0.021644       0.089626              7.637946       6.715536       1.136945       1.204844       8.466958       0.741574       7.731344          -0.000020
          128              C       5.124898      -3.493658       8.642764      -0.105044      23.254304 0.37940114E+03  0.86857616E+04                                 7.303239                            6.616582      -0.332947       1.925731                    0.995681      27.593072      80.211225       0.618297       0.432713      -1.046197      -0.051804       0.045092       0.060606       0.091597      -0.006784      -0.001689       0.017918       0.134703      -0.122704      -0.062180      -0.026016       0.088196              7.747192       7.309330       1.369366       0.385956       8.085922       1.103678       7.846324          -0.000020
          129              C       3.251020      -1.901546       8.804498      -0.117419      23.438237 0.39090428E+03  0.90185353E+04                                 7.317791                            6.709728      -0.353000       1.909763                    0.996220      28.079587      82.011412       0.614709       0.431888      -1.046424       0.069440      -0.046494       0.046201       0.095488      -0.000380       0.011929       0.007070      -0.080889      -0.112632      -0.044334      -0.015399       0.059734              7.656061       7.452517      -0.057619       0.237449       8.885956       0.978446       6.629711          -0.000012
          130              C       4.109900      -1.001362       9.674656      -0.103115      22.440399 0.37573433E+03  0.85589545E+04                                 7.080516                            6.568081      -0.169812       1.982715                    0.995803      27.148264      78.063922       0.624509       0.430554      -1.050199       0.055419      -0.042567      -0.065429       0.095730       0.010848      -0.007111       0.018018       0.066406      -0.088188      -0.044389      -0.005476       0.049865              7.366358       8.561630       0.485241      -0.259949       6.751827       0.829578       6.785617          -0.000015
          131              C      -2.278118       8.435824       7.947707      -0.409626      30.678255 0.53637337E+03  0.13312876E+05                                 8.549729                            7.688376      -0.408134       1.843153                    0.996900      32.585700      96.795333       0.597129       0.413269      -1.064393       0.036293       0.085001       0.075926       0.119612       0.092982       0.064495       0.016502       0.118191       0.191362      -0.143525       0.007173       0.136352              9.194787       7.314580       1.949630       0.851850      11.301395       2.279338       8.968386          -0.000033
          132              C       2.310261       6.185310      12.481616      -0.390303      31.671629 0.51533199E+03  0.12629851E+05                                 8.737803                            7.511027      -0.318159       1.894037                    0.994949      31.213322      91.341670       0.608768       0.410528      -1.068989       0.092607      -0.017403       0.058536       0.110930       0.078430       0.068253       0.001117       0.123347       0.192294      -0.136394       0.007011       0.129383              9.895783      14.821063      -1.368312       1.967242       8.202595      -0.156200       6.663692          -0.000007
          133              C       9.560690      -5.266825      12.712856      -0.099754      22.940802 0.35730940E+03  0.80185698E+04                                 7.178785                            6.381827      -0.112033       2.009013                    0.995912      26.536893      75.154661       0.638523       0.427442      -1.054600       0.004007      -0.049575       0.068054       0.084291       0.053132      -0.007299      -0.036052       0.018150      -0.080291      -0.060037      -0.015722       0.075759              7.819390      11.280498      -0.271914       0.524446       6.721156      -0.387569       5.456516          -0.000008
          134              C       4.264717       4.965384      13.259545      -0.095988      23.301691 0.35748932E+03  0.80030991E+04                                 7.186181                            6.328239       0.031243       2.046540                    0.997975      26.464304      74.234415       0.651294       0.420082      -1.061904       0.024156       0.072776       0.047556       0.090230      -0.051611       0.007753      -0.004710      -0.050654      -0.146172      -0.050200      -0.032153       0.082353              7.904903      11.174944      -1.079296       0.797644       7.304062      -0.006374       5.235703          -0.000010
          135              C       1.126427      -3.024632      13.288951      -0.398059      30.465301 0.53372526E+03  0.13203413E+05                                 8.507093                            7.655407      -0.391816       1.864556                    0.995343      31.733814      93.474969       0.601295       0.411766      -1.067571      -0.009376       0.102783       0.029813       0.107430       0.064337       0.059937       0.008261      -0.216735      -0.094196      -0.139486      -0.005694       0.145179              9.336251       7.896920      -1.536089      -0.424515      13.487786       0.537276       6.624047          -0.000020
          136              C       1.320130      -0.828985      12.164831      -0.102149      23.095650 0.37958211E+03  0.86824293E+04                                 7.271471                            6.617863      -0.307009       1.937813                    0.994960      27.380281      79.304200       0.618884       0.432674      -1.047246       0.024902       0.020876       0.085317       0.091295       0.017412       0.001054      -0.037432      -0.067593       0.071693      -0.051618      -0.009936       0.061554              7.775897       6.331665      -1.767172      -0.227612       9.770844      -0.637024       7.225184          -0.000010
          137              C       3.419351       5.503807       1.021199      -0.105767      22.184406 0.36337304E+03  0.81962252E+04                                 6.986823                            6.416470      -0.088742       2.011833                    0.996056      26.828806      76.393809       0.639108       0.424885      -1.055255       0.064727       0.031867      -0.040919       0.082942      -0.028485      -0.052887       0.033281      -0.009040      -0.055565      -0.062150      -0.014715       0.076865              7.421881       6.600066      -1.745689      -0.726184       9.189463       0.352020       6.476114          -0.000016
          138              C      -2.406463       1.614738       4.835991      -0.397959      30.209679 0.51630431E+03  0.12709422E+05                                 8.506276                            7.555243      -0.399610       1.855098                    0.996390      32.144018      95.488350       0.600155       0.414593      -1.062182      -0.064659       0.032577       0.100504       0.123867      -0.019730      -0.107082       0.002766       0.025049      -0.238359      -0.139626       0.023624       0.116002              9.175540       7.811329      -0.825039      -0.880211       7.099413       1.867288      12.615878          -0.000028
          139              C      -2.952930       2.310739       7.132352      -0.099057      23.560688 0.37892911E+03  0.86787655E+04                                 7.384881                            6.618035      -0.376254       1.912178                    0.995167      27.629670      80.532398       0.616985       0.433442      -1.044973      -0.086730       0.005917      -0.028264       0.091411       0.006901       0.019866       0.031056      -0.001213       0.189895      -0.040536      -0.036121       0.076657              7.970911       6.795566      -0.713150       0.744831       6.163840       0.878884      10.953327          -0.000011
          140              C       9.054524       3.370638       5.282432      -0.101482      23.325613 0.39079933E+03  0.90306829E+04                                 7.381648                            6.763316      -0.505088       1.871905                    0.994636      27.833365      81.806081       0.603869       0.438932      -1.040449      -0.014761      -0.053350       0.065243       0.085561      -0.046880      -0.016613      -0.017769      -0.040406      -0.093797      -0.057197      -0.009836       0.067033              7.768977       6.531130      -1.050813      -0.035147       7.161517       0.472003       9.614282          -0.000014
          141              N      -0.499216       7.282625       4.111528       0.040328      22.242931 0.33731494E+03  0.73722230E+04                                 6.786744                            5.999410      -0.444026       1.947919                    0.996450      23.406855      62.892149       0.700375       0.400141      -1.085153      -0.012822      -0.006165      -0.101948       0.102936       0.010217       0.001294       0.016301       0.007905      -0.242524      -0.083064       0.030849       0.052215              7.386490       7.698625       1.834642       0.307471       7.637486       0.555465       6.823359          -0.000012
          142              N       1.382018       9.497394       4.480443       0.047643      21.136244 0.33180863E+03  0.72444258E+04                                 6.717797                            6.118279      -0.490702       1.936576                    0.996471      23.548640      63.881363       0.663113       0.423060      -1.066850      -0.004231      -0.007971       0.095373       0.095799       0.005117       0.022180       0.025220       0.004930      -0.149760      -0.062206       0.019832       0.042375              7.164132       6.728549       0.951094       0.298291       8.349213       1.020376       6.414635          -0.000012
          143              N      -3.601099      12.446065       0.093565       0.042632      22.731100 0.33694730E+03  0.73525963E+04                                 6.880207                            5.992473      -0.398313       1.965961                    0.996688      23.213604      62.059156       0.702338       0.399652      -1.086900       0.003724       0.018171       0.097115       0.098870       0.007285       0.018463      -0.025993       0.021556      -0.194631      -0.075371       0.028632       0.046739              7.696130      11.119009      -0.646758       0.520183       6.476929       0.045486       5.492451           0.000000
          144              N       0.605134       1.262496      13.258209       0.043745      22.135911 0.33307636E+03  0.72770626E+04                                 6.934652                            6.112761      -0.465125       1.939212                    0.996876      23.641055      64.097001       0.666395       0.420690      -1.068640       0.080402       0.036073       0.039410       0.096534      -0.010426      -0.031782      -0.014934      -0.093242       0.030327      -0.067309       0.019723       0.047587              7.719294       6.270879      -2.026154      -0.319349      10.409595       0.045889       6.477409          -0.000009
          145              N      -4.645212       4.058002       7.622902       0.036324      22.071609 0.33519424E+03  0.73216332E+04                                 6.812255                            6.039107      -0.414930       1.959106                    0.996495      23.450693      63.197317       0.687250       0.408019      -1.078800      -0.080315      -0.052553       0.024052       0.098948      -0.052618      -0.003867       0.006738      -0.011755       0.087828      -0.067611       0.024972       0.042638              7.414393       6.131140      -0.636564      -0.133881       6.540047       1.127727       9.571993          -0.000010
          146              N       5.533648      -1.129143       9.254949       0.040328      22.242931 0.33731494E+03  0.73722231E+04                                 6.786744                            5.999411      -0.444026       1.947919                    0.996450      23.406856      62.892155       0.700375       0.400141      -1.085153       0.012822       0.006165       0.101948       0.102936       0.010217       0.001293       0.016301       0.007905      -0.242524      -0.083064       0.030850       0.052215              7.386491       7.698626       1.834642       0.307471       7.637487       0.555465       6.823359          -0.000012
          147              N       3.652414      -3.343912       8.886034       0.047644      21.136240 0.33180854E+03  0.72444235E+04                                 6.717797                            6.118278      -0.490703       1.936576                    0.996471      23.548639      63.881365       0.663113       0.423060      -1.066850       0.004231       0.007971      -0.095373       0.095799       0.005117       0.022180       0.025220       0.004930      -0.149760      -0.062206       0.019832       0.042375              7.164132       6.728547       0.951093       0.298290       8.349214       1.020376       6.414635          -0.000012
          148              N       8.635531      -6.292583      13.272912       0.042633      22.731093 0.33694714E+03  0.73525922E+04                                 6.880205                            5.992472      -0.398315       1.965961                    0.996688      23.213601      62.059149       0.702338       0.399652      -1.086900      -0.003724      -0.018172      -0.097115       0.098871       0.007285       0.018463      -0.025993       0.021556      -0.194631      -0.075371       0.028632       0.046739              7.696129      11.119008      -0.646758       0.520183       6.476928       0.045486       5.492451           0.000000
          149              N       4.429298       4.890986       0.108268       0.043746      22.135912 0.33307637E+03  0.72770629E+04                                 6.934653                            6.112762      -0.465126       1.939212                    0.996876      23.641055      64.097003       0.666395       0.420690      -1.068640      -0.080402      -0.036073      -0.039410       0.096534      -0.010426      -0.031782      -0.014934      -0.093242       0.030327      -0.067309       0.019723       0.047587              7.719294       6.270879      -2.026154      -0.319349      10.409595       0.045888       6.477409          -0.000009
          150              N       9.679644       2.095480       5.743575       0.036324      22.071606 0.33519419E+03  0.73216320E+04                                 6.812255                            6.039107      -0.414931       1.959105                    0.996495      23.450694      63.197327       0.687249       0.408019      -1.078800       0.080315       0.052553      -0.024052       0.098948      -0.052618      -0.003867       0.006738      -0.011755       0.087828      -0.067611       0.024972       0.042638              7.414394       6.131140      -0.636564      -0.133881       6.540047       1.127727       9.571995          -0.000010
          151              O      -3.229286       0.639894      10.254761      -0.569319      34.831324 0.54091539E+03  0.13008211E+05                                 8.451163                            7.212111       0.597113       2.243434                    0.995054      27.702443      72.559155       0.706303       0.360601      -1.139031      -0.000098      -0.043130      -0.015386       0.045792      -0.004991       0.048881      -0.033787      -0.004463      -0.311375      -0.123497       0.047545       0.075951              9.307726      14.713326       1.040607       1.990137       5.859201      -0.254152       7.350650          -0.000033
          152              O      -1.737755       0.622589      11.862748      -0.668248      38.447969 0.64186330E+03  0.16114259E+05                                 9.010310                            7.855947       0.389446       2.146425                    0.996546      29.472976      78.934828       0.676632       0.360567      -1.138793       0.001731      -0.030930      -0.012297       0.033330       0.037374       0.052888       0.012135      -0.107724       0.206818      -0.112485       0.019949       0.092536              9.695999       8.967153      -0.749807       2.808207       6.188066      -0.391599      13.932777          -0.000033
          153              O      -1.932222       3.277370      10.817490      -0.718499      46.654280 0.88648410E+03  0.24216340E+05                                10.402022                            9.411663      -0.232903       1.922042                    0.995150      31.924022      90.274463       0.598378       0.374708      -1.123712       0.037198      -0.013839      -0.057263       0.069672      -0.038066       0.009939      -0.030281       0.114104       0.098443      -0.090617       0.026109       0.064508             11.063673      13.999759      -1.003407      -2.975720       9.654216       1.044328       9.537045          -0.000021
          154              O       0.055006       4.176892      10.538130      -0.585554      33.832328 0.55992924E+03  0.13601545E+05                                 8.259764                            7.345216       0.409226       2.171066                    0.996653      28.219098      74.629850       0.697820       0.361333      -1.136841       0.000264       0.000543      -0.033875       0.033880       0.071232       0.063829      -0.045653      -0.061885       0.126199      -0.133688       0.056236       0.077453              8.738062       7.879867       2.518050       1.050322      11.438793       1.677144       6.895526          -0.000046
          155              O      -0.725147       7.063234       0.936990      -0.861578      47.342359 0.86065258E+03  0.23203453E+05                                10.360017                            9.097147      -0.033970       1.984125                    0.996957      32.343029      89.165880       0.630039       0.360590      -1.141109       0.090240      -0.023134      -0.031797       0.098435       0.019980      -0.003448       0.019519       0.032233      -0.102540      -0.044622       0.001461       0.043161             11.471892      12.953870       4.325750      -3.211276      10.047418      -2.779062      11.414388          -0.000037
          156              O      -2.518749       5.273765       1.300558      -0.842407      53.622906 0.84804825E+03  0.22817543E+05                                11.397721                            9.091282      -0.243974       1.928691                    0.995927      32.000366      88.614387       0.622869       0.365478      -1.135376       0.032301      -0.055308      -0.024265       0.068492      -0.018725      -0.009576      -0.008380      -0.046501       0.039811      -0.039170       0.013711       0.025459             13.594592      12.981992       8.388993       1.937571      18.664211       2.213698       9.137572          -0.000032
          157              O      -3.018119       7.706424       1.833881      -0.712752      26.787329 0.48821747E+03  0.11528456E+05                                 7.152762                            6.894512      -0.163813       2.007121                    0.996770      27.858485      74.065260       0.710433       0.365111      -1.127165      -0.081103      -0.032435       0.001114       0.087355      -0.043788       0.006731      -0.014679      -0.086100      -0.120809      -0.042585      -0.041058       0.083643              7.250279       7.015711       0.245734      -0.072791       9.269908      -0.887388       5.465218          -0.000042
          158              O       5.586088      -0.614821       6.681902      -0.857526      45.030868 0.76025453E+03  0.19810247E+05                                 9.945584                            8.399526       0.415402       2.117556                    0.998750      31.843011      85.447974       0.675450       0.348002      -1.154813      -0.030761       0.028752       0.025319       0.049132       0.019369      -0.034759      -0.027131       0.043390       0.256755      -0.073179      -0.028735       0.101914             11.330123       9.268378       1.608105      -5.326670       7.391326      -2.039295      17.330666          -0.000043
          159              O       6.360735      -0.018120       4.356135      -0.867864      52.576467 0.89629986E+03  0.24424716E+05                                11.151633                            9.317148      -0.071405       1.972923                    0.996292      32.537786      90.350871       0.618851       0.363198      -1.138412      -0.048316       0.043754       0.011325       0.066160      -0.003223       0.012143       0.007498       0.017330      -0.075099      -0.029949       0.005679       0.024270             12.714778       7.227117       0.383269       1.043076      10.879803      -4.618916      20.037414          -0.000040
          160              O       7.981378       0.120513       6.338383      -0.813511      40.762012 0.69122634E+03  0.17567616E+05                                 9.254222                            7.996911       0.624090       2.204847                    0.998772      30.550009      80.655626       0.694637       0.346941      -1.157036       0.054724       0.047313      -0.001790       0.072363       0.059817       0.006257       0.006685       0.020722      -0.067996      -0.049420      -0.023485       0.072905             10.179676      10.933644       5.766853       2.156466      11.302141       1.983181       8.303244          -0.000042
          161              O      -3.526765       4.766344      12.794392      -0.943859      57.242316 0.12295756E+04  0.36397800E+05                                11.921129                           11.024872      -0.481540       1.804485                    0.998124      35.976471     105.395153       0.558166       0.370701      -1.128396      -0.006726       0.036360      -0.036299       0.051816      -0.025075       0.025896       0.006764       0.034467       0.068125      -0.046893       0.003963       0.042930             12.722175      11.502929       0.806048      -3.284467      10.565171       0.041695      16.098424          -0.000013
          162              O      -1.821167       9.848257       0.923624      -0.867680      48.770054 0.89263458E+03  0.24206814E+05                                10.502117                            9.193048       0.041354       2.013277                    0.996558      32.055149      87.687886       0.636159       0.355039      -1.149301      -0.048994      -0.037840       0.049183       0.079065       0.034105       0.015854      -0.011601      -0.001123      -0.063426      -0.041859      -0.002956       0.044815             11.542783       9.536319       3.221617      -0.702946      17.002957      -1.982957       8.089073          -0.000011
          163              O      -0.184616      11.557339       1.940812      -0.830278      46.870676 0.85134531E+03  0.22892639E+05                                10.346423                            9.092666      -0.116284       1.974791                    0.994955      31.654250      87.183168       0.625472       0.364173      -1.138171       0.000401      -0.024244       0.071558       0.075554      -0.018886      -0.003462      -0.000650      -0.032490       0.070812      -0.036907       0.013042       0.023864             11.400634      12.041416       2.082093       4.840729       9.574925       1.281505      12.585562          -0.000035
          164              O      -5.076582       3.415242      10.870956      -0.902074      47.321503 0.93441082E+03  0.25729518E+05                                10.302809                            9.480249      -0.039103       1.966704                    0.997650      33.362058      93.120308       0.616708       0.360689      -1.140396      -0.045809      -0.032808      -0.002847       0.056417       0.025616      -0.010698       0.015293      -0.043161      -0.032833      -0.038061      -0.002731       0.040792             10.765877       7.558823      -0.631509       0.611617      14.077661      -3.131735      10.661148          -0.000040
          165              O      -6.310880       5.624945      10.878976      -0.847013      41.665586 0.70148028E+03  0.17909400E+05                                 9.376033                            8.033979       0.538348       2.163674                    0.998919      31.272733      82.984711       0.695286       0.345046      -1.157623      -0.002950       0.028411       0.039901       0.049071      -0.026724      -0.031192       0.033785       0.015097       0.172470      -0.057355      -0.025148       0.082503             10.361894      11.693345      -3.762363      -4.628372       8.072132       3.279770      11.320206          -0.000036
          166              O      -3.897151       5.555273      10.134463      -0.880800      47.914108 0.92728247E+03  0.25525172E+05                                10.483754                            9.514760      -0.174769       1.934782                    0.996616      33.029162      92.659177       0.607763       0.366113      -1.134334       0.004533       0.045905      -0.048637       0.067033       0.000775      -0.024926      -0.018068      -0.024219       0.071851      -0.035943      -0.005614       0.041557             11.119956      14.134799       4.563401       0.433290       9.731256       0.396302       9.493814          -0.000042
          167              O       2.320353      11.357581       0.028070      -0.913854      58.456475 0.11626812E+04  0.33888846E+05                                12.101976                           10.693392      -0.445014       1.829244                    0.997242      34.945175     101.088961       0.569782       0.368809      -1.131532       0.022863       0.030643      -0.029741       0.048438       0.015813      -0.008451      -0.015236       0.012555      -0.185257      -0.064686       0.014601       0.050085             13.619324       9.112255      -0.210229       0.490677      20.472543      -3.323252      11.273175          -0.000025
          168              O       2.637781      10.339188       2.244231      -0.835991      41.683470 0.78933236E+03  0.20790283E+05                                 9.466139                            8.655068       0.223953       2.073025                    0.997700      31.546917      85.491108       0.653421       0.355887      -1.146792       0.015312       0.000395       0.092960       0.094214       0.035280      -0.007824       0.012356       0.048814       0.206730      -0.078793       0.008422       0.070371             10.006428       6.453296       0.274065      -0.564258       8.646666       1.045149      14.919322          -0.000044
          169              O       1.297363       9.040928       0.503916      -0.852486      49.279277 0.10011904E+04  0.28053822E+05                                10.703515                            9.910632      -0.299201       1.902513                    0.995957      32.830778      92.501198       0.594174       0.367889      -1.134548      -0.039323      -0.037417       0.034977       0.064573       0.003527      -0.031716       0.004737      -0.065912      -0.047192      -0.052825       0.011593       0.041231             11.419750      13.472428       2.964307       1.302366      11.980790       1.286421       8.806031          -0.000020
          170              O       8.263718       5.513588       3.111716      -0.569319      34.831329 0.54091546E+03  0.13008213E+05                                 8.451164                            7.212111       0.597113       2.243434                    0.995054      27.702445      72.559163       0.706303       0.360601      -1.139031       0.000097       0.043130       0.015386       0.045792      -0.004991       0.048881      -0.033787      -0.004462      -0.311374      -0.123497       0.047545       0.075951              9.307727      14.713329       1.040608       1.990137       5.859202      -0.254152       7.350651          -0.000032
          171              O       6.772187       5.530893       1.503729      -0.668248      38.447982 0.64186358E+03  0.16114268E+05                                 9.010314                            7.855950       0.389447       2.146425                    0.996546      29.472976      78.934843       0.676632       0.360567      -1.138793      -0.001731       0.030930       0.012295       0.033329       0.037374       0.052888       0.012135      -0.107724       0.206818      -0.112485       0.019949       0.092536              9.696003       8.967157      -0.749808       2.808207       6.188069      -0.391599      13.932783          -0.000033
          172              O       6.966654       2.876112       2.548987      -0.718499      46.654277 0.88648404E+03  0.24216338E+05                                10.402021                            9.411662      -0.232903       1.922042                    0.995150      31.924021      90.274459       0.598378       0.374708      -1.123712      -0.037198       0.013839       0.057262       0.069672      -0.038066       0.009939      -0.030281       0.114104       0.098443      -0.090617       0.026109       0.064508             11.063673      13.999758      -1.003407      -2.975720       9.654215       1.044328       9.537045          -0.000021
          173              O       4.979426       1.976590       2.828347      -0.585554      33.832324 0.55992917E+03  0.13601543E+05                                 8.259763                            7.345215       0.409227       2.171066                    0.996653      28.219097      74.629845       0.697821       0.361333      -1.136841      -0.000264      -0.000543       0.033875       0.033880       0.071232       0.063829      -0.045653      -0.061885       0.126199      -0.133688       0.056236       0.077453              8.738061       7.879866       2.518049       1.050322      11.438791       1.677143       6.895525          -0.000046
          174              O       5.759579      -0.909752      12.429487      -0.861578      47.342364 0.86065267E+03  0.23203456E+05                                10.360018                            9.097148      -0.033970       1.984125                    0.996957      32.343030      89.165886       0.630039       0.360590      -1.141109      -0.090240       0.023134       0.031797       0.098435       0.019980      -0.003448       0.019519       0.032233      -0.102540      -0.044622       0.001461       0.043161             11.471893      12.953871       4.325751      -3.211277      10.047419      -2.779063      11.414390          -0.000037
          175              O       7.553181       0.879717      12.065919      -0.842407      53.622916 0.84804844E+03  0.22817549E+05                                11.397722                            9.091284      -0.243974       1.928690                    0.995927      32.000369      88.614399       0.622869       0.365478      -1.135376      -0.032301       0.055308       0.024265       0.068492      -0.018725      -0.009576      -0.008380      -0.046500       0.039811      -0.039170       0.013711       0.025459             13.594594      12.981994       8.388995       1.937571      18.664214       2.213698       9.137574          -0.000032
          176              O       8.052551      -1.552942      11.532596      -0.712751      26.787324 0.48821735E+03  0.11528452E+05                                 7.152760                            6.894511      -0.163813       2.007121                    0.996770      27.858482      74.065249       0.710433       0.365111      -1.127165       0.081103       0.032435      -0.001114       0.087355      -0.043788       0.006731      -0.014679      -0.086100      -0.120809      -0.042585      -0.041058       0.083643              7.250278       7.015710       0.245734      -0.072791       9.269907      -0.887388       5.465218          -0.000042
          177              O      -0.551656       6.768303       6.684575      -0.857526      45.030857 0.76025433E+03  0.19810241E+05                                 9.945581                            8.399524       0.415402       2.117556                    0.998750      31.843009      85.447963       0.675450       0.348002      -1.154813       0.030762      -0.028752      -0.025319       0.049133       0.019369      -0.034759      -0.027131       0.043390       0.256755      -0.073179      -0.028735       0.101914             11.330121       9.268375       1.608104      -5.326668       7.391325      -2.039294      17.330661          -0.000043
          178              O      -1.326303       6.171602       9.010342      -0.867864      52.576465 0.89629984E+03  0.24424715E+05                                11.151632                            9.317148      -0.071405       1.972923                    0.996292      32.537786      90.350869       0.618851       0.363198      -1.138412       0.048316      -0.043754      -0.011325       0.066159      -0.003223       0.012143       0.007499       0.017330      -0.075099      -0.029949       0.005679       0.024270             12.714778       7.227117       0.383269       1.043076      10.879803      -4.618916      20.037412          -0.000040
          179              O      -2.946946       6.032969       7.028094      -0.813511      40.762018 0.69122642E+03  0.17567618E+05                                 9.254223                            7.996912       0.624089       2.204847                    0.998772      30.550010      80.655631       0.694637       0.346941      -1.157036      -0.054724      -0.047313       0.001790       0.072363       0.059817       0.006257       0.006685       0.020722      -0.067996      -0.049420      -0.023485       0.072905             10.179678      10.933646       5.766855       2.156466      11.302144       1.983182       8.303245          -0.000042
          180              O       8.561197       1.387138       0.572085      -0.943859      57.242306 0.12295753E+04  0.36397790E+05                                11.921127                           11.024871      -0.481540       1.804485                    0.998124      35.976467     105.395135       0.558166       0.370700      -1.128396       0.006726      -0.036360       0.036299       0.051816      -0.025075       0.025896       0.006765       0.034467       0.068125      -0.046893       0.003963       0.042930             12.722173      11.502927       0.806048      -3.284467      10.565170       0.041695      16.098422          -0.000013
          181              O       6.855599      -3.694775      12.442853      -0.867680      48.770050 0.89263449E+03  0.24206811E+05                                10.502116                            9.193047       0.041355       2.013278                    0.996558      32.055148      87.687882       0.636159       0.355039      -1.149301       0.048994       0.037840      -0.049183       0.079065       0.034105       0.015854      -0.011602      -0.001123      -0.063425      -0.041859      -0.002956       0.044815             11.542782       9.536318       3.221616      -0.702946      17.002956      -1.982956       8.089072          -0.000011
          182              O       5.219048      -5.403857      11.425665      -0.830278      46.870674 0.85134527E+03  0.22892637E+05                                10.346422                            9.092666      -0.116284       1.974791                    0.994955      31.654250      87.183165       0.625472       0.364173      -1.138171      -0.000401       0.024244      -0.071558       0.075554      -0.018886      -0.003462      -0.000650      -0.032490       0.070812      -0.036907       0.013042       0.023864             11.400634      12.041415       2.082093       4.840728       9.574924       1.281504      12.585561          -0.000035
          183              O      10.111014       2.738240       2.495521      -0.902074      47.321507 0.93441093E+03  0.25729522E+05                                10.302811                            9.480251      -0.039104       1.966704                    0.997650      33.362058      93.120315       0.616708       0.360689      -1.140396       0.045809       0.032808       0.002847       0.056417       0.025616      -0.010698       0.015292      -0.043161      -0.032832      -0.038061      -0.002731       0.040792             10.765879       7.558824      -0.631509       0.611617      14.077663      -3.131736      10.661151          -0.000040
          184              O      11.345312       0.528537       2.487501      -0.847013      41.665586 0.70148024E+03  0.17909399E+05                                 9.376033                            8.033979       0.538348       2.163674                    0.998919      31.272735      82.984713       0.695286       0.345046      -1.157623       0.002949      -0.028412      -0.039901       0.049072      -0.026724      -0.031192       0.033785       0.015097       0.172470      -0.057355      -0.025148       0.082503             10.361894      11.693345      -3.762364      -4.628372       8.072132       3.279771      11.320206          -0.000036
          185              O       8.931583       0.598209       3.232014      -0.880800      47.914103 0.92728232E+03  0.25525167E+05                                10.483753                            9.514760      -0.174769       1.934782                    0.996616      33.029159      92.659165       0.607763       0.366113      -1.134334      -0.004533      -0.045905       0.048637       0.067033       0.000775      -0.024926      -0.018068      -0.024218       0.071851      -0.035943      -0.005614       0.041557             11.119956      14.134798       4.563401       0.433290       9.731256       0.396303       9.493813          -0.000042
          186              O       5.783409       1.226622      -0.028070      -0.913854      58.456476 0.11626813E+04  0.33888846E+05                                12.101977                           10.693392      -0.445014       1.829244                    0.997242      34.945175     101.088962       0.569782       0.368809      -1.131532      -0.022863      -0.030643       0.029742       0.048438       0.015813      -0.008451      -0.015236       0.012554      -0.185257      -0.064686       0.014601       0.050085             13.619325       9.112255      -0.210229       0.490677      20.472544      -3.323253      11.273175          -0.000025
          187              O       2.396651      -4.185706      11.122246      -0.835991      41.683475 0.78933246E+03  0.20790287E+05                                 9.466140                            8.655069       0.223952       2.073025                    0.997700      31.546919      85.491117       0.653421       0.355887      -1.146792      -0.015312      -0.000395      -0.092960       0.094214       0.035280      -0.007824       0.012356       0.048814       0.206730      -0.078793       0.008422       0.070371             10.006429       6.453296       0.274065      -0.564258       8.646667       1.045150      14.919324          -0.000044
          188              O       3.737069      -2.887446      12.862561      -0.852486      49.279276 0.10011903E+04  0.28053821E+05                                10.703515                            9.910631      -0.299201       1.902513                    0.995957      32.830778      92.501194       0.594174       0.367889      -1.134548       0.039323       0.037417      -0.034977       0.064573       0.003527      -0.031716       0.004737      -0.065911      -0.047192      -0.052825       0.011593       0.041231             11.419749      13.472427       2.964307       1.302366      11.980789       1.286421       8.806031          -0.000020

******************************************************
Auxiliary information for the entire system
The total spin magnetic moment of the unit cell is   -0.003200
The total net atomic charge of the unit cell is   -0.000003
Accuracy of reproducing the electrostatic potential in the unit cell:
  The inner radius (bohr) =    5.0000
  The outer radius (bohr) =   12.0000
  Valid grid points have density less than (e/(bohr^3)) =    0.0001
  The number of valid grid points were=        19771
  The rms potential error without charges in kcal/mol is=      5.54808
  The rms potential error with partial charges in kcal/mol is=      1.07070
  The RRMSE value at monopole order=      0.19299
  The rms potential error with partial charges and cloud penetration in kcal/mol is=      1.06615
  The RRMSE value at monopole order with cloud penetration is=      0.19216
  The rms potential error with partial charges and atomic dipoles in kcal/mol is=      0.60402
  The RRMSE value at dipole order=      0.10887
  The rms potential error with partial charges, atomic dipoles and cloud penetration in kcal/mol is=      0.60298
  The RRMSE value at dipole order with cloud penetration=      0.10868

******************************************************
The electron densities and ab initio electrostatic potential were computed in VASP using the PBE functional and
projector augmented wave method. See the main text of the journal article for a description of computational details.
The atomic charges, dipoles, and quadrupoles were computed with the DDEC6 method as described in
(a) T. A. Manz and N. Gabaldon Limas, RSC Adv. 6 (2016) 47771-47801 DOI: 10.1039/c6ra04656h
(b) N. Gabaldon Limas and T. A. Manz, RSC Adv. 8 (2018) 2678-2707 DOI: 10.1039/c7ra11829e.
For each atom in the material, the electron cloud parameters were fit to the spherically averaged atom-in-material
electron density using radial positions for which this density was between 10^-4 and 10^-2 electrons per cubic bohr.
The polarizabilities, dispersion coefficients, and quantum Drude oscillator (QDO) parameters were fit using the MCLF method.
The magnetic structure of the system was optimized in VASP from the default ferromagnetic initial guess using spin polarization.
The atomic spin moments (ASMs) were computed on this optimized magnetic structure using the DDEC6 partition as inputs
to the method of T. A. Manz and D. S. Sholl, J. Chem. Theory Comput. 7 (2011) 4146-4164 DOI: 10.1021/ct200539n.
The RMSE and RRMSE were computed using a uniform grid with Ewald summation.
