# Supplementary material for: A collection of forcefield precursors for metal–organic frameworks
Source: RSC Adv. 2019 Nov 13;9(63):36492–507. doi: 10.1039/c9ra07327b (PMC9075174; doi:10.1039/c9ra07327b)
Supplement: RA-009-C9RA07327B-s4201 [file RA-009-C9RA07327B-s4201.xyz]

   56
jmolscript: load "" {1 1 1} spacegroup "x,y,z" unitcell [{     10.150000     0.000000     0.000000 }, {     -4.689293    10.037005     0.000000 }, {     -0.542911    -4.827442    12.999997 }]
Eu     2.166255     2.872010     4.522439     1.387635
Eu     2.751541     2.337553     8.477558     1.387634
H      3.472474     7.090595     5.050499     0.134476
H     -0.857323     3.008177     5.059599     0.125825
H      8.888892     1.232511     1.500200     0.115681
H      5.477477     4.760530     8.979098     0.159352
H      6.936341     2.067252    10.150398     0.139254
H      3.588284     0.454642     1.124500     0.183011
H      1.445322    -1.881032     7.949498     0.134476
H      5.775119     2.201386     7.940398     0.125825
H     -3.971096     3.977052    11.499797     0.115681
H     -0.559681     0.449033     4.020899     0.159352
H     -2.018545     3.142311     2.849599     0.139254
H      1.329512     4.754921    11.875497     0.183011
C      3.679715     5.126109     6.672898     0.619411
C      4.495742     6.395293     6.639098    -0.045226
C      4.175800     7.307188     5.651099    -0.137708
C     -4.603165     6.716230     7.510098     0.107337
C      0.100879     2.896018     7.467198     0.592998
C     -1.313033     2.760704     7.001798    -0.041254
C     -1.582145     2.848268     5.652399    -0.158789
C     -2.373342     2.494223     7.889698     0.104034
C      1.195334     1.446594     2.237299     0.578500
C      0.632196     0.678592     1.064700    -0.051966
C      1.406297    -0.062503     0.152100     0.110738
C      9.406487     0.725137     0.885300    -0.143268
C      1.238081     0.083454     6.327099     0.619412
C      0.422054    -1.185730     6.360899    -0.045226
C      0.741996    -2.097625     7.348898    -0.137708
C      9.520961    -1.506667     5.489899     0.107337
C      4.816917     2.313545     5.532799     0.592998
C      6.230829     2.448859     5.998199    -0.041254
C      6.499941     2.361295     7.347598    -0.158789
C      7.291138     2.715340     5.110299     0.104033
C      3.722462     3.762969    10.762698     0.578500
C      4.285600     4.530971    11.935297    -0.051966
C      8.200792    -4.764939    12.847897     0.110738
C     -4.488691     4.484426    12.114697    -0.143268
S     -3.918519     5.668343     8.761608    -0.052010
S     -2.160741     2.338167     9.642748    -0.027703
S     -1.520023     9.862631     0.192530    -0.080465
S      8.836315    -0.458780     4.238389    -0.052011
S      7.078537     2.871396     3.357249    -0.027703
S      6.437819    -4.653068    12.807467    -0.080466
O      3.185633     4.767683     5.573099    -0.617454
O      3.535922     4.519940     7.770098    -0.586830
O      0.356175     2.754910     8.690498    -0.558341
O      1.034841     3.095532     6.632598    -0.642024
O      0.431900     2.210409     2.885999    -0.641314
O      2.409978     1.300294     2.560999    -0.573897
O      1.732163     0.441880     7.426898    -0.617454
O      1.381874     0.689623     5.229899    -0.586830
O      4.561621     2.454653     4.309499    -0.558341
O      3.882955     2.114031     6.367399    -0.642024
O      4.485896     2.999154    10.113998    -0.641314
O      2.507818     3.909269    10.438998    -0.573897

The following XYZ coordinates are in angstroms. Other properties are in atomic units.
The sperically averaged electron density of each atom fit to a function of the form exp(a - br)
eigen_1, eigen_2 and eigen_3 are the three eigenvalues of traceless quadrupole moment tensor
  atom number  atomic symbol              X              Y              Z     net charge C6 coefficient C8 coefficient C10 coefficient fluctuating dipole atomic polarizability isotropic forcefield polarizability              a              b squared Pearson coefficient          <r^3>          <r^4>         wp_QDO          m_QDO          q_QDO       dipole_x       dipole_y       dipole_z         dipole            Qxy            Qxz            Qyz     Q(x^2-y^2)  Q(3z^2 - R^2)        eigen_1        eigen_2        eigen_3 static polarizability      alpha(xx)      alpha(xy)      alpha(xz)      alpha(yy)      alpha(yz)      alpha(zz) atomic spin moment
            1             Eu       2.166255       2.872010       4.522439       1.387635     201.901049 0.49817366E+04  0.19467981E+06                                24.088417                           20.101228       0.591860       1.885929                    0.998787      91.752697     244.082043       0.515312       0.304156      -1.274176       0.016111       0.000126       0.011570       0.019835      -0.062208      -0.032679      -0.130983      -0.162339      -0.085093      -0.155225      -0.028289       0.183514             29.595312      32.897322      10.259096       6.211316      27.289053       8.594648      28.599562           0.000720
            2             Eu       2.751541       2.337553       8.477558       1.387634     201.900928 0.49817334E+04  0.19467965E+06                                24.088405                           20.101219       0.591861       1.885929                    0.998787      91.752693     244.081996       0.515312       0.304155      -1.274176      -0.016109      -0.000126      -0.011571       0.019835      -0.062208      -0.032679      -0.130983      -0.162340      -0.085095      -0.155225      -0.028289       0.183515             29.595296      32.897305      10.259090       6.211309      27.289041       8.594638      28.599541           0.000720
            3              H       3.472474       7.090595       5.050499       0.134476       1.238693 0.95779357E+01  0.97591809E+02                                 1.856361                            1.773547      -1.191738       2.325167                    0.996055       3.478744       9.671664       0.488113       1.231529      -0.721379      -0.030242      -0.008677      -0.025059       0.040222      -0.000192       0.008589      -0.002138       0.018938       0.010896      -0.011654      -0.002894       0.014548              1.868282       1.966372       0.239968       0.409541       1.834529       0.032864       1.803945          -0.000509
            4              H      -0.857323       3.008177       5.059599       0.125825       1.196233 0.89443848E+01  0.91523429E+02                                 1.953325                            1.816210      -1.402127       2.218948                    0.992544       3.892552      11.628290       0.432824       1.382970      -0.685963       0.027173       0.008300      -0.025595       0.038241       0.003777      -0.007784      -0.006318      -0.002171       0.012724      -0.008119      -0.004885       0.013004              2.041631       2.460681       0.034882      -0.468929       1.572916       0.000001       2.091298          -0.000390
            5              H       8.888892       1.232511       1.500200       0.115681       1.200399 0.88084546E+01  0.90281329E+02                                 1.988558                            1.822146      -1.538073       2.144565                    0.991359       4.120736      12.542546       0.422776       1.413507      -0.678501      -0.018419       0.022336       0.019811       0.035081      -0.006947      -0.000059      -0.000080      -0.000974      -0.006846      -0.005825      -0.002279       0.008105              2.096401       1.966775      -0.299697      -0.345963       1.883227       0.549541       2.439200           0.000347
            6              H       5.477477       4.760530       8.979098       0.159352       1.105523 0.92413992E+01  0.96479621E+02                                 1.922838                            1.896801      -1.818286       2.006721                    0.990478       4.455831      13.978267       0.401857       1.459947      -0.668730      -0.024040      -0.038231       0.015733       0.047823       0.000906       0.004019      -0.008555      -0.001572      -0.003015      -0.009886       0.000671       0.009214              1.956097       1.814324       0.196420      -0.101755       2.067950      -0.222019       1.986017           0.002323
            7              H       6.936341       2.067252      10.150398       0.139254       1.701299 0.14900398E+02  0.16984598E+03                                 2.326692                            2.234571      -1.498409       2.159102                    0.992919       3.999367      11.825704       0.427589       1.256672      -0.716531      -0.036431      -0.012337       0.041691       0.056724       0.011635       0.002683      -0.007690       0.019667       0.087130      -0.030852       0.000691       0.030162              2.379237       2.542312      -0.102573      -0.452490       2.080317      -0.014721       2.515081           0.001646
            8              H       3.588284       0.454642       1.124500       0.183011       1.360191 0.11498971E+02  0.12523032E+03                                 2.146537                            2.074907      -1.571991       2.152945                    0.991226       3.965589      12.202331       0.400577       1.404008      -0.683707       0.032519       0.023378       0.041255       0.057498       0.004130       0.013762       0.010288       0.028797      -0.009484      -0.019902      -0.005215       0.025118              2.185874       2.310128       0.053144       0.095329       1.890717       0.332636       2.356776           0.002217
            9              H       1.445322      -1.881032       7.949498       0.134476       1.238699 0.95779915E+01  0.97592531E+02                                 1.856367                            1.773552      -1.191742       2.325165                    0.996055       3.478753       9.671700       0.488112       1.231530      -0.721379       0.030242       0.008677       0.025059       0.040222      -0.000192       0.008589      -0.002138       0.018938       0.010896      -0.011654      -0.002894       0.014548              1.868288       1.966379       0.239970       0.409544       1.834536       0.032864       1.803951          -0.000509
           10              H       5.775119       2.201386       7.940398       0.125825       1.196233 0.89443834E+01  0.91523416E+02                                 1.953325                            1.816210      -1.402127       2.218948                    0.992544       3.892552      11.628292       0.432824       1.382971      -0.685963      -0.027173      -0.008300       0.025595       0.038241       0.003777      -0.007784      -0.006318      -0.002171       0.012724      -0.008119      -0.004885       0.013004              2.041632       2.460681       0.034882      -0.468929       1.572916       0.000001       2.091298          -0.000390
           11              H      -3.971096       3.977052      11.499797       0.115681       1.200399 0.88084600E+01  0.90281398E+02                                 1.988559                            1.822147      -1.538074       2.144565                    0.991359       4.120737      12.542550       0.422776       1.413507      -0.678501       0.018419      -0.022336      -0.019811       0.035081      -0.006947      -0.000059      -0.000080      -0.000974      -0.006846      -0.005825      -0.002279       0.008105              2.096401       1.966776      -0.299697      -0.345964       1.883228       0.549541       2.439201           0.000348
           12              H      -0.559681       0.449033       4.020899       0.159352       1.105521 0.92413864E+01  0.96479464E+02                                 1.922837                            1.896800      -1.818286       2.006721                    0.990478       4.455829      13.978263       0.401856       1.459948      -0.668729       0.024040       0.038230      -0.015733       0.047823       0.000906       0.004019      -0.008555      -0.001572      -0.003015      -0.009886       0.000671       0.009214              1.956096       1.814324       0.196420      -0.101755       2.067949      -0.222019       1.986017           0.002323
           13              H      -2.018545       3.142311       2.849599       0.139254       1.701299 0.14900405E+02  0.16984610E+03                                 2.326694                            2.234573      -1.498409       2.159102                    0.992919       3.999367      11.825712       0.427589       1.256674      -0.716530       0.036431       0.012337      -0.041691       0.056724       0.011635       0.002683      -0.007690       0.019667       0.087130      -0.030852       0.000691       0.030162              2.379239       2.542315      -0.102573      -0.452491       2.080319      -0.014721       2.515084           0.001646
           14              H       1.329512       4.754921      11.875497       0.183011       1.360191 0.11498979E+02  0.12523045E+03                                 2.146539                            2.074908      -1.571992       2.152944                    0.991226       3.965591      12.202341       0.400577       1.404008      -0.683707      -0.032519      -0.023378      -0.041255       0.057498       0.004130       0.013762       0.010288       0.028797      -0.009484      -0.019902      -0.005215       0.025118              2.185875       2.310129       0.053144       0.095329       1.890718       0.332636       2.356777           0.002218
           15              C       3.679715       5.126109       6.672898       0.619411      23.082728 0.24985145E+03  0.51797256E+04                                 7.561621                            5.654676      -0.136348       2.020096                    0.999049      22.186099      62.429243       0.615625       0.479916      -1.014151      -0.045718      -0.046138      -0.004010       0.065076      -0.072534      -0.025044       0.012005       0.062493      -0.165213      -0.061046      -0.050028       0.111074              9.164519       6.814667       4.196671       0.464221      12.418941      -0.945662       8.259950          -0.001254
           16              C       4.495742       6.395293       6.639098      -0.045226      38.462378 0.44398194E+03  0.10407049E+05                                 9.833592                            6.957704       0.088030       2.030687                    0.999302      27.394132      76.553062       0.639066       0.408882      -1.077898       0.009545       0.033938      -0.009286       0.036457      -0.026577      -0.033526       0.015409       0.021430       0.069669      -0.041130      -0.015744       0.056874             12.581681       9.978137       5.625249       1.752477      19.256402      -2.900458       8.510502           0.023108
           17              C       4.175800       7.307188       5.651099      -0.137708      37.162666 0.44755621E+03  0.10655532E+05                                 9.842994                            7.161340      -0.131122       1.929461                    0.999213      30.140115      88.733454       0.598696       0.429707      -1.050242       0.010170      -0.007644       0.014587       0.019356      -0.028798      -0.021568       0.033581       0.070589       0.019989      -0.059455      -0.002676       0.062131             12.111005       8.305678       3.860011       1.105095      19.298090      -4.516217       8.729247           0.028504
           18              C      -4.603165       6.716230       7.510098       0.107337      35.700537 0.45036273E+03  0.10638863E+05                                 9.544160                            7.184235      -0.192957       1.941278                    0.998991      27.110361      77.103569       0.603314       0.429764      -1.060104       0.009497      -0.003418       0.015044       0.018117      -0.012709      -0.002269      -0.014355       0.007962       0.017584      -0.022436       0.005152       0.017284             11.439719       9.063886       3.474729       2.104827      16.372495      -3.206757       8.882777           0.075899
           19              C       0.100879       2.896018       7.467198       0.592998      23.596628 0.25188802E+03  0.52383663E+04                                 7.666356                            5.654662      -0.018952       2.051898                    0.999486      22.534299      63.739338       0.618701       0.476033      -1.015085       0.050289       0.017985       0.009160       0.054188      -0.006169      -0.007423       0.024243      -0.164895      -0.129551      -0.063604      -0.044637       0.108241              9.388311      15.375342       0.745876       0.742053       4.526501       0.089390       8.263091          -0.000574
           20              C      -1.313033       2.760704       7.001798      -0.041254      39.370958 0.45726445E+03  0.10871011E+05                                10.215676                            7.210382      -0.035451       1.999559                    0.998692      27.905430      80.290888       0.604259       0.426364      -1.059479      -0.029155      -0.002261      -0.021537       0.036318      -0.006200       0.001553      -0.001162      -0.072971      -0.011348      -0.035184      -0.003755       0.038939             12.970929      22.038163       0.675873       1.206383       5.400302       0.160906      11.474322           0.011235
           21              C      -1.582145       2.848268       5.652399      -0.158789      36.419633 0.48878968E+03  0.11957918E+05                                 9.799843                            7.555343      -0.349011       1.849786                    0.998650      31.633953      96.007990       0.571683       0.437943      -1.039898       0.000569       0.007367       0.023610       0.024740      -0.005723      -0.030822      -0.011353      -0.086797      -0.091394      -0.061390       0.001292       0.060099             11.350828      16.688947       0.101066       1.955042       5.421593       0.261327      11.941942           0.034721
           22              C      -2.373342       2.494223       7.889698       0.104034      37.539597 0.48335630E+03  0.11689290E+05                                10.043013                            7.573343      -0.366973       1.880692                    0.998755      28.128584      82.487017       0.569175       0.444979      -1.044864       0.014174      -0.007569       0.017688       0.023897       0.007444       0.023615       0.004478       0.023348       0.055815      -0.023396      -0.013170       0.036567             11.895882      18.038671       0.160227      -0.501090       5.464611      -0.063628      12.184365           0.058602
           23              C       1.195334       1.446594       2.237299       0.578500      25.380535 0.26712591E+03  0.56206645E+04                                 7.986521                            5.788237      -0.138630       2.001435                    0.999262      22.933719      64.617979       0.618909       0.470336      -1.021183       0.008629       0.020624       0.044625       0.049912       0.019528      -0.025504      -0.079719      -0.061941       0.006817      -0.066539      -0.037648       0.104188              9.878045       9.681010       0.322289       2.188283       7.022566       4.425551      12.930559          -0.000154
           24              C       0.632196       0.678592       1.064700      -0.051966      41.144756 0.46290826E+03  0.11009922E+05                                10.402601                            7.189035       0.001858       2.002651                    0.999212      28.009585      79.916645       0.615091       0.418675      -1.067120      -0.020002      -0.010852      -0.020210       0.030435      -0.004923       0.006081      -0.035049      -0.029460      -0.042700      -0.035863      -0.008411       0.044274             13.387371      12.610167       0.708311       2.501860       8.868157       6.904310      18.683790           0.014629
           25              C       1.406297      -0.062503       0.152100       0.110738      38.973219 0.46266456E+03  0.11058621E+05                                10.281568                            7.391913      -0.257073       1.924207                    0.998781      27.567740      80.167673       0.578619       0.442873      -1.046912       0.018590      -0.008840      -0.001756       0.020660      -0.004076       0.003647      -0.002201       0.016559      -0.040347      -0.014143      -0.002360       0.016503             12.551872      13.370406       0.223542       1.691227       8.250408       5.631002      16.034801           0.056017
           26              C       9.406487       0.725137       0.885300      -0.143268      40.154736 0.49250804E+03  0.12077079E+05                                10.537025                            7.624787      -0.351454       1.854336                    0.998294      31.456962      95.720749       0.564266       0.442663      -1.036656       0.020080       0.004907      -0.013227       0.024541      -0.013715      -0.018699      -0.028265      -0.078019      -0.030377      -0.051562      -0.004900       0.056462             12.780988      13.710269       0.948487       3.456644       8.114217       5.347869      16.518477           0.036158
           27              C       1.238081       0.083454       6.327099       0.619412      23.082715 0.24985131E+03  0.51797217E+04                                 7.561618                            5.654674      -0.136348       2.020096                    0.999049      22.186089      62.429201       0.615625       0.479916      -1.014151       0.045718       0.046138       0.004009       0.065076      -0.072534      -0.025044       0.012005       0.062493      -0.165213      -0.061046      -0.050029       0.111075              9.164514       6.814662       4.196667       0.464220      12.418934      -0.945663       8.259947          -0.001254
           28              C       0.422054      -1.185730       6.360899      -0.045226      38.462375 0.44398196E+03  0.10407049E+05                                 9.833590                            6.957703       0.088030       2.030686                    0.999302      27.394133      76.553057       0.639067       0.408882      -1.077899      -0.009545      -0.033938       0.009286       0.036457      -0.026577      -0.033526       0.015409       0.021430       0.069669      -0.041130      -0.015744       0.056874             12.581677       9.978134       5.625244       1.752478      19.256395      -2.900459       8.510502           0.023108
           29              C       0.741996      -2.097625       7.348898      -0.137708      37.162674 0.44755628E+03  0.10655535E+05                                 9.842995                            7.161340      -0.131123       1.929460                    0.999213      30.140127      88.733506       0.598696       0.429707      -1.050242      -0.010171       0.007644      -0.014587       0.019356      -0.028798      -0.021568       0.033581       0.070588       0.019991      -0.059455      -0.002676       0.062131             12.111006       8.305681       3.860013       1.105097      19.298090      -4.516215       8.729248           0.028503
           30              C       9.520961      -1.506667       5.489899       0.107337      35.700529 0.45036265E+03  0.10638860E+05                                 9.544158                            7.184234      -0.192957       1.941278                    0.998991      27.110358      77.103553       0.603314       0.429764      -1.060104      -0.009497       0.003418      -0.015044       0.018117      -0.012709      -0.002269      -0.014355       0.007962       0.017584      -0.022436       0.005152       0.017284             11.439716       9.063882       3.474725       2.104827      16.372490      -3.206758       8.882777           0.075898
           31              C       4.816917       2.313545       5.532799       0.592998      23.596624 0.25188798E+03  0.52383651E+04                                 7.666354                            5.654660      -0.018951       2.051898                    0.999486      22.534295      63.739315       0.618701       0.476033      -1.015085      -0.050289      -0.017985      -0.009161       0.054189      -0.006169      -0.007423       0.024243      -0.164895      -0.129551      -0.063604      -0.044637       0.108241              9.388309      15.375337       0.745876       0.742053       4.526500       0.089390       8.263089          -0.000574
           32              C       6.230829       2.448859       5.998199      -0.041254      39.370949 0.45726436E+03  0.10871008E+05                                10.215674                            7.210380      -0.035451       1.999559                    0.998692      27.905427      80.290870       0.604259       0.426364      -1.059480       0.029155       0.002261       0.021537       0.036318      -0.006200       0.001554      -0.001162      -0.072972      -0.011348      -0.035184      -0.003755       0.038939             12.970925      22.038154       0.675872       1.206383       5.400301       0.160905      11.474320           0.011233
           33              C       6.499941       2.361295       7.347598      -0.158789      36.419648 0.48878992E+03  0.11957926E+05                                 9.799847                            7.555345      -0.349012       1.849786                    0.998650      31.633961      96.008029       0.571682       0.437943      -1.039898      -0.000569      -0.007367      -0.023611       0.024740      -0.005723      -0.030822      -0.011353      -0.086797      -0.091394      -0.061390       0.001292       0.060099             11.350832      16.688955       0.101066       1.955044       5.421595       0.261327      11.941946           0.034722
           34              C       7.291138       2.715340       5.110299       0.104033      37.539595 0.48335629E+03  0.11689290E+05                                10.043011                            7.573342      -0.366972       1.880693                    0.998755      28.128583      82.487003       0.569176       0.444979      -1.044864      -0.014174       0.007569      -0.017688       0.023897       0.007444       0.023615       0.004478       0.023348       0.055815      -0.023396      -0.013170       0.036567             11.895880      18.038666       0.160227      -0.501090       5.464610      -0.063628      12.184364           0.058604
           35              C       3.722462       3.762969      10.762698       0.578500      25.380533 0.26712590E+03  0.56206637E+04                                 7.986518                            5.788236      -0.138630       2.001435                    0.999262      22.933716      64.617957       0.618909       0.470335      -1.021183      -0.008629      -0.020624      -0.044625       0.049912       0.019528      -0.025504      -0.079719      -0.061941       0.006817      -0.066539      -0.037648       0.104188              9.878042       9.681008       0.322288       2.188281       7.022564       4.425550      12.930555          -0.000153
           36              C       4.285600       4.530971      11.935297      -0.051966      41.144770 0.46290846E+03  0.11009928E+05                                10.402602                            7.189036       0.001857       2.002651                    0.999212      28.009592      79.916670       0.615091       0.418675      -1.067120       0.020002       0.010852       0.020210       0.030435      -0.004923       0.006081      -0.035049      -0.029460      -0.042700      -0.035863      -0.008411       0.044274             13.387373      12.610170       0.708311       2.501860       8.868158       6.904310      18.683792           0.014628
           37              C       8.200792      -4.764939      12.847897       0.110738      38.973220 0.46266455E+03  0.11058621E+05                                10.281569                            7.391914      -0.257073       1.924207                    0.998781      27.567741      80.167685       0.578619       0.442873      -1.046912      -0.018590       0.008840       0.001756       0.020660      -0.004076       0.003647      -0.002201       0.016559      -0.040346      -0.014143      -0.002360       0.016503             12.551873      13.370408       0.223543       1.691228       8.250408       5.631002      16.034803           0.056017
           38              C      -4.488691       4.484426      12.114697      -0.143268      40.154732 0.49250799E+03  0.12077078E+05                                10.537023                            7.624786      -0.351454       1.854336                    0.998294      31.456962      95.720746       0.564266       0.442663      -1.036656      -0.020080      -0.004907       0.013227       0.024541      -0.013715      -0.018699      -0.028265      -0.078019      -0.030377      -0.051562      -0.004900       0.056462             12.780986      13.710267       0.948485       3.456642       8.114216       5.347868      16.518474           0.036158
           39              S      -3.918519       5.668343       8.761608      -0.052010     120.247167 0.31260543E+04  0.11421075E+06                                17.111373                           15.496464       1.009948       1.988847                    0.999914      69.323930     209.400613       0.581963       0.288071      -1.229595      -0.048128      -0.008308      -0.039028       0.062518       0.078980       0.041733      -0.297688      -0.254300      -0.146003      -0.296156      -0.072739       0.368895             18.618801      13.176988      -1.429979       1.902306      22.419789      -8.419547      20.259626           0.191811
           40              S      -2.160741       2.338167       9.642748      -0.027703     116.552341 0.28309304E+04  0.10101623E+06                                16.654504                           14.650668       1.216952       2.050213                    0.999952      68.396390     204.973072       0.603708       0.284326      -1.232152       0.002635       0.012200      -0.047566       0.049176       0.109478      -0.166500      -0.097927       0.476570       0.850179      -0.409664       0.003728       0.405936             17.855774      17.215998      -1.307365      -3.352121      11.201326      -0.134584      25.149997           0.154330
           41              S      -1.520023       9.862631       0.192530      -0.080465     133.130438 0.31896066E+04  0.11742150E+06                                18.404704                           15.703437       0.984269       1.977045                    0.999831      70.704196     216.188063       0.573868       0.289924      -1.224479      -0.054067       0.038146       0.064754       0.092582       0.086971       0.175169       0.202274       0.588195      -0.200289      -0.388675      -0.041667       0.430342             20.231424      31.322696      -0.691606       1.463879      11.851492       2.724497      17.520083           0.176809
           42              S       8.836315      -0.458780       4.238389      -0.052011     120.247121 0.31260527E+04  0.11421067E+06                                17.111368                           15.496459       1.009948       1.988847                    0.999914      69.323920     209.400561       0.581964       0.288071      -1.229595       0.048128       0.008308       0.039027       0.062518       0.078980       0.041732      -0.297688      -0.254300      -0.146001      -0.296156      -0.072739       0.368895             18.618796      13.176984      -1.429978       1.902306      22.419782      -8.419546      20.259621           0.191813
           43              S       7.078537       2.871396       3.357249      -0.027703     116.552353 0.28309308E+04  0.10101625E+06                                16.654505                           14.650668       1.216951       2.050213                    0.999952      68.396395     204.973092       0.603708       0.284326      -1.232152      -0.002635      -0.012200       0.047566       0.049176       0.109479      -0.166500      -0.097927       0.476571       0.850179      -0.409664       0.003729       0.405935             17.855774      17.216001      -1.307365      -3.352122      11.201325      -0.134584      25.149996           0.154330
           44              S       6.437819      -4.653068      12.807467      -0.080466     133.130579 0.31896109E+04  0.11742170E+06                                18.404719                           15.703449       0.984267       1.977044                    0.999831      70.704224     216.188207       0.573868       0.289924      -1.224478       0.054067      -0.038145      -0.064754       0.092581       0.086970       0.175169       0.202274       0.588196      -0.200287      -0.388675      -0.041667       0.430342             20.231441      31.322722      -0.691607       1.463881      11.851501       2.724500      17.520098           0.176808
           45              O       3.185633       4.767683       5.573099      -0.617454      34.842904 0.53067403E+03  0.12678842E+05                                 8.376317                            7.030955       0.452652       2.179790                    0.998461      28.023870      72.744122       0.733875       0.349327      -1.150126       0.012436       0.006249       0.058980       0.060600      -0.039032       0.012380       0.045768       0.040861       0.011999      -0.073404       0.024061       0.049342              9.621176       8.280004       3.543369       2.787532      11.447166       3.280159       9.136358           0.005177
           46              O       3.535922       4.519940       7.770098      -0.586830      37.167040 0.59585172E+03  0.14726578E+05                                 8.939525                            7.665241       0.146592       2.091533                    0.995083      28.441707      76.305006       0.670190       0.369781      -1.128322      -0.019755       0.017635      -0.026078       0.037167      -0.049217      -0.022957      -0.030673       0.042953       0.072214      -0.079814       0.037044       0.042770              9.991345       7.402483       2.482103      -1.179085      10.709056      -3.848389      11.862497           0.010964
           47              O       0.356175       2.754910       8.690498      -0.558341      34.066974 0.54518589E+03  0.13168610E+05                                 8.415606                            7.295274       0.239885       2.133240                    0.995565      27.652612      73.165170       0.692693       0.366075      -1.132001      -0.020386       0.023964      -0.005278       0.031902      -0.006459       0.023439       0.002326      -0.092734       0.099461      -0.068827       0.030183       0.038644              9.176803      10.665657       0.303153       2.035530       5.438444       0.495568      11.426309           0.003477
           48              O       1.034841       3.095532       6.632598      -0.642024      43.059822 0.65563501E+03  0.16588961E+05                                 9.863013                            7.987520       0.006639       2.022856                    0.997001      29.563795      80.138562       0.663370       0.364916      -1.132553      -0.024158       0.007452       0.046952       0.053326       0.003580      -0.052212       0.018594      -0.069002      -0.127856      -0.084220       0.024293       0.059927             11.860684      18.617516       1.902105      -4.477653       7.383315      -0.083276       9.581221           0.005661
           49              O       0.431900       2.210409       2.885999      -0.641314      36.030085 0.53941791E+03  0.12970439E+05                                 8.640545                            7.133865       0.434693       2.170117                    0.996314      28.591356      75.018815       0.719981       0.353798      -1.143830       0.005915      -0.038215      -0.018321       0.042791      -0.018178      -0.061928      -0.008023      -0.060954       0.028447      -0.082227       0.028654       0.053573              9.926811       9.081620      -1.687800      -1.898103       8.704917       3.800533      11.993897           0.003712
           50              O       2.409978       1.300294       2.560999      -0.573897      34.312278 0.51636690E+03  0.12264298E+05                                 8.354320                            6.997281       0.511287       2.216383                    0.997490      27.428695      71.202882       0.725254       0.355575      -1.143986       0.001478      -0.025289       0.006386       0.026124       0.000753       0.009332      -0.060410       0.079863      -0.083703      -0.087723       0.031867       0.055856              9.411861      12.301415       0.296784       2.412580       5.855841       1.873384      10.078326           0.003956
           51              O       1.732163       0.441880       7.426898      -0.617454      34.842893 0.53067386E+03  0.12678837E+05                                 8.376315                            7.030953       0.452652       2.179790                    0.998461      28.023866      72.744105       0.733876       0.349327      -1.150126      -0.012436      -0.006249      -0.058980       0.060600      -0.039032       0.012380       0.045768       0.040862       0.012001      -0.073404       0.024061       0.049342              9.621173       8.280001       3.543368       2.787530      11.447164       3.280157       9.136354           0.005177
           52              O       1.381874       0.689623       5.229899      -0.586830      37.167004 0.59585100E+03  0.14726555E+05                                 8.939517                            7.665234       0.146594       2.091534                    0.995083      28.441699      76.304956       0.670190       0.369781      -1.128322       0.019755      -0.017636       0.026078       0.037167      -0.049217      -0.022957      -0.030673       0.042953       0.072214      -0.079815       0.037044       0.042771              9.991335       7.402475       2.482099      -1.179084      10.709044      -3.848386      11.862486           0.010964
           53              O       4.561621       2.454653       4.309499      -0.558341      34.066969 0.54518579E+03  0.13168607E+05                                 8.415604                            7.295273       0.239886       2.133240                    0.995565      27.652612      73.165164       0.692693       0.366075      -1.132001       0.020386      -0.023964       0.005278       0.031902      -0.006459       0.023439       0.002326      -0.092734       0.099460      -0.068827       0.030183       0.038644              9.176801      10.665655       0.303153       2.035530       5.438443       0.495567      11.426306           0.003478
           54              O       3.882955       2.114031       6.367399      -0.642024      43.059782 0.65563430E+03  0.16588938E+05                                 9.863007                            7.987515       0.006640       2.022856                    0.997001      29.563782      80.138508       0.663371       0.364916      -1.132553       0.024158      -0.007452      -0.046952       0.053326       0.003580      -0.052212       0.018594      -0.069002      -0.127856      -0.084220       0.024293       0.059927             11.860675      18.617501       1.902103      -4.477650       7.383310      -0.083276       9.581214           0.005661
           55              O       4.485896       2.999154      10.113998      -0.641314      36.030026 0.53941687E+03  0.12970407E+05                                 8.640533                            7.133856       0.434694       2.170118                    0.996314      28.591344      75.018745       0.719982       0.353798      -1.143830      -0.005915       0.038215       0.018321       0.042791      -0.018178      -0.061928      -0.008023      -0.060955       0.028447      -0.082227       0.028654       0.053573              9.926796       9.081606      -1.687798      -1.898101       8.704905       3.800526      11.993877           0.003712
           56              O       2.507818       3.909269      10.438998      -0.573897      34.312279 0.51636691E+03  0.12264299E+05                                 8.354322                            6.997282       0.511287       2.216383                    0.997490      27.428691      71.202877       0.725254       0.355575      -1.143986      -0.001477       0.025289      -0.006386       0.026124       0.000753       0.009332      -0.060410       0.079863      -0.083703      -0.087723       0.031868       0.055855              9.411862      12.301415       0.296785       2.412580       5.855842       1.873385      10.078330           0.003957

******************************************************
Auxiliary information for the entire system
The total spin magnetic moment of the unit cell is   1.798287
The total net atomic charge of the unit cell is   0.000003
Accuracy of reproducing the electrostatic potential in the unit cell:
  The inner radius (bohr) =    5.0000
  The outer radius (bohr) =   12.0000
  Valid grid points have density less than (e/(bohr^3)) =    0.0001
  The number of valid grid points were=       120387
  The rms potential error without charges in kcal/mol is=      4.12192
  The rms potential error with partial charges in kcal/mol is=      1.77799
  The RRMSE value at monopole order=      0.43135
  The rms potential error with partial charges and cloud penetration in kcal/mol is=      1.77520
  The RRMSE value at monopole order with cloud penetration is=      0.43067
  The rms potential error with partial charges and atomic dipoles in kcal/mol is=      0.99571
  The RRMSE value at dipole order=      0.24156
  The rms potential error with partial charges, atomic dipoles and cloud penetration in kcal/mol is=      0.99127
  The RRMSE value at dipole order with cloud penetration=      0.24049

******************************************************
The electron densities and ab initio electrostatic potential were computed in VASP using the PBE functional and
projector augmented wave method. See the main text of the journal article for a description of computational details.
The atomic charges, dipoles, and quadrupoles were computed with the DDEC6 method as described in
(a) T. A. Manz and N. Gabaldon Limas, RSC Adv. 6 (2016) 47771-47801 DOI: 10.1039/c6ra04656h
(b) N. Gabaldon Limas and T. A. Manz, RSC Adv. 8 (2018) 2678-2707 DOI: 10.1039/c7ra11829e.
For each atom in the material, the electron cloud parameters were fit to the spherically averaged atom-in-material
electron density using radial positions for which this density was between 10^-4 and 10^-2 electrons per cubic bohr.
The polarizabilities, dispersion coefficients, and quantum Drude oscillator (QDO) parameters were fit using the MCLF method.
The magnetic structure of the system was optimized in VASP from the default ferromagnetic initial guess using spin polarization.
The atomic spin moments (ASMs) were computed on this optimized magnetic structure using the DDEC6 partition as inputs
to the method of T. A. Manz and D. S. Sholl, J. Chem. Theory Comput. 7 (2011) 4146-4164 DOI: 10.1021/ct200539n.
The RMSE and RRMSE were computed using a uniform grid with Ewald summation.
