# Supplementary material for: A collection of forcefield precursors for metal–organic frameworks
Source: RSC Adv. 2019 Nov 13;9(63):36492–507. doi: 10.1039/c9ra07327b (PMC9075174; doi:10.1039/c9ra07327b)
Supplement: RA-009-C9RA07327B-s4202 [file RA-009-C9RA07327B-s4202.xyz]

  162
jmolscript: load "" {1 1 1} spacegroup "x,y,z" unitcell [{     12.605000     0.000000     0.000000 }, {      1.532682    13.182298     0.000000 }, {     -1.532682    -0.913609    13.150601 }]
Zn     1.308880     1.612812     9.560092     0.740857
Zn     4.993620     9.425327     2.271503     0.740857
Zn    11.296120    10.655877     3.590509     0.740857
Zn     7.611380     2.843362    10.879098     0.740857
H      4.310723     1.810606     9.344817     0.097622
H      6.046767     0.929192     8.199400     0.124976
H      5.008367    12.137536     5.987469     0.123248
H      1.787472    -0.099316     7.178913     0.098959
H     11.849063     2.529000     7.599732     0.106009
H     11.345259     4.300595     6.310973     0.125378
H      1.735262     6.314330     7.969264     0.126186
H      2.157612     4.487735     9.252763     0.105569
H      0.987627    10.805345     9.205421     0.110835
H     12.125487     9.058547     9.226462     0.098118
H      9.174786    11.516198    10.244318     0.131391
H      1.991777     9.196862     2.453902     0.097622
H     12.860733     8.115285     1.495223     0.124976
H      1.294133     5.131870    12.523317     0.123248
H      4.515028     7.168534     0.398463     0.098959
H      7.058437     7.406184     3.049624     0.106009
H      7.562241     5.997742     4.727641     0.125378
H      4.567238     7.512482     6.851463     0.126186
H      4.144888     8.919488     5.118214     0.105569
H      5.314873     8.434413    11.417352     0.110835
H      6.782013     8.576467     9.676212     0.098118
H      9.732714     9.421546    12.198497     0.131390
H      8.294277    10.458083     3.805784     0.097622
H      6.558233    11.339497     4.951201     0.124976
H      7.596633     0.131153     7.163132     0.123248
H     10.817528    12.368005     5.971688     0.098959
H      0.755937     9.739689     5.550869     0.106010
H      1.259741     7.968094     6.839628     0.125378
H     10.869738     5.954359     5.181337     0.126186
H     10.447388     7.780954     3.897838     0.105569
H     11.617373     1.463344     3.945180     0.110835
H      0.479513     3.210142     3.924139     0.098118
H      3.430214     0.752491     2.906283     0.131390
H     10.613223     3.071827    10.696699     0.097622
H     -0.255733     4.153404    11.655378     0.124976
H     11.310867     7.136819     0.627284     0.123248
H      8.089972     5.100155    12.752138     0.098959
H      5.546563     4.862505    10.100977     0.106010
H      5.042759     6.270947     8.422960     0.125378
H      8.037762     4.756207     6.299138     0.126186
H      8.460112     3.349201     8.032387     0.105569
H      7.290127     3.834276     1.733249     0.110835
H      5.822987     3.692222     3.474389     0.098118
H      2.872286     2.847143     0.952104     0.131391
C      4.126281     1.205316     8.664931     0.115538
C      5.179340     0.681443     7.970579    -0.170670
C      4.985289    -0.181881     6.963243     0.115441
C      3.679480    -0.463069     6.684450    -0.187023
C      2.664848     0.099202     7.414309     0.095371
C     -0.243921     3.301091     7.681266     0.116915
C     12.051186     4.364210     6.913271    -0.180184
C      0.148187     5.538087     6.998750     0.117707
C      1.203656     5.555604     7.885100    -0.185522
C      1.458190     4.448579     8.639945     0.100742
C     -0.850052     0.214739     9.716979     0.614893
C     12.288321    12.277795     9.642021    -0.034445
C     12.696445    10.970241     9.393474    -0.096107
C     11.815726     9.913830     9.419775    -0.174991
C     10.490637    10.095825     9.722239     0.101480
C     10.063198    11.370410    10.008922    -0.175537
C      9.419546    -0.726737     9.948430    -0.011786
C      8.854604     0.653123    10.104922     0.634703
C     10.080496     7.574299     9.661747     0.695077
C      2.176219     8.560560     1.802947     0.115538
C      1.123160     7.904186     1.232211    -0.170670
C      1.317211     6.959105     0.301149     0.115441
C      2.623020     6.700471     0.001315    -0.187022
C      3.637652     7.389605     0.612818     0.095371
C      6.546421     7.434011     3.825510     0.116915
C      6.856314     6.594183     4.832846    -0.180184
C      6.154313     6.598100     6.009825     0.117707
C      5.098844     7.481105     6.088728    -0.185522
C      4.844310     8.310858     5.036680     0.100742
C      7.152552     9.678731     0.887666     0.614893
C      6.619179     8.767914    12.916520    -0.034445
C      6.211055     8.610586    11.594885    -0.096107
C      7.091774     8.710040    10.542837    -0.174991
C      8.416863     8.999163    10.745356     0.101480
C      8.844302     9.196821    12.036745    -0.175537
C      9.487954     9.974875    -0.035507    -0.011786
C     10.052896    10.035359     1.351882     0.634703
C      8.827004     9.113572     8.225701     0.695077
C      8.478719    11.063373     4.485670     0.115538
C      7.425660    11.587246     5.180022    -0.170670
C      7.619711    12.450570     6.187358     0.115442
C      7.392838    -0.450540     6.466151    -0.187023
C      9.940152    12.169487     5.736292     0.095371
C     12.848921     8.967598     5.469335     0.116915
C      0.553814     7.904479     6.237330    -0.180184
C     12.456813     6.730602     6.151851     0.117708
C     11.401344     6.713085     5.265501    -0.185522
C     11.146810     7.820110     4.510656     0.100742
C     13.455052    12.053950     3.433622     0.614893
C      0.316679    -0.009106     3.508580    -0.034445
C     -0.091445     1.298448     3.757127    -0.096107
C      0.789274     2.354859     3.730826    -0.174991
C      2.114363     2.172864     3.428362     0.101480
C      2.541802     0.898279     3.141679    -0.175538
C      1.652772    -0.186872     3.202171    -0.011786
C      3.750396    11.615566     3.045679     0.634703
C      2.524504     4.694390     3.488854     0.695076
C     10.428781     3.708129    11.347654     0.115538
C     11.481840     4.364503    11.918390    -0.170670
C     11.287789     5.309584    12.849452     0.115442
C     11.514662     6.481827    -0.001315    -0.187023
C      8.967348     4.879084    12.537783     0.095371
C      6.058579     4.834678     9.325091     0.116914
C      5.748686     5.674506     8.317755    -0.180184
C      6.450687     5.670589     7.140776     0.117708
C      7.506156     4.787584     7.061873    -0.185522
C      7.760690     3.957831     8.113921     0.100742
C      5.452448     2.589958    12.262935     0.614893
C      5.985821     3.500775     0.234081    -0.034445
C      6.393945     3.658103     1.555716    -0.096107
C      5.513226     3.558649     2.607764    -0.174991
C      4.188137     3.269526     2.405245     0.101480
C      3.760698     3.071868     1.113856    -0.175538
C      4.649728     3.207423     0.035507    -0.011787
C      2.552104     2.233330    11.798719     0.634703
C      3.777996     3.155117     4.924900     0.695076
C      9.453750     8.965958     9.610459    -0.309092
C      3.151250     3.302731     3.540142    -0.309092
N      2.873925     0.908270     8.434138    -0.203840
N      0.763803     3.307044     8.553808    -0.198646
N      3.428575     8.350909     1.490621    -0.203840
N      5.538697     8.304043     3.891920    -0.198646
N      9.731075    11.360419     4.716463    -0.203840
N     11.841197     8.961645     4.596793    -0.198646
N      9.176425     3.917780    11.659980    -0.203840
N      7.066303     3.964646     9.258681    -0.198646
O     -1.021113     1.152299    10.521007    -0.582929
O      0.027701     0.152521     8.925707    -0.547970
O      9.055882     1.486497     9.258812    -0.635989
O      8.214982     0.913711    11.074910    -0.527377
O      7.323613    10.415848     1.878695    -0.582929
O      6.274799     8.893674     0.770757    -0.547970
O      9.851618     9.133526     2.124611    -0.635989
O     10.692518    10.984954     1.679069    -0.527377
O      1.021113    11.116390     2.629594    -0.582929
O     12.577299    12.116168     4.224894    -0.547970
O      3.549118    10.782192     3.891789    -0.635989
O      4.390018    11.354978     2.075691    -0.527377
O      5.281387     1.852841    11.271906    -0.582929
O      6.330201     3.375015    12.379844    -0.547970
O      2.753382     3.135163    11.025990    -0.635989
O      1.912482     1.283735    11.471532    -0.527378
F     10.937900     7.485146    10.700250    -0.206699
F     10.807009     7.273634     8.579847    -0.227539
F      9.185830     6.626252     9.818896    -0.195214
F      7.969600    10.155757     8.208737    -0.206699
F      8.100491     8.055111     7.850777    -0.227539
F      9.721670     9.336049     7.290825    -0.195214
F      1.667100     4.783543     2.450351    -0.206699
F      1.797991     4.995055     4.570754    -0.227539
F      3.419170     5.642437     3.331705    -0.195214
F      4.635400     2.112932     4.941864    -0.206699
F      4.504509     4.213578     5.299824    -0.227539
F      2.883330     2.932640     5.859776    -0.195214

The following XYZ coordinates are in angstroms. Other properties are in atomic units.
The sperically averaged electron density of each atom fit to a function of the form exp(a - br)
eigen_1, eigen_2 and eigen_3 are the three eigenvalues of traceless quadrupole moment tensor
  atom number  atomic symbol              X              Y              Z     net charge C6 coefficient C8 coefficient C10 coefficient fluctuating dipole atomic polarizability isotropic forcefield polarizability              a              b squared Pearson coefficient          <r^3>          <r^4>         wp_QDO          m_QDO          q_QDO       dipole_x       dipole_y       dipole_z         dipole            Qxy            Qxz            Qyz     Q(x^2-y^2)  Q(3z^2 - R^2)        eigen_1        eigen_2        eigen_3 static polarizability      alpha(xx)      alpha(xy)      alpha(xz)      alpha(yy)      alpha(yz)      alpha(zz) atomic spin moment
            1             Zn       1.308880       1.612812       9.560092       0.740857      98.080887 0.21559095E+04  0.70916337E+05                                17.348246                           15.126897       0.530187       2.000617                    0.997502      48.893786     134.707476       0.467832       0.398016      -1.147929      -0.028332      -0.051006       0.085744       0.103713       0.049176       0.037845       0.015034      -0.030971      -0.013311      -0.059766      -0.010764       0.070529             19.750119      22.578926      -0.258949      -0.006175      16.607626      -0.595463      20.063805          -0.000000
            2             Zn       4.993620       9.425327       2.271503       0.740857      98.080909 0.21559095E+04  0.70916337E+05                                17.348249                           15.126898       0.530185       2.000616                    0.997502      48.893786     134.707482       0.467832       0.398016      -1.147929       0.028332       0.089073      -0.044941       0.103713      -0.034346      -0.051681       0.013358      -0.006858       0.059029      -0.059766      -0.010763       0.070529             19.750125      22.578937      -0.011783       0.258755      20.129547      -0.350785      16.541892          -0.000000
            3             Zn      11.296120      10.655877       3.590509       0.740857      98.080890 0.21559095E+04  0.70916338E+05                                17.348247                           15.126897       0.530187       2.000617                    0.997502      48.893786     134.707478       0.467832       0.398016      -1.147929       0.028332       0.051006      -0.085744       0.103713       0.049176       0.037845       0.015034      -0.030972      -0.013311      -0.059766      -0.010764       0.070529             19.750120      22.578928      -0.258950      -0.006175      16.607627      -0.595463      20.063806          -0.000000
            4             Zn       7.611380       2.843362      10.879098       0.740857      98.080909 0.21559095E+04  0.70916336E+05                                17.348249                           15.126897       0.530185       2.000616                    0.997502      48.893786     134.707480       0.467832       0.398016      -1.147929      -0.028332      -0.089073       0.044941       0.103713      -0.034345      -0.051681       0.013358      -0.006858       0.059029      -0.059766      -0.010763       0.070529             19.750125      22.578937      -0.011783       0.258755      20.129546      -0.350785      16.541892          -0.000000
            5              H       4.310723       1.810606       9.344817       0.097622       1.098542 0.75669850E+01  0.74395410E+02                                 1.847408                            1.667953      -1.318064       2.243885                    0.993892       3.929117      11.574572       0.451863       1.378720      -0.685231       0.009612       0.022869       0.036966       0.044518       0.002113      -0.002217       0.008795      -0.000764      -0.013416      -0.011114       0.002516       0.008598              1.953181       1.581347       0.097007       0.139714       1.900340       0.693388       2.377857           0.000001
            6              H       6.046767       0.929192       8.199400       0.124976       0.900311 0.63859803E+01  0.60121846E+02                                 1.622980                            1.541693      -1.042643       2.395786                    0.996671       3.552091      10.209289       0.466125       1.395723      -0.683755       0.031133       0.005196       0.011724       0.033671       0.001820       0.002077       0.005160       0.014357      -0.004755      -0.009686       0.000685       0.009001              1.649190       2.080203       0.097021       0.147293       1.435216       0.156105       1.432151           0.000000
            7              H       5.008367      12.137536       5.987469       0.123248       0.997561 0.71821347E+01  0.69326616E+02                                 1.702474                            1.607209      -1.226597       2.301616                    0.995392       3.640266      10.442653       0.470476       1.348722      -0.692683      -0.006878      -0.019767      -0.025745       0.033179       0.000041      -0.002531       0.007991       0.007432      -0.001323      -0.010297       0.002981       0.007316              1.737164       1.553800       0.027906       0.091557       1.761069       0.482379       1.896622          -0.000000
            8              H       1.787472      -0.099316       7.178913       0.098959       1.141642 0.81414502E+01  0.80321992E+02                                 1.809605                            1.671023      -0.956482       2.423470                    0.998309       3.544683       9.966012       0.482702       1.286159      -0.707648      -0.043492      -0.011241      -0.015361       0.047475       0.002834       0.008574       0.012036       0.011965      -0.006857      -0.016303      -0.000021       0.016324              1.873492       2.583166       0.171582       0.092445       1.479762       0.094914       1.557548           0.000001
            9              H      11.849063       2.529000       7.599732       0.106009       1.104277 0.78715796E+01  0.76912538E+02                                 1.767538                            1.642054      -0.884940       2.465002                    0.999045       3.431213       9.561748       0.488007       1.284530      -0.708749      -0.030260      -0.038309      -0.005317       0.049108       0.010300       0.012119      -0.000692      -0.001325      -0.016000      -0.016825       0.000482       0.016343              1.825507       1.729013       0.464588      -0.015481       2.292662      -0.063673       1.454845           0.000001
           10              H      11.345259       4.300595       6.310973       0.125378       0.956381 0.68427011E+01  0.63982069E+02                                 1.549409                            1.489605      -0.730436       2.537520                    0.999903       3.149610       8.338119       0.538678       1.216034      -0.725000      -0.024024      -0.005661      -0.022408       0.033336       0.008116       0.011982      -0.000846      -0.001707      -0.007048      -0.015322       0.001422       0.013901              1.558761       1.686918      -0.040159       0.300543       1.422354      -0.063972       1.567011          -0.000001
           11              H       1.735262       6.314330       7.969264       0.126186       0.984629 0.70810548E+01  0.66754178E+02                                 1.577231                            1.513681      -0.797087       2.507374                    0.999739       3.173686       8.425623       0.535455       1.213395      -0.725674       0.019040       0.027373       0.004927       0.033705       0.007919       0.010501      -0.000370      -0.005603      -0.010123      -0.014562       0.001759       0.012803              1.585539       1.556231       0.237038       0.044752       1.848908      -0.067735       1.351480          -0.000002
           12              H       2.157612       4.487735       9.252763       0.105569       1.090682 0.76319200E+01  0.74089967E+02                                 1.752520                            1.614236      -0.985860       2.408211                    0.998386       3.501961       9.767514       0.492775       1.280359      -0.708432       0.035888       0.006355       0.032676       0.048950       0.008982       0.012041       0.004671       0.002251      -0.023562      -0.015088      -0.003605       0.018693              1.822645       1.975491      -0.095724       0.543629       1.471015      -0.150461       2.021430          -0.000000
           13              H       0.987627      10.805345       9.205421       0.110835       1.092377 0.78576170E+01  0.75222229E+02                                 1.618195                            1.536526      -0.899137       2.447334                    0.998921       3.210890       8.296574       0.567846       1.126732      -0.747155       0.036664      -0.006935      -0.004947       0.037641      -0.004315      -0.003533       0.006033       0.005358      -0.042681      -0.016197       0.002646       0.013550              1.639085       2.134161      -0.040814      -0.171870       1.477761       0.046669       1.305334          -0.000004
           14              H      12.125487       9.058547       9.226462       0.098118       1.213868 0.91832495E+01  0.93221895E+02                                 1.858383                            1.753621      -1.258856       2.265317                    0.995747       3.773236      10.705710       0.480483       1.255759      -0.713016       0.018121      -0.029645      -0.005073       0.035114      -0.007236      -0.003089       0.003718       0.008714      -0.052051      -0.018091       0.000385       0.017707              1.908125       1.651093      -0.160348      -0.111653       2.578797       0.219164       1.494483          -0.000001
           15              H       9.174786      11.516198      10.244318       0.131391       1.016156 0.78757169E+01  0.77403230E+02                                 1.703967                            1.671354      -1.141673       2.351859                    0.996606       3.491929       9.942873       0.468553       1.330081      -0.698606      -0.036690       0.009536       0.015910       0.041112      -0.006311      -0.006815       0.001802       0.015363      -0.031697      -0.012399      -0.004616       0.017014              1.695810       2.000834      -0.010786      -0.177665       1.654000      -0.019242       1.432595           0.000001
           16              H       1.991777       9.196862       2.453902       0.097622       1.098543 0.75669919E+01  0.74395489E+02                                 1.847408                            1.667953      -1.318064       2.243885                    0.993892       3.929117      11.574570       0.451863       1.378719      -0.685231      -0.009612       0.035292       0.025376       0.044518       0.002358      -0.001954       0.008221       0.007508       0.011401      -0.011114       0.002516       0.008598              1.953182       1.581347      -0.132655      -0.106457       2.279684       0.719742       1.998514           0.000001
           17              H      12.860733       8.115285       1.495223       0.124976       0.900311 0.63859789E+01  0.60121831E+02                                 1.622980                            1.541692      -1.042643       2.395786                    0.996671       3.552091      10.209289       0.466125       1.395723      -0.683755      -0.031133       0.011335       0.005996       0.033671      -0.001946      -0.001959       0.005442       0.010292      -0.016948      -0.009686       0.000685       0.009001              1.649190       2.080204      -0.140214      -0.106996       1.410579       0.154393       1.456787           0.000000
           18              H       1.294133       5.131870      12.523317       0.123248       0.997561 0.71821366E+01  0.69326642E+02                                 1.702475                            1.607210      -1.226597       2.301616                    0.995392       3.640265      10.442652       0.470475       1.348723      -0.692683       0.006878      -0.024313      -0.021504       0.033179       0.002528       0.000135       0.008126       0.005497      -0.007127      -0.010297       0.002981       0.007316              1.737165       1.553801      -0.089403      -0.034184       1.829270       0.487117       1.828423          -0.000000
           19              H       4.515028       7.168534       0.398463       0.098959       1.141642 0.81414414E+01  0.80321856E+02                                 1.809602                            1.671020      -0.956481       2.423470                    0.998309       3.544679       9.965987       0.482703       1.286156      -0.707649       0.043492      -0.014545      -0.012278       0.047475      -0.008357      -0.003421       0.012097       0.011088      -0.009489      -0.016303      -0.000021       0.016324              1.873489       2.583161      -0.080330      -0.177576       1.544048       0.099379       1.493258           0.000001
           20              H       7.058437       7.406184       3.049624       0.106009       1.104278 0.78715872E+01  0.76912625E+02                                 1.767538                            1.642055      -0.884940       2.465002                    0.999045       3.431214       9.561749       0.488008       1.284530      -0.708749       0.030260      -0.002649      -0.038586       0.049108      -0.011376      -0.011115      -0.001284       0.007200       0.009576      -0.016825       0.000482       0.016343              1.825507       1.729013       0.047642      -0.462398       1.467674      -0.120988       2.279833           0.000001
           21              H       7.562241       5.997742       4.727641       0.125378       0.956381 0.68427018E+01  0.63982077E+02                                 1.549409                            1.489605      -0.730436       2.537520                    0.999903       3.149610       8.338119       0.538678       1.216034      -0.725000       0.024024      -0.021962      -0.007200       0.033336      -0.011390      -0.008927      -0.001141       0.002533       0.005670      -0.015322       0.001422       0.013901              1.558761       1.686918      -0.302604       0.019233       1.575162      -0.053356       1.414203          -0.000001
           22              H       4.567238       7.512482       6.851463       0.126186       0.984629 0.70810563E+01  0.66754195E+02                                 1.577232                            1.513682      -0.797087       2.507374                    0.999739       3.173686       8.425623       0.535455       1.213395      -0.725674      -0.019040       0.003018       0.027648       0.033705      -0.009927      -0.008628      -0.000910       0.002171       0.013199      -0.014562       0.001759       0.012803              1.585540       1.556231      -0.028216      -0.239570       1.363236      -0.101476       1.837152          -0.000002
           23              H       4.144888       8.919488       5.118214       0.105569       1.090681 0.76319170E+01  0.74089932E+02                                 1.752520                            1.614236      -0.985859       2.408211                    0.998386       3.501961       9.767514       0.492775       1.280359      -0.708432      -0.035888       0.032157       0.008605       0.048950      -0.011390      -0.009795       0.003890       0.013501       0.010188      -0.015088      -0.003605       0.018693              1.822645       1.975491      -0.548956       0.057817       2.039591      -0.110960       1.452853          -0.000000
           24              H       5.314873       8.434413      11.417352       0.110835       1.092378 0.78576237E+01  0.75222311E+02                                 1.618196                            1.536527      -0.899138       2.447334                    0.998921       3.210891       8.296578       0.567845       1.126732      -0.747155      -0.036664      -0.004454      -0.007262       0.037641       0.003226       0.004549       0.004685       0.024764       0.015538      -0.016197       0.002646       0.013550              1.639086       2.134163       0.168629       0.052628       1.299709       0.034299       1.483387          -0.000004
           25              H       6.782013       8.576467       9.676212       0.098118       1.213869 0.91832570E+01  0.93221987E+02                                 1.858383                            1.753622      -1.258856       2.265317                    0.995747       3.773236      10.705710       0.480483       1.255759      -0.713016      -0.018121      -0.003006      -0.029926       0.035114       0.002580       0.007432       0.002185       0.030793       0.014185      -0.018091       0.000385       0.017707              1.908125       1.651093       0.100272       0.167700       1.469386       0.142091       2.603895          -0.000001
           26              H       9.732714       9.421546      12.198497       0.131390       1.016156 0.78757192E+01  0.77403257E+02                                 1.703968                            1.671354      -1.141674       2.351858                    0.996606       3.491930       9.942876       0.468553       1.330081      -0.698606       0.036690       0.015211       0.010616       0.041112       0.006362       0.006768       0.001220       0.023740      -0.006566      -0.012399      -0.004616       0.017014              1.695810       2.000835       0.176490       0.023074       1.436319      -0.034365       1.650276           0.000001
           27              H       8.294277      10.458083       3.805784       0.097622       1.098543 0.75669902E+01  0.74395469E+02                                 1.847408                            1.667953      -1.318064       2.243885                    0.993892       3.929118      11.574573       0.451863       1.378719      -0.685231      -0.009612      -0.022869      -0.036966       0.044518       0.002113      -0.002217       0.008795      -0.000764      -0.013416      -0.011114       0.002516       0.008598              1.953182       1.581347       0.097007       0.139714       1.900340       0.693388       2.377858           0.000001
           28              H       6.558233      11.339497       4.951201       0.124976       0.900311 0.63859795E+01  0.60121839E+02                                 1.622980                            1.541693      -1.042643       2.395786                    0.996671       3.552091      10.209290       0.466125       1.395723      -0.683755      -0.031133      -0.005196      -0.011724       0.033671       0.001820       0.002077       0.005160       0.014357      -0.004755      -0.009686       0.000685       0.009001              1.649190       2.080203       0.097021       0.147293       1.435216       0.156105       1.432151           0.000000
           29              H       7.596633       0.131153       7.163132       0.123248       0.997561 0.71821340E+01  0.69326610E+02                                 1.702474                            1.607209      -1.226597       2.301616                    0.995392       3.640266      10.442654       0.470476       1.348722      -0.692683       0.006878       0.019767       0.025745       0.033179       0.000041      -0.002531       0.007991       0.007432      -0.001323      -0.010297       0.002981       0.007316              1.737164       1.553800       0.027906       0.091557       1.761070       0.482379       1.896622          -0.000000
           30              H      10.817528      12.368005       5.971688       0.098959       1.141641 0.81414409E+01  0.80321884E+02                                 1.809605                            1.671023      -0.956481       2.423470                    0.998309       3.544681       9.966008       0.482701       1.286160      -0.707648       0.043492       0.011241       0.015361       0.047475       0.002834       0.008574       0.012036       0.011965      -0.006857      -0.016303      -0.000021       0.016324              1.873492       2.583166       0.171582       0.092445       1.479762       0.094914       1.557548           0.000001
           31              H       0.755937       9.739689       5.550869       0.106010       1.104277 0.78715744E+01  0.76912467E+02                                 1.767537                            1.642053      -0.884939       2.465003                    0.999045       3.431212       9.561741       0.488008       1.284529      -0.708749       0.030260       0.038309       0.005317       0.049107       0.010300       0.012119      -0.000692      -0.001325      -0.016000      -0.016825       0.000482       0.016343              1.825505       1.729011       0.464587      -0.015481       2.292659      -0.063673       1.454844           0.000001
           32              H       1.259741       7.968094       6.839628       0.125378       0.956381 0.68427011E+01  0.63982069E+02                                 1.549409                            1.489605      -0.730436       2.537520                    0.999903       3.149610       8.338119       0.538678       1.216034      -0.725000       0.024024       0.005661       0.022408       0.033336       0.008116       0.011982      -0.000846      -0.001707      -0.007048      -0.015322       0.001422       0.013901              1.558761       1.686918      -0.040159       0.300543       1.422354      -0.063972       1.567011          -0.000001
           33              H      10.869738       5.954359       5.181337       0.126186       0.984629 0.70810548E+01  0.66754178E+02                                 1.577231                            1.513681      -0.797087       2.507374                    0.999739       3.173686       8.425623       0.535455       1.213395      -0.725674      -0.019040      -0.027373      -0.004927       0.033705       0.007919       0.010501      -0.000370      -0.005603      -0.010123      -0.014562       0.001759       0.012803              1.585540       1.556231       0.237038       0.044752       1.848908      -0.067735       1.351480          -0.000002
           34              H      10.447388       7.780954       3.897838       0.105569       1.090681 0.76319158E+01  0.74089917E+02                                 1.752520                            1.614236      -0.985859       2.408211                    0.998386       3.501960       9.767511       0.492775       1.280359      -0.708432      -0.035888      -0.006355      -0.032676       0.048950       0.008982       0.012041       0.004671       0.002251      -0.023562      -0.015088      -0.003605       0.018693              1.822645       1.975490      -0.095724       0.543629       1.471014      -0.150461       2.021430          -0.000000
           35              H      11.617373       1.463344       3.945180       0.110835       1.092376 0.78576125E+01  0.75222178E+02                                 1.618195                            1.536526      -0.899137       2.447334                    0.998921       3.210889       8.296572       0.567845       1.126732      -0.747155      -0.036664       0.006935       0.004947       0.037641      -0.004315      -0.003533       0.006033       0.005358      -0.042681      -0.016197       0.002646       0.013550              1.639085       2.134161      -0.040814      -0.171870       1.477761       0.046669       1.305333          -0.000004
           36              H       0.479513       3.210142       3.924139       0.098118       1.213869 0.91832540E+01  0.93221951E+02                                 1.858383                            1.753621      -1.258856       2.265317                    0.995747       3.773237      10.705713       0.480483       1.255759      -0.713016      -0.018121       0.029645       0.005073       0.035114      -0.007236      -0.003089       0.003718       0.008714      -0.052051      -0.018091       0.000385       0.017707              1.908125       1.651093      -0.160348      -0.111653       2.578798       0.219164       1.494483          -0.000001
           37              H       3.430214       0.752491       2.906283       0.131390       1.016156 0.78757156E+01  0.77403217E+02                                 1.703968                            1.671354      -1.141673       2.351858                    0.996606       3.491929       9.942875       0.468553       1.330082      -0.698606       0.036690      -0.009536      -0.015910       0.041112      -0.006311      -0.006815       0.001802       0.015363      -0.031698      -0.012399      -0.004616       0.017014              1.695810       2.000835      -0.010786      -0.177665       1.654000      -0.019242       1.432595           0.000001
           38              H      10.613223       3.071827      10.696699       0.097622       1.098543 0.75669919E+01  0.74395489E+02                                 1.847408                            1.667953      -1.318064       2.243885                    0.993892       3.929117      11.574570       0.451863       1.378719      -0.685231       0.009612      -0.035292      -0.025376       0.044518       0.002358      -0.001954       0.008221       0.007508       0.011401      -0.011114       0.002516       0.008598              1.953182       1.581347      -0.132655      -0.106457       2.279684       0.719742       1.998514           0.000001
           39              H      -0.255733       4.153404      11.655378       0.124976       0.900311 0.63859781E+01  0.60121823E+02                                 1.622980                            1.541693      -1.042644       2.395786                    0.996671       3.552091      10.209290       0.466125       1.395724      -0.683755       0.031133      -0.011335      -0.005996       0.033671      -0.001946      -0.001959       0.005442       0.010292      -0.016948      -0.009686       0.000685       0.009001              1.649190       2.080204      -0.140214      -0.106996       1.410579       0.154393       1.456787           0.000000
           40              H      11.310867       7.136819       0.627284       0.123248       0.997561 0.71821366E+01  0.69326642E+02                                 1.702475                            1.607210      -1.226597       2.301616                    0.995392       3.640265      10.442652       0.470475       1.348723      -0.692683      -0.006878       0.024313       0.021504       0.033179       0.002528       0.000135       0.008126       0.005497      -0.007127      -0.010297       0.002981       0.007316              1.737165       1.553801      -0.089403      -0.034184       1.829270       0.487117       1.828423          -0.000000
           41              H       8.089972       5.100155      12.752138       0.098959       1.141641 0.81414371E+01  0.80321805E+02                                 1.809602                            1.671020      -0.956481       2.423470                    0.998309       3.544678       9.965984       0.482703       1.286156      -0.707649      -0.043492       0.014545       0.012278       0.047475      -0.008357      -0.003421       0.012097       0.011088      -0.009489      -0.016303      -0.000021       0.016324              1.873488       2.583160      -0.080330      -0.177576       1.544047       0.099379       1.493258           0.000001
           42              H       5.546563       4.862505      10.100977       0.106010       1.104277 0.78715777E+01  0.76912504E+02                                 1.767537                            1.642053      -0.884939       2.465003                    0.999045       3.431212       9.561740       0.488008       1.284529      -0.708749      -0.030260       0.002649       0.038586       0.049107      -0.011376      -0.011115      -0.001284       0.007200       0.009576      -0.016825       0.000482       0.016343              1.825505       1.729011       0.047642      -0.462397       1.467673      -0.120988       2.279831           0.000001
           43              H       5.042759       6.270947       8.422960       0.125378       0.956381 0.68427019E+01  0.63982075E+02                                 1.549409                            1.489605      -0.730436       2.537520                    0.999903       3.149610       8.338118       0.538679       1.216034      -0.725000      -0.024024       0.021962       0.007200       0.033336      -0.011390      -0.008927      -0.001141       0.002533       0.005670      -0.015322       0.001422       0.013901              1.558761       1.686918      -0.302604       0.019233       1.575162      -0.053356       1.414202          -0.000001
           44              H       8.037762       4.756207       6.299138       0.126186       0.984629 0.70810563E+01  0.66754195E+02                                 1.577232                            1.513682      -0.797087       2.507374                    0.999739       3.173686       8.425623       0.535455       1.213395      -0.725674       0.019040      -0.003018      -0.027648       0.033705      -0.009927      -0.008628      -0.000910       0.002171       0.013199      -0.014562       0.001759       0.012803              1.585540       1.556231      -0.028216      -0.239570       1.363236      -0.101476       1.837152          -0.000002
           45              H       8.460112       3.349201       8.032387       0.105569       1.090681 0.76319167E+01  0.74089924E+02                                 1.752520                            1.614236      -0.985858       2.408211                    0.998386       3.501961       9.767512       0.492775       1.280358      -0.708432       0.035888      -0.032157      -0.008605       0.048950      -0.011390      -0.009795       0.003890       0.013501       0.010188      -0.015088      -0.003605       0.018693              1.822644       1.975490      -0.548956       0.057817       2.039591      -0.110960       1.452852          -0.000000
           46              H       7.290127       3.834276       1.733249       0.110835       1.092377 0.78576203E+01  0.75222273E+02                                 1.618196                            1.536527      -0.899137       2.447334                    0.998921       3.210890       8.296576       0.567845       1.126732      -0.747155       0.036664       0.004454       0.007262       0.037641       0.003226       0.004549       0.004685       0.024764       0.015538      -0.016197       0.002646       0.013550              1.639086       2.134162       0.168629       0.052628       1.299709       0.034299       1.483387          -0.000004
           47              H       5.822987       3.692222       3.474389       0.098118       1.213869 0.91832619E+01  0.93222046E+02                                 1.858383                            1.753622      -1.258856       2.265317                    0.995747       3.773237      10.705712       0.480483       1.255759      -0.713016       0.018121       0.003006       0.029926       0.035114       0.002580       0.007432       0.002185       0.030793       0.014184      -0.018091       0.000385       0.017707              1.908125       1.651094       0.100272       0.167700       1.469386       0.142091       2.603896          -0.000001
           48              H       2.872286       2.847143       0.952104       0.131391       1.016156 0.78757198E+01  0.77403264E+02                                 1.703967                            1.671354      -1.141674       2.351858                    0.996606       3.491930       9.942876       0.468553       1.330081      -0.698606      -0.036690      -0.015211      -0.010616       0.041112       0.006362       0.006768       0.001220       0.023740      -0.006567      -0.012399      -0.004616       0.017014              1.695810       2.000835       0.176490       0.023074       1.436319      -0.034365       1.650276           0.000001
           49              C       4.126281       1.205316       8.664931       0.115538      26.543552 0.32160151E+03  0.70747575E+04                                 8.029722                            6.169556      -0.074662       2.007814                    0.998980      25.768256      73.776489       0.627324       0.443834      -1.038076      -0.030355      -0.055392      -0.008973       0.063799       0.005323       0.015871      -0.040640      -0.049592       0.063604      -0.045575      -0.013627       0.059202              9.151950      11.216659      -0.963364      -1.194127       7.116092       3.710589       9.123099          -0.000001
           50              C       5.179340       0.681443       7.970579      -0.170670      32.571185 0.42242698E+03  0.98954160E+04                                 8.988766                            6.933761       0.138436       2.034273                    0.999038      29.029691      84.283658       0.612641       0.426793      -1.053900      -0.005057      -0.016202       0.022291       0.028017       0.003766       0.009047      -0.029123       0.014315       0.021693      -0.034147       0.004419       0.029728             10.319707      11.571272      -2.196806      -2.166279       9.003122       4.816559      10.384727          -0.000005
           51              C       4.985289      -0.181881       6.963243       0.115441      33.070083 0.37383675E+03  0.84619600E+04                                 9.146040                            6.557582      -0.149978       1.978042                    0.999329      25.706942      72.475849       0.627307       0.431357      -1.055044      -0.001025      -0.006880      -0.000216       0.006959      -0.001961       0.003057      -0.014556      -0.001570       0.028246      -0.013265      -0.006025       0.019289             11.194877      14.457123      -3.774282      -3.306865       9.201540       4.647258       9.925969          -0.000002
           52              C       3.679480      -0.463069       6.684450      -0.187023      33.162574 0.44804409E+03  0.10661700E+05                                 9.120522                            7.171880      -0.046058       1.964975                    0.998789      29.920834      87.840395       0.597894       0.430503      -1.050579       0.000305       0.008759       0.005515       0.010355       0.001089       0.006352      -0.004041      -0.029906       0.055173      -0.025167       0.004831       0.020335             10.281061      13.981994      -2.048366      -1.838727       7.905117       3.384133       8.956073          -0.000003
           53              C       2.664848       0.099202       7.414309       0.095371      25.981523 0.32182109E+03  0.70561610E+04                                 7.781854                            6.085285       0.162859       2.075498                    0.999656      25.840296      73.024162       0.647401       0.431498      -1.049067       0.028940       0.022202       0.033600       0.049593       0.011272       0.022391      -0.027424      -0.011983       0.023779      -0.040894       0.005982       0.034913              8.762585      11.102526      -1.142641      -1.667233       6.793185       3.203695       8.392043           0.000000
           54              C      -0.243921       3.301091       7.681266       0.116915      24.251784 0.30760347E+03  0.66577935E+04                                 7.395188                            5.930643       0.339456       2.145295                    0.999718      25.075327      70.031280       0.659969       0.428789      -1.052437       0.035441       0.018992       0.025535       0.047632       0.004957      -0.027475       0.028836       0.034047       0.013324      -0.045494       0.003686       0.041808              8.180657       6.948177       0.218395       1.827273      10.333688      -2.765882       7.260105           0.000001
           55              C      12.051186       4.364210       6.913271      -0.180184      31.231079 0.42490295E+03  0.99433694E+04                                 8.671296                            6.930603       0.221560       2.054973                    0.999525      29.069540      83.678630       0.617417       0.423920      -1.058293       0.010532      -0.007577       0.000876       0.013004       0.001443       0.007030       0.016081       0.041349       0.039637      -0.032910       0.008960       0.023950              9.680358       7.238325      -0.101701       1.540284      13.626720      -3.666542       8.176029          -0.000002
           56              C       0.148187       5.538087       6.998750       0.117707      34.296358 0.41186223E+03  0.95513758E+04                                 9.448565                            6.927199      -0.283092       1.932145                    0.998946      26.315748      75.100980       0.604502       0.436913      -1.051656      -0.002103      -0.007308       0.001041       0.007676      -0.007476      -0.004931       0.006760       0.000193       0.011290      -0.009564      -0.003461       0.013024             11.505211       8.177148      -1.796134       2.693605      16.148602      -5.576676      10.189882           0.000001
           57              C       1.203656       5.555604       7.885100      -0.185522      31.608632 0.43323752E+03  0.10188533E+05                                 8.745528                            6.991286       0.191855       2.040430                    0.999480      29.406621      84.878787       0.615604       0.423077      -1.058740       0.002108      -0.001999       0.004125       0.005045       0.014245      -0.009454       0.021396      -0.010165       0.000980      -0.030081       0.005173       0.024908              9.781725       8.245988      -1.342541       2.907281      11.654135      -4.019296       9.445053          -0.000003
           58              C       1.458190       4.448579       8.639945       0.100742      25.683083 0.32921539E+03  0.72536537E+04                                 7.725378                            6.165141       0.160710       2.074134                    0.999732      25.826983      72.976225       0.642084       0.432949      -1.049017      -0.042646      -0.029407      -0.017019       0.054526      -0.003180      -0.016794       0.034533       0.045655       0.033427      -0.048931       0.007053       0.041878              8.605193       7.121663      -0.362201       2.430067      10.319682      -3.091192       8.374234           0.000001
           59              C      -0.850052       0.214739       9.716979       0.614893      22.886391 0.22881657E+03  0.46522403E+04                                 7.539943                            5.415260      -0.188576       2.003768                    0.999219      22.023440      61.880679       0.626829       0.480598      -1.011230       0.040873       0.025440       0.001972       0.048184      -0.057803       0.059822      -0.055949       0.012604       0.024672      -0.062479      -0.053688       0.116168              9.178209      10.793916       3.981720      -1.868024      10.598650       1.415993       6.142061           0.000001
           60              C      12.288321      12.277795       9.642021      -0.034445      39.313433 0.44451455E+03  0.10430893E+05                                10.045654                            7.012631      -0.019462       1.999852                    0.999238      27.284872      76.486380       0.629163       0.414865      -1.073143      -0.013144      -0.032697       0.005848       0.035721      -0.004371      -0.009794      -0.013093       0.004844       0.116850      -0.028407      -0.014518       0.042925             12.657593      15.097744       5.202255      -0.879273      17.660958       0.976562       5.214078          -0.000001
           61              C      12.696445      10.970241       9.393474      -0.096107      33.021138 0.40484748E+03  0.93459171E+04                                 8.926077                            6.698464       0.124157       2.013056                    0.999706      28.742006      81.765225       0.638389       0.415614      -1.065168      -0.026704      -0.002949       0.020544       0.033821      -0.010885      -0.002620       0.000503       0.039760       0.013558      -0.024925       0.004086       0.020840             10.411357      10.932851       3.319987      -0.775174      15.471025       0.861134       4.830193          -0.000005
           62              C      11.815726       9.913830       9.419775      -0.174991      34.652769 0.45546525E+03  0.10896038E+05                                 9.332828                            7.182360      -0.081503       1.932508                    0.999507      30.848149      91.162288       0.602813       0.424727      -1.052861       0.022788       0.031437       0.017503       0.042590      -0.030193       0.008291       0.010144      -0.016768       0.009848      -0.037018       0.006938       0.030080             10.701556      12.461271       3.470479      -1.349207      14.468475       0.545255       5.174923          -0.000005
           63              C      10.490637      10.095825       9.722239       0.101480      33.830855 0.43477733E+03  0.10255640E+05                                 9.408433                            7.128493      -0.458115       1.858520                    0.998756      27.511913      80.085108       0.592448       0.438288      -1.047199      -0.037601      -0.030972       0.013326       0.050504       0.053615      -0.002887      -0.000178      -0.004154      -0.060069      -0.043805      -0.019916       0.063721             11.266181      12.202377       3.790728      -1.436177      16.062877       0.304393       5.533291           0.000004
           64              C      10.063198      11.370410      10.008922      -0.175537      35.979812 0.46590767E+03  0.11206658E+05                                 9.647927                            7.310574      -0.069601       1.949764                    0.998710      30.501202      90.315771       0.591964       0.430164      -1.049756       0.025022       0.019894       0.025527       0.040908      -0.012414      -0.001237      -0.005635       0.059395       0.091313      -0.047832       0.016968       0.030863             11.492616       9.789479       3.404744      -0.982240      19.300359       0.158577       5.388011           0.000001
           65              C       9.419546      -0.726737       9.948430      -0.011786      39.602958 0.44639963E+03  0.10510948E+05                                10.151980                            7.083628      -0.073504       1.984159                    0.999042      27.296269      77.241127       0.617119       0.421521      -1.066366       0.008428      -0.050602       0.014860       0.053408       0.006402      -0.001626      -0.005584      -0.006482       0.136573      -0.029970      -0.016096       0.046066             12.624835      12.527748       1.109972      -1.089583      20.122453       0.683592       5.224305           0.000002
           66              C       8.854604       0.653123      10.104922       0.634703      20.090414 0.22061486E+03  0.44614934E+04                                 6.996485                            5.376215      -0.276652       1.976502                    0.999338      22.013474      62.449844       0.616468       0.491303      -1.001899      -0.011547       0.045251       0.018741       0.050321       0.054071       0.058163       0.020767       0.104951      -0.104810      -0.062284      -0.055446       0.117730              8.058031       5.751132      -2.238717      -1.427034      12.181430       0.339422       6.241531           0.000000
           67              C      10.080496       7.574299       9.661747       0.695077      19.063500 0.26522430E+03  0.55930544E+04                                 6.831346                            5.986587      -0.344402       1.941232                    0.999432      22.409206      64.042800       0.573184       0.506730      -0.998325       0.034978      -0.063522       0.011492       0.073421       0.023749      -0.006844       0.008343       0.030979       0.046086      -0.038136       0.016498       0.021638              7.326400       6.542142      -0.370566      -0.476439       8.604621      -0.147381       6.832437           0.000000
           68              C       2.176219       8.560560       1.802947       0.115538      26.543570 0.32160167E+03  0.70747619E+04                                 8.029725                            6.169558      -0.074664       2.007814                    0.998980      25.768259      73.776499       0.627323       0.443834      -1.038076       0.030355      -0.005112      -0.055881       0.063799      -0.015464      -0.006410      -0.039765      -0.062184       0.025827      -0.045575      -0.013627       0.059202              9.151955      11.216669       1.124492       1.043814       8.600368       3.813707       7.638828          -0.000001
           69              C       1.123160       7.904186       1.232211      -0.170670      32.571176 0.42242676E+03  0.98954095E+04                                 8.988764                            6.933759       0.138436       2.034273                    0.999038      29.029690      84.283652       0.612641       0.426793      -1.053900       0.005057       0.023360      -0.014618       0.028017      -0.008765      -0.004384      -0.027598      -0.007630      -0.044142      -0.034147       0.004419       0.029728             10.319706      11.571277       2.008822       2.341662       9.712061       4.865808       9.675779          -0.000006
           70              C       1.317211       6.959105       0.301149       0.115441      33.070090 0.37383680E+03  0.84619613E+04                                 9.146042                            6.557582      -0.149978       1.978042                    0.999329      25.706943      72.475853       0.627307       0.431357      -1.055044       0.001025       0.000262      -0.006878       0.006959      -0.003186       0.001744      -0.013494      -0.016857      -0.017615      -0.013265      -0.006025       0.019290             11.194880      14.457128       3.037338       3.994394       9.279878       4.652702       9.847635          -0.000002
           71              C       2.623020       6.700471       0.001315      -0.187022      33.162597 0.44804433E+03  0.10661707E+05                                 9.120526                            7.171881      -0.046058       1.964975                    0.998789      29.920834      87.840395       0.597894       0.430503      -1.050579      -0.000305       0.004895       0.009120       0.010355      -0.006261      -0.001526      -0.003129      -0.043038       0.015777      -0.025167       0.004831       0.020336             10.281066      13.982002       1.692345       2.170880       8.483076       3.424288       8.378121          -0.000003
           72              C       3.637652       7.389605       0.612818       0.095371      25.981526 0.32182113E+03  0.70561621E+04                                 7.781855                            6.085287       0.162859       2.075498                    0.999656      25.840297      73.024164       0.647401       0.431498      -1.049067      -0.028940       0.031981       0.024477       0.049593      -0.021556      -0.012797      -0.026753      -0.021645      -0.005206      -0.040894       0.005982       0.034913              8.762587      11.102530       1.584035       1.255447       7.941361       3.283462       7.243869           0.000000
           73              C       6.546421       7.434011       3.825510       0.116915      24.251801 0.30760361E+03  0.66577972E+04                                 7.395191                            5.930644       0.339456       2.145295                    0.999718      25.075328      70.031283       0.659969       0.428789      -1.052437      -0.035441       0.024157       0.020716       0.047632       0.027753      -0.003040       0.030197       0.014463      -0.045429      -0.045494       0.003686       0.041808              8.180662       6.948177      -1.807744      -0.344505       7.657336      -2.951823       9.936473           0.000001
           74              C       6.856314       6.594183       4.832846      -0.180184      31.231084 0.42490288E+03  0.99433674E+04                                 8.671297                            6.930602       0.221560       2.054973                    0.999525      29.069538      83.678623       0.617417       0.423920      -1.058293      -0.010532       0.001399      -0.007498       0.013004      -0.006913      -0.001927       0.018727       0.003274      -0.074588      -0.032910       0.008960       0.023950              9.680361       7.238324      -1.543630      -0.005291       8.709215      -4.008180      13.093542          -0.000002
           75              C       6.154313       6.598100       6.009825       0.117707      34.296382 0.41186220E+03  0.95513749E+04                                 9.448569                            6.927198      -0.283092       1.932145                    0.998946      26.315749      75.100982       0.604502       0.436913      -1.051656       0.002103       0.001545      -0.007219       0.007676       0.004401       0.007800       0.007092      -0.004586      -0.003048      -0.009564      -0.003461       0.013024             11.505220       8.177150      -2.811615       1.605142      10.989650      -5.935097      15.348858           0.000001
           76              C       5.098844       7.481105       6.088728      -0.185522      31.608646 0.43323757E+03  0.10188534E+05                                 8.745531                            6.991286       0.191855       2.040430                    0.999480      29.406619      84.878781       0.615604       0.423077      -1.058740      -0.002108       0.004253      -0.001708       0.005045       0.010419      -0.013555       0.020873      -0.002636       0.023567      -0.030081       0.005173       0.024908              9.781731       8.245990      -2.993339       1.137827      10.011453      -4.133426      11.087749          -0.000003
           77              C       4.844310       8.310858       5.036680       0.100742      25.683088 0.32921542E+03  0.72536546E+04                                 7.725379                            6.165141       0.160709       2.074134                    0.999732      25.826991      72.976253       0.642085       0.432949      -1.049017       0.042646      -0.014940      -0.030516       0.054526       0.016534       0.004336       0.036935       0.011079      -0.070302      -0.048931       0.007053       0.041878              8.605194       7.121665      -2.449327       0.192913       8.811024      -3.196004       9.882894           0.000001
           78              C       7.152552       9.678731       0.887666       0.614893      22.886392 0.22881665E+03  0.46522425E+04                                 7.539943                            5.415261      -0.188576       2.003768                    0.999219      22.023440      61.880681       0.626829       0.480599      -1.011230      -0.040873       0.000205       0.025515       0.048184      -0.063684       0.053518      -0.054123      -0.013681      -0.054184      -0.062479      -0.053688       0.116168              9.178209      10.793913       2.139488      -3.842676       5.967668       1.094270      10.773046           0.000001
           79              C       6.619179       8.767914      12.916520      -0.034445      39.313419 0.44451450E+03  0.10430891E+05                                10.045652                            7.012631      -0.019462       1.999852                    0.999238      27.284872      76.486381       0.629163       0.414865      -1.073143       0.013144       0.008100      -0.032213       0.035721       0.009468       0.005039      -0.008761      -0.057521      -0.070247      -0.028407      -0.014518       0.042925             12.657590      15.097734       1.237705      -5.128804       5.138826       0.106614      17.736210          -0.000001
           80              C       6.211055       8.610586      11.594885      -0.096107      33.021127 0.40484728E+03  0.93459114E+04                                 8.926075                            6.698462       0.124157       2.013056                    0.999706      28.742004      81.765219       0.638389       0.415614      -1.065168       0.026704       0.020699      -0.001519       0.033821       0.001859       0.011041       0.002341       0.013298      -0.065826      -0.024925       0.004086       0.020840             10.411354      10.932850       1.003407      -3.258275       4.762227       0.117162      15.538984          -0.000005
           81              C       7.091774       8.710040      10.542837      -0.174991      34.652793 0.45546555E+03  0.10896047E+05                                 9.332832                            7.182362      -0.081503       1.932508                    0.999507      30.848148      91.162284       0.602813       0.424727      -1.052861      -0.022788       0.015282       0.032575       0.042590      -0.010364       0.029546       0.009808      -0.011922       0.024385      -0.037018       0.006938       0.030080             10.701562      12.461278       1.586489      -3.368633       5.144168      -0.102533      14.499241          -0.000005
           82              C       8.416863       8.999163      10.745356       0.101480      33.830851 0.43477727E+03  0.10255638E+05                                 9.408432                            7.128492      -0.458115       1.858520                    0.998756      27.511914      80.085110       0.592448       0.438288      -1.047199       0.037601       0.015440      -0.029974       0.050504       0.006596      -0.053286      -0.002396       0.027778       0.035729      -0.043805      -0.019916       0.063721             11.266180      12.202377       1.695442      -3.682082       5.541776      -0.426538      16.054387           0.000004
           83              C       8.844302       9.196821      12.036745      -0.175537      35.979797 0.46590760E+03  0.11206656E+05                                 9.647924                            7.310574      -0.069601       1.949764                    0.998710      30.501204      90.315782       0.591964       0.430164      -1.049756      -0.025022       0.024087       0.021615       0.040908       0.000374       0.012469      -0.000371      -0.016376      -0.136002      -0.047832       0.016968       0.030864             11.492612       9.789479       1.215848      -3.328480       5.432908      -0.804836      19.255449           0.000000
           84              C       9.487954       9.974875      -0.035507      -0.011786      39.602957 0.44639983E+03  0.10510953E+05                                10.151981                            7.083630      -0.073504       1.984159                    0.999042      27.296270      77.241134       0.617119       0.421521      -1.066366      -0.008428       0.018331      -0.049451       0.053408       0.002066      -0.006274      -0.001033      -0.071987      -0.059943      -0.029970      -0.016096       0.046066             12.624835      12.527749       1.163892      -1.031795       5.201340      -0.353023      20.145417           0.000002
           85              C      10.052896      10.035359       1.351882       0.634703      20.090397 0.22061472E+03  0.44614901E+04                                 6.996482                            5.376214      -0.276653       1.976501                    0.999338      22.013474      62.449850       0.616468       0.491304      -1.001899       0.011547       0.015560       0.046441       0.050321      -0.054276      -0.057972       0.020572       0.107752      -0.096405      -0.062284      -0.055446       0.117730              8.058026       5.751130       1.268448       2.332232       6.223127      -0.074517      12.199821           0.000000
           86              C       8.827004       9.113572       8.225701       0.695077      19.063504 0.26522437E+03  0.55930562E+04                                 6.831347                            5.986588      -0.344402       1.941232                    0.999432      22.409206      64.042799       0.573184       0.506730      -0.998325      -0.034978       0.015867      -0.062573       0.073421       0.008474      -0.023217       0.010927      -0.006215      -0.065496      -0.038136       0.016498       0.021638              7.326401       6.542142       0.449613       0.402694       6.861331      -0.268492       8.575730           0.000000
           87              C       8.478719      11.063373       4.485670       0.115538      26.543554 0.32160154E+03  0.70747584E+04                                 8.029723                            6.169557      -0.074662       2.007814                    0.998980      25.768258      73.776499       0.627323       0.443835      -1.038076       0.030355       0.055392       0.008973       0.063799       0.005323       0.015871      -0.040640      -0.049592       0.063604      -0.045575      -0.013627       0.059202              9.151951      11.216660      -0.963364      -1.194127       7.116093       3.710589       9.123100          -0.000001
           88              C       7.425660      11.587246       5.180022      -0.170670      32.571183 0.42242696E+03  0.98954154E+04                                 8.988766                            6.933761       0.138436       2.034273                    0.999038      29.029690      84.283653       0.612641       0.426793      -1.053900       0.005057       0.016202      -0.022291       0.028017       0.003766       0.009047      -0.029123       0.014315       0.021693      -0.034147       0.004419       0.029728             10.319707      11.571272      -2.196806      -2.166279       9.003121       4.816559      10.384727          -0.000006
           89              C       7.619711      12.450570       6.187358       0.115442      33.070076 0.37383666E+03  0.84619573E+04                                 9.146039                            6.557580      -0.149978       1.978042                    0.999329      25.706938      72.475833       0.627308       0.431357      -1.055044       0.001025       0.006880       0.000216       0.006959      -0.001961       0.003057      -0.014556      -0.001570       0.028246      -0.013265      -0.006025       0.019289             11.194875      14.457120      -3.774281      -3.306864       9.201538       4.647257       9.925967          -0.000002
           90              C       7.392838      -0.450540       6.466151      -0.187023      33.162577 0.44804414E+03  0.10661702E+05                                 9.120523                            7.171880      -0.046058       1.964975                    0.998789      29.920836      87.840402       0.597894       0.430503      -1.050579      -0.000305      -0.008759      -0.005515       0.010355       0.001089       0.006352      -0.004041      -0.029906       0.055173      -0.025167       0.004831       0.020335             10.281062      13.981994      -2.048366      -1.838727       7.905118       3.384134       8.956074          -0.000003
           91              C       9.940152      12.169487       5.736292       0.095371      25.981533 0.32182125E+03  0.70561655E+04                                 7.781856                            6.085287       0.162858       2.075497                    0.999656      25.840302      73.024186       0.647401       0.431498      -1.049067      -0.028940      -0.022202      -0.033600       0.049593       0.011272       0.022391      -0.027424      -0.011983       0.023779      -0.040894       0.005982       0.034913              8.762587      11.102529      -1.142642      -1.667234       6.793187       3.203696       8.392046           0.000000
           92              C      12.848921       8.967598       5.469335       0.116915      24.251796 0.30760366E+03  0.66577988E+04                                 7.395191                            5.930645       0.339455       2.145295                    0.999718      25.075335      70.031313       0.659969       0.428789      -1.052437      -0.035441      -0.018992      -0.025535       0.047632       0.004957      -0.027475       0.028836       0.034047       0.013324      -0.045494       0.003686       0.041808              8.180660       6.948180       0.218393       1.827274      10.333692      -2.765884       7.260109           0.000001
           93              C       0.553814       7.904479       6.237330      -0.180184      31.231083 0.42490302E+03  0.99433715E+04                                 8.671297                            6.930603       0.221559       2.054973                    0.999525      29.069543      83.678644       0.617417       0.423920      -1.058293      -0.010532       0.007577      -0.000876       0.013004       0.001443       0.007030       0.016081       0.041349       0.039637      -0.032910       0.008960       0.023950              9.680359       7.238326      -0.101702       1.540285      13.626722      -3.666543       8.176030          -0.000002
           94              C      12.456813       6.730602       6.151851       0.117708      34.296350 0.41186212E+03  0.95513726E+04                                 9.448564                            6.927198      -0.283092       1.932145                    0.998946      26.315744      75.100967       0.604502       0.436913      -1.051656       0.002103       0.007308      -0.001041       0.007676      -0.007476      -0.004931       0.006760       0.000193       0.011290      -0.009564      -0.003461       0.013024             11.505209       8.177147      -1.796134       2.693604      16.148600      -5.576675      10.189881           0.000001
           95              C      11.401344       6.713085       5.265501      -0.185522      31.608631 0.43323751E+03  0.10188533E+05                                 8.745528                            6.991285       0.191855       2.040430                    0.999480      29.406621      84.878784       0.615604       0.423077      -1.058740      -0.002108       0.001999      -0.004125       0.005045       0.014245      -0.009454       0.021396      -0.010165       0.000980      -0.030081       0.005173       0.024908              9.781725       8.245988      -1.342541       2.907280      11.654134      -4.019295       9.445052          -0.000003
           96              C      11.146810       7.820110       4.510656       0.100742      25.683086 0.32921546E+03  0.72536554E+04                                 7.725379                            6.165142       0.160710       2.074134                    0.999732      25.826985      72.976233       0.642084       0.432949      -1.049016       0.042646       0.029407       0.017019       0.054526      -0.003180      -0.016795       0.034533       0.045655       0.033427      -0.048931       0.007053       0.041878              8.605194       7.121663      -0.362201       2.430067      10.319683      -3.091192       8.374235           0.000000
           97              C      13.455052      12.053950       3.433622       0.614893      22.886391 0.22881657E+03  0.46522403E+04                                 7.539942                            5.415260      -0.188576       2.003768                    0.999219      22.023440      61.880678       0.626829       0.480598      -1.011230      -0.040873      -0.025440      -0.001972       0.048184      -0.057803       0.059822      -0.055949       0.012604       0.024672      -0.062479      -0.053688       0.116168              9.178209      10.793916       3.981720      -1.868024      10.598650       1.415993       6.142061           0.000001
           98              C       0.316679      -0.009106       3.508580      -0.034445      39.313430 0.44451451E+03  0.10430892E+05                                10.045653                            7.012630      -0.019462       1.999852                    0.999238      27.284871      76.486375       0.629163       0.414865      -1.073143       0.013144       0.032697      -0.005848       0.035721      -0.004371      -0.009794      -0.013093       0.004844       0.116850      -0.028407      -0.014518       0.042925             12.657592      15.097743       5.202255      -0.879273      17.660957       0.976562       5.214077          -0.000001
           99              C      -0.091445       1.298448       3.757127      -0.096107      33.021142 0.40484755E+03  0.93459192E+04                                 8.926078                            6.698464       0.124157       2.013056                    0.999706      28.742008      81.765233       0.638389       0.415614      -1.065168       0.026704       0.002949      -0.020544       0.033821      -0.010885      -0.002620       0.000502       0.039759       0.013558      -0.024925       0.004086       0.020840             10.411358      10.932852       3.319987      -0.775174      15.471027       0.861134       4.830194          -0.000006
          100              C       0.789274       2.354859       3.730826      -0.174991      34.652768 0.45546522E+03  0.10896037E+05                                 9.332828                            7.182360      -0.081504       1.932508                    0.999507      30.848149      91.162291       0.602813       0.424727      -1.052861      -0.022788      -0.031437      -0.017503       0.042590      -0.030193       0.008291       0.010144      -0.016768       0.009848      -0.037018       0.006938       0.030080             10.701557      12.461271       3.470479      -1.349207      14.468476       0.545256       5.174923          -0.000005
          101              C       2.114363       2.172864       3.428362       0.101480      33.830857 0.43477737E+03  0.10255641E+05                                 9.408433                            7.128493      -0.458114       1.858520                    0.998756      27.511914      80.085110       0.592448       0.438288      -1.047199       0.037601       0.030972      -0.013326       0.050504       0.053615      -0.002887      -0.000178      -0.004154      -0.060069      -0.043805      -0.019916       0.063721             11.266182      12.202377       3.790728      -1.436177      16.062877       0.304394       5.533291           0.000004
          102              C       2.541802       0.898279       3.141679      -0.175538      35.979815 0.46590772E+03  0.11206660E+05                                 9.647927                            7.310574      -0.069601       1.949764                    0.998710      30.501204      90.315781       0.591964       0.430164      -1.049756      -0.025022      -0.019894      -0.025527       0.040908      -0.012413      -0.001237      -0.005635       0.059395       0.091312      -0.047832       0.016968       0.030863             11.492617       9.789480       3.404744      -0.982240      19.300361       0.158577       5.388012           0.000000
          103              C       1.652772      -0.186872       3.202171      -0.011786      39.602960 0.44639966E+03  0.10510948E+05                                10.151980                            7.083628      -0.073504       1.984159                    0.999042      27.296270      77.241130       0.617119       0.421521      -1.066366      -0.008428       0.050602      -0.014860       0.053408       0.006402      -0.001626      -0.005584      -0.006482       0.136573      -0.029970      -0.016096       0.046066             12.624836      12.527748       1.109972      -1.089583      20.122454       0.683592       5.224305           0.000002
          104              C       3.750396      11.615566       3.045679       0.634703      20.090411 0.22061481E+03  0.44614925E+04                                 6.996485                            5.376215      -0.276653       1.976502                    0.999338      22.013473      62.449846       0.616468       0.491304      -1.001899       0.011547      -0.045251      -0.018741       0.050321       0.054071       0.058163       0.020767       0.104951      -0.104810      -0.062284      -0.055446       0.117730              8.058031       5.751132      -2.238717      -1.427034      12.181431       0.339422       6.241531           0.000000
          105              C       2.524504       4.694390       3.488854       0.695076      19.063503 0.26522434E+03  0.55930554E+04                                 6.831346                            5.986587      -0.344402       1.941232                    0.999432      22.409208      64.042806       0.573184       0.506730      -0.998325      -0.034978       0.063522      -0.011492       0.073421       0.023749      -0.006844       0.008343       0.030979       0.046087      -0.038136       0.016498       0.021638              7.326401       6.542142      -0.370566      -0.476439       8.604622      -0.147382       6.832437           0.000001
          106              C      10.428781       3.708129      11.347654       0.115538      26.543573 0.32160172E+03  0.70747631E+04                                 8.029726                            6.169559      -0.074664       2.007813                    0.998980      25.768261      73.776509       0.627323       0.443835      -1.038076      -0.030355       0.005113       0.055881       0.063799      -0.015464      -0.006410      -0.039765      -0.062184       0.025827      -0.045575      -0.013627       0.059202              9.151956      11.216670       1.124492       1.043814       8.600369       3.813707       7.638829          -0.000001
          107              C      11.481840       4.364503      11.918390      -0.170670      32.571177 0.42242677E+03  0.98954098E+04                                 8.988764                            6.933759       0.138436       2.034273                    0.999038      29.029690      84.283654       0.612641       0.426793      -1.053900      -0.005057      -0.023360       0.014618       0.028017      -0.008765      -0.004384      -0.027598      -0.007630      -0.044142      -0.034147       0.004419       0.029728             10.319706      11.571278       2.008822       2.341662       9.712061       4.865808       9.675779          -0.000006
          108              C      11.287789       5.309584      12.849452       0.115442      33.070083 0.37383670E+03  0.84619585E+04                                 9.146040                            6.557581      -0.149978       1.978042                    0.999329      25.706939      72.475840       0.627307       0.431357      -1.055044      -0.001025      -0.000262       0.006878       0.006959      -0.003186       0.001744      -0.013494      -0.016857      -0.017615      -0.013265      -0.006025       0.019290             11.194879      14.457126       3.037338       3.994393       9.279877       4.652701       9.847633          -0.000002
          109              C      11.514662       6.481827      -0.001315      -0.187023      33.162601 0.44804438E+03  0.10661709E+05                                 9.120527                            7.171882      -0.046058       1.964975                    0.998789      29.920836      87.840403       0.597894       0.430503      -1.050579       0.000305      -0.004895      -0.009120       0.010355      -0.006261      -0.001526      -0.003129      -0.043038       0.015778      -0.025167       0.004831       0.020335             10.281067      13.982003       1.692345       2.170880       8.483077       3.424288       8.378122          -0.000003
          110              C       8.967348       4.879084      12.537783       0.095371      25.981531 0.32182121E+03  0.70561643E+04                                 7.781856                            6.085288       0.162858       2.075497                    0.999656      25.840300      73.024177       0.647401       0.431498      -1.049067       0.028940      -0.031981      -0.024477       0.049593      -0.021556      -0.012797      -0.026753      -0.021645      -0.005206      -0.040894       0.005982       0.034913              8.762588      11.102532       1.584035       1.255447       7.941362       3.283462       7.243870           0.000000
          111              C       6.058579       4.834678       9.325091       0.116914      24.251810 0.30760377E+03  0.66578016E+04                                 7.395194                            5.930647       0.339455       2.145295                    0.999718      25.075334      70.031310       0.659968       0.428789      -1.052437       0.035441      -0.024157      -0.020716       0.047632       0.027753      -0.003040       0.030197       0.014463      -0.045429      -0.045494       0.003686       0.041808              8.180665       6.948180      -1.807745      -0.344504       7.657340      -2.951825       9.936476           0.000001
          112              C       5.748686       5.674506       8.317755      -0.180184      31.231088 0.42490295E+03  0.99433695E+04                                 8.671298                            6.930603       0.221560       2.054973                    0.999525      29.069541      83.678634       0.617417       0.423920      -1.058293       0.010532      -0.001399       0.007498       0.013004      -0.006913      -0.001927       0.018727       0.003274      -0.074588      -0.032910       0.008960       0.023950              9.680362       7.238325      -1.543630      -0.005291       8.709216      -4.008180      13.093543          -0.000002
          113              C       6.450687       5.670589       7.140776       0.117708      34.296372 0.41186206E+03  0.95513708E+04                                 9.448568                            6.927197      -0.283092       1.932145                    0.998946      26.315744      75.100966       0.604502       0.436913      -1.051656      -0.002103      -0.001545       0.007219       0.007676       0.004401       0.007800       0.007092      -0.004586      -0.003048      -0.009564      -0.003461       0.013024             11.505218       8.177149      -2.811615       1.605141      10.989648      -5.935096      15.348855           0.000001
          114              C       7.506156       4.787584       7.061873      -0.185522      31.608646 0.43323757E+03  0.10188534E+05                                 8.745531                            6.991286       0.191855       2.040430                    0.999480      29.406619      84.878779       0.615604       0.423077      -1.058740       0.002108      -0.004253       0.001708       0.005045       0.010419      -0.013555       0.020873      -0.002636       0.023567      -0.030081       0.005173       0.024908              9.781730       8.245990      -2.993339       1.137827      10.011452      -4.133425      11.087749          -0.000003
          115              C       7.760690       3.957831       8.113921       0.100742      25.683088 0.32921543E+03  0.72536547E+04                                 7.725379                            6.165142       0.160709       2.074134                    0.999732      25.826991      72.976254       0.642084       0.432949      -1.049016      -0.042646       0.014940       0.030515       0.054526       0.016534       0.004336       0.036935       0.011079      -0.070302      -0.048931       0.007054       0.041878              8.605194       7.121665      -2.449327       0.192913       8.811024      -3.196004       9.882895           0.000001
          116              C       5.452448       2.589958      12.262935       0.614893      22.886389 0.22881662E+03  0.46522417E+04                                 7.539942                            5.415261      -0.188576       2.003768                    0.999219      22.023438      61.880673       0.626829       0.480599      -1.011230       0.040873      -0.000205      -0.025515       0.048184      -0.063684       0.053518      -0.054123      -0.013681      -0.054184      -0.062479      -0.053688       0.116168              9.178208      10.793912       2.139488      -3.842675       5.967668       1.094270      10.773044           0.000001
          117              C       5.985821       3.500775       0.234081      -0.034445      39.313414 0.44451444E+03  0.10430890E+05                                10.045651                            7.012630      -0.019462       1.999852                    0.999238      27.284870      76.486372       0.629163       0.414865      -1.073143      -0.013144      -0.008100       0.032213       0.035721       0.009468       0.005039      -0.008761      -0.057521      -0.070247      -0.028407      -0.014518       0.042925             12.657588      15.097732       1.237704      -5.128803       5.138825       0.106614      17.736208          -0.000001
          118              C       6.393945       3.658103       1.555716      -0.096107      33.021126 0.40484728E+03  0.93459114E+04                                 8.926075                            6.698462       0.124157       2.013056                    0.999706      28.742003      81.765218       0.638389       0.415614      -1.065168      -0.026704      -0.020699       0.001519       0.033821       0.001860       0.011041       0.002341       0.013298      -0.065826      -0.024925       0.004086       0.020840             10.411354      10.932850       1.003407      -3.258275       4.762228       0.117162      15.538984          -0.000005
          119              C       5.513226       3.558649       2.607764      -0.174991      34.652792 0.45546554E+03  0.10896046E+05                                 9.332832                            7.182362      -0.081503       1.932508                    0.999507      30.848148      91.162287       0.602813       0.424727      -1.052861       0.022788      -0.015282      -0.032575       0.042590      -0.010364       0.029546       0.009808      -0.011922       0.024385      -0.037019       0.006938       0.030080             10.701562      12.461279       1.586489      -3.368633       5.144168      -0.102533      14.499241          -0.000005
          120              C       4.188137       3.269526       2.405245       0.101480      33.830849 0.43477725E+03  0.10255638E+05                                 9.408431                            7.128492      -0.458114       1.858520                    0.998756      27.511913      80.085105       0.592448       0.438288      -1.047199      -0.037601      -0.015440       0.029974       0.050504       0.006596      -0.053286      -0.002396       0.027778       0.035729      -0.043805      -0.019916       0.063721             11.266179      12.202376       1.695442      -3.682081       5.541776      -0.426538      16.054385           0.000004
          121              C       3.760698       3.071868       1.113856      -0.175538      35.979801 0.46590765E+03  0.11206658E+05                                 9.647925                            7.310574      -0.069601       1.949764                    0.998710      30.501206      90.315791       0.591964       0.430164      -1.049756       0.025022      -0.024087      -0.021615       0.040908       0.000374       0.012469      -0.000371      -0.016376      -0.136002      -0.047832       0.016968       0.030864             11.492613       9.789480       1.215848      -3.328480       5.432908      -0.804836      19.255451           0.000000
          122              C       4.649728       3.207423       0.035507      -0.011787      39.602954 0.44639979E+03  0.10510952E+05                                10.151980                            7.083630      -0.073504       1.984159                    0.999042      27.296269      77.241126       0.617119       0.421521      -1.066366       0.008429      -0.018331       0.049451       0.053408       0.002066      -0.006274      -0.001033      -0.071987      -0.059943      -0.029970      -0.016096       0.046066             12.624834      12.527748       1.163892      -1.031795       5.201340      -0.353023      20.145415           0.000002
          123              C       2.552104       2.233330      11.798719       0.634703      20.090395 0.22061469E+03  0.44614894E+04                                 6.996482                            5.376214      -0.276652       1.976502                    0.999338      22.013472      62.449841       0.616468       0.491304      -1.001899      -0.011547      -0.015560      -0.046441       0.050321      -0.054276      -0.057972       0.020572       0.107752      -0.096406      -0.062284      -0.055446       0.117730              8.058025       5.751129       1.268448       2.332232       6.223127      -0.074517      12.199820           0.000000
          124              C       3.777996       3.155117       4.924900       0.695076      19.063506 0.26522440E+03  0.55930570E+04                                 6.831347                            5.986588      -0.344402       1.941232                    0.999432      22.409208      64.042807       0.573184       0.506730      -0.998325       0.034978      -0.015867       0.062573       0.073421       0.008474      -0.023217       0.010927      -0.006215      -0.065496      -0.038136       0.016498       0.021638              7.326402       6.542142       0.449613       0.402694       6.861331      -0.268492       8.575731           0.000001
          125              C       9.453750       8.965958       9.610459      -0.309092      35.113647 0.47180102E+03  0.11408730E+05                                10.885738                            8.459660      -0.478210       1.826595                    0.995077      32.017474      95.729716       0.445297       0.568824      -0.976821      -0.000000       0.071207       0.076326       0.104384       0.014243      -0.013288       0.012726       0.043272      -0.039736      -0.033073      -0.001372       0.034445             13.106519      11.293857       2.350815      -2.193164      14.113868      -1.454077      13.911832           0.000001
          126              C       3.151250       3.302731       3.540142      -0.309092      35.113642 0.47180094E+03  0.11408727E+05                                10.885737                            8.459659      -0.478210       1.826595                    0.995077      32.017469      95.729695       0.445297       0.568824      -0.976821      -0.000000      -0.071207      -0.076326       0.104384       0.014243      -0.013288       0.012726       0.043272      -0.039736      -0.033073      -0.001372       0.034445             13.106517      11.293856       2.350815      -2.193163      14.113866      -1.454076      13.911829           0.000000
          127              N       2.873925       0.908270       8.434138      -0.203840      32.980177 0.45827955E+03  0.10728161E+05                                 8.592071                            6.913920       0.070787       2.066374                    0.998663      26.705740      72.365457       0.668901       0.391156      -1.100015       0.101571      -0.074708      -0.055654       0.137824       0.040338       0.051786      -0.008516      -0.018865       0.043111      -0.074116       0.014576       0.059540              9.699996      12.417830      -0.603351      -1.267864       7.242469       3.386834       9.439688           0.000000
          128              N       0.763803       3.307044       8.553808      -0.198646      32.538049 0.49972630E+03  0.11944194E+05                                 8.506901                            7.249079       0.027938       2.048931                    0.998560      27.039783      73.830241       0.649855       0.394334      -1.098729      -0.031075       0.111426      -0.077816       0.139416       0.033335       0.008981       0.050170       0.056465      -0.033519      -0.071090       0.007097       0.063993              9.220643       8.408161       0.034481       2.371464      10.966317      -2.394766       8.287450          -0.000001
          129              N       3.428575       8.350909       1.490621      -0.203840      32.980180 0.45827959E+03  0.10728162E+05                                 8.592071                            6.913920       0.070789       2.066375                    0.998663      26.705741      72.365459       0.668901       0.391156      -1.100015      -0.101571      -0.050342      -0.078386       0.137824      -0.048865      -0.043831      -0.007597      -0.032108       0.003386      -0.074116       0.014577       0.059540              9.699997      12.417835       1.223004       0.689777       8.960808       3.506211       7.721348           0.000000
          130              N       5.538697       8.304043       3.891920      -0.198646      32.538064 0.49972654E+03  0.11944201E+05                                 8.506905                            7.249082       0.027936       2.048930                    0.998560      27.039786      73.830255       0.649855       0.394335      -1.098729       0.031075      -0.085351       0.105765       0.139416      -0.006649      -0.033877       0.050482       0.051984      -0.046961      -0.071090       0.007097       0.063993              9.220648       8.408162      -2.363374      -0.198750       8.631467      -2.556981      10.622313          -0.000001
          131              N       9.731075      11.360419       4.716463      -0.203840      32.980176 0.45827951E+03  0.10728160E+05                                 8.592071                            6.913920       0.070787       2.066374                    0.998663      26.705739      72.365456       0.668901       0.391156      -1.100015      -0.101571       0.074708       0.055654       0.137824       0.040338       0.051786      -0.008516      -0.018865       0.043111      -0.074116       0.014576       0.059540              9.699996      12.417830      -0.603351      -1.267864       7.242470       3.386834       9.439688           0.000000
          132              N      11.841197       8.961645       4.596793      -0.198646      32.538048 0.49972628E+03  0.11944193E+05                                 8.506901                            7.249079       0.027938       2.048931                    0.998560      27.039783      73.830242       0.649855       0.394334      -1.098729       0.031075      -0.111426       0.077816       0.139416       0.033335       0.008981       0.050170       0.056465      -0.033519      -0.071090       0.007097       0.063993              9.220643       8.408160       0.034481       2.371464      10.966317      -2.394767       8.287450          -0.000001
          133              N       9.176425       3.917780      11.659980      -0.203840      32.980179 0.45827957E+03  0.10728161E+05                                 8.592071                            6.913920       0.070789       2.066375                    0.998663      26.705741      72.365457       0.668901       0.391155      -1.100015       0.101571       0.050342       0.078386       0.137824      -0.048865      -0.043831      -0.007597      -0.032108       0.003386      -0.074116       0.014577       0.059540              9.699997      12.417834       1.223003       0.689777       8.960808       3.506211       7.721348           0.000000
          134              N       7.066303       3.964646       9.258681      -0.198646      32.538063 0.49972652E+03  0.11944200E+05                                 8.506904                            7.249081       0.027935       2.048930                    0.998560      27.039786      73.830255       0.649855       0.394335      -1.098729      -0.031075       0.085351      -0.105765       0.139416      -0.006649      -0.033877       0.050482       0.051984      -0.046961      -0.071090       0.007097       0.063993              9.220647       8.408162      -2.363374      -0.198750       8.631467      -2.556981      10.622313          -0.000001
          135              O      -1.021113       1.152299      10.521007      -0.582929      34.003412 0.52827782E+03  0.12643019E+05                                 8.338865                            7.126046       0.578649       2.232365                    0.996455      27.884264      73.115364       0.709989       0.360467      -1.137913      -0.016006      -0.008762      -0.000543       0.018256      -0.069039       0.037934       0.034519      -0.051614       0.021514      -0.101203       0.030107       0.071096              9.138763       7.709284       0.071818      -0.568703      11.865410       3.964187       7.841597          -0.000005
          136              O       0.027701       0.152521       8.925707      -0.547970      35.191842 0.47867083E+03  0.11202871E+05                                 8.568698                            6.765304       0.384789       2.187166                    0.996635      26.927120      70.354423       0.729869       0.358566      -1.136771      -0.013557       0.016612       0.039406       0.044862      -0.000236       0.003965      -0.048838       0.064459       0.007871      -0.067580       0.029376       0.038204             10.013527      14.617333       2.948248      -4.382013       7.633347      -0.210385       7.789902          -0.000001
          137              O       9.055882       1.486497       9.258812      -0.635989      34.940382 0.56998601E+03  0.13897764E+05                                 8.441652                            7.371684       0.613564       2.225117                    0.997230      28.647468      75.729529       0.702627       0.357520      -1.140666       0.013057      -0.001778       0.051276       0.052942       0.040464       0.053868      -0.047905       0.008688      -0.040694      -0.096289       0.042046       0.054243              9.224848       6.783727      -0.490887       0.065804      12.825967      -2.804661       8.064848          -0.000002
          138              O       8.214982       0.913711      11.074910      -0.527377      28.183117 0.43099193E+03  0.98368117E+04                                 7.288357                            6.394426       0.412824       2.197725                    0.997199      26.574556      68.817297       0.754320       0.355767      -1.137730       0.010807       0.022523      -0.024265       0.034826      -0.005200      -0.001941       0.055032       0.039361      -0.034825      -0.067846       0.024153       0.043693              7.703059       6.905948      -2.193086      -2.450727       8.614446       1.814778       7.588782          -0.000002
          139              O       7.323613      10.415848       1.878695      -0.582929      34.003412 0.52827778E+03  0.12643018E+05                                 8.338865                            7.126045       0.578649       2.232365                    0.996455      27.884263      73.115359       0.709989       0.360467      -1.137913       0.016006       0.000066      -0.008779       0.018256      -0.042628       0.066244       0.033147      -0.031863       0.080766      -0.101203       0.030107       0.071096              9.138763       7.709284       0.572314      -0.032229       7.312766       3.647903      12.394240          -0.000005
          140              O       6.274799       8.893674       0.770757      -0.547970      35.191832 0.47867071E+03  0.11202867E+05                                 8.568696                            6.765303       0.384789       2.187166                    0.996635      26.927119      70.354418       0.729869       0.358566      -1.136771       0.013557       0.038160       0.019303       0.044862      -0.003972      -0.000039      -0.045868       0.021715      -0.120363      -0.067580       0.029376       0.038204             10.013524      14.617326       4.575803      -2.637457       7.818239      -0.197537       7.605007          -0.000001
          141              O       9.851618       9.133526       2.124611      -0.635989      34.940363 0.56998565E+03  0.13897753E+05                                 8.441648                            7.371682       0.613564       2.225117                    0.997230      28.647467      75.729526       0.702627       0.357520      -1.140666      -0.013057       0.051276       0.001780       0.052942      -0.050934      -0.044100      -0.048551       0.017990      -0.012790      -0.096289       0.042046       0.054243              9.224843       6.783725      -0.099665       0.485144       8.475540      -3.106894      12.415263          -0.000002
          142              O      10.692518      10.984954       1.679069      -0.527377      28.183127 0.43099206E+03  0.98368157E+04                                 7.288359                            6.394427       0.412822       2.197724                    0.997199      26.574562      68.817321       0.754320       0.355767      -1.137729      -0.010807      -0.025768       0.020787       0.034826       0.001576       0.005322       0.054660       0.044713      -0.018767      -0.067846       0.024153       0.043693              7.703060       6.905950       2.292842       2.357662       7.342766       1.726430       8.860465          -0.000003
          143              O       1.021113      11.116390       2.629594      -0.582929      34.003415 0.52827787E+03  0.12643021E+05                                 8.338866                            7.126046       0.578649       2.232365                    0.996455      27.884265      73.115368       0.709989       0.360467      -1.137913       0.016006       0.008762       0.000543       0.018256      -0.069040       0.037934       0.034519      -0.051614       0.021514      -0.101203       0.030107       0.071096              9.138764       7.709284       0.071818      -0.568703      11.865410       3.964187       7.841597          -0.000005
          144              O      12.577299      12.116168       4.224894      -0.547970      35.191841 0.47867081E+03  0.11202870E+05                                 8.568699                            6.765304       0.384788       2.187166                    0.996635      26.927119      70.354421       0.729869       0.358566      -1.136771       0.013557      -0.016612      -0.039406       0.044862      -0.000236       0.003965      -0.048838       0.064459       0.007870      -0.067580       0.029376       0.038204             10.013527      14.617333       2.948248      -4.382013       7.633347      -0.210385       7.789902          -0.000001
          145              O       3.549118      10.782192       3.891789      -0.635989      34.940378 0.56998593E+03  0.13897761E+05                                 8.441651                            7.371683       0.613564       2.225117                    0.997230      28.647466      75.729522       0.702627       0.357520      -1.140666      -0.013057       0.001778      -0.051276       0.052942       0.040464       0.053868      -0.047905       0.008688      -0.040694      -0.096289       0.042046       0.054243              9.224847       6.783727      -0.490887       0.065804      12.825966      -2.804660       8.064848          -0.000002
          146              O       4.390018      11.354978       2.075691      -0.527377      28.183130 0.43099217E+03  0.98368185E+04                                 7.288360                            6.394428       0.412823       2.197724                    0.997199      26.574562      68.817319       0.754320       0.355767      -1.137730      -0.010807      -0.022523       0.024265       0.034826      -0.005200      -0.001941       0.055032       0.039361      -0.034825      -0.067846       0.024153       0.043693              7.703061       6.905950      -2.193087      -2.450728       8.614449       1.814778       7.588784          -0.000002
          147              O       5.281387       1.852841      11.271906      -0.582929      34.003410 0.52827774E+03  0.12643017E+05                                 8.338865                            7.126045       0.578649       2.232365                    0.996455      27.884262      73.115356       0.709989       0.360467      -1.137913      -0.016006      -0.000066       0.008779       0.018256      -0.042628       0.066244       0.033147      -0.031863       0.080766      -0.101203       0.030107       0.071096              9.138763       7.709284       0.572314      -0.032228       7.312766       3.647903      12.394239          -0.000005
          148              O       6.330201       3.375015      12.379844      -0.547970      35.191832 0.47867071E+03  0.11202867E+05                                 8.568696                            6.765303       0.384789       2.187166                    0.996635      26.927119      70.354418       0.729869       0.358566      -1.136771      -0.013557      -0.038160      -0.019303       0.044862      -0.003972      -0.000039      -0.045868       0.021715      -0.120363      -0.067580       0.029376       0.038204             10.013524      14.617326       4.575803      -2.637457       7.818239      -0.197537       7.605007          -0.000001
          149              O       2.753382       3.135163      11.025990      -0.635989      34.940362 0.56998563E+03  0.13897752E+05                                 8.441648                            7.371681       0.613564       2.225117                    0.997230      28.647467      75.729525       0.702627       0.357520      -1.140666       0.013057      -0.051276      -0.001780       0.052942      -0.050934      -0.044100      -0.048551       0.017990      -0.012790      -0.096289       0.042046       0.054243              9.224842       6.783725      -0.099665       0.485144       8.475540      -3.106894      12.415263          -0.000002
          150              O       1.912482       1.283735      11.471532      -0.527378      28.183128 0.43099209E+03  0.98368164E+04                                 7.288359                            6.394427       0.412823       2.197724                    0.997199      26.574563      68.817324       0.754320       0.355767      -1.137729       0.010807       0.025768      -0.020787       0.034826       0.001576       0.005322       0.054660       0.044713      -0.018767      -0.067846       0.024153       0.043693              7.703061       6.905950       2.292842       2.357662       7.342767       1.726430       8.860465          -0.000002
          151              F      10.937900       7.485146      10.700250      -0.206699      14.966852 0.22341611E+03  0.42445488E+04                                 4.592253                            4.489126       0.785355       2.493621                    0.998108      18.930155      42.009121       0.953122       0.338252      -1.174491      -0.010532       0.013838      -0.002623       0.017587      -0.001434       0.071771      -0.005710       0.053310       0.115904      -0.051591      -0.045052       0.096643              4.629611       4.280501      -0.554506       1.343392       4.164404      -0.941689       5.443928          -0.000000
          152              F      10.807009       7.273634       8.579847      -0.227539      18.443739 0.27530727E+03  0.55119736E+04                                 5.376576                            5.032339       0.456106       2.361251                    0.997170      19.613473      44.714223       0.886877       0.344948      -1.168490      -0.001124       0.011997       0.016185       0.020178      -0.008151      -0.056755       0.024634       0.029071       0.112461      -0.048937      -0.033527       0.082464              5.603307       5.215801      -1.061466      -2.192673       4.826865       1.254222       6.767257          -0.000001
          153              F       9.185830       6.626252       9.818896      -0.195214      16.951754 0.26142805E+03  0.51701904E+04                                 5.064811                            4.913419       0.524141       2.401053                    0.996016      19.197067      43.589040       0.894345       0.346295      -1.166595       0.003982       0.012320       0.009157       0.015859       0.066708      -0.009950      -0.017667       0.001990      -0.130311      -0.051209      -0.040049       0.091258              5.151992       4.953346       1.719432      -0.113241       6.634141      -0.462548       3.868490           0.000004
          154              F       7.969600      10.155757       8.208737      -0.206699      14.966852 0.22341613E+03  0.42445494E+04                                 4.592252                            4.489126       0.785355       2.493621                    0.998108      18.930156      42.009122       0.953122       0.338252      -1.174491       0.010532      -0.003576       0.013623       0.017587      -0.071697      -0.003544       0.000194      -0.031681      -0.139067      -0.051591      -0.045053       0.096643              4.629611       4.280501      -1.378591       0.460067       5.567996      -0.844177       4.040336           0.000000
          155              F       8.100491       8.055111       7.850777      -0.227539      18.443741 0.27530732E+03  0.55119748E+04                                 5.376577                            5.032339       0.456106       2.361251                    0.997170      19.613473      44.714224       0.886877       0.344948      -1.168490       0.001124       0.015315       0.013090       0.020178       0.056053       0.012065       0.029290      -0.037949      -0.088598      -0.048937      -0.033527       0.082464              5.603308       5.215801       2.113835       1.210880       6.584506       1.376331       5.009617          -0.000001
          156              F       9.721670       9.336049       7.290825      -0.195214      16.951752 0.26142800E+03  0.51701891E+04                                 5.064810                            4.913418       0.524141       2.401053                    0.996016      19.197067      43.589036       0.894345       0.346295      -1.166596      -0.003982       0.008282       0.012925       0.015859       0.014549      -0.065858      -0.021933       0.063399       0.053917      -0.051209      -0.040049       0.091258              5.151992       4.953345       0.232136      -1.707449       3.945734      -0.649320       6.556895           0.000004
          157              F       1.667100       4.783543       2.450351      -0.206699      14.966851 0.22341609E+03  0.42445484E+04                                 4.592252                            4.489126       0.785355       2.493621                    0.998108      18.930156      42.009121       0.953123       0.338252      -1.174491       0.010532      -0.013838       0.002623       0.017587      -0.001434       0.071771      -0.005710       0.053310       0.115904      -0.051591      -0.045052       0.096643              4.629611       4.280501      -0.554506       1.343391       4.164404      -0.941689       5.443927          -0.000000
          158              F       1.797991       4.995055       4.570754      -0.227539      18.443738 0.27530726E+03  0.55119735E+04                                 5.376576                            5.032339       0.456106       2.361251                    0.997170      19.613473      44.714223       0.886877       0.344948      -1.168490       0.001124      -0.011997      -0.016185       0.020178      -0.008151      -0.056755       0.024634       0.029071       0.112461      -0.048937      -0.033527       0.082464              5.603307       5.215801      -1.061466      -2.192673       4.826865       1.254222       6.767257          -0.000001
          159              F       3.419170       5.642437       3.331705      -0.195214      16.951754 0.26142805E+03  0.51701905E+04                                 5.064811                            4.913419       0.524141       2.401053                    0.996016      19.197068      43.589041       0.894345       0.346295      -1.166595      -0.003982      -0.012320      -0.009157       0.015859       0.066708      -0.009950      -0.017667       0.001990      -0.130311      -0.051209      -0.040049       0.091258              5.151992       4.953346       1.719432      -0.113241       6.634141      -0.462548       3.868490           0.000004
          160              F       4.635400       2.112932       4.941864      -0.206699      14.966849 0.22341609E+03  0.42445483E+04                                 4.592252                            4.489126       0.785355       2.493621                    0.998108      18.930154      42.009117       0.953122       0.338252      -1.174491      -0.010532       0.003576      -0.013623       0.017587      -0.071697      -0.003544       0.000194      -0.031681      -0.139067      -0.051591      -0.045053       0.096643              4.629610       4.280500      -1.378591       0.460067       5.567995      -0.844177       4.040335          -0.000000
          161              F       4.504509       4.213578       5.299824      -0.227539      18.443742 0.27530732E+03  0.55119749E+04                                 5.376576                            5.032339       0.456106       2.361251                    0.997170      19.613474      44.714225       0.886877       0.344948      -1.168490      -0.001124      -0.015315      -0.013090       0.020178       0.056053       0.012065       0.029290      -0.037949      -0.088598      -0.048937      -0.033527       0.082464              5.603308       5.215801       2.113835       1.210880       6.584506       1.376331       5.009617          -0.000001
          162              F       2.883330       2.932640       5.859776      -0.195214      16.951752 0.26142801E+03  0.51701894E+04                                 5.064811                            4.913419       0.524141       2.401053                    0.996016      19.197067      43.589037       0.894345       0.346295      -1.166595       0.003982      -0.008282      -0.012925       0.015859       0.014549      -0.065858      -0.021933       0.063399       0.053917      -0.051209      -0.040049       0.091258              5.151992       4.953345       0.232136      -1.707449       3.945734      -0.649320       6.556896           0.000004

******************************************************
Auxiliary information for the entire system
The total spin magnetic moment of the unit cell is   -0.000119
The total net atomic charge of the unit cell is   0.000002
Accuracy of reproducing the electrostatic potential in the unit cell:
  The inner radius (bohr) =    5.0000
  The outer radius (bohr) =   12.0000
  Valid grid points have density less than (e/(bohr^3)) =    0.0001
  The number of valid grid points were=        31864
  The rms potential error without charges in kcal/mol is=     15.32646
  The rms potential error with partial charges in kcal/mol is=      1.22107
  The RRMSE value at monopole order=      0.07967
  The rms potential error with partial charges and cloud penetration in kcal/mol is=      1.20478
  The RRMSE value at monopole order with cloud penetration is=      0.07861
  The rms potential error with partial charges and atomic dipoles in kcal/mol is=      0.38153
  The RRMSE value at dipole order=      0.02489
  The rms potential error with partial charges, atomic dipoles and cloud penetration in kcal/mol is=      0.36378
  The RRMSE value at dipole order with cloud penetration=      0.02374

******************************************************
The electron densities and ab initio electrostatic potential were computed in VASP using the PBE functional and
projector augmented wave method. See the main text of the journal article for a description of computational details.
The atomic charges, dipoles, and quadrupoles were computed with the DDEC6 method as described in
(a) T. A. Manz and N. Gabaldon Limas, RSC Adv. 6 (2016) 47771-47801 DOI: 10.1039/c6ra04656h
(b) N. Gabaldon Limas and T. A. Manz, RSC Adv. 8 (2018) 2678-2707 DOI: 10.1039/c7ra11829e.
For each atom in the material, the electron cloud parameters were fit to the spherically averaged atom-in-material
electron density using radial positions for which this density was between 10^-4 and 10^-2 electrons per cubic bohr.
The polarizabilities, dispersion coefficients, and quantum Drude oscillator (QDO) parameters were fit using the MCLF method.
The magnetic structure of the system was optimized in VASP from the default ferromagnetic initial guess using spin polarization.
The atomic spin moments (ASMs) were computed on this optimized magnetic structure using the DDEC6 partition as inputs
to the method of T. A. Manz and D. S. Sholl, J. Chem. Theory Comput. 7 (2011) 4146-4164 DOI: 10.1021/ct200539n.
The RMSE and RRMSE were computed using a uniform grid with Ewald summation.
