# Supplementary material for: A collection of forcefield precursors for metal–organic frameworks
Source: RSC Adv. 2019 Nov 13;9(63):36492–507. doi: 10.1039/c9ra07327b (PMC9075174; doi:10.1039/c9ra07327b)
Supplement: RA-009-C9RA07327B-s4203 [file RA-009-C9RA07327B-s4203.xyz]

  632
jmolscript: load "" {1 1 1} spacegroup "x,y,z" unitcell [{     16.247000     0.000000     0.000000 }, {      8.123509    24.469496     0.000000 }, {      8.123379    -0.000045    40.419985 }]
Yb     6.092596     6.117362    10.535065     1.301656
Yb    14.216098     6.117363     9.674928     1.301801
Yb    26.401292    18.352089    29.884920     1.301659
Yb    18.277790    18.352088    30.745057     1.301807
Yb    10.154346     4.419180    10.104996     1.342099
Yb    18.277848     7.815546    10.104996     1.342137
Yb    22.339542    20.050271    30.314989     1.342094
Yb    14.216040    16.653905    30.314989     1.342143
H     11.112911     7.140184    13.176915     0.128138
H     11.614938     8.432172    15.036234     0.108985
H      8.151080    10.419095    14.591615     0.117963
H      7.649053     9.127108    12.732295     0.122157
H     11.070660    10.017793    16.564110     0.087714
H      8.796080    11.383191    16.766210     0.110156
H      9.389085    13.996529    20.444428     0.130172
H     11.614928    10.370152    18.593193     0.130662
H     11.949606    12.616447    22.481596     0.104640
H     10.191682    14.637628    22.368420     0.094719
H     12.614102    13.252652    24.575351     0.119725
H     13.052765    14.079718    26.701442     0.116596
H     26.554025    16.957332    26.143646     0.121777
H     26.115362    16.130265    24.017555     0.111412
H      5.376112     3.132088     7.081581     0.119346
H      5.428108     2.021175     5.044414     0.108034
H      9.337138     2.872714     4.672550     0.112388
H      9.285142     3.983626     6.709718     0.117402
H      6.557280     1.199002     3.128507     0.098256
H      9.145429     1.820528     2.627299     0.118456
H     14.817267    23.916483     1.778479     0.134361
H     23.418376    15.029144    18.625529     0.150891
H     23.899283    14.206967    19.870465     0.136446
H     24.901725    15.151491    19.118653     0.141366
H     19.595389     2.906932    39.530745     0.149722
H     19.410173     1.355566    39.385233     0.127703
H     18.388240     2.334347    38.714262     0.136915
H     13.684790     9.362006    20.622276     0.157832
H     12.290799     9.239660    19.918969     0.153111
H     13.390723    10.179289    19.320753     0.150394
H     17.319264     5.094534    13.176915     0.128450
H     16.817226     3.802543    15.036234     0.110046
H      4.034087     1.815620    14.591615     0.119041
H      4.536125     3.107612    12.732295     0.121491
H     17.361495     2.216918    16.564110     0.088225
H     19.636074     0.851520    16.766210     0.108861
H     27.166556    22.707670    20.444428     0.129472
H     16.817215     1.864555    18.593193     0.130785
H     24.606023    24.087747    22.481596     0.104095
H     26.363948    22.066567    22.368420     0.093923
H     23.941514    23.451538    24.575351     0.118718
H     23.502839    22.624466    26.701442     0.117945
H     26.248582    19.746854    26.143646     0.122436
H     26.687258    20.573925    24.017555     0.111512
H      6.809100     9.102645     7.081581     0.119989
H      6.757116    10.213562     5.044414     0.109046
H     19.095089     9.362024     4.672550     0.112284
H     19.147072     8.251107     6.709718     0.117676
H      5.627955    11.035739     3.128507     0.099243
H     19.286810    10.414215     2.627299     0.119087
H      5.491485    12.787757     1.778479     0.133974
H     13.137276    21.675059    18.625529     0.150999
H     12.656362    22.497233    19.870465     0.136098
H     11.653924    21.552711    19.118653     0.140152
H     25.083628     9.327728    39.530745     0.149686
H     25.268845    10.879094    39.385233     0.128318
H     26.290783     9.900315    38.714262     0.137965
H     14.747341     2.872696    20.622276     0.157655
H     16.141336     2.995044    19.918969     0.151753
H     15.041416     2.055416    19.320753     0.149199
H      9.195784     7.140191     7.033077     0.128831
H      8.693757     8.432183     5.173758     0.110662
H     12.157617    10.419105     5.618378     0.118599
H     12.659643     9.127114     7.477697     0.121278
H      9.238037    10.017808     3.645883     0.087689
H     11.512618    11.383206     3.443783     0.109770
H     19.042994    13.996507    40.185549     0.129768
H      8.693769    10.370171     1.616799     0.130747
H     16.482472    12.616430    38.148382     0.105017
H     18.240398    14.637610    38.261558     0.096283
H     15.817976    13.252639    36.054627     0.118377
H     15.379314    14.079710    33.928535     0.116316
H     18.125056    16.957322    34.486331     0.121772
H     18.563719    16.130251    36.612422     0.110564
H     14.932580     3.132081    13.128411     0.119543
H     14.880583     2.021163    15.165578     0.110195
H     10.971554     2.872702    15.537442     0.111986
H     11.023551     3.983619    13.500275     0.117193
H     13.751410     1.198986    17.081486     0.100152
H     11.163262     1.820511    17.582693     0.117946
H     21.738440    23.916465    18.431513     0.133008
H     13.137325    15.029163     1.584463     0.151935
H     12.656417    14.206989     0.339528     0.137835
H     11.653975    15.151511     1.091340     0.140063
H      8.836681     2.906953    21.099232     0.150871
H      9.021896     1.355586    21.244744     0.127284
H     10.043831     2.334366    21.915716     0.138348
H     14.747286     9.361985    40.007701     0.155600
H      8.017897     9.239681     0.291024     0.152040
H      6.917974    10.179309     0.889240     0.149938
H     19.236429     5.094541     7.033077     0.127866
H      3.491466     3.802554     5.173758     0.110174
H     16.274604     1.815630     5.618378     0.119024
H     15.772566     3.107618     7.477697     0.121998
H      2.947196     2.216932     3.645883     0.088627
H     16.919616     0.851535     3.443783     0.109070
H     17.512529    22.707648    40.185549     0.128764
H      3.491476     1.864574     1.616799     0.128778
H     20.073063    24.087729    38.148382     0.104059
H     18.315137    22.066549    38.261558     0.094842
H     20.737571    23.451525    36.054627     0.119103
H     21.176247    22.624458    33.928535     0.116451
H     18.430501    19.746845    34.486331     0.122225
H     17.991826    20.573911    36.612422     0.112509
H     13.499596     9.102638    13.128411     0.118547
H     13.551581    10.213551    15.165578     0.109645
H     17.460608     9.362012    15.537442     0.112091
H     17.408623     8.251099    13.500275     0.118258
H     14.680742    11.035724    17.081486     0.098593
H     17.268887    10.414198    17.582693     0.118129
H     14.817214    12.787738    18.431513     0.135332
H     23.418429    21.675078     1.584463     0.151348
H      7.652344    22.497254     0.339528     0.137767
H      8.654782    21.552731     1.091340     0.139871
H     19.595447     9.327748    21.099232     0.150577
H     19.410231    10.879114    21.244744     0.126684
H     18.388293     9.900334    21.915716     0.137666
H     13.684729     2.872674    40.007701     0.158476
H      4.167356     2.995066     0.291024     0.152583
H      5.267275     2.055437     0.889240     0.150887
H     21.380977    17.329267    27.243070     0.128139
H     20.878950    16.037279    25.383751     0.108985
H     24.342808    14.050356    25.828370     0.117964
H     24.844835    15.342343    27.687690     0.122157
H     21.423228    14.451658    23.855875     0.087715
H     23.697808    13.086260    23.653775     0.110157
H     23.104803    10.472922    19.975557     0.130172
H     20.878960    14.099299    21.826792     0.130663
H     20.544282    11.853004    17.938389     0.104642
H     22.302206     9.831823    18.051565     0.094721
H     19.879786    11.216799    15.844634     0.119726
H     19.441123    10.389733    13.718543     0.116596
H      5.939863     7.512119    14.276339     0.121778
H      6.378526     8.339186    16.402430     0.111413
H     27.117776    21.337363    33.338404     0.119345
H     27.065780    22.448276    35.375571     0.108034
H     23.156750    21.596737    35.747435     0.112388
H     23.208746    20.485825    33.710267     0.117402
H     25.936608    23.270449    37.291478     0.098255
H     23.348459    22.648923    37.792686     0.118456
H     17.676621     0.552968    38.641506     0.134361
H      9.075512     9.440307    21.794456     0.150891
H      8.594605    10.262484    20.549520     0.136446
H      7.592163     9.317960    21.301332     0.141366
H     12.898499    21.562519     0.889240     0.149722
H     13.083715    23.113885     1.034752     0.127703
H     14.105648    22.135104     1.705723     0.136915
H     18.809098    15.107445    19.797709     0.157832
H     20.203089    15.229791    20.501016     0.153111
H     19.103165    14.290162    21.099232     0.150394
H     15.174624    19.374917    27.243070     0.128451
H     15.676662    20.666908    25.383751     0.110047
H     28.459801    22.653831    25.828370     0.119042
H     27.957763    21.361839    27.687690     0.121491
H     15.132393    22.252533    23.855875     0.088227
H     12.857814    23.617931    23.653775     0.108863
H      5.327332     1.761781    19.975557     0.129473
H     15.676673    22.604896    21.826792     0.130786
H      7.887865     0.381704    17.938389     0.104097
H      6.129940     2.402884    18.051565     0.093926
H      8.552374     1.017913    15.844634     0.118719
H      8.991049     1.844985    13.718543     0.117945
H      6.245306     4.722597    14.276339     0.122437
H      5.806630     3.895526    16.402430     0.111514
H     25.684788    15.366806    33.338404     0.119989
H     25.736772    14.255889    35.375571     0.109046
H     13.398799    15.107427    35.747435     0.112284
H     13.346816    16.218344    33.710267     0.117676
H     26.865933    13.433712    37.291478     0.099243
H     13.207078    14.055236    37.792686     0.119088
H     27.002403    11.681694    38.641506     0.133974
H     19.356612     2.794392    21.794456     0.151000
H     19.837526     1.972218    20.549520     0.136098
H     20.839964     2.916740    21.301332     0.140151
H      7.410260    15.141723     0.889240     0.149686
H      7.225043    13.590357     1.034752     0.128318
H      6.203105    14.569136     1.705723     0.137965
H     17.746547    21.596755    19.797709     0.157656
H     16.352552    21.474407    20.501016     0.151753
H     17.452472    22.414035    21.099232     0.149199
H     23.298104    17.329260    33.386908     0.128831
H     23.800131    16.037268    35.246227     0.110662
H     20.336271    14.050346    34.801607     0.118600
H     19.834245    15.342337    32.942288     0.121279
H     23.255851    14.451643    36.774102     0.087690
H     20.981270    13.086245    36.976202     0.109770
H     13.450894    10.472944     0.234436     0.129769
H     23.800119    14.099280    38.803186     0.130748
H     16.011416    11.853021     2.271603     0.105018
H     14.253490     9.831841     2.158427     0.096285
H     16.675912    11.216812     4.365358     0.118377
H     17.114574    10.389741     6.491450     0.116316
H     14.368832     7.512129     5.933654     0.121772
H     13.930169     8.339200     3.807563     0.110564
H     17.561308    21.337370    27.291574     0.119543
H     17.613305    22.448288    25.254407     0.110195
H     21.522334    21.596749    24.882543     0.111987
H     21.470337    20.485832    26.919710     0.117193
H     18.742478    23.270465    23.338499     0.100152
H     21.330626    22.648940    22.837292     0.117947
H     10.755448     0.552986    21.988472     0.133008
H     19.356563     9.440288    38.835522     0.151935
H     19.837471    10.262462    40.080457     0.137835
H     20.839913     9.317940    39.328645     0.140063
H     23.657207    21.562498    19.320753     0.150871
H     23.471992    23.113865    19.175241     0.127285
H     22.450057    22.135085    18.504269     0.138347
H     17.746602    15.107466     0.412284     0.155600
H     24.475991    15.229770    40.128961     0.152041
H     25.575914    14.290142    39.530745     0.149938
H     13.257459    19.374910    33.386908     0.127866
H     29.002422    20.666897    35.246227     0.110175
H     16.219284    22.653821    34.801607     0.119026
H     16.721322    21.361833    32.942288     0.121998
H     29.546692    22.252519    36.774102     0.088629
H     15.574272    23.617916    36.976202     0.109071
H     14.981359     1.761803     0.234436     0.128764
H     29.002412    22.604877    38.803186     0.128778
H     12.420825     0.381722     2.271603     0.104061
H     14.178751     2.402902     2.158427     0.094845
H     11.756317     1.017926     4.365358     0.119104
H     11.317641     1.844993     6.491450     0.116451
H     14.063387     4.722606     5.933654     0.122226
H     14.502062     3.895540     3.807563     0.112510
H     18.994292    15.366813    27.291574     0.118547
H     18.942307    14.255900    25.254407     0.109645
H     15.033280    15.107439    24.882543     0.112091
H     15.085265    16.218352    26.919710     0.118258
H     17.813146    13.433727    23.338499     0.098593
H     15.225001    14.055253    22.837292     0.118129
H     17.676674    11.681713    21.988472     0.135332
H      9.075459     2.794373    38.835522     0.151349
H     24.841544     1.972197    40.080457     0.137768
H     23.839106     2.916720    39.328645     0.139871
H     12.898441    15.141703    19.320753     0.150577
H     13.083657    13.590337    19.175241     0.126685
H     14.105595    14.569117    18.504269     0.137666
H     18.809159    21.596777     0.412284     0.158476
H     28.326532    21.474385    40.128961     0.152583
H     27.226613    22.414014    39.530745     0.150887
C      9.012179     7.076565    11.670866     0.599569
C      9.330617     8.006894    12.769482    -0.012571
C     10.519895     7.798903    13.459855    -0.090142
C     10.820462     8.573116    14.574638    -0.153741
C      9.933374     9.555321    14.998240     0.121543
C      8.744096     9.763313    14.308675    -0.147467
C      8.443530     8.989589    13.193892    -0.093520
C     10.229066    10.247807    16.246409    -0.127586
C      9.639298    11.104238    17.041066    -0.142964
C     10.102334    11.676823    18.286810     0.071171
C      9.436206    12.763268    18.840563     0.165128
C      9.835879    13.269785    20.071756    -0.268212
C     10.901680    12.689858    20.748387     0.045941
C     11.569433    11.603413    20.194633     0.208999
C     11.169760    11.096895    18.963440    -0.325493
C     11.288354    13.130307    22.075779    -0.131017
C     10.852933    14.133556    22.791213    -0.119726
C     11.197366    14.608752    24.087886     0.127622
C     12.152687    13.994077    24.890627    -0.153899
C     12.414260    14.490317    26.161431    -0.095474
C     11.723761    15.601232    26.630303    -0.012244
C     10.768440    16.215906    25.828370    -0.103900
C     10.506867    15.719666    24.556758    -0.156250
C     11.887852    16.198775    28.002966     0.609828
C      7.212020     4.350667     8.368554     0.624536
C      7.325752     3.666991     7.096941    -0.029901
C      6.170592     3.078255     6.596542    -0.097593
C      6.201465     2.413176     5.376666    -0.171651
C      7.389123     2.336832     4.656382     0.119953
C      8.544283     2.925078     5.157590    -0.149843
C      8.513410     3.590157     6.377465    -0.096255
C      7.366380     1.605195     3.335457    -0.154169
C      8.310334     1.458379     2.442984    -0.134812
C      8.139744     0.743871     1.157628     0.052565
C     15.374542    24.141604     1.065471    -0.265989
C      9.020334     1.042400     0.123685     0.169429
C     24.157613    14.554435    19.013561    -0.268088
C     18.952008     2.197317    39.474157    -0.263842
C     13.010541     9.836715    20.129153    -0.262212
C     19.420006     5.158157    11.670866     0.597561
C     19.101561     4.227825    12.769482    -0.011998
C     17.912279     4.435815    13.459855    -0.091493
C     17.611706     3.661599    14.574638    -0.154714
C     18.498790     2.679393    14.998240     0.119861
C     19.688073     2.471403    14.308675    -0.147766
C      3.741646     3.245130    13.193892    -0.091596
C     18.203091     1.986905    16.246409    -0.127463
C     18.792854     1.130472    17.041066    -0.141528
C     18.329811     0.557884    18.286810     0.073124
C     27.119445    23.940934    18.840563     0.163630
C     26.719765    23.434414    20.071756    -0.267398
C     25.653960    24.014340    20.748387     0.047568
C     16.862701     0.631291    20.194633     0.207891
C     17.262381     1.137810    18.963440    -0.327528
C     25.267277    23.573888    22.075779    -0.129986
C     25.702694    22.570638    22.791213    -0.120173
C     25.358254    22.095439    24.087886     0.126374
C     24.402928    22.710112    24.890627    -0.151035
C     24.141347    22.213869    26.161431    -0.098054
C     24.831843    21.102953    26.630303    -0.012327
C     25.787169    20.488280    25.828370    -0.106175
C     26.048749    20.984523    24.556758    -0.154234
C     24.667744    20.505406    28.002966     0.609040
C      4.973185     7.884062     8.368554     0.625729
C      4.859460     8.567741     7.096941    -0.031021
C      6.014623     9.156478     6.596542    -0.098147
C      5.983758     9.821560     5.376666    -0.172056
C      4.796104     9.897906     4.656382     0.119522
C     19.887941     9.309659     5.157590    -0.148414
C     19.918806     8.644576     6.377465    -0.096608
C      4.818854    10.629545     3.335457    -0.155260
C     20.121906    10.776363     2.442984    -0.135616
C      4.045504    11.490874     1.157628     0.051950
C      4.934215    12.562638     1.065471    -0.266705
C     19.411919    11.192347     0.123685     0.171328
C     12.398037    22.149767    19.013561    -0.267249
C     25.727010    10.037343    39.474157    -0.266311
C     15.421593     2.397988    20.129153    -0.259191
C     11.296516     7.076569     8.539126     0.596800
C     10.978079     8.006900     7.440511    -0.010977
C      9.788800     7.798910     6.750137    -0.091991
C      9.488234     8.573126     5.635354    -0.155800
C     10.375322     9.555332     5.211753     0.119782
C     11.564601     9.763322     5.901318    -0.148132
C     11.865166     8.989596     7.016101    -0.091042
C     10.079631    10.247821     3.963584    -0.125954
C     10.669399    11.104254     3.168927    -0.142533
C     10.206364    11.676841     1.923183     0.070225
C     10.872493    12.763288     1.369429     0.164515
C     10.472821    13.269808     0.138236    -0.268058
C     17.530398    12.689836    39.881591     0.045670
C      8.739266    11.603435     0.015360     0.210040
C      9.138938    11.096915     1.246552    -0.324115
C     17.143724    13.130289    38.554198    -0.129695
C     17.579146    14.133539    37.838765    -0.122815
C     17.234714    14.608738    36.542092     0.127186
C     16.279392    13.994065    35.739351    -0.151674
C     16.017819    14.490308    34.468546    -0.096269
C     16.708319    15.601223    33.999675    -0.011984
C     17.663640    16.215896    34.801607    -0.104895
C     17.925213    15.719653    36.073220    -0.154037
C     16.544228    16.198770    32.627012     0.611030
C     13.096673     4.350663    11.841439     0.626485
C     12.982940     3.666984    13.113052    -0.029350
C     14.138100     3.078247    13.613451    -0.097336
C     14.107227     2.413165    14.833326    -0.174209
C     12.919569     2.336820    15.553610     0.119119
C     11.764409     2.925067    15.052402    -0.146818
C     11.795282     3.590149    13.832527    -0.097799
C     12.942310     1.605180    16.874535    -0.157345
C     11.998357     1.458362    17.767009    -0.133277
C     12.168946     0.743851    19.052364     0.053031
C     21.181165    24.141583    19.144522    -0.265023
C     11.288356     1.042378    20.086307     0.168356
C     12.398087    14.554455     1.196432    -0.269141
C      9.480062     2.197337    21.155820    -0.267041
C      7.298156     9.836737     0.080840    -0.257913
C     17.135687     5.158160     8.539126     0.598133
C     17.454131     4.227831     7.440511    -0.013277
C     18.643414     4.435823     6.750137    -0.089042
C      2.696986     3.661609     5.635354    -0.156527
C     18.056901     2.679404     5.211753     0.121859
C     16.867619     2.471413     5.901318    -0.148883
C     16.567046     3.245137     7.016101    -0.090904
C      2.105600     1.986919     3.963584    -0.128412
C      1.515836     1.130487     3.168927    -0.141785
C      1.978879     0.557902     1.923183     0.072338
C      9.436262    23.940953     1.369429     0.163422
C      9.835942    23.434436     0.138236    -0.267758
C     19.025126    24.014319    39.881591     0.046350
C      3.445989     0.631313     0.015360     0.208224
C      3.046309     1.137830     1.246552    -0.323378
C     19.411809    23.573870    38.554198    -0.128780
C     18.976391    22.570621    37.838765    -0.121110
C     19.320831    22.095425    36.542092     0.127434
C     20.276157    22.710099    35.739351    -0.153024
C     20.537738    22.213859    34.468546    -0.095405
C     19.847241    21.102945    33.999675    -0.012948
C     18.891915    20.488270    34.801607    -0.105319
C     18.630335    20.984510    36.073220    -0.155712
C     20.011340    20.505401    32.627012     0.610831
C     15.335511     7.884058    11.841439     0.626762
C     15.449236     8.567735    13.113052    -0.030635
C     14.294073     9.156470    13.613451    -0.095783
C     14.324939     9.821550    14.833326    -0.173058
C     15.512593     9.897894    15.553610     0.119119
C     16.667756     9.309648    15.052402    -0.148450
C     16.636890     8.644568    13.832527    -0.097508
C     15.489843    10.629530    16.874535    -0.154810
C     16.433791    10.776346    17.767009    -0.134246
C     16.263194    11.490854    19.052364     0.051298
C     15.374483    12.562618    19.144522    -0.267871
C     17.143778    11.192325    20.086307     0.171615
C      7.910669    22.149786     1.196432    -0.268114
C     18.952066    10.037364    21.155820    -0.264510
C      4.887098     2.398011     0.080840    -0.263291
C     23.481709    17.392886    28.749119     0.599566
C     23.163271    16.462557    27.650503    -0.012577
C     21.973993    16.670548    26.960130    -0.090141
C     21.673426    15.896335    25.845347    -0.153744
C     22.560514    14.914130    25.421745     0.121541
C     23.749792    14.706138    26.111310    -0.147471
C     24.050358    15.479862    27.226093    -0.093519
C     22.264822    14.221644    24.173576    -0.127599
C     22.854590    13.365213    23.378919    -0.142970
C     22.391554    12.792628    22.133175     0.071158
C     23.057682    11.706183    21.579422     0.165118
C     22.658009    11.199666    20.348229    -0.268210
C     21.592208    11.779593    19.671598     0.045925
C     20.924455    12.866038    20.225352     0.208988
C     21.324128    13.372556    21.456545    -0.325490
C     21.205534    11.339144    18.344206    -0.131025
C     21.640955    10.335895    17.628772    -0.119743
C     21.296522     9.860699    16.332099     0.127619
C     20.341201    10.475374    15.529358    -0.153905
C     20.079628     9.979134    14.258554    -0.095474
C     20.770127     8.868219    13.789682    -0.012256
C     21.725448     8.253545    14.591615    -0.103899
C     21.987021     8.749785    15.863227    -0.156256
C     20.606036     8.270676    12.417019     0.609832
C     25.281868    20.118784    32.051431     0.624520
C     25.168136    20.802460    33.323044    -0.029896
C     26.323296    21.391196    33.823443    -0.097592
C     26.292423    22.056275    35.043319    -0.171652
C     25.104765    22.132619    35.763603     0.119954
C     23.949605    21.544373    35.262395    -0.149841
C     23.980478    20.879294    34.042520    -0.096253
C     25.127508    22.864256    37.084528    -0.154169
C     24.183554    23.011072    37.977001    -0.134810
C     24.354144    23.725580    39.262357     0.052565
C     17.119346     0.327847    39.354514    -0.265987
C     23.473554    23.427051    40.296300     0.169432
C      8.336275     9.915016    21.406424    -0.268086
C     13.541880    22.272134     0.945828    -0.263842
C     19.483347    14.632736    20.290832    -0.262211
C     13.073882    19.311294    28.749119     0.597583
C     13.392327    20.241626    27.650503    -0.012018
C     14.581609    20.033636    26.960130    -0.091494
C     14.882182    20.807852    25.845347    -0.154722
C     13.995098    21.790058    25.421745     0.119858
C     12.805815    21.998048    26.111310    -0.147774
C     12.505242    21.224321    27.226093    -0.091594
C     14.290797    22.482546    24.173576    -0.127488
C     13.701034    23.338979    23.378919    -0.141538
C     14.164077    23.911567    22.133175     0.073101
C      5.374443     0.528517    21.579422     0.163613
C      5.774123     1.035037    20.348229    -0.267395
C      6.839928     0.455111    19.671598     0.047542
C     15.631187    23.838160    20.225352     0.207872
C     15.231507    23.331641    21.456545    -0.327524
C      7.226611     0.895563    18.344206    -0.130000
C      6.791194     1.898813    17.628772    -0.120202
C      7.135634     2.374012    16.332099     0.126369
C      8.090960     1.759339    15.529358    -0.151045
C      8.352541     2.255582    14.258554    -0.098053
C      7.662045     3.366498    13.789682    -0.012349
C      6.706719     3.981171    14.591615    -0.106174
C      6.445139     3.484928    15.863227    -0.154242
C      7.826144     3.964045    12.417019     0.609048
C     27.520703    16.585389    32.051431     0.625742
C     27.634428    15.901710    33.323044    -0.031026
C     26.479265    15.312973    33.823443    -0.098148
C     26.510130    14.647891    35.043319    -0.172056
C     27.697784    14.571545    35.763603     0.119522
C     12.605947    15.159792    35.262395    -0.148414
C     12.575082    15.824875    34.042520    -0.096608
C     27.675034    13.839906    37.084528    -0.155260
C     12.371982    13.693088    37.977001    -0.135616
C     12.201384    12.978577    39.262357     0.051949
C     27.559673    11.906813    39.354514    -0.266701
C     13.081969    13.277104    40.296300     0.171333
C     20.095851     2.319684    21.406424    -0.267248
C      6.766878    14.432108     0.945828    -0.266311
C     17.072295    22.071463    20.290832    -0.259187
C     21.197372    17.392882    31.880859     0.596805
C     21.515809    16.462551    32.979474    -0.010983
C     22.705088    16.670541    33.669848    -0.091991
C     23.005654    15.896325    34.784631    -0.155803
C     22.118566    14.914119    35.208232     0.119781
C     20.929287    14.706129    34.518667    -0.148135
C     20.628722    15.479855    33.403884    -0.091041
C     22.414257    14.221630    36.456401    -0.125962
C     21.824489    13.365197    37.251058    -0.142537
C     22.287524    12.792610    38.496802     0.070217
C     21.621395    11.706163    39.050556     0.164509
C     22.021067    11.199643    40.281749    -0.268057
C     14.963490    11.779615     0.538394     0.045660
C     15.631243    12.866061    -0.015360     0.210033
C     23.354950    13.372536    39.173433    -0.324113
C     15.350164    11.339162     1.865787    -0.129700
C     14.914742    10.335912     2.581220    -0.122826
C     15.259174     9.860713     3.877893     0.127184
C     16.214496    10.475386     4.680634    -0.151678
C     16.476069     9.979143     5.951439    -0.096269
C     15.785569     8.868228     6.420310    -0.011992
C     14.830248     8.253555     5.618378    -0.104894
C     14.568675     8.749798     4.346765    -0.154040
C     15.949660     8.270681     7.792973     0.611032
C     19.397215    20.118788    28.578546     0.626498
C     19.510948    20.802467    27.306933    -0.029354
C     18.355788    21.391204    26.806534    -0.097339
C     18.386661    22.056286    25.586659    -0.174210
C     19.574319    22.132631    24.866375     0.119118
C     20.729479    21.544384    25.367583    -0.146817
C     20.698606    20.879302    26.587458    -0.097798
C     19.551578    22.864271    23.545450    -0.157345
C     20.495531    23.011089    22.652976    -0.133277
C     20.324942    23.725600    21.367621     0.053031
C     11.312723     0.327868    21.275463    -0.265021
C     21.205532    23.427073    20.333678     0.168360
C     20.095801     9.914996    39.223553    -0.269141
C     23.013826    22.272114    19.264165    -0.267040
C     25.195732    14.632714    40.339145    -0.257913
C     15.358201    19.311291    31.880859     0.598153
C     15.039757    20.241620    32.979474    -0.013294
C     13.850474    20.033628    33.669848    -0.089043
C     29.796902    20.807842    34.784631    -0.156533
C     14.436987    21.790047    35.208232     0.121857
C     15.626269    21.998038    34.518667    -0.148889
C     15.926842    21.224314    33.403884    -0.090902
C     30.388288    22.482532    36.456401    -0.128430
C     30.978052    23.338964    37.251058    -0.141792
C     30.515009    23.911549    38.496802     0.072321
C     23.057626     0.528498    39.050556     0.163408
C     22.657946     1.035015    40.281749    -0.267755
C     13.468762     0.455132     0.538394     0.046330
C     20.924520    23.838183    -0.015360     0.208210
C     29.447579    23.331621    39.173433    -0.323375
C     13.082079     0.895581     1.865787    -0.128792
C     13.517497     1.898830     2.581220    -0.121132
C     13.173057     2.374026     3.877893     0.127431
C     12.217731     1.759352     4.680634    -0.153033
C     11.956150     2.255592     5.951439    -0.095405
C     12.646647     3.366506     6.420310    -0.012965
C     13.601973     3.981181     5.618378    -0.105317
C     13.863553     3.484941     4.346765    -0.155718
C     12.482548     3.964050     7.792973     0.610837
C     17.158377    16.585393    28.578546     0.626747
C     17.044652    15.901716    27.306933    -0.030629
C     18.199815    15.312981    26.806534    -0.095781
C     18.168949    14.647901    25.586659    -0.173060
C     16.981295    14.571557    24.866375     0.119120
C     15.826132    15.159803    25.367583    -0.148449
C     15.856998    15.824883    26.587458    -0.097507
C     17.004045    13.839921    23.545450    -0.154809
C     16.060097    13.693105    22.652976    -0.134244
C     16.230694    12.978597    21.367621     0.051298
C     17.119405    11.906833    21.275463    -0.267869
C     15.350110    13.277126    20.333678     0.171618
C     24.583219     2.319665    39.223553    -0.268113
C     13.541822    14.432087    19.264165    -0.264510
C     27.606790    22.071440    40.339145    -0.263289
O      9.787161     6.138405    11.432389    -0.538327
O      7.954501     7.256172    11.031422    -0.524816
O     12.909786    15.834179    28.652919    -0.621476
O     27.285133    17.005779    28.407974    -0.575254
O      8.323289    13.370113    18.066925    -0.201883
O     12.437020    11.079764    21.036177    -0.164307
O      6.115346     4.670238     8.792964    -0.534621
O      8.172216     4.618363     9.024974    -0.554585
O      9.965910     2.177785     0.337103    -0.211908
O     18.645025     6.096318    11.432389    -0.537760
O      4.230688     4.978551    11.031422    -0.524075
O     23.645806    20.870001    28.652919    -0.619995
O     25.517460    19.698402    28.407974    -0.575661
O     11.985366    23.334091    18.066925    -0.200564
O     15.995109     1.154937    21.036177    -0.163958
O      6.069856     7.564490     8.792964    -0.535143
O     20.259985     7.616365     9.024974    -0.555010
O     18.466343    10.056962     0.337103    -0.211546
O     10.521533     6.138408     8.777604    -0.537204
O     12.354194     7.256174     9.178570    -0.523805
O     15.522294    15.834175    31.977059    -0.621667
O     17.393948    17.005774    32.222004    -0.576145
O     11.985410    13.370130     2.143068    -0.201172
O     15.995057    11.079744    39.593801    -0.166394
O     14.193347     4.670235    11.417029    -0.535494
O     12.136477     4.618360    11.185018    -0.555400
O     10.342782     2.177763    19.872890    -0.210254
O     17.910669     6.096320     8.777604    -0.538066
O     16.078006     4.978553     9.178570    -0.524108
O     21.033278    20.869998    31.977059    -0.620370
O     19.161623    19.698398    32.222004    -0.578067
O      8.323340    23.334109     2.143068    -0.201026
O     12.436960     1.154916    39.593801    -0.163511
O     14.238839     7.564487    11.417029    -0.535725
O     16.295710     7.616363    11.185018    -0.555659
O     18.089354    10.056941    19.872890    -0.212444
O     22.706727    18.331046    28.987596    -0.538316
O     24.539387    17.213279    29.388563    -0.524799
O     19.584102     8.635272    11.767066    -0.621498
O      5.208755     7.463672    12.012011    -0.575265
O     24.170599    11.099338    22.353060    -0.201889
O     20.056868    13.389687    19.383808    -0.164316
O     26.378542    19.799213    31.627021    -0.534549
O     24.321672    19.851088    31.395011    -0.554517
O     22.527978    22.291666    40.082882    -0.211907
O     13.848863    18.373133    28.987596    -0.537845
O     28.263200    19.490900    29.388563    -0.524201
O      8.848082     3.599450    11.767066    -0.620039
O      6.976428     4.771049    12.012011    -0.575677
O     20.508522     1.135360    22.353060    -0.200575
O     16.498779    23.314514    19.383808    -0.163972
O     26.424032    16.904961    31.627021    -0.535207
O     12.233903    16.853086    31.395011    -0.555066
O     14.027545    14.412489    40.082882    -0.211546
O     21.972355    18.331043    31.642381    -0.537218
O     20.139694    17.213277    31.241415    -0.523839
O     16.971594     8.635276     8.442926    -0.621680
O     15.099940     7.463677     8.197981    -0.576148
O     20.508478    11.099321    38.276917    -0.201176
O     16.498831    13.389707     0.826184    -0.166400
O     18.300541    19.799216    29.002956    -0.535561
O     20.357411    19.851091    29.234967    -0.555448
O     22.151106    22.291688    20.547095    -0.210253
O     14.583219    18.373131    31.642381    -0.538150
O     16.415882    19.490898    31.241415    -0.524216
O     11.460610     3.599453     8.442926    -0.620402
O     13.332265     4.771053     8.197981    -0.578078
O     24.170548     1.135342    38.276917    -0.201035
O     20.056928    23.314535     0.826184    -0.163522
O     18.255049    16.904964    29.002956    -0.535646
O     16.198178    16.853088    29.234967    -0.555593
O     14.404534    14.412510    20.547095    -0.212443

The following XYZ coordinates are in angstroms. Other properties are in atomic units.
The sperically averaged electron density of each atom fit to a function of the form exp(a - br)
eigen_1, eigen_2 and eigen_3 are the three eigenvalues of traceless quadrupole moment tensor
  atom number  atomic symbol              X              Y              Z     net charge C6 coefficient C8 coefficient C10 coefficient fluctuating dipole atomic polarizability isotropic forcefield polarizability              a              b squared Pearson coefficient          <r^3>          <r^4>         wp_QDO          m_QDO          q_QDO       dipole_x       dipole_y       dipole_z         dipole            Qxy            Qxz            Qyz     Q(x^2-y^2)  Q(3z^2 - R^2)        eigen_1        eigen_2        eigen_3 static polarizability      alpha(xx)      alpha(xy)      alpha(xz)      alpha(yy)      alpha(yz)      alpha(zz) atomic spin moment
            1             Yb       6.092596       6.117362      10.535065       1.301656     206.159531 0.42804868E+04  0.16162339E+06                                26.804877                           20.814769       0.043496       1.767319                    0.999560      80.682055     213.436613       0.427380       0.379561      -1.201269      -0.001020      -0.000509       0.016798       0.016837       0.027366       0.000663      -0.000877      -0.037627       0.072006      -0.045225       0.021133       0.024092             38.242956      42.691010      -4.953020      -0.004412      26.227897       0.001805      45.809961           0.001743
            2             Yb      14.216098       6.117363       9.674928       1.301801     206.125697 0.42797948E+04  0.16160183E+06                                26.809277                           20.818742       0.046337       1.768024                    0.999576      80.698921     213.532151       0.427135       0.379767      -1.201023       0.000619      -0.000323      -0.017153       0.017168      -0.025959       0.000392      -0.000028      -0.038560       0.072966      -0.044498       0.020165       0.024333             38.248090      42.703264       4.955571       0.006520      26.229582       0.008318      45.811422           0.001748
            3             Yb      26.401292      18.352089      29.884920       1.301659     206.158756 0.42804620E+04  0.16162222E+06                                26.804811                           20.814707       0.043495       1.767320                    0.999560      80.681925     213.436088       0.427380       0.379561      -1.201269       0.001022       0.000510      -0.016799       0.016837       0.027370       0.000661      -0.000880      -0.037623       0.072001      -0.045226       0.021134       0.024092             38.242889      42.691157      -4.952856      -0.004373      26.227789       0.001580      45.809720           0.001742
            4             Yb      18.277790      18.352088      30.745057       1.301807     206.124443 0.42797559E+04  0.16159996E+06                                26.809156                           20.818634       0.046337       1.768026                    0.999576      80.698642     213.531012       0.427137       0.379767      -1.201024      -0.000621       0.000326       0.017155       0.017169      -0.025964       0.000392      -0.000031      -0.038556       0.072958      -0.044500       0.020169       0.024331             38.247946      42.703366       4.955372       0.006334      26.229420       0.008144      45.811053           0.001746
            5             Yb      10.154346       4.419180      10.104996       1.342099     215.159804 0.40070024E+04  0.14869479E+06                                25.778389                           18.771340       0.065771       1.786151                    0.999380      79.057093     206.760773       0.500527       0.329763      -1.245307       0.000411      -0.006586      -0.000112       0.006599      -0.000926       0.050983       0.000130      -0.258261      -0.159026      -0.134519      -0.021119       0.155638             38.451192      48.454732       0.000299      -9.734595      20.541449      -0.000554      46.357395           0.003478
            6             Yb      18.277848       7.815546      10.104996       1.342137     215.117988 0.40060239E+04  0.14864973E+06                                25.775702                           18.769514       0.064274       1.785862                    0.999338      79.046384     206.728162       0.500532       0.329780      -1.245289      -0.000564       0.006826       0.000035       0.006850       0.000373      -0.050912      -0.000234      -0.258492      -0.158749      -0.134543      -0.021162       0.155705             38.446993      48.446463      -0.000760       9.740132      20.541113      -0.002780      46.353402           0.003470
            7             Yb      22.339542      20.050271      30.314989       1.342094     215.161356 0.40070439E+04  0.14869677E+06                                25.778542                           18.771465       0.065761       1.786146                    0.999380      79.057403     206.762169       0.500524       0.329764      -1.245306      -0.000413       0.006589       0.000113       0.006603      -0.000924       0.050984       0.000130      -0.258262      -0.159029      -0.134520      -0.021119       0.155639             38.451396      48.455053       0.000318      -9.734550      20.541571      -0.000555      46.357564           0.003479
            8             Yb      14.216040      16.653905      30.314989       1.342143     215.115868 0.40059811E+04  0.14864774E+06                                25.775526                           18.769404       0.064271       1.785863                    0.999338      79.046143     206.727227       0.500534       0.329779      -1.245289       0.000562      -0.006824      -0.000035       0.006847       0.000372      -0.050911      -0.000234      -0.258494      -0.158742      -0.134543      -0.021162       0.155705             38.446689      48.445958      -0.000775       9.740097      20.541046      -0.002767      46.353064           0.003468
            9              H      11.112911       7.140184      13.176915       0.128138       0.968484 0.67694685E+01  0.64199065E+02                                 1.664582                            1.556811      -0.901756       2.464768                    0.998971       3.411723       9.610371       0.481042       1.342606      -0.695466       0.028988      -0.027089      -0.013792       0.042004      -0.013127       0.001765       0.003109       0.009152      -0.014776      -0.013006      -0.003365       0.016371              1.762543       1.845868      -0.386767      -0.154809       1.856573       0.336926       1.585189           0.000400
           10              H      11.614938       8.432172      15.036234       0.108985       1.251019 0.91820676E+01  0.92329381E+02                                 1.844935                            1.716991      -1.029437       2.384970                    0.997267       3.484107       9.539220       0.505918       1.204001      -0.727407       0.031815      -0.009183       0.011825       0.035162      -0.010433       0.005862       0.007696       0.003364      -0.003371      -0.016200       0.005035       0.011165              1.941739       2.489133      -0.074226       0.365969       1.553581       0.142831       1.782505           0.000008
           11              H       8.151080      10.419095      14.591615       0.117963       1.175131 0.86890216E+01  0.86251456E+02                                 1.789855                            1.689519      -0.822551       2.494670                    0.999343       3.313637       9.040521       0.500869       1.231931      -0.722601      -0.023968       0.027107       0.009270       0.037352      -0.011212       0.009414       0.009795       0.002253      -0.004182      -0.020318       0.008321       0.011998              1.844146       1.927144      -0.349606      -0.157124       1.870835       0.383115       1.734458          -0.000013
           12              H       7.649053       9.127108      12.732295       0.122157       1.205342 0.88775064E+01  0.88913042E+02                                 1.833400                            1.714579      -1.123566       2.354858                    0.996294       3.460288       9.593998       0.492466       1.241810      -0.718593      -0.034890       0.007892      -0.021149       0.041556      -0.012545       0.009363      -0.000591       0.007414      -0.010301      -0.014354      -0.003473       0.017828              1.935180       2.422242      -0.044901       0.458557       1.489600       0.088782       1.893698           0.000398
           13              H      11.070660      10.017793      16.564110       0.087714       1.110688 0.83102378E+01  0.82082398E+02                                 1.741549                            1.653735      -1.057020       2.360836                    0.996759       3.651802      10.140787       0.502481       1.234099      -0.717840       0.026396      -0.003402       0.014714       0.030411      -0.003626       0.005447       0.005312       0.006922       0.005522      -0.010234       0.002470       0.007764              1.835391       2.083887      -0.139138       0.193631       1.524159       0.319771       1.898125           0.000030
           14              H       8.796080      11.383191      16.766210       0.110156       1.196298 0.92200266E+01  0.93904221E+02                                 1.872081                            1.779881      -1.186889       2.316143                    0.995157       3.687774      10.559410       0.466737       1.288489      -0.706819      -0.029606       0.005923      -0.016905       0.034603      -0.000920       0.009817       0.003551       0.015394       0.017611      -0.012053      -0.003245       0.015298              1.939705       2.274683      -0.206544       0.174578       1.684279       0.282548       1.860152          -0.000019
           15              H       9.389085      13.996529      20.444428       0.130172       0.991197 0.71785559E+01  0.68875441E+02                                 1.660473                            1.578081      -1.159425       2.333339                    0.996524       3.528143       9.897733       0.490711       1.300927      -0.703100      -0.015099       0.025148       0.017490       0.034151      -0.007795       0.001491       0.009011      -0.006528       0.006466      -0.012624       0.000084       0.012541              1.729082       1.769535      -0.334352       0.056769       1.755781       0.280299       1.661932          -0.000055
           16              H      11.614928      10.370152      18.593193       0.130662       1.010079 0.72576191E+01  0.69491738E+02                                 1.647986                            1.560160      -1.280308       2.273040                    0.996041       3.492565       9.636150       0.508618       1.257696      -0.712466       0.013356      -0.027152      -0.017333       0.034872      -0.009377       0.002983       0.008976      -0.006333       0.001028      -0.014417       0.001586       0.012831              1.722943       1.715786      -0.328688       0.035280       1.730864       0.319943       1.722180          -0.000055
           17              H      11.949606      12.616447      22.481596       0.104640       1.173562 0.91291985E+01  0.92284632E+02                                 1.807171                            1.736721      -1.201710       2.299085                    0.995704       3.671098      10.301916       0.489047       1.238964      -0.717373       0.022740      -0.013701       0.022354       0.034706      -0.002934       0.011558      -0.003928       0.008870       0.021615      -0.009000      -0.007969       0.016969              1.867493       1.911519      -0.271241       0.177958       1.774197       0.238092       1.916764          -0.000002
           18              H      10.191682      14.637628      22.368420       0.094719       1.138681 0.87851086E+01  0.87644475E+02                                 1.755762                            1.692421      -0.970607       2.406150                    0.997919       3.530301       9.727870       0.502144       1.222646      -0.722325      -0.021248       0.011906      -0.018231       0.030423      -0.006449       0.006599       0.001930       0.000036       0.012909      -0.011076       0.002262       0.008814              1.813270       1.834360      -0.211029       0.261408       1.677472       0.194911       1.927980          -0.000004
           19              H      12.614102      13.252652      24.575351       0.119725       1.113941 0.79756127E+01  0.77011829E+02                                 1.684100                            1.584491      -0.766269       2.519859                    0.999770       3.175522       8.373009       0.537361       1.180448      -0.734910       0.018380      -0.029048      -0.011215       0.036158      -0.013768       0.006958       0.005397      -0.004318       0.007343      -0.018802       0.006066       0.012736              1.746192       1.649993      -0.295148      -0.108528       1.859523       0.420399       1.729059          -0.000017
           20              H      13.052765      14.079718      26.701442       0.116596       1.303815 0.98001219E+01  0.99767836E+02                                 1.877572                            1.761481      -1.050807       2.381922                    0.997321       3.422580       9.308056       0.506747       1.187287      -0.732838       0.027196      -0.018226       0.022207       0.039559      -0.015339       0.005571      -0.002250      -0.006837      -0.007915      -0.015137      -0.003221       0.018358              1.936510       2.147201      -0.244505       0.441217       1.653527      -0.091976       2.008803           0.000069
           21              H      26.554025      16.957332      26.143646       0.121777       0.992032 0.69987900E+01  0.66889738E+02                                 1.682439                            1.575262      -1.026933       2.397471                    0.997729       3.495225       9.864856       0.482010       1.329578      -0.697572      -0.021796       0.031314       0.012002       0.039996      -0.012581       0.004359       0.001567      -0.006449      -0.020734      -0.012842      -0.003692       0.016534              1.783821       1.654528      -0.343528      -0.139865       2.029388       0.374763       1.667548           0.000017
           22              H      26.115362      16.130265      24.017555       0.111412       1.173610 0.88390973E+01  0.87531309E+02                                 1.735550                            1.662526      -0.852949       2.468380                    0.999240       3.311493       8.829210       0.527461       1.172628      -0.736469      -0.026406       0.018700      -0.015744       0.035984      -0.014210       0.007215       0.004989      -0.004715       0.004879      -0.018929       0.005259       0.013670              1.765543       1.858919      -0.245007       0.293814       1.651199      -0.013151       1.786509          -0.000014
           23              H       5.376112       3.132088       7.081581       0.119346       1.216220 0.88162543E+01  0.87910431E+02                                 1.821384                            1.689278      -1.095215       2.359780                    0.996949       3.463682       9.498524       0.506058       1.213806      -0.724646      -0.033886       0.000672       0.021676       0.040232       0.005243      -0.007026      -0.000482       0.017564      -0.002557      -0.010086      -0.003815       0.013901              1.938261       2.440542      -0.069464      -0.399531       1.451959       0.203473       1.922282           0.000466
           24              H       5.428108       2.021175       5.044414       0.108034       1.205680 0.85724749E+01  0.84905027E+02                                 1.812993                            1.667449      -0.972975       2.411466                    0.997894       3.461661       9.469235       0.508451       1.216270      -0.724086      -0.030108      -0.015659      -0.007930       0.034851       0.007649      -0.002951       0.009709       0.017797       0.006140      -0.017904       0.007109       0.010795              1.921529       2.421708       0.307250       0.301848       1.578071       0.322206       1.764809          -0.000012
           25              H       9.337138       2.872714       4.672550       0.112388       1.154011 0.83180229E+01  0.82207624E+02                                 1.794011                            1.668321      -1.026193       2.388338                    0.997450       3.514254       9.772990       0.493906       1.254788      -0.714609       0.028508      -0.000667      -0.018816       0.034164       0.007120      -0.004615       0.008051       0.007398       0.013652      -0.014757       0.005735       0.009022              1.891494       2.343997      -0.088948      -0.396894       1.439355       0.254859       1.891130          -0.000010
           26              H       9.285142       3.983626       6.709718       0.117402       1.101770 0.77932062E+01  0.76801712E+02                                 1.822940                            1.675279      -1.289145       2.272892                    0.993950       3.735112      10.838055       0.460216       1.350484      -0.692230       0.032908       0.017825       0.011999       0.039302       0.008807      -0.004211       0.006790       0.013938      -0.011321      -0.014987       0.001820       0.013167              1.958187       2.412545       0.384965       0.334093       1.678527       0.332480       1.783488           0.000069
           27              H       6.557280       1.199002       3.128507       0.098256       1.137891 0.84767665E+01  0.84096859E+02                                 1.770523                            1.674117      -1.045287       2.372925                    0.997046       3.585732       9.961180       0.497948       1.239861      -0.717403      -0.024835      -0.019099      -0.007916       0.032314       0.006237      -0.002714       0.006190       0.007822      -0.000206      -0.011350       0.003868       0.007483              1.863183       2.109871       0.244727       0.137568       1.617896       0.389969       1.861781          -0.000008
           28              H       9.145429       1.820528       2.627299       0.118456       1.102278 0.81739186E+01  0.81068306E+02                                 1.793177                            1.692632      -1.115133       2.355412                    0.996247       3.624273      10.360277       0.469850       1.314395      -0.700815       0.029990       0.013723       0.014086       0.035863       0.003467       0.005431       0.010064       0.008630      -0.006096      -0.012837       0.000021       0.012816              1.873913       2.259934       0.270333       0.091383       1.533317       0.295717       1.828487           0.000006
           29              H      14.817267      23.916483       1.778479       0.134361       1.051591 0.77381453E+01  0.75230855E+02                                 1.693390                            1.613298      -1.199714       2.316790                    0.996420       3.472027       9.628082       0.499486       1.261316      -0.712512      -0.017971      -0.007562       0.029318       0.035209       0.006998      -0.008216       0.000289       0.001704       0.033311      -0.014007      -0.000909       0.014916              1.734996       1.788175       0.251753      -0.257165       1.605599       0.121286       1.811213          -0.000046
           30              H      23.418376      15.029144      18.625529       0.150891       0.949152 0.64298390E+01  0.58057930E+02                                 1.444195                            1.364262      -0.710559       2.563044                    0.999959       2.807586       6.856160       0.624910       1.085493      -0.760467      -0.018853       0.011051      -0.009563       0.023854      -0.005308       0.004086       0.006880      -0.001865       0.007111      -0.010995       0.002925       0.008071              1.470373       1.717488      -0.323089       0.239715       1.424583      -0.165531       1.269048          -0.000002
           31              H      23.899283      14.206967      19.870465       0.136446       1.012007 0.76637709E+01  0.74396665E+02                                 1.657550                            1.608226      -1.285592       2.281055                    0.994479       3.485078       9.686192       0.498554       1.265561      -0.711258      -0.006029      -0.009371       0.023582       0.026083       0.000165      -0.000136       0.003896      -0.017139       0.011044      -0.010414       0.001026       0.009388              1.658401       1.687046       0.059164      -0.232286       1.448620      -0.233356       1.839538           0.000046
           32              H      24.901725      15.151491      19.118653       0.141366       0.969167 0.69405114E+01  0.63983887E+02                                 1.464725                            1.418428      -0.817988       2.502164                    0.999743       2.948188       7.314140       0.611184       1.087063      -0.758933       0.019599       0.014836       0.002095       0.024671       0.002848      -0.005947       0.006527       0.004173      -0.000131      -0.010620       0.002892       0.007728              1.479042       1.668027       0.273954       0.072535       1.585669      -0.009946       1.183429           0.000021
           33              H      19.595389       2.906932      39.530745       0.149722       0.968596 0.66088166E+01  0.60206714E+02                                 1.475554                            1.392313      -0.716597       2.560751                    0.999944       2.849746       7.036468       0.611228       1.099971      -0.756419       0.017410       0.017464       0.001377       0.024698       0.005780      -0.006061       0.005299       0.000382       0.015443      -0.012096       0.003150       0.008946              1.517953       1.649227       0.435421       0.053446       1.736221       0.051379       1.168410          -0.000006
           34              H      19.410173       1.355566      39.385233       0.127703       1.074108 0.81130285E+01  0.79989761E+02                                 1.726838                            1.654846      -1.309439       2.256237                    0.995819       3.643103      10.246987       0.490785       1.265796      -0.710316       0.010025      -0.018588      -0.003741       0.021448       0.000585      -0.009383      -0.003874      -0.005944       0.025129      -0.011700      -0.002035       0.013735              1.766767       1.917130      -0.409971       0.004627       2.056862       0.084573       1.326308           0.000077
           35              H      18.388240       2.334347      38.714262       0.136915       0.955636 0.68466695E+01  0.62913288E+02                                 1.453731                            1.411009      -0.767949       2.525515                    0.999845       2.933711       7.269751       0.611268       1.090465      -0.758232      -0.016925       0.003199      -0.019705       0.026172      -0.003914      -0.001498       0.001333       0.015918       0.011857      -0.010908       0.003182       0.007726              1.451085       1.516903       0.007120       0.301825       1.330703      -0.090898       1.505650           0.000051
           36              H      13.684790       9.362006      20.622276       0.157832       0.943616 0.63901510E+01  0.57602113E+02                                 1.437545                            1.359655      -0.733651       2.555423                    0.999948       2.787097       6.797209       0.626328       1.084869      -0.760684       0.019119      -0.013445       0.009662       0.025292      -0.007594       0.003989       0.005457      -0.003046       0.010627      -0.012255       0.004560       0.007695              1.463363       1.661384      -0.292622       0.282321       1.404569      -0.185755       1.324136           0.000000
           37              H      12.290799       9.239660      19.918969       0.153111       0.906752 0.63809974E+01  0.57667454E+02                                 1.410362                            1.367874      -0.772538       2.536749                    0.999939       2.840683       7.003401       0.616353       1.099600      -0.755909      -0.017264      -0.017926      -0.008644       0.026345       0.002309      -0.003962       0.008991       0.002822      -0.005991      -0.011663       0.003632       0.008030              1.427329       1.617926       0.242365       0.114927       1.499481       0.041218       1.164581           0.000012
           38              H      13.390723      10.179289      19.320753       0.150394       0.929760 0.68636061E+01  0.64939371E+02                                 1.582682                            1.534974      -1.119924       2.371408                    0.996585       3.339866       9.220654       0.502886       1.287304      -0.706904       0.011142       0.004108      -0.023204       0.026066      -0.000859      -0.004386       0.001834      -0.016206       0.010057      -0.011114       0.003370       0.007744              1.592619       1.707338       0.088968      -0.293438       1.371445      -0.156129       1.699074           0.000017
           39              H      17.319264       5.094534      13.176915       0.128450       0.966949 0.67530833E+01  0.63959308E+02                                 1.657734                            1.550999      -0.891136       2.467997                    0.999029       3.402431       9.555621       0.484119       1.335834      -0.696842      -0.028996       0.027082      -0.013676       0.041967      -0.013102      -0.001535      -0.003095       0.009077      -0.015044      -0.012846      -0.003541       0.016387              1.754870       1.837588      -0.383774       0.153520       1.848112      -0.334437       1.578910           0.000400
           40              H      16.817226       3.802543      15.036234       0.110046       1.248288 0.91583709E+01  0.92052267E+02                                 1.844412                            1.716438      -1.037263       2.382782                    0.997187       3.478958       9.530092       0.505150       1.206338      -0.726891      -0.031496       0.008516       0.011976       0.034756      -0.010545      -0.005618      -0.007729       0.003302      -0.004559      -0.016131       0.004633       0.011498              1.941230       2.488596      -0.074345      -0.365970       1.553139      -0.142652       1.781956           0.000008
           41              H       4.034087       1.815620      14.591615       0.119041       1.173676 0.86775791E+01  0.86124680E+02                                 1.789885                            1.689614      -0.822929       2.495268                    0.999326       3.310550       9.036609       0.500229       1.233695      -0.722216       0.023600      -0.026779       0.009100       0.036836      -0.011369      -0.009260      -0.009690       0.002202      -0.004382      -0.020249       0.008076       0.012173              1.844144       1.927103      -0.349511       0.157126       1.870827      -0.383090       1.734502          -0.000013
           42              H       4.536125       3.107612      12.732295       0.121491       1.209691 0.89150827E+01  0.89371958E+02                                 1.836551                            1.717205      -1.119040       2.355871                    0.996319       3.466141       9.610535       0.492583       1.240367      -0.718896       0.035174      -0.008022      -0.020807       0.041648      -0.012456      -0.009563       0.000622       0.007680      -0.009343      -0.014432      -0.003405       0.017837              1.938688       2.427373      -0.045044      -0.460167       1.491673      -0.088981       1.897018           0.000399
           43              H      17.361495       2.216918      16.564110       0.088225       1.107968 0.82810812E+01  0.81676265E+02                                 1.734282                            1.647341      -1.037395       2.368393                    0.996929       3.643468      10.091633       0.505343       1.228885      -0.719007      -0.026376       0.003266       0.014536       0.030293      -0.003701      -0.005318      -0.005065       0.007046       0.005553      -0.010060       0.002439       0.007622              1.827266       2.074291      -0.138271      -0.192355       1.518143      -0.317364       1.889363           0.000030
           44              H      19.636074       0.851520      16.766210       0.108861       1.195302 0.92100363E+01  0.93768139E+02                                 1.870457                            1.778509      -1.176825       2.319990                    0.995449       3.686981      10.551931       0.467122       1.287899      -0.706967       0.030204      -0.005751      -0.016900       0.035085      -0.001112      -0.009780      -0.003540       0.015542       0.017107      -0.012124      -0.003100       0.015224              1.937962       2.272221      -0.206097      -0.174308       1.682965      -0.282242       1.858700          -0.000019
           45              H      27.166556      22.707670      20.444428       0.129472       0.992214 0.71874599E+01  0.68982337E+02                                 1.661701                            1.579133      -1.158778       2.333424                    0.996376       3.530162       9.904981       0.490513       1.301048      -0.703083       0.015387      -0.025404       0.018054       0.034757      -0.007553      -0.001446      -0.008765      -0.006709       0.006465      -0.012277       0.000003       0.012274              1.730429       1.770910      -0.334895      -0.056798       1.757292      -0.280719       1.663085          -0.000055
           46              H      16.817215       1.864555      18.593193       0.130785       1.002404 0.71892811E+01  0.68672190E+02                                 1.640064                            1.553268      -1.265405       2.280562                    0.996042       3.476939       9.580337       0.509533       1.258457      -0.712385      -0.013212       0.027136      -0.017513       0.034895      -0.009473      -0.002876      -0.008765      -0.006246       0.001296      -0.014313       0.001581       0.012732              1.714232       1.707500      -0.325895      -0.035338       1.721729      -0.317015       1.713467          -0.000055
           47              H      24.606023      24.087747      22.481596       0.104095       1.179273 0.91864961E+01  0.93027123E+02                                 1.814477                            1.743295      -1.210330       2.295241                    0.995578       3.680783      10.344677       0.487555       1.240575      -0.717002      -0.023067       0.013518       0.022426       0.034896      -0.003042      -0.011764       0.003876       0.008574       0.021560      -0.008860      -0.008255       0.017115              1.875263       1.919688      -0.273224      -0.179232       1.781411      -0.239592       1.924689          -0.000002
           48              H      26.363948      22.066567      22.368420       0.093923       1.140058 0.87960774E+01  0.87751742E+02                                 1.754201                            1.691054      -0.960225       2.409897                    0.998081       3.533657       9.726298       0.503596       1.219151      -0.723085       0.021738      -0.012326      -0.018184       0.030905      -0.006148      -0.006859      -0.001817      -0.000067       0.012420      -0.010880       0.001947       0.008934              1.811587       1.832498      -0.210645      -0.260856       1.676127      -0.194831       1.926136          -0.000003
           49              H      23.941514      23.451538      24.575351       0.118718       1.114925 0.79809969E+01  0.77051576E+02                                 1.682352                            1.582820      -0.756594       2.522260                    0.999804       3.178190       8.370417       0.538945       1.177165      -0.735663      -0.018615       0.029456      -0.011104       0.036571      -0.013672      -0.006838      -0.005378      -0.004131       0.008237      -0.018719       0.006244       0.012475              1.744376       1.648269      -0.294857       0.108482       1.857751      -0.419886       1.727110          -0.000017
           50              H      23.502839      22.624466      26.701442       0.117945       1.295334 0.97243345E+01  0.98812886E+02                                 1.870163                            1.755257      -1.043188       2.386067                    0.997372       3.412365       9.274291       0.507341       1.188099      -0.732650      -0.027118       0.018209       0.021964       0.039362      -0.014999      -0.005470       0.002064      -0.006783      -0.007953      -0.014834      -0.003112       0.017947              1.928546       2.137621      -0.242580      -0.437698       1.647680       0.091076       2.000337           0.000069
           51              H      26.248582      19.746854      26.143646       0.122436       0.988844 0.69722998E+01  0.66569615E+02                                 1.678533                            1.572112      -1.025117       2.398679                    0.997759       3.488521       9.839151       0.482596       1.329297      -0.697649       0.021651      -0.031074       0.012027       0.039737      -0.012584      -0.004188      -0.001571      -0.006414      -0.021419      -0.012720      -0.003912       0.016633              1.779327       1.650616      -0.341658       0.139062       2.023564      -0.372964       1.663801           0.000017
           52              H      26.687258      20.573925      24.017555       0.111512       1.181471 0.89174155E+01  0.88557424E+02                                 1.748949                            1.674436      -0.879182       2.458052                    0.999020       3.318496       8.878616       0.523107       1.179043      -0.735004       0.026339      -0.018310      -0.015421       0.035592      -0.014383      -0.007432      -0.004962      -0.004655       0.004978      -0.019185       0.005331       0.013854              1.779487       1.874340      -0.248479      -0.298025       1.663479       0.013666       1.800643          -0.000014
           53              H       6.809100       9.102645       7.081581       0.119989       1.215324 0.88109937E+01  0.87878263E+02                                 1.823855                            1.691408      -1.111266       2.353971                    0.996694       3.462180       9.507298       0.504366       1.217596      -0.723806       0.033957      -0.000474       0.021280       0.040077       0.005036       0.006853       0.000475       0.017135      -0.002768      -0.009750      -0.003802       0.013552              1.941052       2.444390      -0.069589       0.400352       1.453730      -0.203956       1.925037           0.000466
           54              H       6.757116      10.213562       5.044414       0.109046       1.206036 0.85756591E+01  0.84949256E+02                                 1.813629                            1.667948      -0.971708       2.412044                    0.997908       3.461658       9.471684       0.508259       1.216546      -0.724004       0.029679       0.015429      -0.007863       0.034362       0.007666       0.002882      -0.009907       0.017769       0.005314      -0.017986       0.007017       0.010969              1.922266       2.422821       0.307476      -0.302082       1.578580      -0.322400       1.765397          -0.000012
           55              H      19.095089       9.362024       4.672550       0.112284       1.157028 0.83470162E+01  0.82612151E+02                                 1.801666                            1.674717      -1.045755       2.380803                    0.997260       3.521256       9.817382       0.491146       1.260035      -0.713465      -0.028138       0.000609      -0.018905       0.033904       0.007033       0.004525      -0.008287       0.007625       0.013794      -0.014873       0.005673       0.009199              1.900111       2.355994      -0.089663       0.400006       1.444648      -0.256679       1.899690          -0.000010
           56              H      19.147072       8.251107       6.709718       0.117676       1.094625 0.77331926E+01  0.76066322E+02                                 1.815890                            1.669572      -1.271779       2.280828                    0.994241       3.722563      10.792912       0.460670       1.351707      -0.692044      -0.033218      -0.017874       0.011948       0.039569       0.008602       0.004205      -0.006769       0.013605      -0.011343      -0.014792       0.001884       0.012908              1.950015       2.401065       0.382105      -0.331615       1.672329      -0.330297       1.776651           0.000068
           57              H       5.627955      11.035739       3.128507       0.099243       1.136389 0.84631877E+01  0.83931247E+02                                 1.769211                            1.672938      -1.043982       2.373877                    0.997036       3.582680       9.951934       0.498035       1.240100      -0.717345       0.024763       0.018634      -0.008105       0.032033       0.006178       0.002762      -0.006413       0.007646      -0.000461      -0.011464       0.004006       0.007459              1.861696       2.108267       0.244458      -0.137421       1.616661      -0.389363       1.860160          -0.000008
           58              H      19.286810      10.414215       2.627299       0.119087       1.101349 0.81713410E+01  0.81106331E+02                                 1.799137                            1.697840      -1.205960       2.315822                    0.995300       3.628153      10.404732       0.466459       1.322914      -0.699081      -0.029663      -0.013156       0.013754       0.035244       0.003614      -0.005386      -0.010003       0.008186      -0.006514      -0.012680      -0.000127       0.012808              1.880472       2.268396       0.271826      -0.091947       1.538080      -0.297475       1.834939           0.000006
           59              H       5.491485      12.787757       1.778479       0.133974       1.052041 0.77408335E+01  0.75245746E+02                                 1.692021                            1.612106      -1.196375       2.317884                    0.996425       3.472225       9.620484       0.500474       1.259014      -0.713006       0.018118       0.007900       0.029518       0.035525       0.007019       0.008190      -0.000502       0.001265       0.033010      -0.014062      -0.000683       0.014744              1.733516       1.786599       0.251370       0.256714       1.604393      -0.121116       1.809556          -0.000046
           60              H      13.137276      21.675059      18.625529       0.150999       0.949187 0.64295681E+01  0.58048696E+02                                 1.443317                            1.363475      -0.711515       2.562255                    0.999960       2.808562       6.855759       0.625679       1.084286      -0.760759       0.018923      -0.011064      -0.009369       0.023838      -0.005251      -0.003970      -0.006837      -0.002153       0.006700      -0.010837       0.002791       0.008046              1.469453       1.716276      -0.322770      -0.239587       1.423685       0.165443       1.268399          -0.000002
           61              H      12.656362      22.497233      19.870465       0.136098       1.014042 0.76846515E+01  0.74661911E+02                                 1.660790                            1.611228      -1.295227       2.276663                    0.994288       3.490616       9.710656       0.497634       1.266839      -0.710966       0.006271       0.008981       0.023893       0.026284      -0.000036       0.000140      -0.003655      -0.017319       0.010720      -0.010447       0.001214       0.009233              1.661660       1.690458       0.059341       0.233077       1.451242       0.233995       1.843278           0.000046
           62              H      11.653924      21.552711      19.118653       0.140152       0.971029 0.69562630E+01  0.64155847E+02                                 1.465530                            1.419150      -0.816326       2.502566                    0.999755       2.952249       7.322160       0.611694       1.085705      -0.759284      -0.019954      -0.015247       0.002146       0.025204       0.002696       0.005991      -0.006488       0.004134      -0.000382      -0.010535       0.002757       0.007779              1.479874       1.668978       0.274275      -0.072520       1.586684       0.010019       1.183961           0.000021
           63              H      25.083628       9.327728      39.530745       0.149686       0.967958 0.66030700E+01  0.60130079E+02                                 1.473362                            1.390441      -0.716382       2.560021                    0.999947       2.850566       7.032791       0.612590       1.097970      -0.756905      -0.017264      -0.017614       0.001681       0.024721       0.005945       0.006178      -0.005214       0.000411       0.015545      -0.012257       0.003266       0.008991              1.515593       1.646552       0.434165      -0.053291       1.733213      -0.051203       1.167014          -0.000006
           64              H      25.268845      10.879094      39.385233       0.128318       1.070333 0.80792902E+01  0.79590111E+02                                 1.724537                            1.652842      -1.309853       2.256860                    0.995826       3.637146      10.232618       0.490342       1.268005      -0.709865      -0.010011       0.018483      -0.003742       0.021350       0.000676       0.009189       0.003856      -0.005850       0.025184      -0.011497      -0.002129       0.013625              1.764316       1.914409      -0.408892      -0.004662       2.053599      -0.084383       1.324940           0.000076
           65              H      26.290783       9.900315      38.714262       0.137965       0.952961 0.68241748E+01  0.62668299E+02                                 1.452639                            1.410055      -0.757453       2.531193                    0.999873       2.928150       7.258779       0.610457       1.092579      -0.757704       0.016499      -0.003228      -0.019509       0.025754      -0.003650       0.001562      -0.001387       0.015764       0.011345      -0.010650       0.002985       0.007665              1.449969       1.515591       0.007154      -0.301255       1.329880       0.090758       1.504435           0.000051
           66              H      14.747341       2.872696      20.622276       0.157655       0.942862 0.63838646E+01  0.57537898E+02                                 1.437899                            1.359926      -0.736530       2.555143                    0.999946       2.784350       6.792613       0.625543       1.086372      -0.760334      -0.018874       0.013781       0.009756       0.025324      -0.007547      -0.003863      -0.005617      -0.003166       0.009943      -0.012167       0.004312       0.007855              1.463730       1.661701      -0.292862      -0.282583       1.404927       0.185997       1.324562          -0.000000
           67              H      16.141336       2.995044      19.918969       0.151753       0.910006 0.64065908E+01  0.57928696E+02                                 1.410099                            1.367555      -0.757920       2.540881                    0.999944       2.848747       7.014008       0.618793       1.094697      -0.757120       0.017652       0.018213      -0.009035       0.026925       0.002542       0.004401      -0.008890       0.002777      -0.007224      -0.011966       0.004047       0.007919              1.427084       1.617851       0.242631      -0.114757       1.499199      -0.041242       1.164203           0.000012
           68              H      15.041416       2.055416      19.320753       0.149199       0.933573 0.69002409E+01  0.65384247E+02                                 1.588177                            1.540008      -1.138964       2.363031                    0.996336       3.348684       9.257186       0.501515       1.288881      -0.706565      -0.010816      -0.003899      -0.023810       0.026441      -0.000749       0.004615      -0.001919      -0.016648       0.009705      -0.011398       0.003410       0.007988              1.598222       1.713550       0.089438       0.295428       1.375739       0.156896       1.705375           0.000017
           69              H       9.195784       7.140191       7.033077       0.128831       0.965531 0.67450058E+01  0.63910180E+02                                 1.661413                            1.554203      -0.902678       2.464819                    0.998960       3.406150       9.590884       0.481342       1.342964      -0.695409      -0.028777      -0.026860       0.013319       0.041557       0.013040       0.001584      -0.003346       0.008940      -0.014255      -0.013018      -0.003164       0.016181              1.758964       1.841955       0.385189      -0.154088       1.852560      -0.335666       1.582378           0.000400
           70              H       8.693757       8.432183       5.173758       0.110662       1.247306 0.91495019E+01  0.91938093E+02                                 1.843127                            1.715375      -1.038219       2.382261                    0.997215       3.476926       9.522296       0.505424       1.206014      -0.726962      -0.031191      -0.008846      -0.011432       0.034378       0.010442       0.005837      -0.007673       0.003736      -0.003667      -0.016194       0.004950       0.011244              1.939765       2.486375       0.074139       0.365581       1.552123      -0.142554       1.780796           0.000008
           71              H      12.157617      10.419105       5.618378       0.118599       1.170145 0.86432373E+01  0.85673086E+02                                 1.783713                            1.684215      -0.818952       2.496682                    0.999384       3.307154       9.012657       0.502098       1.230693      -0.722873       0.023588       0.027039      -0.009197       0.037042       0.011381       0.009401      -0.009823       0.002224      -0.004212      -0.020440       0.008279       0.012161              1.837581       1.920115       0.347372      -0.156086       1.864000      -0.380806       1.728629          -0.000013
           72              H      12.659643       9.127114       7.477697       0.121278       1.206903 0.88885466E+01  0.89026540E+02                                 1.832639                            1.713793      -1.117151       2.356946                    0.996378       3.462119       9.590524       0.493515       1.239132      -0.719180       0.035008       0.007995       0.021178       0.041689       0.012488       0.009619       0.000638       0.007829      -0.009944      -0.014453      -0.003533       0.017986              1.934375       2.421354       0.044937       0.458511       1.488905      -0.088610       1.892866           0.000399
           73              H       9.238037      10.017808       3.645883       0.087689       1.113986 0.83388953E+01  0.82418334E+02                                 1.742967                            1.654928      -1.054502       2.360939                    0.996785       3.656352      10.149423       0.503165       1.231631      -0.718356      -0.026494      -0.003707      -0.014553       0.030454       0.003532       0.005482      -0.005012       0.006934       0.006113      -0.009984       0.002157       0.007826              1.836914       2.086191       0.139438       0.194057       1.525140      -0.319972       1.899412           0.000030
           74              H      11.512618      11.383206       3.443783       0.109770       1.194437 0.92025313E+01  0.93678070E+02                                 1.869930                            1.778063      -1.182349       2.318201                    0.995284       3.685614      10.549248       0.467044       1.288303      -0.706871       0.029795       0.005837       0.017305       0.034947       0.001012       0.009607      -0.003592       0.015254       0.017203      -0.011982      -0.003030       0.015012              1.937450       2.271363       0.205995       0.174045       1.682688      -0.282217       1.858301          -0.000019
           75              H      19.042994      13.996507      40.185549       0.129768       0.993084 0.71950442E+01  0.69068142E+02                                 1.661912                            1.579336      -1.159900       2.332691                    0.996438       3.531870       9.908272       0.490812       1.300010      -0.703276       0.014843       0.025397      -0.017846       0.034406       0.007817       0.001224      -0.008890      -0.006897       0.006073      -0.012407      -0.000212       0.012619              1.730675       1.771207       0.334863       0.056897       1.757430      -0.280718       1.663388          -0.000055
           76              H       8.693769      10.370171       1.616799       0.130747       1.004479 0.72080478E+01  0.68905998E+02                                 1.643197                            1.555946      -1.236778       2.294194                    0.996009       3.481502       9.601105       0.508703       1.259513      -0.712135      -0.013342      -0.026966       0.016995       0.034554       0.009676       0.003122      -0.008899      -0.006682       0.000690      -0.014680       0.001673       0.013007              1.717691       1.710703       0.327147       0.035127       1.725489      -0.318349       1.716881          -0.000055
           77              H      16.482472      12.616430      38.148382       0.105017       1.176907 0.91640142E+01  0.92750912E+02                                 1.812833                            1.741796      -1.212504       2.294631                    0.995496       3.676319      10.332441       0.487454       1.241481      -0.716807      -0.022530      -0.013389      -0.022103       0.034284       0.003222       0.011574       0.003914       0.008735       0.021461      -0.009009      -0.007995       0.017004              1.873500       1.917925       0.272893       0.178950       1.779809      -0.239167       1.922766          -0.000002
           78              H      18.240398      14.637610      38.261558       0.096283       1.136243 0.87628751E+01  0.87376630E+02                                 1.753911                            1.690778      -0.973796       2.405432                    0.997931       3.526894       9.719314       0.502111       1.223370      -0.722141       0.020996       0.011675       0.017859       0.029934       0.006261       0.006810      -0.001908      -0.000018       0.012483      -0.010989       0.002086       0.008903              1.811338       1.832213       0.210519       0.260825       1.675857      -0.194808       1.925942          -0.000004
           79              H      15.817976      13.252639      36.054627       0.118377       1.113977 0.79721586E+01  0.76930321E+02                                 1.679766                            1.580648      -0.755734       2.522764                    0.999811       3.178124       8.363100       0.540081       1.175237      -0.736104      -0.018685      -0.029264       0.011324       0.036520       0.013824       0.006994      -0.005427      -0.004415       0.007306      -0.018885       0.006082       0.012803              1.741529       1.645732       0.293970      -0.108131       1.854486      -0.418684       1.724368          -0.000017
           80              H      15.379314      14.079710      33.928535       0.116316       1.301214 0.97764449E+01  0.99461269E+02                                 1.874552                            1.758940      -1.044075       2.384765                    0.997381       3.420752       9.298384       0.507318       1.186731      -0.732964      -0.027117      -0.018459      -0.022283       0.039656       0.015244       0.005723       0.001952      -0.006966      -0.007910      -0.015220      -0.002999       0.018219              1.933272       2.143297       0.243697       0.439738       1.651173       0.091596       2.005346           0.000069
           81              H      18.125056      16.957322      34.486331       0.121772       0.991805 0.69968866E+01  0.66860538E+02                                 1.681522                            1.574556      -1.023869       2.398975                    0.997817       3.493724       9.856696       0.482390       1.328748      -0.697748       0.021769       0.031173      -0.011852       0.039826       0.012662       0.004319      -0.001647      -0.006436      -0.020698      -0.012903      -0.003691       0.016594              1.782747       1.653616       0.343030      -0.139641       2.027943      -0.374284       1.666683           0.000017
           82              H      18.563719      16.130251      36.612422       0.110564       1.178106 0.88820860E+01  0.88079188E+02                                 1.741726                            1.667989      -0.861677       2.464648                    0.999192       3.316182       8.852913       0.525830       1.174634      -0.736026       0.026462       0.018626       0.015864       0.036039       0.014418       0.007399      -0.004951      -0.004817       0.004771      -0.019185       0.005258       0.013926              1.771967       1.866072       0.246680       0.295823       1.656846       0.013448       1.792983          -0.000014
           83              H      14.932580       3.132081      13.128411       0.119543       1.217406 0.88276910E+01  0.88084326E+02                                 1.825779                            1.692868      -1.113312       2.352915                    0.996678       3.464643       9.515437       0.504225       1.217392      -0.723854       0.033814       0.000432      -0.021308       0.039970      -0.005151      -0.007105       0.000515       0.017426      -0.002424      -0.009996      -0.003876       0.013872              1.943359       2.447892       0.069780      -0.401462       1.454950      -0.204313       1.927235           0.000466
           84              H      14.880583       2.021163      15.165578       0.110195       1.198528 0.85124981E+01  0.84164095E+02                                 1.805795                            1.661600      -0.966931       2.414827                    0.997975       3.451283       9.432969       0.509342       1.216262      -0.724079       0.029489      -0.015537       0.007759       0.034223      -0.007539      -0.002954      -0.009882       0.017788       0.005978      -0.017969       0.007212       0.010757              1.913378       2.409928      -0.304764       0.299362       1.572268      -0.320045       1.757936          -0.000012
           85              H      10.971554       2.872702      15.537442       0.111986       1.161838 0.83881984E+01  0.83122996E+02                                 1.806737                            1.678866      -1.050935       2.377900                    0.997081       3.527039       9.840023       0.490522       1.260070      -0.713451      -0.028321      -0.000788       0.018580       0.033881      -0.007208      -0.004617      -0.008093       0.007576       0.013836      -0.014896       0.005823       0.009073              1.905783       2.364262       0.090227      -0.402507       1.447903      -0.257751       1.905183          -0.000010
           86              H      11.023551       3.983619      13.500275       0.117193       1.096082 0.77451825E+01  0.76190239E+02                                 1.815034                            1.669004      -1.263143       2.283954                    0.994332       3.722470      10.782184       0.461662       1.348697      -0.692644      -0.033078       0.017892      -0.012064       0.039495      -0.008825      -0.004262      -0.007018       0.013883      -0.011518      -0.015201       0.002012       0.013189              1.948926       2.399326      -0.381514       0.331059       1.671556      -0.329955       1.775896           0.000069
           87              H      13.751410       1.198986      17.081486       0.100152       1.131802 0.84227838E+01  0.83445690E+02                                 1.766060                            1.670265      -1.043644       2.374961                    0.997054       3.575651       9.933198       0.497750       1.242072      -0.716931       0.024150      -0.018924       0.007961       0.031697      -0.005919      -0.002727      -0.006351       0.007663      -0.000673      -0.011244       0.003983       0.007261              1.858268       2.103646      -0.243372       0.136801       1.614032      -0.388296       1.857127          -0.000008
           88              H      11.163262       1.820511      17.582693       0.117946       1.102945 0.81830286E+01  0.81218341E+02                                 1.797667                            1.696547      -1.122041       2.352841                    0.996157       3.628640      10.392063       0.467861       1.319013      -0.699881      -0.029764       0.013792      -0.013822       0.035597      -0.003501       0.005515      -0.009917       0.008675      -0.006504      -0.012740      -0.000083       0.012823              1.878830       2.266371      -0.271505       0.091855       1.536853      -0.297035       1.833267           0.000006
           89              H      21.738440      23.916465      18.431513       0.133008       1.053714 0.77553889E+01  0.75419674E+02                                 1.693562                            1.613421      -1.178846       2.324773                    0.996479       3.475366       9.630019       0.500382       1.258703      -0.713078       0.017792      -0.007551      -0.029944       0.035640      -0.007137      -0.008393      -0.000396       0.001515       0.033275      -0.014235      -0.000782       0.015017              1.735184       1.788374      -0.251734      -0.257221       1.605746      -0.121264       1.811433          -0.000046
           90              H      13.137325      15.029163       1.584463       0.151935       0.947398 0.64159839E+01  0.57911420E+02                                 1.443704                            1.363840      -0.709680       2.564170                    0.999955       2.803540       6.848810       0.624181       1.087163      -0.760045       0.018873       0.011019       0.009046       0.023653       0.005133       0.004189      -0.006731      -0.002187       0.006900      -0.010825       0.002869       0.007957              1.469854       1.716715       0.322872       0.239606       1.424125       0.165486       1.268723          -0.000002
           91              H      12.656417      14.206989       0.339528       0.137835       1.011630 0.76641763E+01  0.74436355E+02                                 1.660397                            1.610888      -1.313396       2.269967                    0.994287       3.486866       9.708295       0.496695       1.269687      -0.710348       0.006061      -0.008886      -0.022999       0.025390      -0.000036      -0.000028      -0.003716      -0.017279       0.011220      -0.010509       0.001242       0.009268              1.661275       1.690111      -0.059252      -0.232905       1.450924       0.233838       1.842789           0.000045
           92              H      11.653975      15.151511       1.091340       0.140063       0.969620 0.69438281E+01  0.64014041E+02                                 1.464442                            1.418164      -0.814913       2.503619                    0.999758       2.949832       7.315182       0.611709       1.086139      -0.759190      -0.020248       0.015113      -0.002086       0.025352      -0.002797      -0.005979      -0.006449       0.003957       0.000001      -0.010520       0.002797       0.007723              1.478759       1.667626      -0.273862       0.072448       1.585400       0.010024       1.183250           0.000021
           93              H       8.836681       2.906953      21.099232       0.150871       0.965129 0.65819202E+01  0.59925193E+02                                 1.475309                            1.392181      -0.717246       2.562529                    0.999947       2.841857       7.024271       0.609227       1.104257      -0.755374      -0.016652       0.017100      -0.001328       0.023905      -0.006043      -0.006107      -0.005440       0.000598       0.015700      -0.012434       0.003373       0.009061              1.517655       1.648876      -0.435019       0.053344       1.735721      -0.051258       1.168368          -0.000006
           94              H       9.021896       1.355586      21.244744       0.127284       1.072319 0.80961812E+01  0.79774817E+02                                 1.724350                            1.652695      -1.298770       2.260914                    0.995846       3.640254      10.232754       0.491342       1.265134      -0.710475      -0.010403      -0.019047       0.003752       0.022025      -0.000565      -0.009138       0.003846      -0.005733       0.025053      -0.011422      -0.002118       0.013540              1.764119       1.914111       0.408657       0.004652       2.053417      -0.084410       1.324830           0.000076
           95              H      10.043831       2.334366      21.915716       0.138348       0.952034 0.68156577E+01  0.62569435E+02                                 1.451461                            1.408965      -0.762810       2.528375                    0.999870       2.927230       7.254881       0.610841       1.092254      -0.757774       0.016488       0.002675       0.019074       0.025354       0.003923      -0.001144      -0.001249       0.015729       0.012018      -0.010853       0.003478       0.007376              1.448802       1.514397      -0.007219       0.300872       1.328894       0.090572       1.503114           0.000052
           96              H      14.747286       9.361985      40.007701       0.155600       0.946487 0.64132555E+01  0.57856007E+02                                 1.439901                            1.361695      -0.734470       2.554637                    0.999942       2.791882       6.809043       0.626215       1.084208      -0.760887      -0.019734      -0.013975      -0.010154       0.026226       0.007580       0.003788      -0.005656      -0.003327       0.010325      -0.012217       0.004232       0.007984              1.465817       1.664286       0.293582       0.283150       1.406932       0.186374       1.326232          -0.000000
           97              H       8.017897       9.239681       0.291024       0.152040       0.909356 0.64001450E+01  0.57851143E+02                                 1.408774                            1.366326      -0.756707       2.540983                    0.999950       2.847946       7.009005       0.619490       1.093830      -0.757332       0.017439      -0.018085       0.008616       0.026559      -0.002443      -0.004296      -0.009131       0.002643      -0.006999      -0.012053       0.003865       0.008188              1.425725       1.616256      -0.242246       0.114740       1.497625      -0.041207       1.163295           0.000012
           98              H       6.917974      10.179309       0.889240       0.149938       0.931567 0.68805674E+01  0.65145376E+02                                 1.585301                            1.537337      -1.136932       2.364193                    0.996457       3.343419       9.236166       0.502229       1.288086      -0.706739      -0.010642       0.003969       0.023409       0.026018       0.000881      -0.004593      -0.001823      -0.016635       0.009903      -0.011408       0.003480       0.007928              1.595285       1.710110      -0.089210      -0.294460       1.373414       0.156601       1.702331           0.000016
           99              H      19.236429       5.094541       7.033077       0.127866       0.970431 0.67861255E+01  0.64407953E+02                                 1.668012                            1.559615      -0.907239       2.462017                    0.998887       3.416844       9.634155       0.480114       1.344140      -0.695144       0.028924       0.027180       0.013537       0.041936       0.013064      -0.001698       0.003300       0.009365      -0.014387      -0.013107      -0.003181       0.016289              1.766451       1.850076       0.388596       0.155621       1.860963       0.338278       1.588315           0.000401
          100              H       3.491466       3.802554       5.173758       0.110174       1.245194 0.91317497E+01  0.91705002E+02                                 1.839978                            1.712914      -1.031375       2.384940                    0.997153       3.476064       9.513651       0.506196       1.204892      -0.727211       0.031521       0.008775      -0.011802       0.034783       0.010643      -0.005664       0.007595       0.003385      -0.003675      -0.016156       0.004721       0.011435              1.936192       2.480651       0.073868      -0.363939       1.550090       0.142344       1.777835           0.000008
          101              H      16.274604       1.815630       5.618378       0.119024       1.171062 0.86520172E+01  0.85781738E+02                                 1.784413                            1.684874      -0.818958       2.496508                    0.999367       3.308695       9.017943       0.502088       1.230407      -0.722916      -0.023527      -0.026532      -0.008925       0.036567       0.011550      -0.009327       0.009901       0.002036      -0.004673      -0.020555       0.008175       0.012380              1.838281       1.920796       0.347543       0.156177       1.864747       0.381070       1.729301          -0.000013
          102              H      15.772566       3.107618       7.477697       0.121998       1.209823 0.89155400E+01  0.89377604E+02                                 1.836614                            1.717148      -1.114992       2.357406                    0.996386       3.465869       9.609808       0.492636       1.240221      -0.718918      -0.034696      -0.008366       0.020923       0.041371       0.012488      -0.009690      -0.000418       0.007811      -0.010000      -0.014629      -0.003320       0.017950              1.938819       2.427834       0.045123      -0.460430       1.491593       0.088874       1.897029           0.000399
          103              H       2.947196       2.216932       3.645883       0.088627       1.108043 0.82839167E+01  0.81740054E+02                                 1.737076                            1.649757      -1.045390       2.365460                    0.996858       3.645653      10.111543       0.503815       1.232071      -0.718289       0.026065       0.003386      -0.014397       0.029969       0.003737      -0.005605       0.005046       0.007133       0.005940      -0.010225       0.002270       0.007955              1.830466       2.077983       0.138544      -0.192827       1.520474       0.318394       1.892940           0.000030
          104              H      16.919616       0.851535       3.443783       0.109070       1.198957 0.92447124E+01  0.94208073E+02                                 1.873901                            1.781509      -1.179014       2.318508                    0.995303       3.692204      10.571178       0.466872       1.287401      -0.707047      -0.029848      -0.005937       0.017136       0.034925       0.001132      -0.009648       0.003406       0.015918       0.017445      -0.012229      -0.002969       0.015198              1.941667       2.277100       0.206876      -0.174791       1.685878       0.283032       1.862023          -0.000019
          105              H      17.512529      22.707648      40.185549       0.128764       0.992616 0.71893411E+01  0.68984226E+02                                 1.660003                            1.577653      -1.152665       2.335489                    0.996534       3.529408       9.892015       0.491677       1.298271      -0.703669      -0.015107      -0.025886      -0.017930       0.034925       0.007618      -0.001333       0.008683      -0.006742       0.006926      -0.012258      -0.000025       0.012283              1.728603       1.769162       0.334248      -0.056925       1.755216       0.280103       1.661430          -0.000055
          106              H       3.491476       1.864574       1.616799       0.128778       1.009360 0.72528724E+01  0.69456897E+02                                 1.650024                            1.561965      -1.265645       2.279355                    0.996047       3.493570       9.649624       0.507034       1.261432      -0.711712       0.013750       0.027588       0.017537       0.035464       0.009493      -0.003161       0.008993      -0.006388       0.001094      -0.014631       0.001772       0.012860              1.725176       1.718123       0.329319      -0.035209       1.733079       0.320638       1.724324          -0.000055
          107              H      20.073063      24.087729      38.148382       0.104059       1.180305 0.91963309E+01  0.93152838E+02                                 1.815665                            1.744330      -1.217062       2.292654                    0.995490       3.681796      10.349414       0.487361       1.240720      -0.716972       0.022821       0.013555      -0.022320       0.034680       0.002994      -0.011803      -0.003989       0.008696       0.021284      -0.008893      -0.008263       0.017156              1.876522       1.921045       0.273592      -0.179477       1.782551       0.239768       1.925969          -0.000002
          108              H      18.315137      22.066549      38.261558       0.094842       1.140329 0.88011721E+01  0.87845680E+02                                 1.757380                            1.693876      -0.971865       2.405403                    0.997989       3.533270       9.738625       0.501964       1.222514      -0.722337      -0.021116      -0.012250       0.018132       0.030409       0.005989      -0.007071       0.001887       0.000441       0.012476      -0.010866       0.001704       0.009162              1.814991       1.836057       0.211383      -0.261800       1.679065       0.195267       1.929852          -0.000004
          109              H      20.737571      23.451525      36.054627       0.119103       1.114106 0.79741690E+01  0.76964859E+02                                 1.680968                            1.581686      -0.759774       2.520766                    0.999787       3.177455       8.365814       0.539402       1.176485      -0.735811       0.018650       0.029264       0.011422       0.036533       0.013860      -0.006861       0.005285      -0.003982       0.008257      -0.018842       0.006181       0.012661              1.742835       1.646860       0.294341       0.108221       1.855938       0.419189       1.725706          -0.000017
          110              H      21.176247      22.624458      33.928535       0.116451       1.299504 0.97599856E+01  0.99244569E+02                                 1.872219                            1.756907      -1.045476       2.384199                    0.997363       3.418776       9.288436       0.507889       1.185986      -0.733134       0.027464       0.018571      -0.022329       0.039972       0.014988      -0.005471      -0.002126      -0.006842      -0.007372      -0.014895      -0.002990       0.017885              1.930776       2.140402       0.243207      -0.438895       1.649247      -0.091460       2.002680           0.000068
          111              H      18.430501      19.746845      34.486331       0.122225       0.990892 0.69899959E+01  0.66791400E+02                                 1.681915                            1.574900      -1.031423       2.396030                    0.997735       3.493518       9.862218       0.481729       1.330638      -0.697363      -0.021674      -0.031175      -0.012109       0.039853       0.012544      -0.004188       0.001500      -0.006318      -0.020616      -0.012635      -0.003823       0.016457              1.783184       1.653955       0.343120       0.139689       2.028461       0.374457       1.667135           0.000017
          112              H      17.991826      20.573911      36.612422       0.112509       1.174947 0.88560258E+01  0.87788425E+02                                 1.741722                            1.668058      -0.871497       2.461709                    0.999100       3.309932       8.845178       0.524436       1.178189      -0.735201      -0.025842      -0.018183       0.015391       0.035147       0.014397      -0.007250       0.004887      -0.004675       0.005112      -0.019076       0.005243       0.013833              1.771957       1.865923       0.246528      -0.295679       1.656874      -0.013288       1.793072          -0.000014
          113              H      13.499596       9.102638      13.128411       0.118547       1.226735 0.89109531E+01  0.89132710E+02                                 1.835660                            1.701264      -1.122601       2.348052                    0.996534       3.477985       9.566795       0.502739       1.218010      -0.723692      -0.034297      -0.000662      -0.021621       0.040548      -0.005120       0.007060      -0.000560       0.017185      -0.002813      -0.009808      -0.003968       0.013776              1.954464       2.463623       0.070478       0.405259       1.461646       0.206160       1.938123           0.000467
          114              H      13.551581      10.213551      15.165578       0.109645       1.206139 0.85790481E+01  0.85012097E+02                                 1.815795                            1.669888      -0.981968       2.408221                    0.997821       3.461695       9.481019       0.507104       1.218897      -0.723477      -0.029515       0.015215       0.007870       0.034125      -0.007661       0.003046       0.010111       0.017697       0.005682      -0.018186       0.007321       0.010865              1.924604       2.425951      -0.307903      -0.302507       1.580317       0.322982       1.767545          -0.000012
          115              H      17.460608       9.362012      15.537442       0.112091       1.155183 0.83286449E+01  0.82357787E+02                                 1.797222                            1.670927      -1.035906       2.384428                    0.997371       3.516540       9.789375       0.492724       1.257105      -0.714116       0.028386       0.000514       0.019053       0.034192      -0.006995       0.004552       0.008183       0.007560       0.014120      -0.014797       0.005581       0.009216              1.895181       2.349305       0.089291       0.398344       1.441531       0.255589       1.894707          -0.000010
          116              H      17.408623       8.251099      13.500275       0.118258       1.092306 0.77119001E+01  0.75783702E+02                                 1.811279                            1.665703      -1.253911       2.288153                    0.994409       3.715142      10.756502       0.461983       1.349165      -0.692561       0.033017      -0.017853      -0.012115       0.039442      -0.008676       0.004354       0.006803       0.013547      -0.011410      -0.014915       0.001944       0.012971              1.944745       2.393984      -0.380442      -0.330159       1.668175       0.328879       1.772077           0.000068
          117              H      14.680742      11.035724      17.081486       0.098593       1.133607 0.84345470E+01  0.83536348E+02                                 1.762573                            1.667186      -1.025521       2.380989                    0.997289       3.577166       9.914513       0.500443       1.235770      -0.718316      -0.024615       0.019140       0.008425       0.032299      -0.006162       0.002858       0.006124       0.008041      -0.000612      -0.011344       0.003849       0.007494              1.854333       2.099217      -0.242708      -0.136331       1.610855       0.386963       1.852928          -0.000007
          118              H      17.268887      10.414198      17.582693       0.118129       1.101850 0.81729564E+01  0.81093134E+02                                 1.796505                            1.695545      -1.125605       2.351580                    0.996126       3.626499      10.384205       0.467984       1.319078      -0.699875       0.029929      -0.013746      -0.014193       0.035863      -0.003323      -0.005213       0.009985       0.008451      -0.006502      -0.012739       0.000238       0.012500              1.877572       2.264702      -0.271199      -0.091713       1.535945       0.296680       1.832069           0.000006
          119              H      14.817214      12.787738      18.431513       0.135332       1.049951 0.77237856E+01  0.75061369E+02                                 1.692101                            1.612163      -1.200046       2.316909                    0.996432       3.469021       9.619917       0.499460       1.261883      -0.712385      -0.017423       0.007457      -0.028939       0.034592      -0.007115       0.008395       0.000308       0.001715       0.033531      -0.014214      -0.000898       0.015112              1.733629       1.786855      -0.251579       0.256753       1.604464       0.121090       1.809567          -0.000046
          120              H      23.418429      21.675078       1.584463       0.151348       0.949270 0.64305443E+01  0.58069079E+02                                 1.444796                            1.364697      -0.711630       2.562971                    0.999961       2.806872       6.855928       0.624530       1.086065      -0.760325      -0.018935      -0.010878       0.009127       0.023668       0.005280      -0.004101       0.006802      -0.002101       0.007062      -0.010932       0.002896       0.008036              1.471023       1.718324       0.323527      -0.240238       1.425106      -0.165877       1.269640          -0.000002
          121              H       7.652344      22.497254       0.339528       0.137767       1.014117 0.76903651E+01  0.74781962E+02                                 1.665813                            1.615802      -1.321411       2.266751                    0.994019       3.493185       9.743541       0.494761       1.273095      -0.709610      -0.005803       0.009064      -0.022902       0.025305      -0.000290      -0.000071       0.003717      -0.017109       0.011750      -0.010518       0.001306       0.009212              1.666740       1.695524      -0.059685       0.234495       1.455254      -0.235203       1.849441           0.000046
          122              H       8.654782      21.552731       1.091340       0.139871       0.972678 0.69711635E+01  0.64329786E+02                                 1.467581                            1.420964      -0.818043       2.501557                    0.999741       2.954147       7.329734       0.611093       1.086155      -0.759180       0.020201      -0.015142      -0.001992       0.025325      -0.002736       0.006003       0.006432       0.003859       0.000003      -0.010477       0.002730       0.007747              1.482011       1.671706      -0.275209      -0.072580       1.589086      -0.010043       1.185240           0.000021
          123              H      19.595447       9.327748      21.099232       0.150577       0.968127 0.66062293E+01  0.60202707E+02                                 1.478607                            1.394901      -0.719582       2.561245                    0.999947       2.845180       7.036048       0.608527       1.104496      -0.755324       0.016786      -0.016933      -0.001507       0.023891      -0.006100       0.006073       0.005241       0.000160       0.015615      -0.012351       0.003440       0.008911              1.521248       1.652945      -0.437276      -0.053680       1.740470       0.051642       1.170330          -0.000006
          124              H      19.410231      10.879114      21.244744       0.126684       1.077471 0.81457290E+01  0.80409191E+02                                 1.732012                            1.659397      -1.311180       2.255095                    0.995753       3.651349      10.283155       0.489473       1.267657      -0.709912       0.010187       0.018819       0.003349       0.021659      -0.000366       0.009259      -0.003574      -0.005980       0.025068      -0.011627      -0.001837       0.013465              1.772233       1.923289       0.412343      -0.004569       2.063925       0.084882       1.329486           0.000076
          125              H      18.388293       9.900334      21.915716       0.137666       0.956902 0.68599053E+01  0.63084465E+02                                 1.457347                            1.414277      -0.777096       2.522310                    0.999814       2.933481       7.279239       0.609144       1.093408      -0.757492      -0.016797      -0.002972       0.019292       0.025752       0.003766       0.001255       0.001312       0.015863       0.011621      -0.010786       0.003300       0.007487              1.454731       1.520959      -0.007008      -0.303308       1.333609      -0.091378       1.509625           0.000052
          126              H      13.684729       2.872674      40.007701       0.158476       0.938608 0.63503202E+01  0.57176845E+02                                 1.435867                            1.358272      -0.736878       2.556502                    0.999939       2.776298       6.775926       0.624414       1.089454      -0.759574       0.018762       0.013816      -0.009732       0.025251       0.007363      -0.003667       0.005689      -0.003074       0.010095      -0.011952       0.004038       0.007913              1.461587       1.659030       0.291872      -0.281453       1.403099      -0.185275       1.322632           0.000000
          127              H       4.167356       2.995066       0.291024       0.152583       0.905260 0.63655891E+01  0.57470324E+02                                 1.405789                            1.363710      -0.758024       2.541477                    0.999951       2.841219       6.992006       0.619248       1.095561      -0.756909      -0.017559       0.018086       0.009064       0.026788      -0.002266       0.004483       0.009106       0.002641      -0.006384      -0.011990       0.003657       0.008334              1.422592       1.612054      -0.240797      -0.114273       1.494305       0.040858       1.161416           0.000012
          128              H       5.267275       2.055437       0.889240       0.150887       0.928647 0.68532971E+01  0.64812354E+02                                 1.580769                            1.533304      -1.121934       2.370575                    0.996552       3.337488       9.209619       0.503454       1.286436      -0.707079       0.010673      -0.003999       0.023369       0.026000       0.000847       0.004854       0.001958      -0.016664       0.009689      -0.011544       0.003446       0.008098              1.590673       1.705318      -0.088583       0.292587       1.369911      -0.155560       1.696789           0.000017
          129              H      21.380977      17.329267      27.243070       0.128139       0.968483 0.67694561E+01  0.64198920E+02                                 1.664581                            1.556810      -0.901754       2.464769                    0.998971       3.411719       9.610358       0.481043       1.342606      -0.695466      -0.028988       0.027089       0.013792       0.042004      -0.013127       0.001765       0.003109       0.009152      -0.014776      -0.013006      -0.003365       0.016370              1.762542       1.845866      -0.386766      -0.154809       1.856571       0.336925       1.585188           0.000400
          130              H      20.878950      16.037279      25.383751       0.108985       1.251014 0.91820288E+01  0.92328897E+02                                 1.844931                            1.716988      -1.029434       2.384972                    0.997267       3.484101       9.539200       0.505918       1.204002      -0.727406      -0.031815       0.009183      -0.011825       0.035162      -0.010433       0.005862       0.007696       0.003364      -0.003370      -0.016200       0.005035       0.011165              1.941735       2.489127      -0.074225       0.365968       1.553578       0.142831       1.782501           0.000008
          131              H      24.342808      14.050356      25.828370       0.117964       1.175127 0.86889892E+01  0.86251061E+02                                 1.789852                            1.689516      -0.822549       2.494671                    0.999343       3.313632       9.040506       0.500869       1.231932      -0.722601       0.023968      -0.027107      -0.009270       0.037352      -0.011212       0.009414       0.009795       0.002253      -0.004182      -0.020319       0.008321       0.011998              1.844142       1.927140      -0.349604      -0.157123       1.870831       0.383114       1.734455          -0.000012
          132              H      24.844835      15.342343      27.687690       0.122157       1.205345 0.88775300E+01  0.88913334E+02                                 1.833403                            1.714581      -1.123570       2.354856                    0.996293       3.460292       9.594011       0.492466       1.241810      -0.718593       0.034890      -0.007892       0.021149       0.041556      -0.012545       0.009362      -0.000591       0.007414      -0.010301      -0.014355      -0.003473       0.017828              1.935182       2.422246      -0.044901       0.458558       1.489602       0.088782       1.893700           0.000398
          133              H      21.423228      14.451658      23.855875       0.087715       1.110682 0.83101828E+01  0.82081730E+02                                 1.741544                            1.653731      -1.057019       2.360837                    0.996759       3.651792      10.140756       0.502481       1.234100      -0.717840      -0.026397       0.003402      -0.014714       0.030411      -0.003626       0.005447       0.005312       0.006922       0.005522      -0.010234       0.002470       0.007764              1.835385       2.083879      -0.139137       0.193629       1.524156       0.319771       1.898121           0.000030
          134              H      23.697808      13.086260      23.653775       0.110157       1.196290 0.92199542E+01  0.93903304E+02                                 1.872073                            1.779874      -1.186886       2.316145                    0.995157       3.687763      10.559370       0.466738       1.288490      -0.706819       0.029606      -0.005923       0.016905       0.034603      -0.000920       0.009817       0.003551       0.015394       0.017611      -0.012053      -0.003245       0.015298              1.939697       2.274672      -0.206542       0.174576       1.684273       0.282547       1.860145          -0.000019
          135              H      23.104803      10.472922      19.975557       0.130172       0.991194 0.71785335E+01  0.68875176E+02                                 1.660471                            1.578079      -1.159418       2.333343                    0.996524       3.528138       9.897717       0.490711       1.300928      -0.703100       0.015099      -0.025148      -0.017490       0.034151      -0.007795       0.001491       0.009011      -0.006528       0.006466      -0.012624       0.000084       0.012541              1.729080       1.769532      -0.334351       0.056768       1.755778       0.280298       1.661930          -0.000055
          136              H      20.878960      14.099299      21.826792       0.130663       1.010076 0.72575934E+01  0.69491434E+02                                 1.647984                            1.560158      -1.280304       2.273042                    0.996041       3.492559       9.636131       0.508618       1.257696      -0.712466      -0.013356       0.027152       0.017333       0.034872      -0.009377       0.002983       0.008976      -0.006333       0.001028      -0.014417       0.001586       0.012831              1.722941       1.715783      -0.328687       0.035280       1.730861       0.319942       1.722178          -0.000055
          137              H      20.544282      11.853004      17.938389       0.104642       1.173551 0.91290941E+01  0.92283322E+02                                 1.807161                            1.736712      -1.201702       2.299090                    0.995704       3.671082      10.301860       0.489048       1.238965      -0.717373      -0.022740       0.013701      -0.022354       0.034707      -0.002934       0.011559      -0.003928       0.008870       0.021615      -0.009000      -0.007969       0.016969              1.867482       1.911507      -0.271238       0.177956       1.774187       0.238090       1.916753          -0.000002
          138              H      22.302206       9.831823      18.051565       0.094721       1.138671 0.87850138E+01  0.87643307E+02                                 1.755754                            1.692413      -0.970602       2.406154                    0.997919       3.530286       9.727822       0.502144       1.222648      -0.722324       0.021248      -0.011906       0.018230       0.030424      -0.006449       0.006599       0.001930       0.000036       0.012909      -0.011076       0.002262       0.008814              1.813261       1.834349      -0.211027       0.261405       1.677464       0.194910       1.927971          -0.000004
          139              H      19.879786      11.216799      15.844634       0.119726       1.113934 0.79755599E+01  0.77011199E+02                                 1.684095                            1.584487      -0.766266       2.519861                    0.999770       3.175513       8.372981       0.537361       1.180449      -0.734910      -0.018380       0.029048       0.011215       0.036158      -0.013768       0.006958       0.005397      -0.004318       0.007344      -0.018802       0.006066       0.012736              1.746186       1.649988      -0.295146      -0.108527       1.859516       0.420396       1.729054          -0.000017
          140              H      19.441123      10.389733      13.718543       0.116596       1.303808 0.98000560E+01  0.99766998E+02                                 1.877566                            1.761476      -1.050801       2.381924                    0.997321       3.422570       9.308021       0.506748       1.187288      -0.732838      -0.027196       0.018226      -0.022207       0.039559      -0.015338       0.005571      -0.002250      -0.006837      -0.007915      -0.015137      -0.003221       0.018358              1.936504       2.147193      -0.244504       0.441215       1.653522      -0.091975       2.008796           0.000069
          141              H       5.939863       7.512119      14.276339       0.121778       0.992026 0.69987431E+01  0.66889180E+02                                 1.682434                            1.575257      -1.026926       2.397475                    0.997729       3.495213       9.864815       0.482010       1.329579      -0.697572       0.021796      -0.031314      -0.012002       0.039996      -0.012581       0.004359       0.001567      -0.006449      -0.020734      -0.012842      -0.003692       0.016534              1.783816       1.654523      -0.343527      -0.139864       2.029381       0.374761       1.667543           0.000017
          142              H       6.378526       8.339186      16.402430       0.111413       1.173602 0.88390254E+01  0.87530425E+02                                 1.735544                            1.662520      -0.852943       2.468384                    0.999240       3.311481       8.829171       0.527462       1.172629      -0.736469       0.026406      -0.018700       0.015744       0.035984      -0.014210       0.007215       0.004989      -0.004715       0.004879      -0.018929       0.005259       0.013670              1.765536       1.858912      -0.245006       0.293811       1.651193      -0.013151       1.786502          -0.000014
          143              H      27.117776      21.337363      33.338404       0.119345       1.216230 0.88163476E+01  0.87911592E+02                                 1.821394                            1.689286      -1.095224       2.359775                    0.996949       3.463697       9.498577       0.506057       1.213805      -0.724646       0.033886      -0.000672      -0.021676       0.040231       0.005243      -0.007026      -0.000482       0.017564      -0.002558      -0.010086      -0.003815       0.013901              1.938272       2.440558      -0.069464      -0.399535       1.451965       0.203475       1.922293           0.000467
          144              H      27.065780      22.448276      35.375571       0.108034       1.205680 0.85724822E+01  0.84905112E+02                                 1.812993                            1.667449      -0.972976       2.411466                    0.997894       3.461664       9.469242       0.508451       1.216269      -0.724086       0.030108       0.015659       0.007930       0.034851       0.007649      -0.002951       0.009709       0.017797       0.006140      -0.017904       0.007109       0.010795              1.921529       2.421707       0.307250       0.301848       1.578071       0.322206       1.764809          -0.000012
          145              H      23.156750      21.596737      35.747435       0.112388       1.154012 0.83180274E+01  0.82207677E+02                                 1.794011                            1.668321      -1.026193       2.388338                    0.997450       3.514255       9.772992       0.493906       1.254787      -0.714610      -0.028509       0.000667       0.018816       0.034164       0.007120      -0.004615       0.008051       0.007398       0.013652      -0.014757       0.005735       0.009022              1.891494       2.343998      -0.088948      -0.396894       1.439355       0.254859       1.891130          -0.000009
          146              H      23.208746      20.485825      33.710267       0.117402       1.101772 0.77932221E+01  0.76801924E+02                                 1.822943                            1.675282      -1.289148       2.272891                    0.993950       3.735117      10.838081       0.460215       1.350486      -0.692229      -0.032908      -0.017825      -0.012000       0.039302       0.008807      -0.004211       0.006790       0.013938      -0.011321      -0.014987       0.001820       0.013167              1.958191       2.412551       0.384967       0.334094       1.678530       0.332481       1.783491           0.000069
          147              H      25.936608      23.270449      37.291478       0.098255       1.137893 0.84767853E+01  0.84097089E+02                                 1.770525                            1.674119      -1.045289       2.372924                    0.997046       3.585736       9.961193       0.497947       1.239860      -0.717403       0.024834       0.019099       0.007916       0.032314       0.006237      -0.002714       0.006190       0.007822      -0.000206      -0.011350       0.003868       0.007483              1.863185       2.109874       0.244728       0.137568       1.617898       0.389970       1.861783          -0.000008
          148              H      23.348459      22.648923      37.792686       0.118456       1.102278 0.81739171E+01  0.81068300E+02                                 1.793178                            1.692633      -1.115134       2.355411                    0.996247       3.624273      10.360283       0.469849       1.314397      -0.700815      -0.029990      -0.013723      -0.014087       0.035863       0.003467       0.005431       0.010064       0.008630      -0.006096      -0.012838       0.000021       0.012816              1.873914       2.259936       0.270333       0.091383       1.533318       0.295717       1.828488           0.000006
          149              H      17.676621       0.552968      38.641506       0.134361       1.051593 0.77381552E+01  0.75230972E+02                                 1.693391                            1.613299      -1.199715       2.316790                    0.996420       3.472029       9.628087       0.499486       1.261315      -0.712513       0.017971       0.007562      -0.029318       0.035209       0.006998      -0.008216       0.000289       0.001704       0.033311      -0.014007      -0.000909       0.014916              1.734997       1.788176       0.251753      -0.257166       1.605600       0.121286       1.811214          -0.000046
          150              H       9.075512       9.440307      21.794456       0.150891       0.949152 0.64298352E+01  0.58057886E+02                                 1.444194                            1.364262      -0.710560       2.563043                    0.999959       2.807585       6.856156       0.624910       1.085493      -0.760467       0.018853      -0.011051       0.009563       0.023854      -0.005308       0.004086       0.006880      -0.001865       0.007111      -0.010995       0.002925       0.008071              1.470372       1.717487      -0.323089       0.239715       1.424582      -0.165531       1.269047          -0.000002
          151              H       8.594605      10.262484      20.549520       0.136446       1.012006 0.76637603E+01  0.74396541E+02                                 1.657549                            1.608226      -1.285589       2.281056                    0.994479       3.485075       9.686184       0.498554       1.265561      -0.711258       0.006030       0.009372      -0.023582       0.026083       0.000165      -0.000136       0.003896      -0.017139       0.011044      -0.010414       0.001026       0.009388              1.658400       1.687045       0.059164      -0.232287       1.448619      -0.233356       1.839537           0.000046
          152              H       7.592163       9.317960      21.301332       0.141366       0.969169 0.69405242E+01  0.63984033E+02                                 1.464726                            1.418430      -0.817988       2.502164                    0.999743       2.948190       7.314146       0.611184       1.087062      -0.758933      -0.019599      -0.014836      -0.002095       0.024671       0.002848      -0.005947       0.006527       0.004173      -0.000131      -0.010620       0.002892       0.007728              1.479043       1.668029       0.273955       0.072535       1.585671      -0.009946       1.183430           0.000021
          153              H      12.898499      21.562519       0.889240       0.149722       0.968596 0.66088194E+01  0.60206750E+02                                 1.475555                            1.392314      -0.716597       2.560751                    0.999944       2.849746       7.036470       0.611228       1.099972      -0.756419      -0.017410      -0.017463      -0.001377       0.024698       0.005780      -0.006061       0.005299       0.000382       0.015443      -0.012096       0.003150       0.008946              1.517953       1.649228       0.435421       0.053446       1.736222       0.051379       1.168410          -0.000006
          154              H      13.083715      23.113885       1.034752       0.127703       1.074104 0.81129931E+01  0.79989338E+02                                 1.726835                            1.654844      -1.309437       2.256239                    0.995819       3.643096      10.246968       0.490784       1.265798      -0.710316      -0.010026       0.018588       0.003740       0.021448       0.000585      -0.009383      -0.003874      -0.005944       0.025128      -0.011699      -0.002035       0.013735              1.766764       1.917127      -0.409970       0.004627       2.056859       0.084573       1.326306           0.000077
          155              H      14.105648      22.135104       1.705723       0.136915       0.955637 0.68466754E+01  0.62913349E+02                                 1.453730                            1.411009      -0.767951       2.525514                    0.999845       2.933713       7.269754       0.611268       1.090464      -0.758232       0.016925      -0.003199       0.019705       0.026172      -0.003914      -0.001498       0.001333       0.015918       0.011857      -0.010908       0.003182       0.007726              1.451085       1.516903       0.007120       0.301825       1.330703      -0.090898       1.505649           0.000051
          156              H      18.809098      15.107445      19.797709       0.157832       0.943616 0.63901485E+01  0.57602084E+02                                 1.437545                            1.359654      -0.733652       2.555423                    0.999948       2.787096       6.797206       0.626328       1.084869      -0.760684      -0.019119       0.013445      -0.009662       0.025292      -0.007594       0.003989       0.005457      -0.003046       0.010627      -0.012255       0.004560       0.007695              1.463363       1.661384      -0.292622       0.282321       1.404569      -0.185755       1.324136           0.000000
          157              H      20.203089      15.229791      20.501016       0.153111       0.906751 0.63809903E+01  0.57667371E+02                                 1.410361                            1.367873      -0.772537       2.536750                    0.999939       2.840681       7.003394       0.616353       1.099600      -0.755909       0.017264       0.017926       0.008644       0.026346       0.002309      -0.003962       0.008991       0.002822      -0.005991      -0.011663       0.003632       0.008030              1.427328       1.617925       0.242365       0.114927       1.499480       0.041218       1.164580           0.000012
          158              H      19.103165      14.290162      21.099232       0.150394       0.929761 0.68636141E+01  0.64939459E+02                                 1.582683                            1.534975      -1.119926       2.371408                    0.996585       3.339867       9.220655       0.502886       1.287303      -0.706904      -0.011142      -0.004108       0.023204       0.026066      -0.000859      -0.004386       0.001834      -0.016206       0.010057      -0.011114       0.003370       0.007744              1.592619       1.707339       0.088968      -0.293438       1.371445      -0.156129       1.699075           0.000017
          159              H      15.174624      19.374917      27.243070       0.128451       0.966946 0.67530555E+01  0.63958965E+02                                 1.657729                            1.550995      -0.891134       2.467998                    0.999029       3.402423       9.555586       0.484120       1.335832      -0.696842       0.028996      -0.027082       0.013675       0.041967      -0.013102      -0.001535      -0.003094       0.009077      -0.015044      -0.012846      -0.003541       0.016387              1.754865       1.837582      -0.383773       0.153519       1.848107      -0.334436       1.578906           0.000399
          160              H      15.676662      20.666908      25.383751       0.110047       1.248278 0.91582790E+01  0.92051119E+02                                 1.844402                            1.716430      -1.037256       2.382786                    0.997187       3.478943       9.530041       0.505151       1.206340      -0.726891       0.031496      -0.008516      -0.011976       0.034756      -0.010545      -0.005618      -0.007729       0.003302      -0.004558      -0.016132       0.004633       0.011498              1.941220       2.488581      -0.074345      -0.365966       1.553132      -0.142651       1.781947           0.000008
          161              H      28.459801      22.653831      25.828370       0.119042       1.173669 0.86775179E+01  0.86123929E+02                                 1.789879                            1.689609      -0.822926       2.495271                    0.999326       3.310540       9.036577       0.500230       1.233696      -0.722215      -0.023600       0.026779      -0.009100       0.036836      -0.011369      -0.009260      -0.009690       0.002202      -0.004382      -0.020249       0.008076       0.012173              1.844137       1.927096      -0.349508       0.157124       1.870820      -0.383088       1.734497          -0.000013
          162              H      27.957763      21.361839      27.687690       0.121491       1.209681 0.89149898E+01  0.89370776E+02                                 1.836540                            1.717196      -1.119036       2.355873                    0.996319       3.466126       9.610474       0.492585       1.240366      -0.718896      -0.035175       0.008022       0.020807       0.041648      -0.012456      -0.009563       0.000622       0.007680      -0.009343      -0.014432      -0.003405       0.017837              1.938676       2.427355      -0.045043      -0.460163       1.491665      -0.088981       1.897007           0.000398
          163              H      15.132393      22.252533      23.855875       0.088227       1.107957 0.82809875E+01  0.81675126E+02                                 1.734273                            1.647333      -1.037393       2.368395                    0.996929       3.643451      10.091579       0.505343       1.228887      -0.719007       0.026376      -0.003266      -0.014536       0.030293      -0.003701      -0.005318      -0.005066       0.007046       0.005553      -0.010061       0.002439       0.007622              1.827256       2.074276      -0.138269      -0.192352       1.518138      -0.317363       1.889355           0.000030
          164              H      12.857814      23.617931      23.653775       0.108863       1.195288 0.92099096E+01  0.93766547E+02                                 1.870445                            1.778498      -1.176819       2.319995                    0.995449       3.686961      10.551864       0.467122       1.287902      -0.706967      -0.030205       0.005751       0.016900       0.035086      -0.001112      -0.009780      -0.003540       0.015541       0.017108      -0.012124      -0.003100       0.015224              1.937950       2.272204      -0.206094      -0.174306       1.682955      -0.282240       1.858690          -0.000020
          165              H       5.327332       1.761781      19.975557       0.129473       0.992209 0.71874164E+01  0.68981820E+02                                 1.661697                            1.579129      -1.158767       2.333430                    0.996376       3.530152       9.904948       0.490513       1.301049      -0.703082      -0.015387       0.025404      -0.018054       0.034757      -0.007553      -0.001446      -0.008765      -0.006708       0.006466      -0.012277       0.000003       0.012274              1.730424       1.770904      -0.334894      -0.056798       1.757287      -0.280718       1.663081          -0.000055
          166              H      15.676673      22.604896      21.826792       0.130786       1.002399 0.71892431E+01  0.68671735E+02                                 1.640059                            1.553264      -1.265397       2.280567                    0.996042       3.476930       9.580305       0.509534       1.258457      -0.712385       0.013212      -0.027137       0.017513       0.034895      -0.009473      -0.002876      -0.008765      -0.006246       0.001296      -0.014313       0.001581       0.012732              1.714227       1.707495      -0.325894      -0.035338       1.721725      -0.317014       1.713462          -0.000055
          167              H       7.887865       0.381704      17.938389       0.104097       1.179257 0.91863390E+01  0.93025156E+02                                 1.814463                            1.743282      -1.210319       2.295248                    0.995578       3.680759      10.344597       0.487555       1.240578      -0.717001       0.023067      -0.013518      -0.022426       0.034896      -0.003042      -0.011764       0.003876       0.008574       0.021561      -0.008860      -0.008255       0.017115              1.875248       1.919672      -0.273219      -0.179228       1.781398      -0.239591       1.924674          -0.000002
          168              H       6.129940       2.402884      18.051565       0.093926       1.140041 0.87959248E+01  0.87749866E+02                                 1.754187                            1.691042      -0.960217       2.409903                    0.998081       3.533633       9.726222       0.503596       1.219154      -0.723084      -0.021738       0.012327       0.018183       0.030905      -0.006148      -0.006859      -0.001818      -0.000067       0.012421      -0.010881       0.001947       0.008934              1.811573       1.832482      -0.210641      -0.260851       1.676115      -0.194831       1.926121          -0.000003
          169              H       8.552374       1.017913      15.844634       0.118719       1.114914 0.79809054E+01  0.77050476E+02                                 1.682342                            1.582812      -0.756589       2.522264                    0.999804       3.178175       8.370367       0.538946       1.177166      -0.735663       0.018615      -0.029456       0.011104       0.036571      -0.013672      -0.006838      -0.005378      -0.004131       0.008237      -0.018719       0.006245       0.012475              1.744366       1.648259      -0.294854       0.108480       1.857738      -0.419882       1.727099          -0.000017
          170              H       8.991049       1.844985      13.718543       0.117945       1.295322 0.97242216E+01  0.98811435E+02                                 1.870151                            1.755246      -1.043178       2.386072                    0.997372       3.412349       9.274228       0.507343       1.188098      -0.732650       0.027118      -0.018209      -0.021964       0.039362      -0.014999      -0.005470       0.002064      -0.006783      -0.007953      -0.014834      -0.003112       0.017947              1.928533       2.137606      -0.242577      -0.437694       1.647669       0.091075       2.000324           0.000068
          171              H       6.245306       4.722597      14.276339       0.122437       0.988839 0.69722548E+01  0.66569083E+02                                 1.678529                            1.572108      -1.025112       2.398682                    0.997759       3.488510       9.839115       0.482597       1.329299      -0.697648      -0.021651       0.031075      -0.012027       0.039737      -0.012584      -0.004188      -0.001571      -0.006414      -0.021419      -0.012720      -0.003912       0.016633              1.779322       1.650612      -0.341657       0.139061       2.023558      -0.372962       1.663796           0.000017
          172              H       5.806630       3.895526      16.402430       0.111514       1.181460 0.89173058E+01  0.88556063E+02                                 1.748938                            1.674426      -0.879171       2.458059                    0.999020       3.318479       8.878557       0.523108       1.179043      -0.735004      -0.026339       0.018310       0.015421       0.035593      -0.014383      -0.007432      -0.004962      -0.004655       0.004978      -0.019185       0.005331       0.013854              1.779476       1.874327      -0.248477      -0.298021       1.663469       0.013665       1.800631          -0.000014
          173              H      25.684788      15.366806      33.338404       0.119989       1.215317 0.88109261E+01  0.87877406E+02                                 1.823847                            1.691401      -1.111261       2.353973                    0.996694       3.462170       9.507256       0.504368       1.217595      -0.723806      -0.033957       0.000474      -0.021280       0.040077       0.005036       0.006853       0.000475       0.017135      -0.002767      -0.009750      -0.003802       0.013552              1.941043       2.444376      -0.069588       0.400349       1.453724      -0.203955       1.925028           0.000466
          174              H      25.736772      14.255889      35.375571       0.109046       1.206036 0.85756564E+01  0.84949212E+02                                 1.813628                            1.667947      -0.971708       2.412044                    0.997908       3.461658       9.471679       0.508260       1.216545      -0.724004      -0.029679      -0.015429       0.007863       0.034362       0.007666       0.002882      -0.009907       0.017769       0.005314      -0.017986       0.007017       0.010969              1.922265       2.422819       0.307475      -0.302081       1.578579      -0.322400       1.765396          -0.000012
          175              H      13.398799      15.107427      35.747435       0.112284       1.157028 0.83470133E+01  0.82612115E+02                                 1.801666                            1.674716      -1.045756       2.380803                    0.997260       3.521255       9.817379       0.491146       1.260035      -0.713465       0.028138      -0.000609       0.018905       0.033904       0.007033       0.004525      -0.008287       0.007625       0.013794      -0.014873       0.005673       0.009199              1.900110       2.355994      -0.089663       0.400005       1.444648      -0.256679       1.899690          -0.000010
          176              H      13.346816      16.218344      33.710267       0.117676       1.094623 0.77331760E+01  0.76066109E+02                                 1.815887                            1.669569      -1.271777       2.280829                    0.994241       3.722559      10.792893       0.460671       1.351706      -0.692044       0.033219       0.017874      -0.011948       0.039569       0.008602       0.004204      -0.006769       0.013605      -0.011343      -0.014792       0.001884       0.012908              1.950012       2.401060       0.382104      -0.331614       1.672327      -0.330296       1.776649           0.000068
          177              H      26.865933      13.433712      37.291478       0.099243       1.136390 0.84631932E+01  0.83931313E+02                                 1.769211                            1.672938      -1.043983       2.373876                    0.997036       3.582681       9.951937       0.498035       1.240100      -0.717345      -0.024763      -0.018634       0.008105       0.032033       0.006178       0.002762      -0.006413       0.007646      -0.000461      -0.011464       0.004006       0.007459              1.861697       2.108268       0.244458      -0.137421       1.616661      -0.389363       1.860161          -0.000008
          178              H      13.207078      14.055236      37.792686       0.119088       1.101348 0.81713303E+01  0.81106208E+02                                 1.799137                            1.697840      -1.205960       2.315823                    0.995300       3.628151      10.404729       0.466458       1.322915      -0.699080       0.029663       0.013156      -0.013754       0.035244       0.003614      -0.005386      -0.010003       0.008186      -0.006514      -0.012680      -0.000127       0.012808              1.880471       2.268395       0.271826      -0.091947       1.538080      -0.297475       1.834939           0.000006
          179              H      27.002403      11.681694      38.641506       0.133974       1.052043 0.77408506E+01  0.75245951E+02                                 1.692023                            1.612107      -1.196376       2.317883                    0.996425       3.472228       9.620494       0.500474       1.259013      -0.713006      -0.018118      -0.007900      -0.029518       0.035525       0.007019       0.008190      -0.000502       0.001265       0.033010      -0.014062      -0.000682       0.014744              1.733518       1.786601       0.251371       0.256714       1.604394      -0.121116       1.809558          -0.000046
          180              H      19.356612       2.794392      21.794456       0.151000       0.949187 0.64295691E+01  0.58048710E+02                                 1.443318                            1.363475      -0.711516       2.562254                    0.999960       2.808561       6.855758       0.625679       1.084286      -0.760759      -0.018923       0.011064       0.009369       0.023838      -0.005251      -0.003970      -0.006837      -0.002152       0.006700      -0.010837       0.002791       0.008046              1.469454       1.716277      -0.322770      -0.239587       1.423685       0.165443       1.268399          -0.000002
          181              H      19.837526       1.972218      20.549520       0.136098       1.014039 0.76846258E+01  0.74661608E+02                                 1.660789                            1.611227      -1.295222       2.276666                    0.994288       3.490609       9.710637       0.497633       1.266841      -0.710966      -0.006271      -0.008981      -0.023893       0.026284      -0.000036       0.000140      -0.003655      -0.017319       0.010720      -0.010447       0.001214       0.009233              1.661658       1.690456       0.059341       0.233077       1.451241       0.233995       1.843277           0.000046
          182              H      20.839964       2.916740      21.301332       0.140151       0.971031 0.69562815E+01  0.64156051E+02                                 1.465531                            1.419151      -0.816327       2.502565                    0.999755       2.952253       7.322168       0.611694       1.085703      -0.759284       0.019954       0.015247      -0.002146       0.025204       0.002696       0.005991      -0.006488       0.004134      -0.000382      -0.010535       0.002757       0.007779              1.479875       1.668979       0.274275      -0.072520       1.586685       0.010019       1.183962           0.000022
          183              H       7.410260      15.141723       0.889240       0.149686       0.967958 0.66030700E+01  0.60130079E+02                                 1.473362                            1.390441      -0.716382       2.560021                    0.999947       2.850566       7.032791       0.612590       1.097970      -0.756905       0.017264       0.017614      -0.001681       0.024721       0.005945       0.006178      -0.005214       0.000411       0.015545      -0.012257       0.003266       0.008991              1.515593       1.646552       0.434165      -0.053291       1.733213      -0.051203       1.167014          -0.000006
          184              H       7.225043      13.590357       1.034752       0.128318       1.070331 0.80792703E+01  0.79589873E+02                                 1.724535                            1.652841      -1.309852       2.256861                    0.995826       3.637142      10.232607       0.490342       1.268006      -0.709864       0.010011      -0.018483       0.003742       0.021350       0.000676       0.009189       0.003856      -0.005850       0.025184      -0.011497      -0.002129       0.013625              1.764315       1.914408      -0.408891      -0.004662       2.053598      -0.084383       1.324939           0.000076
          185              H       6.203105      14.569136       1.705723       0.137965       0.952961 0.68241760E+01  0.62668306E+02                                 1.452639                            1.410054      -0.757453       2.531192                    0.999873       2.928151       7.258779       0.610458       1.092578      -0.757705      -0.016499       0.003228       0.019509       0.025754      -0.003650       0.001562      -0.001387       0.015764       0.011345      -0.010650       0.002985       0.007665              1.449968       1.515591       0.007154      -0.301255       1.329879       0.090758       1.504435           0.000051
          186              H      17.746547      21.596755      19.797709       0.157656       0.942861 0.63838507E+01  0.57537735E+02                                 1.437897                            1.359924      -0.736531       2.555143                    0.999946       2.784347       6.792601       0.625544       1.086370      -0.760334       0.018874      -0.013782      -0.009756       0.025325      -0.007547      -0.003863      -0.005617      -0.003166       0.009943      -0.012167       0.004312       0.007855              1.463728       1.661699      -0.292862      -0.282583       1.404925       0.185997       1.324560           0.000000
          187              H      16.352552      21.474407      20.501016       0.151753       0.910005 0.64065815E+01  0.57928580E+02                                 1.410097                            1.367553      -0.757917       2.540882                    0.999944       2.848745       7.013997       0.618794       1.094696      -0.757120      -0.017652      -0.018213       0.009035       0.026925       0.002542       0.004401      -0.008890       0.002777      -0.007224      -0.011966       0.004047       0.007919              1.427082       1.617849       0.242631      -0.114757       1.499197      -0.041242       1.164201           0.000012
          188              H      17.452472      22.414035      21.099232       0.149199       0.933574 0.69002493E+01  0.65384342E+02                                 1.588178                            1.540008      -1.138965       2.363031                    0.996336       3.348684       9.257185       0.501516       1.288881      -0.706565       0.010816       0.003899       0.023810       0.026441      -0.000749       0.004615      -0.001919      -0.016648       0.009705      -0.011399       0.003410       0.007988              1.598222       1.713551       0.089438       0.295429       1.375740       0.156896       1.705377           0.000017
          189              H      23.298104      17.329260      33.386908       0.128831       0.965533 0.67450208E+01  0.63910359E+02                                 1.661415                            1.554204      -0.902682       2.464817                    0.998960       3.406155       9.590902       0.481342       1.342964      -0.695409       0.028777       0.026860      -0.013319       0.041557       0.013039       0.001584      -0.003346       0.008940      -0.014255      -0.013018      -0.003164       0.016181              1.758967       1.841957       0.385190      -0.154088       1.852563      -0.335667       1.582380           0.000400
          190              H      23.800131      16.037268      35.246227       0.110662       1.247303 0.91494711E+01  0.91937705E+02                                 1.843123                            1.715373      -1.038217       2.382262                    0.997215       3.476921       9.522278       0.505424       1.206014      -0.726962       0.031191       0.008846       0.011432       0.034378       0.010442       0.005837      -0.007673       0.003736      -0.003667      -0.016194       0.004950       0.011243              1.939761       2.486370       0.074139       0.365580       1.552121      -0.142553       1.780793           0.000007
          191              H      20.336271      14.050346      34.801607       0.118600       1.170141 0.86432054E+01  0.85672690E+02                                 1.783709                            1.684212      -0.818951       2.496684                    0.999384       3.307149       9.012639       0.502098       1.230693      -0.722873      -0.023588      -0.027039       0.009197       0.037042       0.011381       0.009401      -0.009824       0.002224      -0.004212      -0.020440       0.008279       0.012161              1.837577       1.920110       0.347371      -0.156085       1.863996      -0.380805       1.728626          -0.000013
          192              H      19.834245      15.342337      32.942288       0.121279       1.206901 0.88885247E+01  0.89026269E+02                                 1.832637                            1.713791      -1.117149       2.356948                    0.996378       3.462115       9.590511       0.493515       1.239132      -0.719180      -0.035008      -0.007995      -0.021178       0.041689       0.012488       0.009619       0.000638       0.007829      -0.009944      -0.014453      -0.003533       0.017986              1.934373       2.421350       0.044937       0.458510       1.488903      -0.088609       1.892864           0.000399
          193              H      23.255851      14.451643      36.774102       0.087690       1.113982 0.83388635E+01  0.82417949E+02                                 1.742964                            1.654925      -1.054501       2.360940                    0.996785       3.656346      10.149405       0.503165       1.231632      -0.718356       0.026494       0.003707       0.014553       0.030454       0.003532       0.005482      -0.005013       0.006934       0.006113      -0.009984       0.002158       0.007826              1.836911       2.086187       0.139438       0.194056       1.525138      -0.319972       1.899409           0.000030
          194              H      20.981270      13.086245      36.976202       0.109770       1.194433 0.92024915E+01  0.93677572E+02                                 1.869927                            1.778059      -1.182347       2.318202                    0.995284       3.685608      10.549228       0.467044       1.288304      -0.706870      -0.029795      -0.005837      -0.017305       0.034947       0.001012       0.009607      -0.003592       0.015254       0.017204      -0.011982      -0.003030       0.015012              1.937447       2.271357       0.205994       0.174045       1.682685      -0.282216       1.858298          -0.000019
          195              H      13.450894      10.472944       0.234436       0.129769       0.993082 0.71950266E+01  0.69067938E+02                                 1.661911                            1.579334      -1.159896       2.332693                    0.996438       3.531866       9.908261       0.490812       1.300011      -0.703276      -0.014843      -0.025397       0.017846       0.034406       0.007817       0.001224      -0.008891      -0.006897       0.006073      -0.012407      -0.000212       0.012619              1.730673       1.771205       0.334862       0.056897       1.757428      -0.280718       1.663387          -0.000056
          196              H      23.800119      14.099280      38.803186       0.130748       1.004478 0.72080357E+01  0.68905853E+02                                 1.643195                            1.555945      -1.236775       2.294195                    0.996009       3.481499       9.601095       0.508703       1.259513      -0.712135       0.013342       0.026966      -0.016995       0.034554       0.009676       0.003122      -0.008899      -0.006682       0.000690      -0.014680       0.001673       0.013007              1.717690       1.710702       0.327146       0.035127       1.725488      -0.318349       1.716880          -0.000055
          197              H      16.011416      11.853021       2.271603       0.105018       1.176901 0.91639522E+01  0.92750134E+02                                 1.812827                            1.741790      -1.212499       2.294634                    0.995496       3.676310      10.332410       0.487455       1.241481      -0.716807       0.022530       0.013389       0.022103       0.034284       0.003222       0.011574       0.003914       0.008735       0.021461      -0.009009      -0.007995       0.017004              1.873494       1.917918       0.272892       0.178949       1.779803      -0.239166       1.922759          -0.000002
          198              H      14.253490       9.831841       2.158427       0.096285       1.136237 0.87628161E+01  0.87375910E+02                                 1.753906                            1.690774      -0.973792       2.405435                    0.997931       3.526885       9.719287       0.502111       1.223372      -0.722140      -0.020996      -0.011675      -0.017859       0.029934       0.006261       0.006810      -0.001908      -0.000018       0.012483      -0.010990       0.002086       0.008903              1.811332       1.832207       0.210518       0.260823       1.675853      -0.194808       1.925937          -0.000004
          199              H      16.675912      11.216812       4.365358       0.118377       1.113975 0.79721356E+01  0.76930052E+02                                 1.679764                            1.580646      -0.755732       2.522766                    0.999811       3.178120       8.363090       0.540081       1.175238      -0.736104       0.018685       0.029264      -0.011324       0.036520       0.013824       0.006994      -0.005427      -0.004415       0.007306      -0.018885       0.006082       0.012803              1.741527       1.645731       0.293970      -0.108130       1.854484      -0.418683       1.724367          -0.000017
          200              H      17.114574      10.389741       6.491450       0.116316       1.301210 0.97764097E+01  0.99460828E+02                                 1.874550                            1.758938      -1.044071       2.384767                    0.997381       3.420746       9.298366       0.507318       1.186732      -0.732963       0.027117       0.018459       0.022283       0.039656       0.015244       0.005723       0.001952      -0.006966      -0.007910      -0.015220      -0.002999       0.018219              1.933269       2.143294       0.243696       0.439737       1.651170       0.091596       2.005343           0.000069
          201              H      14.368832       7.512129       5.933654       0.121772       0.991802 0.69968584E+01  0.66860202E+02                                 1.681519                            1.574553      -1.023864       2.398978                    0.997817       3.493717       9.856672       0.482391       1.328748      -0.697748      -0.021769      -0.031173       0.011853       0.039826       0.012662       0.004319      -0.001647      -0.006436      -0.020698      -0.012903      -0.003691       0.016594              1.782744       1.653613       0.343029      -0.139641       2.027939      -0.374283       1.666680           0.000017
          202              H      13.930169       8.339200       3.807563       0.110564       1.178103 0.88820591E+01  0.88078857E+02                                 1.741724                            1.667987      -0.861674       2.464650                    0.999192       3.316178       8.852900       0.525830       1.174634      -0.736026      -0.026462      -0.018626      -0.015864       0.036039       0.014418       0.007399      -0.004951      -0.004817       0.004771      -0.019185       0.005259       0.013926              1.771965       1.866069       0.246680       0.295822       1.656844       0.013448       1.792981          -0.000014
          203              H      17.561308      21.337370      27.291574       0.119543       1.217398 0.88276185E+01  0.88083378E+02                                 1.825766                            1.692858      -1.113310       2.352915                    0.996678       3.464634       9.515385       0.504228       1.217387      -0.723855      -0.033814      -0.000432       0.021308       0.039970      -0.005151      -0.007105       0.000516       0.017426      -0.002423      -0.009997      -0.003876       0.013872              1.943345       2.447871       0.069779      -0.401457       1.454942      -0.204311       1.927222           0.000466
          204              H      17.613305      22.448288      25.254407       0.110195       1.198527 0.85124917E+01  0.84164013E+02                                 1.805794                            1.661599      -0.966930       2.414827                    0.997975       3.451283       9.432967       0.509342       1.216261      -0.724079      -0.029489       0.015537      -0.007759       0.034223      -0.007539      -0.002954      -0.009882       0.017788       0.005978      -0.017969       0.007212       0.010757              1.913376       2.409926      -0.304764       0.299362       1.572268      -0.320044       1.757935          -0.000012
          205              H      21.522334      21.596749      24.882543       0.111987       1.161837 0.83881857E+01  0.83122846E+02                                 1.806736                            1.678865      -1.050935       2.377901                    0.997081       3.527036       9.840016       0.490522       1.260071      -0.713451       0.028322       0.000788      -0.018580       0.033881      -0.007208      -0.004617      -0.008093       0.007576       0.013836      -0.014896       0.005823       0.009073              1.905782       2.364261       0.090227      -0.402506       1.447903      -0.257751       1.905182          -0.000010
          206              H      21.470337      20.485832      26.919710       0.117193       1.096084 0.77451984E+01  0.76190424E+02                                 1.815034                            1.669005      -1.263148       2.283952                    0.994332       3.722472      10.782187       0.461662       1.348695      -0.692644       0.033079      -0.017892       0.012064       0.039495      -0.008825      -0.004262      -0.007018       0.013883      -0.011518      -0.015201       0.002012       0.013189              1.948927       2.399327      -0.381514       0.331059       1.671557      -0.329955       1.775897           0.000069
          207              H      18.742478      23.270465      23.338499       0.100152       1.131804 0.84228072E+01  0.83445968E+02                                 1.766061                            1.670267      -1.043646       2.374959                    0.997054       3.575656       9.933210       0.497750       1.242070      -0.716931      -0.024150       0.018924      -0.007961       0.031697      -0.005919      -0.002727      -0.006351       0.007663      -0.000673      -0.011244       0.003983       0.007261              1.858270       2.103647      -0.243372       0.136801       1.614033      -0.388296       1.857128          -0.000008
          208              H      21.330626      22.648940      22.837292       0.117947       1.102944 0.81830193E+01  0.81218234E+02                                 1.797667                            1.696547      -1.122042       2.352841                    0.996157       3.628638      10.392060       0.467861       1.319014      -0.699881       0.029764      -0.013792       0.013822       0.035597      -0.003501       0.005515      -0.009917       0.008675      -0.006505      -0.012739      -0.000083       0.012823              1.878830       2.266371      -0.271505       0.091855       1.536853      -0.297035       1.833267           0.000006
          209              H      10.755448       0.552986      21.988472       0.133008       1.053715 0.77554002E+01  0.75419813E+02                                 1.693563                            1.613422      -1.178847       2.324772                    0.996479       3.475368       9.630027       0.500382       1.258703      -0.713078      -0.017792       0.007551       0.029944       0.035640      -0.007137      -0.008393      -0.000396       0.001515       0.033275      -0.014235      -0.000782       0.015017              1.735186       1.788375      -0.251734      -0.257221       1.605747      -0.121264       1.811434          -0.000046
          210              H      19.356563       9.440288      38.835522       0.151935       0.947398 0.64159814E+01  0.57911393E+02                                 1.443704                            1.363840      -0.709681       2.564170                    0.999955       2.803539       6.848808       0.624181       1.087163      -0.760045      -0.018873      -0.011019      -0.009046       0.023653       0.005133       0.004189      -0.006731      -0.002187       0.006900      -0.010825       0.002869       0.007957              1.469854       1.716715       0.322873       0.239606       1.424125       0.165486       1.268723          -0.000002
          211              H      19.837471      10.262462      40.080457       0.137835       1.011630 0.76641679E+01  0.74436254E+02                                 1.660396                            1.610888      -1.313394       2.269968                    0.994287       3.486864       9.708289       0.496695       1.269688      -0.710347      -0.006061       0.008886       0.022999       0.025390      -0.000036      -0.000028      -0.003716      -0.017279       0.011220      -0.010509       0.001242       0.009268              1.661274       1.690110      -0.059252      -0.232905       1.450924       0.233838       1.842788           0.000046
          212              H      20.839913       9.317940      39.328645       0.140063       0.969621 0.69438426E+01  0.64014213E+02                                 1.464445                            1.418166      -0.814913       2.503619                    0.999758       2.949834       7.315191       0.611708       1.086139      -0.759190       0.020248      -0.015113       0.002086       0.025352      -0.002797      -0.005979      -0.006449       0.003957       0.000001      -0.010520       0.002797       0.007723              1.478761       1.667628      -0.273863       0.072448       1.585402       0.010024       1.183252           0.000021
          213              H      23.657207      21.562498      19.320753       0.150871       0.965129 0.65819220E+01  0.59925216E+02                                 1.475310                            1.392182      -0.717246       2.562529                    0.999947       2.841857       7.024272       0.609227       1.104257      -0.755374       0.016652      -0.017099       0.001328       0.023905      -0.006043      -0.006107      -0.005440       0.000598       0.015700      -0.012434       0.003373       0.009061              1.517656       1.648877      -0.435019       0.053344       1.735721      -0.051258       1.168369          -0.000006
          214              H      23.471992      23.113865      19.175241       0.127285       1.072314 0.80961363E+01  0.79774276E+02                                 1.724346                            1.652692      -1.298767       2.260917                    0.995846       3.640245      10.232727       0.491342       1.265136      -0.710474       0.010404       0.019048      -0.003752       0.022025      -0.000565      -0.009138       0.003846      -0.005733       0.025053      -0.011422      -0.002118       0.013540              1.764115       1.914106       0.408655       0.004652       2.053412      -0.084410       1.324827           0.000077
          215              H      22.450057      22.135085      18.504269       0.138347       0.952035 0.68156643E+01  0.62569499E+02                                 1.451460                            1.408964      -0.762812       2.528373                    0.999870       2.927233       7.254884       0.610842       1.092252      -0.757775      -0.016488      -0.002675      -0.019074       0.025354       0.003923      -0.001144      -0.001249       0.015729       0.012018      -0.010853       0.003478       0.007376              1.448801       1.514397      -0.007219       0.300872       1.328894       0.090572       1.503113           0.000051
          216              H      17.746602      15.107466       0.412284       0.155600       0.946486 0.64132502E+01  0.57855948E+02                                 1.439901                            1.361695      -0.734471       2.554637                    0.999942       2.791880       6.809038       0.626215       1.084208      -0.760886       0.019734       0.013975       0.010154       0.026226       0.007580       0.003788      -0.005656      -0.003327       0.010325      -0.012217       0.004232       0.007984              1.465817       1.664286       0.293582       0.283150       1.406932       0.186374       1.326232           0.000000
          217              H      24.475991      15.229770      40.128961       0.152041       0.909355 0.64001364E+01  0.57851044E+02                                 1.408773                            1.366324      -0.756706       2.540984                    0.999950       2.847944       7.008998       0.619490       1.093830      -0.757332      -0.017439       0.018085      -0.008616       0.026559      -0.002443      -0.004296      -0.009131       0.002643      -0.006999      -0.012053       0.003865       0.008188              1.425724       1.616255      -0.242246       0.114739       1.497623      -0.041207       1.163294           0.000012
          218              H      25.575914      14.290142      39.530745       0.149938       0.931568 0.68805746E+01  0.65145458E+02                                 1.585301                            1.537337      -1.136932       2.364193                    0.996457       3.343420       9.236168       0.502229       1.288086      -0.706739       0.010642      -0.003969      -0.023409       0.026018       0.000881      -0.004593      -0.001823      -0.016635       0.009903      -0.011408       0.003480       0.007928              1.595285       1.710111      -0.089210      -0.294461       1.373414       0.156601       1.702332           0.000017
          219              H      13.257459      19.374910      33.386908       0.127866       0.970428 0.67860994E+01  0.64407624E+02                                 1.668007                            1.559611      -0.907234       2.462020                    0.998887       3.416835       9.634114       0.480115       1.344137      -0.695145      -0.028924      -0.027180      -0.013537       0.041936       0.013064      -0.001697       0.003299       0.009365      -0.014387      -0.013107      -0.003182       0.016289              1.766446       1.850070       0.388595       0.155620       1.860957       0.338277       1.588310           0.000401
          220              H      29.002422      20.666897      35.246227       0.110175       1.245188 0.91316927E+01  0.91704289E+02                                 1.839972                            1.712909      -1.031370       2.384943                    0.997153       3.476055       9.513620       0.506197       1.204893      -0.727211      -0.031521      -0.008775       0.011802       0.034783       0.010643      -0.005664       0.007595       0.003385      -0.003675      -0.016156       0.004721       0.011435              1.936185       2.480641       0.073867      -0.363937       1.550085       0.142344       1.777829           0.000008
          221              H      16.219284      22.653821      34.801607       0.119026       1.171056 0.86519643E+01  0.85781081E+02                                 1.784407                            1.684869      -0.818955       2.496511                    0.999367       3.308687       9.017914       0.502089       1.230406      -0.722916       0.023527       0.026532       0.008925       0.036567       0.011550      -0.009328       0.009901       0.002036      -0.004673      -0.020555       0.008175       0.012380              1.838274       1.920788       0.347541       0.156176       1.864740       0.381068       1.729295          -0.000013
          222              H      16.721322      21.361833      32.942288       0.121998       1.209815 0.89154674E+01  0.89376662E+02                                 1.836603                            1.717139      -1.114992       2.357406                    0.996386       3.465858       9.609755       0.492638       1.240218      -0.718919       0.034697       0.008366      -0.020923       0.041372       0.012488      -0.009690      -0.000419       0.007811      -0.010000      -0.014629      -0.003321       0.017950              1.938807       2.427817       0.045122      -0.460426       1.491585       0.088874       1.897019           0.000398
          223              H      29.546692      22.252519      36.774102       0.088629       1.108034 0.82838402E+01  0.81739120E+02                                 1.737068                            1.649751      -1.045388       2.365462                    0.996858       3.645639      10.111497       0.503816       1.232073      -0.718288      -0.026066      -0.003386       0.014397       0.029969       0.003737      -0.005605       0.005046       0.007133       0.005941      -0.010226       0.002271       0.007955              1.830458       2.077971       0.138543      -0.192825       1.520469       0.318393       1.892933           0.000030
          224              H      15.574272      23.617916      36.976202       0.109071       1.198945 0.92446093E+01  0.94206774E+02                                 1.873892                            1.781501      -1.179009       2.318512                    0.995303       3.692188      10.571124       0.466872       1.287404      -0.707047       0.029848       0.005937      -0.017136       0.034925       0.001132      -0.009648       0.003406       0.015918       0.017445      -0.012229      -0.002969       0.015198              1.941657       2.277086       0.206874      -0.174789       1.685870       0.283030       1.862014          -0.000019
          225              H      14.981359       1.761803       0.234436       0.128764       0.992612 0.71893068E+01  0.68983819E+02                                 1.660000                            1.577650      -1.152657       2.335493                    0.996534       3.529400       9.891989       0.491677       1.298272      -0.703669       0.015107       0.025886       0.017930       0.034925       0.007618      -0.001333       0.008683      -0.006742       0.006927      -0.012258      -0.000025       0.012283              1.728599       1.769158       0.334247      -0.056925       1.755212       0.280102       1.661427          -0.000056
          226              H      29.002412      22.604877      38.803186       0.128778       1.009357 0.72528470E+01  0.69456589E+02                                 1.650021                            1.561962      -1.265640       2.279358                    0.996047       3.493564       9.649601       0.507034       1.261431      -0.711712      -0.013750      -0.027588      -0.017537       0.035464       0.009493      -0.003161       0.008993      -0.006388       0.001094      -0.014631       0.001772       0.012860              1.725172       1.718120       0.329318      -0.035208       1.733076       0.320637       1.724321          -0.000056
          227              H      12.420825       0.381722       2.271603       0.104061       1.180292 0.91962038E+01  0.93151241E+02                                 1.815653                            1.744319      -1.217053       2.292659                    0.995490       3.681777      10.349348       0.487362       1.240722      -0.716971      -0.022821      -0.013555       0.022320       0.034681       0.002994      -0.011803      -0.003989       0.008696       0.021285      -0.008893      -0.008264       0.017156              1.876509       1.921031       0.273589      -0.179474       1.782539       0.239767       1.925957          -0.000002
          228              H      14.178751       2.402902       2.158427       0.094845       1.140316 0.88010468E+01  0.87844142E+02                                 1.757368                            1.693866      -0.971859       2.405408                    0.997989       3.533250       9.738563       0.501964       1.222517      -0.722337       0.021116       0.012250      -0.018131       0.030409       0.005989      -0.007071       0.001887       0.000440       0.012477      -0.010866       0.001704       0.009162              1.814980       1.836044       0.211379      -0.261796       1.679055       0.195267       1.929840          -0.000004
          229              H      11.756317       1.017926       4.365358       0.119104       1.114098 0.79741026E+01  0.76964062E+02                                 1.680961                            1.581680      -0.759770       2.520769                    0.999787       3.177444       8.365778       0.539403       1.176485      -0.735810      -0.018649      -0.029264      -0.011422       0.036533       0.013860      -0.006862       0.005285      -0.003982       0.008257      -0.018842       0.006181       0.012661              1.742827       1.646854       0.294339       0.108220       1.855929       0.419186       1.725699          -0.000017
          230              H      11.317641       1.844993       6.491450       0.116451       1.299495 0.97599029E+01  0.99243503E+02                                 1.872209                            1.756899      -1.045469       2.384203                    0.997363       3.418765       9.288391       0.507891       1.185985      -0.733134      -0.027464      -0.018572       0.022329       0.039972       0.014988      -0.005471      -0.002126      -0.006842      -0.007371      -0.014895      -0.002990       0.017885              1.930767       2.140390       0.243205      -0.438892       1.649240      -0.091459       2.002670           0.000068
          231              H      14.063387       4.722606       5.933654       0.122226       0.990888 0.69899572E+01  0.66790945E+02                                 1.681911                            1.574896      -1.031419       2.396033                    0.997735       3.493509       9.862189       0.481729       1.330640      -0.697363       0.021674       0.031176       0.012109       0.039854       0.012544      -0.004188       0.001500      -0.006318      -0.020616      -0.012635      -0.003823       0.016457              1.783180       1.653951       0.343118       0.139689       2.028456       0.374456       1.667132           0.000017
          232              H      14.502062       3.895540       3.807563       0.112510       1.174939 0.88559472E+01  0.87787462E+02                                 1.741715                            1.668052      -0.871489       2.461714                    0.999100       3.309919       8.845138       0.524437       1.178191      -0.735200       0.025842       0.018183      -0.015391       0.035147       0.014397      -0.007250       0.004887      -0.004676       0.005113      -0.019076       0.005243       0.013833              1.771950       1.865916       0.246526      -0.295676       1.656869      -0.013287       1.793065          -0.000014
          233              H      18.994292      15.366813      27.291574       0.118547       1.226748 0.89110657E+01  0.89134140E+02                                 1.835674                            1.701276      -1.122611       2.348047                    0.996534       3.478002       9.566866       0.502736       1.218011      -0.723691       0.034296       0.000662       0.021621       0.040548      -0.005120       0.007060      -0.000560       0.017185      -0.002814      -0.009808      -0.003968       0.013776              1.954480       2.463646       0.070479       0.405264       1.461656       0.206162       1.938138           0.000468
          234              H      18.942307      14.255900      25.254407       0.109645       1.206140 0.85790540E+01  0.85012161E+02                                 1.815795                            1.669888      -0.981968       2.408221                    0.997821       3.461698       9.481024       0.507105       1.218896      -0.723477       0.029515      -0.015214      -0.007870       0.034125      -0.007661       0.003046       0.010110       0.017697       0.005682      -0.018186       0.007321       0.010865              1.924603       2.425949      -0.307903      -0.302507       1.580316       0.322982       1.767545          -0.000012
          235              H      15.033280      15.107439      24.882543       0.112091       1.155184 0.83286547E+01  0.82357917E+02                                 1.797224                            1.670928      -1.035909       2.384427                    0.997371       3.516542       9.789386       0.492724       1.257106      -0.714116      -0.028386      -0.000514      -0.019053       0.034192      -0.006995       0.004552       0.008183       0.007560       0.014120      -0.014797       0.005581       0.009216              1.895183       2.349308       0.089291       0.398345       1.441533       0.255589       1.894708          -0.000010
          236              H      15.085265      16.218352      26.919710       0.118258       1.092307 0.77119118E+01  0.75783852E+02                                 1.811281                            1.665705      -1.253910       2.288153                    0.994409       3.715146      10.756519       0.461983       1.349166      -0.692561      -0.033017       0.017853       0.012115       0.039442      -0.008676       0.004354       0.006803       0.013547      -0.011410      -0.014915       0.001944       0.012971              1.944748       2.393988      -0.380443      -0.330160       1.668176       0.328880       1.772078           0.000068
          237              H      17.813146      13.433727      23.338499       0.098593       1.133609 0.84345720E+01  0.83536653E+02                                 1.762575                            1.667188      -1.025522       2.380987                    0.997289       3.577171       9.914528       0.500443       1.235769      -0.718316       0.024615      -0.019140      -0.008425       0.032299      -0.006162       0.002858       0.006124       0.008041      -0.000612      -0.011344       0.003849       0.007494              1.854336       2.099220      -0.242709      -0.136331       1.610857       0.386964       1.852930          -0.000007
          238              H      15.225001      14.055253      22.837292       0.118129       1.101849 0.81729540E+01  0.81093116E+02                                 1.796506                            1.695545      -1.125605       2.351580                    0.996126       3.626499      10.384210       0.467983       1.319080      -0.699875      -0.029929       0.013746       0.014193       0.035863      -0.003323      -0.005213       0.009985       0.008451      -0.006502      -0.012739       0.000238       0.012500              1.877573       2.264704      -0.271199      -0.091714       1.535946       0.296680       1.832070           0.000006
          239              H      17.676674      11.681713      21.988472       0.135332       1.049952 0.77237977E+01  0.75061513E+02                                 1.692102                            1.612164      -1.200046       2.316909                    0.996432       3.469023       9.619923       0.499460       1.261882      -0.712385       0.017423      -0.007457       0.028939       0.034592      -0.007115       0.008395       0.000308       0.001715       0.033531      -0.014214      -0.000898       0.015112              1.733630       1.786856      -0.251579       0.256754       1.604465       0.121090       1.809569          -0.000046
          240              H       9.075459       2.794373      38.835522       0.151349       0.949269 0.64305351E+01  0.58068972E+02                                 1.444794                            1.364695      -0.711632       2.562971                    0.999961       2.806870       6.855920       0.624530       1.086064      -0.760325       0.018936       0.010878      -0.009127       0.023668       0.005281      -0.004101       0.006802      -0.002101       0.007062      -0.010932       0.002896       0.008036              1.471022       1.718322       0.323527      -0.240238       1.425104      -0.165877       1.269639          -0.000002
          241              H      24.841544       1.972197      40.080457       0.137768       1.014115 0.76903486E+01  0.74781758E+02                                 1.665811                            1.615800      -1.321407       2.266753                    0.994019       3.493180       9.743523       0.494761       1.273095      -0.709610       0.005803      -0.009064       0.022902       0.025305      -0.000290      -0.000071       0.003717      -0.017110       0.011750      -0.010518       0.001307       0.009211              1.666738       1.695521      -0.059685       0.234495       1.455252      -0.235203       1.849439           0.000045
          242              H      23.839106       2.916720      39.328645       0.139871       0.972679 0.69711736E+01  0.64329897E+02                                 1.467582                            1.420964      -0.818043       2.501557                    0.999741       2.954149       7.329738       0.611093       1.086155      -0.759180      -0.020201       0.015141       0.001992       0.025324      -0.002736       0.006003       0.006432       0.003860       0.000003      -0.010477       0.002730       0.007747              1.482011       1.671707      -0.275210      -0.072580       1.589086      -0.010043       1.185240           0.000021
          243              H      12.898441      15.141703      19.320753       0.150577       0.968128 0.66062311E+01  0.60202725E+02                                 1.478607                            1.394901      -0.719582       2.561245                    0.999947       2.845181       7.036050       0.608527       1.104496      -0.755324      -0.016786       0.016933       0.001507       0.023891      -0.006100       0.006073       0.005241       0.000160       0.015615      -0.012351       0.003440       0.008911              1.521248       1.652945      -0.437275      -0.053680       1.740470       0.051642       1.170330          -0.000006
          244              H      13.083657      13.590337      19.175241       0.126685       1.077467 0.81456944E+01  0.80408776E+02                                 1.732009                            1.659395      -1.311178       2.255096                    0.995753       3.651342      10.283136       0.489472       1.267659      -0.709912      -0.010187      -0.018819      -0.003349       0.021660      -0.000366       0.009258      -0.003574      -0.005980       0.025068      -0.011627      -0.001837       0.013465              1.772230       1.923286       0.412342      -0.004569       2.063921       0.084882       1.329484           0.000077
          245              H      14.105595      14.569117      18.504269       0.137666       0.956903 0.68599160E+01  0.63084584E+02                                 1.457348                            1.414277      -0.777098       2.522308                    0.999814       2.933484       7.279246       0.609144       1.093407      -0.757492       0.016797       0.002972      -0.019292       0.025752       0.003766       0.001255       0.001312       0.015863       0.011621      -0.010786       0.003300       0.007487              1.454732       1.520960      -0.007008      -0.303308       1.333609      -0.091378       1.509626           0.000051
          246              H      18.809159      21.596777       0.412284       0.158476       0.938607 0.63503112E+01  0.57176735E+02                                 1.435865                            1.358270      -0.736879       2.556502                    0.999939       2.776297       6.775918       0.624415       1.089453      -0.759575      -0.018762      -0.013816       0.009732       0.025251       0.007363      -0.003667       0.005689      -0.003074       0.010095      -0.011952       0.004038       0.007913              1.461585       1.659027       0.291872      -0.281453       1.403097      -0.185275       1.322630          -0.000000
          247              H      28.326532      21.474385      40.128961       0.152583       0.905260 0.63655880E+01  0.57470304E+02                                 1.405788                            1.363709      -0.758024       2.541477                    0.999951       2.841219       6.992002       0.619249       1.095560      -0.756909       0.017559      -0.018086      -0.009064       0.026788      -0.002266       0.004483       0.009106       0.002641      -0.006384      -0.011990       0.003657       0.008334              1.422591       1.612053      -0.240797      -0.114273       1.494305       0.040859       1.161415           0.000012
          248              H      27.226613      22.414014      39.530745       0.150887       0.928648 0.68533058E+01  0.64812453E+02                                 1.580770                            1.533305      -1.121934       2.370575                    0.996552       3.337489       9.209621       0.503454       1.286435      -0.707079      -0.010673       0.003999      -0.023369       0.026000       0.000847       0.004854       0.001958      -0.016664       0.009689      -0.011544       0.003446       0.008098              1.590673       1.705318      -0.088583       0.292588       1.369911      -0.155560       1.696790           0.000017
          249              C       9.012179       7.076565      11.670866       0.599569      23.682647 0.23533276E+03  0.48090357E+04                                 7.642680                            5.464613       0.000146       2.067496                    0.999545      21.944938      61.423624       0.629887       0.475847      -1.015725      -0.007458      -0.037964      -0.053247       0.065819       0.037290      -0.051451      -0.062113      -0.000295       0.047171      -0.060038      -0.043314       0.103352             10.040872      10.285188      -0.666265       2.470712       8.779566       4.369205      11.057862          -0.004375
          250              C       9.330617       8.006894      12.769482      -0.012571      37.155975 0.41996285E+03  0.97105528E+04                                 9.644756                            6.789587       0.061778       2.030161                    0.999289      26.692347      74.145455       0.643526       0.411630      -1.075824       0.009422       0.037205       0.031538       0.049675       0.003417      -0.010388      -0.021994       0.016368      -0.001724      -0.027040       0.002467       0.024573             13.099072      11.705732      -0.377230       3.197871      11.905448       7.683046      15.686036           0.005053
          251              C      10.519895       7.798903      13.459855      -0.090142      34.754691 0.42631761E+03  0.99896910E+04                                 9.358223                            6.946391       0.099838       2.011071                    0.999693      28.869520      83.291891       0.615844       0.424440      -1.057447      -0.003746       0.021845       0.002501       0.022304      -0.003242      -0.018283      -0.009901       0.003031      -0.031374      -0.025562       0.006693       0.018870             12.109209      11.812290      -0.168669       3.406971      10.366093       6.161102      14.149243           0.001473
          252              C      10.820462       8.573116      14.574638      -0.153741      36.383988 0.43199731E+03  0.10156018E+05                                 9.590554                            6.944372       0.128359       2.009488                    0.999642      29.708633      85.844828       0.622368       0.418616      -1.061139      -0.003079      -0.010625      -0.028647       0.030708      -0.004716       0.010847      -0.005680       0.045346      -0.021593      -0.021356      -0.008893       0.030249             12.613961      11.470519      -1.437876       1.142680      11.843091       7.486667      14.528271           0.002234
          253              C       9.933374       9.555321      14.998240       0.121543      39.136409 0.38797632E+03  0.88170272E+04                                10.114186                            6.581799      -0.084102       1.987640                    0.999338      25.841485      71.746758       0.643686       0.418712      -1.068572       0.000186       0.006721       0.004576       0.008133      -0.001221       0.012926       0.035990      -0.001879       0.046966      -0.036176      -0.007738       0.043914             15.102043      11.277198      -0.478834       2.873941      13.373998      10.425535      20.654932           0.000520
          254              C       8.744096       9.763313      14.308675      -0.147467      34.107671 0.42428606E+03  0.99275476E+04                                 9.176632                            6.881761       0.146345       2.021003                    0.999586      29.396065      84.674489       0.625390       0.418573      -1.061419      -0.004232      -0.011819      -0.014247       0.018988      -0.021112      -0.008803       0.013143      -0.021411      -0.021210      -0.020186      -0.013198       0.033384             11.612574      11.017448       0.291126       3.643964       9.551282       6.015176      14.268991           0.002491
          255              C       8.443530       8.989589      13.193892      -0.093520      33.962224 0.42111457E+03  0.98583004E+04                                 9.231987                            6.929101      -0.063481       1.956690                    0.999517      29.223687      84.856000       0.611955       0.427548      -1.053296       0.016307      -0.000621       0.013099       0.020926      -0.001456       0.005411      -0.022650       0.010364      -0.007494      -0.026108       0.005008       0.021100             11.596446      10.873027      -0.852783       2.034968      10.349305       6.172601      13.567005           0.000168
          256              C      10.229066      10.247807      16.246409      -0.127586      48.955188 0.42219656E+03  0.98705882E+04                                11.717875                            6.864681       0.093289       1.998076                    0.999711      29.460753      84.941806       0.625922       0.418560      -1.060985      -0.023300       0.002165      -0.020346       0.031008      -0.003410       0.026502      -0.030237       0.036638      -0.054336      -0.048776       0.003759       0.045017             19.335529       9.649050      -0.768385       0.394797      18.574641      16.874238      29.782897           0.004839
          257              C       9.639298      11.104238      17.041066      -0.142964      46.897986 0.42824152E+03  0.10084104E+05                                11.461954                            6.969378      -0.034180       1.960850                    0.999323      29.937256      87.659691       0.611543       0.425334      -1.052905       0.026998       0.010027       0.024090       0.037546       0.003625       0.029591      -0.019788       0.024255       0.001017      -0.037140      -0.001253       0.038393             18.199005       9.952693      -0.885076       0.804621      16.946347      14.988733      27.697974           0.001284
          258              C      10.102334      11.676823      18.286810       0.071171      41.004805 0.41103602E+03  0.95076864E+04                                10.429956                            6.785956      -0.210922       1.935621                    0.999126      26.958361      76.316925       0.630286       0.420120      -1.064216       0.027026      -0.037647      -0.022399       0.051472       0.004088       0.016744       0.006336       0.021397       0.053149      -0.020717      -0.008752       0.029468             15.430826      10.828748      -1.342982       3.185917      13.957422       9.895502      21.506307           0.004837
          259              C       9.436206      12.763268      18.840563       0.165128      35.293079 0.42829626E+03  0.10005164E+05                                 9.499558                            7.023287      -0.073840       1.974796                    0.999708      26.840599      76.255372       0.607097       0.431885      -1.057335      -0.058310       0.042983      -0.021057       0.075439      -0.033570       0.027405       0.002069       0.027778      -0.008088      -0.043246      -0.004415       0.047661             12.248337      10.552123      -3.290772       1.235527      12.279219       5.990197      13.913669           0.003119
          260              C       9.835879      13.269785      20.071756      -0.268212      39.722440 0.52880921E+03  0.13134050E+05                                10.278428                            7.806198      -0.267129       1.867505                    0.998994      32.567023      98.119076       0.570683       0.432127      -1.048143       0.007646      -0.004001       0.031974       0.033118      -0.007395      -0.014125       0.005356      -0.020212      -0.005671      -0.020339       0.001370       0.018970             12.728840      12.903781      -1.518273       4.835615       9.776990       4.267219      15.505750          -0.000362
          261              C      10.901680      12.689858      20.748387       0.045941      40.653241 0.42821883E+03  0.10022808E+05                                10.450076                            6.978403      -0.232194       1.935543                    0.999249      27.167033      77.761095       0.613627       0.426459      -1.058575      -0.027735       0.035309       0.028073       0.052953      -0.000430       0.022140      -0.000323       0.002566       0.032635      -0.020022      -0.006728       0.026750             15.125016      11.700217      -1.561800       3.232904      13.129081       8.794391      20.545751           0.004675
          262              C      11.569433      11.603413      20.194633       0.208999      32.014909 0.37273238E+03  0.84438407E+04                                 8.973734                            6.596011      -0.104805       1.980583                    0.999787      25.829628      73.222302       0.617684       0.437720      -1.049556       0.045160      -0.046941       0.021180       0.068495      -0.020159       0.014484      -0.000304       0.026125      -0.050224      -0.024594      -0.011016       0.035609             11.566486      10.253835      -2.695240       1.723002      11.138685       5.360370      13.306940           0.003339
          263              C      11.169760      11.096895      18.963440      -0.325493      42.384878 0.54814567E+03  0.13697267E+05                                10.593769                            7.861179      -0.129078       1.897609                    0.999720      33.169124      99.290944       0.579772       0.422776      -1.056955      -0.021559      -0.002994      -0.033049       0.039573      -0.018516      -0.001639       0.011658      -0.026300       0.024806      -0.027306       0.001551       0.025755             13.347934      12.931195      -1.356486       5.066344      10.178259       5.092869      16.934348          -0.000854
          264              C      11.288354      13.130307      22.075779      -0.131017      45.945656 0.43675112E+03  0.10351743E+05                                11.462626                            7.119198      -0.132758       1.932312                    0.998867      30.021717      88.655936       0.593837       0.435170      -1.045231      -0.020954      -0.002451      -0.029797       0.036510       0.007941       0.019161      -0.026531       0.025477       0.016217      -0.039820       0.008551       0.031269             18.265066       9.125834      -0.558560       1.458267      17.496603      14.950409      28.172760           0.003076
          265              C      10.852933      14.133556      22.791213      -0.119726      45.340095 0.40277627E+03  0.93138540E+04                                11.169665                            6.703010       0.177665       2.033574                    0.999812      28.968539      83.284811       0.633189       0.418319      -1.060283       0.011104      -0.006740       0.018203       0.022362       0.000534       0.010754      -0.031571       0.031142      -0.045251      -0.044373       0.015186       0.029188             18.222459       8.443644      -0.362594       1.564723      17.174477      15.186618      29.049254           0.005087
          266              C      11.197366      14.608752      24.087886       0.127622      38.256351 0.38003991E+03  0.86017603E+04                                10.018515                            6.535868      -0.116378       1.980024                    0.999166      25.688438      71.437767       0.642006       0.421511      -1.065603       0.001667      -0.007279      -0.001224       0.007567      -0.005506       0.009922       0.022359      -0.004551       0.069099      -0.027482      -0.007831       0.035313             15.065152       9.079663      -0.965052       2.912306      12.994292       9.925373      23.121501           0.001717
          267              C      12.152687      13.994077      24.890627      -0.153899      33.882159 0.42159816E+03  0.98254349E+04                                 9.086658                            6.829114       0.233834       2.047541                    0.999749      29.180747      83.233315       0.633566       0.414822      -1.066362      -0.000676       0.009321       0.012837       0.015878      -0.017275      -0.006308       0.020589      -0.015963      -0.024128      -0.022198      -0.011369       0.033567             11.420300       8.961112      -0.786524       3.353479       8.828620       5.097630      16.471168           0.002778
          268              C      12.414260      14.490317      26.161431      -0.095474      33.922488 0.41348598E+03  0.96248226E+04                                 9.163368                            6.826815      -0.005894       1.972844                    0.999564      29.134605      84.049988       0.622540       0.422675      -1.057499      -0.012600       0.011667      -0.015291       0.022993      -0.004114       0.003908      -0.017302       0.012838      -0.039374      -0.025042       0.006898       0.018144             11.495533       9.078524      -1.689650       1.975911       9.880560       5.409455      15.527513           0.000032
          269              C      11.723761      15.601232      26.630303      -0.012244      37.976875 0.43495817E+03  0.10141682E+05                                 9.789249                            6.912750       0.106799       2.041826                    0.999231      26.907533      74.954780       0.637614       0.411989      -1.076035       0.001451      -0.024978      -0.044246       0.050830       0.014445      -0.002797      -0.014414       0.034938      -0.065058      -0.030903      -0.003675       0.034579             13.494750       9.749131      -1.950980       2.426115      11.262415       7.104043      19.472704           0.005877
          270              C      10.768440      16.215906      25.828370      -0.103900      34.211708 0.43872419E+03  0.10369065E+05                                 9.291368                            7.070514      -0.024971       1.964525                    0.999620      29.445659      85.714992       0.606480       0.427309      -1.054175      -0.001690      -0.021341      -0.009753       0.023525       0.003287      -0.011647      -0.004588      -0.013113      -0.080093      -0.030581       0.008680       0.021901             11.874895       9.233877      -1.422774       2.664967       9.991880       5.221514      16.398926           0.000513
          271              C      10.506867      15.719666      24.556758      -0.156250      35.407461 0.43259945E+03  0.10163877E+05                                 9.403085                            6.932186       0.129999       2.007538                    0.999735      29.696708      85.513126       0.625816       0.416568      -1.063469      -0.001666       0.005626       0.030301       0.030864      -0.016032       0.014958      -0.011522       0.012938      -0.011147      -0.016053      -0.013709       0.029762             12.465010       8.354098      -1.964788       0.803258      12.039048       7.385074      17.001884           0.001912
          272              C      11.887852      16.198775      28.002966       0.609828      24.856149 0.24575446E+03  0.50686241E+04                                 7.875243                            5.575992      -0.032373       2.050355                    0.999266      22.142310      61.939998       0.625955       0.474432      -1.018102       0.009914       0.029168       0.067791       0.074462       0.061261      -0.030223      -0.054399      -0.050484      -0.081377      -0.059021      -0.049242       0.108263             10.550233      10.139286      -1.536245       2.172642       7.566286       4.158048      13.945126          -0.001296
          273              C       7.212020       4.350667       8.368554       0.624536      23.243713 0.20636808E+03  0.40875548E+04                                 7.559855                            5.118450      -0.013868       2.072468                    0.999509      21.220009      58.785960       0.649560       0.476064      -1.013961      -0.005601       0.029215       0.051678       0.059628       0.027582      -0.012213      -0.070703      -0.119458      -0.074324      -0.062466      -0.052494       0.114960             10.467285      10.317044      -0.257929       0.071330       6.755483       5.015687      14.329329          -0.003578
          274              C       7.325752       3.666991       7.096941      -0.029901      40.176158 0.41936262E+03  0.96914580E+04                                10.124679                            6.760239       0.019111       2.014195                    0.999318      26.805378      74.395528       0.648546       0.408663      -1.077966       0.006514      -0.023833      -0.048224       0.054185      -0.003397       0.008367      -0.009653      -0.007077      -0.029963      -0.016545       0.000738       0.015806             14.581380      12.904986       0.957491      -1.280865       9.911133       8.298292      20.928021           0.007444
          275              C       6.170592       3.078255       6.596542      -0.097593      36.301572 0.42633136E+03  0.10011878E+05                                 9.662438                            6.973969      -0.053039       1.955488                    0.999634      29.448009      85.661127       0.609669       0.427803      -1.053067       0.016032      -0.007222      -0.016391       0.024038      -0.006018      -0.012704      -0.020420       0.000099      -0.031821      -0.030042       0.010326       0.019716             12.662124      12.575714       1.599590       0.412446       8.927665       6.583197      16.482993           0.003186
          276              C       6.201465       2.413176       5.376666      -0.171651      38.219458 0.44547268E+03  0.10554295E+05                                 9.883111                            7.041983       0.097098       1.991001                    0.999742      30.254705      87.782447       0.619295       0.417446      -1.061806       0.002396       0.008265       0.028025       0.029316       0.023127       0.012987       0.012144       0.018738      -0.034496      -0.021267      -0.015801       0.037067             12.978198      13.174260       0.076267      -2.343008       8.689998       6.504764      17.070335           0.001350
          277              C       7.389123       2.336832       4.656382       0.119953      40.371266 0.40378401E+03  0.92638688E+04                                10.334322                            6.712350      -0.143775       1.964851                    0.999292      26.150756      72.836219       0.638016       0.418438      -1.069263       0.005615      -0.005897      -0.007871       0.011325       0.007540      -0.009371       0.033584       0.006093       0.081669      -0.039172      -0.006621       0.045793             15.391491      12.440725       0.469507      -1.712183      11.046309       9.828231      22.687440           0.003320
          278              C       8.544283       2.925078       5.157590      -0.149843      36.933419 0.43843825E+03  0.10360877E+05                                 9.740049                            7.040395       0.036522       1.984606                    0.999299      29.788749      86.714821       0.611366       0.423952      -1.056229      -0.002644       0.008255       0.018856       0.020753      -0.004639      -0.024664       0.000837       0.016587       0.019785      -0.019833      -0.010986       0.030819             12.769412      12.141125       1.620457       0.463126       9.443553       7.137089      16.723557           0.002788
          279              C       8.513410       3.590157       6.377465      -0.096255      37.126411 0.43996372E+03  0.10425313E+05                                 9.844270                            7.109302      -0.099197       1.943807                    0.999356      29.591635      86.783720       0.600020       0.430793      -1.050058      -0.018186      -0.013243      -0.012894       0.025930       0.008265       0.005615      -0.006638      -0.004722      -0.056106      -0.021960       0.003900       0.018060             12.938759      13.028061       0.785536      -1.653933       9.022523       6.479663      16.765694           0.000864
          280              C       7.366380       1.605195       3.335457      -0.154169      46.127734 0.44499499E+03  0.10530795E+05                                11.268689                            7.025418       0.111648       1.996364                    0.999722      30.062053      86.920604       0.622271       0.415930      -1.063717       0.007190       0.004582       0.031721       0.032846       0.022949       0.015261       0.003747       0.003953      -0.087203      -0.033964      -0.006385       0.040349             17.508037      11.129369      -1.672626      -4.895282      12.628802      12.279176      28.765939           0.004106
          281              C       8.310334       1.458379       2.442984      -0.134812      44.383724 0.44671242E+03  0.10632395E+05                                11.131701                            7.158498      -0.104439       1.935746                    0.999238      30.205229      88.966202       0.598213       0.430177      -1.049761       0.002610      -0.023252      -0.028416       0.036809       0.013055       0.022965       0.003383      -0.040027      -0.025962      -0.036422       0.005133       0.031289             16.593117      11.653433      -1.100946      -4.481453      11.959819      11.005442      26.166098           0.003681
          282              C       8.139744       0.743871       1.157628       0.052565      41.044306 0.43096639E+03  0.10083954E+05                                10.459212                            6.958119      -0.210486       1.935716                    0.999127      27.248979      77.497758       0.621365       0.421281      -1.063846      -0.027366      -0.014225       0.042672       0.052651       0.006644       0.012819       0.028088      -0.004123       0.036869      -0.025560      -0.012219       0.037779             14.941247      10.972314       2.583847      -2.292010      12.853628       8.450192      20.997800           0.004716
          283              C      15.374542      24.141604       1.065471      -0.265989      39.520402 0.51624075E+03  0.12739031E+05                                10.232610                            7.694163      -0.206555       1.886479                    0.999237      32.415310      97.196778       0.577192       0.430033      -1.049909       0.012009       0.015609       0.023996       0.031043       0.001623      -0.003033      -0.015162       0.021471       0.027808      -0.022588       0.005068       0.017520             13.030880      10.922026       4.339013       0.187848      13.444738       6.723972      14.725877          -0.000363
          284              C       9.020334       1.042400       0.123685       0.169429      35.706713 0.42941968E+03  0.10037847E+05                                 9.572506                            7.029913      -0.054691       1.980276                    0.999658      26.846437      76.293132       0.607153       0.431568      -1.057543       0.056813       0.046195      -0.008299       0.073692       0.048758      -0.000370       0.008112      -0.003163      -0.014185      -0.047246      -0.004455       0.051701             12.081310      11.543059       3.035324      -3.039050      10.195108       4.304901      14.505765           0.003168
          285              C      24.157613      14.554435      19.013561      -0.268088      24.336199 0.38615852E+03  0.88080565E+04                                 7.234155                            6.494354       0.276903       2.066769                    0.998499      29.545882      83.495738       0.655623       0.409579      -1.069278       0.024285      -0.082416      -0.068984       0.110186      -0.029677      -0.015552       0.073189      -0.078538       0.034120      -0.059228      -0.044463       0.103691              7.592363       8.541209      -1.544510      -0.050127       8.173791       0.110454       6.062089          -0.000038
          286              C      18.952008       2.197317      39.474157      -0.263842      24.484634 0.38665726E+03  0.88393452E+04                                 7.308411                            6.527986       0.180660       2.035118                    0.998292      29.759330      84.727003       0.648259       0.413298      -1.064805      -0.057817       0.006224       0.087614       0.105155       0.009677      -0.070705       0.003120       0.042901       0.192397      -0.063283      -0.043484       0.106767              7.664822       9.337820       1.037467      -0.577653       7.585206      -0.059952       6.071439           0.000021
          287              C      13.010541       9.836715      20.129153      -0.262212      24.351307 0.38158919E+03  0.86530890E+04                                 7.207987                            6.426510       0.365022       2.103242                    0.998811      28.944240      80.795398       0.665496       0.405869      -1.074795      -0.038632       0.081903       0.061306       0.109357      -0.055480      -0.031038       0.088212      -0.089956       0.000488      -0.076808      -0.058659       0.135467              7.693906       9.169321      -1.751780      -0.011132       8.010343       0.246852       5.902054          -0.000088
          288              C      19.420006       5.158157      11.670866       0.597561      23.706209 0.23561513E+03  0.48160113E+04                                 7.645343                            5.466166      -0.002432       2.066471                    0.999554      21.960898      61.466054       0.630127       0.475547      -1.015936       0.007190       0.038945      -0.054089       0.067038       0.036759       0.052871       0.062865      -0.000185       0.047488      -0.061350      -0.043242       0.104592             10.044866      10.289427      -0.666398      -2.471696       8.782619      -4.371284      11.062553          -0.004357
          289              C      19.101561       4.227825      12.769482      -0.011998      37.131299 0.41967595E+03  0.97016295E+04                                 9.638158                            6.785394       0.064734       2.031133                    0.999272      26.683106      74.095278       0.644033       0.411403      -1.076042      -0.011182      -0.035498       0.030605       0.048185       0.003410       0.009927       0.021175       0.016010       0.001720      -0.025908       0.002025       0.023883             13.089808      11.696006      -0.376247      -3.195473      11.897479      -7.677921      15.675939           0.005051
          290              C      17.912279       4.435815      13.459855      -0.091493      34.834862 0.42743786E+03  0.10023240E+05                                 9.377408                            6.960288       0.092199       2.008262                    0.999702      28.905063      83.444546       0.614551       0.425023      -1.057008       0.003713      -0.022337       0.003385       0.022895      -0.003609       0.019637       0.010656       0.002882      -0.029915      -0.026950       0.006833       0.020117             12.136647      11.835881      -0.162263      -3.420307      10.386549      -6.177766      14.187510           0.001474
          291              C      17.611706       3.661599      14.574638      -0.154714      36.398651 0.43219922E+03  0.10161642E+05                                 9.590507                            6.943806       0.133215       2.010857                    0.999669      29.718821      85.869433       0.622707       0.418353      -1.061338       0.003677       0.011098      -0.029518       0.031749      -0.005877      -0.009191       0.006009       0.043471      -0.020210      -0.020999      -0.007690       0.028689             12.614132      11.472031      -1.438513      -1.143242      11.842347      -7.485528      14.528018           0.002234
          292              C      18.498790       2.679393      14.998240       0.119861      39.175946 0.38841252E+03  0.88292188E+04                                10.118809                            6.584213      -0.086087       1.986765                    0.999320      25.860871      71.804500       0.643771       0.418548      -1.068701      -0.000901      -0.006311       0.004153       0.007608      -0.001561      -0.012438      -0.035277      -0.000866       0.045583      -0.035770      -0.006921       0.042691             15.110179      11.281011      -0.481105      -2.871534      13.383360     -10.433300      20.666165           0.000520
          293              C      19.688073       2.471403      14.308675      -0.147766      34.112669 0.42443335E+03  0.99317844E+04                                 9.177281                            6.882773       0.145856       2.020520                    0.999557      29.398384      84.682557       0.625374       0.418551      -1.061441       0.002717       0.013329      -0.014161       0.019636      -0.020225       0.007649      -0.013504      -0.021034      -0.019855      -0.019515      -0.012775       0.032290             11.613519      11.018251       0.291865      -3.644763       9.551602      -6.015668      14.270705           0.002490
          294              C       3.741646       3.245130      13.193892      -0.091596      33.876001 0.41979730E+03  0.98193993E+04                                 9.215628                            6.917525      -0.060562       1.958025                    0.999524      29.178973      84.680992       0.612587       0.427458      -1.053391      -0.016838       0.001524       0.011874       0.020660      -0.001734      -0.005697       0.022379       0.010410      -0.009246      -0.025993       0.005009       0.020984             11.574433      10.856113      -0.851698      -2.033329      10.327833      -6.157089      13.539353           0.000167
          295              C      18.203091       1.986905      16.246409      -0.127463      48.974276 0.42225802E+03  0.98722178E+04                                11.723780                            6.867079       0.095762       1.998794                    0.999712      29.457940      84.929849       0.625564       0.418791      -1.060856       0.024294      -0.001905      -0.021852       0.032731      -0.003192      -0.026541       0.029743       0.034605      -0.052115      -0.047836       0.003701       0.044135             19.348312       9.649383      -0.766415      -0.395190      18.588150     -16.889119      29.807402           0.004837
          296              C      18.792854       1.130472      17.041066      -0.141528      46.927127 0.42839287E+03  0.10089284E+05                                11.471236                            6.973450      -0.036288       1.960297                    0.999329      29.937698      87.688589       0.610947       0.425681      -1.052615      -0.025238      -0.010528       0.023660       0.036160       0.002412      -0.030178       0.020263       0.024760       0.001114      -0.037263      -0.002324       0.039587             18.217759       9.957693      -0.880404      -0.810509      16.962694     -15.007286      27.732890           0.001284
          297              C      18.329811       0.557884      18.286810       0.073124      40.949156 0.41034104E+03  0.94880289E+04                                10.423284                            6.781486      -0.212770       1.935268                    0.999119      26.934871      76.247399       0.630288       0.420277      -1.064068      -0.028834       0.038103      -0.021583       0.052432       0.002711      -0.016279      -0.004857       0.022042       0.050182      -0.020047      -0.008028       0.028075             15.421217      10.821064      -1.339616      -3.185413      13.947501      -9.889471      21.495085           0.004833
          298              C      27.119445      23.940934      18.840563       0.163630      35.319241 0.42872659E+03  0.10017243E+05                                 9.502195                            7.025375      -0.070725       1.975576                    0.999734      26.854069      76.289205       0.607223       0.431708      -1.057495       0.057959      -0.042914      -0.021053       0.075127      -0.033179      -0.027589      -0.002642       0.026853      -0.012140      -0.043067      -0.004359       0.047426             12.252132      10.554275      -3.291906      -1.234885      12.283896      -5.993409      13.918225           0.003119
          299              C      26.719765      23.434414      20.071756      -0.267398      39.693499 0.52839114E+03  0.13120441E+05                                10.270769                            7.800914      -0.266533       1.867896                    0.999063      32.555187      98.055962       0.571145       0.431884      -1.048341      -0.007187       0.003381       0.031028       0.032029      -0.007363       0.013434      -0.006273      -0.019119      -0.010897      -0.019361      -0.000025       0.019386             12.718177      12.893077      -1.519799      -4.828521       9.771840      -4.263413      15.489613          -0.000361
          300              C      25.653960      24.014340      20.748387       0.047568      40.612209 0.42770977E+03  0.10009004E+05                                10.449733                            6.978709      -0.239677       1.933423                    0.999298      27.147631      77.725813       0.612960       0.427004      -1.058122       0.027658      -0.035347       0.028764       0.053307      -0.000808      -0.021477      -0.000765       0.004393       0.029708      -0.018919      -0.007045       0.025964             15.124579      11.699847      -1.560524      -3.235578      13.127596      -8.793660      20.546296           0.004678
          301              C      16.862701       0.631291      20.194633       0.207891      32.024530 0.37292588E+03  0.84494167E+04                                 8.974785                            6.597312      -0.099085       1.982110                    0.999774      25.839371      73.257819       0.617674       0.437666      -1.049576      -0.044574       0.047429       0.019294       0.067886      -0.020516      -0.013284       0.000216       0.026888      -0.051128      -0.024106      -0.011615       0.035721             11.566784      10.257247      -2.695474      -1.724948      11.137148      -5.358261      13.305956           0.003337
          302              C      17.262381       1.137810      18.963440      -0.327528      42.500324 0.54999900E+03  0.13755985E+05                                10.617354                            7.878226      -0.133311       1.895767                    0.999689      33.212702      99.485253       0.578695       0.423181      -1.056641       0.020202       0.004747      -0.031823       0.037991      -0.019441       0.002559      -0.012052      -0.028930       0.025061      -0.028695       0.001164       0.027531             13.379804      12.964785      -1.353648      -5.087223      10.194864      -5.103800      16.979764          -0.000851
          303              C      25.267277      23.573888      22.075779      -0.129986      45.820228 0.43561144E+03  0.10317443E+05                                11.436976                            7.105934      -0.131309       1.933130                    0.998901      29.990493      88.517170       0.594920       0.434685      -1.045579       0.020676       0.002352      -0.028185       0.035035       0.006774      -0.019000       0.025885       0.023216       0.013988      -0.038145       0.007382       0.030763             18.216406       9.108270      -0.561217      -1.455564      17.451552     -14.902745      28.089395           0.003077
          304              C      25.702694      22.570638      22.791213      -0.120173      45.396264 0.40334346E+03  0.93308387E+04                                11.182761                            6.710841       0.176079       2.032892                    0.999838      28.989946      83.380779       0.632339       0.418707      -1.059971      -0.009768       0.006053       0.018059       0.021406       0.000611      -0.010419       0.032743       0.031248      -0.041547      -0.045090       0.015898       0.029192             18.243667       8.451822      -0.364704      -1.562102      17.199828     -15.208625      29.079351           0.005087
          305              C      25.358254      22.095439      24.087886       0.126374      38.279257 0.38040310E+03  0.86115009E+04                                10.019753                            6.537520      -0.114885       1.980475                    0.999140      25.700409      71.462837       0.642182       0.421321      -1.065789      -0.002373       0.007658      -0.002246       0.008326      -0.005267      -0.009705      -0.021911      -0.003662       0.072535      -0.027265      -0.008419       0.035684             15.064465       9.080714      -0.967527      -2.910182      12.996942      -9.924730      23.115740           0.001720
          306              C      24.402928      22.710112      24.890627      -0.151035      33.800968 0.42034198E+03  0.97889610E+04                                 9.074026                            6.820466       0.236318       2.049018                    0.999741      29.134361      83.073433       0.633747       0.415008      -1.066230       0.000090      -0.009310       0.012918       0.015923      -0.017224       0.006574      -0.021839      -0.016223      -0.025850      -0.023338      -0.011348       0.034686             11.402468       8.947769      -0.786201      -3.345896       8.817146      -5.089044      16.442490           0.002776
          307              C      24.141347      22.213869      26.161431      -0.098054      34.068269 0.41573386E+03  0.96908957E+04                                 9.192106                            6.848076      -0.008887       1.971038                    0.999596      29.206304      84.334372       0.621162       0.423012      -1.057220       0.014433      -0.012872      -0.014664       0.024271      -0.004318      -0.003330       0.016745       0.012427      -0.043334      -0.025166       0.007084       0.018082             11.533665       9.104462      -1.692977      -1.977417       9.915035      -5.435698      15.581496           0.000034
          308              C      24.831843      21.102953      26.630303      -0.012327      37.933532 0.43437159E+03  0.10124356E+05                                 9.780106                            6.906640       0.105216       2.041682                    0.999232      26.895186      74.901250       0.638111       0.411816      -1.076172      -0.000982       0.024941      -0.044212       0.050772       0.014986       0.003512       0.015000       0.035826      -0.064630      -0.031447      -0.004005       0.035452             13.480586       9.739739      -1.948386      -2.423797      11.249630      -7.094676      19.452388           0.005875
          309              C      25.787169      20.488280      25.828370      -0.106175      34.327157 0.44058151E+03  0.10424218E+05                                 9.313637                            7.087229      -0.020152       1.965182                    0.999618      29.503928      85.937823       0.605523       0.427522      -1.054018       0.000739       0.020552      -0.009121       0.022498       0.003494       0.012330       0.005753      -0.012891      -0.081023      -0.031383       0.008817       0.022567             11.905121       9.257372      -1.421245      -2.679527      10.009394      -5.233655      16.448597           0.000514
          310              C      26.048749      20.984523      24.556758      -0.154234      35.285785 0.43085456E+03  0.10111835E+05                                 9.373527                            6.911029       0.137955       2.010261                    0.999775      29.654536      85.322401       0.627799       0.415706      -1.064107       0.001172      -0.005137       0.030865       0.031312      -0.016840      -0.014792       0.012296       0.012941      -0.010709      -0.017113      -0.013476       0.030588             12.420096       8.333184      -1.960780      -0.809701      11.991196      -7.344013      16.935908           0.001912
          311              C      24.667744      20.505406      28.002966       0.609040      24.856906 0.24573398E+03  0.50679461E+04                                 7.874882                            5.575319      -0.037886       2.048830                    0.999294      22.140303      61.926837       0.626086       0.474357      -1.018173      -0.008476      -0.028779       0.067225       0.073616       0.061173       0.031425       0.054240      -0.050381      -0.082331      -0.058471      -0.050180       0.108652             10.550317      10.138548      -1.536186      -2.172812       7.566027      -4.158258      13.946377          -0.001294
          312              C       4.973185       7.884062       8.368554       0.625729      23.255706 0.20644485E+03  0.40898856E+04                                 7.566518                            5.122199      -0.014044       2.072115                    0.999514      21.222664      58.819344       0.648722       0.476585      -1.013578       0.006145      -0.030171       0.051890       0.060337       0.026604       0.010908       0.070652      -0.118960      -0.074068      -0.062705      -0.051500       0.114206             10.477758      10.326025      -0.257487      -0.072102       6.761945      -5.022081      14.345303          -0.003588
          313              C       4.859460       8.567741       7.096941      -0.031021      40.160746 0.41921864E+03  0.96866100E+04                                10.118678                            6.756487       0.018439       2.014252                    0.999323      26.805391      74.372445       0.649146       0.408350      -1.078249      -0.006990       0.023825      -0.047750       0.053820      -0.003003      -0.008685       0.009881      -0.008714      -0.029471      -0.016890       0.000732       0.016158             14.571473      12.896660       0.956270       1.281217       9.904831      -8.291798      20.912927           0.007437
          314              C       6.014623       9.156478       6.596542      -0.098147      36.339353 0.42691548E+03  0.10028708E+05                                 9.665814                            6.976028      -0.046249       1.957281                    0.999662      29.472050      85.735456       0.609954       0.427470      -1.053305      -0.016854       0.006494      -0.016388       0.024388      -0.006006       0.013026       0.020693      -0.001550      -0.029593      -0.030045       0.009501       0.020544             12.666536      12.581960       1.599703      -0.410896       8.930053      -6.584851      16.487594           0.003185
          315              C       5.983758       9.821560       5.376666      -0.172056      38.206211 0.44526820E+03  0.10548099E+05                                 9.880483                            7.039948       0.091310       1.989303                    0.999748      30.249027      87.756540       0.619448       0.417396      -1.061852      -0.004635      -0.008947       0.028085       0.029838       0.023479      -0.011982      -0.011186       0.019943      -0.035965      -0.021234      -0.015632       0.036866             12.974473      13.172000       0.076120       2.343216       8.687123      -6.502068      17.064296           0.001350
          316              C       4.796104       9.897906       4.656382       0.119522      40.353423 0.40361453E+03  0.92589179E+04                                10.331465                            6.711428      -0.146033       1.964291                    0.999278      26.143050      72.808247       0.637996       0.418499      -1.069234      -0.004838       0.006641      -0.008393       0.011745       0.007863       0.008772      -0.033878       0.004944       0.083876      -0.039219      -0.007322       0.046541             15.384875      12.440867       0.469074       1.713678      11.040129      -9.820829      22.673629           0.003319
          317              C      19.887941       9.309659       5.157590      -0.148414      36.885645 0.43777902E+03  0.10341677E+05                                 9.730213                            7.033128       0.038069       1.985297                    0.999323      29.770455      86.653750       0.611923       0.423715      -1.056350       0.002441      -0.008448       0.018876       0.020824      -0.004236       0.024715      -0.002470       0.015585       0.021636      -0.019322      -0.011661       0.030983             12.754443      12.134308       1.613920      -0.452089       9.429187      -7.123669      16.699834           0.002790
          318              C      19.918806       8.644576       6.377465      -0.096608      37.190422 0.44094271E+03  0.10454855E+05                                 9.859845                            7.120668      -0.102545       1.942594                    0.999337      29.612534      86.885920       0.599073       0.431212      -1.049749       0.019518       0.013453      -0.011447       0.026324       0.008323      -0.005238       0.006374      -0.003767      -0.058163      -0.022243       0.003930       0.018313             12.960920      13.044772       0.779604       1.666612       9.037049      -6.493132      16.800939           0.000864
          319              C       4.818854      10.629545       3.335457      -0.155260      46.132382 0.44515883E+03  0.10534782E+05                                11.265108                            7.024297       0.114182       1.996885                    0.999699      30.069517      86.919446       0.622692       0.415644      -1.063986      -0.008490      -0.004341       0.031087       0.032517       0.022491      -0.014856      -0.003127       0.001565      -0.085215      -0.033364      -0.005839       0.039203             17.499596      11.127862      -1.672752       4.895770      12.621515     -12.270461      28.749412           0.004105
          320              C      20.121906      10.776363       2.442984      -0.135616      44.391203 0.44689998E+03  0.10637664E+05                                11.127150                            7.155882      -0.100073       1.937023                    0.999279      30.215074      88.990053       0.598857       0.429682      -1.050094      -0.002348       0.023154      -0.028952       0.037146       0.013498      -0.023463      -0.003355      -0.041736      -0.023945      -0.037451       0.005485       0.031966             16.583905      11.651206      -1.096649       4.474418      11.953823     -10.997722      26.146687           0.003682
          321              C       4.045504      11.490874       1.157628       0.051950      41.064987 0.43121665E+03  0.10091216E+05                                10.461945                            6.959781      -0.210306       1.935554                    0.999135      27.258081      77.527595       0.621343       0.421237      -1.063879       0.026501       0.015958       0.042908       0.052897       0.006660      -0.013128      -0.028607      -0.004085       0.034036      -0.026217      -0.011796       0.038013             14.945301      10.973581       2.585843       2.288435      12.858917      -8.455012      21.003405           0.004715
          322              C       4.934215      12.562638       1.065471      -0.266705      39.540775 0.51655180E+03  0.12748681E+05                                10.237009                            7.697358      -0.209913       1.885429                    0.999206      32.424803      97.234152       0.576971       0.430131      -1.049845      -0.010474      -0.015985       0.024698       0.031228       0.001254       0.003230       0.015450       0.020088       0.030385      -0.022440       0.004089       0.018351             13.036782      10.926261       4.341873      -0.190616      13.452662      -6.728804      14.731423          -0.000363
          323              C      19.411919      11.192347       0.123685       0.171328      35.651054 0.42860870E+03  0.10014658E+05                                 9.565522                            7.025567      -0.054851       1.980533                    0.999693      26.816669      76.204901       0.607013       0.431850      -1.057317      -0.055346      -0.046509      -0.008390       0.072778       0.049122       0.000780      -0.009599      -0.001382      -0.013859      -0.048054      -0.004086       0.052140             12.071388      11.532763       3.033277       3.034658      10.188258      -4.301532      14.493145           0.003172
          324              C      12.398037      22.149767      19.013561      -0.267249      24.326149 0.38594144E+03  0.88022313E+04                                 7.233203                            6.493467       0.272164       2.065682                    0.998500      29.539039      83.483530       0.655498       0.409697      -1.069157      -0.025419       0.081666      -0.068282       0.109444      -0.028299       0.014109      -0.072716      -0.078714       0.031781      -0.058649      -0.043756       0.102406              7.591092       8.538758      -1.542559       0.050804       8.172015      -0.109675       6.062502          -0.000038
          325              C      25.727010      10.037343      39.474157      -0.266311      24.529400 0.38766858E+03  0.88677100E+04                                 7.315285                            6.535063       0.178938       2.034245                    0.998205      29.794497      84.835213       0.648164       0.413114      -1.064989       0.056576      -0.006532       0.087377       0.104299       0.009550       0.070713      -0.002987       0.043207       0.188410      -0.062719      -0.043307       0.106026              7.671621       9.346865       1.038794       0.579781       7.590132       0.060365       6.077865           0.000021
          326              C      15.421593       2.397988      20.129153      -0.259191      24.304010 0.38056988E+03  0.86245930E+04                                 7.199596                            6.418432       0.369627       2.105298                    0.998855      28.909706      80.685666       0.665805       0.405933      -1.074704       0.038663      -0.082521       0.060684       0.109485      -0.054695       0.031769      -0.087931      -0.088316      -0.001708      -0.075478      -0.059266       0.134744              7.684604       9.157474      -1.747305       0.012808       7.998875      -0.244416       5.897463          -0.000089
          327              C      11.296516       7.076569       8.539126       0.596800      23.736171 0.23595984E+03  0.48247524E+04                                 7.650741                            5.469644       0.001106       2.067164                    0.999586      21.977428      61.520307       0.630025       0.475457      -1.015998       0.007483      -0.039294       0.054570       0.067660      -0.037000      -0.052755       0.063083       0.000743       0.045051      -0.061824      -0.042805       0.104629             10.052563      10.297204       0.666247       2.474704       8.788720      -4.375084      11.071764          -0.004348
          328              C      10.978079       8.006900       7.440511      -0.010977      37.103164 0.41930007E+03  0.96910631E+04                                 9.634797                            6.783453       0.063341       2.030796                    0.999272      26.670439      74.060273       0.643949       0.411536      -1.075923      -0.010510       0.035514      -0.030584       0.048032      -0.004582      -0.009540       0.021258       0.016751       0.001673      -0.025985       0.001685       0.024300             13.084590      11.691207       0.376120       3.194074      11.892800      -7.674380      15.669763           0.005054
          329              C       9.788800       7.798910       6.750137      -0.091991      34.858648 0.42788019E+03  0.10035897E+05                                 9.377907                            6.960546       0.099944       2.010246                    0.999684      28.921695      83.493634       0.615002       0.424615      -1.057294       0.003219       0.021762      -0.003126       0.022220       0.003176      -0.019577       0.009904       0.002501      -0.030150      -0.026430       0.006519       0.019911             12.136665      11.835779       0.165052       3.417297      10.388371      -6.178068      14.185844           0.001476
          330              C       9.488234       8.573126       5.635354      -0.155800      36.385244 0.43210055E+03  0.10158129E+05                                 9.585754                            6.941456       0.130353       2.010015                    0.999662      29.717293      85.843036       0.623060       0.418165      -1.061521       0.003913      -0.010967       0.029748       0.031946       0.004237       0.009536       0.006876       0.043275      -0.019410      -0.021540      -0.006773       0.028313             12.606430      11.463570       1.437137       1.141913      11.836141      -7.481309      14.519579           0.002233
          331              C      10.375322       9.555332       5.211753       0.119782      39.203282 0.38874379E+03  0.88385453E+04                                10.122814                            6.586446      -0.084866       1.987103                    0.999313      25.872416      71.841534       0.643752       0.418475      -1.068758      -0.000638       0.005611      -0.003856       0.006838       0.001830       0.012252      -0.034604      -0.000485       0.043907      -0.035334      -0.006318       0.041652             15.118579      11.283678       0.477537       2.876013      13.390282     -10.441661      20.681779           0.000520
          332              C      11.564601       9.763322       5.901318      -0.148132      34.157922 0.42511827E+03  0.99524686E+04                                 9.189454                            6.892011       0.142900       2.019441                    0.999570      29.416492      84.772526       0.624412       0.418999      -1.061088       0.003719      -0.012174       0.014020       0.018937       0.020395      -0.008304      -0.012762      -0.019069      -0.023097      -0.018668      -0.013508       0.032176             11.629985      11.032956      -0.296015       3.652942       9.563401      -6.025058      14.293599           0.002491
          333              C      11.865166       8.989596       7.016101      -0.091042      33.887533 0.41998742E+03  0.98252712E+04                                 9.219834                            6.920901      -0.057852       1.959096                    0.999476      29.180627      84.700733       0.612178       0.427681      -1.053220      -0.016655      -0.001135      -0.012563       0.020893       0.001491       0.005924       0.022110       0.011435      -0.007845      -0.025924       0.005221       0.020703             11.579982      10.860079       0.851690       2.033538      10.333263      -6.160761      13.546603           0.000167
          334              C      10.079631      10.247821       3.963584      -0.125954      48.807231 0.42076351E+03  0.98284814E+04                                11.694795                            6.852421       0.098034       2.000035                    0.999730      29.413793      84.762408       0.626580       0.418486      -1.061058       0.024145       0.001975       0.022025       0.032741       0.002664       0.026784       0.029351       0.035986      -0.050831      -0.047748       0.003498       0.044250             19.294611       9.633270       0.767503       0.395075      18.533957     -16.834163      29.716605           0.004836
          335              C      10.669399      11.104254       3.168927      -0.142533      47.026494 0.42936526E+03  0.10118467E+05                                11.489173                            6.983188      -0.034596       1.960390                    0.999378      29.970486      87.827422       0.610248       0.425904      -1.052420      -0.026378       0.010194      -0.024422       0.037365      -0.003012       0.028675       0.018994       0.024241       0.002493      -0.035557      -0.002002       0.037559             18.250069       9.972076       0.885392       0.805594      16.995993     -15.038345      27.782137           0.001285
          336              C      10.206364      11.676841       1.923183       0.070225      41.015367 0.41115471E+03  0.95108796E+04                                10.430040                            6.785641      -0.210345       1.935678                    0.999135      26.964490      76.329819       0.630497       0.419960      -1.064345      -0.026797      -0.037273       0.022751       0.051234      -0.003571       0.015490      -0.006589       0.021367       0.053028      -0.020704      -0.007623       0.028326             15.431532      10.827364       1.342083       3.185271      13.958052      -9.897388      21.509180           0.004832
          337              C      10.872493      12.763288       1.369429       0.164515      35.284056 0.42814339E+03  0.10000312E+05                                 9.497032                            7.021174      -0.069402       1.976217                    0.999677      26.835758      76.227058       0.607324       0.431779      -1.057440       0.056600       0.042459       0.021149       0.073849       0.033372       0.026143      -0.002776       0.026310      -0.011959      -0.042506      -0.003941       0.046447             12.246492      10.547819       3.289495       1.234114      12.278283      -5.991688      13.913374           0.003122
          338              C      10.472821      13.269808       0.138236      -0.268058      39.723612 0.52876963E+03  0.13132947E+05                                10.278901                            7.806000      -0.270888       1.866457                    0.999060      32.569447      98.128993       0.570675       0.432137      -1.048127      -0.007168      -0.003977      -0.031811       0.032850       0.006933      -0.013297      -0.005264      -0.019334      -0.006319      -0.019227       0.001121       0.018105             12.730244      12.904546       1.519733       4.834943       9.779526      -4.268503      15.506659          -0.000362
          339              C      17.530398      12.689836      39.881591       0.045670      40.664968 0.42838387E+03  0.10027577E+05                                10.452352                            6.979971      -0.232666       1.935466                    0.999229      27.169962      77.771457       0.613533       0.426487      -1.058565       0.028928       0.035893      -0.028146       0.054012       0.000891       0.022637       0.000180       0.004127       0.032423      -0.020013      -0.007450       0.027463             15.129021      11.704145       1.561820       3.236391      13.131394      -8.795868      20.551524           0.004682
          340              C       8.739266      11.603435       0.015360       0.210040      31.996478 0.37251415E+03  0.84379969E+04                                 8.971687                            6.595163      -0.099840       1.982081                    0.999778      25.822810      73.208573       0.617547       0.437864      -1.049428      -0.045585      -0.047149      -0.022272       0.069261       0.021011       0.013865       0.001141       0.025316      -0.054630      -0.024635      -0.011947       0.036582             11.562398      10.253507       2.694603       1.724467      11.132594      -5.355516      13.301092           0.003335
          341              C       9.138938      11.096915       1.246552      -0.324115      42.365001 0.54791781E+03  0.13690120E+05                                10.592376                            7.860971      -0.129848       1.897364                    0.999690      33.148188      99.222278       0.579624       0.422930      -1.056862       0.021501      -0.003647       0.032429       0.039080       0.019406      -0.001880      -0.012554      -0.027479       0.026903      -0.028745       0.001445       0.027299             13.345564      12.930498       1.353288       5.069447      10.172376      -5.089974      16.933820          -0.000853
          342              C      17.143724      13.130289      38.554198      -0.129695      45.805663 0.43537515E+03  0.10310565E+05                                11.435982                            7.104986      -0.131227       1.933349                    0.998884      29.979296      88.481899       0.594830       0.434805      -1.045495       0.021439      -0.001632       0.029280       0.036326      -0.006818       0.018188       0.026042       0.024372       0.015662      -0.038222       0.007766       0.030456             18.216012       9.107535       0.560838       1.455612      17.450812     -14.902810      28.089688           0.003077
          343              C      17.579146      14.133539      37.838765      -0.122815      45.462201 0.40395369E+03  0.93480749E+04                                11.189800                            6.713507       0.180143       2.033877                    0.999826      29.011006      83.443230       0.632582       0.418407      -1.060208      -0.011526      -0.006920      -0.019749       0.023891      -0.001221       0.009247       0.031768       0.031178      -0.039709      -0.043821       0.016397       0.027424             18.258574       8.456923       0.362940       1.565179      17.212117     -15.222673      29.106680           0.005089
          344              C      17.234714      14.608738      36.542092       0.127186      38.288361 0.38039237E+03  0.86119174E+04                                10.024287                            6.539306      -0.117135       1.979692                    0.999175      25.699966      71.483862       0.641764       0.421563      -1.065547      -0.003149      -0.007698       0.001693       0.008488       0.005982       0.008968      -0.021908      -0.004995       0.070851      -0.027262      -0.007894       0.035156             15.073735       9.083893       0.965610       2.912951      13.003409      -9.933021      23.133904           0.001717
          345              C      16.279392      13.994065      35.739351      -0.151674      33.822808 0.42067669E+03  0.97989142E+04                                 9.079800                            6.824841       0.232422       2.047757                    0.999760      29.142818      83.112482       0.633299       0.415210      -1.066078      -0.000298       0.007924      -0.013865       0.015972       0.017506      -0.007534      -0.021561      -0.017519      -0.023041      -0.022273      -0.012884       0.035157             11.410694       8.954061       0.784152       3.352086       8.820036      -5.092033      16.457985           0.002777
          346              C      16.017819      14.490308      34.468546      -0.096269      33.986252 0.41446297E+03  0.96539472E+04                                 9.177721                            6.837521      -0.010882       1.970966                    0.999541      29.164638      84.184084       0.621647       0.423002      -1.057219       0.011616       0.012453       0.014013       0.022054       0.005429       0.003962       0.017250       0.012589      -0.040648      -0.025158       0.005846       0.019313             11.514372       9.092527       1.690876       1.978477       9.896334      -5.420780      15.554255           0.000033
          347              C      16.708319      15.601223      33.999675      -0.011984      37.953292 0.43465265E+03  0.10133242E+05                                 9.787109                            6.911619       0.099935       2.040002                    0.999246      26.897881      74.934214       0.637458       0.412144      -1.075885      -0.001346      -0.024817       0.044351       0.050840      -0.015019      -0.003067       0.013735       0.034136      -0.066701      -0.030495      -0.004456       0.034951             13.491079       9.747776       1.950176       2.426680      11.258216      -7.100299      19.467246           0.005884
          348              C      17.663640      16.215896      34.801607      -0.104895      34.265764 0.43958240E+03  0.10394377E+05                                 9.300813                            7.077499      -0.020867       1.965593                    0.999647      29.474202      85.817519       0.606174       0.427317      -1.054175       0.001345      -0.020230       0.009857       0.022544      -0.003303      -0.012810       0.004523      -0.013329      -0.077175      -0.030433       0.008768       0.021664             11.887823       9.244203       1.423002       2.670562      10.000109      -5.226802      16.419157           0.000514
          349              C      17.925213      15.719653      36.073220      -0.154037      35.313925 0.43119566E+03  0.10122379E+05                                 9.383999                            6.918442       0.132973       2.008828                    0.999751      29.654629      85.348116       0.626793       0.416268      -1.063691       0.002702       0.005075      -0.029855       0.030404       0.017506       0.014367       0.011670       0.012483      -0.012024      -0.016987      -0.013498       0.030485             12.437115       8.339570       1.962093       0.805695      12.010425      -7.361659      16.961349           0.001914
          350              C      16.544228      16.198770      32.627012       0.611030      24.812479 0.24525125E+03  0.50557443E+04                                 7.868390                            5.571713      -0.037076       2.049482                    0.999331      22.114475      61.850440       0.625943       0.474676      -1.017953      -0.009564       0.028099      -0.067982       0.074179      -0.059427      -0.030337       0.053663      -0.049710      -0.084503      -0.058315      -0.048264       0.106578             10.540307      10.129902       1.535396       2.169953       7.559544      -4.153219      13.931474          -0.001297
          351              C      13.096673       4.350663      11.841439       0.626485      23.242207 0.20634439E+03  0.40871099E+04                                 7.561243                            5.119269      -0.012099       2.072901                    0.999503      21.215859      58.781296       0.649274       0.476271      -1.013816       0.006286       0.030405      -0.052613       0.061091      -0.028906      -0.011801       0.070029      -0.118473      -0.071811      -0.062075      -0.052195       0.114270             10.469631      10.318731       0.257989       0.070894       6.756850      -5.017200      14.333311          -0.003588
          352              C      12.982940       3.666984      13.113052      -0.029350      40.128993 0.41882445E+03  0.96758650E+04                                10.117151                            6.755871       0.018227       2.014237                    0.999323      26.787925      74.333733       0.648763       0.408660      -1.077973      -0.007713      -0.024302       0.048158       0.054491       0.002726       0.008484       0.009769      -0.005983      -0.030619      -0.016951       0.001663       0.015288             14.569275      12.894793      -0.957202      -1.279174       9.903366      -8.290319      20.909664           0.007435
          353              C      14.138100       3.078247      13.613451      -0.097336      36.284268 0.42607227E+03  0.10004093E+05                                 9.656638                            6.969210      -0.048491       1.956913                    0.999687      29.444519      85.638684       0.610234       0.427479      -1.053285      -0.016772      -0.006470       0.016456       0.024372       0.005907      -0.013452       0.020327       0.000357      -0.031384      -0.030315       0.010477       0.019838             12.654360      12.572753      -1.595291       0.404040       8.919943      -6.575978      16.470383           0.003189
          354              C      14.107227       2.413165      14.833326      -0.174209      38.331006 0.44698613E+03  0.10599344E+05                                 9.904468                            7.055915       0.092428       1.989026                    0.999726      30.299192      87.955324       0.618411       0.417680      -1.061637      -0.004560       0.009056      -0.028898       0.030625      -0.021870       0.012043      -0.010752       0.017736      -0.033603      -0.019547      -0.015228       0.034776             13.010561      13.199177      -0.067772      -2.361344       8.710556      -6.524900      17.121950           0.001349
          355              C      12.919569       2.336820      15.553610       0.119119      40.386054 0.40392041E+03  0.92674093E+04                                10.334578                            6.712141      -0.143219       1.964986                    0.999247      26.157496      72.847066       0.638243       0.418271      -1.069413      -0.003866      -0.006539       0.008792       0.011619      -0.007061      -0.009464      -0.033354       0.005829       0.081210      -0.038654      -0.006929       0.045584             15.391570      12.442667      -0.467818      -1.715952      11.045103      -9.826994      22.686939           0.003322
          356              C      11.764409       2.925067      15.052402      -0.146818      36.756295 0.43594202E+03  0.10286423E+05                                 9.703073                            7.014443       0.042364       1.987341                    0.999311      29.714263      86.411906       0.613312       0.423242      -1.056751       0.003239       0.008266      -0.018452       0.020477       0.004267      -0.024820      -0.001774       0.016013       0.021766      -0.019517      -0.011579       0.031096             12.715806      12.103775      -1.607086       0.444823       9.398582      -7.096716      16.645060           0.002786
          357              C      11.795282       3.590149      13.832527      -0.097799      37.244990 0.44172719E+03  0.10478286E+05                                 9.870614                            7.128521      -0.105208       1.941484                    0.999326      29.638877      86.988018       0.598541       0.431396      -1.049619       0.017454      -0.012749       0.012218       0.024828      -0.008882       0.006602       0.006419      -0.004017      -0.060004      -0.023468       0.004338       0.019130             12.976133      13.056803      -0.778515      -1.671114       9.047218      -6.502436      16.824378           0.000869
          358              C      12.942310       1.605180      16.874535      -0.157345      46.316864 0.44695224E+03  0.10588869E+05                                11.298347                            7.041250       0.108144       1.994495                    0.999711      30.124954      87.154746       0.621510       0.415977      -1.063672      -0.008411       0.005331      -0.031717       0.033243      -0.021964       0.015105      -0.002111       0.002585      -0.085258      -0.033647      -0.004933       0.038580             17.560173      11.155088       1.683458      -4.916356      12.665721     -12.320897      28.859710           0.004104
          359              C      11.998357       1.458362      17.767009      -0.133277      44.320633 0.44599145E+03  0.10611115E+05                                11.119474                            7.151109      -0.100728       1.937168                    0.999309      30.184020      88.891005       0.598715       0.429983      -1.049863      -0.002919      -0.023179       0.028134       0.036569      -0.013648       0.023695      -0.003750      -0.039021      -0.023404      -0.036828       0.005343       0.031485             16.572613      11.642765       1.096888      -4.472226      11.945536     -10.989889      26.129538           0.003681
          360              C      12.168946       0.743851      19.052364       0.053031      41.029952 0.43075199E+03  0.10077359E+05                                10.456056                            6.955622      -0.213261       1.934750                    0.999178      27.240899      77.460551       0.621600       0.421188      -1.063939       0.026358      -0.015691      -0.042364       0.052303      -0.007260       0.012176      -0.027723      -0.003787       0.035271      -0.025105      -0.012026       0.037131             14.938469      10.968747      -2.583314      -2.289773      12.852160      -8.450485      20.994501           0.004720
          361              C      21.181165      24.141583      19.144522      -0.265023      39.489655 0.51566317E+03  0.12721876E+05                                10.231038                            7.692541      -0.211368       1.885418                    0.999206      32.396430      97.145511       0.576921       0.430333      -1.049672      -0.009961       0.015573      -0.024289       0.030523      -0.002574      -0.004107       0.016408       0.021034       0.027674      -0.023392       0.004164       0.019228             13.029831      10.920747      -4.338346       0.187665      13.444230      -6.723795      14.724516          -0.000363
          362              C      11.288356       1.042378      20.086307       0.168356      35.739308 0.42986062E+03  0.10051087E+05                                 9.579376                            7.034453      -0.057762       1.979322                    0.999667      26.859917      76.351375       0.606815       0.431682      -1.057435      -0.056416       0.046067       0.009822       0.073494      -0.048334      -0.000310      -0.008478      -0.001642      -0.012956      -0.047078      -0.004040       0.051118             12.090980      11.551956      -3.037729      -3.041467      10.203617      -4.309451      14.517367           0.003173
          363              C      12.398087      14.554455       1.196432      -0.269141      24.358560 0.38666534E+03  0.88224135E+04                                 7.236990                            6.496885       0.278322       2.066937                    0.998588      29.567002      83.565704       0.655764       0.409361      -1.069432      -0.027455      -0.081664       0.070169       0.111115       0.028023      -0.014606      -0.074034      -0.080476       0.032954      -0.059011      -0.045177       0.104188              7.595320       8.543433       1.545027      -0.050781       8.176960      -0.110227       6.065566          -0.000038
          364              C       9.480062       2.197337      21.155820      -0.267041      24.540256 0.38792750E+03  0.88753563E+04                                 7.318749                            6.537950       0.176806       2.033379                    0.998304      29.802143      84.872791       0.647898       0.413203      -1.064902       0.056412       0.005147      -0.087269       0.104042      -0.008732      -0.070854      -0.003535       0.041804       0.190056      -0.062448      -0.043817       0.106265              7.675645       9.352589      -1.041414      -0.580929       7.594698       0.060413       6.079647           0.000020
          365              C       7.298156       9.836737       0.080840      -0.257913      24.284721 0.38012966E+03  0.86124272E+04                                 7.198184                            6.417107       0.365204       2.104354                    0.998841      28.889282      80.627683       0.665479       0.406236      -1.074466       0.036784       0.080983      -0.063164       0.109092       0.055416      -0.030777      -0.087830      -0.088295      -0.001109      -0.076586      -0.058051       0.134637              7.683266       9.155858       1.748660      -0.011602       7.997903      -0.244560       5.896038          -0.000087
          366              C      17.135687       5.158160       8.539126       0.598133      23.704750 0.23561222E+03  0.48161658E+04                                 7.646009                            5.467048      -0.005965       2.065382                    0.999500      21.962133      61.480423       0.629888       0.475707      -1.015803      -0.006990       0.039102       0.054675       0.067581      -0.037514       0.051270      -0.063131      -0.000208       0.044670      -0.061124      -0.042825       0.103949             10.044944      10.290316       0.666702      -2.471778       8.782430       4.370426      11.062085          -0.004355
          367              C      17.454131       4.227831       7.440511      -0.013277      37.188154 0.42041728E+03  0.97234057E+04                                 9.649508                            6.792945       0.063582       2.030297                    0.999297      26.705337      74.183429       0.643430       0.411592      -1.075880       0.010157      -0.035017      -0.029863       0.047129      -0.004847       0.009268      -0.020828       0.015214       0.000951      -0.025096       0.001198       0.023897             13.106016      11.711251       0.376756      -3.200727      11.911289       7.687746      15.695508           0.005060
          368              C      18.643414       4.435823       6.750137      -0.089042      34.679700 0.42518708E+03  0.99557270E+04                                 9.340254                            6.933220       0.104018       2.012712                    0.999693      28.837519      83.144865       0.617010       0.423956      -1.057840      -0.003566      -0.021833      -0.003113       0.022341       0.003427       0.019463      -0.009997       0.003827      -0.030195      -0.026374       0.006228       0.020147             12.084448      11.785972       0.173528      -3.394090      10.348757       6.148501      14.118614           0.001471
          369              C       2.696986       3.661609       5.635354      -0.156527      36.503278 0.43370708E+03  0.10206375E+05                                 9.612014                            6.958936       0.129814       2.009133                    0.999624      29.763497      86.048635       0.621599       0.418717      -1.061066      -0.003207       0.010432       0.029531       0.031483       0.004913      -0.009939      -0.006676       0.042822      -0.021465      -0.021043      -0.007705       0.028748             12.645594      11.490812       1.442643      -1.139326      11.877325       7.512725      14.568644           0.002236
          370              C      18.056901       2.679404       5.211753       0.121859      39.138124 0.38795879E+03  0.88167752E+04                                10.114437                            6.581429      -0.082403       1.988070                    0.999339      25.845213      71.764240       0.643718       0.418684      -1.068560       0.000741      -0.005458      -0.004946       0.007402       0.001673      -0.012678       0.035506      -0.001216       0.043728      -0.036050      -0.006657       0.042707             15.103354      11.274827       0.479190      -2.871166      13.377074      10.428717      20.658162           0.000519
          371              C      16.867619       2.471413       5.901318      -0.148883      34.148055 0.42495614E+03  0.99474165E+04                                 9.187204                            6.890288       0.142036       2.019573                    0.999573      29.409454      84.738326       0.624565       0.418950      -1.061152      -0.003327       0.012025       0.014502       0.019130       0.020119       0.008717       0.013704      -0.020952      -0.020399      -0.019301      -0.013449       0.032750             11.627175      11.030803      -0.296740      -3.653691       9.560349       6.023208      14.290374           0.002494
          372              C      16.567046       3.245137       7.016101      -0.090904      33.837263 0.41921847E+03  0.98021671E+04                                 9.207204                            6.911447      -0.056161       1.959740                    0.999491      29.160781      84.603488       0.613050       0.427296      -1.053524       0.017425       0.002576      -0.012780       0.021762       0.001606      -0.004956      -0.021516       0.010882      -0.008296      -0.025106       0.005294       0.019812             11.562990      10.847242       0.849978      -2.033566      10.316243       6.148637      13.525485           0.000165
          373              C       2.105600       1.986919       3.963584      -0.128412      48.991379 0.42238148E+03  0.98760393E+04                                11.726573                            6.867933       0.094853       1.998640                    0.999729      29.461521      84.950184       0.625532       0.418773      -1.060845      -0.024145      -0.002935       0.021262       0.032306       0.003261      -0.026731      -0.029830       0.034643      -0.055421      -0.048439       0.003940       0.044499             19.354649       9.653460       0.768843      -0.393172      18.594616      16.895047      29.815871           0.004840
          374              C       1.515836       1.130487       3.168927      -0.141785      46.875951 0.42796316E+03  0.10076263E+05                                11.460145                            6.968013      -0.028816       1.962661                    0.999334      29.928993      87.639883       0.611463       0.425444      -1.052800       0.025055      -0.009595      -0.023840       0.035891      -0.002955      -0.029944      -0.019526       0.023790       0.000521      -0.036785      -0.001938       0.038723             18.197110       9.951804       0.883698      -0.806526      16.943030      14.986488      27.696497           0.001284
          375              C       1.978879       0.557902       1.923183       0.072338      40.982351 0.41076389E+03  0.94998862E+04                                10.427224                            6.784160      -0.211660       1.935286                    0.999158      26.946850      76.280065       0.630302       0.420176      -1.064173       0.027394       0.037554       0.022134       0.051484      -0.002799      -0.016669       0.005127       0.020366       0.050873      -0.019400      -0.008983       0.028383             15.427252      10.827042       1.342894      -3.185428      13.953500       9.892294      21.501214           0.004834
          376              C       9.436262      23.940953       1.369429       0.163422      35.320518 0.42873764E+03  0.10017396E+05                                 9.500730                            7.024272      -0.070452       1.975565                    0.999718      26.858307      76.296611       0.607436       0.431561      -1.057602      -0.057864      -0.043410       0.019931       0.075033       0.032440      -0.027123       0.002687       0.026263      -0.009836      -0.042377      -0.003890       0.046266             12.250051      10.553262       3.291554      -1.234857      12.281515       5.991565      13.915378           0.003117
          377              C       9.835942      23.434436       0.138236      -0.267758      39.741821 0.52908197E+03  0.13143067E+05                                10.283544                            7.809928      -0.275236       1.865154                    0.999058      32.580279      98.180770       0.570335       0.432317      -1.047984       0.006270       0.002640      -0.031895       0.032613       0.007195       0.015019       0.005705      -0.020236      -0.008518      -0.021194       0.001574       0.019620             12.734979      12.911742       1.520598      -4.837345       9.782513       4.268755      15.510680          -0.000361
          378              C      19.025126      24.014319      39.881591       0.046350      40.679553 0.42860924E+03  0.10034085E+05                                10.453405                            6.980964      -0.229180       1.936224                    0.999263      27.179034      77.800014       0.613606       0.426384      -1.058638      -0.028918      -0.035815      -0.028173       0.053970      -0.000097      -0.022773       0.000077       0.002904       0.030615      -0.020526      -0.006555       0.027081             15.129266      11.705214       1.561652      -3.236447      13.131425       8.795585      20.551160           0.004680
          379              C       3.445989       0.631313       0.015360       0.208224      32.024066 0.37290937E+03  0.84487197E+04                                 8.974450                            6.596918      -0.099621       1.981983                    0.999785      25.835906      73.240099       0.617744       0.437633      -1.049625       0.045661       0.047190      -0.019782       0.068580       0.020225      -0.013241      -0.000424       0.024575      -0.053286      -0.024183      -0.011007       0.035190             11.566621      10.255891       2.696127      -1.722942      11.138361       5.359507      13.305609           0.003336
          380              C       3.046309       1.137830       1.246552      -0.323378      42.354277 0.54766520E+03  0.13683830E+05                                10.594049                            7.861217      -0.134278       1.896044                    0.999684      33.149363      99.263777       0.579319       0.423151      -1.056600      -0.020030       0.005055       0.033412       0.039283       0.021121       0.002502       0.012654      -0.029324       0.025466      -0.030327       0.001317       0.029009             13.348267      12.933120       1.358200      -5.064505      10.178972       5.092799      16.932710          -0.000852
          381              C      19.411809      23.573870      38.554198      -0.128780      45.776270 0.43513265E+03  0.10303382E+05                                11.431069                            7.102938      -0.131432       1.933479                    0.998889      29.972896      88.456697       0.594925       0.434796      -1.045500      -0.020358       0.002271       0.029027       0.035527      -0.007365      -0.019440      -0.026322       0.024819       0.014232      -0.039329       0.008010       0.031318             18.205834       9.104749       0.562939      -1.454046      17.442344      14.892317      28.070408           0.003080
          382              C      18.976391      22.570621      37.838765      -0.121110      45.348970 0.40300151E+03  0.93197210E+04                                11.167479                            6.702708       0.181457       2.034397                    0.999811      28.979323      83.299958       0.633555       0.418047      -1.060529       0.009509       0.006380      -0.019359       0.022492      -0.001227      -0.010586      -0.032590       0.031718      -0.039142      -0.044927       0.016058       0.028869             18.216583       8.442143       0.366211      -1.560656      17.174066      15.181988      29.033542           0.005091
          383              C      19.320831      22.095425      36.542092       0.127434      38.263449 0.38019917E+03  0.86061412E+04                                10.018722                            6.536999      -0.115719       1.980031                    0.999158      25.693616      71.451999       0.641995       0.421480      -1.065638       0.002879       0.007398       0.001521       0.008083       0.005826      -0.009438       0.021353      -0.004104       0.072498      -0.027246      -0.007927       0.035173             15.062972       9.079010       0.965672      -2.911373      12.993958       9.923551      23.115947           0.001719
          384              C      20.276157      22.710099      35.739351      -0.153024      33.846452 0.42107645E+03  0.98103051E+04                                 9.081809                            6.826471       0.230917       2.047122                    0.999743      29.160869      83.165853       0.633464       0.415014      -1.066231       0.000245      -0.008883      -0.013771       0.016389       0.016854       0.006505       0.021349      -0.017591      -0.025166      -0.022538      -0.011781       0.034320             11.412333       8.955271       0.786009      -3.350609       8.823377       5.093195      16.458351           0.002780
          385              C      20.537738      22.213859      34.468546      -0.095405      33.979479 0.41437852E+03  0.96514818E+04                                 9.177257                            6.837546      -0.010503       1.971232                    0.999614      29.158536      84.164107       0.621548       0.423092      -1.057164      -0.013693      -0.012624       0.013906       0.023243       0.005412      -0.003299      -0.016227       0.013180      -0.041345      -0.024430       0.005755       0.018675             11.513230       9.090929       1.690713      -1.977110       9.896661       5.421281      15.552100           0.000033
          386              C      19.847241      21.102945      33.999675      -0.012948      37.958104 0.43470105E+03  0.10134513E+05                                 9.787395                            6.911568       0.098391       2.039506                    0.999219      26.900302      74.938111       0.637529       0.412092      -1.075933       0.001746       0.024180       0.044228       0.050436      -0.014982       0.003335      -0.013490       0.035960      -0.063582      -0.029922      -0.005195       0.035116             13.491515       9.747452       1.949915      -2.426309      11.258716       7.101324      19.468377           0.005881
          387              C      18.891915      20.488270      34.801607      -0.105319      34.264941 0.43957377E+03  0.10394258E+05                                 9.300770                            7.077307      -0.018443       1.966222                    0.999637      29.474531      85.822527       0.606190       0.427303      -1.054170      -0.000957       0.020794       0.008346       0.022427      -0.003187       0.011698      -0.006030      -0.013041      -0.081109      -0.031127       0.008677       0.022451             11.887517       9.243232       1.422429      -2.670612       9.999764       5.227072      16.419553           0.000513
          388              C      18.630335      20.984510      36.073220      -0.155712      35.377478 0.43220496E+03  0.10152112E+05                                 9.393988                            6.925699       0.136215       2.009428                    0.999773      29.689811      85.477779       0.626572       0.416168      -1.063743      -0.000466      -0.004578      -0.031745       0.032076       0.016446      -0.015088      -0.010933       0.012251      -0.013229      -0.015460      -0.014417       0.029878             12.450262       8.347587       1.963225      -0.806787      12.022851       7.370719      16.980348           0.001913
          389              C      20.011340      20.505401      32.627012       0.610831      24.814867 0.24525917E+03  0.50559799E+04                                 7.868768                            5.571664      -0.039412       2.048732                    0.999348      22.117116      61.859527       0.625965       0.474653      -1.017960       0.007908      -0.029434      -0.067757       0.074296      -0.060292       0.031049      -0.054008      -0.050565      -0.084128      -0.058412      -0.049445       0.107857             10.541144      10.131564       1.535192      -2.170740       7.559537       4.153126      13.932332          -0.001298
          390              C      15.335511       7.884058      11.841439       0.626762      23.205540 0.20599123E+03  0.40783489E+04                                 7.553499                            5.114989      -0.014860       2.072579                    0.999522      21.197401      58.716550       0.649529       0.476291      -1.013811      -0.005448      -0.030009      -0.051640       0.059974      -0.028013       0.011544      -0.070537      -0.119451      -0.071443      -0.062206      -0.052466       0.114672             10.457158      10.308425       0.256946      -0.073058       6.749486       5.009760      14.313565          -0.003593
          391              C      15.449236       8.567735      13.113052      -0.030635      40.174373 0.41939473E+03  0.96919331E+04                                10.122781                            6.759379       0.019867       2.014526                    0.999316      26.806679      74.386770       0.648779       0.408528      -1.078105       0.006817       0.024519       0.047407       0.053806       0.004204      -0.008669      -0.009704      -0.006288      -0.029768      -0.016534       0.000162       0.016372             14.577679      12.904534      -0.958410       1.279105       9.908507       8.294975      20.919996           0.007438
          392              C      14.294073       9.156470      13.613451      -0.095783      36.212468 0.42502801E+03  0.99733339E+04                                 9.642051                            6.958671      -0.046190       1.957801                    0.999677      29.418330      85.532396       0.610966       0.427235      -1.053448       0.016821       0.007027       0.016527       0.024606       0.006211       0.014437      -0.020426       0.000220      -0.031108      -0.031051       0.010860       0.020192             12.633473      12.557962      -1.591219      -0.398258       8.903300       6.561702      16.439158           0.003181
          393              C      14.324939       9.821550      14.833326      -0.173058      38.245483 0.44580707E+03  0.10563758E+05                                 9.885622                            7.042547       0.097279       1.990815                    0.999736      30.268204      87.816052       0.619570       0.417200      -1.062007       0.004583      -0.008503      -0.028212       0.029820      -0.022201      -0.011275       0.011639       0.018366      -0.035230      -0.020907      -0.014354       0.035261             12.983431      13.180198      -0.073169       2.350227       8.691682       6.507477      17.078411           0.001348
          394              C      15.512593       9.897894      15.553610       0.119119      40.353112 0.40358632E+03  0.92579237E+04                                10.330192                            6.710104      -0.144944       1.964759                    0.999303      26.144642      72.806551       0.638228       0.418363      -1.069343       0.005208       0.006409       0.009181       0.012349      -0.007061       0.009061       0.034145       0.003616       0.082591      -0.038619      -0.008095       0.046714             15.383472      12.440848      -0.466248       1.718643      11.037781       9.818698      22.671788           0.003317
          395              C      16.667756       9.309648      15.052402      -0.148450      36.899932 0.43796668E+03  0.10347278E+05                                 9.734266                            7.036401       0.036853       1.984850                    0.999339      29.773981      86.670543       0.611547       0.423927      -1.056211      -0.002428      -0.007547      -0.018441       0.020073       0.004084       0.024188       0.001923       0.015940       0.020298      -0.018903      -0.011413       0.030316             12.760337      12.137871      -1.615095      -0.454150       9.434232       7.128012      16.708908           0.002788
          396              C      16.636890       8.644568      13.832527      -0.097508      37.214146 0.44131955E+03  0.10465366E+05                                 9.861651                            7.122592      -0.106079       1.941360                    0.999326      29.625352      86.912227       0.599171       0.431076      -1.049897      -0.018809       0.013136       0.013633       0.026687      -0.007634      -0.006128      -0.005888      -0.005551      -0.057406      -0.022164       0.004422       0.017743             12.963232      13.044956      -0.778100       1.668440       9.038697       6.494670      16.806044           0.000864
          397              C      15.489843      10.629530      16.874535      -0.154810      46.205221 0.44573826E+03  0.10552794E+05                                11.284385                            7.034016       0.107663       1.994807                    0.999712      30.079822      86.990346       0.621528       0.416254      -1.063509       0.007198      -0.004912      -0.030872       0.032078      -0.022635      -0.014521       0.002752       0.003401      -0.086501      -0.033501      -0.005953       0.039454             17.536351      11.142219       1.682042       4.912050      12.648002      12.301714      28.818831           0.004103
          398              C      16.433791      10.776346      17.767009      -0.134246      44.349844 0.44632863E+03  0.10620981E+05                                11.123971                            7.153516      -0.099051       1.937593                    0.999240      30.193904      88.923397       0.598660       0.429948      -1.049901       0.003530       0.023775       0.029147       0.037779      -0.014427      -0.024014       0.003557      -0.039347      -0.026620      -0.037514       0.005041       0.032473             16.580804      11.645334       1.097749       4.474137      11.952069      10.997133      26.145008           0.003678
          399              C      16.263194      11.490854      19.052364       0.051298      41.080464 0.43136690E+03  0.10095576E+05                                10.464636                            6.960651      -0.212511       1.934880                    0.999121      27.263502      77.545368       0.621352       0.421196      -1.063909      -0.027188       0.014964      -0.043107       0.053117      -0.007021      -0.013064       0.027893      -0.005379       0.034275      -0.025072      -0.012596       0.037669             14.951215      10.977895      -2.586285       2.291176      12.863133       8.458481      21.012617           0.004719
          400              C      15.374483      12.562618      19.144522      -0.267871      39.553847 0.51678342E+03  0.12755391E+05                                10.236925                            7.696961      -0.205359       1.886574                    0.999216      32.432641      97.250578       0.577244       0.429894      -1.050026       0.011336      -0.016386      -0.023178       0.030565      -0.001760       0.002549      -0.015420       0.020567       0.028258      -0.022461       0.004806       0.017655             13.037315      10.927539      -4.342662      -0.189927      13.452704       6.728481      14.731702          -0.000363
          401              C      17.143778      11.192325      20.086307       0.171615      35.662770 0.42875814E+03  0.10019763E+05                                 9.570597                            7.028778      -0.055541       1.980141                    0.999683      26.822193      76.245160       0.606572       0.432094      -1.057089       0.055693      -0.046135       0.008822       0.072856      -0.049458       0.000436       0.007728      -0.001985      -0.014252      -0.047857      -0.004466       0.052322             12.078793      11.541189      -3.035967       3.037314      10.193966       4.303714      14.501225           0.003166
          402              C       7.910669      22.149786       1.196432      -0.268114      24.309878 0.38553986E+03  0.87899067E+04                                 7.223287                            6.483337       0.280560       2.068126                    0.998554      29.535235      83.430539       0.657101       0.408845      -1.069820       0.026746       0.081012       0.069990       0.110349       0.028424       0.014036       0.073915      -0.079435       0.031860      -0.059478      -0.044269       0.103747              7.580748       8.526793       1.537872       0.050752       8.158967       0.107118       6.056485          -0.000039
          403              C      18.952066      10.037364      21.155820      -0.264510      24.462367 0.38611718E+03  0.88232191E+04                                 7.297648                            6.516601       0.188844       2.037222                    0.998386      29.753405      84.670199       0.649896       0.412434      -1.065446      -0.056882      -0.004663      -0.087290       0.104292      -0.008099       0.072033       0.003749       0.042191       0.190365      -0.062619      -0.044799       0.107418              7.653944       9.322820      -1.034318       0.573751       7.576803      -0.059720       6.062208           0.000021
          404              C       4.887098       2.398011       0.080840      -0.263291      24.406705 0.38284456E+03  0.86889299E+04                                 7.221520                            6.439505       0.367913       2.103624                    0.998884      28.982921      80.945086       0.664429       0.406176      -1.074562      -0.038751      -0.081677      -0.061826       0.109522       0.053988       0.031258       0.088834      -0.087799      -0.002641      -0.075814      -0.059047       0.134861              7.708771       9.187055       1.760459       0.012714       8.027206       0.249214       5.912054          -0.000088
          405              C      23.481709      17.392886      28.749119       0.599566      23.682766 0.23533397E+03  0.48090666E+04                                 7.642708                            5.464629       0.000134       2.067491                    0.999545      21.944986      61.423801       0.629886       0.475848      -1.015725       0.007458       0.037964       0.053246       0.065818       0.037290      -0.051451      -0.062113      -0.000295       0.047171      -0.060037      -0.043315       0.103352             10.040916      10.285240      -0.666270       2.470723       8.779599       4.369227      11.057908          -0.004375
          406              C      23.163271      16.462557      27.650503      -0.012577      37.156084 0.41996432E+03  0.97105945E+04                                 9.644768                            6.789595       0.061781       2.030162                    0.999289      26.692407      74.145632       0.643526       0.411630      -1.075824      -0.009422      -0.037204      -0.031538       0.049675       0.003417      -0.010387      -0.021993       0.016368      -0.001724      -0.027039       0.002468       0.024572             13.099094      11.705747      -0.377229       3.197875      11.905468       7.683064      15.686066           0.005052
          407              C      21.973993      16.670548      26.960130      -0.090141      34.754668 0.42631722E+03  0.99896795E+04                                 9.358219                            6.946388       0.099837       2.011070                    0.999693      28.869507      83.291843       0.615844       0.424440      -1.057447       0.003746      -0.021844      -0.002501       0.022304      -0.003242      -0.018283      -0.009901       0.003031      -0.031374      -0.025562       0.006693       0.018870             12.109207      11.812286      -0.168669       3.406969      10.366092       6.161105      14.149244           0.001474
          408              C      21.673426      15.896335      25.845347      -0.153744      36.384050 0.43199802E+03  0.10156038E+05                                 9.590564                            6.944377       0.128358       2.009487                    0.999642      29.708654      85.844896       0.622368       0.418616      -1.061139       0.003078       0.010625       0.028647       0.030709      -0.004716       0.010848      -0.005679       0.045346      -0.021592      -0.021356      -0.008894       0.030249             12.613983      11.470530      -1.437878       1.142678      11.843115       7.486689      14.528304           0.002234
          409              C      22.560514      14.914130      25.421745       0.121541      39.136437 0.38797619E+03  0.88170231E+04                                10.114187                            6.581795      -0.084098       1.987641                    0.999338      25.841491      71.746757       0.643686       0.418712      -1.068572      -0.000186      -0.006721      -0.004577       0.008134      -0.001221       0.012926       0.035991      -0.001878       0.046967      -0.036178      -0.007737       0.043915             15.102057      11.277197      -0.478829       2.873944      13.374012      10.425555      20.654962           0.000519
          410              C      23.749792      14.706138      26.111310      -0.147471      34.107758 0.42428725E+03  0.99275825E+04                                 9.176648                            6.881771       0.146342       2.021002                    0.999586      29.396106      84.674640       0.625390       0.418573      -1.061419       0.004233       0.011819       0.014247       0.018989      -0.021113      -0.008802       0.013144      -0.021411      -0.021210      -0.020186      -0.013198       0.033384             11.612603      11.017469       0.291137       3.643984       9.551302       6.015197      14.269037           0.002491
          411              C      24.050358      15.479862      27.226093      -0.093519      33.962238 0.42111465E+03  0.98583034E+04                                 9.231991                            6.929104      -0.063488       1.956688                    0.999517      29.223697      84.856059       0.611955       0.427548      -1.053296      -0.016306       0.000621      -0.013100       0.020926      -0.001456       0.005411      -0.022650       0.010364      -0.007494      -0.026108       0.005008       0.021100             11.596455      10.873037      -0.852780       2.034974      10.349311       6.172607      13.567018           0.000169
          412              C      22.264822      14.221644      24.173576      -0.127599      48.955728 0.42220091E+03  0.98707159E+04                                11.717956                            6.864716       0.093285       1.998073                    0.999711      29.460922      84.942420       0.625921       0.418560      -1.060985       0.023300      -0.002164       0.020347       0.031009      -0.003411       0.026504      -0.030235       0.036641      -0.054335      -0.048775       0.003756       0.045019             19.335697       9.649105      -0.768377       0.394809      18.574805      16.874410      29.783182           0.004839
          413              C      22.854590      13.365213      23.378919      -0.142970      46.898258 0.42824352E+03  0.10084163E+05                                11.461997                            6.969395      -0.034183       1.960849                    0.999323      29.937339      87.660003       0.611542       0.425335      -1.052905      -0.026998      -0.010027      -0.024092       0.037548       0.003624       0.029593      -0.019786       0.024257       0.001018      -0.037140      -0.001256       0.038395             18.199100       9.952720      -0.885069       0.804630      16.946439      14.988831      27.698141           0.001282
          414              C      22.391554      12.792628      22.133175       0.071158      41.005040 0.41103823E+03  0.95077486E+04                                10.429983                            6.785966      -0.210916       1.935622                    0.999126      26.958457      76.317194       0.630287       0.420119      -1.064217      -0.027026       0.037649       0.022401       0.051474       0.004085       0.016746       0.006338       0.021398       0.053151      -0.020717      -0.008753       0.029471             15.430889      10.828773      -1.342979       3.185929      13.957479       9.895561      21.506413           0.004836
          415              C      23.057682      11.706183      21.579422       0.165118      35.293229 0.42829810E+03  0.10005217E+05                                 9.499574                            7.023294      -0.073835       1.974797                    0.999708      26.840680      76.255596       0.607098       0.431884      -1.057335       0.058312      -0.042984       0.021056       0.075441      -0.033571       0.027407       0.002071       0.027778      -0.008085      -0.043249      -0.004413       0.047662             12.248368      10.552144      -3.290776       1.235534      12.279246       5.990218      13.913713           0.003118
          416              C      22.658009      11.199666      20.348229      -0.268210      39.722414 0.52880833E+03  0.13134023E+05                                10.278427                            7.806194      -0.267133       1.867504                    0.998994      32.567000      98.119009       0.570683       0.432127      -1.048143      -0.007646       0.004001      -0.031974       0.033118      -0.007395      -0.014125       0.005356      -0.020211      -0.005670      -0.020339       0.001369       0.018970             12.728850      12.903779      -1.518265       4.835626       9.776992       4.267229      15.505777          -0.000361
          417              C      21.592208      11.779593      19.671598       0.045925      40.653559 0.42822210E+03  0.10022901E+05                                10.450113                            6.978419      -0.232188       1.935543                    0.999249      27.167162      77.761469       0.613628       0.426458      -1.058576       0.027736      -0.035310      -0.028076       0.052956      -0.000434       0.022142      -0.000320       0.002566       0.032639      -0.020025      -0.006728       0.026753             15.125096      11.700257      -1.561802       3.232919      13.129152       8.794459      20.545877           0.004673
          418              C      20.924455      12.866038      20.225352       0.208988      32.015065 0.37273421E+03  0.84438910E+04                                 8.973751                            6.596018      -0.104796       1.980585                    0.999787      25.829718      73.222553       0.617685       0.437719      -1.049556      -0.045161       0.046942      -0.021181       0.068496      -0.020161       0.014486      -0.000303       0.026125      -0.050220      -0.024596      -0.011015       0.035611             11.566519      10.253858      -2.695244       1.723010      11.138713       5.360392      13.306985           0.003339
          419              C      21.324128      13.372556      21.456545      -0.325490      42.384845 0.54814469E+03  0.13697237E+05                                10.593766                            7.861174      -0.129080       1.897609                    0.999720      33.169095      99.290843       0.579772       0.422776      -1.056955       0.021559       0.002994       0.033050       0.039573      -0.018516      -0.001639       0.011658      -0.026300       0.024808      -0.027306       0.001551       0.025754             13.347941      12.931189      -1.356476       5.066353      10.178260       5.092882      16.934376          -0.000854
          420              C      21.205534      11.339144      18.344206      -0.131025      45.946032 0.43675411E+03  0.10351832E+05                                11.462686                            7.119223      -0.132761       1.932310                    0.998867      30.021840      88.656394       0.593836       0.435170      -1.045231       0.020955       0.002452       0.029799       0.036512       0.007939       0.019163      -0.026530       0.025477       0.016220      -0.039819       0.008547       0.031272             18.265195       9.125874      -0.558551       1.458277      17.496725      14.950541      28.172987           0.003077
          421              C      21.640955      10.335895      17.628772      -0.119743      45.340744 0.40278168E+03  0.93140109E+04                                11.169768                            6.703055       0.177661       2.033570                    0.999812      28.968755      83.285594       0.633187       0.418319      -1.060283      -0.011103       0.006739      -0.018205       0.022363       0.000531       0.010757      -0.031570       0.031141      -0.045247      -0.044372       0.015181       0.029191             18.222668       8.443712      -0.362581       1.564742      17.174670      15.186825      29.049622           0.005084
          422              C      21.296522       9.860699      16.332099       0.127619      38.256375 0.38003962E+03  0.86017511E+04                                10.018513                            6.535861      -0.116372       1.980026                    0.999166      25.688442      71.437744       0.642008       0.421510      -1.065603      -0.001666       0.007280       0.001226       0.007568      -0.005507       0.009923       0.022360      -0.004551       0.069100      -0.027484      -0.007830       0.035313             15.065168       9.079659      -0.965047       2.912306      12.994307       9.925397      23.121537           0.001717
          423              C      20.341201      10.475374      15.529358      -0.153905      33.882264 0.42159962E+03  0.98254770E+04                                 9.086676                            6.829126       0.233835       2.047541                    0.999749      29.180795      83.233475       0.633565       0.414822      -1.066362       0.000675      -0.009320      -0.012837       0.015878      -0.017276      -0.006307       0.020590      -0.015964      -0.024125      -0.022199      -0.011369       0.033567             11.420333       8.961131      -0.786517       3.353496       8.828638       5.097651      16.471230           0.002776
          424              C      20.079628       9.979134      14.258554      -0.095474      33.922460 0.41348545E+03  0.96248064E+04                                 9.163362                            6.826809      -0.005891       1.972845                    0.999564      29.134583      84.049881       0.622541       0.422675      -1.057499       0.012600      -0.011666       0.015291       0.022993      -0.004115       0.003908      -0.017301       0.012837      -0.039374      -0.025041       0.006897       0.018145             11.495530       9.078516      -1.689643       1.975914       9.880555       5.409459      15.527520           0.000033
          425              C      20.770127       8.868219      13.789682      -0.012256      37.977029 0.43496000E+03  0.10141733E+05                                 9.789263                            6.912755       0.106810       2.041829                    0.999231      26.907602      74.954933       0.637616       0.411988      -1.076036      -0.001451       0.024978       0.044246       0.050830       0.014443      -0.002796      -0.014414       0.034937      -0.065054      -0.030902      -0.003674       0.034576             13.494783       9.749146      -1.950978       2.426125      11.262436       7.104069      19.472768           0.005877
          426              C      21.725448       8.253545      14.591615      -0.103899      34.211677 0.43872355E+03  0.10369045E+05                                 9.291362                            7.070508      -0.024969       1.964526                    0.999620      29.445632      85.714876       0.606480       0.427309      -1.054175       0.001690       0.021341       0.009753       0.023525       0.003287      -0.011647      -0.004588      -0.013113      -0.080094      -0.030581       0.008680       0.021901             11.874894       9.233870      -1.422772       2.664964       9.991880       5.221520      16.398933           0.000512
          427              C      21.987021       8.749785      15.863227      -0.156256      35.407564 0.43260062E+03  0.10163911E+05                                 9.403102                            6.932194       0.130000       2.007538                    0.999735      29.696742      85.513226       0.625816       0.416568      -1.063469       0.001666      -0.005626      -0.030301       0.030864      -0.016033       0.014959      -0.011521       0.012937      -0.011144      -0.016052      -0.013710       0.029762             12.465049       8.354110      -1.964791       0.803253      12.039089       7.385113      17.001946           0.001912
          428              C      20.606036       8.270676      12.417019       0.609832      24.856046 0.24575294E+03  0.50685859E+04                                 7.875225                            5.575976      -0.032377       2.050354                    0.999266      22.142264      61.939867       0.625956       0.474432      -1.018102      -0.009914      -0.029167      -0.067791       0.074462       0.061260      -0.030223      -0.054400      -0.050484      -0.081377      -0.059021      -0.049242       0.108263             10.550213      10.139281      -1.536248       2.172635       7.566270       4.158031      13.945086          -0.001296
          429              C      25.281868      20.118784      32.051431       0.624520      23.244359 0.20637434E+03  0.40877098E+04                                 7.559997                            5.118532      -0.013906       2.072449                    0.999509      21.220299      58.786987       0.649554       0.476065      -1.013961       0.005601      -0.029214      -0.051676       0.059626       0.027582      -0.012213      -0.070701      -0.119454      -0.074322      -0.062464      -0.052493       0.114957             10.467505      10.317248      -0.257933       0.071327       6.755614       5.015815      14.329653          -0.003575
          430              C      25.168136      20.802460      33.323044      -0.029896      40.176206 0.41936309E+03  0.96914766E+04                                10.124702                            6.760254       0.019093       2.014189                    0.999318      26.805402      74.395749       0.648544       0.408665      -1.077964      -0.006514       0.023833       0.048222       0.054183      -0.003397       0.008368      -0.009653      -0.007077      -0.029964      -0.016545       0.000738       0.015807             14.581409      12.905023       0.957501      -1.280861       9.911153       8.298305      20.928053           0.007446
          431              C      26.323296      21.391196      33.823443      -0.097592      36.301654 0.42633239E+03  0.10011910E+05                                 9.662458                            6.973981      -0.053048       1.955485                    0.999634      29.448062      85.661392       0.609667       0.427804      -1.053066      -0.016032       0.007222       0.016390       0.024038      -0.006018      -0.012704      -0.020419       0.000098      -0.031821      -0.030042       0.010326       0.019716             12.662149      12.575755       1.599596       0.412447       8.927677       6.583204      16.483016           0.003188
          432              C      26.292423      22.056275      35.043319      -0.171652      38.219525 0.44547357E+03  0.10554322E+05                                 9.883122                            7.041990       0.097096       1.991000                    0.999742      30.254742      87.782589       0.619295       0.417446      -1.061806      -0.002396      -0.008265      -0.028025       0.029316       0.023127       0.012987       0.012144       0.018739      -0.034497      -0.021267      -0.015801       0.037068             12.978213      13.174273       0.076265      -2.343014       8.690007       6.504773      17.070359           0.001349
          433              C      25.104765      22.132619      35.763603       0.119954      40.371261 0.40378391E+03  0.92638662E+04                                10.334323                            6.712350      -0.143776       1.964851                    0.999292      26.150752      72.836214       0.638016       0.418438      -1.069263      -0.005615       0.005897       0.007870       0.011325       0.007540      -0.009371       0.033584       0.006092       0.081669      -0.039172      -0.006621       0.045793             15.391492      12.440725       0.469506      -1.712185      11.046309       9.828231      22.687442           0.003321
          434              C      23.949605      21.544373      35.262395      -0.149841      36.933381 0.43843777E+03  0.10360863E+05                                 9.740043                            7.040391       0.036520       1.984606                    0.999299      29.788729      86.714757       0.611366       0.423952      -1.056229       0.002644      -0.008254      -0.018856       0.020753      -0.004639      -0.024664       0.000836       0.016587       0.019785      -0.019833      -0.010985       0.030819             12.769402      12.141121       1.620456       0.463124       9.443545       7.137081      16.723541           0.002789
          435              C      23.980478      20.879294      34.042520      -0.096253      37.126396 0.43996348E+03  0.10425308E+05                                 9.844272                            7.109303      -0.099204       1.943805                    0.999356      29.591627      86.783739       0.600019       0.430793      -1.050057       0.018185       0.013244       0.012893       0.025930       0.008265       0.005615      -0.006638      -0.004723      -0.056104      -0.021960       0.003900       0.018059             12.938761      13.028078       0.785537      -1.653937       9.022521       6.479658      16.765683           0.000865
          436              C      25.127508      22.864256      37.084528      -0.154169      46.127763 0.44499528E+03  0.10530804E+05                                11.268694                            7.025420       0.111647       1.996364                    0.999722      30.062066      86.920655       0.622271       0.415930      -1.063717      -0.007190      -0.004581      -0.031721       0.032846       0.022949       0.015261       0.003747       0.003953      -0.087203      -0.033964      -0.006385       0.040349             17.508045      11.129374      -1.672627      -4.895285      12.628807      12.279182      28.765953           0.004107
          437              C      24.183554      23.011072      37.977001      -0.134810      44.383693 0.44671203E+03  0.10632384E+05                                11.131699                            7.158496      -0.104441       1.935745                    0.999238      30.205213      88.966164       0.598213       0.430177      -1.049761      -0.002610       0.023252       0.028416       0.036809       0.013054       0.022965       0.003383      -0.040027      -0.025962      -0.036422       0.005133       0.031289             16.593112      11.653432      -1.100945      -4.481451      11.959816      11.005438      26.166090           0.003681
          438              C      24.354144      23.725580      39.262357       0.052565      41.044332 0.43096670E+03  0.10083963E+05                                10.459218                            6.958122      -0.210486       1.935715                    0.999127      27.248988      77.497795       0.621365       0.421281      -1.063846       0.027366       0.014226      -0.042672       0.052651       0.006644       0.012819       0.028089      -0.004123       0.036869      -0.025560      -0.012219       0.037779             14.941256      10.972318       2.583848      -2.292011      12.853636       8.450199      20.997814           0.004717
          439              C      17.119346       0.327847      39.354514      -0.265987      39.520352 0.51623999E+03  0.12739007E+05                                10.232600                            7.694156      -0.206551       1.886480                    0.999237      32.415289      97.196685       0.577192       0.430033      -1.049909      -0.012010      -0.015608      -0.023996       0.031043       0.001624      -0.003033      -0.015162       0.021471       0.027809      -0.022588       0.005067       0.017520             13.030866      10.922014       4.339008       0.187847      13.444723       6.723963      14.725862          -0.000363
          440              C      23.473554      23.427051      40.296300       0.169432      35.706676 0.42941913E+03  0.10037831E+05                                 9.572502                            7.029910      -0.054694       1.980276                    0.999658      26.846417      76.293078       0.607153       0.431568      -1.057542      -0.056813      -0.046195       0.008299       0.073692       0.048757      -0.000370       0.008112      -0.003163      -0.014185      -0.047246      -0.004455       0.051701             12.081305      11.543053       3.035322      -3.039048      10.195104       4.304899      14.505759           0.003168
          441              C       8.336275       9.915016      21.406424      -0.268086      24.336158 0.38615759E+03  0.88080296E+04                                 7.234146                            6.494345       0.276905       2.066770                    0.998499      29.545848      83.495608       0.655624       0.409579      -1.069279      -0.024285       0.082417       0.068984       0.110186      -0.029677      -0.015552       0.073189      -0.078538       0.034120      -0.059228      -0.044462       0.103691              7.592354       8.541197      -1.544508      -0.050128       8.173782       0.110455       6.062082          -0.000038
          442              C      13.541880      22.272134       0.945828      -0.263842      24.484643 0.38665744E+03  0.88393504E+04                                 7.308413                            6.527988       0.180658       2.035117                    0.998292      29.759333      84.727016       0.648259       0.413298      -1.064805       0.057816      -0.006224      -0.087614       0.105155       0.009677      -0.070704       0.003120       0.042902       0.192398      -0.063283      -0.043484       0.106767              7.664824       9.337823       1.037469      -0.577654       7.585208      -0.059952       6.071441           0.000021
          443              C      19.483347      14.632736      20.290832      -0.262211      24.351256 0.38158802E+03  0.86530555E+04                                 7.207976                            6.426499       0.365025       2.103244                    0.998811      28.944199      80.795238       0.665497       0.405869      -1.074796       0.038632      -0.081903      -0.061306       0.109357      -0.055480      -0.031038       0.088213      -0.089956       0.000487      -0.076808      -0.058659       0.135467              7.693894       9.169304      -1.751778      -0.011135       8.010332       0.246853       5.902045          -0.000088
          444              C      13.073882      19.311294      28.749119       0.597583      23.705246 0.23560397E+03  0.48157258E+04                                 7.645131                            5.466029      -0.002382       2.066496                    0.999554      21.960438      61.464385       0.630136       0.475546      -1.015937      -0.007192      -0.038946       0.054091       0.067040       0.036760       0.052873       0.062868      -0.000186       0.047495      -0.061352      -0.043243       0.104596             10.044570      10.289139      -0.666379      -2.471615       8.782361      -4.371125      11.062210          -0.004362
          445              C      13.392327      20.241626      27.650503      -0.012018      37.131450 0.41967773E+03  0.97016712E+04                                 9.638150                            6.785384       0.064767       2.031143                    0.999272      26.683171      74.095224       0.644038       0.411400      -1.076045       0.011181       0.035498      -0.030607       0.048187       0.003409       0.009926       0.021172       0.016011       0.001721      -0.025906       0.002027       0.023879             13.089817      11.696006      -0.376219      -3.195509      11.897475      -7.677935      15.675969           0.005049
          446              C      14.581609      20.033636      26.960130      -0.091494      34.834829 0.42743702E+03  0.10023213E+05                                 9.377394                            6.960276       0.092205       2.008263                    0.999702      28.905037      83.444369       0.614553       0.425023      -1.057008      -0.003713       0.022338      -0.003387       0.022896      -0.003610       0.019637       0.010657       0.002883      -0.029917      -0.026951       0.006834       0.020117             12.136640      11.835854      -0.162260      -3.420302      10.386551      -6.177776      14.187515           0.001473
          447              C      14.882182      20.807852      25.845347      -0.154722      36.398807 0.43220095E+03  0.10161692E+05                                 9.590534                            6.943819       0.133215       2.010857                    0.999669      29.718873      85.869596       0.622707       0.418352      -1.061338      -0.003676      -0.011099       0.029518       0.031749      -0.005878      -0.009192       0.006008       0.043471      -0.020208      -0.020998      -0.007691       0.028690             12.614188      11.472051      -1.438518      -1.143235      11.842411      -7.485585      14.528101           0.002232
          448              C      13.995098      21.790058      25.421745       0.119858      39.175977 0.38841201E+03  0.88292036E+04                                10.118809                            6.584204      -0.086081       1.986767                    0.999320      25.860872      71.804472       0.643772       0.418548      -1.068701       0.000901       0.006312      -0.004156       0.007610      -0.001562      -0.012439      -0.035279      -0.000864       0.045583      -0.035772      -0.006920       0.042692             15.110204      11.281003      -0.481096      -2.871538      13.383389     -10.433338      20.666221           0.000519
          449              C      12.805815      21.998048      26.111310      -0.147774      34.112826 0.42443547E+03  0.99318464E+04                                 9.177310                            6.882791       0.145851       2.020518                    0.999557      29.398454      84.682803       0.625373       0.418551      -1.061441      -0.002718      -0.013330       0.014160       0.019636      -0.020226       0.007647      -0.013506      -0.021034      -0.019854      -0.019517      -0.012775       0.032292             11.613571      11.018283       0.291886      -3.644796       9.551640      -6.015708      14.270790           0.002489
          450              C      12.505242      21.224321      27.226093      -0.091594      33.875899 0.41979571E+03  0.98193503E+04                                 9.215603                            6.917507      -0.060558       1.958026                    0.999524      29.178908      84.680675       0.612588       0.427457      -1.053392       0.016838      -0.001523      -0.011876       0.020661      -0.001736      -0.005697       0.022380       0.010411      -0.009249      -0.025994       0.005009       0.020985             11.574409      10.856067      -0.851673      -2.033342      10.327811      -6.157088      13.539348           0.000167
          451              C      14.290797      22.482546      24.173576      -0.127488      48.975321 0.42226641E+03  0.98724642E+04                                11.723940                            6.867147       0.095755       1.998789                    0.999712      29.458265      84.931036       0.625561       0.418791      -1.060856      -0.024294       0.001902       0.021855       0.032733      -0.003196      -0.026545       0.029739       0.034611      -0.052113      -0.047833       0.003693       0.044140             19.348642       9.649491      -0.766402      -0.395210      18.588475     -16.889456      29.807961           0.004835
          452              C      13.701034      23.338979      23.378919      -0.141538      46.927557 0.42839588E+03  0.10089373E+05                                11.471302                            6.973473      -0.036291       1.960295                    0.999329      29.937828      87.689066       0.610946       0.425681      -1.052615       0.025238       0.010530      -0.023663       0.036163       0.002410      -0.030181       0.020261       0.024764       0.001116      -0.037262      -0.002328       0.039590             18.217911       9.957732      -0.880392      -0.810524      16.962842     -15.007446      27.733158           0.001283
          453              C      14.164077      23.911567      22.133175       0.073101      40.949604 0.41034530E+03  0.94881491E+04                                10.423337                            6.781507      -0.212760       1.935268                    0.999119      26.935054      76.247923       0.630289       0.420276      -1.064070       0.028834      -0.038106       0.021586       0.052435       0.002707      -0.016283      -0.004860       0.022044       0.050187      -0.020049      -0.008031       0.028080             15.421338      10.821114      -1.339612      -3.185436      13.947613      -9.889584      21.495288           0.004830
          454              C       5.374443       0.528517      21.579422       0.163613      35.319513 0.42872992E+03  0.10017338E+05                                 9.502225                            7.025388      -0.070716       1.975577                    0.999734      26.854216      76.289619       0.607225       0.431706      -1.057496      -0.057961       0.042916       0.021053       0.075130      -0.033182      -0.027592      -0.002645       0.026853      -0.012135      -0.043074      -0.004355       0.047429             12.252188      10.554314      -3.291914      -1.234898      12.283947      -5.993447      13.918303           0.003118
          455              C       5.774123       1.035037      20.348229      -0.267395      39.693473 0.52838990E+03  0.13120404E+05                                10.270770                            7.800909      -0.266539       1.867894                    0.999063      32.555156      98.055877       0.571145       0.431884      -1.048341       0.007185      -0.003382      -0.031028       0.032029      -0.007362       0.013434      -0.006274      -0.019119      -0.010894      -0.019360      -0.000026       0.019386             12.718197      12.893078      -1.519784      -4.828542       9.771847      -4.263433      15.489666          -0.000362
          456              C       6.839928       0.455111      19.671598       0.047542      40.612736 0.42771517E+03  0.10009158E+05                                10.449795                            6.978735      -0.239666       1.933423                    0.999298      27.147844      77.726432       0.612961       0.427002      -1.058124      -0.027658       0.035348      -0.028768       0.053311      -0.000813      -0.021481      -0.000768       0.004394       0.029715      -0.018924      -0.007045       0.025969             15.124713      11.699913      -1.560523      -3.235605      13.127715      -8.793774      20.546511           0.004675
          457              C      15.631187      23.838160      20.225352       0.207872      32.024800 0.37292905E+03  0.84495039E+04                                 8.974814                            6.597325      -0.099070       1.982113                    0.999774      25.839525      73.258246       0.617675       0.437664      -1.049578       0.044576      -0.047431      -0.019295       0.067890      -0.020519      -0.013287       0.000214       0.026887      -0.051120      -0.024110      -0.011613       0.035723             11.566839      10.257285      -2.695479      -1.724963      11.137197      -5.358299      13.306036           0.003335
          458              C      15.231507      23.331641      21.456545      -0.327524      42.500280 0.54999747E+03  0.13755938E+05                                10.617352                            7.878218      -0.133315       1.895766                    0.999689      33.212660      99.485115       0.578695       0.423181      -1.056641      -0.020202      -0.004748       0.031823       0.037992      -0.019441       0.002558      -0.012053      -0.028930       0.025063      -0.028695       0.001165       0.027530             13.379822      12.964777      -1.353629      -5.087242      10.194870      -5.103825      16.979819          -0.000850
          459              C       7.226611       0.895563      18.344206      -0.130000      45.820834 0.43561620E+03  0.10317585E+05                                11.437072                            7.105973      -0.131314       1.933126                    0.998901      29.990693      88.517917       0.594919       0.434685      -1.045579      -0.020677      -0.002355       0.028189       0.035039       0.006770      -0.019004       0.025883       0.023216       0.013994      -0.038144       0.007376       0.030768             18.216615       9.108336      -0.561202      -1.455582      17.451748     -14.902959      28.089762           0.003075
          460              C       6.791194       1.898813      17.628772      -0.120202      45.397336 0.40335235E+03  0.93310970E+04                                11.182931                            6.710915       0.176071       2.032886                    0.999838      28.990301      83.382071       0.632336       0.418707      -1.059970       0.009767      -0.006051      -0.018063       0.021408       0.000606      -0.010424       0.032741       0.031247      -0.041540      -0.045087       0.015889       0.029198             18.244015       8.451936      -0.364683      -1.562135      17.200149     -15.208970      29.079960           0.005084
          461              C       7.135634       2.374012      16.332099       0.126369      38.279306 0.38040272E+03  0.86114890E+04                                10.019753                            6.537510      -0.114876       1.980478                    0.999140      25.700420      71.462821       0.642183       0.421320      -1.065790       0.002372      -0.007660       0.002249       0.008328      -0.005269      -0.009707      -0.021912      -0.003663       0.072538      -0.027269      -0.008417       0.035686             15.064495       9.080709      -0.967518      -2.910183      12.996969      -9.924774      23.115805           0.001718
          462              C       8.090960       1.759339      15.529358      -0.151045      33.801157 0.42034470E+03  0.97890395E+04                                 9.074058                            6.820488       0.236320       2.049018                    0.999741      29.134453      83.073738       0.633746       0.415008      -1.066230      -0.000089       0.009308      -0.012919       0.015923      -0.017225       0.006573      -0.021840      -0.016224      -0.025844      -0.023340      -0.011347       0.034687             11.402524       8.947802      -0.786189      -3.345926       8.817176      -5.089078      16.442593           0.002775
          463              C       8.352541       2.255582      14.258554      -0.098053      34.068212 0.41573298E+03  0.96908684E+04                                 9.192093                            6.848067      -0.008883       1.971039                    0.999596      29.206269      84.334198       0.621162       0.423012      -1.057220      -0.014434       0.012871       0.014665       0.024271      -0.004319      -0.003330       0.016745       0.012427      -0.043336      -0.025166       0.007083       0.018083             11.533654       9.104445      -1.692963      -1.977423       9.915020      -5.435698      15.581497           0.000033
          464              C       7.662045       3.366498      13.789682      -0.012349      37.933835 0.43437564E+03  0.10124468E+05                                 9.780131                            6.906654       0.105233       2.041685                    0.999232      26.895336      74.901596       0.638114       0.411814      -1.076174       0.000981      -0.024942       0.044212       0.050772       0.014983       0.003510       0.014999       0.035824      -0.064622      -0.031444      -0.004003       0.035447             13.480638       9.739765      -1.948374      -2.423826      11.249659      -7.094714      19.452490           0.005875
          465              C       6.706719       3.981171      14.591615      -0.106174      34.327139 0.44058102E+03  0.10424203E+05                                 9.313635                            7.087226      -0.020154       1.965182                    0.999618      29.503911      85.937758       0.605523       0.427522      -1.054018      -0.000739      -0.020552       0.009123       0.022498       0.003493       0.012330       0.005754      -0.012891      -0.081025      -0.031384       0.008817       0.022566             11.905129       9.257371      -1.421242      -2.679527      10.009402      -5.233669      16.448615           0.000513
          466              C       6.445139       3.484928      15.863227      -0.154242      35.285942 0.43085630E+03  0.10111885E+05                                 9.373555                            6.911042       0.137956       2.010261                    0.999775      29.654586      85.322557       0.627799       0.415706      -1.064107      -0.001173       0.005138      -0.030865       0.031312      -0.016842      -0.014794       0.012294       0.012940      -0.010705      -0.017111      -0.013477       0.030589             12.420158       8.333204      -1.960784      -0.809694      11.991262      -7.344078      16.936009           0.001912
          467              C       7.826144       3.964045      12.417019       0.609048      24.856556 0.24573008E+03  0.50678446E+04                                 7.874804                            5.575271      -0.037864       2.048841                    0.999294      22.140127      61.926172       0.626089       0.474356      -1.018173       0.008477       0.028779      -0.067226       0.073616       0.061173       0.031425       0.054241      -0.050381      -0.082332      -0.058472      -0.050180       0.108652             10.550205      10.138434      -1.536164      -2.172793       7.565951      -4.158207      13.946231          -0.001296
          468              C      27.520703      16.585389      32.051431       0.625742      23.255211 0.20643991E+03  0.40897641E+04                                 7.566415                            5.122137      -0.014028       2.072125                    0.999514      21.222448      58.818613       0.648726       0.476585      -1.013578      -0.006145       0.030171      -0.051891       0.060338       0.026605       0.010907       0.070654      -0.118963      -0.074071      -0.062707      -0.051501       0.114208             10.477600      10.325881      -0.257480      -0.072102       6.761851      -5.021989      14.345069          -0.003591
          469              C      27.634428      15.901710      33.323044      -0.031026      40.160767 0.41921869E+03  0.96866083E+04                                10.118673                            6.756480       0.018452       2.014256                    0.999323      26.805387      74.372346       0.649147       0.408349      -1.078250       0.006990      -0.023826       0.047750       0.053820      -0.003003      -0.008684       0.009881      -0.008713      -0.029470      -0.016889       0.000732       0.016157             14.571476      12.896648       0.956265       1.281222       9.904835      -8.291810      20.912945           0.007434
          470              C      26.479265      15.312973      33.823443      -0.098148      36.339345 0.42691528E+03  0.10028700E+05                                 9.665809                            6.976023      -0.046245       1.957282                    0.999662      29.472035      85.735348       0.609955       0.427470      -1.053306       0.016854      -0.006495       0.016388       0.024388      -0.006006       0.013027       0.020693      -0.001549      -0.029592      -0.030045       0.009501       0.020544             12.666534      12.581938       1.599702      -0.410900       8.930058      -6.584861      16.487606           0.003186
          471              C      26.510130      14.647891      35.043319      -0.172056      38.206208 0.44526807E+03  0.10548095E+05                                 9.880482                            7.039947       0.091309       1.989302                    0.999748      30.249021      87.756510       0.619448       0.417396      -1.061852       0.004635       0.008947      -0.028085       0.029838       0.023479      -0.011982      -0.011186       0.019943      -0.035965      -0.021234      -0.015632       0.036866             12.974475      13.171996       0.076121       2.343212       8.687127      -6.502072      17.064302           0.001348
          472              C      27.697784      14.571545      35.763603       0.119522      40.353415 0.40361440E+03  0.92589140E+04                                10.331463                            6.711427      -0.146032       1.964291                    0.999278      26.143045      72.808227       0.637997       0.418499      -1.069234       0.004838      -0.006641       0.008393       0.011745       0.007863       0.008772      -0.033879       0.004944       0.083876      -0.039219      -0.007322       0.046541             15.384877      12.440863       0.469076       1.713674      11.040133      -9.820833      22.673635           0.003319
          473              C      12.605947      15.159792      35.262395      -0.148414      36.885643 0.43777889E+03  0.10341673E+05                                 9.730213                            7.033128       0.038065       1.985297                    0.999323      29.770448      86.653730       0.611923       0.423715      -1.056349      -0.002441       0.008447      -0.018877       0.020824      -0.004236       0.024715      -0.002471       0.015585       0.021636      -0.019321      -0.011661       0.030983             12.754447      12.134306       1.613921      -0.452091       9.429191      -7.123675      16.699844           0.002788
          474              C      12.575082      15.824875      34.042520      -0.096608      37.190421 0.44094264E+03  0.10454852E+05                                 9.859843                            7.120666      -0.102543       1.942594                    0.999337      29.612529      86.885876       0.599073       0.431212      -1.049749      -0.019518      -0.013453       0.011448       0.026324       0.008322      -0.005237       0.006374      -0.003766      -0.058166      -0.022244       0.003930       0.018313             12.960919      13.044758       0.779604       1.666608       9.037051      -6.493139      16.800949           0.000864
          475              C      27.675034      13.839906      37.084528      -0.155260      46.132402 0.44515902E+03  0.10534787E+05                                11.265110                            7.024298       0.114182       1.996885                    0.999699      30.069526      86.919476       0.622692       0.415644      -1.063986       0.008490       0.004341      -0.031087       0.032517       0.022491      -0.014856      -0.003127       0.001565      -0.085215      -0.033364      -0.005839       0.039204             17.499603      11.127864      -1.672751       4.895769      12.621521     -12.270469      28.749425           0.004104
          476              C      12.371982      13.693088      37.977001      -0.135616      44.391212 0.44690007E+03  0.10637667E+05                                11.127153                            7.155883      -0.100074       1.937023                    0.999279      30.215076      88.990068       0.598857       0.429682      -1.050094       0.002348      -0.023154       0.028952       0.037146       0.013498      -0.023463      -0.003356      -0.041736      -0.023945      -0.037451       0.005485       0.031965             16.583910      11.651207      -1.096649       4.474418      11.953827     -10.997727      26.146697           0.003681
          477              C      12.201384      12.978577      39.262357       0.051949      41.065026 0.43121710E+03  0.10091229E+05                                10.461952                            6.959785      -0.210306       1.935554                    0.999135      27.258094      77.527641       0.621342       0.421237      -1.063879      -0.026501      -0.015958      -0.042909       0.052897       0.006660      -0.013128      -0.028607      -0.004084       0.034036      -0.026217      -0.011796       0.038013             14.945313      10.973587       2.585845       2.288436      12.858927      -8.455021      21.003424           0.004715
          478              C      27.559673      11.906813      39.354514      -0.266701      39.540657 0.51655000E+03  0.12748625E+05                                10.236986                            7.697342      -0.209909       1.885431                    0.999206      32.424749      97.233926       0.576972       0.430131      -1.049845       0.010475       0.015984      -0.024698       0.031228       0.001254       0.003230       0.015449       0.020088       0.030386      -0.022440       0.004089       0.018351             13.036750      10.926236       4.341861      -0.190612      13.452627      -6.728782      14.731388          -0.000363
          479              C      13.081969      13.277104      40.296300       0.171333      35.650992 0.42860780E+03  0.10014631E+05                                 9.565512                            7.025560      -0.054851       1.980533                    0.999693      26.816639      76.204801       0.607013       0.431850      -1.057317       0.055346       0.046509       0.008390       0.072778       0.049122       0.000781      -0.009599      -0.001382      -0.013859      -0.048054      -0.004086       0.052140             12.071375      11.532748       3.033274       3.034654      10.188248      -4.301528      14.493129           0.003172
          480              C      20.095851       2.319684      21.406424      -0.267248      24.326087 0.38593996E+03  0.88021888E+04                                 7.233189                            6.493452       0.272167       2.065684                    0.998500      29.538986      83.483327       0.655499       0.409697      -1.069157       0.025418      -0.081667       0.068282       0.109444      -0.028299       0.014109      -0.072716      -0.078713       0.031780      -0.058649      -0.043756       0.102406              7.591078       8.538741      -1.542558       0.050806       8.172002      -0.109677       6.062490          -0.000039
          481              C       6.766878      14.432108       0.945828      -0.266311      24.529394 0.38766845E+03  0.88677063E+04                                 7.315283                            6.535062       0.178938       2.034245                    0.998205      29.794489      84.835183       0.648164       0.413114      -1.064989      -0.056576       0.006532      -0.087377       0.104299       0.009550       0.070713      -0.002987       0.043207       0.188410      -0.062719      -0.043307       0.106026              7.671619       9.346863       1.038794       0.579781       7.590131       0.060365       6.077864           0.000021
          482              C      17.072295      22.071463      20.290832      -0.259187      24.303918 0.38056782E+03  0.86245336E+04                                 7.199574                            6.418411       0.369634       2.105301                    0.998855      28.909631      80.685366       0.665807       0.405933      -1.074705      -0.038663       0.082521      -0.060684       0.109485      -0.054695       0.031769      -0.087931      -0.088316      -0.001709      -0.075479      -0.059266       0.134745              7.684581       9.157441      -1.747301       0.012813       7.998855      -0.244418       5.897448          -0.000089
          483              C      21.197372      17.392882      31.880859       0.596805      23.735929 0.23595703E+03  0.48246813E+04                                 7.650693                            5.469612       0.001113       2.067169                    0.999586      21.977321      61.519955       0.630027       0.475457      -1.015998      -0.007484       0.039294      -0.054570       0.067660      -0.037001      -0.052755       0.063084       0.000742       0.045054      -0.061824      -0.042806       0.104630             10.052495      10.297140       0.666236       2.474689       8.788660      -4.375049      11.071684          -0.004350
          484              C      21.515809      16.462551      32.979474      -0.010983      37.103233 0.41930081E+03  0.96910824E+04                                 9.634801                            6.783453       0.063352       2.030799                    0.999272      26.670465      74.060303       0.643950       0.411535      -1.075923       0.010510      -0.035514       0.030584       0.048032      -0.004581      -0.009539       0.021257       0.016751       0.001673      -0.025984       0.001685       0.024299             13.084604      11.691222       0.376107       3.194095      11.892807      -7.674389      15.669782           0.005054
          485              C      22.705088      16.670541      33.669848      -0.091991      34.858636 0.42787978E+03  0.10035885E+05                                 9.377906                            6.960543       0.099945       2.010246                    0.999684      28.921684      83.493595       0.615002       0.424615      -1.057294      -0.003219      -0.021762       0.003127       0.022220       0.003176      -0.019577       0.009904       0.002501      -0.030150      -0.026430       0.006519       0.019911             12.136668      11.835783       0.165053       3.417297      10.388375      -6.178071      14.185847           0.001475
          486              C      23.005654      15.896325      34.784631      -0.155803      36.385291 0.43210102E+03  0.10158142E+05                                 9.585761                            6.941459       0.130353       2.010015                    0.999662      29.717307      85.843072       0.623060       0.418165      -1.061521      -0.003913       0.010968      -0.029748       0.031946       0.004238       0.009536       0.006876       0.043274      -0.019409      -0.021540      -0.006773       0.028313             12.606447      11.463576       1.437139       1.141910      11.836161      -7.481328      14.519604           0.002233
          487              C      22.118566      14.914119      35.208232       0.119781      39.203296 0.38874364E+03  0.88385405E+04                                10.122814                            6.586442      -0.084864       1.987103                    0.999313      25.872417      71.841522       0.643753       0.418475      -1.068758       0.000638      -0.005612       0.003857       0.006839       0.001830       0.012252      -0.034605      -0.000485       0.043907      -0.035335      -0.006317       0.041652             15.118590      11.283675       0.477533       2.876015      13.390294     -10.441676      20.681800           0.000520
          488              C      20.929287      14.706129      34.518667      -0.148135      34.157978 0.42511903E+03  0.99524906E+04                                 9.189464                            6.892018       0.142898       2.019440                    0.999570      29.416515      84.772603       0.624412       0.419000      -1.061088      -0.003720       0.012174      -0.014020       0.018937       0.020395      -0.008304      -0.012763      -0.019068      -0.023097      -0.018668      -0.013508       0.032177             11.630004      11.032968      -0.296024       3.652956       9.563416      -6.025072      14.293630           0.002489
          489              C      20.628722      15.479855      33.403884      -0.091041      33.887489 0.41998673E+03  0.98252502E+04                                 9.219824                            6.920894      -0.057850       1.959097                    0.999476      29.180601      84.700614       0.612178       0.427681      -1.053220       0.016655       0.001135       0.012564       0.020893       0.001491       0.005924       0.022110       0.011436      -0.007845      -0.025924       0.005221       0.020703             11.579971      10.860064       0.851681       2.033544      10.333253      -6.160757      13.546595           0.000167
          490              C      22.414257      14.221630      36.456401      -0.125962      48.807572 0.42076620E+03  0.98285604E+04                                11.694847                            6.852443       0.098032       2.000033                    0.999730      29.413898      84.762790       0.626579       0.418486      -1.061058      -0.024145      -0.001974      -0.022026       0.032742       0.002665       0.026786       0.029350       0.035988      -0.050830      -0.047747       0.003495       0.044252             19.294720       9.633305       0.767498       0.395082      18.534065     -16.834276      29.716791           0.004836
          491              C      21.824489      13.365197      37.251058      -0.142537      47.026660 0.42936643E+03  0.10118502E+05                                11.489199                            6.983197      -0.034598       1.960389                    0.999378      29.970536      87.827611       0.610248       0.425904      -1.052420       0.026377      -0.010195       0.024423       0.037365      -0.003012       0.028676       0.018993       0.024242       0.002494      -0.035557      -0.002004       0.037561             18.250129       9.972093       0.885388       0.805600      16.996052     -15.038407      27.782241           0.001285
          492              C      22.287524      12.792610      38.496802       0.070217      41.015532 0.41115627E+03  0.95109238E+04                                10.430060                            6.785649      -0.210342       1.935678                    0.999135      26.964557      76.330015       0.630497       0.419959      -1.064345       0.026796       0.037274      -0.022752       0.051235      -0.003569       0.015491      -0.006590       0.021368       0.053029      -0.020704      -0.007624       0.028328             15.431578      10.827384       1.342081       3.185281      13.958094      -9.897431      21.509256           0.004831
          493              C      21.621395      11.706163      39.050556       0.164509      35.284157 0.42814462E+03  0.10000347E+05                                 9.497044                            7.021180      -0.069399       1.976217                    0.999677      26.835812      76.227215       0.607324       0.431778      -1.057441      -0.056601      -0.042460      -0.021149       0.073850       0.033373       0.026144      -0.002778       0.026310      -0.011957      -0.042509      -0.003940       0.046448             12.246514      10.547834       3.289498       1.234119      12.278303      -5.991703      13.913404           0.003122
          494              C      22.021067      11.199643      40.281749      -0.268057      39.723610 0.52876928E+03  0.13132936E+05                                10.278903                            7.805999      -0.270889       1.866457                    0.999060      32.569439      98.128976       0.570674       0.432138      -1.048126       0.007168       0.003977       0.031811       0.032850       0.006933      -0.013296      -0.005264      -0.019334      -0.006318      -0.019226       0.001121       0.018105             12.730253      12.904548       1.519728       4.834952       9.779530      -4.268511      15.506680          -0.000362
          495              C      14.963490      11.779615       0.538394       0.045660      40.665169 0.42838591E+03  0.10027635E+05                                10.452376                            6.979980      -0.232663       1.935466                    0.999229      27.170043      77.771695       0.613533       0.426486      -1.058565      -0.028928      -0.035893       0.028148       0.054014       0.000893       0.022639       0.000178       0.004127       0.032425      -0.020015      -0.007450       0.027465             15.129072      11.704171       1.561821       3.236401      13.131440      -8.795912      20.551606           0.004681
          496              C      15.631243      12.866061      -0.015360       0.210033      31.996580 0.37251535E+03  0.84380297E+04                                 8.971699                            6.595168      -0.099834       1.982082                    0.999778      25.822869      73.208740       0.617547       0.437864      -1.049428       0.045585       0.047150       0.022273       0.069262       0.021012       0.013866       0.001140       0.025316      -0.054627      -0.024636      -0.011947       0.036583             11.562419      10.253522       2.694606       1.724472      11.132613      -5.355530      13.301122           0.003334
          497              C      23.354950      13.372536      39.173433      -0.324113      42.364980 0.54791716E+03  0.13690099E+05                                10.592374                            7.860967      -0.129849       1.897364                    0.999690      33.148170      99.222219       0.579624       0.422930      -1.056862      -0.021501       0.003647      -0.032429       0.039080       0.019406      -0.001880      -0.012554      -0.027479       0.026904      -0.028745       0.001446       0.027299             13.345570      12.930494       1.353281       5.069453      10.172378      -5.089983      16.933839          -0.000852
          498              C      15.350164      11.339162       1.865787      -0.129700      45.805891 0.43537691E+03  0.10310617E+05                                11.436019                            7.105001      -0.131229       1.933348                    0.998884      29.979370      88.482180       0.594830       0.434805      -1.045495      -0.021440       0.001632      -0.029281       0.036328      -0.006816       0.018189       0.026042       0.024372       0.015664      -0.038222       0.007764       0.030458             18.216092       9.107560       0.560833       1.455619      17.450887     -14.902891      28.089829           0.003076
          499              C      14.914742      10.335912       2.581220      -0.122826      45.462630 0.40395728E+03  0.93481793E+04                                11.189868                            6.713537       0.180140       2.033875                    0.999826      29.011149      83.443754       0.632581       0.418407      -1.060208       0.011525       0.006920       0.019751       0.023891      -0.001219       0.009248       0.031767       0.031177      -0.039706      -0.043820       0.016394       0.027426             18.258711       8.456969       0.362932       1.565192      17.212244     -15.222809      29.106921           0.005089
          500              C      15.259174       9.860713       3.877893       0.127184      38.288384 0.38039229E+03  0.86119146E+04                                10.024288                            6.539302      -0.117131       1.979693                    0.999175      25.699973      71.483867       0.641764       0.421563      -1.065547       0.003149       0.007698      -0.001694       0.008488       0.005982       0.008968      -0.021909      -0.004995       0.070852      -0.027263      -0.007893       0.035157             15.073746       9.083893       0.965608       2.912951      13.003418      -9.933036      23.133927           0.001717
          501              C      16.214496      10.475386       4.680634      -0.151678      33.822884 0.42067775E+03  0.97989454E+04                                 9.079815                            6.824851       0.232422       2.047757                    0.999760      29.142854      83.112620       0.633298       0.415210      -1.066078       0.000299      -0.007924       0.013865       0.015972       0.017507      -0.007534      -0.021561      -0.017519      -0.023039      -0.022274      -0.012884       0.035158             11.410718       8.954077       0.784149       3.352098       8.820049      -5.092047      16.458029           0.002777
          502              C      16.476069       9.979143       5.951439      -0.096269      33.986243 0.41446279E+03  0.96539420E+04                                 9.177719                            6.837519      -0.010881       1.970967                    0.999541      29.164631      84.184055       0.621647       0.423002      -1.057219      -0.011616      -0.012453      -0.014013       0.022054       0.005429       0.003962       0.017250       0.012589      -0.040649      -0.025158       0.005845       0.019313             11.514372       9.092526       1.690873       1.978479       9.896331      -5.420781      15.554261           0.000034
          503              C      15.785569       8.868228       6.420310      -0.011992      37.953397 0.43465405E+03  0.10133281E+05                                 9.787119                            6.911625       0.099941       2.040004                    0.999246      26.897932      74.934341       0.637459       0.412143      -1.075885       0.001346       0.024817      -0.044352       0.050841      -0.015017      -0.003067       0.013734       0.034135      -0.066698      -0.030494      -0.004455       0.034949             13.491099       9.747787       1.950175       2.426685      11.258227      -7.100311      19.467283           0.005881
          504              C      14.830248       8.253555       5.618378      -0.104894      34.265733 0.43958186E+03  0.10394360E+05                                 9.300807                            7.077495      -0.020865       1.965594                    0.999647      29.474180      85.817434       0.606174       0.427317      -1.054175      -0.001345       0.020230      -0.009858       0.022544      -0.003302      -0.012810       0.004523      -0.013329      -0.077175      -0.030433       0.008769       0.021664             11.887819       9.244198       1.423001       2.670558      10.000106      -5.226802      16.419152           0.000515
          505              C      14.568675       8.749798       4.346765      -0.154040      35.313991 0.43119645E+03  0.10122401E+05                                 9.384010                            6.918448       0.132973       2.008828                    0.999751      29.654655      85.348201       0.626793       0.416268      -1.063691      -0.002702      -0.005076       0.029855       0.030404       0.017506       0.014367       0.011669       0.012483      -0.012023      -0.016987      -0.013499       0.030485             12.437138       8.339579       1.962096       0.805691      12.010450      -7.361682      16.961386           0.001914
          506              C      15.949660       8.270681       7.792973       0.611032      24.812391 0.24525021E+03  0.50557170E+04                                 7.868368                            5.571699      -0.037071       2.049484                    0.999331      22.114427      61.850245       0.625944       0.474676      -1.017954       0.009564      -0.028099       0.067982       0.074179      -0.059427      -0.030337       0.053664      -0.049709      -0.084501      -0.058315      -0.048263       0.106578             10.540275      10.129871       1.535394       2.169944       7.559523      -4.153203      13.931432          -0.001296
          507              C      19.397215      20.118788      28.578546       0.626498      23.241756 0.20633979E+03  0.40869969E+04                                 7.561149                            5.119212      -0.012089       2.072908                    0.999503      21.215657      58.780613       0.649277       0.476271      -1.013816      -0.006287      -0.030405       0.052614       0.061092      -0.028906      -0.011801       0.070031      -0.118476      -0.071813      -0.062077      -0.052195       0.114272             10.469491      10.318610       0.257990       0.070881       6.756762      -5.017114      14.333103          -0.003591
          508              C      19.510948      20.802467      27.306933      -0.029354      40.129020 0.41882450E+03  0.96758639E+04                                10.117148                            6.755865       0.018238       2.014241                    0.999323      26.787921      74.333649       0.648765       0.408659      -1.077974       0.007713       0.024303      -0.048158       0.054491       0.002726       0.008484       0.009769      -0.005984      -0.030618      -0.016951       0.001662       0.015288             14.569284      12.894788      -0.957190      -1.279192       9.903369      -8.290330      20.909695           0.007435
          509              C      18.355788      21.391204      26.806534      -0.097339      36.284333 0.42607309E+03  0.10004115E+05                                 9.656645                            6.969214      -0.048489       1.956913                    0.999687      29.444545      85.638721       0.610234       0.427479      -1.053285       0.016773       0.006471      -0.016456       0.024372       0.005906      -0.013453       0.020327       0.000359      -0.031383      -0.030315       0.010477       0.019838             12.654375      12.572743      -1.595289       0.404042       8.919960      -6.575999      16.470424           0.003186
          510              C      18.386661      22.056286      25.586659      -0.174210      38.331053 0.44698666E+03  0.10599360E+05                                 9.904475                            7.055919       0.092427       1.989025                    0.999726      30.299214      87.955399       0.618411       0.417680      -1.061637       0.004560      -0.009056       0.028898       0.030625      -0.021870       0.012043      -0.010753       0.017736      -0.033602      -0.019547      -0.015229       0.034776             13.010574      13.199183      -0.067773      -2.361344       8.710566      -6.524911      17.121973           0.001349
          511              C      19.574319      22.132631      24.866375       0.119118      40.386056 0.40392037E+03  0.92674081E+04                                10.334579                            6.712141      -0.143218       1.964986                    0.999247      26.157495      72.847061       0.638243       0.418271      -1.069413       0.003866       0.006539      -0.008792       0.011619      -0.007061      -0.009464      -0.033354       0.005830       0.081209      -0.038654      -0.006929       0.045584             15.391575      12.442666      -0.467818      -1.715952      11.045107      -9.827000      22.686950           0.003320
          512              C      20.729479      21.544384      25.367583      -0.146817      36.756261 0.43594148E+03  0.10286407E+05                                 9.703068                            7.014439       0.042362       1.987340                    0.999311      29.714238      86.411815       0.613312       0.423242      -1.056751      -0.003239      -0.008266       0.018453       0.020477       0.004267      -0.024820      -0.001774       0.016013       0.021765      -0.019516      -0.011579       0.031095             12.715801      12.103770      -1.607085       0.444823       9.398578      -7.096714      16.645056           0.002787
          513              C      20.698606      20.879302      26.587458      -0.097798      37.244947 0.44172645E+03  0.10478263E+05                                 9.870607                            7.128515      -0.105210       1.941484                    0.999326      29.638850      86.987914       0.598541       0.431396      -1.049619      -0.017453       0.012749      -0.012218       0.024828      -0.008881       0.006602       0.006419      -0.004017      -0.060005      -0.023468       0.004338       0.019130             12.976127      13.056793      -0.778513      -1.671116       9.047213      -6.502434      16.824376           0.000867
          514              C      19.551578      22.864271      23.545450      -0.157345      46.316886 0.44695241E+03  0.10588875E+05                                11.298350                            7.041251       0.108145       1.994495                    0.999711      30.124965      87.154786       0.621510       0.415977      -1.063672       0.008412      -0.005331       0.031717       0.033244      -0.021964       0.015105      -0.002111       0.002586      -0.085258      -0.033647      -0.004933       0.038580             17.560182      11.155091       1.683458      -4.916357      12.665728     -12.320905      28.859727           0.004105
          515              C      20.495531      23.011089      22.652976      -0.133277      44.320640 0.44599147E+03  0.10611115E+05                                11.119477                            7.151110      -0.100729       1.937167                    0.999309      30.184018      88.891015       0.598715       0.429983      -1.049863       0.002920       0.023179      -0.028134       0.036569      -0.013648       0.023695      -0.003750      -0.039022      -0.023404      -0.036829       0.005343       0.031485             16.572621      11.642768       1.096888      -4.472226      11.945542     -10.989895      26.129552           0.003679
          516              C      20.324942      23.725600      21.367621       0.053031      41.029977 0.43075225E+03  0.10077367E+05                                10.456062                            6.955624      -0.213261       1.934749                    0.999178      27.240907      77.460587       0.621599       0.421188      -1.063939      -0.026358       0.015691       0.042364       0.052303      -0.007260       0.012177      -0.027723      -0.003787       0.035271      -0.025105      -0.012026       0.037131             14.938479      10.968752      -2.583315      -2.289773      12.852169      -8.450493      20.994517           0.004720
          517              C      11.312723       0.327868      21.275463      -0.265021      39.489597 0.51566230E+03  0.12721848E+05                                10.231024                            7.692531      -0.211364       1.885420                    0.999206      32.396407      97.145399       0.576922       0.430333      -1.049672       0.009962      -0.015572       0.024289       0.030524      -0.002574      -0.004107       0.016408       0.021034       0.027675      -0.023392       0.004163       0.019229             13.029813      10.920733      -4.338340       0.187664      13.444210      -6.723783      14.724496          -0.000363
          518              C      21.205532      23.427073      20.333678       0.168360      35.739269 0.42986002E+03  0.10051070E+05                                 9.579371                            7.034450      -0.057766       1.979322                    0.999667      26.859896      76.351316       0.606815       0.431683      -1.057435       0.056416      -0.046067      -0.009822       0.073494      -0.048334      -0.000310      -0.008478      -0.001641      -0.012955      -0.047078      -0.004039       0.051117             12.090974      11.551949      -3.037727      -3.041465      10.203613      -4.309449      14.517360           0.003173
          519              C      20.095801       9.914996      39.223553      -0.269141      24.358545 0.38666498E+03  0.88224033E+04                                 7.236988                            6.496882       0.278322       2.066937                    0.998588      29.566990      83.565666       0.655764       0.409361      -1.069432       0.027455       0.081665      -0.070168       0.111115       0.028023      -0.014606      -0.074034      -0.080475       0.032953      -0.059011      -0.045177       0.104188              7.595317       8.543430       1.545027      -0.050782       8.176959      -0.110229       6.065563          -0.000038
          520              C      23.013826      22.272114      19.264165      -0.267040      24.540261 0.38792761E+03  0.88753594E+04                                 7.318751                            6.537952       0.176804       2.033379                    0.998304      29.802141      84.872788       0.647898       0.413204      -1.064902      -0.056412      -0.005147       0.087269       0.104042      -0.008732      -0.070853      -0.003534       0.041805       0.190056      -0.062447      -0.043817       0.106265              7.675646       9.352592      -1.041417      -0.580930       7.594698       0.060413       6.079648           0.000021
          521              C      25.195732      14.632714      40.339145      -0.257913      24.284691 0.38012898E+03  0.86124077E+04                                 7.198177                            6.417101       0.365206       2.104355                    0.998841      28.889258      80.627588       0.665479       0.406236      -1.074467      -0.036784      -0.080983       0.063164       0.109092       0.055416      -0.030777      -0.087830      -0.088296      -0.001109      -0.076587      -0.058051       0.134638              7.683260       9.155848       1.748660      -0.011604       7.997897      -0.244561       5.896033          -0.000088
          522              C      15.358201      19.311291      31.880859       0.598153      23.703942 0.23560267E+03  0.48159209E+04                                 7.645829                            5.466928      -0.005926       2.065401                    0.999500      21.961735      61.478957       0.629896       0.475705      -1.015804       0.006992      -0.039103      -0.054676       0.067583      -0.037515       0.051271      -0.063134      -0.000208       0.044675      -0.061126      -0.042826       0.103953             10.044695      10.290088       0.666694      -2.471710       8.782207       4.370287      11.061791          -0.004359
          523              C      15.039757      20.241620      32.979474      -0.013294      37.188269 0.42041866E+03  0.97234373E+04                                 9.649497                            6.792934       0.063609       2.030304                    0.999297      26.705389      74.183364       0.643434       0.411589      -1.075883      -0.010157       0.035017       0.029865       0.047130      -0.004847       0.009267      -0.020826       0.015216       0.000952      -0.025094       0.001199       0.023895             13.106018      11.711245       0.376737      -3.200750      11.911281       7.687756      15.695527           0.005057
          524              C      13.850474      20.033628      33.669848      -0.089043      34.679672 0.42518644E+03  0.99557057E+04                                 9.340240                            6.933208       0.104023       2.012713                    0.999693      28.837501      83.144713       0.617011       0.423956      -1.057841       0.003566       0.021834       0.003114       0.022341       0.003427       0.019463      -0.009998       0.003827      -0.030197      -0.026375       0.006228       0.020147             12.084439      11.785942       0.173522      -3.394086      10.348756       6.148511      14.118619           0.001469
          525              C      29.796902      20.807842      34.784631      -0.156533      36.503392 0.43370829E+03  0.10206411E+05                                 9.612034                            6.958947       0.129812       2.009132                    0.999624      29.763533      86.048755       0.621599       0.418717      -1.061066       0.003207      -0.010432      -0.029531       0.031484       0.004913      -0.009939      -0.006675       0.042822      -0.021463      -0.021042      -0.007706       0.028748             12.645636      11.490829       1.442644      -1.139323      11.877372       7.512769      14.568708           0.002236
          526              C      14.436987      21.790047      35.208232       0.121857      39.138138 0.38795833E+03  0.88167612E+04                                10.114434                            6.581420      -0.082398       1.988072                    0.999339      25.845211      71.764201       0.643719       0.418683      -1.068561      -0.000741       0.005458       0.004948       0.007405       0.001674      -0.012679       0.035507      -0.001215       0.043728      -0.036052      -0.006656       0.042708             15.103369      11.274818       0.479182      -2.871169      13.377090      10.428742      20.658198           0.000519
          527              C      15.626269      21.998038      34.518667      -0.148889      34.148177 0.42495780E+03  0.99474650E+04                                 9.187226                            6.890303       0.142033       2.019571                    0.999573      29.409508      84.738517       0.624565       0.418950      -1.061152       0.003329      -0.012025      -0.014502       0.019131       0.020120       0.008716       0.013705      -0.020951      -0.020398      -0.019302      -0.013449       0.032751             11.627216      11.030829      -0.296757      -3.653717       9.560378       6.023240      14.290442           0.002491
          528              C      15.926842      21.224314      33.403884      -0.090902      33.837215 0.41921770E+03  0.98021423E+04                                 9.207191                            6.911437      -0.056161       1.959740                    0.999491      29.160748      84.603304       0.613051       0.427296      -1.053525      -0.017425      -0.002576       0.012781       0.021763       0.001607      -0.004956      -0.021516       0.010883      -0.008299      -0.025106       0.005294       0.019812             11.562978      10.847212       0.849959      -2.033576      10.316232       6.148642      13.525492           0.000165
          529              C      30.388288      22.482532      36.456401      -0.128430      48.992151 0.42238769E+03  0.98762213E+04                                11.726690                            6.867983       0.094849       1.998636                    0.999729      29.461761      84.951052       0.625530       0.418773      -1.060845       0.024145       0.002933      -0.021264       0.032307       0.003263      -0.026733      -0.029828       0.034648      -0.055419      -0.048437       0.003935       0.044503             19.354892       9.653538       0.768833      -0.393187      18.594854      16.895295      29.816284           0.004837
          530              C      30.978052      23.338964      37.251058      -0.141792      46.876294 0.42796564E+03  0.10076336E+05                                11.460197                            6.968032      -0.028818       1.962660                    0.999334      29.929098      87.640266       0.611462       0.425444      -1.052801      -0.025055       0.009596       0.023843       0.035893      -0.002953      -0.029946      -0.019524       0.023793       0.000523      -0.036784      -0.001942       0.038725             18.197229       9.951835       0.883688      -0.806538      16.943145      14.986612      27.696707           0.001284
          531              C      30.515009      23.911549      38.496802       0.072321      40.982694 0.41076718E+03  0.94999790E+04                                10.427264                            6.784176      -0.211652       1.935286                    0.999158      26.946991      76.280467       0.630303       0.420174      -1.064175      -0.027394      -0.037556      -0.022136       0.051487      -0.002795      -0.016672       0.005129       0.020367       0.050876      -0.019401      -0.008985       0.028387             15.427344      10.827079       1.342891      -3.185446      13.953584       9.892379      21.501368           0.004832
          532              C      23.057626       0.528498      39.050556       0.163408      35.320728 0.42874020E+03  0.10017469E+05                                 9.500754                            7.024283      -0.070446       1.975565                    0.999718      26.858420      76.296932       0.607437       0.431560      -1.057603       0.057866       0.043411      -0.019930       0.075035       0.032442      -0.027126       0.002689       0.026263      -0.009832      -0.042382      -0.003887       0.046268             12.250095      10.553291       3.291560      -1.234868      12.281555       5.991595      13.915440           0.003116
          533              C      22.657946       1.035015      40.281749      -0.267755      39.741798 0.52908098E+03  0.13143038E+05                                10.283545                            7.809924      -0.275240       1.865153                    0.999058      32.580254      98.180700       0.570335       0.432317      -1.047984      -0.006269      -0.002640       0.031895       0.032613       0.007195       0.015018       0.005705      -0.020236      -0.008515      -0.021193       0.001573       0.019620             12.734993      12.911741       1.520586      -4.837361       9.782518       4.268770      15.510721          -0.000361
          534              C      13.468762       0.455132       0.538394       0.046330      40.679968 0.42861347E+03  0.10034205E+05                                10.453455                            6.980984      -0.229172       1.936224                    0.999263      27.179201      77.800502       0.613607       0.426382      -1.058639       0.028918       0.035817       0.028177       0.053972      -0.000093      -0.022776       0.000079       0.002904       0.030620      -0.020529      -0.006556       0.027085             15.129372      11.705267       1.561652      -3.236468      13.131520       8.795677      20.551330           0.004679
          535              C      20.924520      23.838183      -0.015360       0.208210      32.024271 0.37291178E+03  0.84487858E+04                                 8.974473                            6.596927      -0.099609       1.981985                    0.999785      25.836023      73.240425       0.617745       0.437632      -1.049626      -0.045663      -0.047192       0.019783       0.068582       0.020227      -0.013243      -0.000422       0.024575      -0.053281      -0.024185      -0.011006       0.035191             11.566664      10.255920       2.696131      -1.722952      11.138399       5.359537      13.305671           0.003335
          536              C      29.447579      23.331621      39.173433      -0.323375      42.354227 0.54766377E+03  0.13683786E+05                                10.594044                            7.861209      -0.134281       1.896043                    0.999684      33.149323      99.263642       0.579319       0.423152      -1.056600       0.020030      -0.005055      -0.033413       0.039283       0.021120       0.002502       0.012654      -0.029324       0.025468      -0.030327       0.001318       0.029009             13.348278      12.933111       1.358186      -5.064517      10.178974       5.092817      16.932748          -0.000852
          537              C      13.082079       0.895581       1.865787      -0.128792      45.776764 0.43513653E+03  0.10303498E+05                                11.431148                            7.102970      -0.131437       1.933476                    0.998889      29.973058      88.457302       0.594924       0.434796      -1.045500       0.020359      -0.002273      -0.029030       0.035530      -0.007362      -0.019443      -0.026321       0.024819       0.014237      -0.039327       0.008005       0.031322             18.206007       9.104803       0.562927      -1.454061      17.442507      14.892493      28.070711           0.003078
          538              C      13.517497       1.898830       2.581220      -0.121132      45.349816 0.40300852E+03  0.93199244E+04                                11.167612                            6.702766       0.181451       2.034392                    0.999811      28.979603      83.300971       0.633553       0.418047      -1.060529      -0.009509      -0.006379       0.019362       0.022494      -0.001223      -0.010590      -0.032588       0.031717      -0.039136      -0.044925       0.016052       0.028873             18.216858       8.442232       0.366194      -1.560682      17.174320      15.182261      29.034023           0.005091
          539              C      13.173057       2.374026       3.877893       0.127431      38.263494 0.38019890E+03  0.86061327E+04                                10.018723                            6.536991      -0.115712       1.980033                    0.999158      25.693626      71.451993       0.641997       0.421479      -1.065638      -0.002879      -0.007399      -0.001523       0.008084       0.005828      -0.009440       0.021354      -0.004105       0.072500      -0.027249      -0.007925       0.035174             15.062999       9.079007       0.965665      -2.911375      12.993984       9.923589      23.116005           0.001718
          540              C      12.217731       1.759352       4.680634      -0.153033      33.846613 0.42107869E+03  0.98103702E+04                                 9.081838                            6.826490       0.230918       2.047122                    0.999743      29.160945      83.166117       0.633463       0.415014      -1.066231      -0.000245       0.008882       0.013772       0.016389       0.016856       0.006504       0.021351      -0.017591      -0.025161      -0.022540      -0.011781       0.034321             11.412384       8.955301       0.785999      -3.350635       8.823407       5.093228      16.458445           0.002779
          541              C      11.956150       2.255592       5.951439      -0.095405      33.979456 0.41437803E+03  0.96514664E+04                                 9.177250                            6.837540      -0.010499       1.971234                    0.999614      29.158517      84.164002       0.621549       0.423092      -1.057164       0.013694       0.012623      -0.013907       0.023244       0.005413      -0.003299      -0.016226       0.013180      -0.041345      -0.024430       0.005754       0.018676             11.513230       9.090919       1.690702      -1.977117       9.896657       5.421289      15.552115           0.000034
          542              C      12.646647       3.366506       6.420310      -0.012965      37.958340 0.43470388E+03  0.10134592E+05                                 9.787418                            6.911578       0.098405       2.039509                    0.999219      26.900408      74.938363       0.637531       0.412090      -1.075935      -0.001746      -0.024181      -0.044227       0.050436      -0.014979       0.003333      -0.013489       0.035958      -0.063576      -0.029919      -0.005193       0.035112             13.491568       9.747477       1.949905      -2.426335      11.258749       7.101364      19.468479           0.005878
          543              C      13.601973       3.981181       5.618378      -0.105317      34.264919 0.43957315E+03  0.10394240E+05                                 9.300767                            7.077303      -0.018444       1.966222                    0.999637      29.474508      85.822443       0.606190       0.427303      -1.054170       0.000957      -0.020794      -0.008347       0.022427      -0.003187       0.011698      -0.006030      -0.013041      -0.081110      -0.031127       0.008677       0.022450             11.887525       9.243232       1.422424      -2.670616       9.999770       5.227085      16.419575           0.000513
          544              C      13.863553       3.484941       4.346765      -0.155718      35.377628 0.43220665E+03  0.10152161E+05                                 9.394015                            6.925712       0.136214       2.009427                    0.999773      29.689863      85.477956       0.626571       0.416168      -1.063743       0.000466       0.004579       0.031745       0.032077       0.016447      -0.015090      -0.010932       0.012250      -0.013226      -0.015460      -0.014418       0.029878             12.450319       8.347608       1.963228      -0.806784      12.022910       7.370776      16.980440           0.001912
          545              C      12.482548       3.964050       7.792973       0.610837      24.814684 0.24525685E+03  0.50559210E+04                                 7.868733                            5.571639      -0.039410       2.048735                    0.999348      22.117032      61.859255       0.625966       0.474653      -1.017959      -0.007909       0.029433       0.067757       0.074296      -0.060292       0.031049      -0.054009      -0.050565      -0.084130      -0.058414      -0.049444       0.107858             10.541100      10.131523       1.535183      -2.170736       7.559506       4.153104      13.932270          -0.001296
          546              C      17.158377      16.585393      28.578546       0.626747      23.206201 0.20599773E+03  0.40785095E+04                                 7.553643                            5.115073      -0.014899       2.072560                    0.999522      21.197701      58.717605       0.649523       0.476291      -1.013810       0.005448       0.030008       0.051638       0.059972      -0.028013       0.011544      -0.070535      -0.119449      -0.071441      -0.062204      -0.052465       0.114669             10.457378      10.308619       0.256942      -0.073069       6.749621       5.009894      14.313896          -0.003590
          547              C      17.044652      15.901716      27.306933      -0.030629      40.174422 0.41939523E+03  0.96919529E+04                                10.122805                            6.759395       0.019846       2.014519                    0.999316      26.806704      74.387001       0.648776       0.408529      -1.078104      -0.006816      -0.024519      -0.047406       0.053805       0.004204      -0.008670      -0.009704      -0.006288      -0.029769      -0.016534       0.000162       0.016373             14.577707      12.904567      -0.958426       1.279091       9.908530       8.294990      20.920024           0.007441
          548              C      18.199815      15.312981      26.806534      -0.095781      36.212502 0.42502835E+03  0.99733466E+04                                 9.642064                            6.958678      -0.046200       1.957798                    0.999677      29.418358      85.532581       0.610965       0.427235      -1.053448      -0.016821      -0.007026      -0.016526       0.024605       0.006211       0.014437      -0.020426       0.000218      -0.031109      -0.031051       0.010860       0.020191             12.633489      12.557998      -1.591227      -0.398261       8.903305       6.561702      16.439162           0.003182
          549              C      18.168949      14.647901      25.586659      -0.173060      38.245543 0.44580790E+03  0.10563783E+05                                 9.885633                            7.042554       0.097277       1.990814                    0.999736      30.268237      87.816180       0.619570       0.417200      -1.062007      -0.004583       0.008503       0.028212       0.029820      -0.022201      -0.011275       0.011639       0.018366      -0.035231      -0.020906      -0.014355       0.035261             12.983445      13.180211      -0.073168       2.350231       8.691691       6.507486      17.078432           0.001349
          550              C      16.981295      14.571557      24.866375       0.119120      40.353115 0.40358631E+03  0.92579237E+04                                10.330194                            6.710105      -0.144946       1.964758                    0.999303      26.144641      72.806561       0.638227       0.418363      -1.069343      -0.005208      -0.006410      -0.009181       0.012349      -0.007061       0.009061       0.034145       0.003616       0.082591      -0.038618      -0.008095       0.046714             15.383474      12.440849      -0.466250       1.718641      11.037783       9.818700      22.671791           0.003319
          551              C      15.826132      15.159803      25.367583      -0.148449      36.899923 0.43796657E+03  0.10347275E+05                                 9.734265                            7.036401       0.036849       1.984849                    0.999339      29.773978      86.670546       0.611547       0.423927      -1.056211       0.002427       0.007546       0.018441       0.020073       0.004085       0.024188       0.001923       0.015941       0.020299      -0.018903      -0.011413       0.030316             12.760334      12.137873      -1.615096      -0.454149       9.434229       7.128009      16.708901           0.002788
          552              C      15.856998      15.824883      26.587458      -0.097507      37.214165 0.44131982E+03  0.10465376E+05                                 9.861658                            7.122596      -0.106083       1.941358                    0.999326      29.625365      86.912313       0.599170       0.431077      -1.049897       0.018809      -0.013137      -0.013632       0.026686      -0.007634      -0.006127      -0.005887      -0.005551      -0.057405      -0.022164       0.004421       0.017743             12.963238      13.044972      -0.778104       1.668440       9.038702       6.494671      16.806042           0.000866
          553              C      17.004045      13.839921      23.545450      -0.154809      46.205215 0.44573819E+03  0.10552792E+05                                11.284384                            7.034015       0.107662       1.994807                    0.999712      30.079823      86.990351       0.621528       0.416254      -1.063509      -0.007198       0.004912       0.030872       0.032078      -0.022635      -0.014521       0.002751       0.003401      -0.086502      -0.033501      -0.005953       0.039454             17.536348      11.142218       1.682040       4.912047      12.648001      12.301713      28.818826           0.004103
          554              C      16.060097      13.693105      22.652976      -0.134244      44.349814 0.44632828E+03  0.10620971E+05                                11.123968                            7.153514      -0.099052       1.937593                    0.999240      30.193889      88.923357       0.598660       0.429948      -1.049900      -0.003530      -0.023775      -0.029147       0.037779      -0.014426      -0.024015       0.003556      -0.039347      -0.026620      -0.037514       0.005041       0.032472             16.580798      11.645332       1.097748       4.474134      11.952065      10.997128      26.144998           0.003680
          555              C      16.230694      12.978597      21.367621       0.051298      41.080492 0.43136724E+03  0.10095586E+05                                10.464641                            6.960654      -0.212511       1.934880                    0.999121      27.263512      77.545407       0.621352       0.421196      -1.063909       0.027188      -0.014964       0.043108       0.053117      -0.007021      -0.013064       0.027893      -0.005379       0.034275      -0.025072      -0.012596       0.037669             14.951223      10.977899      -2.586287       2.291175      12.863140       8.458487      21.012630           0.004718
[truncated: 53,058 more chars]
