# Supplementary material for: A collection of forcefield precursors for metal–organic frameworks
Source: RSC Adv. 2019 Nov 13;9(63):36492–507. doi: 10.1039/c9ra07327b (PMC9075174; doi:10.1039/c9ra07327b)
Supplement: RA-009-C9RA07327B-s4204 [file RA-009-C9RA07327B-s4204.xyz]

  600
jmolscript: load "" {1 1 1} spacegroup "x,y,z" unitcell [{     16.079800     0.000000     0.000000 }, {      0.000000    22.709600     0.000000 }, {      0.000000     0.000000    38.484000 }]
Yb     4.019950    11.354800    20.495809     1.270621
Yb     4.019950     0.000000    37.230191     1.270601
Yb    12.059850    11.354800    17.988191     1.270067
Yb    12.059850     0.000000     1.253809     1.270579
Yb     8.039900    11.354800    19.242000     1.285870
Yb     0.000000    11.354800    19.242000     1.284411
Yb     0.000000     0.000000     0.000000     1.284890
Yb     8.039900     0.000000     0.000000     1.284859
H      7.028481    14.550041    16.351852     0.116312
H      6.327401    15.980746    14.666252     0.115580
H      2.497193    15.260851    15.647594     0.111608
H      3.199880    13.827875    17.333194     0.123565
H      4.729069    16.870962    13.246193     0.114147
H      2.161125    16.616614    13.892724     0.110155
H     15.941514    18.531034    10.494587     0.131830
H      4.380138    18.081384    11.445142     0.150725
H     14.076257    17.154832    12.984502     0.169510
H     14.417149    17.724843    11.564442     0.141943
H     14.637442    18.610517    12.838262     0.148186
H      2.064646    19.573404     7.862281     0.121479
H     15.565246    19.484837     8.535751     0.108524
H     14.237055    20.463621     7.134934     0.098987
H     13.468440    21.231205     5.045252     0.121986
H      1.111114    21.085864     3.713706     0.116363
H      1.817017    20.286486     5.726419     0.110869
H      7.449771     8.125495    18.510804     0.121039
H      8.181402     5.947644    18.187538     0.114831
H      6.205195     4.793997    21.489466     0.111730
H      5.475172     6.969576    21.812731     0.117486
H      8.263409     3.649433    18.780192     0.099309
H      6.555734     2.725152    20.542759     0.103340
H      8.853538     1.744097    17.998967     0.132180
H      5.504116     0.002271    23.013432     0.145976
H      5.619890    21.590017    21.924335     0.132711
H      6.854819    21.939745    22.824860     0.139201
H      1.011419     8.159559    16.351852     0.116217
H      1.712499     6.728854    14.666252     0.115521
H      5.542707     7.448749    15.647594     0.111618
H      4.840020     8.881725    17.333194     0.123411
H      3.310831     5.838638    13.246193     0.114082
H      5.878775     6.092986    13.892724     0.110186
H      8.178186     4.178566    10.494587     0.131812
H      3.659762     4.628216    11.445142     0.150690
H     10.043443     5.554768    12.984502     0.169488
H      9.702551     4.984757    11.564442     0.141933
H      9.482258     4.099083    12.838262     0.148156
H      5.975254     3.136196     7.862281     0.121463
H      8.554454     3.224763     8.535751     0.108514
H      9.882645     2.245979     7.134934     0.098943
H     10.651260     1.478395     5.045252     0.121965
H      6.928786     1.623736     3.713706     0.116373
H      6.222883     2.423114     5.726419     0.110874
H      0.590129    14.584105    18.510804     0.120910
H     15.938298    16.761956    18.187538     0.114743
H      1.834705    17.915603    21.489466     0.111728
H      2.564728    15.740024    21.812731     0.117562
H     15.856291    19.060167    18.780192     0.099277
H      1.484166    19.984448    20.542759     0.103357
H     15.266162    20.965503    17.998967     0.132179
H      2.535784    -0.002271    23.013432     0.145986
H      2.420010     1.119583    21.924335     0.132706
H      1.185081     0.769855    22.824860     0.139186
H      1.011419     3.195241     2.890148     0.116299
H      1.712499     4.625946     4.575748     0.115523
H      5.542707     3.906051     3.594406     0.111618
H      4.840020     2.473075     1.908806     0.123388
H      3.310831     5.516162     5.995807     0.114079
H      5.878775     5.261814     5.349276     0.110187
H      8.178186     7.176234     8.747413     0.131808
H      3.659762     6.726584     7.796858     0.150694
H     10.043443     5.800032     6.257498     0.169507
H      9.702551     6.370043     7.677558     0.141929
H      9.482258     7.255717     6.403738     0.148155
H      5.975254     8.218604    11.379719     0.121458
H      8.554454     8.130037    10.706249     0.108519
H      9.882645     9.108821    12.107066     0.098995
H     10.651260     9.876405    14.196748     0.121955
H      6.928786     9.731064    15.528294     0.116422
H      6.222883     8.931686    13.515581     0.110888
H      0.590129    19.480295     0.731196     0.120847
H     15.938298    17.302444     1.054462     0.114876
H      1.834705    16.148797    36.236534     0.111791
H      2.564728    18.324376    35.913269     0.117528
H     15.856291    15.004233     0.461808     0.099317
H      1.484166    14.079952    37.183241     0.103331
H     15.266162    13.098897     1.243033     0.132156
H      2.535784    11.357071    34.712568     0.145969
H      2.420010    10.235217    35.801665     0.132702
H      1.185081    10.584945    34.901140     0.139181
H      7.028481    19.514359     2.890148     0.116323
H      6.327401    18.083654     4.575748     0.115601
H      2.497193    18.803549     3.594406     0.111655
H      3.199880    20.236525     1.908806     0.123393
H      4.729069    17.193438     5.995807     0.114158
H      2.161125    17.447786     5.349276     0.110143
H     15.941514    15.533366     8.747413     0.131821
H      4.380138    15.983016     7.796858     0.150714
H     14.076257    16.909568     6.257498     0.169505
H     14.417149    16.339557     7.677558     0.141942
H     14.637442    15.453883     6.403738     0.148184
H      2.064646    14.490996    11.379719     0.121471
H     15.565246    14.579563    10.706249     0.108524
H     14.237055    13.600779    12.107066     0.099018
H     13.468440    12.833195    14.196748     0.122007
H      1.111114    12.978536    15.528294     0.116464
H      1.817017    13.777914    13.515581     0.110883
H      7.449771     3.229305     0.731196     0.120935
H      8.181402     5.407156     1.054462     0.114866
H      6.205195     6.560803    36.236534     0.111754
H      5.475172     4.385224    35.913269     0.117506
H      8.263409     7.705367     0.461808     0.099313
H      6.555734     8.629648    37.183241     0.103335
H      8.853538     9.610703     1.243033     0.132174
H      5.504116    11.352529    34.712568     0.145976
H      5.619890    12.474383    35.801665     0.132694
H      6.854819    12.124655    34.901140     0.139193
H      9.051319     8.159559    22.132148     0.116401
H      9.752399     6.728854    23.817748     0.115480
H     13.582607     7.448749    22.836406     0.111426
H     12.879920     8.881725    21.150806     0.123281
H     11.350731     5.838638    25.237807     0.114100
H     13.918675     6.092986    24.591276     0.110174
H      0.138286     4.178566    27.989413     0.131838
H     11.699662     4.628216    27.038858     0.150754
H      2.003543     5.554768    25.499498     0.169530
H      1.662651     4.984757    26.919558     0.141948
H      1.442358     4.099083    25.645738     0.148193
H     14.015154     3.136196    30.621719     0.121479
H      0.514554     3.224763    29.948249     0.108531
H      1.842745     2.245979    31.349066     0.098977
H      2.611360     1.478395    33.438748     0.122006
H     14.968686     1.623736    34.770294     0.116401
H     14.262783     2.423114    32.757581     0.110868
H      8.630029    14.584105    19.973196     0.120884
H      7.898398    16.761956    20.296462     0.114921
H      9.874605    17.915603    16.994534     0.111788
H     10.604628    15.740024    16.671269     0.117502
H      7.816391    19.060167    19.703808     0.099339
H      9.524066    19.984448    17.941241     0.103332
H      7.226262    20.965503    20.485033     0.132178
H     10.575684    -0.002271    15.470568     0.145966
H     10.459910     1.119583    16.559665     0.132703
H      9.224981     0.769855    15.659140     0.139194
H     15.068381    14.550041    22.132148     0.116387
H     14.367301    15.980746    23.817748     0.115559
H     10.537093    15.260851    22.836406     0.111597
H     11.239780    13.827875    21.150806     0.123385
H     12.768969    16.870962    25.237807     0.114082
H     10.201025    16.616614    24.591276     0.110178
H      7.901614    18.531034    27.989413     0.131806
H     12.420038    18.081384    27.038858     0.150694
H      6.036357    17.154832    25.499498     0.169526
H      6.377249    17.724843    26.919558     0.141919
H      6.597542    18.610517    25.645738     0.148149
H     10.104546    19.573404    30.621719     0.121448
H      7.525346    19.484837    29.948249     0.108534
H      6.197155    20.463621    31.349066     0.099003
H      5.428540    21.231205    33.438748     0.121965
H      9.151014    21.085864    34.770294     0.116362
H      9.856917    20.286486    32.757581     0.110907
H     15.489671     8.125495    19.973196     0.120831
H      0.141502     5.947644    20.296462     0.114884
H     14.245095     4.793997    16.994534     0.111809
H     13.515072     6.969576    16.671269     0.117542
H      0.223509     3.649433    19.703808     0.099329
H     14.595634     2.725152    17.941241     0.103343
H      0.813638     1.744097    20.485033     0.132171
H     13.544016     0.002271    15.470568     0.145971
H     13.659790    21.590017    16.559665     0.132699
H     14.894719    21.939745    15.659140     0.139178
H     15.068381    19.514359    35.593852     0.116262
H     14.367301    18.083654    33.908252     0.115506
H     10.537093    18.803549    34.889594     0.111590
H     11.239780    20.236525    36.575194     0.123307
H     12.768969    17.193438    32.488193     0.114086
H     10.201025    17.447786    33.134724     0.110169
H      7.901614    15.533366    29.736587     0.131813
H     12.420038    15.983016    30.687142     0.150688
H      6.036357    16.909568    32.226502     0.169479
H      6.377249    16.339557    30.806442     0.141939
H      6.597542    15.453883    32.080262     0.148160
H     10.104546    14.490996    27.104281     0.121466
H      7.525346    14.579563    27.777751     0.108519
H      6.197155    13.600779    26.376934     0.098992
H      5.428540    12.833195    24.287252     0.122046
H      9.151014    12.978536    22.955706     0.116476
H      9.856917    13.777914    24.968419     0.110898
H     15.489671     3.229305    37.752804     0.120902
H      0.141502     5.407156    37.429538     0.114845
H     14.245095     6.560803     2.247466     0.111763
H     13.515072     4.385224     2.570731     0.117507
H      0.223509     7.705367    38.022192     0.099307
H     14.595634     8.629648     1.300759     0.103337
H      0.813638     9.610703    37.240967     0.132167
H     13.544016    11.352529     3.771432     0.145975
H     13.659790    12.474383     2.682335     0.132693
H     14.894719    12.124655     3.582860     0.139178
H      9.051319     3.195241    35.593852     0.116368
H      9.752399     4.625946    33.908252     0.115610
H     13.582607     3.906051    34.889594     0.111668
H     12.879920     2.473075    36.575194     0.123465
H     11.350731     5.516162    32.488193     0.114153
H     13.918675     5.261814    33.134724     0.110152
H      0.138286     7.176234    29.736587     0.131826
H     11.699662     6.726584    30.687142     0.150720
H      2.003543     5.800032    32.226502     0.169518
H      1.662651     6.370043    30.806442     0.141940
H      1.442358     7.255717    32.080262     0.148194
H     14.015154     8.218604    27.104281     0.121490
H      0.514554     8.130037    27.777751     0.108525
H      1.842745     9.108821    26.376934     0.099019
H      2.611360     9.876405    24.287252     0.122019
H     14.968686     9.731064    22.955706     0.116418
H     14.262783     8.931686    24.968419     0.110923
H      8.630029    19.480295    37.752804     0.120841
H      7.898398    17.302444    37.429538     0.114880
H      9.874605    16.148797     2.247466     0.111783
H     10.604628    18.324376     2.570731     0.117512
H      7.816391    15.004233    38.022192     0.099318
H      9.524066    14.079952     1.300759     0.103329
H      7.226262    13.098897    37.240967     0.132158
H     10.575684    11.357071     3.771432     0.145962
H     10.459910    10.235217     2.682335     0.132707
H      9.224981    10.584945     3.582860     0.139190
C      5.589338    13.071646    18.069008     0.603143
C      5.184128    14.045888    17.009928    -0.021786
C      6.119972    14.690840    16.209461    -0.092713
C      5.700289    15.549263    15.201180    -0.158524
C      4.343154    15.762733    14.989518     0.118706
C      3.405702    15.117781    15.789985    -0.150372
C      3.826992    14.259358    16.798266    -0.094133
C      4.010302    16.573466    13.754182    -0.111995
C      2.873460    16.880046    13.353948    -0.138290
C      2.526137    17.622650    12.110915     0.054513
C      1.172217    17.758907    11.826133     0.227126
C      0.767006    18.440195    10.683158    -0.292728
C      1.715715    18.989768     9.828814     0.094496
C      3.069634    18.853510    10.113595     0.259632
C      3.474845    18.172222    11.256570    -0.206147
C     14.676033    17.718030    12.488058    -0.246404
C      1.358743    19.455314     8.454935    -0.129156
C      0.233157    19.698307     8.027762    -0.110342
C      0.064319    20.345531     6.665429     0.127487
C     14.844871    20.593065     6.442222    -0.171453
C     14.370517    21.047257     5.176098    -0.111177
C     15.283850    21.206224     4.152039    -0.007314
C      0.490434    20.951877     4.391024    -0.094323
C      0.918157    20.497685     5.610967    -0.137858
C     14.769296    21.653604     2.817414     0.593448
C      5.849831     9.120175    20.361500     0.565629
C      6.390113     7.764412    20.194094    -0.007407
C      7.200534     7.457833    19.107306    -0.084707
C      7.639513     6.154302    18.914886    -0.149880
C      7.266462     5.155079    19.803866     0.122449
C      6.456040     5.461659    20.892964    -0.160186
C      6.017061     6.765190    21.086153    -0.096517
C      7.628257     3.731187    19.453662    -0.121280
C      7.227870     2.666107    19.903925    -0.133017
C      7.678104     1.289905    19.561417     0.058517
C      8.496566     1.037829    18.491562    -0.291298
C      7.293797     0.254348    20.338794     0.209123
C      6.094244    22.298556    22.370749    -0.255550
C      2.450562     9.637954    18.069008     0.603557
C      2.855772     8.663712    17.009928    -0.022548
C      1.919928     8.018760    16.209461    -0.093096
C      2.339611     7.160337    15.201180    -0.158490
C      3.696746     6.946867    14.989518     0.118412
C      4.634198     7.591819    15.789985    -0.150558
C      4.212908     8.450242    16.798266    -0.094148
C      4.029598     6.136134    13.754182    -0.112017
C      5.166440     5.829554    13.353948    -0.138762
C      5.513763     5.086950    12.110915     0.054723
C      6.867683     4.950693    11.826133     0.226767
C      7.272894     4.269405    10.683158    -0.292555
C      6.324185     3.719832     9.828814     0.093988
C      4.970266     3.856090    10.113595     0.259844
C      4.565055     4.537378    11.256570    -0.205772
C      9.443667     4.991570    12.488058    -0.246446
C      6.681157     3.254286     8.454935    -0.129063
C      7.806743     3.011293     8.027762    -0.110512
C      7.975581     2.364069     6.665429     0.127508
C      9.274829     2.116535     6.442222    -0.171535
C      9.749183     1.662343     5.176098    -0.111343
C      8.835850     1.503376     4.152039    -0.007153
C      7.549466     1.757723     4.391024    -0.094270
C      7.121743     2.211915     5.610967    -0.137918
C      9.350404     1.055996     2.817414     0.593621
C      2.190069    13.589425    20.361500     0.566216
C      1.649787    14.945188    20.194094    -0.006937
C      0.839366    15.251767    19.107306    -0.085565
C      0.400387    16.555298    18.914886    -0.150018
C      0.773438    17.554521    19.803866     0.122326
C      1.583860    17.247941    20.892964    -0.160285
C      2.022839    15.944410    21.086153    -0.096466
C      0.411643    18.978413    19.453662    -0.121195
C      0.812030    20.043493    19.903925    -0.133041
C      0.361795    21.419695    19.561417     0.058539
C     15.623134    21.671771    18.491562    -0.291326
C      0.746103    22.455252    20.338794     0.209156
C      1.945656     0.411044    22.370749    -0.255554
C      2.450562     1.716846     1.172992     0.603524
C      2.855772     2.691088     2.232072    -0.022532
C      1.919928     3.336040     3.032539    -0.092990
C      2.339611     4.194463     4.040820    -0.158498
C      3.696746     4.407933     4.252482     0.118387
C      4.634198     3.762981     3.452015    -0.150549
C      4.212908     2.904558     2.443734    -0.094222
C      4.029598     5.218666     5.487818    -0.111985
C      5.166440     5.525246     5.888052    -0.138770
C      5.513763     6.267850     7.131085     0.054720
C      6.867683     6.404107     7.415867     0.226783
C      7.272894     7.085395     8.558842    -0.292556
C      6.324185     7.634968     9.413186     0.093988
C      4.970266     7.498710     9.128405     0.259825
C      4.565055     6.817422     7.985430    -0.205790
C      9.443667     6.363230     6.753942    -0.246444
C      6.681157     8.100514    10.787065    -0.129053
C      7.806743     8.343507    11.214238    -0.110568
C      7.975581     8.990731    12.576571     0.127524
C      9.274829     9.238265    12.799778    -0.171504
C      9.749183     9.692457    14.065902    -0.111205
C      8.835850     9.851424    15.089961    -0.007190
C      7.549466     9.597077    14.850976    -0.094419
C      7.121743     9.142885    13.631033    -0.137852
C      9.350404    10.298804    16.424586     0.593326
C      2.190069    20.474975    37.364500     0.565270
C      1.649787    19.119212    37.531906    -0.008113
C      0.839366    18.812633     0.134694    -0.085184
C      0.400387    17.509102     0.327114    -0.149924
C      0.773438    16.509879    37.922134     0.122521
C      1.583860    16.816459    36.833036    -0.160085
C      2.022839    18.119990    36.639847    -0.096416
C      0.411643    15.085987    38.272338    -0.121486
C      0.812030    14.020907    37.822075    -0.132993
C      0.361795    12.644705    38.164583     0.058485
C     15.623134    12.392629     0.750438    -0.291291
C      0.746103    11.609148    37.387206     0.209074
C      1.945656    10.943756    35.355251    -0.255551
C      5.589338    20.992754     1.172992     0.603469
C      5.184128    20.018512     2.232072    -0.022020
C      6.119972    19.373560     3.032539    -0.092891
C      5.700289    18.515137     4.040820    -0.158451
C      4.343154    18.301667     4.252482     0.118738
C      3.405702    18.946619     3.452015    -0.150390
C      3.826992    19.805042     2.443734    -0.094032
C      4.010302    17.490934     5.487818    -0.112128
C      2.873460    17.184354     5.888052    -0.138326
C      2.526137    16.441750     7.131085     0.054484
C      1.172217    16.305493     7.415867     0.227065
C      0.767006    15.624205     8.558842    -0.292727
C      1.715715    15.074632     9.413186     0.094420
C      3.069634    15.210890     9.128405     0.259606
C      3.474845    15.892178     7.985430    -0.206124
C     14.676033    16.346370     6.753942    -0.246415
C      1.358743    14.609086    10.787065    -0.129166
C      0.233157    14.366093    11.214238    -0.110446
C      0.064319    13.718869    12.576571     0.127496
C     14.844871    13.471335    12.799778    -0.171453
C     14.370517    13.017143    14.065902    -0.111164
C     15.283850    12.858176    15.089961    -0.007226
C      0.490434    13.112523    14.850976    -0.094353
C      0.918157    13.566715    13.631033    -0.137865
C     14.769296    12.410796    16.424586     0.593301
C      5.849831     2.234625    37.364500     0.565575
C      6.390113     3.590388    37.531906    -0.007751
C      7.200534     3.896967     0.134694    -0.085199
C      7.639513     5.200498     0.327114    -0.149929
C      7.266462     6.199721    37.922134     0.122451
C      6.456040     5.893141    36.833036    -0.160203
C      6.017061     4.589610    36.639847    -0.096471
C      7.628257     7.623613    38.272338    -0.121387
C      7.227870     8.688693    37.822075    -0.133003
C      7.678104    10.064895    38.164583     0.058482
C      8.496566    10.316971     0.750438    -0.291283
C      7.293797    11.100452    37.387206     0.209104
C      6.094244    11.765844    35.355251    -0.255553
C     10.490462     9.637954    20.414992     0.604832
C     10.895672     8.663712    21.474072    -0.020507
C      9.959828     8.018760    22.274539    -0.092693
C     10.379511     7.160337    23.282820    -0.158646
C     11.736646     6.946867    23.494482     0.118320
C     12.674098     7.591819    22.694015    -0.150585
C     12.252808     8.450242    21.685734    -0.094835
C     12.069498     6.136134    24.729818    -0.111536
C     13.206340     5.829554    25.130052    -0.138571
C     13.553663     5.086950    26.373085     0.054700
C     14.907583     4.950693    26.657867     0.227055
C     15.312794     4.269405    27.800842    -0.292632
C     14.364085     3.719832    28.655186     0.094380
C     13.010166     3.856090    28.370405     0.259756
C     12.604955     4.537378    27.227430    -0.205932
C      1.403767     4.991570    25.995942    -0.246403
C     14.721057     3.254286    30.029065    -0.129041
C     15.846643     3.011293    30.456238    -0.110275
C     16.015481     2.364069    31.818571     0.127516
C      1.234929     2.116535    32.041778    -0.171409
C      1.709283     1.662343    33.307902    -0.111273
C      0.795950     1.503376    34.331961    -0.006941
C     15.589366     1.757723    34.092976    -0.094219
C     15.161643     2.211915    32.873033    -0.137898
C      1.310504     1.055996    35.666586     0.593519
C     10.229969    13.589425    18.122500     0.564939
C      9.689687    14.945188    18.289906    -0.008035
C      8.879266    15.251767    19.376694    -0.085074
C      8.440287    16.555298    19.569114    -0.149829
C      8.813338    17.554521    18.680134     0.122511
C      9.623760    17.247941    17.591036    -0.160113
C     10.062739    15.944410    17.397847    -0.096438
C      8.451543    18.978413    19.030338    -0.121428
C      8.851930    20.043493    18.580075    -0.132996
C      8.401695    21.419695    18.922583     0.058517
C      7.583234    21.671771    19.992438    -0.291265
C      8.786003    22.455252    18.145206     0.209080
C      9.985556     0.411044    16.113251    -0.255546
C     13.629238    13.071646    20.414992     0.603380
C     13.224028    14.045888    21.474072    -0.022702
C     14.159872    14.690840    22.274539    -0.092939
C     13.740189    15.549263    23.282820    -0.158454
C     12.383054    15.762733    23.494482     0.118390
C     11.445602    15.117781    22.694015    -0.150607
C     11.866892    14.259358    21.685734    -0.094164
C     12.050202    16.573466    24.729818    -0.112024
C     10.913360    16.880046    25.130052    -0.138840
C     10.566037    17.622650    26.373085     0.054732
C      9.212117    17.758907    26.657867     0.226761
C      8.806906    18.440195    27.800842    -0.292526
C      9.755615    18.989768    28.655186     0.093928
C     11.109534    18.853510    28.370405     0.259827
C     11.514745    18.172222    27.227430    -0.205737
C      6.636133    17.718030    25.995942    -0.246443
C      9.398643    19.455314    30.029065    -0.128983
C      8.273057    19.698307    30.456238    -0.110631
C      8.104219    20.345531    31.818571     0.127621
C      6.804971    20.593065    32.041778    -0.171458
C      6.330617    21.047257    33.307902    -0.111199
C      7.243950    21.206224    34.331961    -0.007350
C      8.530334    20.951877    34.092976    -0.094333
C      8.958057    20.497685    32.873033    -0.137861
C      6.729396    21.653604    35.666586     0.593430
C     13.889731     9.120175    18.122500     0.565087
C     14.430013     7.764412    18.289906    -0.008149
C     15.240434     7.457833    19.376694    -0.085097
C     15.679413     6.154302    19.569114    -0.149841
C     15.306362     5.155079    18.680134     0.122538
C     14.495940     5.461659    17.591036    -0.160021
C     14.056961     6.765190    17.397847    -0.096315
C     15.668157     3.731187    19.030338    -0.121420
C     15.267770     2.666107    18.580075    -0.132982
C     15.718004     1.289905    18.922583     0.058559
C      0.456666     1.037829    19.992438    -0.291278
C     15.333697     0.254348    18.145206     0.209076
C     14.134144    22.298556    16.113251    -0.255540
C     13.629238    20.992754    37.311008     0.603751
C     13.224028    20.018512    36.251928    -0.022380
C     14.159872    19.373560    35.451461    -0.093110
C     13.740189    18.515137    34.443180    -0.158482
C     12.383054    18.301667    34.231518     0.118402
C     11.445602    18.946619    35.031985    -0.150619
C     11.866892    19.805042    36.040266    -0.094194
C     12.050202    17.490934    32.996182    -0.112006
C     10.913360    17.184354    32.595948    -0.138757
C     10.566037    16.441750    31.352915     0.054697
C      9.212117    16.305493    31.068133     0.226782
C      8.806906    15.624205    29.925158    -0.292549
C      9.755615    15.074632    29.070814     0.094013
C     11.109534    15.210890    29.355595     0.259798
C     11.514745    15.892178    30.498570    -0.205776
C      6.636133    16.346370    31.730058    -0.246452
C      9.398643    14.609086    27.696935    -0.129048
C      8.273057    14.366093    27.269762    -0.110524
C      8.104219    13.718869    25.907429     0.127539
C      6.804971    13.471335    25.684222    -0.171498
C      6.330617    13.017143    24.418098    -0.111114
C      7.243950    12.858176    23.394039    -0.007182
C      8.530334    13.112523    23.633024    -0.094245
C      8.958057    13.566715    24.852967    -0.137818
C      6.729396    12.410796    22.059414     0.593144
C     13.889731     2.234625     1.119500     0.565505
C     14.430013     3.590388     0.952094    -0.007758
C     15.240434     3.896967    38.349306    -0.085235
C     15.679413     5.200498    38.156886    -0.149950
C     15.306362     6.199721     0.561866     0.122468
C     14.495940     5.893141     1.650964    -0.160170
C     14.056961     4.589610     1.844153    -0.096439
C     15.668157     7.623613     0.211662    -0.121390
C     15.267770     8.688693     0.661925    -0.133008
C     15.718004    10.064895     0.319417     0.058482
C      0.456666    10.316971    37.733562    -0.291276
C     15.333697    11.100452     1.096794     0.209113
C     14.134144    11.765844     3.128749    -0.255555
C     10.490462     1.716846    37.311008     0.603268
C     10.895672     2.691088    36.251928    -0.022137
C      9.959828     3.336040    35.451461    -0.092785
C     10.379511     4.194463    34.443180    -0.158445
C     11.736646     4.407933    34.231518     0.118720
C     12.674098     3.762981    35.031985    -0.150367
C     12.252808     2.904558    36.040266    -0.094064
C     12.069498     5.218666    32.996182    -0.112110
C     13.206340     5.525246    32.595948    -0.138356
C     13.553663     6.267850    31.352915     0.054493
C     14.907583     6.404107    31.068133     0.227072
C     15.312794     7.085395    29.925158    -0.292743
C     14.364085     7.634968    29.070814     0.094430
C     13.010166     7.498710    29.355595     0.259592
C     12.604955     6.817422    30.498570    -0.206153
C      1.403767     6.363230    31.730058    -0.246404
C     14.721057     8.100514    27.696935    -0.129162
C     15.846643     8.343507    27.269762    -0.110422
C     16.015481     8.990731    25.907429     0.127500
C      1.234929     9.238265    25.684222    -0.171460
C      1.709283     9.692457    24.418098    -0.111028
C      0.795950     9.851424    23.394039    -0.007381
C     15.589366     9.597077    23.633024    -0.094384
C     15.161643     9.142885    24.852967    -0.137745
C      1.310504    10.298804    22.059414     0.593304
C     10.229969    20.474975     1.119500     0.565297
C      9.689687    19.119212     0.952094    -0.008099
C      8.879266    18.812633    38.349306    -0.085175
C      8.440287    17.509102    38.156886    -0.149919
C      8.813338    16.509879     0.561866     0.122504
C      9.623760    16.816459     1.650964    -0.160115
C     10.062739    18.119990     1.844153    -0.096433
C      8.451543    15.085987     0.211662    -0.121490
C      8.851930    14.020907     0.661925    -0.132992
C      8.401695    12.644705     0.319417     0.058481
C      7.583234    12.392629    37.733562    -0.291275
C      8.786003    11.609148     1.096794     0.209085
C      9.985556    10.943756     3.128749    -0.255546
O      0.117383    17.145748    12.622752    -0.210411
O      4.066581    19.398540     9.282341    -0.404563
O      6.523575     0.597262    21.381710    -0.164564
O      4.767661    12.678770    18.897953    -0.537273
O      6.809795    12.737815    18.077089    -0.554923
O     13.571351    21.964725     2.691186    -0.529537
O     15.623134    21.676313     1.874556    -0.571216
O      6.248610    10.096688    19.634922    -0.582207
O      4.920419     9.308665    21.185827    -0.509685
O      7.922517     5.563852    12.622752    -0.210422
O      3.973319     3.311060     9.282341    -0.404525
O      1.516325    22.112338    21.381710    -0.164513
O      3.272239    10.030830    18.897953    -0.539287
O      1.230105     9.971785    18.077089    -0.552081
O     10.548349     0.744875     2.691186    -0.529612
O      8.496566     1.033287     1.874556    -0.573808
O      1.791290    12.612912    19.634922    -0.586482
O      3.119481    13.400935    21.185827    -0.514727
O      7.922517     5.790948     6.619248    -0.210397
O      3.973319     8.043740     9.959659    -0.404531
O      1.516325    11.952062    36.344290    -0.164623
O      3.272239     1.323970     0.344047    -0.539138
O      1.230105     1.383015     1.164911    -0.552592
O     10.548349    10.609925    16.550814    -0.530791
O      8.496566    10.321513    17.367444    -0.569466
O      1.791290    21.451488    38.091078    -0.580055
O      3.119481    20.663465    36.540173    -0.509051
O      0.117383    16.918652     6.619248    -0.210455
O      4.066581    14.665860     9.959659    -0.404543
O      6.523575    10.757538    36.344290    -0.164592
O      4.767661    21.385630     0.344047    -0.540940
O      6.809795    21.326585     1.164911    -0.551306
O     13.571351    12.099675    16.550814    -0.530360
O     15.623134    12.388087    17.367444    -0.570076
O      6.248610     1.258112    38.091078    -0.582086
O      4.920419     2.046135    36.540173    -0.510932
O     15.962417     5.563852    25.861248    -0.210356
O     12.013219     3.311060    29.201659    -0.404587
O      9.556225    22.112338    17.102290    -0.164619
O     11.312139    10.030830    19.586047    -0.543193
O      9.270005     9.971785    20.406911    -0.563616
O      2.508449     0.744875    35.792814    -0.529472
O      0.456666     1.033287    36.609444    -0.573400
O      9.831190    12.612912    18.849078    -0.578671
O     11.159381    13.400935    17.298173    -0.508850
O      8.157283    17.145748    25.861248    -0.210417
O     12.106481    19.398540    29.201659    -0.404507
O     14.563475     0.597262    17.102290    -0.164610
O     12.807561    12.678770    19.586047    -0.538585
O     14.849695    12.737815    20.406911    -0.551278
O      5.531451    21.964725    35.792814    -0.529494
O      7.583234    21.676313    36.609444    -0.571189
O     14.288510    10.096688    18.849078    -0.579125
O     12.960319     9.308665    17.298173    -0.507670
O      8.157283    16.918652    31.864752    -0.210465
O     12.106481    14.665860    28.524341    -0.404468
O     14.563475    10.757538     2.139710    -0.164583
O     12.807561    21.385630    38.139953    -0.541750
O     14.849695    21.326585    37.319089    -0.551941
O      5.531451    12.099675    21.933186    -0.528601
O      7.583234    12.388087    21.116556    -0.569414
O     14.288510     1.258112     0.392922    -0.581907
O     12.960319     2.046135     1.943827    -0.510816
O     15.962417     5.790948    31.864752    -0.210438
O     12.013219     8.043740    28.524341    -0.404454
O      9.556225    11.952062     2.139710    -0.164634
O     11.312139     1.323970    38.139953    -0.538383
O      9.270005     1.383015    37.319089    -0.552089
O      2.508449    10.609925    21.933186    -0.529178
O      0.456666    10.321513    21.116556    -0.569047
O      9.831190    21.451488     0.392922    -0.580176
O     11.159381    20.663465     1.943827    -0.508924

The following XYZ coordinates are in angstroms. Other properties are in atomic units.
The sperically averaged electron density of each atom fit to a function of the form exp(a - br)
eigen_1, eigen_2 and eigen_3 are the three eigenvalues of traceless quadrupole moment tensor
  atom number  atomic symbol              X              Y              Z     net charge C6 coefficient C8 coefficient C10 coefficient fluctuating dipole atomic polarizability isotropic forcefield polarizability              a              b squared Pearson coefficient          <r^3>          <r^4>         wp_QDO          m_QDO          q_QDO       dipole_x       dipole_y       dipole_z         dipole            Qxy            Qxz            Qyz     Q(x^2-y^2)  Q(3z^2 - R^2)        eigen_1        eigen_2        eigen_3 static polarizability      alpha(xx)      alpha(xy)      alpha(xz)      alpha(yy)      alpha(yz)      alpha(zz) atomic spin moment
            1             Yb       4.019950      11.354800      20.495809       1.270621     200.603945 0.39410552E+04  0.14649613E+06                                26.824434                           20.282425       0.104097       1.772470                    0.999871      82.173486     219.241197       0.420953       0.391434      -1.186105      -0.000673       0.000615       0.022665       0.022683      -0.007428       0.000130      -0.000024      -0.096640       0.222237      -0.085927       0.011848       0.074079             38.768032      54.320277      -1.730000       0.002088      34.710367       0.005357      27.273452          -0.002317
            2             Yb       4.019950       0.000000      37.230191       1.270601     200.633467 0.39416595E+04  0.14652346E+06                                26.826124                           20.283581       0.103859       1.772377                    0.999871      82.175307     219.246037       0.420956       0.391419      -1.186123       0.000311       0.000160      -0.022290       0.022292       0.007382       0.000152      -0.000105      -0.096425       0.221661      -0.085718       0.011831       0.073887             38.768845      54.321874       1.708751       0.001685      34.703795      -0.002393      27.280865           0.002441
            3             Yb      12.059850      11.354800      17.988191       1.270067     200.682106 0.39425870E+04  0.14656922E+06                                26.831482                           20.287013       0.104120       1.772313                    0.999872      82.194524     219.318723       0.420880       0.391459      -1.186071      -0.000562      -0.000330      -0.022304       0.022314      -0.007263      -0.000192       0.000240      -0.096519       0.221141      -0.085660       0.011945       0.073715             38.776175      54.331130      -1.690389      -0.006263      34.703623      -0.005577      27.293771           0.003177
            4             Yb      12.059850       0.000000       1.253809       1.270579     200.634432 0.39416412E+04  0.14652287E+06                                26.826366                           20.283648       0.103825       1.772359                    0.999871      82.176365     219.250209       0.420951       0.391423      -1.186117       0.000352       0.000018       0.022283       0.022285       0.007437      -0.000002       0.000060      -0.096408       0.221592      -0.085706       0.011842       0.073864             38.769497      54.323391       1.707569      -0.005371      34.703611       0.005966      27.281489          -0.002097
            5             Yb       8.039900      11.354800      19.242000       1.285870     202.705907 0.40646104E+04  0.15201285E+06                                26.769911                           20.529320       0.009895       1.753901                    0.999674      81.362439     216.590359       0.421195       0.388832      -1.190012       0.000265      -0.001238       0.000712       0.001452       0.046307       0.037849      -0.001458      -0.028037       0.054565      -0.069224       0.013884       0.055341             36.976098      45.645651      -2.021533      -0.179445      34.378772      -1.224267      30.903873          -0.002003
            6             Yb       0.000000      11.354800      19.242000       1.284411     202.926586 0.40712191E+04  0.15232221E+06                                26.787744                           20.545460       0.011178       1.753867                    0.999677      81.411220     216.766134       0.421045       0.388811      -1.190025       0.000990       0.000586       0.000044       0.001151       0.046081      -0.038063       0.001457      -0.026400       0.055510      -0.068959       0.013529       0.055429             36.994926      45.671083      -1.975929       0.208498      34.395805       1.213812      30.917889           0.007493
            7             Yb       0.000000       0.000000       0.000000       1.284890     202.824585 0.40683454E+04  0.15219078E+06                                26.781396                           20.539904       0.010313       1.753732                    0.999676      81.399616     216.731940       0.421042       0.388875      -1.189953      -0.000126       0.000348      -0.000170       0.000407      -0.045852       0.037719       0.001494      -0.026719       0.054820      -0.068585       0.013597       0.054988             36.985957      45.647848       1.991742      -0.208161      34.386792       1.204258      30.923231           0.006451
            8             Yb       8.039900       0.000000       0.000000       1.284859     202.835466 0.40687493E+04  0.15220913E+06                                26.781904                           20.540661       0.010489       1.753772                    0.999676      81.400161     216.733189       0.421044       0.388865      -1.189964      -0.000110       0.000402       0.000218       0.000471      -0.045693      -0.037753      -0.001533      -0.026890       0.054693      -0.068510       0.013632       0.054878             36.985297      45.645203       1.986328       0.211715      34.386053      -1.201540      30.924636          -0.006153
            9              H       7.028481      14.550041      16.351852       0.116312       1.177635 0.84605489E+01  0.83995108E+02                                 1.823873                            1.685840      -1.073719       2.371217                    0.997300       3.509243       9.789888       0.489762       1.259695      -0.713717       0.038367      -0.006325       0.002985       0.038999      -0.001156      -0.005577      -0.005564       0.024644      -0.011406      -0.014110      -0.001706       0.015816              1.943074       2.653855      -0.176998       0.373633       1.566841      -0.136641       1.608528          -0.000247
           10              H       6.327401      15.980746      14.666252       0.115580       1.170053 0.85900512E+01  0.84098122E+02                                 1.705904                            1.618562      -0.881798       2.460889                    0.999012       3.218642       8.414073       0.547043       1.143652      -0.744275       0.026592       0.013466      -0.019186       0.035449       0.000285      -0.002733      -0.013022       0.019530      -0.010165      -0.019038       0.006478       0.012561              1.723931       1.873512       0.218846      -0.172394       1.583544      -0.309111       1.714736           0.000164
           11              H       2.497193      15.260851      15.647594       0.111608       1.094996 0.80209405E+01  0.78962216E+02                                 1.765607                            1.664548      -0.999575       2.403869                    0.997225       3.562398      10.056336       0.480301       1.295384      -0.705279      -0.034807       0.003889      -0.003415       0.035190      -0.003104      -0.002897      -0.012190       0.014919      -0.013855      -0.017733       0.007305       0.010427              1.828775       2.303517      -0.121671       0.244004       1.509992      -0.149897       1.672816           0.000014
           12              H       3.199880      13.827875      17.333194       0.123565       0.978038 0.69544793E+01  0.66738129E+02                                 1.699176                            1.595894      -1.116564       2.358607                    0.996295       3.606096      10.389219       0.464753       1.373329      -0.688036      -0.027344      -0.018839       0.021856       0.039753       0.004429      -0.003702      -0.005290       0.012141      -0.015712      -0.009710      -0.002075       0.011784              1.773820       1.902031       0.205403      -0.329610       1.596491      -0.328374       1.822940          -0.000215
           13              H       4.729069      16.870962      13.246193       0.114147       1.071980 0.80034304E+01  0.77650572E+02                                 1.659912                            1.597770      -0.860436       2.473796                    0.999102       3.293715       8.817256       0.527782       1.196144      -0.729630       0.019374       0.012399      -0.022848       0.032421       0.002665      -0.003271      -0.006478       0.008572       0.003492      -0.009018       0.000249       0.008770              1.683071       1.803135       0.085732      -0.073093       1.464719      -0.311878       1.781358           0.000284
           14              H       2.161125      16.616614      13.892724       0.110155       1.221700 0.96089810E+01  0.98790074E+02                                 1.882804                            1.804511      -1.311101       2.252641                    0.993828       3.776094      10.830349       0.468810       1.270788      -0.709926      -0.015492      -0.011809       0.025871       0.032385       0.000682      -0.007130      -0.005949      -0.001067       0.033691      -0.009359      -0.006085       0.015444              1.937615       2.038946       0.084524      -0.140672       1.675788      -0.361360       2.098111          -0.000118
           15              H      15.941514      18.531034      10.494587       0.131830       1.012045 0.75487798E+01  0.73051004E+02                                 1.661521                            1.602879      -1.093998       2.366801                    0.997247       3.462334       9.628156       0.495907       1.276310      -0.709298      -0.026607       0.005675      -0.009312       0.028755      -0.002398       0.002375      -0.006739       0.009598       0.001488      -0.009595       0.001487       0.008108              1.677845       1.944285      -0.073957       0.042067       1.377644      -0.193682       1.711606          -0.001219
           16              H       4.380138      18.081384      11.445142       0.150725       1.201383 0.91560942E+01  0.92733348E+02                                 1.881630                            1.786897      -0.981822       2.445206                    0.998320       3.303105       9.313723       0.462445       1.307736      -0.706920       0.035323      -0.004268       0.005050       0.035937      -0.001675       0.005336      -0.001085       0.016788      -0.012047      -0.006826      -0.005535       0.012361              1.899344       2.295784      -0.062824       0.304667       1.558038      -0.204083       1.844211          -0.000155
           17              H      14.076257      17.154832      12.984502       0.169510       0.929223 0.62787496E+01  0.56450824E+02                                 1.434212                            1.356614      -0.799314       2.537837                    0.999851       2.759587       6.760879       0.619781       1.099184      -0.756836      -0.019117      -0.012543       0.014324       0.026981      -0.003884      -0.001724      -0.006898       0.012519      -0.016719      -0.012202       0.002044       0.010157              1.471175       1.511576       0.273036      -0.330066       1.444281      -0.267673       1.457667          -0.000075
           18              H      14.417149      17.724843      11.564442       0.141943       0.999121 0.72294632E+01  0.67458759E+02                                 1.508428                            1.459518      -0.774962       2.521125                    0.999895       2.976051       7.474261       0.594059       1.104954      -0.754408      -0.006354      -0.001225      -0.022299       0.023219      -0.006149      -0.001570       0.001885       0.010885       0.016256      -0.010992       0.003295       0.007697              1.520455       1.348420       0.014741       0.045002       1.220288      -0.031890       1.992657           0.000323
           19              H      14.637442      18.610517      12.838262       0.148186       0.950199 0.67197454E+01  0.61265080E+02                                 1.427599                            1.381641      -0.776628       2.525017                    0.999907       2.883318       7.043919       0.630633       1.065293      -0.765084      -0.001886       0.020715       0.010666       0.023375       0.001246       0.003011       0.005371       0.004547      -0.019068      -0.009506       0.002077       0.007429              1.427567       1.203158      -0.067182      -0.077279       1.733195       0.282101       1.346349           0.001041
           20              H       2.064646      19.573404       7.862281       0.121479       1.129326 0.88767051E+01  0.90217132E+02                                 1.846147                            1.781820      -1.347017       2.246297                    0.993528       3.788387      11.100405       0.449326       1.341242      -0.694620       0.018035       0.005410      -0.028620       0.034258      -0.001238      -0.008490      -0.006154      -0.003610       0.026657      -0.011715      -0.002571       0.014286              1.900586       1.930678       0.006771      -0.191433       1.540440      -0.244105       2.230639          -0.000674
           21              H      15.565246      19.484837       8.535751       0.108524       1.126550 0.85647191E+01  0.84725208E+02                                 1.730355                            1.664890      -0.919838       2.439345                    0.998452       3.413389       9.301430       0.510173       1.213638      -0.725195      -0.017997      -0.013440       0.020243       0.030238       0.003181      -0.002779      -0.006820       0.009796       0.009857      -0.010228       0.000873       0.009355              1.765179       1.836039       0.015899      -0.165236       1.486355      -0.282135       1.973141           0.000435
           22              H      14.237055      20.463621       7.134934       0.098987       1.240390 0.91345807E+01  0.90652818E+02                                 1.753622                            1.651508      -0.977235       2.398250                    0.998492       3.348087       8.761183       0.551200       1.119706      -0.749552      -0.023308      -0.002298       0.023106       0.032900      -0.004669      -0.002988      -0.006869       0.028843       0.013636      -0.019617       0.006235       0.013381              1.792503       1.870577      -0.044504      -0.295134       1.440542      -0.193283       2.066390           0.000136
           23              H      13.468440      21.231205       5.045252       0.121986       1.172100 0.82266382E+01  0.80183943E+02                                 1.747523                            1.610383      -0.938051       2.437097                    0.998863       3.271145       8.711874       0.531586       1.182135      -0.733453      -0.041139       0.009524      -0.004863       0.042506      -0.003638      -0.005144      -0.001785       0.031750      -0.008884      -0.015283      -0.003597       0.018880              1.860491       2.466139      -0.303716       0.281345       1.461209      -0.142842       1.654126           0.000287
           24              H       1.111114      21.085864       3.713706       0.116363       1.066327 0.75891689E+01  0.73539567E+02                                 1.722245                            1.608475      -1.019601       2.398549                    0.997522       3.472362       9.662322       0.494440       1.278396      -0.709012       0.025720       0.009839      -0.027509       0.038924       0.002117      -0.009772      -0.002789       0.017951       0.000126      -0.009830      -0.005848       0.015678              1.801841       1.904241       0.008475      -0.403653       1.434096      -0.183065       2.067187           0.000360
           25              H       1.817017      20.286486       5.726419       0.110869       1.168486 0.86749992E+01  0.86560794E+02                                 1.809048                            1.705566      -0.919746       2.439601                    0.998175       3.490027       9.722728       0.488153       1.257473      -0.714890       0.033818      -0.006394       0.005318       0.034826      -0.002342       0.001652      -0.006981       0.024482       0.005926      -0.016041       0.003929       0.012112              1.864711       2.290971      -0.294410       0.140682       1.549976      -0.158949       1.753187          -0.000034
           26              H       7.449771       8.125495      18.510804       0.121039       0.995994 0.70188338E+01  0.67371294E+02                                 1.706106                            1.591660      -1.128973       2.346589                    0.996941       3.598693      10.299171       0.471443       1.353526      -0.691971       0.012898       0.025370      -0.025070       0.037927      -0.003268      -0.008136      -0.002350      -0.000349       0.014371      -0.009919      -0.000124       0.010043              1.803107       1.510326       0.170772      -0.114960       2.117264      -0.443356       1.781731          -0.000125
           27              H       8.181402       5.947644      18.187538       0.114831       1.082756 0.78954489E+01  0.75633490E+02                                 1.608563                            1.542559      -0.835105       2.479237                    0.999409       3.168731       8.175556       0.565758       1.130156      -0.747000       0.022231      -0.002048      -0.028096       0.035886      -0.001655      -0.014049      -0.004696      -0.013234       0.005766      -0.018360       0.005192       0.013168              1.621013       1.555246      -0.113998      -0.304826       1.569267       0.084925       1.738526           0.000069
           28              H       6.205195       4.793997      21.489466       0.111730       1.159401 0.83382680E+01  0.81006888E+02                                 1.687762                            1.586769      -0.838001       2.475763                    0.999253       3.237047       8.422412       0.556772       1.132355      -0.746321      -0.009480      -0.023590       0.023670       0.034737      -0.004113      -0.014413      -0.003821      -0.016730       0.011470      -0.020404       0.007385       0.013020              1.732646       1.422189       0.104275      -0.151181       2.133315      -0.334516       1.642436           0.000142
           29              H       5.475172       6.969576      21.812731       0.117486       1.159764 0.84565529E+01  0.82542347E+02                                 1.694142                            1.602458      -1.031309       2.390999                    0.998052       3.262563       8.541306       0.551076       1.138705      -0.744407      -0.023819       0.007914       0.031853       0.040554       0.002343      -0.013138      -0.003739      -0.003644       0.026151      -0.013837      -0.003513       0.017350              1.734691       1.744796      -0.181331      -0.412917       1.610024       0.146729       1.849252          -0.000343
           30              H       8.263409       3.649433      18.780192       0.099309       1.133577 0.86151794E+01  0.85064201E+02                                 1.710577                            1.645382      -0.979362       2.404321                    0.997855       3.440436       9.264389       0.526409       1.178421      -0.733005       0.018065      -0.011331      -0.018917       0.028506      -0.002963      -0.007040       0.000971      -0.004980      -0.007554      -0.009078       0.001634       0.007444              1.740614       1.654635      -0.090410      -0.334337       1.929734       0.054383       1.637473           0.000096
           31              H       6.555734       2.725152      20.542759       0.103340       1.242296 0.96225235E+01  0.97939326E+02                                 1.825569                            1.743283      -1.301699       2.247449                    0.995168       3.670610      10.124814       0.508112       1.184345      -0.730101      -0.022308       0.014434       0.015353       0.030687      -0.006156      -0.006588       0.010696       0.008288      -0.015033      -0.014212      -0.001851       0.016062              1.859362       1.818544      -0.026786      -0.390479       2.051377      -0.028473       1.708165           0.000030
           32              H       8.853538       1.744097      17.998967       0.132180       1.094195 0.79796531E+01  0.77760491E+02                                 1.704002                            1.611818      -1.126368       2.350111                    0.996755       3.419786       9.330015       0.514816       1.220897      -0.722187       0.012016       0.025262      -0.009621       0.029582       0.000889      -0.009157      -0.001296      -0.015227      -0.006857      -0.013772       0.004446       0.009327              1.747334       1.483913       0.110657      -0.259015       2.141013      -0.192729       1.617075           0.000042
           33              H       5.504116       0.002271      23.013432       0.145976       1.035964 0.70673611E+01  0.65293192E+02                                 1.527220                            1.425850      -0.778876       2.525986                    0.999854       2.902966       7.153771       0.614574       1.078752      -0.762205      -0.011517       0.010270       0.015029       0.021540      -0.001098      -0.006468      -0.004493      -0.015196       0.001210      -0.011884       0.002049       0.009835              1.555859       1.658839      -0.233162      -0.389060       1.361854       0.223378       1.646885           0.000116
           34              H       5.619890      21.590017      21.924335       0.132711       1.062952 0.78470625E+01  0.74795777E+02                                 1.578532                            1.524616      -0.795074       2.504882                    0.999782       3.079391       7.836347       0.578483       1.110824      -0.752825      -0.011479      -0.013717      -0.015347       0.023569       0.004506       0.002705      -0.002503      -0.007438       0.030129      -0.011441       0.000702       0.010739              1.581407       1.595446       0.298224       0.111185       1.693900       0.231823       1.454875           0.000041
           35              H       6.854819      21.939745      22.824860       0.139201       1.052511 0.76260361E+01  0.71908798E+02                                 1.550555                            1.489659      -0.818782       2.501909                    0.999702       2.983017       7.460788       0.595274       1.091205      -0.758950       0.019978      -0.003774       0.009257       0.022340       0.006115      -0.001331      -0.006023       0.009591      -0.008981      -0.010010      -0.000474       0.010484              1.557312       1.741561      -0.243853       0.308275       1.376035      -0.186491       1.554339           0.000143
           36              H       1.011419       8.159559      16.351852       0.116217       1.177858 0.84626401E+01  0.84021914E+02                                 1.824186                            1.686113      -1.073129       2.371459                    0.997299       3.509792       9.792097       0.489689       1.259792      -0.713696      -0.038354       0.006337       0.002964       0.038987      -0.001184       0.005572       0.005617       0.024542      -0.011522      -0.014125      -0.001656       0.015781              1.943430       2.654382      -0.177027      -0.373722       1.567099       0.136679       1.608809           0.000487
           37              H       1.712499       6.728854      14.666252       0.115521       1.170460 0.85938937E+01  0.84146023E+02                                 1.706358                            1.618970      -0.881948       2.460762                    0.999010       3.219365       8.416763       0.546945       1.143717      -0.744256      -0.026578      -0.013462      -0.019198       0.035443       0.000286       0.002726       0.013034       0.019533      -0.010130      -0.019049       0.006493       0.012556              1.724402       1.874052       0.218915       0.172434       1.583955       0.309236       1.715198           0.000103
           38              H       5.542707       7.448749      15.647594       0.111618       1.095059 0.80217253E+01  0.78973283E+02                                 1.765802                            1.664729      -0.999723       2.403802                    0.997222       3.562727      10.058064       0.480223       1.295540      -0.705245       0.034800      -0.003903      -0.003435       0.035186      -0.003106       0.002891       0.012206       0.014902      -0.013874      -0.017745       0.007324       0.010421              1.828980       2.303728      -0.121679      -0.244050       1.510176       0.149944       1.673036           0.000080
           39              H       4.840020       8.881725      17.333194       0.123411       0.978702 0.69604258E+01  0.66809655E+02                                 1.699914                            1.596547      -1.117027       2.358260                    0.996285       3.607795      10.395334       0.464669       1.373279      -0.688041       0.027353       0.018851       0.021820       0.039745       0.004457       0.003703       0.005291       0.012203      -0.015797      -0.009734      -0.002099       0.011833              1.774626       1.902877       0.205512       0.329783       1.597186       0.328621       1.823814           0.000268
           40              H       3.310831       5.838638      13.246193       0.114082       1.072360 0.80071065E+01  0.77695522E+02                                 1.660310                            1.598137      -0.860675       2.473619                    0.999099       3.294534       8.820111       0.527718       1.196145      -0.729627      -0.019374      -0.012385      -0.022841       0.032410       0.002667       0.003267       0.006488       0.008577       0.003519      -0.009030       0.000256       0.008774              1.683495       1.803573       0.085736       0.073069       1.465070       0.312015       1.781841           0.000251
           41              H       5.878775       6.092986      13.892724       0.110186       1.221675 0.96090246E+01  0.98792137E+02                                 1.882892                            1.804602      -1.311182       2.252613                    0.993826       3.776302      10.831572       0.468757       1.270911      -0.709899       0.015474       0.011820       0.025861       0.032372       0.000681       0.007112       0.005969      -0.001080       0.033714      -0.009361      -0.006088       0.015449              1.937720       2.039039       0.084485       0.140597       1.675891       0.361389       2.098231          -0.000084
           42              H       8.178186       4.178566      10.494587       0.131812       1.012066 0.75490543E+01  0.73055045E+02                                 1.661617                            1.602966      -1.093875       2.366867                    0.997246       3.462482       9.628969       0.495862       1.276402      -0.709279       0.026611      -0.005669      -0.009317       0.028759      -0.002395      -0.002372       0.006733       0.009586       0.001490      -0.009586       0.001486       0.008100              1.677953       1.944401      -0.073968      -0.042077       1.377720       0.193713       1.711737          -0.001231
           43              H       3.659762       4.628216      11.445142       0.150690       1.201528 0.91573235E+01  0.92748402E+02                                 1.881729                            1.786976      -0.981798       2.445195                    0.998320       3.303286       9.314197       0.462453       1.307676      -0.706932      -0.035326       0.004273       0.005060       0.035942      -0.001680      -0.005342       0.001076       0.016801      -0.012074      -0.006822      -0.005552       0.012374              1.899453       2.295939      -0.062840      -0.304715       1.558105       0.204111       1.844316          -0.000149
           44              H      10.043443       5.554768      12.984502       0.169488       0.929313 0.62795356E+01  0.56459682E+02                                 1.434300                            1.356694      -0.799301       2.537822                    0.999851       2.759783       6.761476       0.619766       1.099176      -0.756837       0.019108       0.012548       0.014322       0.026975      -0.003885       0.001722       0.006897       0.012511      -0.016711      -0.012198       0.002044       0.010153              1.471265       1.511669       0.273061       0.330091       1.444377       0.267693       1.457749          -0.000042
           45              H       9.702551       4.984757      11.564442       0.141933       0.999181 0.72300645E+01  0.67466027E+02                                 1.508509                            1.459595      -0.775026       2.521088                    0.999895       2.976191       7.474796       0.594031       1.104979      -0.754401       0.006344       0.001229      -0.022302       0.023219      -0.006147       0.001573      -0.001886       0.010880       0.016257      -0.010989       0.003291       0.007699              1.520538       1.348492       0.014744      -0.044999       1.220351       0.031885       1.992772           0.000339
           46              H       9.482258       4.099083      12.838262       0.148156       0.950430 0.67218736E+01  0.61289627E+02                                 1.427851                            1.381876      -0.776776       2.524916                    0.999907       2.883734       7.045341       0.630566       1.065317      -0.765076       0.001875      -0.020708       0.010662       0.023367       0.001251      -0.003010      -0.005369       0.004549      -0.019051      -0.009500       0.002070       0.007431              1.427821       1.203356      -0.067206       0.077304       1.733524      -0.282177       1.346582           0.001080
           47              H       5.975254       3.136196       7.862281       0.121463       1.129272 0.88762152E+01  0.90211552E+02                                 1.846151                            1.781822      -1.346850       2.246375                    0.993529       3.788391      11.100639       0.449303       1.341319      -0.694605      -0.018040      -0.005406      -0.028625       0.034265      -0.001228       0.008485       0.006150      -0.003599       0.026652      -0.011701      -0.002581       0.014281              1.900603       1.930687       0.006762       0.191414       1.540446       0.244112       2.230676          -0.000675
           48              H       8.554454       3.224763       8.535751       0.108514       1.126667 0.85660009E+01  0.84742025E+02                                 1.730551                            1.665072      -0.919945       2.439279                    0.998450       3.413741       9.302963       0.510113       1.213722      -0.725174       0.017989       0.013445       0.020236       0.030231       0.003180       0.002771       0.006825       0.009803       0.009868      -0.010235       0.000883       0.009352              1.765399       1.836229       0.015877       0.165213       1.486530       0.282206       1.973438           0.000443
           49              H       9.882645       2.245979       7.134934       0.098943       1.240805 0.91384924E+01  0.90702365E+02                                 1.754083                            1.651915      -0.977517       2.398076                    0.998490       3.348782       8.763841       0.551099       1.119779      -0.749531       0.023305       0.002311       0.023095       0.032892      -0.004668       0.002984       0.006873       0.028856       0.013631      -0.019623       0.006237       0.013386              1.792994       1.871082      -0.044538       0.295211       1.440888       0.193372       2.067011           0.000130
           50              H      10.651260       1.478395       5.045252       0.121965       1.172428 0.82296472E+01  0.80222362E+02                                 1.748000                            1.610794      -0.938287       2.436980                    0.998860       3.271784       8.714693       0.531449       1.182306      -0.733410       0.041134      -0.009496      -0.004881       0.042497      -0.003637       0.005137       0.001783       0.031775      -0.008804      -0.015305      -0.003572       0.018877              1.861030       2.466885      -0.303836      -0.281480       1.461579       0.142915       1.654627           0.000285
           51              H       6.928786       1.623736       3.713706       0.116373       1.066620 0.75917786E+01  0.73571224E+02                                 1.722524                            1.608718      -1.020754       2.397966                    0.997514       3.473015       9.664577       0.494418       1.278344      -0.709019      -0.025713      -0.009811      -0.027514       0.038916       0.002125       0.009783       0.002767       0.017949       0.000008      -0.009802      -0.005886       0.015688              1.802151       1.904573       0.008463       0.403721       1.434307       0.183119       2.067573           0.000292
           52              H       6.222883       2.423114       5.726419       0.110874       1.168621 0.86763600E+01  0.86578922E+02                                 1.809281                            1.705771      -0.920069       2.439455                    0.998172       3.490373       9.724371       0.488086       1.257579      -0.714865      -0.033815       0.006414       0.005309       0.034825      -0.002345      -0.001654       0.006982       0.024482       0.005936      -0.016042       0.003930       0.012113              1.864967       2.291299      -0.294472      -0.140721       1.550165       0.158989       1.753438          -0.000020
           53              H       0.590129      14.584105      18.510804       0.120910       0.997207 0.70295195E+01  0.67498740E+02                                 1.707272                            1.592682      -1.131457       2.345204                    0.996922       3.601666      10.309186       0.471381       1.353205      -0.692020      -0.012794      -0.025315      -0.025122       0.037890      -0.003256       0.008179       0.002365      -0.000268       0.014517      -0.009942      -0.000180       0.010123              1.804401       1.511310       0.170884       0.115078       2.118941       0.443764       1.782953          -0.000061
           54              H      15.938298      16.761956      18.187538       0.114743       1.083596 0.79034423E+01  0.75731445E+02                                 1.609574                            1.543478      -0.835665       2.478895                    0.999403       3.170261       8.181445       0.565497       1.130358      -0.746945      -0.022200       0.002046      -0.028109       0.035877      -0.001667       0.014054       0.004713      -0.013252       0.005768      -0.018377       0.005200       0.013177              1.622057       1.556220      -0.114133       0.305095       1.570332      -0.085012       1.739620           0.000008
           55              H       1.834705      17.915603      21.489466       0.111728       1.159619 0.83403561E+01  0.81033716E+02                                 1.688111                            1.587076      -0.838114       2.475701                    0.999252       3.237393       8.424151       0.556651       1.132510      -0.746282       0.009502       0.023567       0.023669       0.034727      -0.004119       0.014420       0.003809      -0.016701       0.011467      -0.020401       0.007378       0.013023              1.733023       1.422440       0.104269       0.151198       2.133885       0.334616       1.642743           0.000069
           56              H       2.564728      15.740024      21.812731       0.117562       1.161765 0.84753449E+01  0.82777209E+02                                 1.696468                            1.604524      -1.034878       2.389261                    0.998025       3.265794       8.554285       0.550537       1.139112      -0.744291       0.023834      -0.007902       0.031833       0.040544       0.002455       0.013120       0.003788      -0.003580       0.026372      -0.013809      -0.003615       0.017424              1.737136       1.747220      -0.181767       0.413767       1.612312      -0.147026       1.851878          -0.000196
           57              H      15.856291      19.060167      18.780192       0.099277       1.133811 0.86175478E+01  0.85095005E+02                                 1.710941                            1.645708      -0.979526       2.404228                    0.997853       3.440983       9.266825       0.526299       1.178564      -0.732969      -0.018064       0.011325      -0.018917       0.028503      -0.002964       0.007038      -0.000966      -0.004972      -0.007552      -0.009075       0.001635       0.007440              1.741018       1.654980      -0.090476       0.334428       1.930282      -0.054424       1.637792           0.000043
           58              H       1.484166      19.984448      20.542759       0.103357       1.242195 0.96216225E+01  0.97928735E+02                                 1.825547                            1.743263      -1.301675       2.247477                    0.995168       3.670508      10.124754       0.508084       1.184428      -0.730082       0.022312      -0.014443       0.015354       0.030695      -0.006154       0.006590      -0.010689       0.008292      -0.015038      -0.014207      -0.001853       0.016060              1.859350       1.818504      -0.026788       0.390449       2.051411       0.028477       1.708134          -0.000010
           59              H      15.266162      20.965503      17.998967       0.132179       1.094214 0.79799062E+01  0.77764320E+02                                 1.704090                            1.611897      -1.126444       2.350076                    0.996754       3.419911       9.330730       0.514772       1.220979      -0.722168      -0.012016      -0.025262      -0.009619       0.029581       0.000889       0.009158       0.001295      -0.015224      -0.006858      -0.013772       0.004447       0.009325              1.747429       1.483986       0.110642       0.259032       2.141149       0.192711       1.617151          -0.000002
           60              H       2.535784      -0.002271      23.013432       0.145986       1.035976 0.70674921E+01  0.65295224E+02                                 1.527300                            1.425918      -0.778876       2.526005                    0.999854       2.902910       7.153864       0.614519       1.078835      -0.762184       0.011521      -0.010276       0.015029       0.021546      -0.001100       0.006469       0.004493      -0.015195       0.001207      -0.011885       0.002050       0.009835              1.555941       1.658935      -0.233186       0.389090       1.361922      -0.223395       1.646966           0.000089
           61              H       2.420010       1.119583      21.924335       0.132706       1.062997 0.78474471E+01  0.74800167E+02                                 1.578558                            1.524638      -0.795116       2.504854                    0.999782       3.079446       7.836459       0.578490       1.110801      -0.752830       0.011483       0.013712      -0.015348       0.023568       0.004506      -0.002706       0.002502      -0.007435       0.030132      -0.011441       0.000701       0.010740              1.581435       1.595477       0.298234      -0.111198       1.693928      -0.231834       1.454902           0.000069
           62              H       1.185081       0.769855      22.824860       0.139186       1.052685 0.76276598E+01  0.71928395E+02                                 1.550774                            1.489857      -0.818883       2.501847                    0.999701       2.983239       7.461721       0.595207       1.091262      -0.758935      -0.019976       0.003767       0.009257       0.022336       0.006116       0.001332       0.006022       0.009592      -0.008978      -0.010010      -0.000475       0.010485              1.557538       1.741827      -0.243914      -0.308347       1.376225       0.186539       1.554562           0.000125
           63              H       1.011419       3.195241       2.890148       0.116299       1.177198 0.84568338E+01  0.83949970E+02                                 1.823545                            1.685568      -1.072561       2.371802                    0.997306       3.508721       9.788318       0.489753       1.259842      -0.713688      -0.038374      -0.006340      -0.002981       0.039008       0.001188      -0.005561       0.005614       0.024578      -0.011504      -0.014134      -0.001655       0.015789              1.942710       2.653288       0.176929       0.373507       1.566586       0.136589       1.608257           0.000526
           64              H       1.712499       4.625946       4.575748       0.115523       1.170396 0.85932885E+01  0.84138349E+02                                 1.706273                            1.618894      -0.881930       2.460776                    0.999011       3.219275       8.416353       0.546969       1.143690      -0.744263      -0.026585       0.013460       0.019194       0.035445      -0.000285      -0.002726       0.013031       0.019541      -0.010135      -0.019048       0.006490       0.012559              1.724310       1.873967      -0.218903      -0.172424       1.583868       0.309200       1.715094           0.000130
           65              H       5.542707       3.906051       3.594406       0.111618       1.094939 0.80206429E+01  0.78959820E+02                                 1.765665                            1.664612      -0.999532       2.403892                    0.997225       3.562527      10.057261       0.480243       1.295532      -0.705248       0.034807       0.003896       0.003432       0.035192       0.003106      -0.002898       0.012202       0.014915      -0.013869      -0.017745       0.007317       0.010428              1.828834       2.303531       0.121658       0.244007       1.510072       0.149920       1.672898           0.000077
           66              H       4.840020       2.473075       1.908806       0.123388       0.978862 0.69619294E+01  0.66828478E+02                                 1.700162                            1.596765      -1.117264       2.358145                    0.996275       3.608384      10.397770       0.464612       1.373358      -0.688023       0.027336      -0.018836      -0.021829       0.039731      -0.004420      -0.003703       0.005302       0.012161      -0.015632      -0.009716      -0.002063       0.011779              1.774893       1.903203      -0.205555      -0.329861       1.597407       0.328681       1.824070           0.000353
           67              H       3.310831       5.516162       5.995807       0.114079       1.072357 0.80070979E+01  0.77695555E+02                                 1.660324                            1.598150      -0.860653       2.473633                    0.999099       3.294522       8.820136       0.527708       1.196165      -0.729623      -0.019376       0.012385       0.022839       0.032411      -0.002667      -0.003267       0.006486       0.008576       0.003518      -0.009028       0.000254       0.008774              1.683506       1.803592      -0.085739      -0.073076       1.465077       0.312016       1.781848           0.000252
           68              H       5.878775       5.261814       5.349276       0.110187       1.221661 0.96088626E+01  0.98789788E+02                                 1.882855                            1.804570      -1.311215       2.252598                    0.993826       3.776260      10.831319       0.468770       1.270886      -0.709904       0.015474      -0.011823      -0.025862       0.032374      -0.000682      -0.007113       0.005969      -0.001078       0.033710      -0.009360      -0.006089       0.015449              1.937680       2.038999      -0.084486      -0.140603       1.675862       0.361378       2.098179          -0.000089
           69              H       8.178186       7.176234       8.747413       0.131808       1.012091 0.75492990E+01  0.73058121E+02                                 1.661654                            1.603000      -1.093889       2.366856                    0.997246       3.462542       9.629232       0.495852       1.276415      -0.709276       0.026610       0.005669       0.009316       0.028758       0.002395       0.002373       0.006733       0.009586       0.001492      -0.009586       0.001485       0.008101              1.677989       1.944451       0.073971       0.042073       1.377747       0.193718       1.711769          -0.001233
           70              H       3.659762       6.726584       7.796858       0.150694       1.201543 0.91575244E+01  0.92751454E+02                                 1.881797                            1.787038      -0.981782       2.445206                    0.998320       3.303291       9.314429       0.462427       1.307738      -0.706920      -0.035326      -0.004273      -0.005062       0.035942       0.001680       0.005341       0.001078       0.016800      -0.012071      -0.006823      -0.005550       0.012373              1.899521       2.296028       0.062843       0.304727       1.558155       0.204123       1.844380          -0.000158
           71              H      10.043443       5.800032       6.257498       0.169507       0.929249 0.62790054E+01  0.56454006E+02                                 1.434273                            1.356668      -0.799304       2.537842                    0.999851       2.759654       6.761216       0.619747       1.099228      -0.756824       0.019112      -0.012552      -0.014326       0.026983       0.003882      -0.001724       0.006899       0.012511      -0.016713      -0.012200       0.002047       0.010152              1.471238       1.511639      -0.273055      -0.330084       1.444353       0.267690       1.457723          -0.000055
           72              H       9.702551       6.370043       7.677558       0.141929       0.999222 0.72304438E+01  0.67470516E+02                                 1.508556                            1.459639      -0.775041       2.521074                    0.999895       2.976253       7.475028       0.594019       1.104986      -0.754399       0.006345      -0.001231       0.022298       0.023216       0.006147      -0.001574      -0.001886       0.010881       0.016256      -0.010989       0.003290       0.007700              1.520586       1.348532      -0.014744       0.045001       1.220383       0.031886       1.992841           0.000332
           73              H       9.482258       7.255717       6.403738       0.148155       0.950462 0.67221846E+01  0.61293388E+02                                 1.427907                            1.381927      -0.776779       2.524912                    0.999907       2.883778       7.045583       0.630538       1.065348      -0.765068       0.001878       0.020705      -0.010664       0.023366      -0.001251       0.003009      -0.005370       0.004551      -0.019049      -0.009500       0.002070       0.007431              1.427878       1.203400       0.067212      -0.077311       1.733601      -0.282196       1.346632           0.001046
           74              H       5.975254       8.218604      11.379719       0.121458       1.129291 0.88763970E+01  0.90213732E+02                                 1.846160                            1.781831      -1.346833       2.246378                    0.993528       3.788412      11.100669       0.449306       1.341305      -0.694608      -0.018040       0.005405       0.028623       0.034263       0.001228      -0.008485       0.006151      -0.003603       0.026655      -0.011702      -0.002581       0.014282              1.900609       1.930696      -0.006764      -0.191430       1.540450       0.244110       2.230680          -0.000677
           75              H       8.554454       8.130037      10.706249       0.108519       1.126621 0.85655645E+01  0.84736393E+02                                 1.730484                            1.665015      -0.919884       2.439307                    0.998451       3.413652       9.302564       0.510130       1.213700      -0.725179       0.017986      -0.013446      -0.020239       0.030231      -0.003179      -0.002770       0.006828       0.009806       0.009872      -0.010239       0.000886       0.009353              1.765322       1.836160      -0.015876      -0.165207       1.486474       0.282178       1.973331           0.000449
           76              H       9.882645       9.108821      12.107066       0.098995       1.240519 0.91358841E+01  0.90669570E+02                                 1.753783                            1.651656      -0.977407       2.398165                    0.998491       3.348323       8.762169       0.551157       1.119747      -0.749540       0.023300      -0.002312      -0.023109       0.032897       0.004668      -0.002988       0.006874       0.028846       0.013638      -0.019620       0.006238       0.013382              1.792670       1.870750       0.044526      -0.295138       1.440667       0.193313       2.066592           0.000169
           77              H      10.651260       9.876405      14.196748       0.121955       1.172416 0.82293657E+01  0.80216680E+02                                 1.747760                            1.610587      -0.938822       2.436682                    0.998857       3.271704       8.713521       0.531587       1.182042      -0.733472       0.041136       0.009502       0.004866       0.042498       0.003620      -0.005156       0.001750       0.031771      -0.008869      -0.015277      -0.003613       0.018891              1.860761       2.466501       0.303792       0.281436       1.461398       0.142893       1.654386           0.000240
           78              H       6.928786       9.731064      15.528294       0.116422       1.065780 0.75844030E+01  0.73482227E+02                                 1.721739                            1.608039      -1.018817       2.398982                    0.997533       3.471340       9.658909       0.494473       1.278506      -0.708993      -0.025736       0.009817       0.027534       0.038947      -0.002129      -0.009794       0.002776       0.017953       0.000298      -0.009842      -0.005854       0.015696              1.801287       1.903651      -0.008464      -0.403471       1.433718       0.182969       2.066493           0.000365
           79              H       6.222883       8.931686      13.515581       0.110888       1.168502 0.86752047E+01  0.86564257E+02                                 1.809138                            1.705644      -0.919927       2.439532                    0.998173       3.490141       9.723455       0.488111       1.257559      -0.714870      -0.033817      -0.006411      -0.005314       0.034828       0.002345       0.001657       0.006982       0.024481       0.005928      -0.016041       0.003926       0.012116              1.864812       2.291111       0.294436       0.140676       1.550046       0.158956       1.753279          -0.000033
           80              H       0.590129      19.480295       0.731196       0.120847       0.997421 0.70313866E+01  0.67521933E+02                                 1.707584                            1.592947      -1.131438       2.345213                    0.996914       3.602258      10.311673       0.471313       1.353297      -0.692000      -0.012858       0.025277       0.025146       0.037902       0.003276      -0.008195       0.002289      -0.000250       0.014422      -0.009926      -0.000194       0.010120              1.804747       1.511560      -0.170958      -0.115106       2.119394       0.443925       1.783288           0.000171
           81              H      15.938298      17.302444       1.054462       0.114876       1.082501 0.78932510E+01  0.75608103E+02                                 1.608411                            1.542428      -0.834793       2.479429                    0.999411       3.168359       8.174691       0.565729       1.130277      -0.746971      -0.022222      -0.002066       0.028111       0.035894       0.001670      -0.014048       0.004700      -0.013231       0.005768      -0.018363       0.005199       0.013165              1.620858       1.555103       0.113997      -0.304751       1.569164      -0.084919       1.738308           0.000142
           82              H       1.834705      16.148797      36.236534       0.111791       1.158947 0.83340804E+01  0.80955892E+02                                 1.687339                            1.586387      -0.837679       2.475985                    0.999257       3.236219       8.419672       0.556831       1.132379      -0.746318       0.009485      -0.023609      -0.023667       0.034749       0.004110      -0.014403       0.003825      -0.016717       0.011456      -0.020391       0.007379       0.013012              1.732202       1.421867      -0.104256      -0.151132       2.132684       0.334422       1.642055           0.000086
           83              H       2.564728      18.324376      35.913269       0.117528       1.158850 0.84479118E+01  0.82434081E+02                                 1.693024                            1.601459      -1.030295       2.391521                    0.998060       3.261110       8.535300       0.551360       1.138449      -0.744474       0.023863       0.007901      -0.031858       0.040580      -0.002316      -0.013144       0.003742      -0.003604       0.026148      -0.013826      -0.003527       0.017352              1.733513       1.743622       0.181115      -0.412500       1.608922      -0.146565       1.847996           0.000584
           84              H      15.856291      15.004233       0.461808       0.099317       1.133529 0.86147615E+01  0.85059130E+02                                 1.710532                            1.645344      -0.979356       2.404317                    0.997856       3.440422       9.264331       0.526414       1.178423      -0.733004      -0.018060      -0.011341       0.018914       0.028505       0.002968      -0.007044      -0.000970      -0.004998      -0.007565      -0.009087       0.001638       0.007450              1.740574       1.654588       0.090406      -0.334303       1.929719      -0.054377       1.637414           0.000054
           85              H       1.484166      14.079952      37.183241       0.103331       1.242240 0.96219535E+01  0.97931864E+02                                 1.825504                            1.743224      -1.301562       2.247510                    0.995169       3.670498      10.124348       0.508125       1.184335      -0.730104       0.022309       0.014424      -0.015352       0.030683       0.006160      -0.006589      -0.010700       0.008285      -0.015044      -0.014217      -0.001852       0.016069              1.859294       1.818486       0.026776      -0.390458       2.051286       0.028484       1.708110           0.000063
           86              H      15.266162      13.098897       1.243033       0.132156       1.094340 0.79809966E+01  0.77777145E+02                                 1.704172                            1.611968      -1.126428       2.350061                    0.996754       3.420092       9.331176       0.514783       1.220919      -0.722181      -0.012017       0.025257       0.009618       0.029578      -0.000888      -0.009159       0.001293      -0.015231      -0.006864      -0.013775       0.004448       0.009328              1.747515       1.484052      -0.110673      -0.259056       2.141262       0.192752       1.617231           0.000047
           87              H       2.535784      11.357071      34.712568       0.145969       1.036081 0.70683654E+01  0.65305334E+02                                 1.527397                            1.426000      -0.778881       2.525981                    0.999854       2.903107       7.154470       0.614505       1.078826      -0.762185       0.011519       0.010274      -0.015027       0.021542       0.001099      -0.006467       0.004493      -0.015194       0.001209      -0.011883       0.002050       0.009833              1.556047       1.659060       0.233213      -0.389137       1.362000      -0.223420       1.647080           0.000101
           88              H       2.420010      10.235217      35.801665       0.132702       1.063031 0.78478080E+01  0.74804698E+02                                 1.578611                            1.524689      -0.795141       2.504840                    0.999782       3.079526       7.836799       0.578469       1.110824      -0.752824       0.011479      -0.013712       0.015353       0.023569      -0.004504       0.002706       0.002502      -0.007434       0.030135      -0.011440       0.000699       0.010741              1.581488       1.595538      -0.298244       0.111201       1.693973      -0.231846       1.454951           0.000081
           89              H       1.185081      10.584945      34.901140       0.139181       1.052789 0.76286659E+01  0.71940737E+02                                 1.550924                            1.489995      -0.818905       2.501832                    0.999701       2.983374       7.462370       0.595151       1.091321      -0.758920      -0.019978      -0.003768      -0.009252       0.022336      -0.006117      -0.001333       0.006021       0.009590      -0.008977      -0.010008      -0.000477       0.010485              1.557688       1.742001       0.243945       0.308388       1.376344       0.186563       1.554719           0.000120
           90              H       7.028481      19.514359       2.890148       0.116323       1.177231 0.84569619E+01  0.83950732E+02                                 1.823514                            1.685532      -1.072829       2.371700                    0.997304       3.508489       9.787326       0.489785       1.259769      -0.713706       0.038379       0.006325      -0.002970       0.039010       0.001190       0.005565      -0.005596       0.024581      -0.011477      -0.014121      -0.001668       0.015789              1.942668       2.653287       0.176913      -0.373481       1.566527      -0.136564       1.608189          -0.000284
           91              H       6.327401      18.083654       4.575748       0.115601       1.169840 0.85880290E+01  0.84073201E+02                                 1.705690                            1.618366      -0.881521       2.461036                    0.999015       3.218305       8.412879       0.547080       1.143645      -0.744277       0.026590      -0.013467       0.019195       0.035451      -0.000287       0.002734      -0.013023       0.019520      -0.010146      -0.019035       0.006479       0.012557              1.723713       1.873284      -0.218818       0.172379       1.583348      -0.309046       1.714508           0.000167
           92              H       2.497193      18.803549       3.594406       0.111655       1.094913 0.80203082E+01  0.78955215E+02                                 1.765594                            1.664544      -0.999734       2.403828                    0.997224       3.562287      10.056298       0.480270       1.295480      -0.705259      -0.034807      -0.003890       0.003442       0.035193       0.003112       0.002898      -0.012186       0.014913      -0.013860      -0.017729       0.007302       0.010427              1.828753       2.303452       0.121668      -0.244004       1.509997      -0.149907       1.672810           0.000004
           93              H       3.199880      20.236525       1.908806       0.123393       0.979110 0.69640097E+01  0.66852641E+02                                 1.700337                            1.596913      -1.117799       2.357862                    0.996273       3.608722      10.398664       0.464636       1.373201      -0.688051      -0.027333       0.018856      -0.021807       0.039727      -0.004433       0.003731      -0.005272       0.012142      -0.015813      -0.009705      -0.002106       0.011811              1.775083       1.903404      -0.205603       0.329937       1.597569      -0.328756       1.824276          -0.000111
           94              H       4.729069      17.193438       5.995807       0.114158       1.071974 0.80034029E+01  0.77650359E+02                                 1.659915                            1.597773      -0.860465       2.473779                    0.999102       3.293730       8.817344       0.527777       1.196153      -0.729628       0.019368      -0.012399       0.022851       0.032420      -0.002662       0.003268      -0.006484       0.008573       0.003501      -0.009024       0.000254       0.008770              1.683075       1.803136      -0.085732       0.073093       1.464727      -0.311880       1.781362           0.000277
           95              H       2.161125      17.447786       5.349276       0.110143       1.221760 0.96095666E+01  0.98797335E+02                                 1.882838                            1.804544      -1.311115       2.252623                    0.993827       3.776209      10.830652       0.468816       1.270756      -0.709933      -0.015491       0.011808      -0.025864       0.032378      -0.000680       0.007127      -0.005954      -0.001072       0.033703      -0.009364      -0.006084       0.015448              1.937650       2.038975      -0.084526       0.140676       1.675825      -0.361376       2.098151          -0.000097
           96              H      15.941514      15.533366       8.747413       0.131821       1.012078 0.75491199E+01  0.73055266E+02                                 1.661570                            1.602924      -1.094004       2.366791                    0.997246       3.462441       9.628581       0.495895       1.276324      -0.709295      -0.026606      -0.005677       0.009311       0.028754       0.002397      -0.002374      -0.006740       0.009598       0.001492      -0.009597       0.001489       0.008108              1.677895       1.944342       0.073959      -0.042061       1.377681      -0.193693       1.711661          -0.001223
           97              H       4.380138      15.983016       7.796858       0.150714       1.201535 0.91576008E+01  0.92753179E+02                                 1.881860                            1.787102      -0.981817       2.445199                    0.998320       3.303308       9.314773       0.462392       1.307821      -0.706903       0.035321       0.004269      -0.005051       0.035935       0.001678      -0.005336      -0.001086       0.016785      -0.012041      -0.006826      -0.005534       0.012360              1.899581       2.296094       0.062836      -0.304724       1.558210      -0.204126       1.844440          -0.000172
           98              H      14.076257      16.909568       6.257498       0.169505       0.929294 0.62793693E+01  0.56458024E+02                                 1.434311                            1.356701      -0.799316       2.537830                    0.999851       2.759699       6.761343       0.619745       1.099218      -0.756827      -0.019116       0.012544      -0.014323       0.026980       0.003884       0.001724      -0.006898       0.012519      -0.016716      -0.012201       0.002044       0.010157              1.471279       1.511687      -0.273066       0.330104       1.444385      -0.267702       1.457766          -0.000068
           99              H      14.417149      16.339557       7.677558       0.141942       0.999165 0.72299070E+01  0.67464193E+02                                 1.508497                            1.459584      -0.774988       2.521110                    0.999895       2.976128       7.474619       0.594031       1.104985      -0.754400      -0.006351       0.001225       0.022298       0.023218       0.006149       0.001571       0.001885       0.010883       0.016254      -0.010991       0.003294       0.007697              1.520524       1.348480      -0.014742      -0.044999       1.220339      -0.031893       1.992755           0.000316
          100              H      14.637442      15.453883       6.403738       0.148184       0.950248 0.67202240E+01  0.61270789E+02                                 1.427675                            1.381712      -0.776637       2.525009                    0.999907       2.883405       7.044305       0.630600       1.065326      -0.765075      -0.001883      -0.020715      -0.010664       0.023374      -0.001248      -0.003010       0.005371       0.004547      -0.019066      -0.009505       0.002075       0.007430              1.427643       1.203217       0.067188       0.077287       1.733298       0.282124       1.346416           0.001034
          101              H       2.064646      14.490996      11.379719       0.121471       1.129324 0.88766879E+01  0.90216938E+02                                 1.846147                            1.781821      -1.346974       2.246313                    0.993528       3.788407      11.100473       0.449325       1.341246      -0.694619       0.018037      -0.005411       0.028618       0.034258       0.001238       0.008489      -0.006156      -0.003606       0.026663      -0.011714      -0.002573       0.014288              1.900589       1.930683      -0.006769       0.191433       1.540441      -0.244104       2.230644          -0.000682
          102              H      15.565246      14.579563      10.706249       0.108524       1.126560 0.85648536E+01  0.84726884E+02                                 1.730364                            1.664900      -0.919845       2.439333                    0.998452       3.413443       9.301601       0.510172       1.213634      -0.725195      -0.017992       0.013440      -0.020243       0.030234      -0.003180       0.002775      -0.006824       0.009802       0.009868      -0.010234       0.000879       0.009355              1.765188       1.836045      -0.015892       0.165226       1.486365      -0.282134       1.973153           0.000435
          103              H      14.237055      13.600779      12.107066       0.099018       1.240223 0.91330754E+01  0.90634155E+02                                 1.753468                            1.651375      -0.977158       2.398310                    0.998493       3.347842       8.760365       0.551221       1.119710      -0.749551      -0.023305       0.002304      -0.023114       0.032904       0.004667       0.002990      -0.006870       0.028842       0.013643      -0.019617       0.006237       0.013381              1.792341       1.870405       0.044503       0.295084       1.440432      -0.193252       2.066185           0.000155
          104              H      13.468440      12.833195      14.196748       0.122007       1.171934 0.82252349E+01  0.80167340E+02                                 1.747422                            1.610296      -0.937846       2.437227                    0.998865       3.270860       8.711131       0.531572       1.182210      -0.733437      -0.041151      -0.009514       0.004875       0.042517       0.003633       0.005136      -0.001770       0.031761      -0.008834      -0.015288      -0.003586       0.018874              1.860380       2.465957       0.303692      -0.281333       1.461134      -0.142833       1.654050           0.000247
          105              H       1.111114      12.978536      15.528294       0.116464       1.065384 0.75808694E+01  0.73439465E+02                                 1.721356                            1.607703      -1.018129       2.399370                    0.997539       3.470464       9.655924       0.494506       1.278568      -0.708984       0.025728      -0.009822       0.027558       0.038959      -0.002129       0.009777      -0.002787       0.017931       0.000352      -0.009844      -0.005830       0.015674              1.800875       1.903201      -0.008475       0.403345       1.433433      -0.182902       2.065992           0.000371
          106              H       1.817017      13.777914      13.515581       0.110883       1.168490 0.86750430E+01  0.86561716E+02                                 1.809086                            1.705597      -0.919850       2.439566                    0.998174       3.490037       9.722921       0.488135       1.257512      -0.714881       0.033819       0.006397      -0.005322       0.034828       0.002341      -0.001660      -0.006981       0.024482       0.005932      -0.016041       0.003926       0.012115              1.864756       2.291044       0.294417      -0.140667       1.550004      -0.158946       1.753219          -0.000053
          107              H       7.449771       3.229305       0.731196       0.120935       0.997082 0.70283867E+01  0.67485898E+02                                 1.707204                            1.592612      -1.131469       2.345243                    0.996919       3.601578      10.309161       0.471361       1.353304      -0.692000       0.012849      -0.025287       0.025164       0.037918       0.003238       0.008200      -0.002299      -0.000204       0.014471      -0.009902      -0.000239       0.010140              1.804327       1.511243      -0.170914       0.115078       2.118846      -0.443790       1.782892           0.000149
          108              H       8.181402       5.407156       1.054462       0.114866       1.082630 0.78944440E+01  0.75622644E+02                                 1.608563                            1.542563      -0.834865       2.479391                    0.999411       3.168547       8.175435       0.565692       1.130304      -0.746964       0.022205       0.002056       0.028128       0.035895       0.001669       0.014050      -0.004705      -0.013237       0.005786      -0.018367       0.005196       0.013171              1.621014       1.555255       0.114011       0.304807       1.569298       0.084928       1.738488           0.000150
          109              H       6.205195       6.560803      36.236534       0.111754       1.159254 0.83369307E+01  0.80990836E+02                                 1.687652                            1.586668      -0.837938       2.475827                    0.999254       3.236762       8.421575       0.556774       1.132393      -0.746313      -0.009499       0.023596      -0.023660       0.034739       0.004115       0.014412      -0.003820      -0.016713       0.011459      -0.020398       0.007381       0.013017              1.732533       1.422099      -0.104260       0.151159       2.133165      -0.334501       1.642336           0.000091
          110              H       5.475172       4.385224      35.913269       0.117506       1.160075 0.84593371E+01  0.82575823E+02                                 1.694366                            1.602654      -1.032177       2.390567                    0.998046       3.263073       8.542800       0.551081       1.138608      -0.744427      -0.023863      -0.007890      -0.031844       0.040568      -0.002361       0.013137      -0.003768      -0.003573       0.026234      -0.013812      -0.003573       0.017385              1.734923       1.745021       0.181366       0.412995       1.610237       0.146744       1.849512           0.000500
          111              H       8.263409       7.705367       0.461808       0.099313       1.133554 0.86149890E+01  0.85062113E+02                                 1.710575                            1.645380      -0.979359       2.404321                    0.997855       3.440446       9.264498       0.526400       1.178444      -0.732999       0.018056       0.011336       0.018924       0.028507       0.002968       0.007043       0.000967      -0.004988      -0.007550      -0.009083       0.001636       0.007447              1.740619       1.654635       0.090415       0.334324       1.929764       0.054382       1.637458           0.000054
          112              H       6.555734       8.629648      37.183241       0.103335       1.242228 0.96218430E+01  0.97930562E+02                                 1.825499                            1.743219      -1.301590       2.247501                    0.995169       3.670498      10.124374       0.508123       1.184342      -0.730102      -0.022313      -0.014431      -0.015348       0.030687       0.006160       0.006589       0.010695       0.008286      -0.015045      -0.014212      -0.001854       0.016067              1.859290       1.818474       0.026784       0.390451       2.051297      -0.028481       1.708100           0.000067
          113              H       8.853538       9.610703       1.243033       0.132174       1.094208 0.79797896E+01  0.77762391E+02                                 1.704038                            1.611849      -1.126337       2.350121                    0.996755       3.419838       9.330284       0.514801       1.220924      -0.722181       0.012015      -0.025261       0.009623       0.029582      -0.000887       0.009158      -0.001297      -0.015229      -0.006861      -0.013774       0.004446       0.009328              1.747374       1.483944      -0.110658       0.259023       2.141070      -0.192730       1.617107           0.000045
          114              H       5.504116      11.352529      34.712568       0.145976       1.036052 0.70681236E+01  0.65302546E+02                                 1.527370                            1.425977      -0.778875       2.525989                    0.999854       2.903059       7.154323       0.614509       1.078828      -0.762185      -0.011519      -0.010274      -0.015028       0.021542       0.001099       0.006467      -0.004493      -0.015194       0.001209      -0.011883       0.002049       0.009834              1.556016       1.659023       0.233206       0.389121       1.361978       0.223412       1.647048           0.000104
          115              H       5.619890      12.474383      35.801665       0.132694       1.063100 0.78484613E+01  0.74812541E+02                                 1.578682                            1.524754      -0.795202       2.504803                    0.999781       3.079636       7.837184       0.578455       1.110827      -0.752823      -0.011478       0.013709       0.015349       0.023564      -0.004502      -0.002705      -0.002504      -0.007433       0.030137      -0.011438       0.000697       0.010742              1.581558       1.595610      -0.298265      -0.111207       1.694052       0.231855       1.455012           0.000074
          116              H       6.854819      12.124655      34.901140       0.139193       1.052730 0.76281287E+01  0.71934463E+02                                 1.550876                            1.489950      -0.818846       2.501871                    0.999701       2.983272       7.462072       0.595155       1.091332      -0.758918       0.019979       0.003769      -0.009256       0.022340      -0.006115       0.001332      -0.006022       0.009591      -0.008977      -0.010008      -0.000475       0.010483              1.557641       1.741947       0.243936      -0.308378       1.376304      -0.186558       1.554671           0.000117
          117              H       9.051319       8.159559      22.132148       0.116401       1.178281 0.84664454E+01  0.84068645E+02                                 1.824449                            1.686346      -1.076789       2.369710                    0.997284       3.510698       9.794957       0.489722       1.259574      -0.713731      -0.038343       0.006348      -0.003012       0.038982      -0.001078      -0.005608      -0.005463       0.024761      -0.011365      -0.014049      -0.001834       0.015883              1.943721       2.654739      -0.177091       0.373834       1.567357      -0.136759       1.609066           0.000098
          118              H       9.752399       6.728854      23.817748       0.115480       1.170979 0.85987013E+01  0.84205256E+02                                 1.706890                            1.619438      -0.882542       2.460448                    0.999005       3.220112       8.419451       0.546855       1.143740      -0.744249      -0.026606      -0.013433       0.019163       0.035434       0.000278      -0.002720      -0.013023       0.019567      -0.010187      -0.019050       0.006483       0.012567              1.724951       1.874636       0.219027      -0.172519       1.584456      -0.309415       1.715760           0.000160
          119              H      13.582607       7.448749      22.836406       0.111426       1.095835 0.80285465E+01  0.79055392E+02                                 1.766416                            1.665256      -0.999922       2.403542                    0.997215       3.564174      10.062335       0.480237       1.295257      -0.705300       0.034781      -0.003870       0.003414       0.035162      -0.003101      -0.002900      -0.012203       0.014916      -0.013851      -0.017744       0.007319       0.010424              1.829675       2.304696      -0.121803       0.244236       1.510683      -0.150061       1.673645          -0.000007
          120              H      12.879920       8.881725      21.150806       0.123281       0.979760 0.69699050E+01  0.66922730E+02                                 1.700961                            1.597480      -1.118730       2.357302                    0.996261       3.610296      10.403914       0.464605       1.373015      -0.688081       0.027261       0.018846      -0.021797       0.039667       0.004439      -0.003743      -0.005269       0.012197      -0.015815      -0.009713      -0.002126       0.011839              1.775758       1.904183       0.205635      -0.330041       1.598130      -0.328905       1.824960           0.000204
          121              H      11.350731       5.838638      25.237807       0.114100       1.072199 0.80054592E+01  0.77675522E+02                                 1.660167                            1.597995      -0.860517       2.473749                    0.999100       3.294088       8.818681       0.527731       1.196178      -0.729622      -0.019399      -0.012384       0.022839       0.032424       0.002673      -0.003280      -0.006462       0.008563       0.003467      -0.009000       0.000229       0.008771              1.683349       1.803417       0.085749      -0.073105       1.464948      -0.311985       1.781681           0.000268
          122              H      13.918675       6.092986      24.591276       0.110174       1.221827 0.96103247E+01  0.98807740E+02                                 1.882947                            1.804642      -1.311449       2.252473                    0.993824       3.776431      10.831669       0.468789       1.270795      -0.709923       0.015471       0.011822      -0.025876       0.032383       0.000680      -0.007123      -0.005953      -0.001061       0.033672      -0.009355      -0.006082       0.015437              1.937789       2.039113       0.084478      -0.140605       1.675940      -0.361425       2.098315          -0.000105
          123              H       0.138286       4.178566      27.989413       0.131838       1.011996 0.75482614E+01  0.73044502E+02                                 1.661451                            1.602811      -1.093932       2.366847                    0.997247       3.462164       9.627486       0.495925       1.276289      -0.709304       0.026611      -0.005673       0.009313       0.028758      -0.002397       0.002377      -0.006733       0.009592       0.001479      -0.009587       0.001482       0.008105              1.677778       1.944213      -0.073963       0.042079       1.377592      -0.193668       1.711529          -0.001222
          124              H      11.699662       4.628216      27.038858       0.150754       1.201020 0.91524030E+01  0.92684883E+02                                 1.881093                            1.786412      -0.981737       2.445271                    0.998322       3.302541       9.311006       0.462565       1.307553      -0.706958      -0.035332       0.004268      -0.005057       0.035947      -0.001674       0.005339      -0.001075       0.016801      -0.012078      -0.006821      -0.005550       0.012371              1.898798       2.295071      -0.062805       0.304539       1.557641      -0.203995       1.843681          -0.000143
          125              H       2.003543       5.554768      25.499498       0.169530       0.929141 0.62780615E+01  0.56443176E+02                                 1.434143                            1.356553      -0.799338       2.537850                    0.999851       2.759425       6.760428       0.619785       1.099206      -0.756831       0.019124       0.012545      -0.014326       0.026988      -0.003882      -0.001725      -0.006898       0.012523      -0.016722      -0.012203       0.002044       0.010159              1.471102       1.511507       0.273015      -0.330041       1.444212      -0.267648       1.457588          -0.000070
          126              H       1.662651       4.984757      26.919558       0.141948       0.999044 0.72287070E+01  0.67449579E+02                                 1.508315                            1.459413      -0.774897       2.521160                    0.999896       2.975922       7.473689       0.594101       1.104911      -0.754420       0.006359       0.001227       0.022297       0.023218      -0.006149      -0.001570       0.001885       0.010890       0.016253      -0.010994       0.003296       0.007698              1.520341       1.348327       0.014737       0.045003       1.220208      -0.031886       1.992488           0.000331
          127              H       1.442358       4.099083      25.645738       0.148193       0.950147 0.67192367E+01  0.61258972E+02                                 1.427513                            1.381561      -0.776621       2.525021                    0.999907       2.883236       7.043518       0.630674       1.065250      -0.765095       0.001892      -0.020713      -0.010667       0.023375       0.001244       0.003010       0.005372       0.004550      -0.019071      -0.009507       0.002079       0.007429              1.427484       1.203094      -0.067178      -0.077271       1.733092       0.282075       1.346265           0.001047
          128              H      14.015154       3.136196      30.621719       0.121479       1.129367 0.88770621E+01  0.90221551E+02                                 1.846179                            1.781847      -1.347092       2.246262                    0.993527       3.788416      11.100492       0.449327       1.341228      -0.694623      -0.018037      -0.005411       0.028625       0.034263      -0.001233      -0.008493      -0.006150      -0.003616       0.026655      -0.011714      -0.002572       0.014286              1.900624       1.930714       0.006772      -0.191444       1.540464      -0.244116       2.230696          -0.000682
          129              H       0.514554       3.224763      29.948249       0.108531       1.126489 0.85640612E+01  0.84716678E+02                                 1.730264                            1.664803      -0.919796       2.439377                    0.998452       3.413220       9.300717       0.510199       1.213605      -0.725203       0.018004       0.013445      -0.020242       0.030243       0.003179      -0.002783      -0.006817       0.009799       0.009841      -0.010225       0.000871       0.009354              1.765087       1.835945       0.015902      -0.165236       1.486281      -0.282111       1.973034           0.000438
          130              H       1.842745       2.245979      31.349066       0.098977       1.240282 0.91334829E+01  0.90638359E+02                                 1.753442                            1.651346      -0.977182       2.398273                    0.998492       3.347972       8.760444       0.551264       1.119621      -0.749573       0.023317       0.002311      -0.023100       0.032903      -0.004666      -0.002992      -0.006873       0.028847       0.013627      -0.019619       0.006233       0.013386              1.792320       1.870369      -0.044493      -0.295096       1.440410      -0.193254       2.066181           0.000120
          131              H       2.611360       1.478395      33.438748       0.122006       1.172190 0.82274908E+01  0.80195235E+02                                 1.747696                            1.610532      -0.938164       2.437067                    0.998862       3.271284       8.712727       0.531523       1.182232      -0.733429       0.041139      -0.009493       0.004879       0.042500      -0.003633      -0.005136      -0.001766       0.031778      -0.008814      -0.015297      -0.003582       0.018879              1.860684       2.466415      -0.303752       0.281384       1.461336      -0.142860       1.654302          -0.000302
          132              H      14.968686       1.623736      34.770294       0.116401       1.066369 0.75895098E+01  0.73543269E+02                                 1.722232                            1.608463      -1.020409       2.398166                    0.997518       3.472393       9.662251       0.494467       1.278320      -0.709027      -0.025715      -0.009842       0.027516       0.038926       0.002126      -0.009788      -0.002779       0.017932      -0.000006      -0.009800      -0.005889       0.015689              1.801830       1.904221       0.008474      -0.403635       1.434085      -0.183069       2.067183          -0.000333
          133              H      14.262783       2.423114      32.757581       0.110868       1.168564 0.86757128E+01  0.86569727E+02                                 1.809130                            1.705636      -0.919875       2.439539                    0.998174       3.490133       9.723137       0.488142       1.257473      -0.714890      -0.033817       0.006391      -0.005313       0.034824      -0.002339       0.001652      -0.006979       0.024483       0.005934      -0.016040       0.003930       0.012110              1.864804       2.291096      -0.294436       0.140707       1.550043      -0.158966       1.753272          -0.000015
          134              H       8.630029      14.584105      19.973196       0.120884       0.997077 0.70283087E+01  0.67484441E+02                                 1.707178                            1.592594      -1.130698       2.345604                    0.996924       3.601234      10.307862       0.471371       1.353289      -0.692007      -0.012854      -0.025277       0.025146       0.037901      -0.003291      -0.008173      -0.002297      -0.000263       0.014453      -0.009928      -0.000176       0.010103              1.804288       1.511209       0.170916      -0.115074       2.118783      -0.443775       1.782871           0.000159
          135              H       7.898398      16.761956      20.296462       0.114921       1.082227 0.78907170E+01  0.75578249E+02                                 1.608208                            1.542237      -0.834461       2.479635                    0.999414       3.167836       8.173211       0.565729       1.130361      -0.746952      -0.022226       0.002066       0.028125       0.035907      -0.001670      -0.014049      -0.004695      -0.013219       0.005779      -0.018359       0.005195       0.013164              1.620649       1.554917      -0.113969      -0.304717       1.568923       0.084905       1.738106           0.000090
          136              H       9.874605      17.915603      16.994534       0.111788       1.159000 0.83345786E+01  0.80961783E+02                                 1.687369                            1.586416      -0.837757       2.475939                    0.999256       3.236324       8.419946       0.556836       1.132354      -0.746324       0.009490       0.023608      -0.023663       0.034747      -0.004110      -0.014405      -0.003825      -0.016720       0.011458      -0.020394       0.007380       0.013014              1.732231       1.421888       0.104254      -0.151134       2.132720      -0.334426       1.642084           0.000077
          137              H      10.604628      15.740024      16.671269       0.117502       1.159059 0.84498484E+01  0.82458013E+02                                 1.693250                            1.601660      -1.030562       2.391373                    0.998058       3.261443       8.536537       0.551314       1.138473      -0.744468       0.023864      -0.007894      -0.031857       0.040579       0.002316      -0.013147      -0.003750      -0.003589       0.026153      -0.013823      -0.003537       0.017361              1.733751       1.743854      -0.181153      -0.412586       1.609137       0.146598       1.848261           0.000497
          138              H       7.816391      19.060167      19.703808       0.099339       1.133336 0.86128676E+01  0.85035585E+02                                 1.710336                            1.645165      -0.979175       2.404427                    0.997858       3.440028       9.262945       0.526442       1.178426      -0.733005      -0.018062       0.011338       0.018925       0.028512      -0.002966      -0.007047       0.000969      -0.004990      -0.007554      -0.009088       0.001639       0.007449              1.740359       1.654411      -0.090378      -0.334261       1.929420       0.054360       1.637247           0.000026
          139              H       9.524066      19.984448      17.941241       0.103332       1.242245 0.96220013E+01  0.97932352E+02                                 1.825499                            1.743221      -1.301571       2.247505                    0.995169       3.670493      10.124294       0.508130       1.184324      -0.730106       0.022312      -0.014426      -0.015349       0.030684      -0.006161      -0.006590       0.010699       0.008285      -0.015046      -0.014216      -0.001854       0.016070              1.859285       1.818483      -0.026783      -0.390460       2.051262      -0.028481       1.708109           0.000052
          140              H       7.226262      20.965503      20.485033       0.132178       1.094171 0.79794079E+01  0.77757550E+02                                 1.703988                            1.611802      -1.126289       2.350152                    0.996756       3.419710       9.329792       0.514814       1.220911      -0.722184      -0.012018      -0.025262       0.009623       0.029584       0.000889      -0.009158      -0.001298      -0.015231      -0.006865      -0.013774       0.004444       0.009331              1.747319       1.483903       0.110670      -0.259014       2.140991      -0.192740       1.617063           0.000022
          141              H      10.575684      -0.002271      15.470568       0.145966       1.036017 0.70677998E+01  0.65298322E+02                                 1.527277                            1.425897      -0.778879       2.525977                    0.999854       2.903055       7.154072       0.614561       1.078757      -0.762203       0.011517      -0.010271      -0.015028       0.021540      -0.001099      -0.006468      -0.004494      -0.015195       0.001213      -0.011884       0.002050       0.009834              1.555920       1.658910      -0.233179      -0.389084       1.361898       0.223389       1.646953           0.000123
          142              H      10.459910       1.119583      16.559665       0.132703       1.063026 0.78477394E+01  0.74803579E+02                                 1.578576                            1.524659      -0.795143       2.504838                    0.999782       3.079499       7.836603       0.578491       1.110790      -0.752833       0.011475       0.013713       0.015350       0.023566       0.004503       0.002705      -0.002503      -0.007438       0.030135      -0.011440       0.000699       0.010741              1.581450       1.595495       0.298227       0.111189       1.693939       0.231828       1.454917           0.000092
          143              H       9.224981       0.769855      15.659140       0.139194       1.052573 0.76266169E+01  0.71915865E+02                                 1.550638                            1.489734      -0.818806       2.501894                    0.999701       2.983102       7.461158       0.595246       1.091232      -0.758943      -0.019981       0.003773      -0.009255       0.022341       0.006115      -0.001331      -0.006022       0.009593      -0.008979      -0.010009      -0.000474       0.010483              1.557398       1.741659      -0.243876       0.308301       1.376106      -0.186509       1.554429           0.000179
          144              H      15.068381      14.550041      22.132148       0.116387       1.176307 0.84490692E+01  0.83855646E+02                                 1.822882                            1.685000      -1.071284       2.372530                    0.997316       3.507300       9.784115       0.489734       1.260150      -0.713627       0.038409      -0.006348      -0.002985       0.039044      -0.001211       0.005541       0.005636       0.024566      -0.011567      -0.014150      -0.001630       0.015780              1.941970       2.652184      -0.176830      -0.373291       1.566041       0.136498       1.607686           0.000493
          145              H      14.367301      15.980746      23.817748       0.115559       1.170456 0.85939900E+01  0.84148931E+02                                 1.706543                            1.619134      -0.881687       2.460921                    0.999013       3.219175       8.416930       0.546828       1.143937      -0.744205       0.026588       0.013463       0.019196       0.035450       0.000286       0.002723       0.013032       0.019535      -0.010132      -0.019048       0.006493       0.012555              1.724586       1.874307       0.218963       0.172470       1.584094       0.309272       1.715357           0.000044
          146              H      10.537093      15.260851      22.836406       0.111597       1.095155 0.80225916E+01  0.78983285E+02                                 1.765831                            1.664761      -0.999823       2.403728                    0.997221       3.562886      10.058333       0.480248       1.295449      -0.705263      -0.034794       0.003903       0.003446       0.035181      -0.003117       0.002897       0.012208       0.014894      -0.013869      -0.017748       0.007327       0.010420              1.829006       2.303762      -0.121672      -0.244036       1.510192       0.149947       1.673063           0.000059
          147              H      11.239780      13.827875      21.150806       0.123385       0.978438 0.69581327E+01  0.66782322E+02                                 1.699664                            1.596331      -1.116103       2.358718                    0.996289       3.607250      10.393440       0.464679       1.373360      -0.688029      -0.027342      -0.018893      -0.021800       0.039746       0.004443       0.003707       0.005319       0.012143      -0.015743      -0.009742      -0.002064       0.011807              1.774349       1.902570       0.205469       0.329710       1.596955       0.328540       1.823523           0.000326
          148              H      12.768969      16.870962      25.237807       0.114082       1.072350 0.80071193E+01  0.77696475E+02                                 1.660382                            1.598206      -0.860617       2.473651                    0.999099       3.294542       8.820475       0.527668       1.196246      -0.729604       0.019376       0.012384       0.022840       0.032410       0.002667       0.003266       0.006488       0.008575       0.003524      -0.009030       0.000256       0.008774              1.683562       1.803659       0.085739       0.073071       1.465118       0.312029       1.781910           0.000222
          149              H      10.201025      16.616614      24.591276       0.110178       1.221742 0.96097140E+01  0.98800963E+02                                 1.882951                            1.804659      -1.311283       2.252557                    0.993824       3.776450      10.832080       0.468753       1.270899      -0.709900      -0.015470      -0.011820      -0.025860       0.032370       0.000677       0.007110       0.005972      -0.001079       0.033721      -0.009364      -0.006087       0.015451              1.937779       2.039108       0.084486       0.140601       1.675932       0.361403       2.098297          -0.000102
          150              H       7.901614      18.531034      27.989413       0.131806       1.012082 0.75491860E+01  0.73056599E+02                                 1.661631                            1.602978      -1.093849       2.366877                    0.997246       3.462498       9.629015       0.495862       1.276398      -0.709280      -0.026611       0.005669       0.009314       0.028758      -0.002396      -0.002374       0.006732       0.009583       0.001495      -0.009584       0.001483       0.008101              1.677964       1.944432      -0.073965      -0.042068       1.377723       0.193710       1.711738          -0.001237
          151              H      12.420038      18.081384      27.038858       0.150694       1.201609 0.91581938E+01  0.92760645E+02                                 1.881939                            1.787163      -0.981771       2.445217                    0.998320       3.303340       9.314923       0.462384       1.307825      -0.706902       0.035326      -0.004276      -0.005064       0.035942      -0.001682      -0.005344       0.001076       0.016792      -0.012071      -0.006818      -0.005552       0.012371              1.899666       2.296230      -0.062853      -0.304772       1.558252       0.204146       1.844517          -0.000183
          152              H       6.036357      17.154832      25.499498       0.169526       0.929232 0.62788942E+01  0.56453408E+02                                 1.434341                            1.356726      -0.799298       2.537865                    0.999851       2.759574       6.761299       0.619679       1.099340      -0.756796      -0.019119      -0.012554      -0.014331       0.026990      -0.003880       0.001728       0.006901       0.012510      -0.016709      -0.012202       0.002052       0.010150              1.471313       1.511718       0.273081       0.330119       1.444417       0.267716       1.457804          -0.000104
          153              H       6.377249      17.724843      26.919558       0.141919       0.999322 0.72314173E+01  0.67482430E+02                                 1.508720                            1.459789      -0.775055       2.521063                    0.999895       2.976374       7.475691       0.593951       1.105066      -0.754379      -0.006347      -0.001232       0.022295       0.023213      -0.006146       0.001576      -0.001886       0.010880       0.016257      -0.010989       0.003287       0.007702              1.520754       1.348672       0.014747      -0.045008       1.220495       0.031892       1.993096           0.000312
          154              H       6.597542      18.610517      25.645738       0.148149       0.950466 0.67222149E+01  0.61293755E+02                                 1.427918                            1.381936      -0.776769       2.524917                    0.999907       2.883769       7.045574       0.630533       1.065356      -0.765066      -0.001881       0.020703      -0.010666       0.023365       0.001251      -0.003008      -0.005370       0.004552      -0.019050      -0.009500       0.002070       0.007431              1.427887       1.203405      -0.067208       0.077310       1.733612      -0.282204       1.346645           0.001044
          155              H      10.104546      19.573404      30.621719       0.121448       1.129335 0.88767732E+01  0.90218102E+02                                 1.846169                            1.781839      -1.346843       2.246367                    0.993528       3.788440      11.100620       0.449319       1.341260      -0.694617       0.018043       0.005402       0.028623       0.034264      -0.001229       0.008488       0.006151      -0.003604       0.026659      -0.011705      -0.002580       0.014285              1.900617       1.930700       0.006771       0.191441       1.540453       0.244112       2.230699          -0.000680
          156              H       7.525346      19.484837      29.948249       0.108534       1.126534 0.85646836E+01  0.84725239E+02                                 1.730376                            1.664915      -0.919827       2.439345                    0.998452       3.413466       9.301829       0.510153       1.213679      -0.725185      -0.017985      -0.013452      -0.020240       0.030234       0.003176       0.002770       0.006829       0.009804       0.009870      -0.010238       0.000886       0.009353              1.765208       1.836046       0.015885       0.165207       1.486386       0.282144       1.973193           0.000434
          157              H       6.197155      20.463621      31.349066       0.099003       1.240254 0.91333282E+01  0.90637197E+02                                 1.753487                            1.651389      -0.977186       2.398292                    0.998493       3.347910       8.760539       0.551223       1.119698      -0.749554      -0.023302      -0.002318      -0.023110       0.032900      -0.004666       0.002990       0.006872       0.028836       0.013635      -0.019615       0.006236       0.013379              1.792363       1.870425      -0.044501       0.295090       1.440446       0.193260       2.066219           0.000094
          158              H       5.428540      21.231205      33.438748       0.121965       1.172176 0.82272653E+01  0.80191181E+02                                 1.747554                            1.610409      -0.938141       2.437036                    0.998862       3.271280       8.712152       0.531603       1.182083      -0.733464      -0.041141       0.009509       0.004862       0.042504      -0.003634       0.005144       0.001778       0.031764      -0.008869      -0.015288      -0.003596       0.018884              1.860528       2.466185      -0.303722      -0.281357       1.461233       0.142849       1.654166          -0.000308
          159              H       9.151014      21.085864      34.770294       0.116362       1.066366 0.75895605E+01  0.73544891E+02                                 1.722342                            1.608559      -1.019759       2.398486                    0.997520       3.472511       9.663086       0.494404       1.278464      -0.708997       0.025727       0.009827       0.027514       0.038929       0.002108       0.009773       0.002803       0.017942       0.000133      -0.009836      -0.005839       0.015676              1.801949       1.904362       0.008467       0.403684       1.434167       0.183079       2.067319          -0.000394
          160              H       9.856917      20.286486      32.757581       0.110907       1.168414 0.86744387E+01  0.86554838E+02                                 1.809066                            1.705585      -0.919906       2.439561                    0.998174       3.489973       9.722937       0.488112       1.257582      -0.714866       0.033822      -0.006409      -0.005316       0.034832      -0.002343      -0.001657       0.006978       0.024482       0.005924      -0.016038       0.003923       0.012115              1.864732       2.290988      -0.294414      -0.140679       1.549990       0.158950       1.753219          -0.000002
          161              H      15.489671       8.125495      19.973196       0.120831       0.997152 0.70290487E+01  0.67494123E+02                                 1.707357                            1.592752      -1.130343       2.345763                    0.996922       3.601504      10.309231       0.471309       1.353415      -0.691983       0.012812       0.025275       0.025165       0.037898      -0.003307       0.008184       0.002307      -0.000300       0.014414      -0.009955      -0.000146       0.010101              1.804495       1.511379       0.170921       0.115069       2.119061       0.443842       1.783045           0.000148
          162              H       0.141502       5.947644      20.296462       0.114884       1.082430 0.78926282E+01  0.75601241E+02                                 1.608413                            1.542426      -0.834612       2.479536                    0.999413       3.168185       8.174404       0.565692       1.130364      -0.746950       0.022215      -0.002076       0.028122       0.035899      -0.001675       0.014047       0.004695      -0.013223       0.005778      -0.018360       0.005199       0.013161              1.620861       1.555115      -0.114001       0.304761       1.569150      -0.084920       1.738317           0.000092
          163              H      14.245095       4.793997      16.994534       0.111809       1.158734 0.83320296E+01  0.80929846E+02                                 1.687029                            1.586110      -0.837573       2.476047                    0.999258       3.235850       8.418004       0.556930       1.132263      -0.746348      -0.009493      -0.023613      -0.023663       0.034751      -0.004108       0.014400       0.003830      -0.016714       0.011451      -0.020388       0.007377       0.013011              1.731874       1.421631       0.104247       0.151098       2.132216       0.334350       1.641776           0.000076
          164              H      13.515072       6.969576      16.671269       0.117542       1.158151 0.84413464E+01  0.82352330E+02                                 1.692231                            1.600752      -1.029436       2.391968                    0.998068       3.259927       8.530720       0.551536       1.138329      -0.744509      -0.023893       0.007898      -0.031848       0.040590       0.002287       0.013147       0.003733      -0.003579       0.026106      -0.013817      -0.003523       0.017340              1.732677       1.742791      -0.180962       0.412215       1.608127      -0.146461       1.847115           0.000548
          165              H       0.223509       3.649433      19.703808       0.099329       1.133388 0.86133440E+01  0.85041228E+02                                 1.710364                            1.645190      -0.979198       2.404405                    0.997858       3.440106       9.263122       0.526449       1.178397      -0.733011       0.018061      -0.011340       0.018920       0.028509      -0.002969       0.007045      -0.000969      -0.004991      -0.007558      -0.009087       0.001637       0.007450              1.740392       1.654438      -0.090385       0.334266       1.929469      -0.054360       1.637268           0.000027
          166              H      14.595634       2.725152      17.941241       0.103343       1.242126 0.96207448E+01  0.97915655E+02                                 1.825335                            1.743071      -1.301468       2.247565                    0.995171       3.670190      10.123016       0.508171       1.184275      -0.730119      -0.022315       0.014425      -0.015350       0.030686      -0.006162       0.006590      -0.010700       0.008289      -0.015045      -0.014217      -0.001854       0.016071              1.859111       1.818331      -0.026776       0.390417       2.051034       0.028477       1.707969           0.000043
          167              H       0.813638       1.744097      20.485033       0.132171       1.094243 0.79800318E+01  0.77764991E+02                                 1.704044                            1.611849      -1.126374       2.350102                    0.996755       3.419823       9.330120       0.514815       1.220886      -0.722189       0.012019       0.025259       0.009620       0.029581       0.000890       0.009158       0.001296      -0.015229      -0.006868      -0.013773       0.004444       0.009329              1.747384       1.483945       0.110676       0.259022       2.141098       0.192753       1.617110           0.000010
          168              H      13.544016       0.002271      15.470568       0.145971       1.035983 0.70675049E+01  0.65294976E+02                                 1.527253                            1.425875      -0.778872       2.525989                    0.999854       2.902996       7.153914       0.614560       1.078768      -0.762200      -0.011520       0.010274      -0.015029       0.021544      -0.001100       0.006469       0.004492      -0.015195       0.001213      -0.011885       0.002052       0.009833              1.555899       1.658891      -0.233185       0.389078       1.361885      -0.223396       1.646920           0.000114
          169              H      13.659790      21.590017      16.559665       0.132699       1.063046 0.78479505E+01  0.74806452E+02                                 1.578632                            1.524708      -0.795128       2.504847                    0.999782       3.079537       7.836867       0.578462       1.110832      -0.752822      -0.011479      -0.013712       0.015352       0.023568       0.004504      -0.002705       0.002502      -0.007435       0.030135      -0.011440       0.000699       0.010741              1.581508       1.595560       0.298246      -0.111203       1.693993      -0.231851       1.454971           0.000076
          170              H      14.894719      21.939745      15.659140       0.139178       1.052744 0.76282371E+01  0.71935511E+02                                 1.550864                            1.489940      -0.818883       2.501846                    0.999701       2.983317       7.462108       0.595172       1.091301      -0.758925       0.019978      -0.003769      -0.009254       0.022338       0.006117       0.001332       0.006021       0.009590      -0.008975      -0.010008      -0.000476       0.010484              1.557627       1.741928      -0.243928      -0.308372       1.376290       0.186547       1.554662           0.000141
          171              H      15.068381      19.514359      35.593852       0.116262       1.177472 0.84592038E+01  0.83978697E+02                                 1.823749                            1.685743      -1.072880       2.371614                    0.997302       3.509126       9.789491       0.489759       1.259750      -0.713707       0.038360       0.006341       0.002972       0.038994       0.001186      -0.005566       0.005613       0.024551      -0.011532      -0.014123      -0.001659       0.015782              1.942935       2.653628       0.176951       0.373565       1.566747       0.136614       1.608430           0.000526
          172              H      14.367301      18.083654      33.908252       0.115506       1.170512 0.85943451E+01  0.84151542E+02                                 1.706409                            1.619012      -0.881961       2.460750                    0.999010       3.219441       8.417015       0.546938       1.143717      -0.744256       0.026583      -0.013458      -0.019192       0.035442      -0.000284      -0.002725       0.013031       0.019538      -0.010134      -0.019047       0.006491       0.012557              1.724454       1.874120      -0.218931      -0.172449       1.583997       0.309249       1.715244           0.000112
          173              H      10.537093      18.803549      34.889594       0.111590       1.095131 0.80224009E+01  0.78981306E+02                                 1.765843                            1.664771      -0.999735       2.403768                    0.997221       3.562908      10.058541       0.480231       1.295495      -0.705254      -0.034794      -0.003901      -0.003437       0.035181       0.003107      -0.002898       0.012200       0.014906      -0.013852      -0.017740       0.007319       0.010421              1.829023       2.303766       0.121690       0.244056       1.510219       0.149958       1.673083           0.000109
          174              H      11.239780      20.236525      36.575194       0.123307       0.979437 0.69669510E+01  0.66887861E+02                                 1.700680                            1.597219      -1.118044       2.357672                    0.996268       3.609612      10.401733       0.464605       1.373148      -0.688058      -0.027320       0.018837       0.021818       0.039714      -0.004433      -0.003723       0.005274       0.012180      -0.015748      -0.009706      -0.002106       0.011812              1.775458       1.903801      -0.205636      -0.330006       1.597894       0.328863       1.824680           0.000294
          175              H      12.768969      17.193438      32.488193       0.114086       1.072360 0.80071595E+01  0.77696782E+02                                 1.660374                            1.598195      -0.860677       2.473629                    0.999099       3.294537       8.820390       0.527678       1.196223      -0.729609       0.019376      -0.012386      -0.022841       0.032412      -0.002666      -0.003268       0.006485       0.008575       0.003517      -0.009027       0.000254       0.008773              1.683562       1.803642      -0.085739      -0.073075       1.465124       0.312040       1.781920           0.000246
          176              H      10.201025      17.447786      33.134724       0.110169       1.221772 0.96099590E+01  0.98803873E+02                                 1.882960                            1.804664      -1.311268       2.252556                    0.993825       3.776486      10.832119       0.468760       1.270874      -0.709906      -0.015471       0.011819       0.025859       0.032369      -0.000680      -0.007110       0.005969      -0.001080       0.033712      -0.009360      -0.006087       0.015448              1.937793       2.039113      -0.084483      -0.140605       1.675950       0.361415       2.098315          -0.000091
          177              H       7.901614      15.533366      29.736587       0.131813       1.012045 0.75488664E+01  0.73052919E+02                                 1.661612                            1.602961      -1.093840       2.366886                    0.997247       3.462445       9.628909       0.495855       1.276425      -0.709274      -0.026611      -0.005670      -0.009316       0.028759       0.002395       0.002372       0.006733       0.009587       0.001489      -0.009586       0.001486       0.008100              1.677944       1.944403       0.073971       0.042076       1.377711       0.193707       1.711719          -0.001242
          178              H      12.420038      15.983016      30.687142       0.150688       1.201654 0.91586401E+01  0.92766403E+02                                 1.881996                            1.787214      -0.981781       2.445205                    0.998320       3.303409       9.315215       0.462373       1.307837      -0.706900       0.035326       0.004272       0.005061       0.035942       0.001682       0.005343       0.001077       0.016794      -0.012067      -0.006821      -0.005550       0.012371              1.899726       2.296297       0.062855       0.304779       1.558300       0.204160       1.844579          -0.000172
          179              H       6.036357      16.909568      32.226502       0.169479       0.929370 0.62800236E+01  0.56465418E+02                                 1.434389                            1.356771      -0.799287       2.537822                    0.999851       2.759863       6.761851       0.619728       1.099217      -0.756827      -0.019110       0.012546       0.014318       0.026974       0.003884      -0.001722       0.006896       0.012512      -0.016717      -0.012198       0.002043       0.010154              1.471360       1.511771      -0.273087      -0.330128       1.444465       0.267722       1.457845          -0.000056
          180              H       6.377249      16.339557      30.806442       0.141939       0.999223 0.72305103E+01  0.67471856E+02                                 1.508622                            1.459699      -0.774999       2.521108                    0.999895       2.976220       7.475189       0.593968       1.105068      -0.754379      -0.006345       0.001227      -0.022303       0.023220       0.006147      -0.001574      -0.001886       0.010878       0.016258      -0.010989       0.003290       0.007699              1.520654       1.348589      -0.014743       0.045004       1.220428       0.031889       1.992943           0.000311
          181              H       6.597542      15.453883      32.080262       0.148160       0.950453 0.67221207E+01  0.61292834E+02                                 1.427919                            1.381938      -0.776760       2.524928                    0.999907       2.883754       7.045591       0.630522       1.065374      -0.765061      -0.001876      -0.020710       0.010660       0.023368      -0.001251       0.003010      -0.005369       0.004548      -0.019056      -0.009501       0.002070       0.007431              1.427889       1.203409       0.067213      -0.077311       1.733616      -0.282200       1.346643           0.001041
          182              H      10.104546      14.490996      27.104281       0.121466       1.129249 0.88759188E+01  0.90207068E+02                                 1.846069                            1.781748      -1.346807       2.246399                    0.993529       3.788212      11.099735       0.449333       1.341252      -0.694619       0.018042      -0.005408      -0.028624       0.034265       0.001227      -0.008487       0.006152      -0.003604       0.026647      -0.011702      -0.002580       0.014282              1.900504       1.930606      -0.006766      -0.191430       1.540373       0.244079       2.230534          -0.000684
          183              H       7.525346      14.579563      27.777751       0.108519       1.126622 0.85656093E+01  0.84737363E+02                                 1.730526                            1.665053      -0.919856       2.439324                    0.998451       3.413647       9.302728       0.510106       1.213750      -0.725168      -0.017989       0.013444       0.020238       0.030231      -0.003181      -0.002770       0.006826       0.009804       0.009871      -0.010237       0.000884       0.009353              1.765361       1.836214      -0.015876      -0.165213       1.486499       0.282183       1.973369           0.000428
          184              H       6.197155      13.600779      26.376934       0.098992       1.240674 0.91374028E+01  0.90689983E+02                                 1.754089                            1.651924      -0.977315       2.398215                    0.998492       3.348403       8.763132       0.551037       1.119924      -0.749498      -0.023304       0.002314       0.023104       0.032897       0.004664      -0.002983       0.006874       0.028847       0.013639      -0.019620       0.006240       0.013379              1.792991       1.871099       0.044537      -0.295228       1.440881       0.193365       2.066995           0.000101
          185              H       5.428540      12.833195      24.287252       0.122046       1.171896 0.82251321E+01  0.80169537E+02                                 1.747734                            1.610560      -0.937292       2.437540                    0.998870       3.270868       8.712551       0.531370       1.182612      -0.733343      -0.041165      -0.009496      -0.004885       0.042528       0.003647      -0.005124       0.001784       0.031773      -0.008859      -0.015298      -0.003582       0.018880              1.860741       2.466505       0.303776       0.281443       1.461365       0.142875       1.654353           0.000244
          186              H       9.151014      12.978536      22.955706       0.116476       1.065572 0.75825953E+01  0.73460991E+02                                 1.721587                            1.607904      -1.018647       2.399127                    0.997532       3.471001       9.658003       0.494463       1.278596      -0.708974       0.025746      -0.009879      -0.027523       0.038961      -0.002129      -0.009785       0.002794       0.017943       0.000200      -0.009837      -0.005852       0.015689              1.801123       1.903476      -0.008472      -0.403451       1.433599       0.182945       2.066292           0.000306
          187              H       9.856917      13.777914      24.968419       0.110898       1.168324 0.86734556E+01  0.86541313E+02                                 1.808866                            1.705402      -0.919776       2.439614                    0.998175       3.489726       9.721577       0.488182       1.257456      -0.714894       0.033824       0.006400       0.005315       0.034832       0.002344       0.001653       0.006985       0.024477       0.005908      -0.016039       0.003925       0.012114              1.864517       2.290744       0.294373       0.140638       1.549823       0.158907       1.752983          -0.000048
          188              H      15.489671       3.229305      37.752804       0.120902       0.997253 0.70299078E+01  0.67504248E+02                                 1.707396                            1.592781      -1.131683       2.345121                    0.996916       3.601984      10.310655       0.471336       1.353299      -0.691999       0.012873      -0.025291      -0.025143       0.037914       0.003240      -0.008201       0.002301      -0.000207       0.014458      -0.009905      -0.000234       0.010139              1.804539       1.511405      -0.170938      -0.115096       2.119122       0.443855       1.783090          -0.000060
          189              H       0.141502       5.407156      37.429538       0.114845       1.082722 0.78953042E+01  0.75632914E+02                                 1.608645                            1.542640      -0.834973       2.479323                    0.999410       3.168725       8.175993       0.565683       1.130294      -0.746966       0.022221       0.002054      -0.028111       0.035892       0.001668      -0.014051       0.004705      -0.013236       0.005769      -0.018368       0.005197       0.013170              1.621099       1.555331       0.114022      -0.304824       1.569389      -0.084939       1.738575           0.000098
          190              H      14.245095       6.560803       2.247466       0.111763       1.159116 0.83356646E+01  0.80975248E+02                                 1.687502                            1.586536      -0.837830       2.475887                    0.999255       3.236547       8.420772       0.556805       1.132377      -0.746317      -0.009491       0.023594       0.023668       0.034741       0.004113      -0.014410       0.003820      -0.016713       0.011462      -0.020395       0.007379       0.013016              1.732374       1.421989      -0.104252      -0.151141       2.132941       0.334452       1.642191           0.000140
          191              H      13.515072       4.385224       2.570731       0.117507       1.159856 0.84573177E+01  0.82551203E+02                                 1.694171                            1.602479      -1.031894       2.390724                    0.998048       3.262719       8.541626       0.551102       1.138632      -0.744423      -0.023855      -0.007894       0.031857       0.040574      -0.002358      -0.013138       0.003763      -0.003575       0.026230      -0.013814      -0.003569       0.017382              1.734720       1.744825       0.181332      -0.412926       1.610044      -0.146721       1.849290          -0.000231
          192              H       0.223509       7.705367      38.022192       0.099307       1.133570 0.86151418E+01  0.85063988E+02                                 1.710589                            1.645393      -0.979372       2.404311                    0.997855       3.440486       9.264622       0.526399       1.178441      -0.732999       0.018064       0.011335      -0.018915       0.028505       0.002966      -0.007043      -0.000969      -0.004987      -0.007562      -0.009083       0.001637       0.007446              1.740634       1.654646       0.090417      -0.334325       1.929789      -0.054387       1.637468           0.000101
          193              H      14.595634       8.629648       1.300759       0.103337       1.242236 0.96219292E+01  0.97931692E+02                                 1.825510                            1.743229      -1.301601       2.247496                    0.995169       3.670508      10.124426       0.508121       1.184345      -0.730101      -0.022309      -0.014431       0.015353       0.030687       0.006158      -0.006590      -0.010697       0.008287      -0.015042      -0.014214      -0.001852       0.016066              1.859301       1.818487       0.026782      -0.390454       2.051308       0.028479       1.708109           0.000038
          194              H       0.813638       9.610703      37.240967       0.132167       1.094266 0.79803211E+01  0.77768911E+02                                 1.704099                            1.611903      -1.126389       2.350090                    0.996754       3.419949       9.330685       0.514792       1.220925      -0.722180       0.012018      -0.025260      -0.009619       0.029581      -0.000889      -0.009159       0.001294      -0.015229      -0.006863      -0.013774       0.004447       0.009328              1.747437       1.483993      -0.110665      -0.259037       2.141158       0.192736       1.617161           0.000055
          195              H      13.544016      11.352529       3.771432       0.145975       1.036060 0.70681909E+01  0.65303390E+02                                 1.527385                            1.425990      -0.778879       2.525988                    0.999854       2.903068       7.154381       0.614501       1.078837      -0.762182      -0.011519      -0.010278       0.015027       0.021544       0.001100      -0.006467       0.004492      -0.015195       0.001206      -0.011883       0.002050       0.009833              1.556033       1.659043       0.233212      -0.389128       1.361993      -0.223419       1.647062           0.000104
          196              H      13.659790      12.474383       2.682335       0.132693       1.063123 0.78486800E+01  0.74815176E+02                                 1.578707                            1.524777      -0.795224       2.504790                    0.999781       3.079675       7.837322       0.578450       1.110829      -0.752822      -0.011479       0.013707      -0.015352       0.023566      -0.004502       0.002706       0.002502      -0.007432       0.030138      -0.011438       0.000696       0.010742              1.581584       1.595637      -0.298273       0.111211       1.694079      -0.231864       1.455035           0.000054
          197              H      14.894719      12.124655       3.582860       0.139178       1.052807 0.76288353E+01  0.71942746E+02                                 1.550944                            1.490012      -0.818932       2.501817                    0.999701       2.983403       7.462468       0.595147       1.091322      -0.758920       0.019979       0.003765       0.009253       0.022337      -0.006117      -0.001333       0.006020       0.009592      -0.008977      -0.010008      -0.000477       0.010485              1.557708       1.742028       0.243950       0.308398       1.376358       0.186568       1.554739           0.000092
          198              H       9.051319       3.195241      35.593852       0.116368       1.177014 0.84550918E+01  0.83928055E+02                                 1.823345                            1.685388      -1.072654       2.371816                    0.997306       3.508182       9.786430       0.489784       1.259832      -0.713692      -0.038391      -0.006321       0.002981       0.039022       0.001189       0.005562      -0.005595       0.024608      -0.011449      -0.014130      -0.001667       0.015796              1.942480       2.652998       0.176894      -0.373433       1.566394      -0.136545       1.608049          -0.000280
          199              H       9.752399       4.625946      33.908252       0.115610       1.169729 0.85869995E+01  0.84060399E+02                                 1.705567                            1.618258      -0.881469       2.461077                    0.999015       3.218128       8.412213       0.547105       1.143630      -0.744282      -0.026592       0.013475      -0.019193       0.035455      -0.000287       0.002735      -0.013022       0.019521      -0.010150      -0.019035       0.006477       0.012558              1.723585       1.873144      -0.218794       0.172361       1.583231      -0.309006       1.714379           0.000180
          200              H      13.582607       3.906051      34.889594       0.111668       1.094792 0.80192069E+01  0.78941792E+02                                 1.765486                            1.664448      -0.999544       2.403932                    0.997226       3.562054      10.055529       0.480275       1.295509      -0.705254       0.034814       0.003892      -0.003431       0.035199       0.003110       0.002897      -0.012188       0.014917      -0.013876      -0.017733       0.007302       0.010431              1.828637       2.303306       0.121646      -0.243967       1.509906      -0.149883       1.672698           0.000037
          201              H      12.879920       2.473075      36.575194       0.123465       0.978614 0.69596766E+01  0.66801450E+02                                 1.699896                            1.596526      -1.117178       2.358251                    0.996279       3.607663      10.395273       0.464639       1.373390      -0.688019       0.027348      -0.018854       0.021820       0.039743      -0.004421       0.003712      -0.005298       0.012118      -0.015711      -0.009712      -0.002067       0.011779              1.774603       1.902894      -0.205535       0.329819       1.597155      -0.328604       1.823760          -0.000165
          202              H      11.350731       5.516162      32.488193       0.114153       1.071933 0.80029702E+01  0.77644632E+02                                 1.659828                            1.597695      -0.860427       2.473797                    0.999102       3.293637       8.816830       0.527810       1.196101      -0.729640      -0.019370       0.012402      -0.022849       0.032420      -0.002663       0.003268      -0.006484       0.008575       0.003504      -0.009025       0.000254       0.008771              1.682982       1.803041      -0.085730       0.073094       1.464650      -0.311847       1.781255           0.000288
          203              H      13.918675       5.261814      33.134724       0.110152       1.221690 0.96088626E+01  0.98788125E+02                                 1.882758                            1.804472      -1.311074       2.252649                    0.993828       3.776057      10.830050       0.468828       1.270748      -0.709935       0.015492      -0.011806       0.025869       0.032381      -0.000681       0.007129      -0.005955      -0.001071       0.033701      -0.009364      -0.006085       0.015448              1.937566       2.038885      -0.084525       0.140676       1.675757      -0.361349       2.098055          -0.000092
          204              H       0.138286       7.176234      29.736587       0.131826       1.012065 0.75489815E+01  0.73053446E+02                                 1.661543                            1.602900      -1.094019       2.366786                    0.997246       3.462382       9.628323       0.495905       1.276308      -0.709299       0.026607       0.005680      -0.009310       0.028755       0.002398      -0.002375      -0.006740       0.009598       0.001491      -0.009596       0.001487       0.008109              1.677867       1.944311       0.073958      -0.042063       1.377661      -0.193686       1.711630          -0.001223
          205              H      11.699662       6.726584      30.687142       0.150720       1.201387 0.91561208E+01  0.92733609E+02                                 1.881629                            1.786896      -0.981815       2.445207                    0.998320       3.303102       9.313689       0.462447       1.307731      -0.706921      -0.035323      -0.004267       0.005053       0.035937       0.001678      -0.005335      -0.001086       0.016788      -0.012046      -0.006826      -0.005534       0.012361              1.899341       2.295780       0.062821      -0.304657       1.558037      -0.204081       1.844207          -0.000154
          206              H       2.003543       5.800032      32.226502       0.169518       0.929146 0.62780754E+01  0.56443087E+02                                 1.434117                            1.356528      -0.799309       2.537850                    0.999851       2.759462       6.760410       0.619811       1.099164      -0.756842       0.019120      -0.012544       0.014329       0.026986       0.003882       0.001725      -0.006901       0.012519      -0.016717      -0.012204       0.002048       0.010156              1.471076       1.511472      -0.273010       0.330034       1.444187      -0.267649       1.457570          -0.000041
          207              H       1.662651       6.370043      30.806442       0.141940       0.999131 0.72295314E+01  0.67459375E+02                                 1.508417                            1.459509      -0.774989       2.521106                    0.999895       2.976069       7.474240       0.594073       1.104929      -0.754415       0.006356      -0.001222      -0.022296       0.023217       0.006149       0.001570       0.001883       0.010888       0.016254      -0.010993       0.003296       0.007696              1.520444       1.348413      -0.014740      -0.045002       1.220280      -0.031890       1.992638           0.000326
          208              H       1.442358       7.255717      32.080262       0.148194       0.950166 0.67194474E+01  0.61261656E+02                                 1.427564                            1.381609      -0.776599       2.525035                    0.999908       2.883259       7.043724       0.630642       1.065291      -0.765085       0.001887       0.020714       0.010666       0.023375      -0.001246      -0.003010       0.005371       0.004549      -0.019067      -0.009505       0.002076       0.007429              1.427532       1.203131       0.067180       0.077278       1.733148       0.282092       1.346316           0.001049
          209              H      14.015154       8.218604      27.104281       0.121490       1.129222 0.88755798E+01  0.90202205E+02                                 1.845989                            1.781673      -1.346920       2.246354                    0.993529       3.788075      11.099023       0.449361       1.341190      -0.694631      -0.018041       0.005416      -0.028622       0.034265       0.001234       0.008495      -0.006158      -0.003602       0.026657      -0.011715      -0.002576       0.014291              1.900420       1.930519      -0.006778       0.191440       1.540313      -0.244062       2.230428          -0.000678
          210              H       0.514554       8.130037      27.777751       0.108525       1.126539 0.85646551E+01  0.84724544E+02                                 1.730356                            1.664894      -0.919799       2.439359                    0.998452       3.413388       9.301471       0.510167       1.213652      -0.725192       0.017994      -0.013437       0.020244       0.030235      -0.003180       0.002776      -0.006823       0.009801       0.009867      -0.010233       0.000878       0.009355              1.765177       1.836046      -0.015896       0.165234       1.486353      -0.282127       1.973132           0.000430
          211              H       1.842745       9.108821      26.376934       0.099019       1.240315 0.91339960E+01  0.90646582E+02                                 1.753661                            1.651545      -0.977136       2.398331                    0.998493       3.347863       8.760897       0.551143       1.119827      -0.749523       0.023306      -0.002301       0.023113       0.032904       0.004666       0.002986      -0.006872       0.028840       0.013641      -0.019617       0.006238       0.013378              1.792540       1.870637       0.044507       0.295149       1.440564      -0.193280       2.066420           0.000127
          212              H       2.611360       9.876405      24.287252       0.122019       1.171764 0.82237509E+01  0.80149571E+02                                 1.747296                            1.610186      -0.937679       2.437317                    0.998867       3.270583       8.710324       0.531571       1.182261      -0.733426       0.041161       0.009531      -0.004858       0.042528       0.003644       0.005142      -0.001779       0.031750      -0.008945      -0.015273      -0.003616       0.018889              1.860244       2.465795       0.303660      -0.281307       1.461034      -0.142808       1.653903           0.000245
          213              H      14.968686       9.731064      22.955706       0.116418       1.065761 0.75841262E+01  0.73478477E+02                                 1.721687                            1.607985      -1.018716       2.399054                    0.997530       3.471184       9.658234       0.494495       1.278468      -0.709002      -0.025746       0.009826      -0.027518       0.038944      -0.002117       0.009765      -0.002797       0.017937       0.000270      -0.009845      -0.005821       0.015666              1.801238       1.903636      -0.008471       0.403495       1.433666      -0.182944       2.066412           0.000345
          214              H      14.262783       8.931686      24.968419       0.110923       1.168254 0.86728442E+01  0.86534378E+02                                 1.808863                            1.705398      -0.919744       2.439655                    0.998176       3.489602       9.721438       0.488155       1.257539      -0.714877      -0.033834      -0.006397       0.005313       0.034841       0.002341      -0.001661      -0.006981       0.024483       0.005908      -0.016039       0.003920       0.012119              1.864521       2.290757       0.294361      -0.140611       1.549813      -0.158898       1.752991          -0.000059
          215              H       8.630029      19.480295      37.752804       0.120841       0.997397 0.70311693E+01  0.67519426E+02                                 1.707574                            1.592936      -1.131304       2.345286                    0.996914       3.602203      10.311534       0.471308       1.353320      -0.691996      -0.012835       0.025274      -0.025163       0.037903       0.003272       0.008196      -0.002294      -0.000254       0.014420      -0.009926      -0.000193       0.010119              1.804737       1.511547      -0.170960       0.115104       2.119382      -0.443929       1.783280          -0.000082
          216              H       7.898398      17.302444      37.429538       0.114880       1.082476 0.78930171E+01  0.75605368E+02                                 1.608397                            1.542414      -0.834757       2.479455                    0.999412       3.168295       8.174522       0.565726       1.130290      -0.746968      -0.022207      -0.002072      -0.028125       0.035895       0.001672       0.014047      -0.004699      -0.013232       0.005779      -0.018363       0.005199       0.013164              1.620843       1.555091       0.113995       0.304750       1.569145       0.084915       1.738294           0.000089
          217              H       9.874605      16.148797       2.247466       0.111783       1.159050 0.83350268E+01  0.80967564E+02                                 1.687452                            1.586488      -0.837762       2.475940                    0.999256       3.236377       8.420273       0.556807       1.132394      -0.746314       0.009493      -0.023610       0.023660       0.034747       0.004111       0.014405      -0.003826      -0.016717       0.011453      -0.020393       0.007381       0.013012              1.732322       1.421951      -0.104264       0.151146       2.132851      -0.334458       1.642163           0.000120
          218              H      10.604628      18.324376       2.570731       0.117512       1.158974 0.84490556E+01  0.82448288E+02                                 1.693169                            1.601587      -1.030411       2.391462                    0.998059       3.261277       8.535981       0.551326       1.138477      -0.744467       0.023873       0.007899       0.031849       0.040579      -0.002315       0.013143      -0.003743      -0.003604       0.026145      -0.013825      -0.003527       0.017352              1.733665       1.743769       0.181142       0.412558       1.609059       0.146588       1.848166          -0.000333
          219              H       7.816391      15.004233      38.022192       0.099318       1.133524 0.86147093E+01  0.85058535E+02                                 1.710532                            1.645344      -0.979347       2.404323                    0.997856       3.440406       9.264301       0.526411       1.178430      -0.733002      -0.018053      -0.011342      -0.018922       0.028506       0.002970       0.007044       0.000969      -0.004999      -0.007555      -0.009088       0.001637       0.007450              1.740573       1.654589       0.090405       0.334304       1.929715       0.054372       1.637415           0.000088
          220              H       9.524066      14.079952       1.300759       0.103329       1.242229 0.96218464E+01  0.97930504E+02                                 1.825494                            1.743215      -1.301549       2.247516                    0.995169       3.670487      10.124305       0.508126       1.184336      -0.730104       0.022313       0.014425       0.015348       0.030684       0.006162       0.006589       0.010699       0.008284      -0.015048      -0.014216      -0.001854       0.016070              1.859283       1.818473       0.026776       0.390453       2.051275      -0.028487       1.708100           0.000032
          221              H       7.226262      13.098897      37.240967       0.132158       1.094311 0.79807229E+01  0.77773800E+02                                 1.704144                            1.611942      -1.126399       2.350078                    0.996754       3.420029       9.330959       0.514787       1.220922      -0.722181      -0.012014       0.025258      -0.009622       0.029579      -0.000886       0.009159      -0.001296      -0.015232      -0.006863      -0.013775       0.004447       0.009329              1.747486       1.484029      -0.110671       0.259049       2.141222      -0.192754       1.617206           0.000042
          222              H      10.575684      11.357071       3.771432       0.145962       1.036155 0.70690020E+01  0.65312880E+02                                 1.527492                            1.426081      -0.778889       2.525971                    0.999854       2.903199       7.154857       0.614474       1.078852      -0.762178       0.011518       0.010269       0.015026       0.021539       0.001098       0.006468      -0.004495      -0.015193       0.001207      -0.011883       0.002048       0.009836              1.556144       1.659170       0.233234       0.389176       1.362076       0.223435       1.647186           0.000098
          223              H      10.459910      10.235217       2.682335       0.132707       1.062997 0.78474869E+01  0.74800910E+02                                 1.578582                            1.524661      -0.795102       2.504862                    0.999782       3.079474       7.836642       0.578472       1.110830      -0.752823       0.011478      -0.013714      -0.015350       0.023568      -0.004504      -0.002705      -0.002504      -0.007436       0.030132      -0.011440       0.000700       0.010740              1.581458       1.595505      -0.298235      -0.111198       1.693942       0.231839       1.454925           0.000062
          224              H       9.224981      10.584945       3.582860       0.139190       1.052761 0.76284320E+01  0.71938285E+02                                 1.550935                            1.490004      -0.818828       2.501881                    0.999701       2.983293       7.462258       0.595128       1.091367      -0.758909      -0.019979      -0.003774       0.009254       0.022339      -0.006114       0.001334      -0.006023       0.009588      -0.008981      -0.010008      -0.000475       0.010483              1.557700       1.742016       0.243953      -0.308391       1.376357      -0.186570       1.554727           0.000096
          225              C       5.589338      13.071646      18.069008       0.603143      24.119874 0.23536558E+03  0.47948279E+04                                 7.643166                            5.414578       0.127602       2.107650                    0.999406      21.757761      60.186335       0.643663       0.467108      -1.023645       0.020137      -0.047120       0.045386       0.068452       0.030519       0.021668       0.078742      -0.069383      -0.009091      -0.064690      -0.042974       0.107664              9.877420      11.531093      -2.034149       0.693018       8.605218      -4.481660       9.495949           0.003649
          226              C       5.184128      14.045888      17.009928      -0.021786      36.998526 0.43145822E+03  0.10037325E+05                                 9.583946                            6.861345       0.004391       2.006785                    0.999236      26.996893      75.058719       0.643451       0.409177      -1.078142      -0.010333       0.031550      -0.036050       0.049008      -0.003623      -0.005232       0.019571       0.002022       0.009784      -0.019507      -0.002376       0.021883             12.540069      13.334090      -2.681557       2.966905      11.471492      -7.147710      12.814625          -0.013464
          227              C       6.119972      14.690840      16.209461      -0.092713      34.315891 0.43162078E+03  0.10171263E+05                                 9.322969                            7.032836      -0.051829       1.957488                    0.999658      29.473745      85.991588       0.604844       0.429724      -1.051487      -0.022057       0.001592      -0.014755       0.026585      -0.003717      -0.006960       0.016287       0.033572      -0.024585      -0.026951       0.002756       0.024195             11.399833      12.412971      -1.577189       2.783543       9.873595      -5.774698      11.912933          -0.002280
          228              C       5.700289      15.549263      15.201180      -0.158524      35.153076 0.42763901E+03  0.10010504E+05                                 9.326859                            6.872599       0.147577       2.011870                    0.999761      29.650881      85.005162       0.631730       0.414187      -1.065835       0.009568      -0.026460       0.013564       0.031235       0.015572      -0.021452      -0.010277       0.021122       0.014303      -0.021284      -0.013794       0.035078             11.698193      13.399871      -2.785868       4.497107       9.370524      -5.678800      12.324185          -0.003459
          229              C       4.343154      15.762733      14.989518       0.118706      37.712070 0.40207108E+03  0.92117449E+04                                 9.917097                            6.710717      -0.115879       1.976614                    0.999246      25.994612      72.273388       0.636503       0.420016      -1.068608      -0.009545      -0.004500      -0.010547       0.014920      -0.015321       0.013358      -0.035066       0.005724       0.042059      -0.035801      -0.011033       0.046833             14.118354      13.464774      -3.249640       5.371655      11.148166      -8.592037      17.742120          -0.007771
          230              C       3.405702      15.117781      15.789985      -0.150372      34.471242 0.44428132E+03  0.10533449E+05                                 9.301605                            7.094493       0.063088       1.994779                    0.999102      29.789576      86.851088       0.608104       0.424831      -1.055714       0.011124      -0.019421       0.011682       0.025247      -0.009072       0.010983       0.001386       0.035646      -0.036058      -0.018135      -0.010533       0.028668             11.362269      10.951296      -1.257825       1.941195       9.720129      -6.277964      13.415380          -0.005723
          231              C       3.826992      14.259358      16.798266      -0.094133      34.635515 0.43455025E+03  0.10250812E+05                                 9.369617                            7.041221       0.025379       1.985746                    0.999648      29.254142      85.209483       0.606877       0.427846      -1.053339       0.014101       0.009136      -0.018592       0.025059       0.016114      -0.010535       0.011929      -0.013646       0.006621      -0.026846       0.008668       0.018178             11.685807      13.196005      -2.473284       2.624555       9.640506      -5.744218      12.220911          -0.001459
          232              C       4.010302      16.573466      13.754182      -0.111995      39.451888 0.38890226E+03  0.89131425E+04                                10.264741                            6.622212       0.164408       2.036499                    0.999660      28.569748      81.730028       0.632002       0.422860      -1.057593       0.011144      -0.025794       0.010813       0.030107       0.015555      -0.022148       0.016540      -0.049375       0.007576      -0.044938       0.012185       0.032753             15.222536      14.059638      -5.199600       8.673495      11.364308      -9.223287      20.243663          -0.008289
          233              C       2.873460      16.880046      13.353948      -0.138290      40.998887 0.41091450E+03  0.96045904E+04                                10.653611                            6.903148      -0.116707       1.942497                    0.998583      29.737249      87.579857       0.602566       0.434885      -1.044035      -0.004691       0.015535      -0.043691       0.046607       0.011307      -0.021885       0.006016      -0.057068       0.059010      -0.048087       0.020431       0.027656             15.869908      13.964190      -4.879076       8.491746      11.465080      -9.535833      22.180455          -0.007807
          234              C       2.526137      17.622650      12.110915       0.054513      38.270950 0.42003422E+03  0.97540740E+04                                10.025894                            6.875989      -0.149938       1.964410                    0.999193      26.774106      75.576948       0.624867       0.422102      -1.064545       0.044278      -0.019602       0.012570       0.050028      -0.005943       0.005544      -0.014290      -0.012868       0.031176      -0.013955      -0.008726       0.022681             14.288785      11.640328      -1.961992       4.142117      10.497257      -8.756667      20.728770          -0.011733
          235              C       1.172217      17.758907      11.826133       0.227126      32.439531 0.40190471E+03  0.92527425E+04                                 9.028436                            6.842183      -0.028259       1.996389                    0.999794      26.136275      74.033189       0.609062       0.436815      -1.052949      -0.051112      -0.042274       0.029292       0.072510       0.011290      -0.021271      -0.014928      -0.013537       0.035404      -0.025249      -0.009168       0.034417             11.202573      11.628697      -0.558660       1.144661       7.817705      -5.188792      14.161316           0.122699
          236              C       0.767006      18.440195      10.683158      -0.292728      38.756678 0.51884806E+03  0.12805558E+05                                10.077648                            7.682042      -0.166918       1.898099                    0.999148      32.477764      97.046673       0.581840       0.426525      -1.053207      -0.004519       0.006377      -0.031470       0.032426      -0.003369       0.012723       0.014929       0.009317      -0.045904      -0.027747       0.009877       0.017870             13.032964       9.625560      -0.150889      -0.140973       9.580938      -7.562295      19.892394          -0.023329
          237              C       1.715715      18.989768       9.828814       0.094496      36.500604 0.40859602E+03  0.94440399E+04                                 9.822268                            6.838705      -0.232914       1.942281                    0.999144      26.477346      75.104440       0.617387       0.429225      -1.057759      -0.043428       0.014147      -0.013414       0.047604      -0.001640       0.000123      -0.006168      -0.057030      -0.004522      -0.027808      -0.002696       0.030505             14.024153      10.814661      -1.222682       3.705487       8.982490      -7.637707      22.275309           0.110324
          238              C       3.069634      18.853510      10.113595       0.259632      31.747570 0.38229294E+03  0.87230853E+04                                 9.019521                            6.751819      -0.177749       1.961153                    0.999671      25.737114      73.433724       0.600283       0.447174      -1.043048       0.054330       0.017864      -0.025566       0.062645       0.002576      -0.011052       0.026194      -0.065692       0.018552      -0.040006      -0.006868       0.046875             11.216885      10.431478      -0.119109       1.771274       8.193300      -5.642085      15.025876           0.015090
          239              C       3.474845      18.172222      11.256570      -0.206147      36.058338 0.46301578E+03  0.11127411E+05                                 9.682492                            7.295664      -0.088453       1.942968                    0.998575      30.739220      91.185170       0.591211       0.431087      -1.048474       0.017281      -0.014750       0.009879       0.024775      -0.007011       0.009984       0.035759      -0.042470      -0.047831      -0.040970      -0.007979       0.048949             12.295643       9.538927      -0.145134       1.410378       9.458683      -7.171304      17.889318           0.094087
          240              C      14.676033      17.718030      12.488058      -0.246404      23.158970 0.36143546E+03  0.80600190E+04                                 6.855136                            6.185053       0.544894       2.158180                    0.999435      28.491772      78.056001       0.692012       0.396906      -1.084248       0.113579      -0.055754       0.019334       0.127994      -0.069772       0.010268      -0.007547       0.143522      -0.162519      -0.073529      -0.054484       0.128013              7.070080       8.027449      -0.150959      -1.506375       6.099112      -0.142697       7.083679           0.001532
          241              C       1.358743      19.455314       8.454935      -0.129156      38.895568 0.41312097E+03  0.96971921E+04                                10.433773                            6.992904      -0.288729       1.891770                    0.997830      29.842987      88.916414       0.587852       0.443884      -1.035694       0.017350      -0.007072       0.034139       0.038942       0.021106      -0.016815       0.006910      -0.096401       0.009636      -0.059341       0.008083       0.051257             15.546072      12.255668      -3.831409       7.860003       9.625264      -8.164825      24.757284          -0.010072
          242              C       0.233157      19.698307       8.027762      -0.110342      37.441915 0.39041621E+03  0.89782720E+04                                 9.987332                            6.663799       0.081688       2.007271                    0.999634      28.844603      83.313550       0.624445       0.426528      -1.052758      -0.019706       0.012157      -0.020417       0.030870       0.004214      -0.017121       0.012462      -0.047132       0.004286      -0.034412       0.005589       0.028823             14.870067      12.119073      -3.982131       7.509988       9.773492      -8.298079      22.717636           0.043383
          243              C       0.064319      20.345531       6.665429       0.127487      36.259300 0.37843423E+03  0.85722073E+04                                 9.775888                            6.567625      -0.209652       1.953958                    0.999213      25.751237      72.075228       0.632625       0.427423      -1.059935       0.022818       0.000754       0.012847       0.026196      -0.006344       0.025734      -0.014404       0.019570       0.063038      -0.025081      -0.016872       0.041952             14.479497      11.386927      -2.997511       4.237941       8.994423      -7.792066      23.057141          -0.001875
          244              C      14.844871      20.593065       6.442222      -0.171453      36.664015 0.43433561E+03  0.10221695E+05                                 9.642119                            6.947420       0.126926       1.999418                    0.999802      30.097503      86.928353       0.624533       0.416728      -1.062659      -0.012609       0.016706      -0.032634       0.038769       0.000186      -0.031411      -0.009944       0.013256       0.044228      -0.028078      -0.012442       0.040520             12.629981      12.818809      -3.377715       4.796543       7.659708      -5.225769      17.411427           0.009794
          245              C      14.370517      21.047257       5.176098      -0.111177      36.081271 0.43323483E+03  0.10181044E+05                                 9.556190                            6.974926       0.009927       1.970338                    0.999670      29.425290      84.700193       0.618942       0.421102      -1.060751       0.019333       0.000994       0.012162       0.022862      -0.007420       0.004739       0.003614       0.033912      -0.066164      -0.023601      -0.006230       0.029832             12.297911      12.197591      -2.445840       3.148330       7.103862      -4.750785      17.592280          -0.001980
          246              C      15.283850      21.206224       4.152039      -0.007314      37.945675 0.40245141E+03  0.92112900E+04                                 9.794999                            6.633067      -0.014245       2.006140                    0.999358      26.542153      73.462981       0.652759       0.409965      -1.076423       0.021888      -0.006739       0.039020       0.045245       0.006892      -0.008906       0.012897      -0.032273      -0.031565      -0.023979      -0.002340       0.026319             13.862017      13.861637      -3.195307       5.203458       7.561033      -5.759639      20.163383           0.009113
          247              C       0.490434      20.951877       4.391024      -0.094323      34.540956 0.39808309E+03  0.91955202E+04                                 9.337604                            6.725689      -0.000871       1.979014                    0.999679      28.816850      83.310290       0.622261       0.426119      -1.053432      -0.010001       0.007747       0.025443       0.028414       0.013949      -0.021737       0.006766      -0.031524      -0.012717      -0.035476       0.012185       0.023291             12.203769      12.682120      -2.628968       3.484721       7.177185      -4.808542      16.752001          -0.000609
          248              C       0.918157      20.497685       5.610967      -0.137858      34.513448 0.41255214E+03  0.96101654E+04                                 9.317421                            6.831559       0.102067       2.013965                    0.999274      29.209083      84.655239       0.619815       0.424221      -1.055159      -0.023679       0.015233      -0.015271       0.032030      -0.002143       0.017284      -0.003054       0.033828      -0.067915      -0.028188      -0.005583       0.033771             12.011963      10.242623      -1.841566       1.610854       7.328734      -5.258316      18.464531           0.007661
          249              C      14.769296      21.653604       2.817414       0.593448      26.104151 0.24462377E+03  0.50262341E+04                                 8.083737                            5.516923       0.115843       2.099749                    0.999526      21.957475      60.781536       0.638904       0.466580      -1.025055      -0.020256       0.021946      -0.063603       0.070266       0.041246       0.001169       0.037036      -0.124154      -0.144280      -0.063224      -0.043651       0.106876             11.087656      12.718126      -2.614231       2.986615       6.317566      -3.566984      14.227276          -0.002946
          250              C       5.849831       9.120175      20.361500       0.565629      25.327773 0.26292804E+03  0.55274178E+04                                 8.045976                            5.787479      -0.109856       2.016233                    0.999479      22.943335      65.267686       0.609884       0.477720      -1.014095      -0.016535       0.059304      -0.000165       0.061567       0.034193       0.069237       0.018760       0.057966       0.113304      -0.066607      -0.036677       0.103285             10.475628       9.465752      -3.171497      -2.148172      15.462884      -0.070547       6.498248           0.003930
          251              C       6.390113       7.764412      20.194094      -0.007407      36.705901 0.43653523E+03  0.10225821E+05                                 9.673474                            6.997009      -0.035732       2.001797                    0.999239      27.074770      76.524622       0.621714       0.420569      -1.066510       0.016885      -0.043008      -0.003542       0.046339       0.007509       0.007056       0.002054       0.032226       0.001613      -0.018059      -0.002179       0.020238             12.669647       8.816101      -4.317958      -2.117641      20.814622      -0.398731       8.378219          -0.002178
          252              C       7.200534       7.457833      19.107306      -0.084707      33.356887 0.44253964E+03  0.10506528E+05                                 9.245682                            7.188132      -0.067918       1.961564                    0.999316      29.291286      86.115559       0.589234       0.437836      -1.045325       0.008129      -0.022861       0.010827       0.026570       0.011660       0.003378      -0.010897       0.038788       0.017182      -0.029214       0.009439       0.019776             11.329858       7.845129      -2.518992      -1.883717      17.753551      -0.162316       8.390893          -0.000629
          253              C       7.639513       6.154302      18.914886      -0.149880      33.645375 0.42165074E+03  0.98237024E+04                                 9.046671                            6.815008       0.233641       2.044185                    0.999777      29.215294      83.228938       0.636462       0.413058      -1.067853      -0.003281       0.033273       0.004938       0.033797       0.005546      -0.026829       0.005574       0.018546       0.030004      -0.025390      -0.008732       0.034122             11.424874       6.716509      -1.795450      -1.420120      19.895611      -1.426513       7.662503          -0.001313
          254              C       7.266462       5.155079      19.803866       0.122449      37.871268 0.40452773E+03  0.92856991E+04                                 9.992795                            6.751371      -0.131074       1.973130                    0.999321      26.004887      72.461196       0.631499       0.422539      -1.066602      -0.001287      -0.012607       0.001037       0.012715      -0.017189      -0.015796       0.004714      -0.063867      -0.076706      -0.039167      -0.010859       0.050026             14.524951       7.230125      -3.063440      -1.817484      28.188735       0.358236       8.155993          -0.000819
          255              C       6.456040       5.461659      20.892964      -0.160186      33.408251 0.43218795E+03  0.10144200E+05                                 9.017595                            6.934923       0.132519       2.008589                    0.999712      29.672186      85.191898       0.625344       0.417294      -1.063802      -0.006459       0.019278      -0.003092       0.020565       0.009261      -0.013729      -0.020410      -0.048929       0.009902      -0.031557      -0.007686       0.039244             10.846285       7.155025      -3.037005      -2.001340      17.739418       0.755274       7.644412           0.000656
          256              C       6.017061       6.765190      21.086153      -0.096517      33.184322 0.41696148E+03  0.97133026E+04                                 9.025476                            6.847792       0.034128       1.981871                    0.999667      29.124156      83.693223       0.623446       0.421732      -1.059479       0.008009      -0.006488      -0.017391       0.020216       0.003881      -0.006079       0.005038       0.036769       0.049595      -0.027787       0.007469       0.020318             10.943031       7.342938      -2.593308      -1.846317      17.715091      -0.745463       7.771062          -0.001254
          257              C       7.628257       3.731187      19.453662      -0.121280      42.556517 0.38413550E+03  0.87855441E+04                                10.793038                            6.582485       0.122182       2.019103                    0.999679      28.764610      82.469720       0.633133       0.422987      -1.056461      -0.011857       0.027262       0.010057       0.031384      -0.022149       0.006913       0.011972       0.062393       0.070788      -0.052459       0.023316       0.029143             17.030214       7.347013      -1.890001      -1.154561      36.724808      -0.160025       7.018821           0.000785
          258              C       7.227870       2.666107      19.903925      -0.133017      43.230966 0.39171930E+03  0.90301710E+04                                10.949842                            6.695079      -0.112389       1.941257                    0.999390      29.367688      85.372264       0.619181       0.429109      -1.049492       0.016037      -0.041017      -0.018478       0.047760      -0.023478       0.016035       0.033493       0.049329       0.030932      -0.059027       0.027267       0.031760             17.119116       7.701474      -1.880551      -1.439855      36.466620      -0.469408       7.189255          -0.000809
          259              C       7.678104       1.289905      19.561417       0.058517      40.668727 0.39648434E+03  0.90665335E+04                                10.352938                            6.634684      -0.229429       1.934796                    0.999070      26.469456      73.909379       0.643347       0.416338      -1.069247       0.012025       0.049114      -0.029940       0.058764      -0.006735      -0.003502       0.018837      -0.009023      -0.054254      -0.026868       0.001741       0.025127             15.114604       8.039828      -3.055507      -3.110487      28.080811       0.706616       9.223173           0.001691
          260              C       8.496566       1.037829      18.491562      -0.291298      39.794162 0.49037853E+03  0.11923310E+05                                10.188389                            7.447584      -0.097398       1.920880                    0.999495      31.976611      94.577067       0.593896       0.424161      -1.055560      -0.008218       0.024561       0.020763       0.033195       0.007563      -0.004966      -0.008405      -0.014747      -0.031048      -0.013731      -0.005209       0.018940             12.676059       8.405734      -3.284880      -3.816815      19.982522       2.923437       9.639920          -0.000006
          261              C       7.293797       0.254348      20.338794       0.209123      32.500886 0.34171156E+03  0.75465952E+04                                 8.919722                            6.226661       0.021001       2.022498                    0.999755      25.145759      69.531534       0.651827       0.425483      -1.060966      -0.034509      -0.010796       0.051743       0.063125       0.001367      -0.020670       0.001596       0.029400       0.054368      -0.024058      -0.009419       0.033477             11.280081       7.088306      -1.125291      -3.527688      17.447733      -0.036823       9.304205           0.000313
          262              C       6.094244      22.298556      22.370749      -0.255550      23.511134 0.34007000E+03  0.74845615E+04                                 6.903530                            5.951016       0.525221       2.150114                    0.999727      28.415072      77.866204       0.712628       0.390522      -1.086378       0.033312       0.081787      -0.070612       0.113070       0.033361      -0.025742      -0.049486      -0.043002       0.085541      -0.053974      -0.028795       0.082769              7.183465       7.129875       0.420614      -1.296586       6.392440      -0.955604       8.028080           0.000253
          263              C       2.450562       9.637954      18.069008       0.603557      24.114453 0.23530291E+03  0.47933655E+04                                 7.643252                            5.414682       0.125575       2.107080                    0.999405      21.753826      60.179762       0.643492       0.467251      -1.023539      -0.020155       0.047198       0.045245       0.068418       0.030285      -0.021489      -0.078660      -0.069391      -0.009190      -0.064620      -0.042825       0.107445              9.877460      11.530003      -2.034009      -0.693157       8.605873       4.482372       9.496505          -0.003114
          264              C       2.855772       8.663712      17.009928      -0.022548      37.019009 0.43173552E+03  0.10045286E+05                                 9.586316                            6.862717       0.005180       2.006875                    0.999237      27.008112      75.093012       0.643511       0.409078      -1.078219       0.010436      -0.031508      -0.035908       0.048899      -0.003709       0.005182      -0.018877       0.002360       0.010008      -0.018901      -0.002330       0.021231             12.543273      13.335798      -2.680969      -2.966552      11.474895       7.150646      12.819125          -0.001384
          265              C       1.919928       8.018760      16.209461      -0.093096      34.332047 0.43185085E+03  0.10178151E+05                                 9.325814                            7.034653      -0.051654       1.957418                    0.999658      29.483878      86.030411       0.604767       0.429717      -1.051480       0.022092      -0.001778      -0.014836       0.026671      -0.003910       0.006979      -0.016114       0.033918      -0.025163      -0.026897       0.002428       0.024468             11.403616      12.417277      -1.577314      -2.784197       9.876608       5.776812      11.916962           0.002200
          266              C       2.339611       7.160337      15.201180      -0.158490      35.161986 0.42774242E+03  0.10013738E+05                                 9.328946                            6.873779       0.146638       2.011528                    0.999761      29.655497      85.027635       0.631615       0.414229      -1.065786      -0.009596       0.026490       0.013683       0.031322       0.015607       0.021472       0.010389       0.021234       0.014738      -0.021398      -0.013795       0.035193             11.701253      13.403116      -2.786624      -4.498469       9.372888       5.680718      12.327754          -0.002646
          267              C       3.696746       6.946867      14.989518       0.118412      37.723866 0.40217860E+03  0.92148804E+04                                 9.919079                            6.711498      -0.115922       1.976559                    0.999247      25.999173      72.290147       0.636479       0.420002      -1.068611       0.009617       0.004475      -0.010661       0.015039      -0.015387      -0.013400       0.035299       0.005922       0.042041      -0.036082      -0.010975       0.047057             14.122294      13.467629      -3.250904      -5.373728      11.151349       8.595297      17.747902          -0.001512
          268              C       4.634198       7.591819      15.789985      -0.150558      34.482925 0.44443900E+03  0.10538298E+05                                 9.304055                            7.095957       0.062499       1.994533                    0.999099      29.796220      86.879783       0.608004       0.424855      -1.055681      -0.011131       0.019551       0.011613       0.025318      -0.009160      -0.011038      -0.001207       0.035710      -0.036443      -0.018082      -0.010744       0.028826             11.365859      10.953784      -1.258283      -1.942074       9.723362       6.280796      13.420430          -0.001888
          269              C       4.212908       8.450242      16.798266      -0.094148      34.651386 0.43476764E+03  0.10257480E+05                                 9.372867                            7.043239       0.023880       1.985118                    0.999648      29.264270      85.252373       0.606742       0.427877      -1.053293      -0.014135      -0.009039      -0.018805       0.025202       0.016187       0.010607      -0.011782      -0.013426       0.006428      -0.026840       0.008778       0.018062             11.690251      13.199761      -2.473993      -2.625593       9.644440       5.747419      12.226551           0.002079
          270              C       4.029598       6.136134      13.754182      -0.112017      39.463657 0.38899562E+03  0.89159348E+04                                10.266986                            6.623113       0.163856       2.036246                    0.999660      28.574691      81.750678       0.631936       0.422874      -1.057571      -0.011195       0.025914       0.010943       0.030276       0.015583       0.022198      -0.016473      -0.049212       0.007656      -0.044928       0.012298       0.032630             15.227045      14.062913      -5.201433      -8.676555      11.367715       9.226834      20.250507          -0.006683
          271              C       5.166440       5.829554      13.353948      -0.138762      41.018639 0.41111226E+03  0.96104019E+04                                10.656792                            6.904651      -0.116845       1.942358                    0.998580      29.745897      87.611732       0.602519       0.434865      -1.044044       0.004823      -0.015530      -0.043737       0.046663       0.011247       0.021818      -0.005809      -0.056889       0.059265      -0.047959       0.020369       0.027590             15.876056      13.968897      -4.881592      -8.496174      11.469462       9.540297      22.189810          -0.002357
          272              C       5.513763       5.086950      12.110915       0.054723      38.270697 0.42000144E+03  0.97532170E+04                                10.026346                            6.876002      -0.150410       1.964284                    0.999193      26.772882      75.575519       0.624822       0.422136      -1.064512      -0.044238       0.019653       0.012653       0.050033      -0.005883      -0.005458       0.014256      -0.013026       0.031222      -0.013981      -0.008653       0.022634             14.290391      11.641273      -1.962721      -4.143428      10.498328       8.758035      20.731572          -0.010984
          273              C       6.867683       4.950693      11.826133       0.226767      32.445567 0.40197858E+03  0.92548170E+04                                 9.029219                            6.842543      -0.028001       1.996442                    0.999794      26.139325      74.041984       0.609085       0.436781      -1.052975       0.051156       0.042334       0.029358       0.072602       0.011276       0.021223       0.015074      -0.013359       0.035495      -0.025129      -0.009362       0.034491             11.204087      11.629872      -0.559058      -1.145365       7.818677       5.189843      14.163713           0.123939
          274              C       7.272894       4.269405      10.683158      -0.292555      38.757461 0.51883781E+03  0.12805296E+05                                10.077915                            7.682025      -0.166801       1.898116                    0.999149      32.477825      97.048160       0.581831       0.426531      -1.053199       0.004546      -0.006355      -0.031511       0.032465      -0.003358      -0.012724      -0.014939       0.009341      -0.045861      -0.027746       0.009863       0.017883             13.033991       9.625790      -0.151106       0.140576       9.581593       7.563258      19.894589          -0.023465
          275              C       6.324185       3.719832       9.828814       0.093988      36.511514 0.40872485E+03  0.94476836E+04                                 9.823664                            6.839373      -0.232566       1.942327                    0.999144      26.482493      75.119651       0.617418       0.429173      -1.057800       0.043449      -0.014076      -0.013456       0.047613      -0.001609      -0.000168       0.006320      -0.056610      -0.004325      -0.027630      -0.002699       0.030329             14.027192      10.816309      -1.223250      -3.706871       8.984281       7.639859      22.280986           0.112343
          276              C       4.970266       3.856090      10.113595       0.259844      31.745051 0.38225207E+03  0.87219813E+04                                 9.019473                            6.751733      -0.177997       1.961104                    0.999671      25.735230      73.429325       0.600245       0.447210      -1.043020      -0.054286      -0.017812      -0.025524       0.062576       0.002567       0.011071      -0.026202      -0.065942       0.018693      -0.040140      -0.006828       0.046968             11.217146      10.431512      -0.119305      -1.771651       8.193405       5.642331      15.026521           0.015138
          277              C       4.565055       4.537378      11.256570      -0.205772      36.048883 0.46285596E+03  0.11122687E+05                                 9.681367                            7.294754      -0.089000       1.942894                    0.998572      30.732789      91.164525       0.591201       0.431129      -1.048442      -0.017243       0.014730       0.009815       0.024711      -0.007045      -0.010040      -0.035956      -0.042714      -0.047796      -0.041149      -0.008059       0.049207             12.294595       9.538044      -0.145363      -1.410643       9.457790       7.170780      17.887950           0.095032
          278              C       9.443667       4.991570      12.488058      -0.246446      23.161378 0.36148270E+03  0.80613863E+04                                 6.855707                            6.185526       0.544618       2.158057                    0.999435      28.494139      78.065594       0.691969       0.396914      -1.084236      -0.113584       0.055763       0.019318       0.128000      -0.069731      -0.010241       0.007545       0.143433      -0.162441      -0.073485      -0.054452       0.127937              7.070689       8.028234      -0.151047       1.506556       6.099668       0.142635       7.084164           0.001618
          279              C       6.681157       3.254286       8.454935      -0.129063      38.897860 0.41312497E+03  0.96973594E+04                                10.434339                            6.993004      -0.288768       1.891741                    0.997831      29.843576      88.920003       0.587837       0.443892      -1.035684      -0.017339       0.007126       0.034144       0.038952       0.021137       0.016848      -0.006885      -0.096334       0.009651      -0.059341       0.008109       0.051232             15.547936      12.256667      -3.831971      -7.861331       9.626202       8.166139      24.760937          -0.010079
          280              C       7.806743       3.011293       8.027762      -0.110512      37.451886 0.39050737E+03  0.89809674E+04                                 9.989290                            6.664665       0.081382       2.007133                    0.999633      28.848651      83.330287       0.624387       0.426539      -1.052742       0.019716      -0.012104      -0.020426       0.030862       0.004209       0.017111      -0.012409      -0.047020       0.004432      -0.034362       0.005636       0.028726             14.874368      12.121755      -3.983527      -7.512901       9.776029       8.301060      22.725322           0.044616
          281              C       7.975581       2.364069       6.665429       0.127508      36.264410 0.37846677E+03  0.85732213E+04                                 9.777105                            6.568060      -0.209927       1.953852                    0.999213      25.752801      72.083311       0.632575       0.427442      -1.059911      -0.022808      -0.000699       0.012819       0.026173      -0.006344      -0.025739       0.014393       0.019582       0.063054      -0.025080      -0.016876       0.041956             14.482431      11.388772      -2.998302      -4.239510       8.995937       7.794012      23.062583          -0.001861
          282              C       9.274829       2.116535       6.442222      -0.171535      36.673344 0.43443190E+03  0.10224680E+05                                 9.644113                            6.948383       0.126525       1.999248                    0.999802      30.101858      86.948237       0.624455       0.416751      -1.062628       0.012606      -0.016621      -0.032661       0.038755       0.000201       0.031417       0.009965       0.013331       0.044267      -0.028073      -0.012478       0.040552             12.633499      12.821752      -3.378787      -4.798514       7.661516       5.227688      17.417227           0.009957
          283              C       9.749183       1.662343       5.176098      -0.111343      36.093049 0.43336562E+03  0.10185051E+05                                 9.558671                            6.976216       0.009808       1.970259                    0.999671      29.430380      84.723213       0.618843       0.421130      -1.060716      -0.019290      -0.000866       0.012133       0.022805      -0.007389      -0.004792      -0.003631       0.034032      -0.066016      -0.023580      -0.006279       0.029858             12.301999      12.201052      -2.446806      -3.150088       7.105818       4.752797      17.599126          -0.002226
          284              C       8.835850       1.503376       4.152039      -0.007153      37.950073 0.40245587E+03  0.92115547E+04                                 9.796304                            6.633395      -0.014796       2.005975                    0.999358      26.542293      73.467590       0.652690       0.410001      -1.076383      -0.021930       0.006866       0.038926       0.045203       0.006936       0.008940      -0.012983      -0.032337      -0.031543      -0.024071      -0.002329       0.026401             13.865073      13.863588      -3.195894      -5.204853       7.562234       5.761389      20.169397           0.009113
          285              C       7.549466       1.757723       4.391024      -0.094270      34.545016 0.39811451E+03  0.91965388E+04                                 9.338711                            6.726176      -0.001775       1.978710                    0.999678      28.818551      83.319826       0.622200       0.426147      -1.053402       0.010048      -0.007609       0.025361       0.028321       0.013939       0.021689      -0.006825      -0.031571      -0.012728      -0.035460       0.012172       0.023289             12.205892      12.683813      -2.629517      -3.485838       7.178126       4.809706      16.755738          -0.000644
          286              C       7.121743       2.211915       5.610967      -0.137918      34.518334 0.41260370E+03  0.96117449E+04                                 9.318476                            6.832068       0.101843       2.013873                    0.999273      29.211407      84.665888       0.619776       0.424231      -1.055144       0.023690      -0.015120      -0.015291       0.031995      -0.002166      -0.017274       0.003041       0.033852      -0.067848      -0.028159      -0.005612       0.033771             12.013899      10.244059      -1.841987      -1.611516       7.329653       5.259366      18.467986           0.007928
          287              C       9.350404       1.055996       2.817414       0.593621      26.106639 0.24462737E+03  0.50264344E+04                                 8.084425                            5.517015       0.115619       2.099590                    0.999525      21.960610      60.795243       0.638876       0.466589      -1.025028       0.020276      -0.021767      -0.063640       0.070249       0.041217      -0.001169      -0.036962      -0.124209      -0.144532      -0.063214      -0.043673       0.106887             11.089206      12.719941      -2.614567      -2.987343       6.318175       3.567579      14.229504          -0.002709
          288              C       2.190069      13.589425      20.361500       0.566216      25.315154 0.26274361E+03  0.55228361E+04                                 8.043467                            5.785299      -0.109369       2.016314                    0.999481      22.945559      65.280060       0.609994       0.477695      -1.014060       0.016799      -0.059420      -0.000432       0.061750       0.033985      -0.069507      -0.018914       0.057345       0.113051      -0.066304      -0.037089       0.103394             10.472888       9.462507      -3.170731       2.147734      15.459447       0.070506       6.496708           0.001702
          289              C       1.649787      14.945188      20.194094      -0.006937      36.711106 0.43649164E+03  0.10224831E+05                                 9.675437                            6.997207      -0.036231       2.001602                    0.999242      27.074340      76.530533       0.621615       0.420634      -1.066439      -0.016377       0.043123      -0.003773       0.046282       0.007623      -0.007351      -0.002106       0.032686       0.002118      -0.018399      -0.002210       0.020608             12.674380       8.819091      -4.322386       2.119023      20.823753       0.398034       8.380296          -0.001765
          290              C       0.839366      15.251767      19.107306      -0.085565      33.391196 0.44300793E+03  0.10520558E+05                                 9.251475                            7.191446      -0.067835       1.961271                    0.999321      29.312239      86.192578       0.589151       0.437776      -1.045348      -0.007651       0.022980       0.010469       0.026386       0.011468      -0.003260       0.010979       0.038648       0.017439      -0.029130       0.009560       0.019570             11.338523       7.850561      -2.523146       1.885380      17.769136       0.162253       8.395872          -0.000649
          291              C       0.400387      16.555298      18.914886      -0.150018      33.665457 0.42189191E+03  0.98310045E+04                                 9.050650                            6.817160       0.232309       2.043590                    0.999776      29.226669      83.276168       0.636315       0.413083      -1.067807       0.003549      -0.033207       0.004832       0.033744       0.005411       0.026913      -0.005474       0.018670       0.030335      -0.025292      -0.008979       0.034271             11.431076       6.719864      -1.797925       1.420905      19.907718       1.426778       7.665645          -0.000844
          292              C       0.773438      17.554521      19.803866       0.122326      37.882681 0.40461763E+03  0.92883628E+04                                 9.994938                            6.752121      -0.131492       1.972946                    0.999321      26.008730      72.476394       0.631458       0.422539      -1.066592       0.001407       0.012547       0.001006       0.012666      -0.017265       0.015801      -0.004673      -0.063966      -0.076754      -0.039214      -0.010892       0.050106             14.529757       7.232111      -3.065796       1.817968      28.199412      -0.358696       8.157747          -0.001131
          293              C       1.583860      17.247941      20.892964      -0.160285      33.415096 0.43224817E+03  0.10146029E+05                                 9.018875                            6.935278       0.132852       2.008638                    0.999713      29.675379      85.204514       0.625342       0.417278      -1.063805       0.006588      -0.019209      -0.003179       0.020554       0.009207       0.013759       0.020469      -0.048704       0.010094      -0.031495      -0.007717       0.039213             10.848839       7.156428      -3.039114       2.001756      17.744695      -0.755977       7.645395           0.000709
          294              C       2.022839      15.944410      21.086153      -0.096466      33.197314 0.41709162E+03  0.97175413E+04                                 9.028975                            6.849549       0.031673       1.981045                    0.999665      29.131088      83.730988       0.623243       0.421817      -1.059376      -0.007687       0.006471      -0.017528       0.020203       0.003945       0.005831      -0.004958       0.036739       0.049766      -0.027787       0.007659       0.020128             10.948435       7.346322      -2.596761       1.847524      17.724711       0.744987       7.774272          -0.001053
          295              C       0.411643      18.978413      19.453662      -0.121195      42.562001 0.38414974E+03  0.87860599E+04                                10.794403                            6.582817       0.121987       2.019032                    0.999679      28.765410      82.476240       0.633079       0.423014      -1.056431       0.011880      -0.027202       0.010054       0.031339      -0.022165      -0.006943      -0.011938       0.062520       0.070894      -0.052526       0.023307       0.029219             17.033893       7.348183      -1.891646       1.154675      36.733767       0.159518       7.019728           0.001083
          296              C       0.812030      20.043493      19.903925      -0.133041      43.235378 0.39173737E+03  0.90307553E+04                                10.950960                            6.695433      -0.112482       1.941239                    0.999389      29.368073      85.376145       0.619132       0.429135      -1.049469      -0.016031       0.040963      -0.018478       0.047712      -0.023493      -0.016042      -0.033497       0.049331       0.030903      -0.059039       0.027277       0.031762             17.122073       7.702316      -1.881499       1.439868      36.473930       0.469209       7.189973          -0.000916
          297              C       0.361795      21.419695      19.561417       0.058539      40.669086 0.39647614E+03  0.90663202E+04                                10.353144                            6.634663      -0.229345       1.934826                    0.999070      26.469146      73.908978       0.643339       0.416344      -1.069241      -0.012035      -0.049083      -0.029949       0.058744      -0.006717       0.003481      -0.018827      -0.008983      -0.054255      -0.026863       0.001772       0.025091             15.115617       8.040072      -3.055935       3.110455      28.083456      -0.706820       9.223324           0.002269
          298              C      15.623134      21.671771      18.491562      -0.291326      39.796512 0.49040606E+03  0.11924203E+05                                10.189003                            7.447928      -0.097399       1.920878                    0.999495      31.977331      94.581530       0.593863       0.424176      -1.055546       0.008219      -0.024574       0.020773       0.033211       0.007564       0.004981       0.008397      -0.014747      -0.031061      -0.013738      -0.005204       0.018942             12.677234       8.406333      -3.285508       3.817061      19.984849      -2.924109       9.640519          -0.000260
          299              C       0.746103      22.455252      20.338794       0.209156      32.500011 0.34169838E+03  0.75462450E+04                                 8.919705                            6.226622       0.020963       2.022500                    0.999755      25.145041      69.529692       0.651816       0.425494      -1.060957       0.034502       0.010791       0.051729       0.063109       0.001372       0.020646      -0.001601       0.029447       0.054358      -0.024081      -0.009380       0.033461             11.280259       7.088220      -1.125280       3.527536      17.448476       0.036918       9.304081           0.000848
          300              C       1.945656       0.411044      22.370749      -0.255554      23.510938 0.34006553E+03  0.74844596E+04                                 6.903537                            5.950992       0.525256       2.150129                    0.999727      28.415092      77.866959       0.712625       0.390524      -1.086374      -0.033303      -0.081808      -0.070616       0.113085       0.033360       0.025730       0.049487      -0.042992       0.085527      -0.053969      -0.028793       0.082762              7.183486       7.129937       0.420521       1.296446       6.392494       0.955629       8.028027           0.000206
          301              C       2.450562       1.716846       1.172992       0.603524      24.116650 0.23532872E+03  0.47939878E+04                                 7.643355                            5.414747       0.125692       2.107064                    0.999405      21.755342      60.183129       0.643534       0.467211      -1.023568      -0.020088      -0.047033      -0.045394       0.068384      -0.030381       0.021520      -0.078687      -0.069153      -0.009118      -0.064689      -0.042767       0.107456              9.877568      11.530998       2.034130       0.693339       8.605550       4.481981       9.496155          -0.002996
          302              C       2.855772       2.691088       2.232072      -0.022532      37.017321 0.43171917E+03  0.10044804E+05                                 9.586034                            6.862607       0.004942       2.006808                    0.999237      27.007525      75.090853       0.643514       0.409080      -1.078218       0.010399       0.031520       0.035938       0.048920       0.003679      -0.005184      -0.018942       0.002415       0.010028      -0.018981      -0.002292       0.021273             12.542767      13.336161       2.681328       2.966944      11.474113       7.149846      12.818026          -0.002129
          303              C       1.919928       3.336040       3.032539      -0.092990      34.327089 0.43179340E+03  0.10176398E+05                                 9.324934                            7.034221      -0.051715       1.957443                    0.999658      29.480560      86.017358       0.604785       0.429722      -1.051483       0.022074       0.001773       0.014786       0.026627       0.003890      -0.006953      -0.016125       0.033913      -0.025018      -0.026899       0.002471       0.024427             11.402279      12.415818       1.577106       2.783842       9.875524       5.775965      11.915494           0.002208
          304              C       2.339611       4.194463       4.040820      -0.158498      35.160615 0.42773427E+03  0.10013466E+05                                 9.328586                            6.873650       0.146761       2.011567                    0.999761      29.655125      85.025293       0.631631       0.414221      -1.065794      -0.009602      -0.026470      -0.013684       0.031307      -0.015610      -0.021463       0.010376       0.021278       0.014700      -0.021406      -0.013783       0.035189             11.700561      13.402645       2.786334       4.498063       9.372274       5.680127      12.326764          -0.002554
          305              C       3.696746       4.407933       4.252482       0.118387      37.724625 0.40219207E+03  0.92152651E+04                                 9.919183                            6.711600      -0.115972       1.976534                    0.999247      25.999660      72.291771       0.636476       0.420001      -1.068611       0.009609      -0.004481       0.010654       0.015030       0.015377       0.013406       0.035309       0.005920       0.042047      -0.036087      -0.010979       0.047066             14.122231      13.467700       3.250828       5.373586      11.151343       8.595194      17.747651          -0.001567
          306              C       4.634198       3.762981       3.452015      -0.150549      34.482494 0.44443718E+03  0.10538224E+05                                 9.303920                            7.095910       0.062609       1.994563                    0.999100      29.796048      86.878614       0.608012       0.424851      -1.055685      -0.011133      -0.019572      -0.011613       0.025336       0.009155       0.011024      -0.001218       0.035766      -0.036457      -0.018092      -0.010750       0.028842             11.365545      10.953573       1.258120       1.941812       9.723186       6.280557      13.419876          -0.002156
          307              C       4.212908       2.904558       2.443734      -0.094222      34.652177 0.43478242E+03  0.10257920E+05                                 9.372919                            7.043288       0.024412       1.985281                    0.999648      29.265114      85.255307       0.606748       0.427868      -1.053298      -0.014120       0.009050       0.018799       0.025193      -0.016148      -0.010607      -0.011751      -0.013369       0.006643      -0.026801       0.008821       0.017981             11.690213      13.200320       2.473925       2.625428       9.644293       5.747108      12.226027           0.002286
          308              C       4.029598       5.218666       5.487818      -0.111985      39.462568 0.38898581E+03  0.89156671E+04                                10.266857                            6.623076       0.163826       2.036243                    0.999660      28.574246      81.749616       0.631930       0.422880      -1.057566      -0.011191      -0.025908      -0.010934       0.030266      -0.015588      -0.022195      -0.016495      -0.049229       0.007619      -0.044938       0.012281       0.032657             15.226611      14.062672       5.201262       8.676192      11.367436       9.226490      20.249723          -0.006737
          309              C       5.166440       5.525246       5.888052      -0.138770      41.018825 0.41111537E+03  0.96105001E+04                                10.656870                            6.904716      -0.116871       1.942351                    0.998580      29.745937      87.612185       0.602511       0.434870      -1.044040       0.004814       0.015525       0.043731       0.046654      -0.011253      -0.021818      -0.005807      -0.056893       0.059256      -0.047961       0.020375       0.027585             15.876032      13.968958       4.881598       8.496081      11.469517       9.540281      22.189619          -0.002484
          310              C       5.513763       6.267850       7.131085       0.054720      38.270820 0.42000282E+03  0.97532670E+04                                10.026396                            6.876034      -0.150397       1.964286                    0.999193      26.772940      75.576006       0.624817       0.422139      -1.064510      -0.044241      -0.019647      -0.012648       0.050032       0.005884       0.005460       0.014253      -0.013020       0.031197      -0.013975      -0.008652       0.022627             14.290356      11.641301       1.962689       4.143299      10.498353       8.758025      20.731414          -0.011015
          311              C       6.867683       6.404107       7.415867       0.226783      32.445346 0.40197580E+03  0.92547503E+04                                 9.029250                            6.842571      -0.028032       1.996436                    0.999794      26.139133      74.041777       0.609076       0.436787      -1.052970       0.051153      -0.042327      -0.029353       0.072594      -0.011275      -0.021222       0.015064      -0.013382       0.035490      -0.025138      -0.009345       0.034483             11.204091      11.629936       0.559053       1.145287       7.818701       5.189845      14.163635           0.123892
          312              C       7.272894       7.085395       8.558842      -0.292556      38.757663 0.51884189E+03  0.12805445E+05                                10.078011                            7.682102      -0.166814       1.898112                    0.999149      32.477940      97.049245       0.581822       0.426537      -1.053194       0.004544       0.006353       0.031501       0.032455       0.003358       0.012726      -0.014940       0.009339      -0.045851      -0.027745       0.009862       0.017883             13.034014       9.625933       0.151087      -0.140672       9.581631       7.563239      19.894478          -0.023474
          313              C       6.324185       7.634968       9.413186       0.093988      36.511652 0.40872813E+03  0.94477944E+04                                 9.823736                            6.839441      -0.232598       1.942318                    0.999143      26.482604      75.120519       0.617408       0.429178      -1.057795       0.043450       0.014080       0.013465       0.047617       0.001608       0.000170       0.006325      -0.056613      -0.004305      -0.027635      -0.002695       0.030330             14.027117      10.816372       1.223200       3.706708       8.984274       7.639793      22.280704           0.112311
          314              C       4.970266       7.498710       9.128405       0.259825      31.745629 0.38225938E+03  0.87221992E+04                                 9.019586                            6.751799      -0.177930       1.961119                    0.999671      25.735618      73.430902       0.600242       0.447211      -1.043018      -0.054293       0.017821       0.025527       0.062585      -0.002569      -0.011068      -0.026197      -0.065919       0.018684      -0.040128      -0.006827       0.046955             11.217250      10.431638       0.119274       1.771557       8.193505       5.642410      15.026606           0.015135
          315              C       4.565055       6.817422       7.985430      -0.205790      36.049458 0.46286391E+03  0.11122940E+05                                 9.681485                            7.294823      -0.088964       1.942903                    0.998572      30.733121      91.166150       0.591197       0.431129      -1.048440      -0.017246      -0.014730      -0.009826       0.024717       0.007042       0.010038      -0.035939      -0.042697      -0.047786      -0.041133      -0.008053       0.049186             12.294704       9.538169       0.145349       1.410586       9.457896       7.170872      17.888048           0.094992
          316              C       9.443667       6.363230       6.753942      -0.246444      23.161012 0.36147521E+03  0.80611788E+04                                 6.855633                            6.185452       0.544679       2.158083                    0.999435      28.493822      78.064579       0.691975       0.396913      -1.084236      -0.113581      -0.055770      -0.019326       0.128002       0.069735       0.010242       0.007543       0.143445      -0.162439      -0.073491      -0.054452       0.127943              7.070622       8.028108       0.151055      -1.506544       6.099653       0.142641       7.084107           0.001568
          317              C       6.681157       8.100514      10.787065      -0.129053      38.897077 0.41312169E+03  0.96972648E+04                                10.434178                            6.992976      -0.288766       1.891742                    0.997831      29.843524      88.919821       0.587838       0.443892      -1.035684      -0.017346      -0.007132      -0.034156       0.038966      -0.021137      -0.016849      -0.006885      -0.096330       0.009652      -0.059340       0.008110       0.051230             15.547340      12.256396       3.831824       7.860874       9.625917       8.165720      24.759706          -0.010064
          318              C       7.806743       8.343507      11.214238      -0.110568      37.452081 0.39051988E+03  0.89813133E+04                                 9.989242                            6.664747       0.081400       2.007134                    0.999633      28.849106      83.331457       0.624387       0.426536      -1.052746       0.019723       0.012117       0.020438       0.030879      -0.004201      -0.017106      -0.012373      -0.046996       0.004468      -0.034343       0.005656       0.028687             14.873884      12.121644       3.983465       7.512601       9.775843       8.300663      22.724166           0.044652
          319              C       7.975581       8.990731      12.576571       0.127524      36.261666 0.37844839E+03  0.85726749E+04                                 9.776518                            6.567863      -0.209843       1.953888                    0.999213      25.751999      72.079805       0.632592       0.427438      -1.059917      -0.022803       0.000703      -0.012851       0.026184       0.006348       0.025724       0.014390       0.019583       0.063026      -0.025073      -0.016866       0.041939             14.480992      11.388066       2.998106       4.239010       8.995228       7.793025      23.059680          -0.001886
          320              C       9.274829       9.238265      12.799778      -0.171504      36.669237 0.43439287E+03  0.10223460E+05                                 9.643244                            6.947999       0.126725       1.999333                    0.999802      30.099888      86.939270       0.624486       0.416743      -1.062641       0.012608       0.016653       0.032633       0.038745      -0.000184      -0.031406       0.009988       0.013269       0.044311      -0.028094      -0.012445       0.040539             12.631988      12.820735       3.378599       4.798080       7.660840       5.226888      17.414390           0.010208
          321              C       9.749183       9.692457      14.065902      -0.111205      36.086067 0.43329515E+03  0.10182887E+05                                 9.557172                            6.975497       0.009397       1.970136                    0.999670      29.427990      84.711670       0.618901       0.421112      -1.060737      -0.019331       0.000918      -0.012116       0.022832       0.007364       0.004766      -0.003672       0.034020      -0.065989      -0.023584      -0.006250       0.029834             12.299635      12.199109       2.446655       3.149903       7.104828       4.751775      17.594968          -0.001972
          322              C       8.835850       9.851424      15.089961      -0.007190      37.947244 0.40246767E+03  0.92117985E+04                                 9.795394                            6.633290      -0.014867       2.005919                    0.999358      26.542878      73.466658       0.652731       0.409976      -1.076411      -0.021777      -0.006755      -0.038978       0.045158      -0.006875      -0.008782      -0.012883      -0.032130      -0.031433      -0.023820      -0.002417       0.026236             13.863042      13.863412       3.196241       5.205301       7.561544       5.760002      20.164170           0.010437
          323              C       7.549466       9.597077      14.850976      -0.094419      34.542827 0.39811597E+03  0.91964186E+04                                 9.337757                            6.725855      -0.000562       1.979097                    0.999679      28.817548      83.311433       0.622272       0.426105      -1.053446       0.009957       0.007637      -0.025462       0.028386      -0.013942      -0.021800      -0.006830      -0.031491      -0.012668      -0.035541       0.012281       0.023261             12.204041      12.683095       2.629367       3.485266       7.177274       4.808400      16.751752          -0.000761
          324              C       7.121743       9.142885      13.631033      -0.137852      34.514926 0.41257460E+03  0.96108931E+04                                 9.317930                            6.831931       0.101692       2.013852                    0.999272      29.209879      84.660569       0.619768       0.424244      -1.055137       0.023683       0.015159       0.015321       0.032023       0.002165       0.017283       0.003057       0.033820      -0.067815      -0.028159      -0.005599       0.033758             12.012738      10.243630       1.841893       1.611165       7.329092       5.258514      18.465492           0.008045
          325              C       9.350404      10.298804      16.424586       0.593326      26.106851 0.24465956E+03  0.50270588E+04                                 8.083795                            5.517012       0.116057       2.099758                    0.999524      21.958191      60.780327       0.638965       0.466527      -1.025104       0.020401       0.021708       0.063522       0.070160      -0.041207       0.001177      -0.036938      -0.124041      -0.143798      -0.063074      -0.043628       0.106702             11.087798      12.717633       2.614499       2.986898       6.317592       3.567127      14.228169          -0.002757
          326              C       2.190069      20.474975      37.364500       0.565270      25.332984 0.26299104E+03  0.55289343E+04                                 8.046412                            5.787764      -0.108562       2.016636                    0.999481      22.944184      65.265879       0.609949       0.477652      -1.014157       0.016762       0.059284       0.000317       0.061609      -0.034345       0.069241      -0.018784       0.057758       0.113460      -0.066725      -0.036598       0.103323             10.476214       9.465419       3.171886      -2.148156      15.464522       0.070970       6.498700          -0.004297
          327              C       1.649787      19.119212      37.531906      -0.008113      36.719898 0.43673770E+03  0.10231502E+05                                 9.674393                            6.997583      -0.034076       2.002159                    0.999243      27.083099      76.545617       0.621843       0.420443      -1.066616      -0.016541      -0.043209       0.003691       0.046414      -0.007326       0.006846      -0.002081       0.031784       0.001711      -0.017803      -0.002051       0.019854             12.670931       8.816857       4.319012      -2.117654      20.816821       0.399265       8.379113           0.002956
          328              C       0.839366      18.812633       0.134694      -0.085184      33.381581 0.44289826E+03  0.10517481E+05                                 9.250538                            7.191245      -0.069068       1.960978                    0.999314      29.308231      86.183651       0.589065       0.437860      -1.045280      -0.007723      -0.023142      -0.010518       0.026567      -0.011531       0.003129       0.011035       0.038857       0.017684      -0.029280       0.009634       0.019646             11.336632       7.849199       2.521216      -1.884489      17.765807       0.163702       8.394890           0.000663
          329              C       0.400387      17.509102       0.327114      -0.149924      33.650265 0.42169192E+03  0.98249803E+04                                 9.047832                            6.815476       0.233190       2.044038                    0.999777      29.216857      83.236917       0.636416       0.413075      -1.067834       0.003456       0.033243      -0.004790       0.033763      -0.005361      -0.026862      -0.005487       0.018577       0.030047      -0.025229      -0.008939       0.034168             11.427084       6.717326       1.796345      -1.419846      19.900988       1.427331       7.662938           0.001621
          330              C       0.773438      16.509879      37.922134       0.122521      37.869050 0.40448527E+03  0.92844740E+04                                 9.992501                            6.751044      -0.131125       1.973140                    0.999321      26.003289      72.455597       0.631511       0.422543      -1.066600       0.001315      -0.012683      -0.001000       0.012790       0.017230      -0.015799      -0.004663      -0.063759      -0.076635      -0.039151      -0.010827       0.049978             14.524936       7.229847       3.063375      -1.817073      28.189455      -0.357406       8.155507           0.000948
          331              C       1.583860      16.816459      36.833036      -0.160085      33.400737 0.43208866E+03  0.10141203E+05                                 9.016144                            6.934112       0.132648       2.008698                    0.999711      29.667602      85.173646       0.625388       0.417292      -1.063812       0.006538       0.019228       0.003112       0.020546      -0.009212      -0.013678       0.020421      -0.048894       0.009831      -0.031498      -0.007715       0.039213             10.844194       7.153885       3.036037      -2.000824      17.735415      -0.754410       7.643282           0.000122
          332              C       2.022839      18.119990      36.639847      -0.096416      33.179677 0.41691266E+03  0.97116820E+04                                 9.024117                            6.847089       0.034068       1.981837                    0.999667      29.121622      83.678261       0.623532       0.421695      -1.059524      -0.007849      -0.006529       0.017542       0.020297      -0.003759      -0.006147      -0.004951       0.036839       0.049815      -0.027807       0.007377       0.020430             10.941043       7.341698       2.592424      -1.845713      17.711358       0.746231       7.770075           0.001601
          333              C       0.411643      15.085987      38.272338      -0.121486      42.562996 0.38419115E+03  0.87871205E+04                                10.794026                            6.582896       0.122225       2.019089                    0.999679      28.766932      82.477350       0.633124       0.422978      -1.056468       0.011862       0.027325      -0.010058       0.031441       0.022184       0.006836      -0.011986       0.062254       0.070659      -0.052402       0.023375       0.029027             17.032306       7.347633       1.890223      -1.154471      36.729973       0.160416       7.019312           0.000125
          334              C       0.812030      14.020907      37.822075      -0.132993      43.230937 0.39171418E+03  0.90300250E+04                                10.949852                            6.695035      -0.112345       1.941267                    0.999390      29.367550      85.371778       0.619183       0.429109      -1.049492      -0.016035      -0.041075       0.018476       0.047808       0.023476       0.016020      -0.033487       0.049327       0.030887      -0.059013       0.027274       0.031740             17.119262       7.701502       1.880434      -1.439813      36.467025       0.469635       7.189260           0.001232
          335              C       0.361795      12.644705      38.164583       0.058485      40.670128 0.39649241E+03  0.90668052E+04                                10.353344                            6.634859      -0.229584       1.934751                    0.999070      26.469763      73.911687       0.643320       0.416351      -1.069234      -0.012009       0.049141       0.029922       0.058774       0.006751      -0.003514      -0.018856      -0.009049      -0.054292      -0.026889       0.001727       0.025162             15.115399       8.040167       3.055535      -3.110631      28.082471      -0.706546       9.223559          -0.000597
          336              C      15.623134      12.392629       0.750438      -0.291291      39.795358 0.49039133E+03  0.11923756E+05                                10.188755                            7.447787      -0.097411       1.920876                    0.999495      31.977099      94.580525       0.593872       0.424173      -1.055548       0.008203       0.024533      -0.020763       0.033170      -0.007570      -0.004970       0.008404      -0.014753      -0.031089      -0.013743      -0.005209       0.018952             12.676646       8.406036       3.284908      -3.816952      19.983658      -2.923499       9.640244           0.000180
          337              C       0.746103      11.609148      37.387206       0.209074      32.502370 0.34172364E+03  0.75469519E+04                                 8.920053                            6.226799       0.021048       2.022503                    0.999755      25.146437      69.534524       0.651814       0.425487      -1.060960       0.034518      -0.010795      -0.051745       0.063131      -0.001368      -0.020688      -0.001594       0.029376       0.054367      -0.024046      -0.009443       0.033489             11.280615       7.088629       1.125349      -3.527921      17.448554       0.036735       9.304662           0.000671
          338              C       1.945656      10.943756      35.355251      -0.255551      23.512089 0.34008331E+03  0.74849880E+04                                 6.903849                            5.951203       0.525042       2.150046                    0.999727      28.416234      77.872137       0.712598       0.390531      -1.086363      -0.033312       0.081794       0.070626       0.113084      -0.033352      -0.025739       0.049468      -0.042963       0.085562      -0.053959      -0.028786       0.082745              7.183820       7.130349      -0.420503      -1.296636       6.392604       0.955634       8.028507           0.000252
          339              C       5.589338      20.992754       1.172992       0.603469      24.113449 0.23530181E+03  0.47932711E+04                                 7.642439                            5.414279       0.126205       2.107263                    0.999405      21.754266      60.177802       0.643594       0.467183      -1.023590       0.020086       0.047211      -0.045301       0.068444      -0.030430      -0.021706       0.078722      -0.069284      -0.008915      -0.064653      -0.042945       0.107599              9.876004      11.529332       2.033640      -0.692794       8.604308      -4.480904       9.494371           0.003555
          340              C       5.184128      20.018512       2.232072      -0.022020      37.003355 0.43154371E+03  0.10039739E+05                                 9.584244                            6.861676       0.004587       2.006792                    0.999236      27.000284      75.067958       0.643490       0.409135      -1.078177      -0.010531      -0.031443       0.036041       0.048975       0.003608       0.005265       0.019257       0.001847       0.009568      -0.019160      -0.002449       0.021610             12.539620      13.332453       2.679440      -2.964807      11.471545      -7.147869      12.814862          -0.014820
          341              C       6.119972      19.373560       3.032539      -0.092891      34.316260 0.43164252E+03  0.10171796E+05                                 9.322597                            7.032734      -0.050890       1.957773                    0.999658      29.474427      85.990698       0.604891       0.429690      -1.051519      -0.022048      -0.001704       0.014859       0.026643       0.003793       0.006981       0.016281       0.033729      -0.024918      -0.027003       0.002664       0.024339             11.398859      12.412511       1.575936      -2.782115       9.872570      -5.773686      11.911497          -0.002167
          342              C       5.700289      18.515137       4.040820      -0.158451      35.149683 0.42760056E+03  0.10009370E+05                                 9.326339                            6.872386       0.147414       2.011854                    0.999761      29.648930      84.998345       0.631727       0.414198      -1.065828       0.009606       0.026495      -0.013590       0.031288      -0.015562       0.021436      -0.010300       0.021110       0.014447      -0.021291      -0.013779       0.035071             11.697158      13.398756       2.785169      -4.496178       9.369747      -5.678113      12.322972          -0.003253
          343              C       4.343154      18.301667       4.252482       0.118738      37.710437 0.40204900E+03  0.92111019E+04                                 9.916805                            6.710520      -0.115872       1.976630                    0.999246      25.993801      72.270326       0.636515       0.420015      -1.068610      -0.009591       0.004494       0.010588       0.014976       0.015314      -0.013348      -0.035071       0.005743       0.041992      -0.035810      -0.011010       0.046820             14.117704      13.463612       3.249066      -5.370811      11.147954      -8.591885      17.741545          -0.007515
          344              C       3.405702      18.946619       3.452015      -0.150390      34.472056 0.44428454E+03  0.10533575E+05                                 9.301873                            7.094564       0.063000       1.994764                    0.999101      29.789706      86.852485       0.608093       0.424836      -1.055708       0.011112       0.019455      -0.011596       0.025228       0.009088      -0.011040       0.001393       0.035576      -0.036109      -0.018170      -0.010508       0.028678             11.362646      10.950788       1.257584      -1.940954       9.720886      -6.278727      13.416265          -0.006044
          345              C       3.826992      19.805042       2.443734      -0.094032      34.642058 0.43463867E+03  0.10253605E+05                                 9.371049                            7.042077       0.024275       1.985306                    0.999648      29.259421      85.232838       0.606811       0.427863      -1.053310       0.014182      -0.009028       0.018687       0.025137      -0.016166       0.010486       0.011921      -0.013672       0.006211      -0.026829       0.008564       0.018265             11.687507      13.196800       2.473032      -2.624389       9.642382      -5.745793      12.223339          -0.001436
          346              C       4.010302      17.490934       5.487818      -0.112128      39.456027 0.38894841E+03  0.89144545E+04                                10.265314                            6.622527       0.164403       2.036470                    0.999659      28.571802      81.736764       0.631999       0.422850      -1.057601       0.011169       0.025826      -0.010840       0.030154      -0.015550       0.022149       0.016458      -0.049322       0.007659      -0.044900       0.012239       0.032661             15.223293      14.059921       5.199768      -8.673719      11.365070      -9.223993      20.244888          -0.008214
          347              C       2.873460      17.184354       5.888052      -0.138326      41.000964 0.41093742E+03  0.96052598E+04                                10.653873                            6.903286      -0.116701       1.942477                    0.998583      29.738531      87.584239       0.602567       0.434878      -1.044040      -0.004721      -0.015548       0.043727       0.046649      -0.011303       0.021890       0.005980      -0.057024       0.059012      -0.048067       0.020427       0.027640             15.870185      13.964141       4.879087      -8.491685      11.465448      -9.536180      22.180966          -0.007633
          348              C       2.526137      16.441750       7.131085       0.054484      38.272511 0.42004830E+03  0.97544948E+04                                10.026175                            6.876110      -0.150006       1.964384                    0.999193      26.774706      75.579317       0.624860       0.422102      -1.064543       0.044287       0.019613      -0.012596       0.050047       0.005941      -0.005543      -0.014325      -0.012850       0.031218      -0.013954      -0.008761       0.022715             14.289215      11.640623       1.961993      -4.142086      10.497612      -8.757030      20.729410          -0.011659
          349              C       1.172217      16.305493       7.415867       0.227065      32.440967 0.40192196E+03  0.92532366E+04                                 9.028635                            6.842275      -0.028188       1.996400                    0.999794      26.137093      74.035830       0.609065       0.436808      -1.052953      -0.051129       0.042267      -0.029299       0.072520      -0.011290       0.021274      -0.014965      -0.013501       0.035407      -0.025233      -0.009212       0.034445             11.202840      11.628992       0.558628      -1.144559       7.817885      -5.188953      14.161642           0.122835
          350              C       0.767006      15.624205       8.558842      -0.292727      38.758058 0.51886490E+03  0.12806101E+05                                10.077919                            7.682186      -0.166928       1.898085                    0.999148      32.478500      97.049923       0.581831       0.426527      -1.053204      -0.004520      -0.006385       0.031457       0.032415       0.003371      -0.012724       0.014917       0.009344      -0.045881      -0.027737       0.009862       0.017875             13.033384       9.625821       0.150855       0.141086       9.581230      -7.562606      19.893102          -0.023382
          351              C       1.715715      15.074632       9.413186       0.094420      36.503042 0.40862209E+03  0.94447958E+04                                 9.822651                            6.838881      -0.232887       1.942276                    0.999144      26.478443      75.108229       0.617385       0.429220      -1.057762      -0.043440      -0.014151       0.013433       0.047620       0.001638      -0.000129      -0.006207      -0.056959      -0.004449      -0.027785      -0.002689       0.030474             14.024829      10.815125       1.222767      -3.705686       8.982888      -7.638157      22.276474           0.110509
          352              C       3.069634      15.210890       9.128405       0.259606      31.748832 0.38230687E+03  0.87234978E+04                                 9.019785                            6.751950      -0.177737       1.961147                    0.999671      25.737786      73.436459       0.600275       0.447175      -1.043046       0.054337      -0.017870       0.025558       0.062651      -0.002578       0.011056       0.026172      -0.065675       0.018613      -0.040008      -0.006839       0.046847             11.217274      10.431824       0.119125      -1.771334       8.193562      -5.642335      15.026435           0.015143
          353              C       3.474845      15.892178       7.985430      -0.206124      36.058820 0.46301735E+03  0.11127498E+05                                 9.682647                            7.295704      -0.088503       1.942950                    0.998575      30.739537      91.187384       0.591204       0.431091      -1.048468       0.017275       0.014735      -0.009877       0.024762       0.007025      -0.009988       0.035755      -0.042473      -0.047848      -0.040977      -0.007971       0.048948             12.295883       9.539200       0.145122      -1.410369       9.458838      -7.171468      17.889610           0.094071
          354              C      14.676033      16.346370       6.753942      -0.246415      23.159829 0.36145165E+03  0.80605003E+04                                 6.855373                            6.185233       0.544783       2.158135                    0.999435      28.492601      78.059799       0.691992       0.396911      -1.084241       0.113582       0.055751      -0.019328       0.127995       0.069758      -0.010260      -0.007549       0.143509      -0.162507      -0.073519      -0.054477       0.127996              7.070341       8.027806       0.150965       1.506508       6.099345      -0.142708       7.083871           0.001531
          355              C       1.358743      14.609086      10.787065      -0.129166      38.897037 0.41313368E+03  0.96975750E+04                                10.434030                            6.993005      -0.288694       1.891769                    0.997830      29.843712      88.919266       0.587848       0.443883      -1.035694       0.017364       0.007073      -0.034163       0.038969      -0.021109       0.016822       0.006895      -0.096363       0.009681      -0.059334       0.008102       0.051231             15.546564      12.255988       3.831551      -7.860286       9.625531      -8.165139      24.758173          -0.010054
          356              C       0.233157      14.366093      11.214238      -0.110446      37.445571 0.39045606E+03  0.89794266E+04                                 9.987958                            6.664128       0.081666       2.007244                    0.999634      28.846374      83.320054       0.624430       0.426526      -1.052758      -0.019718      -0.012173       0.020435       0.030896      -0.004211       0.017114       0.012414      -0.047066       0.004381      -0.034379       0.005627       0.028752             14.871183      12.119890       3.982516      -7.510741       9.774158      -8.298772      22.719501           0.043532
          357              C       0.064319      13.718869      12.576571       0.127496      36.259530 0.37843493E+03  0.85722456E+04                                 9.775984                            6.567668      -0.209661       1.953955                    0.999213      25.751323      72.076067       0.632616       0.427427      -1.059930       0.022819      -0.000734      -0.012881       0.026214       0.006345      -0.025727      -0.014390       0.019599       0.063034      -0.025082      -0.016862       0.041943             14.479720      11.387287       2.997679      -4.238266       8.994495      -7.792103      23.057377          -0.001899
          358              C      14.844871      13.471335      12.799778      -0.171453      36.664488 0.43433910E+03  0.10221799E+05                                 9.642283                            6.947496       0.126862       1.999404                    0.999802      30.097304      86.927903       0.624524       0.416734      -1.062655      -0.012624      -0.016695       0.032627       0.038764      -0.000181       0.031389      -0.009966       0.013276       0.044328      -0.028070      -0.012451       0.040521             12.630375      12.819373       3.378006      -4.797160       7.659894      -5.225902      17.411858           0.009944
          359              C      14.370517      13.017143      14.065902      -0.111164      36.080352 0.43322180E+03  0.10180651E+05                                 9.556083                            6.974840       0.009959       1.970362                    0.999670      29.424457      84.697154       0.618944       0.421104      -1.060751       0.019320      -0.000933      -0.012140       0.022837       0.007406      -0.004789       0.003644       0.034058      -0.065965      -0.023572      -0.006296       0.029867             12.298000      12.197551       2.446072      -3.149053       7.103879      -4.750860      17.592571          -0.001907
          360              C      15.283850      12.858176      15.089961      -0.007226      37.942922 0.40241515E+03  0.92102028E+04                                 9.794427                            6.632687      -0.014101       2.006194                    0.999358      26.540791      73.456894       0.652793       0.409955      -1.076435       0.021799       0.006737      -0.038921       0.045116      -0.006834       0.008829       0.012812      -0.031961      -0.031145      -0.023766      -0.002309       0.026075             13.861493      13.861687       3.195539      -5.204255       7.560652      -5.759175      20.162139           0.010343
          361              C       0.490434      13.112523      14.850976      -0.094353      34.536811 0.39803751E+03  0.91940557E+04                                 9.336530                            6.725079      -0.000039       1.979313                    0.999679      28.813582      83.294586       0.622330       0.426091      -1.053466      -0.009970      -0.007654      -0.025436       0.028372      -0.013947       0.021785       0.006810      -0.031483      -0.012350      -0.035520       0.012308       0.023212             12.202346      12.681228       2.628867      -3.484880       7.176348      -4.807657      16.749462          -0.000754
          362              C       0.918157      13.566715      13.631033      -0.137865      34.514034 0.41256624E+03  0.96106010E+04                                 9.317635                            6.831782       0.101797       2.013884                    0.999273      29.209407      84.657374       0.619789       0.424234      -1.055148      -0.023669      -0.015214       0.015306       0.032030       0.002147      -0.017302      -0.003058       0.033856      -0.067726      -0.028144      -0.005627       0.033771             12.012207      10.243295       1.841703      -1.610969       7.328815      -5.258177      18.464511           0.007822
          363              C      14.769296      12.410796      16.424586       0.593301      26.108381 0.24465852E+03  0.50270940E+04                                 8.084290                            5.517117       0.115830       2.099671                    0.999524      21.959158      60.785799       0.638931       0.466547      -1.025080      -0.020271      -0.021736       0.063421       0.070040      -0.041178      -0.001053       0.036975      -0.123960      -0.144495      -0.063278      -0.043475       0.106753             11.088677      12.719817       2.614599      -2.986723       6.317863      -3.567004      14.228351          -0.002941
          364              C       5.849831       2.234625      37.364500       0.565575      25.325595 0.26289784E+03  0.55265733E+04                                 8.044951                            5.786738      -0.108185       2.016754                    0.999482      22.943449      65.264810       0.609994       0.477652      -1.014141      -0.016827      -0.059330       0.000408       0.061671      -0.034326      -0.069363       0.018906       0.057647       0.113351      -0.066662      -0.036780       0.103442             10.474164       9.463542       3.170776       2.147898      15.461184      -0.070989       6.497767          -0.003266
          365              C       6.390113       3.590388      37.531906      -0.007751      36.715490 0.43665003E+03  0.10229047E+05                                 9.674239                            6.997277      -0.034372       2.002107                    0.999244      27.079787      76.537518       0.621797       0.420490      -1.066574       0.016425       0.043214       0.003788       0.046385      -0.007418      -0.007019       0.002061       0.032115       0.001786      -0.018001      -0.002119       0.020120             12.670982       8.816813       4.319189       2.117936      20.816953      -0.399263       8.379180           0.003137
          366              C       7.200534       3.896967       0.134694      -0.085199      33.378599 0.44284901E+03  0.10515909E+05                                 9.249736                            7.190667      -0.068603       1.961151                    0.999316      29.305550      86.171158       0.589116       0.437838      -1.045304       0.007629       0.023116      -0.010446       0.026489      -0.011544      -0.003187      -0.010965       0.038872       0.017700      -0.029263       0.009605       0.019658             11.335515       7.848601       2.520999       1.884552      17.763625      -0.163625       8.394320           0.000674
          367              C       7.639513       5.200498       0.327114      -0.149929      33.650533 0.42170048E+03  0.98252167E+04                                 9.047726                            6.815452       0.233224       2.044023                    0.999776      29.217546      83.238682       0.636431       0.413063      -1.067842      -0.003570      -0.033219      -0.004718       0.033742      -0.005382       0.026856       0.005457       0.018584       0.030209      -0.025223      -0.008958       0.034181             11.426747       6.717379       1.796345       1.420032      19.899838      -1.427244       7.663023           0.001685
          368              C       7.266462       6.199721      37.922134       0.122451      37.873051 0.40453016E+03  0.92857720E+04                                 9.993124                            6.751368      -0.131240       1.973070                    0.999321      26.005121      72.461995       0.631503       0.422536      -1.066603      -0.001400       0.012653      -0.000963       0.012766       0.017250       0.015797       0.004666      -0.063812      -0.076637      -0.039163      -0.010849       0.050012             14.525921       7.230450       3.064026       1.817362      28.191221       0.357702       8.156094           0.001473
          369              C       6.456040       5.893141      36.833036      -0.160203      33.407417 0.43217010E+03  0.10143648E+05                                 9.017353                            6.934708       0.132571       2.008612                    0.999712      29.671525      85.188658       0.625365       0.417285      -1.063811      -0.006626      -0.019207       0.003182       0.020566      -0.009206       0.013720      -0.020443      -0.048841       0.009909      -0.031510      -0.007714       0.039224             10.846037       7.154922       3.037203       2.001189      17.739012       0.754917       7.644178          -0.000026
          370              C       6.017061       4.589610      36.639847      -0.096471      33.187482 0.41699958E+03  0.97144272E+04                                 9.025958                            6.848048       0.033208       1.981520                    0.999666      29.126409      83.701146       0.623441       0.421725      -1.059481       0.007728       0.006542       0.017596       0.020301      -0.003825       0.006051       0.004923       0.036858       0.049826      -0.027823       0.007477       0.020346             10.943692       7.343348       2.593844       1.846412      17.716007      -0.745903       7.771720           0.001750
          371              C       7.628257       7.623613      38.272338      -0.121387      42.560891 0.38416671E+03  0.87864369E+04                                10.793754                            6.582729       0.122157       2.019079                    0.999679      28.765936      82.474373       0.633125       0.422984      -1.056463      -0.011911      -0.027285      -0.010014       0.031411       0.022194      -0.006874       0.011959       0.062341       0.070757      -0.052452       0.023353       0.029099             17.031849       7.347545       1.890550       1.154511      36.728820      -0.160294       7.019182           0.000315
          372              C       7.227870       8.688693      37.822075      -0.133003      43.231456 0.39171580E+03  0.90300750E+04                                10.949985                            6.695073      -0.112384       1.941259                    0.999390      29.367500      85.371799       0.619177       0.429112      -1.049489       0.016008       0.041041       0.018505       0.047781       0.023495      -0.016027       0.033477       0.049329       0.030898      -0.059020       0.027276       0.031744             17.119616       7.701600       1.880761       1.439793      36.467926      -0.469640       7.189322           0.001539
          373              C       7.678104      10.064895      38.164583       0.058482      40.670087 0.39649153E+03  0.90667688E+04                                10.353296                            6.634818      -0.229507       1.934773                    0.999070      26.469722      73.911211       0.643327       0.416347      -1.069238       0.012008      -0.049123       0.029939       0.058768       0.006749       0.003508       0.018837      -0.009038      -0.054276      -0.026871       0.001729       0.025142             15.115376       8.040143       3.055675       3.110566      28.082524       0.706501       9.223461          -0.000249
          374              C       8.496566      10.316971       0.750438      -0.291283      39.794749 0.49038294E+03  0.11923487E+05                                10.188653                            7.447727      -0.097404       1.920884                    0.999495      31.976574      94.578339       0.593875       0.424173      -1.055549      -0.008218      -0.024547      -0.020754       0.033178      -0.007557       0.004971      -0.008414      -0.014748      -0.031072      -0.013745      -0.005201       0.018946             12.676499       8.405996       3.285011       3.816916      19.983373       2.923526       9.640129           0.000156
          375              C       7.293797      11.100452      37.387206       0.209104      32.501772 0.34171689E+03  0.75467730E+04                                 8.920010                            6.226784       0.020952       2.022480                    0.999755      25.146062      69.533572       0.651807       0.425493      -1.060955      -0.034511       0.010798      -0.051738       0.063122      -0.001360       0.020673       0.001594       0.029404       0.054369      -0.024058      -0.009422       0.033480             11.280554       7.088564       1.125366       3.527841      17.448549      -0.036851       9.304548           0.000981
          376              C       6.094244      11.765844      35.355251      -0.255553      23.511881 0.34008037E+03  0.74849027E+04                                 6.903794                            5.951166       0.525102       2.150068                    0.999727      28.416060      77.871407       0.712603       0.390529      -1.086365       0.033311      -0.081796       0.070620       0.113081      -0.033349       0.025735      -0.049475      -0.042970       0.085560      -0.053959      -0.028790       0.082749              7.183764       7.130261      -0.420517       1.296574       6.392606      -0.955671       8.028425           0.000244
          377              C      10.490462       9.637954      20.414992       0.604832      24.104140 0.23513185E+03  0.47893749E+04                                 7.641425                            5.412706       0.123167       2.106093                    0.999402      21.758880      60.205541       0.643561       0.467249      -1.023462      -0.020168       0.047208      -0.045550       0.068631       0.030539       0.021903       0.078577      -0.070084      -0.007945      -0.064215      -0.043571       0.107786              9.875987      11.529060      -2.034171       0.693752       8.604269      -4.481068       9.494632          -0.001075
          378              C      10.895672       8.663712      21.474072      -0.020507      37.000171 0.43129441E+03  0.10033123E+05                                 9.586815                            6.861570       0.000969       2.005833                    0.999234      26.989797      75.051215       0.643190       0.409359      -1.077962       0.010107      -0.031336       0.035998       0.048785      -0.003526      -0.005141       0.020216       0.001642       0.009869      -0.020035      -0.002444       0.022479             12.547133      13.341174      -2.686250       2.971528      11.478251      -7.153518      12.821975          -0.007865
          379              C       9.959828       8.018760      22.274539      -0.092693      34.325274 0.43169338E+03  0.10173665E+05                                 9.325562                            7.033982      -0.053651       1.956909                    0.999657      29.476845      86.010824       0.604708       0.429792      -1.051418       0.021954      -0.001455       0.014689       0.026455      -0.003652      -0.006924       0.016422       0.033113      -0.024002      -0.026928       0.003011       0.023916             11.404332      12.416125      -1.579104       2.785875       9.878391      -5.778751      11.918479           0.000639
          380              C      10.379511       7.160337      23.282820      -0.158646      35.167105 0.42779626E+03  0.10015268E+05                                 9.329413                            6.873817       0.147388       2.011677                    0.999762      29.658851      85.037129       0.631670       0.414181      -1.065821      -0.009541       0.026507      -0.013566       0.031268       0.015619      -0.021506      -0.010222       0.021348       0.014105      -0.021359      -0.013802       0.035161             11.702353      13.403714      -2.787137       4.498905       9.374282      -5.681910      12.329061          -0.002742
          381              C      11.736646       6.946867      23.494482       0.118320      37.730744 0.40225639E+03  0.92171284E+04                                 9.920264                            6.712136      -0.116204       1.976413                    0.999246      26.002087      72.300584       0.636449       0.420000      -1.068609       0.009521       0.004651       0.010477       0.014901      -0.015379       0.013423      -0.035269       0.005774       0.042264      -0.036007      -0.011074       0.047080             14.124735      13.469932      -3.252021       5.375097      11.153581      -8.597164      17.750691          -0.004060
          382              C      12.674098       7.591819      22.694015      -0.150585      34.491937 0.44453004E+03  0.10541034E+05                                 9.305448                            7.096464       0.062724       1.994463                    0.999108      29.801803      86.899457       0.608009       0.424829      -1.055694      -0.011246       0.019509      -0.011590       0.025326      -0.009091       0.010982       0.001396       0.035862      -0.036471      -0.018219      -0.010604       0.028823             11.368466      10.956638      -1.259790       1.943791       9.725645      -6.282613      13.423116          -0.004208
          383              C      12.252808       8.450242      21.685734      -0.094835      34.670450 0.43498008E+03  0.10263714E+05                                 9.375621                            7.044367       0.024724       1.985239                    0.999650      29.274130      85.285300       0.606771       0.427805      -1.053341      -0.014023      -0.008912       0.018712       0.025025       0.016048      -0.010532       0.011866      -0.013871       0.006476      -0.026782       0.008606       0.018176             11.695302      13.206156      -2.477042       2.628619       9.648538      -5.750467      12.231212           0.000501
          384              C      12.069498       6.136134      24.729818      -0.111536      39.447299 0.38881232E+03  0.89106664E+04                                10.264478                            6.621696       0.164049       2.036412                    0.999661      28.566438      81.721667       0.631984       0.422892      -1.057562      -0.011097       0.025798      -0.010754       0.030072       0.015589      -0.022206       0.016753      -0.049533       0.007222      -0.045093       0.012085       0.033009             15.223393      14.059932      -5.200253       8.674138      11.365271      -9.224486      20.244976          -0.007649
          385              C      13.206340       5.829554      25.130052      -0.138571      41.009885 0.41101311E+03  0.96074827E+04                                10.655516                            6.903933      -0.116867       1.942412                    0.998581      29.741255      87.594667       0.602537       0.434879      -1.044037       0.004662      -0.015483       0.043616       0.046517       0.011285      -0.021837       0.005948      -0.057067       0.059069      -0.048050       0.020435       0.027615             15.874352      13.967639      -4.881267       8.495179      11.468451      -9.539272      22.186966          -0.004690
          386              C      13.553663       5.086950      26.373085       0.054700      38.267745 0.41998136E+03  0.97525394E+04                                10.025510                            6.875624      -0.149923       1.964431                    0.999194      26.772005      75.569823       0.624875       0.422110      -1.064539      -0.044244       0.019572      -0.012545       0.049980      -0.005919       0.005492      -0.014180      -0.012994       0.031019      -0.013959      -0.008594       0.022553             14.288935      11.640118      -1.962538       4.142886      10.497492      -8.757054      20.729196          -0.011627
          387              C      14.907583       4.950693      26.657867       0.227055      32.439936 0.40190762E+03  0.92527961E+04                                 9.028452                            6.842153      -0.028274       1.996391                    0.999794      26.136228      74.032217       0.609072       0.436808      -1.052957       0.051104       0.042296      -0.029328       0.072531       0.011280      -0.021242      -0.014927      -0.013532       0.035413      -0.025223      -0.009171       0.034393             11.202884      11.628791      -0.559067       1.145297       7.817968      -5.189093      14.161894           0.123161
          388              C      15.312794       4.269405      27.800842      -0.292632      38.753899 0.51879947E+03  0.12804027E+05                                10.077147                            7.681655      -0.166719       1.898171                    0.999149      32.476018      97.039379       0.581859       0.426522      -1.053212       0.004530      -0.006389       0.031487       0.032446      -0.003363       0.012714       0.014968       0.009263      -0.045941      -0.027775       0.009916       0.017859             13.032478       9.625134      -0.151072      -0.140656       9.580629      -7.562038      19.891671          -0.023312
          389              C      14.364085       3.719832      28.655186       0.094380      36.500982 0.40860762E+03  0.94443151E+04                                 9.822106                            6.838645      -0.232707       1.942339                    0.999144      26.477721      75.103979       0.617415       0.429205      -1.057778       0.043423      -0.014137       0.013389       0.047588      -0.001634       0.000131      -0.006179      -0.056966      -0.004540      -0.027773      -0.002707       0.030481             14.024078      10.814361      -1.222700       3.705459       8.982499      -7.637739      22.275375           0.111071
          390              C      13.010166       3.856090      28.370405       0.259756      31.744325 0.38225326E+03  0.87219238E+04                                 9.018943                            6.751497      -0.177728       1.961181                    0.999671      25.735111      73.426110       0.600295       0.447178      -1.043049      -0.054301      -0.017852       0.025557       0.062613       0.002564      -0.011059       0.026241      -0.065835       0.018487      -0.040066      -0.006904       0.046969             11.216214      10.430714      -0.119134       1.771172       8.192899      -5.641746      15.025029           0.014845
          391              C      12.604955       4.537378      27.227430      -0.205932      36.050353 0.46289350E+03  0.11123684E+05                                 9.681278                            7.294859      -0.088647       1.942983                    0.998574      30.733636      91.163919       0.591227       0.431106      -1.048468      -0.017273       0.014766      -0.009883       0.024780      -0.007009       0.009993       0.035890      -0.042633      -0.047786      -0.041059      -0.008061       0.049120             12.294302       9.537514      -0.145248       1.410325       9.457839      -7.170664      17.887553           0.094897
          392              C       1.403767       4.991570      25.995942      -0.246403      23.158222 0.36142092E+03  0.80595821E+04                                 6.854918                            6.184879       0.545017       2.158230                    0.999435      28.490985      78.052295       0.692032       0.396899      -1.084257      -0.113560       0.055758      -0.019337       0.127979      -0.069785       0.010274      -0.007541       0.143556      -0.162547      -0.073543      -0.054496       0.128039              7.069877       8.027280      -0.151011      -1.506270       6.098981      -0.142662       7.083369           0.001551
          393              C      14.721057       3.254286      30.029065      -0.129041      38.892544 0.41308632E+03  0.96961818E+04                                10.433337                            6.992677      -0.288842       1.891751                    0.997830      29.841445      88.911116       0.587853       0.443892      -1.035689      -0.017320       0.007057      -0.034118       0.038908       0.021112      -0.016820       0.006935      -0.096475       0.009529      -0.059365       0.008050       0.051315             15.545505      12.255174      -3.831202       7.859580       9.624897      -8.164473      24.756443          -0.010293
          394              C      15.846643       3.011293      30.456238      -0.110275      37.439112 0.39038509E+03  0.89773615E+04                                 9.986863                            6.663546       0.081715       2.007299                    0.999634      28.843074      83.307748       0.624456       0.426529      -1.052759       0.019687      -0.012121       0.020389       0.030825       0.004229      -0.017116       0.012507      -0.047164       0.004231      -0.034428       0.005555       0.028873             14.869429      12.118574      -3.981891       7.509598       9.773006      -8.297620      22.716709           0.043648
          395              C      16.015481       2.364069      31.818571       0.127516      36.259014 0.37843092E+03  0.85721134E+04                                 9.775878                            6.567622      -0.209659       1.953956                    0.999213      25.751008      72.074500       0.632621       0.427426      -1.059933      -0.022814      -0.000762      -0.012805       0.026173      -0.006321       0.025751      -0.014384       0.019538       0.062980      -0.025057      -0.016883       0.041940             14.479650      11.386958      -2.997522       4.238101       8.994405      -7.792097      23.057587          -0.001997
          396              C       1.234929       2.116535      32.041778      -0.171409      36.662950 0.43431652E+03  0.10221108E+05                                 9.641920                            6.947249       0.126918       1.999420                    0.999802      30.096624      86.924528       0.624545       0.416726      -1.062663       0.012602      -0.016713       0.032634       0.038770       0.000216      -0.031419      -0.009960       0.013212       0.044005      -0.028085      -0.012412       0.040497             12.629865      12.818548      -3.377621       4.796629       7.659515      -5.225671      17.411532           0.008953
          397              C       1.709283       1.662343      33.307902      -0.111273      36.083499 0.43325446E+03  0.10181656E+05                                 9.556706                            6.975159       0.010201       1.970438                    0.999671      29.425814      84.703277       0.618920       0.421111      -1.060742      -0.019281      -0.000936      -0.012151       0.022810      -0.007307       0.004798       0.003679       0.033935      -0.065981      -0.023586      -0.006190       0.029776             12.298814      12.198335      -2.445935       3.148620       7.104139      -4.751084      17.593968          -0.003834
          398              C       0.795950       1.503376      34.331961      -0.006941      37.941359 0.40237161E+03  0.92091172E+04                                 9.794934                            6.632822      -0.014767       2.006031                    0.999357      26.538676      73.454849       0.652702       0.410016      -1.076377      -0.021932       0.006815      -0.038922       0.045193       0.007010      -0.008928       0.013026      -0.032473      -0.031789      -0.024149      -0.002382       0.026531             13.862341      13.861275      -3.195069       5.203374       7.560889      -5.759821      20.164861           0.007831
          399              C      15.589366       1.757723      34.092976      -0.094219      34.538405 0.39803839E+03  0.91942399E+04                                 9.337320                            6.725409      -0.001322       1.978901                    0.999678      28.814773      83.303474       0.622259       0.426132      -1.053423       0.010038      -0.007664      -0.025356       0.028327       0.014005      -0.021662       0.006796      -0.031670      -0.012914      -0.035480       0.012077       0.023404             12.203670      12.681652      -2.628929       3.485091       7.176986      -4.808617      16.752373          -0.002360
          400              C      15.161643       2.211915      32.873033      -0.137898      34.513888 0.41255479E+03  0.96102210E+04                                 9.317398                            6.831492       0.102225       2.014006                    0.999275      29.209309      84.655247       0.619831       0.424210      -1.055168       0.023691      -0.015155       0.015270       0.032002      -0.002099       0.017278      -0.003006       0.033865      -0.067849      -0.028159      -0.005610       0.033768             12.012096      10.242720      -1.841644       1.611139       7.328713      -5.258359      18.464856           0.007491
          401              C       1.310504       1.055996      35.666586       0.593519      26.105619 0.24462678E+03  0.50263825E+04                                 8.084084                            5.516950       0.115954       2.099729                    0.999525      21.959884      60.791538       0.638895       0.466579      -1.025041       0.020284      -0.021780       0.063621       0.070239       0.041332       0.001231       0.036915      -0.124193      -0.144483      -0.063171      -0.043749       0.106919             11.088374      12.719293      -2.614227       2.986755       6.317725      -3.567035      14.228105           0.003213
          402              C      10.229969      13.589425      18.122500       0.564939      25.336287 0.26303843E+03  0.55300268E+04                                 8.046444                            5.787889      -0.107381       2.017011                    0.999483      22.943967      65.259928       0.610022       0.477587      -1.014219       0.016779      -0.059194       0.000250       0.061527       0.034339       0.069212       0.018788       0.057738       0.113396      -0.066698      -0.036587       0.103285             10.475853       9.464405      -3.171127      -2.148183      15.464203      -0.071365       6.498951          -0.003838
          403              C       9.689687      14.945188      18.289906      -0.008035      36.716432 0.43670920E+03  0.10230647E+05                                 9.673774                            6.997400      -0.033994       2.002195                    0.999244      27.081881      76.540986       0.621846       0.420448      -1.066615      -0.016555       0.043167       0.003675       0.046379       0.007322       0.006839       0.002081       0.031791       0.001566      -0.017781      -0.002085       0.019866             12.669439       8.815979      -4.317891      -2.117581      20.813513      -0.399294       8.378825           0.003782
          404              C       8.879266      15.251767      19.376694      -0.085074      33.373656 0.44279427E+03  0.10514278E+05                                 9.248883                            7.190308      -0.068566       1.961197                    0.999315      29.303285      86.162970       0.589121       0.437849      -1.045298      -0.007770       0.023121      -0.010527       0.026567       0.011558       0.003191      -0.010988       0.038846       0.017717      -0.029275       0.009624       0.019651             11.333946       7.847693      -2.520132      -1.884272      17.760418      -0.163696       8.393728           0.000646
          405              C       8.440287      16.555298      19.569114      -0.149829      33.642808 0.42160046E+03  0.98222424E+04                                 9.046360                            6.814677       0.233599       2.044224                    0.999777      29.212767      83.220635       0.636467       0.413067      -1.067846       0.003469      -0.033244      -0.004765       0.033762       0.005397      -0.026818       0.005505       0.018595       0.030040      -0.025235      -0.008892       0.034127             11.424592       6.716266      -1.795658      -1.419776      19.895535      -1.427135       7.661974           0.001928
          406              C       8.813338      17.554521      18.680134       0.122511      37.867084 0.40447756E+03  0.92842146E+04                                 9.991998                            6.750911      -0.130975       1.973187                    0.999321      26.002928      72.453289       0.631530       0.422534      -1.066610       0.001341       0.012687      -0.000973       0.012795      -0.017226      -0.015808       0.004669      -0.063760      -0.076618      -0.039156      -0.010820       0.049976             14.523502       7.229455      -3.063010      -1.817095      28.185832       0.357380       8.155218           0.001517
          407              C       9.623760      17.247941      17.591036      -0.160113      33.401901 0.43210818E+03  0.10141780E+05                                 9.016328                            6.934258       0.132614       2.008674                    0.999711      29.668480      85.176789       0.625382       0.417291      -1.063812       0.006580      -0.019228       0.003136       0.020563       0.009221      -0.013693      -0.020418      -0.048909       0.009818      -0.031514      -0.007709       0.039222             10.844259       7.153967      -3.036106      -2.000902      17.735346       0.754531       7.643464           0.000146
          408              C      10.062739      15.944410      17.397847      -0.096438      33.180899 0.41693262E+03  0.97123004E+04                                 9.024396                            6.847303       0.033999       1.981805                    0.999667      29.122632      83.682866       0.623513       0.421701      -1.059516      -0.007834       0.006550       0.017559       0.020312       0.003783      -0.006154       0.004941       0.036855       0.049779      -0.027812       0.007384       0.020428             10.941203       7.341822      -2.592373      -1.845868      17.711364      -0.746106       7.770424           0.001747
          409              C       8.451543      18.978413      19.030338      -0.121428      42.558065 0.38415630E+03  0.87860873E+04                                10.793099                            6.582563       0.122337       2.019147                    0.999679      28.765165      82.470052       0.633148       0.422974      -1.056475       0.011890      -0.027324      -0.010026       0.031440      -0.022184       0.006848       0.011975       0.062275       0.070684      -0.052412       0.023364       0.029047             17.030049       7.346980      -1.889830      -1.154431      36.724422      -0.160594       7.018745           0.000697
          410              C       8.851930      20.043493      18.580075      -0.132996      43.229576 0.39171012E+03  0.90298893E+04                                10.949530                            6.694964      -0.112267       1.941293                    0.999390      29.367313      85.370315       0.619192       0.429104      -1.049497      -0.016015       0.041070       0.018500       0.047807      -0.023484       0.016014       0.033476       0.049321       0.030884      -0.059006       0.027277       0.031729             17.118251       7.701244      -1.880373      -1.439784      36.464472      -0.469745       7.189038           0.001660
          411              C       8.401695      21.419695      18.922583       0.058517      40.668998 0.39648744E+03  0.90666460E+04                                10.353073                            6.634786      -0.229531       1.934769                    0.999070      26.469539      73.910419       0.643329       0.416347      -1.069238      -0.012004      -0.049140       0.029932       0.058777      -0.006753      -0.003514       0.018846      -0.009037      -0.054275      -0.026879       0.001726       0.025152             15.114627       8.039925      -3.055409      -3.110547      28.080639       0.706382       9.223318           0.000439
          412              C       7.583234      21.671771      19.992438      -0.291265      39.792704 0.49035950E+03  0.11922740E+05                                10.188198                            7.447484      -0.097322       1.920917                    0.999495      31.975753      94.574302       0.593894       0.424166      -1.055557       0.008213      -0.024541      -0.020752       0.033172       0.007565      -0.004958      -0.008411      -0.014740      -0.031079      -0.013738      -0.005206       0.018944             12.675706       8.405564      -3.284572      -3.816720      19.981838       2.923113       9.639715           0.000019
          413              C       8.786003      22.455252      18.145206       0.209080      32.502315 0.34172656E+03  0.75470117E+04                                 8.919922                            6.226755       0.021124       2.022523                    0.999755      25.146591      69.534295       0.651829       0.425477      -1.060969       0.034525       0.010791      -0.051752       0.063140       0.001362      -0.020696       0.001585       0.029362       0.054376      -0.024038      -0.009457       0.033496             11.280337       7.088517      -1.125376      -3.527859      17.447960      -0.036775       9.304535           0.001644
          414              C       9.985556       0.411044      16.113251      -0.255546      23.511824 0.34008047E+03  0.74848763E+04                                 6.903738                            5.951157       0.525077       2.150060                    0.999727      28.415782      77.869502       0.712608       0.390528      -1.086370      -0.033317      -0.081785       0.070622       0.113076       0.033347      -0.025744      -0.049474      -0.042976       0.085578      -0.053961      -0.028793       0.082754              7.183701       7.130119       0.420559      -1.296660       6.392551      -0.955678       8.028432           0.000306
          415              C      13.629238      13.071646      20.414992       0.603380      24.118806 0.23535489E+03  0.47946177E+04                                 7.643841                            5.415109       0.126081       2.107211                    0.999405      21.754923      60.181082       0.643506       0.467221      -1.023570       0.020032      -0.047103      -0.045232       0.068307       0.030473      -0.021469      -0.078724      -0.069015      -0.009322      -0.064794      -0.042678       0.107473              9.878220      11.532084      -2.033979      -0.693155       8.605933       4.482256       9.496645          -0.003307
          416              C      13.224028      14.045888      21.474072      -0.022702      37.015696 0.43172472E+03  0.10044852E+05                                 9.585307                            6.862373       0.005729       2.007049                    0.999238      27.007896      75.088806       0.643571       0.409047      -1.078252      -0.010417       0.031430       0.035962       0.048883      -0.003664       0.005137      -0.018725       0.002479       0.009808      -0.018794      -0.002225       0.021019             12.541376      13.334246      -2.680444      -2.966139      11.472906       7.149033      12.816977          -0.001106
          417              C      14.159872      14.690840      22.274539      -0.092939      34.320920 0.43172274E+03  0.10174211E+05                                 9.323690                            7.033544      -0.051072       1.957699                    0.999658      29.476518      86.000476       0.604833       0.429709      -1.051502      -0.022072       0.001796       0.014819       0.026646      -0.003914       0.006929      -0.016084       0.033970      -0.025271      -0.026885       0.002414       0.024471             11.400522      12.413949      -1.576508      -2.783015       9.873929       5.774871      11.913689           0.002241
          418              C      13.740189      15.549263      23.282820      -0.158454      35.157283 0.42769676E+03  0.10012397E+05                                 9.328111                            6.873422       0.146794       2.011611                    0.999761      29.653481      85.020574       0.631630       0.414230      -1.065786       0.009634      -0.026482      -0.013698       0.031333       0.015606       0.021429       0.010399       0.021286       0.014717      -0.021402      -0.013768       0.035169             11.699773      13.402071      -2.785823      -4.497414       9.371485       5.679515      12.325764          -0.002637
          419              C      12.383054      15.762733      23.494482       0.118390      37.723561 0.40218593E+03  0.92150918E+04                                 9.918999                            6.711563      -0.115921       1.976557                    0.999247      25.999424      72.291056       0.636475       0.420002      -1.068610      -0.009630      -0.004474       0.010694       0.015070      -0.015372      -0.013405       0.035324       0.005925       0.041986      -0.036099      -0.010969       0.047068             14.121752      13.467499      -3.250537      -5.373242      11.150776       8.594703      17.746981          -0.001350
          420              C      11.445602      15.117781      22.694015      -0.150607      34.484182 0.44446727E+03  0.10539125E+05                                 9.304193                            7.096147       0.062420       1.994485                    0.999099      29.797445      86.883711       0.608001       0.424851      -1.055685       0.011141      -0.019618      -0.011564       0.025352      -0.009188      -0.011050      -0.001166       0.035680      -0.036579      -0.018072      -0.010781       0.028853             11.365795      10.953805      -1.258100      -1.941815       9.723293       6.280671      13.420287          -0.001947
          421              C      11.866892      14.259358      21.685734      -0.094164      34.648525 0.43474344E+03  0.10256673E+05                                 9.372052                            7.042840       0.024826       1.985421                    0.999649      29.263100      85.245458       0.606791       0.427852      -1.053318       0.014131       0.008903       0.018920       0.025237       0.016234       0.010617      -0.011689      -0.013521       0.006277      -0.026838       0.008765       0.018073             11.688932      13.198376      -2.473609      -2.625265       9.643386       5.746556      12.225036           0.002238
          422              C      12.050202      16.573466      24.729818      -0.112024      39.463300 0.38899856E+03  0.89160401E+04                                10.266938                            6.623169       0.163835       2.036240                    0.999660      28.574850      81.751945       0.631927       0.422878      -1.057566       0.011209      -0.025933      -0.010957       0.030302       0.015586       0.022198      -0.016464      -0.049208       0.007652      -0.044926       0.012303       0.032623             15.226578      14.062790      -5.201218      -8.676213      11.367271       9.226350      20.249673          -0.006741
          423              C      10.913360      16.880046      25.130052      -0.138840      41.021060 0.41114336E+03  0.96113192E+04                                10.657152                            6.904895      -0.116844       1.942341                    0.998580      29.747328      87.617074       0.602510       0.434863      -1.044044      -0.004833       0.015533       0.043751       0.046678       0.011236       0.021818      -0.005769      -0.056854       0.059296      -0.047939       0.020359       0.027579             15.876349      13.969350      -4.881696      -8.496356      11.469591       9.540373      22.190107          -0.002243
          424              C      10.566037      17.622650      26.373085       0.054732      38.270472 0.41999851E+03  0.97531415E+04                                10.026339                            6.876010      -0.150447       1.964275                    0.999192      26.772762      75.575392       0.624817       0.422140      -1.064509       0.044245      -0.019660      -0.012670       0.050046      -0.005882      -0.005450       0.014250      -0.013023       0.031202      -0.013975      -0.008646       0.022621             14.290149      11.641274      -1.962629      -4.143257      10.498098       8.757781      20.731076          -0.011067
          425              C       9.212117      17.758907      26.657867       0.226761      32.445414 0.40197704E+03  0.92547747E+04                                 9.029212                            6.842546      -0.028020       1.996440                    0.999794      26.139212      74.041686       0.609082       0.436783      -1.052974      -0.051163      -0.042324      -0.029358       0.072601       0.011267       0.021214       0.015071      -0.013376       0.035516      -0.025128      -0.009354       0.034482             11.203983      11.629973      -0.559027      -1.145310       7.818547       5.189696      14.163427           0.124171
          426              C       8.806906      18.440195      27.800842      -0.292526      38.756561 0.51882560E+03  0.12804923E+05                                10.077765                            7.681947      -0.166792       1.898122                    0.999149      32.477433      97.046796       0.581833       0.426533      -1.053198      -0.004547       0.006351       0.031490       0.032444      -0.003362      -0.012721      -0.014950       0.009329      -0.045848      -0.027750       0.009873       0.017876             13.033570       9.625750      -0.151004       0.140762       9.581260       7.562860      19.893699          -0.023487
          427              C       9.755615      18.989768      28.655186       0.093928      36.512109 0.40873851E+03  0.94480627E+04                                 9.823666                            6.839430      -0.232563       1.942322                    0.999143      26.483025      75.121003       0.617424       0.429166      -1.057806      -0.043455       0.014081       0.013474       0.047625      -0.001613      -0.000180       0.006345      -0.056589      -0.004271      -0.027629      -0.002693       0.030322             14.026877      10.816186      -1.223080      -3.706495       8.984109       7.639592      22.280338           0.112513
          428              C      11.109534      18.853510      28.370405       0.259827      31.745384 0.38225900E+03  0.87221701E+04                                 9.019484                            6.751760      -0.177922       1.961119                    0.999671      25.735511      73.430010       0.600249       0.447206      -1.043023       0.054294       0.017815       0.025521       0.062583       0.002577       0.011077      -0.026206      -0.065929       0.018703      -0.040142      -0.006824       0.046966             11.217049      10.431455      -0.119285      -1.771576       8.193341       5.642259      15.026350           0.015092
          429              C      11.514745      18.172222      27.227430      -0.205737      36.047239 0.46283145E+03  0.11121964E+05                                 9.681065                            7.294537      -0.088999       1.942907                    0.998572      30.732026      91.162082       0.591212       0.431126      -1.048442       0.017247      -0.014724      -0.009826       0.024714      -0.007054      -0.010045      -0.035958      -0.042756      -0.047803      -0.041157      -0.008069       0.049226             12.294036       9.537875      -0.145353      -1.410572       9.457298       7.170322      17.886935           0.095042
          430              C       6.636133      17.718030      25.995942      -0.246443      23.160677 0.36146708E+03  0.80609686E+04                                 6.855591                            6.185377       0.544756       2.158115                    0.999435      28.493594      78.064331       0.691979       0.396913      -1.084235       0.113575      -0.055767      -0.019331       0.127996      -0.069738      -0.010234       0.007542       0.143462      -0.162435      -0.073500      -0.054449       0.127949              7.070597       8.028058      -0.150960       1.506551       6.099534       0.142657       7.084198           0.001491
          431              C       9.398643      19.455314      30.029065      -0.128983      38.894962 0.41310082E+03  0.96966505E+04                                10.433815                            6.992819      -0.288827       1.891728                    0.997832      29.842725      88.916807       0.587842       0.443894      -1.035683       0.017342      -0.007135      -0.034173       0.038980       0.021131       0.016859      -0.006898      -0.096356       0.009607      -0.059349       0.008101       0.051248             15.546549      12.255706      -3.831461      -7.860190       9.625432       8.165196      24.758509          -0.010254
          432              C       8.273057      19.698307      30.456238      -0.110631      37.451728 0.39052312E+03  0.89813702E+04                                 9.989047                            6.664701       0.081494       2.007167                    0.999633      28.849074      83.330189       0.624402       0.426526      -1.052756      -0.019731       0.012097       0.020440       0.030878       0.004204       0.017095      -0.012358      -0.046990       0.004511      -0.034333       0.005665       0.028668             14.873371      12.121135      -3.983147      -7.512070       9.775523       8.300293      22.723454           0.044500
          433              C       8.104219      20.345531      31.818571       0.127621      36.258557 0.37841301E+03  0.85716553E+04                                 9.775999                            6.567582      -0.209855       1.953904                    0.999213      25.750425      72.073995       0.632603       0.427441      -1.059918       0.022814       0.000717      -0.012858       0.026198      -0.006321      -0.025718       0.014357       0.019549       0.062915      -0.025033      -0.016859       0.041892             14.480049      11.387069      -2.997632      -4.238269       8.994667       7.792486      23.058410          -0.001949
          434              C       6.804971      20.593065      32.041778      -0.171458      36.664636 0.43433690E+03  0.10221741E+05                                 9.642324                            6.947489       0.126849       1.999407                    0.999802      30.097250      86.927932       0.624522       0.416735      -1.062654      -0.012610       0.016684       0.032607       0.038737       0.000191       0.031401       0.010006       0.013176       0.044181      -0.028110      -0.012395       0.040505             12.630520      12.819222      -3.377955      -4.797082       7.659994       5.226113      17.412346           0.009030
          435              C       6.330617      21.047257      33.307902      -0.111199      36.083441 0.43326143E+03  0.10181835E+05                                 9.556563                            6.975133       0.009890       1.970305                    0.999670      29.426458      84.704507       0.618933       0.421101      -1.060750       0.019343       0.000985      -0.012151       0.022864      -0.007370      -0.004745      -0.003619       0.033984      -0.066174      -0.023607      -0.006242       0.029848             12.298586      12.198206      -2.446040      -3.148721       7.104195       4.751117      17.593358          -0.004030
          436              C       7.243950      21.206224      34.331961      -0.007350      37.947635 0.40246949E+03  0.92118169E+04                                 9.795331                            6.633200      -0.014249       2.006126                    0.999358      26.542941      73.465866       0.652754       0.409963      -1.076423       0.021879      -0.006812      -0.039023       0.045253       0.006906       0.008893      -0.012900      -0.032238      -0.031471      -0.023960      -0.002337       0.026297             13.862780      13.862381      -3.195608      -5.204012       7.561395       5.760050      20.164565           0.007785
          437              C       8.530334      20.951877      34.092976      -0.094333      34.542417 0.39809859E+03  0.91960012E+04                                 9.337963                            6.725870      -0.001004       1.978967                    0.999679      28.817573      83.313932       0.622243       0.426126      -1.053424      -0.010012       0.007619      -0.025417       0.028361       0.013944       0.021752      -0.006732      -0.031489      -0.012811      -0.035469       0.012171       0.023298             12.204418      12.682814      -2.629189      -3.484975       7.177473       4.808816      16.752968          -0.002377
          438              C       8.958057      20.497685      32.873033      -0.137861      34.514088 0.41255725E+03  0.96103606E+04                                 9.317749                            6.831736       0.101750       2.013887                    0.999272      29.208997      84.656667       0.619785       0.424238      -1.055144      -0.023680       0.015105       0.015307       0.031988      -0.002133      -0.017300       0.003017       0.033838      -0.067778      -0.028151      -0.005613       0.033764             12.012608      10.242987      -1.841676      -1.610973       7.329027       5.258663      18.465810           0.007703
          439              C       6.729396      21.653604      35.666586       0.593430      26.105452 0.24463466E+03  0.50265157E+04                                 8.083993                            5.517032       0.115702       2.099684                    0.999526      21.958071      60.783616       0.638900       0.466578      -1.025056      -0.020245       0.021921       0.063607       0.070259       0.041328      -0.001156      -0.036978      -0.124122      -0.144512      -0.063263      -0.043648       0.106911             11.088168      12.718635      -2.614454      -2.986951       6.317834       3.567265      14.228036           0.003433
          440              C      13.889731       9.120175      18.122500       0.565087      25.338688 0.26306744E+03  0.55309009E+04                                 8.047539                            5.788620      -0.109675       2.016244                    0.999479      22.945592      65.270413       0.609906       0.477655      -1.014163      -0.016910       0.059188       0.000563       0.061559       0.034375      -0.069116      -0.018736       0.057786       0.113315      -0.066720      -0.036466       0.103187             10.477538       9.467069      -3.172156       2.148352      15.465925       0.071171       6.499621          -0.004293
          441              C      14.430013       7.764412      18.289906      -0.008149      36.716333 0.43671279E+03  0.10230706E+05                                 9.673614                            6.997321      -0.033770       2.002290                    0.999243      27.081848      76.539688       0.621867       0.420435      -1.066628       0.016383      -0.043243       0.003811       0.046399       0.007285      -0.006841      -0.002030       0.031762       0.001620      -0.017758      -0.002071       0.019829             12.669299       8.815944      -4.318081       2.117042      20.813574       0.399637       8.378380           0.004277
          442              C      15.240434       7.457833      19.376694      -0.085097      33.375429 0.44281506E+03  0.10514931E+05                                 9.249284                            7.190487      -0.068489       1.961213                    0.999314      29.304369      86.167771       0.589110       0.437850      -1.045294       0.007557      -0.023168      -0.010411       0.026500       0.011488      -0.003167       0.011079       0.038827       0.017684      -0.029280       0.009668       0.019612             11.334792       7.848339      -2.520937       1.883993      17.762319       0.163666       8.393719           0.000682
          443              C      15.679413       6.154302      19.569114      -0.149841      33.645286 0.42162868E+03  0.98231156E+04                                 9.046967                            6.814999       0.233367       2.044142                    0.999777      29.214021      83.226542       0.636435       0.413079      -1.067833      -0.003549       0.033219      -0.004730       0.033741       0.005317       0.026818      -0.005486       0.018616       0.030031      -0.025168      -0.008964       0.034132             11.425674       6.716851      -1.796197       1.419680      19.897852       1.427235       7.662319           0.002002
          444              C      15.306362       5.155079      18.680134       0.122538      37.864469 0.40445283E+03  0.92834875E+04                                 9.991557                            6.750723      -0.130862       1.973243                    0.999321      26.001847      72.449214       0.631537       0.422536      -1.066611      -0.001349      -0.012703      -0.000963       0.012811      -0.017241       0.015791      -0.004654      -0.063714      -0.076606      -0.039133      -0.010825       0.049958             14.522897       7.229135      -3.062698       1.816819      28.184742      -0.357007       8.154815           0.001456
          445              C      14.495940       5.461659      17.591036      -0.160021      33.394608 0.43201434E+03  0.10138918E+05                                 9.014808                            6.933402       0.132869       2.008803                    0.999711      29.664391      85.159269       0.625442       0.417278      -1.063832      -0.006606       0.019224       0.003145       0.020569       0.009199       0.013649       0.020420      -0.048834       0.009760      -0.031445      -0.007739       0.039184             10.842115       7.152813      -3.035057       2.000431      17.731228      -0.753939       7.642304           0.000539
          446              C      14.056961       6.765190      17.397847      -0.096315      33.170821 0.41680344E+03  0.97083411E+04                                 9.022213                            6.846026       0.034703       1.982095                    0.999667      29.116403      83.655304       0.623613       0.421674      -1.059554       0.007728      -0.006571       0.017636       0.020345       0.003713       0.006131      -0.004923       0.037002       0.049734      -0.027854       0.007435       0.020419             10.938258       7.340033      -2.591229       1.845065      17.706196       0.746460       7.768543           0.001595
          447              C      15.668157       3.731187      19.030338      -0.121420      42.555323 0.38413575E+03  0.87854665E+04                                10.792538                            6.582307       0.122440       2.019186                    0.999679      28.764362      82.466022       0.633174       0.422963      -1.056486      -0.011890       0.027334      -0.010038       0.031453      -0.022191      -0.006857      -0.011974       0.062281       0.070651      -0.052414       0.023356       0.029058             17.029246       7.346669      -1.889584       1.154322      36.722649       0.160737       7.018419           0.001104
          448              C      15.267770       2.666107      18.580075      -0.132982      43.226056 0.39168235E+03  0.90290344E+04                                10.948798                            6.694624      -0.112147       1.941344                    0.999390      29.365981      85.363736       0.619226       0.429091      -1.049511       0.016012      -0.041075       0.018494       0.047808      -0.023484      -0.016029      -0.033475       0.049334       0.030857      -0.059012       0.027267       0.031745             17.117114       7.700805      -1.880068       1.439679      36.461914       0.469750       7.188622           0.001675
          449              C      15.718004       1.289905      18.922583       0.058559      40.666915 0.39646872E+03  0.90661051E+04                                10.352765                            6.634659      -0.229539       1.934777                    0.999070      26.468723      73.907532       0.643331       0.416351      -1.069237       0.012001       0.049137       0.029922       0.058769      -0.006750       0.003493      -0.018855      -0.008997      -0.054283      -0.026890       0.001751       0.025139             15.114289       8.039697      -3.055284       3.110390      28.080129      -0.706393       9.223040           0.001050
          450              C       0.456666       1.037829      19.992438      -0.291278      39.792148 0.49035230E+03  0.11922511E+05                                10.188075                            7.447403      -0.097251       1.920941                    0.999495      31.975558      94.573265       0.593901       0.424163      -1.055559      -0.008204       0.024535      -0.020760       0.033170       0.007569       0.004950       0.008405      -0.014725      -0.031100      -0.013737      -0.005203       0.018940             12.675715       8.405415      -3.284454       3.816556      19.982186      -2.922981       9.639543          -0.000153
          451              C      15.333697       0.254348      18.145206       0.209076      32.502070 0.34172275E+03  0.75469014E+04                                 8.919873                            6.226705       0.021228       2.022559                    0.999755      25.146407      69.533515       0.651834       0.425475      -1.060971      -0.034526      -0.010781      -0.051753       0.063140       0.001369       0.020694      -0.001581       0.029367       0.054363      -0.024039      -0.009453       0.033492             11.280397       7.088506      -1.125518       3.527824      17.448199       0.036527       9.304486           0.002179
          452              C      14.134144      22.298556      16.113251      -0.255540      23.511606 0.34007666E+03  0.74847893E+04                                 6.903722                            5.951135       0.525057       2.150058                    0.999727      28.415759      77.870025       0.712606       0.390530      -1.086366       0.033312       0.081793       0.070626       0.113084       0.033349       0.025742       0.049473      -0.042970       0.085579      -0.053961      -0.028790       0.082752              7.183667       7.130182       0.420452       1.296529       6.392480       0.955517       8.028339           0.000244
          453              C      13.629238      20.992754      37.311008       0.603751      24.113299 0.23528320E+03  0.47928984E+04                                 7.642908                            5.414356       0.125070       2.106865                    0.999404      21.754860      60.183628       0.643524       0.467233      -1.023541       0.020096       0.047143       0.045332       0.068420      -0.030274       0.021536      -0.078708      -0.069359      -0.008920      -0.064631      -0.042862       0.107493              9.877087      11.530117       2.034158       0.693341       8.605425       4.481855       9.495720          -0.002823
          454              C      13.224028      20.018512      36.251928      -0.022380      37.017518 0.43169817E+03  0.10044260E+05                                 9.586392                            6.862636       0.004410       2.006656                    0.999236      27.006575      75.089630       0.643480       0.409103      -1.078195      -0.010494      -0.031513      -0.035910       0.048915       0.003659      -0.005231      -0.019031       0.002229       0.010000      -0.019020      -0.002372       0.021392             12.543496      13.335706       2.680872       2.966419      11.475277       7.151034      12.819506          -0.002341
          455              C      14.159872      19.373560      35.451461      -0.093110      34.329947 0.43182321E+03  0.10177264E+05                                 9.325290                            7.034339      -0.051399       1.957517                    0.999658      29.482267      86.022692       0.604796       0.429707      -1.051494      -0.022057      -0.001778      -0.014832       0.026640       0.003914      -0.006972      -0.016141       0.033870      -0.025091      -0.026906       0.002464       0.024442             11.402846      12.416185       1.576939       2.783670       9.876125       5.776473      11.916226           0.002113
          456              C      13.740189      18.515137      34.443180      -0.158482      35.161467 0.42773898E+03  0.10013631E+05                                 9.328800                            6.873726       0.146642       2.011525                    0.999761      29.655463      85.027238       0.631621       0.414226      -1.065788       0.009599       0.026495       0.013685       0.031327      -0.015608      -0.021476       0.010366       0.021260       0.014683      -0.021399      -0.013791       0.035191             11.700931      13.402692       2.786321       4.498047       9.372713       5.680554      12.327390          -0.002735
          457              C      12.383054      18.301667      34.231518       0.118402      37.725272 0.40219242E+03  0.92152870E+04                                 9.919346                            6.711627      -0.116041       1.976512                    0.999247      25.999715      72.292289       0.636470       0.420004      -1.068608      -0.009621       0.004495      -0.010635       0.015029       0.015384       0.013404       0.035304       0.005915       0.042066      -0.036083      -0.010982       0.047065             14.122703      13.467696       3.250908       5.373682      11.151852       8.595772      17.748560          -0.001782
          458              C      11.445602      18.946619      35.031985      -0.150619      34.485616 0.44447102E+03  0.10539227E+05                                 9.304377                            7.096074       0.062750       1.994574                    0.999101      29.797848      86.884673       0.608018       0.424839      -1.055693       0.011145       0.019527       0.011585       0.025293       0.009168       0.011041      -0.001244       0.035769      -0.036418      -0.018124      -0.010724       0.028849             11.366391      10.953805       1.258359       1.942089       9.724082       6.281465      13.421287          -0.001891
          459              C      11.866892      19.805042      36.040266      -0.094194      34.655803 0.43481944E+03  0.10259069E+05                                 9.373593                            7.043574       0.023697       1.985000                    0.999649      29.267590      85.265236       0.606734       0.427867      -1.053293       0.014178      -0.009020      -0.018756       0.025182      -0.016138      -0.010581      -0.011793      -0.013472       0.006500      -0.026801       0.008749       0.018052             11.691327      13.200530       2.474181       2.625715       9.645588       5.748364      12.227862           0.002119
          460              C      12.050202      17.490934      32.996182      -0.112006      39.463789 0.38899483E+03  0.89159302E+04                                10.267058                            6.623138       0.163852       2.036247                    0.999660      28.574639      81.751141       0.631929       0.422878      -1.057566       0.011190       0.025896       0.010926       0.030252      -0.015584      -0.022201      -0.016487      -0.049239       0.007637      -0.044943       0.012289       0.032654             15.227134      14.062863       5.201460       8.676469      11.367892       9.227011      20.250646          -0.006739
          461              C      10.913360      17.184354      32.595948      -0.138757      41.018954 0.41111407E+03  0.96104703E+04                                10.656888                            6.904698      -0.116843       1.942355                    0.998581      29.746104      87.612927       0.602512       0.434869      -1.044040      -0.004806      -0.015534      -0.043729       0.046654      -0.011254      -0.021822      -0.005813      -0.056890       0.059242      -0.047961       0.020375       0.027587             15.876165      13.968954       4.881671       8.496150      11.469621       9.540445      22.189919          -0.002619
          462              C      10.566037      16.441750      31.352915       0.054697      38.271372 0.42000873E+03  0.97534312E+04                                10.026452                            6.876056      -0.150345       1.964300                    0.999193      26.773164      75.576549       0.624820       0.422135      -1.064513       0.044247       0.019641       0.012646       0.050035       0.005886       0.005467       0.014260      -0.013008       0.031209      -0.013973      -0.008663       0.022636             14.290451      11.641433       1.962713       4.143317      10.498375       8.758065      20.731545          -0.011026
          463              C       9.212117      16.305493      31.068133       0.226782      32.445427 0.40197620E+03  0.92547638E+04                                 9.029252                            6.842564      -0.028046       1.996430                    0.999794      26.139257      74.042194       0.609077       0.436786      -1.052971      -0.051160       0.042325       0.029357       0.072599      -0.011276      -0.021229       0.015067      -0.013363       0.035483      -0.025136      -0.009353       0.034489             11.204035      11.630026       0.559089       1.145305       7.818595       5.189730      14.163483           0.123891
          464              C       8.806906      15.624205      29.925158      -0.292549      38.756758 0.51883034E+03  0.12805071E+05                                10.077812                            7.681993      -0.166781       1.898129                    0.999149      32.477450      97.047017       0.581829       0.426534      -1.053197      -0.004546      -0.006360      -0.031503       0.032458       0.003359       0.012724      -0.014942       0.009334      -0.045861      -0.027747       0.009866       0.017881             13.033603       9.625766       0.151106      -0.140653       9.581291       7.562882      19.893752          -0.023483
          465              C       9.755615      15.074632      29.070814       0.094013      36.510310 0.40871618E+03  0.94474365E+04                                 9.823466                            6.839330      -0.232588       1.942325                    0.999144      26.482123      75.118497       0.617415       0.429177      -1.057797      -0.043449      -0.014086      -0.013458       0.047617       0.001608       0.000164       0.006315      -0.056634      -0.004324      -0.027642      -0.002697       0.030339             14.026495      10.816073       1.223138       3.706519       8.983862       7.639304      22.279550           0.112273
          466              C      11.109534      15.210890      29.355595       0.259798      31.745578 0.38226068E+03  0.87222166E+04                                 9.019508                            6.751760      -0.177876       1.961135                    0.999671      25.735610      73.430285       0.600251       0.447204      -1.043025       0.054291      -0.017824      -0.025528       0.062585      -0.002566      -0.011071      -0.026192      -0.065921       0.018692      -0.040130      -0.006822       0.046952             11.217108      10.431521       0.119318       1.771577       8.193373       5.642310      15.026429           0.015117
          467              C      11.514745      15.892178      30.498570      -0.205776      36.048915 0.46285545E+03  0.11122696E+05                                 9.681360                            7.294721      -0.088938       1.942912                    0.998573      30.733026      91.165963       0.591205       0.431125      -1.048441       0.017241       0.014730       0.009830       0.024715       0.007046       0.010037      -0.035942      -0.042700      -0.047786      -0.041136      -0.008054       0.049190             12.294500       9.538155       0.145376       1.410604       9.457668       7.170673      17.887675           0.094994
          468              C       6.636133      16.346370      31.730058      -0.246452      23.161601 0.36148528E+03  0.80614829E+04                                 6.855798                            6.185563       0.544616       2.158056                    0.999435      28.494375      78.067211       0.691963       0.396917      -1.084231       0.113581       0.055755       0.019310       0.127993       0.069728       0.010237       0.007546       0.143441      -0.162480      -0.073480      -0.054463       0.127943              7.070808       8.028416       0.151079      -1.506599       6.099727       0.142637       7.084281           0.001543
          469              C       9.398643      14.609086      27.696935      -0.129048      38.895295 0.41310736E+03  0.96968190E+04                                10.433818                            6.992835      -0.288713       1.891768                    0.997831      29.842751      88.916254       0.587848       0.443890      -1.035688       0.017345       0.007120       0.034154       0.038962      -0.021138      -0.016846      -0.006887      -0.096352       0.009627      -0.059345       0.008100       0.051244             15.546458      12.256028       3.831617       7.860408       9.625354       8.165034      24.757991          -0.010072
          470              C       8.273057      14.366093      27.269762      -0.110524      37.449192 0.39049433E+03  0.89805692E+04                                 9.988715                            6.664520       0.081458       2.007167                    0.999633      28.847960      83.327131       0.624400       0.426535      -1.052748      -0.019720      -0.012124      -0.020433       0.030877      -0.004209      -0.017103      -0.012393      -0.047032       0.004413      -0.034357       0.005637       0.028719             14.872709      12.121085       3.983139       7.511946       9.775061       8.299760      22.721982           0.044580
          471              C       8.104219      13.718869      25.907429       0.127539      36.259337 0.37843184E+03  0.85721711E+04                                 9.776039                            6.567687      -0.209705       1.953940                    0.999213      25.751135      72.075876       0.632608       0.427433      -1.059924       0.022815      -0.000728       0.012862       0.026201       0.006322       0.025724       0.014392       0.019557       0.062968      -0.025066      -0.016855       0.041921             14.479849      11.387556       2.997807       4.238441       8.994531       7.792170      23.057459          -0.001874
          472              C       6.804971      13.471335      25.684222      -0.171498      36.666025 0.43435372E+03  0.10222304E+05                                 9.642684                            6.947640       0.126870       1.999398                    0.999802      30.098447      86.933993       0.624509       0.416737      -1.062645      -0.012627      -0.016640      -0.032649       0.038759      -0.000220      -0.031367       0.009989       0.013312       0.044285      -0.028036      -0.012476       0.040512             12.631081      12.819945       3.378165       4.797421       7.660180       5.226324      17.413119           0.010096
          473              C       6.330617      13.017143      24.418098      -0.111114      36.079662 0.43320819E+03  0.10180366E+05                                 9.556425                            6.975000       0.010380       1.970537                    0.999671      29.423284      84.697048       0.618894       0.421137      -1.060718       0.019313      -0.000884       0.012129       0.022823       0.007325       0.004792      -0.003625       0.033963      -0.066205      -0.023627      -0.006207       0.029834             12.298504      12.198234       2.446064       3.149214       7.104015       4.751060      17.593263          -0.002106
          474              C       7.243950      12.858176      23.394039      -0.007182      37.940840 0.40240891E+03  0.92101265E+04                                 9.794519                            6.632939      -0.013726       2.006347                    0.999359      26.540189      73.458155       0.652728       0.409992      -1.076399       0.021850       0.006650       0.038968       0.045167      -0.006964      -0.008838      -0.012794      -0.032146      -0.031460      -0.023872      -0.002337       0.026209             13.861106      13.861373       3.195144       5.203285       7.560621       5.759091      20.161323           0.010031
          475              C       8.530334      13.112523      23.633024      -0.094245      34.533566 0.39800276E+03  0.91931202E+04                                 9.336271                            6.725006      -0.000253       1.979291                    0.999679      28.812040      83.291540       0.622298       0.426119      -1.053441      -0.009949      -0.007848       0.025494       0.028469      -0.013996      -0.021757      -0.006734      -0.031608      -0.012911      -0.035526       0.012134       0.023392             12.201717      12.680635       2.628665       3.484072       7.176154       4.807486      16.748362          -0.000709
          476              C       8.958057      13.566715      24.852967      -0.137818      34.509651 0.41251248E+03  0.96089749E+04                                 9.316727                            6.831237       0.102054       2.013991                    0.999273      29.207026      84.647080       0.619831       0.424222      -1.055163      -0.023657      -0.015243      -0.015295       0.032030       0.002137       0.017264       0.003102       0.033750      -0.067930      -0.028195      -0.005533       0.033728             12.010806      10.242116       1.841463       1.610489       7.328035       5.257503      18.462266           0.007856
          477              C       6.729396      12.410796      22.059414       0.593144      26.110784 0.24469206E+03  0.50280294E+04                                 8.085572                            5.518047       0.116212       2.099904                    0.999528      21.958992      60.789746       0.638772       0.466640      -1.025014      -0.020208      -0.021969      -0.063463       0.070132      -0.041334       0.001114      -0.036869      -0.123978      -0.144425      -0.063218      -0.043574       0.106792             11.090462      12.722349       2.614518       2.987360       6.318838       3.568033      14.230200          -0.002791
          478              C      13.889731       2.234625       1.119500       0.565505      25.326717 0.26290995E+03  0.55268796E+04                                 8.045136                            5.786835      -0.108019       2.016806                    0.999482      22.943786      65.265621       0.609996       0.477646      -1.014146      -0.016752      -0.059342      -0.000316       0.061662      -0.034297       0.069356      -0.018878       0.057667       0.113336      -0.066645      -0.036774       0.103419             10.474484       9.463913       3.171050      -2.148020      15.461661       0.070892       6.497877           0.003413
          479              C      14.430013       3.590388       0.952094      -0.007758      36.716199 0.43666002E+03  0.10229357E+05                                 9.674401                            6.997384      -0.034502       2.002060                    0.999244      27.080218      76.539439       0.621787       0.420494      -1.066570       0.016532       0.043179      -0.003706       0.046384      -0.007413       0.006991      -0.002073       0.032084       0.001739      -0.017978      -0.002116       0.020093             12.671239       8.817137       4.319414      -2.118037      20.817326       0.398988       8.379253          -0.003018
          480              C      15.240434       3.896967      38.349306      -0.085235      33.380904 0.44288157E+03  0.10516919E+05                                 9.250219                            7.190960      -0.068725       1.961092                    0.999316      29.307219      86.178216       0.589098       0.437842      -1.045297       0.007767       0.023089       0.010546       0.026545      -0.011557       0.003170       0.010968       0.038866       0.017633      -0.029258       0.009585       0.019673             11.336220       7.849016       2.521190      -1.884656      17.764956       0.163463       8.394688          -0.000512
          481              C      15.679413       5.200498      38.156886      -0.149950      33.652497 0.42172545E+03  0.98259798E+04                                 9.048176                            6.815719       0.233075       2.043966                    0.999777      29.218590      83.243412       0.636407       0.413071      -1.067833      -0.003452      -0.033242       0.004806       0.033764      -0.005395      -0.026872      -0.005468       0.018594       0.030117      -0.025248      -0.008941       0.034189             11.427426       6.717678       1.796466      -1.420086      19.901290       1.427115       7.663309          -0.001331
          482              C      15.306362       6.199721       0.561866       0.122468      37.872404 0.40452036E+03  0.92855018E+04                                 9.993088                            6.751330      -0.131224       1.973086                    0.999321      26.004708      72.460951       0.631497       0.422542      -1.066599      -0.001327       0.012642       0.001011       0.012751       0.017233      -0.015793      -0.004673      -0.063803      -0.076679      -0.039158      -0.010849       0.050007             14.525946       7.230400       3.063905      -1.817331      28.191412      -0.357848       8.156025          -0.001372
          483              C      14.495940       5.893141       1.650964      -0.160170      33.405468 0.43214486E+03  0.10142893E+05                                 9.017031                            6.934538       0.132678       2.008667                    0.999712      29.670219      85.183839       0.625369       0.417289      -1.063810      -0.006548      -0.019225      -0.003123       0.020548      -0.009216      -0.013712       0.020429      -0.048832       0.009913      -0.031502      -0.007708       0.039210             10.845589       7.154717       3.036984      -2.001131      17.738135      -0.755012       7.643915           0.000462
          484              C      14.056961       4.589610       1.844153      -0.096439      33.185499 0.41697546E+03  0.97137102E+04                                 9.025630                            6.847882       0.033251       1.981558                    0.999666      29.125050      83.696165       0.623445       0.421729      -1.059480       0.007819       0.006523      -0.017525       0.020269      -0.003831      -0.006057      -0.004933       0.036848       0.049812      -0.027820       0.007473       0.020347             10.943218       7.343169       2.593640      -1.846356      17.715092       0.745759       7.771394          -0.001391
          485              C      15.668157       7.623613       0.211662      -0.121390      42.561291 0.38416871E+03  0.87864989E+04                                10.793854                            6.582759       0.122164       2.019081                    0.999679      28.766015      82.474830       0.633121       0.422985      -1.056461      -0.011861      -0.027288       0.010058       0.031409       0.022173       0.006874      -0.011971       0.062342       0.070717      -0.052438       0.023347       0.029091             17.032094       7.347589       1.890432      -1.154514      36.729464       0.160112       7.019231           0.000163
          486              C      15.267770       8.688693       0.661925      -0.133008      43.231835 0.39171897E+03  0.90301709E+04                                10.950066                            6.695109      -0.112396       1.941254                    0.999390      29.367643      85.372469       0.619174       0.429113      -1.049488       0.016037       0.041042      -0.018476       0.047780       0.023480       0.016026      -0.033490       0.049332       0.030890      -0.059022       0.027274       0.031748             17.119777       7.701655       1.880662      -1.439817      36.468313       0.469453       7.189365          -0.001205
          487              C      15.718004      10.064895       0.319417       0.058482      40.670084 0.39649144E+03  0.90667657E+04                                10.353298                            6.634816      -0.229509       1.934772                    0.999070      26.469716      73.911173       0.643328       0.416347      -1.069238       0.012019      -0.049125      -0.029929       0.058766       0.006740      -0.003509      -0.018846      -0.009037      -0.054284      -0.026881       0.001737       0.025144             15.115418       8.040133       3.055631      -3.110576      28.082659      -0.706652       9.223462           0.000621
          488              C       0.456666      10.316971      37.733562      -0.291276      39.794701 0.49038203E+03  0.11923461E+05                                10.188631                            7.447706      -0.097416       1.920879                    0.999495      31.976667      94.578648       0.593877       0.424172      -1.055550      -0.008203      -0.024546       0.020767       0.033182      -0.007572      -0.004974       0.008401      -0.014749      -0.031083      -0.013741      -0.005209       0.018950             12.676512       8.405954       3.284955      -3.816907      19.983452      -2.923599       9.640129           0.000132
          489              C      15.333697      11.100452       1.096794       0.209113      32.501592 0.34171482E+03  0.75467119E+04                                 8.919966                            6.226756       0.020972       2.022488                    0.999755      25.145958      69.533094       0.651810       0.425492      -1.060956      -0.034510       0.010796       0.051739       0.063122      -0.001366      -0.020675      -0.001601       0.029401       0.054367      -0.024059      -0.009423       0.033482             11.280514       7.088523       1.125337      -3.527818      17.448536       0.036766       9.304483          -0.000635
          490              C      14.134144      11.765844       3.128749      -0.255555      23.512057 0.34008365E+03  0.74849994E+04                                 6.903834                            5.951198       0.525065       2.150052                    0.999727      28.416317      77.872451       0.712600       0.390530      -1.086363       0.033312      -0.081806      -0.070624       0.113091      -0.033350      -0.025729       0.049461      -0.042960       0.085548      -0.053955      -0.028777       0.082731              7.183794       7.130334      -0.420506      -1.296562       6.392624       0.955609       8.028425           0.000228
          491              C      10.490462       1.716846      37.311008       0.603268      24.116927 0.23534793E+03  0.47943805E+04                                 7.642934                            5.414690       0.126866       2.107470                    0.999406      21.754908      60.177986       0.643600       0.467163      -1.023615      -0.020099      -0.047081       0.045391       0.068418      -0.030534      -0.021703       0.078693      -0.069147      -0.009141      -0.064692      -0.042883       0.107575              9.876588      11.530205       2.033596      -0.692850       8.604527      -4.481168       9.495032           0.003692
          492              C      10.895672       2.691088      36.251928      -0.022137      37.003299 0.43156314E+03  0.10040249E+05                                 9.583950                            6.861659       0.005023       2.006914                    0.999237      27.001186      75.069337       0.643518       0.409115      -1.078197       0.010427       0.031515      -0.036007       0.048973       0.003610       0.005188       0.019192       0.002097       0.009815      -0.019151      -0.002355       0.021506             12.539058      13.332950       2.679907      -2.965375      11.470514      -7.146875      12.813711          -0.014937
          493              C       9.959828       3.336040      35.451461      -0.092785      34.314148 0.43162193E+03  0.10171207E+05                                 9.322382                            7.032697      -0.051269       1.957674                    0.999658      29.473141      85.987002       0.604875       0.429706      -1.051507       0.022063       0.001715      -0.014799       0.026622       0.003761       0.006960       0.016266       0.033764      -0.024832      -0.026994       0.002679       0.024316             11.398523      12.412286       1.576115      -2.782332       9.872146      -5.773377      11.911137          -0.002222
          494              C      10.379511       4.194463      34.443180      -0.158445      35.148205 0.42758551E+03  0.10008903E+05                                 9.326019                            6.872228       0.147532       2.011900                    0.999761      29.648218      84.995090       0.631741       0.414194      -1.065834      -0.009608      -0.026452       0.013603       0.031258      -0.015567       0.021425      -0.010307       0.021106       0.014422      -0.021288      -0.013777       0.035065             11.696671      13.398448       2.785111      -4.496084       9.369222      -5.677691      12.322345          -0.003359
          495              C      11.736646       4.407933      34.231518       0.118720      37.710108 0.40205119E+03  0.92111493E+04                                 9.916674                            6.710498      -0.115802       1.976649                    0.999246      25.993873      72.270126       0.636523       0.420010      -1.068615       0.009577      -0.004466      -0.010593       0.014962       0.015311      -0.013350      -0.035083       0.005751       0.041970      -0.035821      -0.011006       0.046827             14.117361      13.463568       3.248995      -5.370720      11.147546      -8.591474      17.740970          -0.007665
          496              C      12.674098       3.762981      35.031985      -0.150367      34.470602 0.44427362E+03  0.10533250E+05                                 9.301655                            7.094535       0.062931       1.994759                    0.999100      29.788973      86.850064       0.608087       0.424843      -1.055703      -0.011104      -0.019472       0.011644       0.025259       0.009089      -0.011019       0.001354       0.035577      -0.036184      -0.018133      -0.010550       0.028683             11.362191      10.950746       1.257430      -1.940747       9.720324      -6.278170      13.415504          -0.005813
          497              C      12.252808       2.904558      36.040266      -0.094064      34.639291 0.43461096E+03  0.10252739E+05                                 9.370519                            7.041855       0.024914       1.985553                    0.999648      29.257501      85.225032       0.606823       0.427863      -1.053314      -0.014127       0.009072      -0.018719       0.025145      -0.016173       0.010523       0.011891      -0.013595       0.006329      -0.026841       0.008636       0.018206             11.686640      13.196684       2.472805      -2.624123       9.641313      -5.744785      12.221924          -0.001564
          498              C      12.069498       5.218666      32.996182      -0.112110      39.455009 0.38894074E+03  0.89142253E+04                                10.265131                            6.622467       0.164362       2.036461                    0.999659      28.571440      81.735205       0.632002       0.422851      -1.057602      -0.011172      -0.025809       0.010861       0.030147      -0.015553       0.022146       0.016462      -0.049310       0.007665      -0.044898       0.012238       0.032660             15.222856      14.059643       5.199582      -8.673449      11.364687      -9.223601      20.244238          -0.008211
          499              C      13.206340       5.525246      32.595948      -0.138356      41.001419 0.41094487E+03  0.96054627E+04                                10.653902                            6.903322      -0.116663       1.942486                    0.998583      29.738728      87.584504       0.602570       0.434875      -1.044043       0.004721       0.015568      -0.043714       0.046643      -0.011302       0.021890       0.005969      -0.057012       0.059039      -0.048063       0.020422       0.027641             15.870163      13.964108       4.879042      -8.491647      11.465407      -9.536136      22.180974          -0.007722
          500              C      13.553663       6.267850      31.352915       0.054493      38.272081 0.42004461E+03  0.97543804E+04                                10.026073                            6.876065      -0.149985       1.964389                    0.999193      26.774585      75.578673       0.624865       0.422100      -1.064545      -0.044284      -0.019597       0.012611       0.050041       0.005941      -0.005543      -0.014320      -0.012846       0.031196      -0.013949      -0.008758       0.022707             14.289023      11.640403       1.961951      -4.142005      10.497478      -8.756906      20.729188          -0.011668
          501              C      14.907583       6.404107      31.068133       0.227072      32.440461 0.40191590E+03  0.92530519E+04                                 9.028526                            6.842217      -0.028138       1.996419                    0.999794      26.136796      74.034539       0.609069       0.436807      -1.052955       0.051125      -0.042249       0.029312       0.072512      -0.011290       0.021271      -0.014957      -0.013523       0.035407      -0.025241      -0.009197       0.034438             11.202695      11.628761       0.558614      -1.144548       7.817803      -5.188903      14.161520           0.122824
          502              C      15.312794       7.085395      29.925158      -0.292743      38.757982 0.51886573E+03  0.12806110E+05                                10.077861                            7.682164      -0.166868       1.898101                    0.999148      32.478512      97.049496       0.581836       0.426524      -1.053207       0.004519       0.006408      -0.031445       0.032408       0.003370      -0.012728       0.014916       0.009341      -0.045883      -0.027738       0.009860       0.017878             13.033284       9.625764       0.150841       0.141106       9.581153      -7.562522      19.892933          -0.023370
          503              C      14.364085       7.634968      29.070814       0.094430      36.501847 0.40861162E+03  0.94444763E+04                                 9.822386                            6.838769      -0.232789       1.942308                    0.999144      26.478043      75.106344       0.617394       0.429216      -1.057766       0.043434       0.014170      -0.013415       0.047616       0.001641      -0.000128      -0.006199      -0.056968      -0.004449      -0.027790      -0.002686       0.030476             14.024284      10.814697       1.222636      -3.705345       8.982581      -7.637811      22.275574           0.110481
          504              C      13.010166       7.498710      29.355595       0.259592      31.748381 0.38230469E+03  0.87233969E+04                                 9.019579                            6.751855      -0.177594       1.961192                    0.999671      25.737469      73.434269       0.600291       0.447165      -1.043056      -0.054327       0.017883      -0.025542       0.062638      -0.002576       0.011056       0.026179      -0.065674       0.018617      -0.040008      -0.006845       0.046853             11.216961      10.431489       0.119067      -1.771136       8.193343      -5.642154      15.026050           0.015143
          505              C      12.604955       6.817422      30.498570      -0.206153      36.059087 0.46302554E+03  0.11127708E+05                                 9.682625                            7.295742      -0.088418       1.942972                    0.998575      30.739645      91.186790       0.591208       0.431087      -1.048473      -0.017281      -0.014713       0.009889       0.024757       0.007030      -0.009991       0.035745      -0.042457      -0.047845      -0.040974      -0.007960       0.048934             12.295829       9.539043       0.145067      -1.410242       9.458825      -7.171449      17.889618           0.094022
          506              C       1.403767       6.363230      31.730058      -0.246404      23.158671 0.36142973E+03  0.80598415E+04                                 6.855028                            6.184970       0.544919       2.158190                    0.999436      28.491475      78.054382       0.692024       0.396901      -1.084254      -0.113577      -0.055745       0.019341       0.127989       0.069768      -0.010267      -0.007559       0.143551      -0.162509      -0.073542      -0.054477       0.128019              7.069973       8.027316       0.150962       1.506357       6.099027      -0.142707       7.083576           0.001580
          507              C      14.721057       8.100514      27.696935      -0.129162      38.895429 0.41312113E+03  0.96971768E+04                                10.433691                            6.992880      -0.288655       1.891789                    0.997830      29.842928      88.915560       0.587858       0.443880      -1.035698      -0.017361      -0.007052       0.034161       0.038963      -0.021111       0.016826       0.006902      -0.096379       0.009659      -0.059341       0.008097       0.051244             15.545713      12.255425       3.831237      -7.859565       9.625031      -8.164547      24.756681          -0.010062
          508              C      15.846643       8.343507      27.269762      -0.110422      37.443395 0.39043926E+03  0.89789333E+04                                 9.987541                            6.663982       0.081717       2.007270                    0.999634      28.845565      83.316904       0.624438       0.426526      -1.052759       0.019714       0.012188      -0.020424       0.030892      -0.004211       0.017112       0.012430      -0.047080       0.004345      -0.034384       0.005612       0.028772             14.870086      12.119251       3.982112      -7.509908       9.773478      -8.297953      22.717530           0.043487
          509              C      16.015481       8.990731      25.907429       0.127500      36.257553 0.37842100E+03  0.85718225E+04                                 9.775543                            6.567506      -0.209488       1.954016                    0.999213      25.750616      72.072853       0.632632       0.427422      -1.059937      -0.022817       0.000754       0.012889       0.026217       0.006342      -0.025720      -0.014388       0.019586       0.063029      -0.025074      -0.016859       0.041934             14.478497      11.386748       2.997247      -4.237297       8.993737      -7.791139      23.055006          -0.001883
          510              C       1.234929       9.238265      25.684222      -0.171460      36.661640 0.43431218E+03  0.10221003E+05                                 9.641744                            6.947257       0.127107       1.999496                    0.999802      30.096306      86.924231       0.624538       0.416731      -1.062657       0.012626       0.016716      -0.032616       0.038765      -0.000178       0.031378      -0.009973       0.013266       0.044282      -0.028067      -0.012436       0.040503             12.629225      12.818661       3.377554      -4.796209       7.659211      -5.225138      17.409802           0.009911
          511              C       1.709283       9.692457      24.418098      -0.111028      36.074896 0.43316320E+03  0.10178924E+05                                 9.555201                            6.974445       0.009929       1.970383                    0.999670      29.421839      84.688011       0.618952       0.421113      -1.060745      -0.019351       0.001021       0.012166       0.022881       0.007414      -0.004715       0.003620       0.033881      -0.066327      -0.023645      -0.006193       0.029838             12.296314      12.196551       2.445601      -3.148154       7.103018      -4.749860      17.589374          -0.001932
          512              C       0.795950       9.851424      23.394039      -0.007381      37.941721 0.40244162E+03  0.92109051E+04                                 9.793901                            6.632744      -0.013595       2.006331                    0.999359      26.541799      73.458630       0.652818       0.409935      -1.076455      -0.021799      -0.006657       0.039023       0.045192      -0.006814       0.008850       0.012782      -0.032117      -0.031267      -0.023800      -0.002336       0.026136             13.859703      13.861023       3.195098      -5.203033       7.559903      -5.757954      20.158184           0.009828
          513              C      15.589366       9.597077      23.633024      -0.094384      34.536617 0.39804555E+03  0.91943175E+04                                 9.336518                            6.725191      -0.000125       1.979284                    0.999679      28.814402      83.298179       0.622317       0.426096      -1.053459       0.009923       0.007709       0.025503       0.028431      -0.013916       0.021794       0.006772      -0.031440      -0.012675      -0.035494       0.012259       0.023235             12.201881      12.681683       2.628648      -3.483886       7.176027      -4.807018      16.747933          -0.000699
          514              C      15.161643       9.142885      24.852967      -0.137745      34.508887 0.41250136E+03  0.96086983E+04                                 9.316809                            6.831325       0.101722       2.013910                    0.999272      29.206315      84.646293       0.619799       0.424244      -1.055143       0.023655       0.015240      -0.015324       0.032042       0.002133      -0.017273      -0.003047       0.033786      -0.067843      -0.028162      -0.005573       0.033735             12.010764      10.242402       1.841254      -1.609979       7.327913      -5.257227      18.461976           0.007613
          515              C       1.310504      10.298804      22.059414       0.593304      26.102457 0.24462323E+03  0.50261467E+04                                 8.083423                            5.516998       0.115822       2.099817                    0.999526      21.954569      60.770132       0.638895       0.466594      -1.025063       0.020131       0.022076      -0.063545       0.070218      -0.041121      -0.001095       0.036897      -0.124192      -0.144210      -0.063159      -0.043591       0.106750             11.086880      12.717604       2.614331      -2.986652       6.317198      -3.566514      14.225839          -0.002950
          516              C      10.229969      20.474975       1.119500       0.565297      25.331556 0.26297737E+03  0.55285724E+04                                 8.046123                            5.787628      -0.108710       2.016599                    0.999481      22.943415      65.263144       0.609954       0.477655      -1.014156       0.016818       0.059268      -0.000394       0.061610      -0.034370      -0.069240       0.018812       0.057711       0.113413      -0.066722      -0.036603       0.103325             10.475731       9.464918       3.171555       2.148036      15.463761      -0.070917       6.498513           0.004456
          517              C       9.689687      19.119212       0.952094      -0.008099      36.718313 0.43671925E+03  0.10230933E+05                                 9.674063                            6.997401      -0.033911       2.002219                    0.999244      27.082321      76.542226       0.621857       0.420439      -1.066621      -0.016435      -0.043232      -0.003770       0.046404      -0.007325      -0.006872       0.002077       0.031790       0.001740      -0.017810      -0.002059       0.019869             12.670383       8.816348       4.318621       2.117550      20.815880      -0.399401       8.378922          -0.002854
          518              C       8.879266      18.812633      38.349306      -0.085175      33.380346 0.44288005E+03  0.10516908E+05                                 9.250221                            7.191028      -0.068890       1.961040                    0.999315      29.307413      86.179782       0.589084       0.437852      -1.045288      -0.007587      -0.023170       0.010427       0.026516      -0.011520      -0.003146      -0.011039       0.038852       0.017733      -0.029284       0.009653       0.019631             11.336184       7.848882       2.521092       1.884396      17.765026      -0.163831       8.394643          -0.000507
          519              C       8.440287      17.509102      38.156886      -0.149919      33.649190 0.42167714E+03  0.98245311E+04                                 9.047590                            6.815321       0.233268       2.044068                    0.999777      29.216285      83.234327       0.636430       0.413070      -1.067838       0.003570       0.033215       0.004712       0.033737      -0.005342       0.026844       0.005486       0.018576       0.030119      -0.025204      -0.008954       0.034158             11.426726       6.717159       1.796305       1.419805      19.900237      -1.427441       7.662781          -0.001288
          520              C       8.813338      16.509879       0.561866       0.122504      37.869357 0.40449046E+03  0.92846139E+04                                 9.992499                            6.751054      -0.131136       1.973129                    0.999321      26.003529      72.456115       0.631516       0.422538      -1.066604       0.001382      -0.012694       0.000953       0.012805       0.017245       0.015802       0.004655      -0.063763      -0.076597      -0.039153      -0.010827       0.049980             14.524867       7.229853       3.063432       1.817087      28.189206       0.357261       8.155542          -0.000866
          521              C       9.623760      16.816459       1.650964      -0.160115      33.401932 0.43210529E+03  0.10141698E+05                                 9.016335                            6.934221       0.132559       2.008656                    0.999711      29.668455      85.176717       0.625386       0.417289      -1.063813       0.006614       0.019212      -0.003166       0.020563      -0.009203       0.013684      -0.020431      -0.048901       0.009824      -0.031504      -0.007718       0.039223             10.844438       7.153993       3.036158       2.000867      17.735875       0.754356       7.643446           0.000283
          522              C      10.062739      18.119990       1.844153      -0.096433      33.179603 0.41690942E+03  0.97115832E+04                                 9.024046                            6.847009       0.034121       1.981848                    0.999666      29.121767      83.678454       0.623543       0.421688      -1.059528      -0.007760      -0.006549      -0.017606       0.020325      -0.003751       0.006141       0.004948       0.036852       0.049826      -0.027812       0.007383       0.020428             10.940953       7.341572       2.592424       1.845732      17.711196      -0.746242       7.770089          -0.001264
          523              C       8.451543      15.085987       0.211662      -0.121490      42.562770 0.38419015E+03  0.87870908E+04                                10.793976                            6.582884       0.122218       2.019088                    0.999679      28.766896      82.477185       0.633125       0.422978      -1.056469       0.011909       0.027324       0.010018       0.031445       0.022205      -0.006835       0.011974       0.062250       0.070690      -0.052413       0.023381       0.029032             17.032173       7.347614       1.890318       1.154465      36.729617      -0.160579       7.019288           0.000324
          524              C       8.851930      14.020907       0.661925      -0.132992      43.230815 0.39171317E+03  0.90299957E+04                                10.949834                            6.695030      -0.112340       1.941270                    0.999390      29.367487      85.371566       0.619182       0.429109      -1.049491      -0.016007      -0.041076      -0.018503       0.047810       0.023490      -0.016020       0.033474       0.049324       0.030889      -0.059011       0.027276       0.031735             17.119214       7.701482       1.880502       1.439790      36.466911      -0.469822       7.189249          -0.000934
          525              C       8.401695      12.644705       0.319417       0.058481      40.670421 0.39649539E+03  0.90668931E+04                                10.353399                            6.634890      -0.229585       1.934750                    0.999070      26.469862      73.912113       0.643317       0.416352      -1.069233      -0.011998       0.049140      -0.029930       0.058775       0.006760       0.003514       0.018848      -0.009049      -0.054288      -0.026881       0.001720       0.025162             15.115459       8.040218       3.055577       3.110641      28.082549       0.706393       9.223612           0.000965
          526              C       7.583234      12.392629      37.733562      -0.291275      39.794730 0.49038238E+03  0.11923481E+05                                10.188646                            7.447718      -0.097389       1.920887                    0.999495      31.976734      94.579116       0.593875       0.424173      -1.055548       0.008215       0.024532       0.020752       0.033166      -0.007556       0.004969      -0.008415      -0.014754      -0.031081      -0.013747      -0.005201       0.018948             12.676458       8.405960       3.284883       3.816903      19.983291       2.923350       9.640122           0.000087
          527              C       8.786003      11.609148       1.096794       0.209085      32.502327 0.34172254E+03  0.75469268E+04                                 8.920060                            6.226799       0.021037       2.022501                    0.999755      25.146427      69.534646       0.651812       0.425488      -1.060958       0.034518      -0.010797       0.051745       0.063132      -0.001360       0.020688       0.001587       0.029377       0.054367      -0.024044      -0.009445       0.033489             11.280607       7.088650       1.125357       3.527940      17.448469      -0.036829       9.304701          -0.000333
          528              C       9.985556      10.943756       3.128749      -0.255546      23.512015 0.34008065E+03  0.74849227E+04                                 6.903857                            5.951187       0.525066       2.150057                    0.999727      28.416130      77.872084       0.712597       0.390532      -1.086361      -0.033312       0.081782      -0.070624       0.113074      -0.033348       0.025746      -0.049483      -0.042975       0.085553      -0.053957      -0.028804       0.082761              7.183847       7.130372      -0.420481       1.296680       6.392623      -0.955697       8.028548           0.000224
          529              O       0.117383      17.145748      12.622752      -0.210411      24.108117 0.35798363E+03  0.77209403E+04                                 6.585795                            5.809139       0.428911       2.262441                    0.998442      22.780733      55.469019       0.803355       0.353502      -1.151222      -0.061387       0.109051      -0.110809       0.167150      -0.032153      -0.059959      -0.053533       0.295554      -0.373620      -0.173907      -0.048260       0.222167              7.067994       9.456540       0.255617      -2.217925       5.387878      -1.327525       6.359563           0.055517
          530              O       4.066581      19.398540       9.282341      -0.404563      26.902499 0.41863137E+03  0.94298133E+04                                 7.032989                            6.250254       0.728478       2.274711                    0.999535      26.493111      66.859519       0.777034       0.349941      -1.149175      -0.062045      -0.026511       0.034405       0.075738       0.078148      -0.136922       0.077477      -0.153657       0.023343      -0.220767       0.094504       0.126262              7.505729       7.825410       2.284121      -2.334669       6.494721      -2.177835       8.197054           0.443647
          531              O       6.523575       0.597262      21.381710      -0.164564      23.471792 0.28828840E+03  0.58981900E+04                                 6.449323                            5.143516       0.500192       2.292446                    0.999387      21.712408      51.721603       0.869942       0.344131      -1.157397       0.038658      -0.200652       0.005348       0.204412       0.039457      -0.124204      -0.093834      -0.035007       0.269591      -0.133797      -0.069940       0.203738              7.017938       5.974430       0.751821      -3.402799       6.386765      -1.724397       8.692618           0.000558
          532              O       4.767661      12.678770      18.897953      -0.537273      40.050395 0.56103202E+03  0.13652016E+05                                 9.357833                            7.416071       0.065295       2.082727                    0.995449      27.354603      72.701296       0.684708       0.367613      -1.130546       0.027409       0.023493      -0.029984       0.046927       0.024382      -0.020259       0.045986      -0.008473       0.018350      -0.061037       0.011245       0.049792             11.283975      12.498881       2.227839      -4.484570       9.355426      -4.234084      11.997619          -0.074341
          533              O       6.809795      12.737815      18.077089      -0.554923      41.532838 0.56455419E+03  0.13717847E+05                                 9.559693                            7.362209       0.220046       2.130110                    0.995457      27.353557      71.934556       0.700138       0.360033      -1.139879      -0.043983       0.016489      -0.004318       0.047170      -0.005945      -0.000271       0.025930       0.040636      -0.079074      -0.044531       0.009841       0.034690             12.632627      19.867314      -5.171965       3.361091      10.008207      -2.266100       8.022361          -0.102427
          534              O      13.571351      21.964725       2.691186      -0.529537      43.415724 0.53635293E+03  0.12888400E+05                                 9.946095                            7.209026       0.132565       2.107848                    0.995428      27.066843      71.176339       0.701494       0.363357      -1.135348       0.031511      -0.017633       0.007952       0.036974       0.005794       0.004219       0.023342      -0.001858      -0.193410      -0.069843       0.027450       0.042393             14.051085      22.602157      -4.767565       6.791559       8.520959      -2.821241      11.030139           0.070527
          535              O      15.623134      21.676313       1.874556      -0.571216      39.907218 0.57927000E+03  0.14142929E+05                                 9.207388                            7.415479       0.300227       2.151391                    0.996110      27.509747      72.129182       0.704724       0.355982      -1.144994      -0.031309      -0.006339       0.040946       0.051933       0.017368      -0.038287       0.021087      -0.018204      -0.032259      -0.056220       0.024751       0.031469             11.019840      10.580293       0.132322      -3.832676       7.385270      -2.164698      15.093959           0.090243
          536              O       6.248610      10.096688      19.634922      -0.582207      44.696661 0.66287139E+03  0.16813179E+05                                10.155333                            8.068853      -0.126735       2.009563                    0.992613      28.534120      77.367511       0.655632       0.368320      -1.130261      -0.034511      -0.034117       0.015242       0.050866       0.031925       0.018504      -0.036910      -0.012568       0.081675      -0.062629       0.011885       0.050744             12.820153      12.558768       2.983225      -1.405312      17.225957      -3.046994       8.675733          -0.058557
          537              O       4.920419       9.308665      21.185827      -0.509685      32.820162 0.47422640E+03  0.11051495E+05                                 8.156221                            6.713086       0.307322       2.153685                    0.998085      26.901448      69.693294       0.737532       0.356361      -1.140741       0.016419      -0.003687      -0.013710       0.021706       0.000812      -0.003822       0.038240       0.093737       0.018437      -0.069372       0.025031       0.044341              9.940219      12.869382      -3.336107      -3.545318       8.932200       1.243099       8.019076          -0.098967
          538              O       7.922517       5.563852      12.622752      -0.210422      24.110612 0.35802633E+03  0.77221090E+04                                 6.586300                            5.809532       0.428835       2.262396                    0.998442      22.781542      55.472291       0.803316       0.353507      -1.151215       0.061334      -0.109072      -0.110877       0.167189      -0.032168       0.059965       0.053574       0.295619      -0.373780      -0.173984      -0.048243       0.222226              7.068570       9.457460       0.255530       2.218057       5.388270       1.327628       6.359980           0.055913
          539              O       3.973319       3.311060       9.282341      -0.404525      26.900726 0.41860054E+03  0.94289373E+04                                 7.032661                            6.250000       0.728643       2.274776                    0.999535      26.492375      66.856832       0.777055       0.349938      -1.149178       0.062058       0.026447       0.034263       0.075660       0.077808       0.136965      -0.077172      -0.153693       0.022570      -0.220508       0.094484       0.126024              7.505358       7.825058       2.283941       2.334474       6.494352       2.177629       8.196663           0.442339
          540              O       1.516325      22.112338      21.381710      -0.164513      23.470392 0.28826813E+03  0.58976730E+04                                 6.449131                            5.143378       0.500365       2.292534                    0.999387      21.711362      51.718697       0.869943       0.344137      -1.157392      -0.038636       0.200628       0.005359       0.204384       0.039446       0.124195       0.093823      -0.034983       0.269569      -0.133781      -0.069936       0.203717              7.017722       5.974145       0.751832       3.402556       6.386737       1.724477       8.692283           0.001028
          541              O       3.272239      10.030830      18.897953      -0.539287      40.115107 0.56214192E+03  0.13685922E+05                                 9.367324                            7.422975       0.064525       2.082008                    0.995454      27.382896      72.797235       0.684442       0.367571      -1.130567      -0.027634      -0.022965      -0.029872       0.046726       0.025673       0.019912      -0.046318      -0.008774       0.020294      -0.061884       0.011392       0.050493             11.296432      12.508480       2.230266       4.488141       9.368070       4.242377      12.012745           0.070174
          542              O       1.230105       9.971785      18.077089      -0.552081      41.426563 0.56291713E+03  0.13668084E+05                                 9.544486                            7.352258       0.219935       2.130786                    0.995449      27.312907      71.800431       0.700510       0.360104      -1.139828       0.044658      -0.016248      -0.004554       0.047740      -0.005666       0.000408      -0.024056       0.039343      -0.078198      -0.042403       0.008591       0.033811             12.609322      19.829956      -5.159303      -3.351600       9.989993       2.259782       8.008016           0.117809
          543              O      10.548349       0.744875       2.691186      -0.529612      43.435408 0.53655742E+03  0.12894655E+05                                 9.949329                            7.210518       0.132223       2.107626                    0.995435      27.071380      71.194009       0.701398       0.363369      -1.135329      -0.031662       0.018074       0.007784       0.037279       0.006087      -0.004194      -0.022525      -0.001764      -0.192627      -0.069253       0.027016       0.042237             14.057237      22.614230      -4.769818      -6.795068       8.523404       2.822370      11.034077           0.070353
          544              O       8.496566       1.033287       1.874556      -0.573808      39.996723 0.58079858E+03  0.14189674E+05                                 9.220101                            7.424517       0.301078       2.151074                    0.996114      27.546346      72.250465       0.704396       0.355912      -1.145044       0.031212       0.006729       0.040713       0.051740       0.017379       0.039471      -0.021275      -0.020624      -0.033117      -0.057734       0.025645       0.032090             11.036525      10.595948       0.132351       3.838874       7.395011       2.169362      15.118616           0.077781
          545              O       1.791290      12.612912      19.634922      -0.586482      44.849241 0.66550893E+03  0.16896687E+05                                10.175603                            8.082806      -0.122571       2.009828                    0.992653      28.593673      77.564755       0.655325       0.368130      -1.130417       0.035649       0.033879       0.015622       0.051601       0.032426      -0.019505       0.037356      -0.013085       0.080635      -0.063719       0.012706       0.051013             12.848661      12.586791       2.992567       1.411993      17.266156       3.055383       8.693035          -0.027559
          546              O       3.119481      13.400935      21.185827      -0.514727      32.994376 0.47723693E+03  0.11139708E+05                                 8.184529                            6.734053       0.306692       2.152133                    0.998089      26.979400      69.961100       0.736404       0.356328      -1.140721      -0.016413       0.002660      -0.013954       0.021707       0.000482       0.003084      -0.040027       0.096888       0.020795      -0.072194       0.026834       0.045360              9.978178      12.920144      -3.352700       3.560021       8.968498      -1.247643       8.045894          -0.062969
          547              O       7.922517       5.790948       6.619248      -0.210397      24.109402 0.35800388E+03  0.77214959E+04                                 6.586066                            5.809336       0.428878       2.262423                    0.998442      22.780951      55.470206       0.803333       0.353506      -1.151217       0.061340       0.109058       0.110863       0.167173       0.032161      -0.059967       0.053572       0.295600      -0.373760      -0.173975      -0.048238       0.222214              7.068336       9.457124      -0.255512      -2.218000       5.388120       1.327602       6.359765           0.055893
          548              O       3.973319       8.043740       9.959659      -0.404531      26.902381 0.41863144E+03  0.94298152E+04                                 7.032976                            6.250252       0.728628       2.274764                    0.999535      26.492999      66.859234       0.777034       0.349941      -1.149175       0.062060      -0.026449      -0.034288       0.075675      -0.077814      -0.136951      -0.077156      -0.153655       0.022589      -0.220485       0.094488       0.125997              7.505720       7.825412      -2.284083      -2.334659       6.494657       2.177801       8.197093           0.442436
          549              O       1.516325      11.952062      36.344290      -0.164623      23.474814 0.28832836E+03  0.58992338E+04                                 6.449978                            5.143941       0.500109       2.292400                    0.999387      21.713347      51.725451       0.869885       0.344141      -1.157385      -0.038664      -0.200672      -0.005337       0.204433      -0.039464      -0.124212       0.093846      -0.035012       0.269603      -0.133806      -0.069949       0.203756              7.018689       5.975047      -0.751905      -3.403267       6.387374       1.724629       8.693647           0.000339
          550              O       3.272239       1.323970       0.344047      -0.539138      40.103575 0.56195082E+03  0.13679956E+05                                 9.365157                            7.421456       0.066112       2.082615                    0.995445      27.378721      72.780016       0.684555       0.367546      -1.130599      -0.027393       0.023508       0.029965       0.046914      -0.025492      -0.020039      -0.046375      -0.008505       0.019819      -0.061904       0.011488       0.050416             11.293495      12.506847      -2.230162      -4.487244       9.365006       4.240084      12.008630           0.071798
          551              O       1.230105       1.383015       1.164911      -0.552592      41.444706 0.56318637E+03  0.13676321E+05                                 9.547361                            7.354095       0.218833       2.130367                    0.995437      27.318785      71.821453       0.700408       0.360112      -1.139816       0.044219       0.016675       0.004169       0.047442       0.005481      -0.000358      -0.024192       0.039522      -0.080094      -0.042886       0.008751       0.034135             12.613865      19.838251       5.161628       3.353764       9.992569       2.260471       8.010775           0.114025
          552              O      10.548349      10.609925      16.550814      -0.530791      43.460895 0.53701477E+03  0.12908278E+05                                 9.952220                            7.213021       0.133753       2.107927                    0.995437      27.084657      71.234072       0.701366       0.363312      -1.135384      -0.031593      -0.018072      -0.007417       0.037144      -0.006120       0.004665      -0.022670      -0.002345      -0.195752      -0.070297       0.027308       0.042989             14.060824      22.616223       4.772153       6.798539       8.526650       2.824565      11.039600           0.065833
          553              O       8.496566      10.321513      17.367444      -0.569466      39.819764 0.57777103E+03  0.14096873E+05                                 9.194289                            7.406083       0.300882       2.152339                    0.996073      27.475132      72.008869       0.705158       0.356002      -1.145004       0.031849      -0.006750      -0.040133       0.051677      -0.016256      -0.038317      -0.020440      -0.018563      -0.031300      -0.055410       0.023786       0.031624             11.002761      10.564094      -0.131846      -3.826453       7.373784       2.158930      15.070406           0.090078
          554              O       1.791290      21.451488      38.091078      -0.580055      44.660081 0.66219571E+03  0.16792334E+05                                10.151959                            8.066352      -0.129536       2.008888                    0.992629      28.516808      77.320676       0.655514       0.368468      -1.130109       0.034851      -0.034172      -0.015368       0.051171      -0.031530       0.017864       0.036049      -0.013764       0.081958      -0.061565       0.011358       0.050206             12.815643      12.550229      -2.982534      -1.404921      17.223448       3.046761       8.673252           0.075484
          555              O       3.119481      20.663465      36.540173      -0.509051      32.784702 0.47362661E+03  0.11033839E+05                                 8.149971                            6.708542       0.307258       2.153959                    0.998076      26.888011      69.643028       0.737843       0.356329      -1.140785      -0.015975      -0.004070       0.013587       0.021363      -0.001316      -0.003945      -0.038212       0.094378       0.018773      -0.069650       0.025063       0.044586              9.931565      12.857477       3.331887      -3.542070       8.923705      -1.241838       8.013514           0.106446
          556              O       0.117383      16.918652       6.619248      -0.210455      24.110086 0.35801766E+03  0.77218675E+04                                 6.586174                            5.809427       0.428850       2.262400                    0.998442      22.781604      55.472065       0.803332       0.353503      -1.151220      -0.061377      -0.109069       0.110827       0.167170       0.032160       0.059960      -0.053543       0.295576      -0.373673      -0.173929      -0.048257       0.222187              7.068433       9.457199      -0.255636       2.218145       5.388190      -1.327641       6.359909           0.055590
          557              O       4.066581      14.665860       9.959659      -0.404543      26.903824 0.41865508E+03  0.94304968E+04                                 7.033294                            6.250494       0.728445       2.274701                    0.999535      26.493278      66.860839       0.777006       0.349948      -1.149167      -0.062067       0.026510      -0.034411       0.075757      -0.078150       0.136889       0.077458      -0.153606       0.023413      -0.220721       0.094494       0.126227              7.506087       7.825809      -2.284266       2.334853       6.495002      -2.177969       8.197450           0.443861
[truncated: 30,754 more chars]
