# Supplementary material for: A collection of forcefield precursors for metal–organic frameworks
Source: RSC Adv. 2019 Nov 13;9(63):36492–507. doi: 10.1039/c9ra07327b (PMC9075174; doi:10.1039/c9ra07327b)
Supplement: RA-009-C9RA07327B-s4205 [file RA-009-C9RA07327B-s4205.xyz]

  142
jmolscript: load "" {1 1 1} spacegroup "x,y,z" unitcell [{     12.530000     0.000000     0.000000 }, {      6.265001    14.864036     0.000000 }, {      6.264986     6.073496    18.983458 }]
Cd    13.997002    15.619687    14.433882     0.727776
Cd    17.454905    15.009835    16.047476     0.701017
Cd    20.262003    15.786611    14.041305     0.727283
Cd    11.189908    16.396463    12.427711     0.699716
Cd    11.062985     5.317845     4.549576     0.727776
Cd     7.605082     5.927697     2.935982     0.701017
Cd     4.797984     5.150921     4.942153     0.727282
Cd    13.870079     4.541069     6.555747     0.699717
Cd     6.265000     0.000000     0.000000     0.826474
Cd    12.529994    10.468766     9.491729     0.825956
H     13.670218    14.958672    17.578682     0.116930
H      8.371293     7.779293     0.360686     0.079214
H      5.038313     5.834583     1.125719     0.090825
H     10.299647    12.897718    18.254493     0.126734
H     12.248064    10.365204    16.006852     0.146488
H     15.579789    10.266400    18.197543     0.147305
H      8.501605     2.240186     0.246785     0.100493
H     11.600262     8.398789    16.992093     0.089318
H     19.935223    16.447626    10.896505     0.115663
H     20.901287    17.553509     9.131043     0.078336
H     11.303307     4.634183     8.366010     0.091170
H     10.299652     3.644544    10.220694     0.126419
H     12.248066     6.177058    12.468335     0.147993
H     15.579795     6.275862    10.277644     0.148188
H     14.766599     8.228580     9.244944     0.099847
H     11.600266     8.143473    11.483094     0.088683
H     11.389769     5.978860     1.404776     0.116930
H     16.688694    13.158239    18.622772     0.079214
H     20.021674    15.102949    17.857739     0.090825
H     14.760340     8.039814     0.728965     0.126734
H     12.811923    10.572328     2.976606     0.146488
H      9.480198    10.671132     0.785915     0.147305
H     16.558382    18.697346    18.736673     0.100493
H     13.459725    12.538743     1.991365     0.089318
H      5.124764     4.489906     8.086953     0.115663
H      4.158700     3.384023     9.852415     0.078336
H     13.756680    16.303349    10.617448     0.091170
H     14.760335    17.292988     8.762764     0.126419
H     12.811921    14.760474     6.515123     0.147993
H      9.480192    14.661670     8.705814     0.148188
H     10.293388    12.708952     9.738514     0.099847
H     13.459721    12.794059     7.500364     0.088683
C     11.255687    14.706829    16.601034     0.216632
C     11.855874    14.059893    17.696380     0.100107
C     13.161499    14.323387    18.064659    -0.168189
C      7.464121     7.591479     0.149969     0.083320
C      5.537007     6.444279     0.592284     0.088910
C     11.194289    13.128702    18.474701    -0.172303
C     14.543559    11.708945    16.276417     0.192004
C     14.048624    10.473968    16.927549     0.128102
C     12.819431     9.940461    16.635204    -0.149683
C     14.752809     9.893217    17.918486    -0.126713
C     14.252862     8.718990    18.541143     0.082775
C     12.427241     8.776703    17.267353     0.085846
C     17.520691    16.699469    11.874153     0.215669
C     18.120879    17.346405    10.778807     0.101197
C     19.426505    17.082911    10.410528    -0.168077
C     19.994115    17.741323     9.341760     0.084938
C     11.802001     4.024487     8.899445     0.085909
C     11.194295     3.413560    10.000486    -0.170997
C     14.543562     4.833317    12.198770     0.192457
C     14.048628     6.068294    11.547638     0.129267
C     12.819434     6.601801    11.839983    -0.151813
C     14.752814     6.649045    10.556701    -0.129246
C     14.252868     7.823272     9.934044     0.083030
C     12.427246     7.765559    11.207834     0.085659
C     13.804300     6.230703     2.382424     0.216632
C     13.204113     6.877639     1.287078     0.100107
C     11.898488     6.614145     0.918799    -0.168189
C     17.595866    13.346053    18.833489     0.083320
C     19.522980    14.493253    18.391174     0.088910
C     13.865698     7.808830     0.508757    -0.172303
C     10.516428     9.228587     2.707041     0.192004
C     11.011363    10.463564     2.055909     0.128102
C     12.240556    10.997071     2.348254    -0.149683
C     10.307178    11.044315     1.064972    -0.126713
C     10.807125    12.218542     0.442315     0.082775
C     12.632746    12.160829     1.716105     0.085846
C      7.539296     4.238063     7.109305     0.215669
C      6.939108     3.591127     8.204651     0.101197
C      5.633482     3.854621     8.572930    -0.168077
C      5.065872     3.196209     9.641698     0.084938
C     13.257986    16.913045    10.084013     0.085909
C     13.865692    17.523972     8.982972    -0.170997
C     10.516425    16.104215     6.784688     0.192457
C     11.011359    14.869238     7.435820     0.129267
C     12.240553    14.335731     7.143475    -0.151813
C     10.307173    14.288487     8.426757    -0.129246
C     10.807119    13.114260     9.049414     0.083030
C     12.632741    13.171973     7.775624     0.085659
N     11.860887    15.291800    15.530367    -0.212025
N     10.886054    15.733021    14.744452    -0.056418
N      9.698209    15.468506    15.283582    -0.027151
N      9.868617    14.847622    16.451065    -0.245976
N      6.816320     6.707389     0.903613    -0.212612
N     15.772752    12.172735    16.545982    -0.255435
N     15.812849    13.351852    15.854984    -0.046679
N     14.646306    13.524242    15.232327    -0.026834
N     13.839374    12.493126    15.475315    -0.256133
N     13.068777     8.148547    18.193746    -0.233458
N     18.125889    16.114498    12.944820    -0.211167
N     17.151055    15.673277    13.730735    -0.057231
N     15.963211    15.937792    13.191605    -0.027577
N     16.133620    16.558676    12.024122    -0.244903
N     13.081314     3.761377     8.588116    -0.211364
N     15.772755     4.369527    11.929205    -0.255256
N     22.077852    18.054446    12.620203    -0.046388
N     20.911308    17.882056    13.242860    -0.025645
N     20.104376    18.913172    12.999872    -0.257395
N     13.068783     8.393715    10.281441    -0.231393
N     13.199100     5.645732     3.453091    -0.212025
N     14.173933     5.204511     4.239006    -0.056418
N     15.361778     5.469026     3.699876    -0.027151
N     15.191370     6.089910     2.532393    -0.245976
N     18.243667    14.230143    18.079845    -0.212613
N      9.287235     8.764797     2.437476    -0.255435
N      9.247138     7.585680     3.128474    -0.046679
N     10.413681     7.413290     3.751131    -0.026834
N     11.220613     8.444406     3.508143    -0.256133
N     11.991210    12.788985     0.789712    -0.233458
N      6.934098     4.823034     6.038638    -0.211167
N      7.908932     5.264255     5.252723    -0.057231
N      9.096776     4.999740     5.791853    -0.027577
N      8.926367     4.378856     6.959336    -0.244903
N     11.978673    17.176155    10.395342    -0.211364
N      9.287232    16.568005     7.054253    -0.255256
N      2.982135     2.883086     6.363255    -0.046388
N      4.148679     3.055476     5.740598    -0.025645
N      4.955611     2.024360     5.983586    -0.257395
N     11.991204    12.543817     8.702017    -0.231393
Cl    15.386829    16.587328    16.471567    -0.507915
Cl    12.874567    14.405779    12.352156    -0.538989
Cl    13.058757    17.875331    13.621390    -0.479916
Cl     9.121832    14.818970    12.003620    -0.507506
Cl    19.139564    17.000519    16.123031    -0.539171
Cl    19.323756    13.530967    14.853797    -0.479874
Cl     9.673158     4.350204     2.511891    -0.507915
Cl    12.185420     6.531753     6.631302    -0.538989
Cl    12.001230     3.062201     5.362068    -0.479917
Cl    15.938155     6.118562     6.979838    -0.507506
Cl     5.920423     3.937013     2.860427    -0.539171
Cl     5.736231     7.406565     4.129661    -0.479873

The following XYZ coordinates are in angstroms. Other properties are in atomic units.
The sperically averaged electron density of each atom fit to a function of the form exp(a - br)
eigen_1, eigen_2 and eigen_3 are the three eigenvalues of traceless quadrupole moment tensor
  atom number  atomic symbol              X              Y              Z     net charge C6 coefficient C8 coefficient C10 coefficient fluctuating dipole atomic polarizability isotropic forcefield polarizability              a              b squared Pearson coefficient          <r^3>          <r^4>         wp_QDO          m_QDO          q_QDO       dipole_x       dipole_y       dipole_z         dipole            Qxy            Qxz            Qyz     Q(x^2-y^2)  Q(3z^2 - R^2)        eigen_1        eigen_2        eigen_3 static polarizability      alpha(xx)      alpha(xy)      alpha(xz)      alpha(yy)      alpha(yz)      alpha(zz) atomic spin moment
            1             Cd      13.997002      15.619687      14.433882       0.727776     219.451128 0.53072131E+04  0.21387798E+06                                29.674126                           24.334168       0.851704       1.918888                    0.998491      87.322195     247.693175       0.363253       0.418406      -1.159087      -0.026093       0.047653      -0.009484       0.055151       0.028839       0.079292       0.059980      -0.056195       0.109491      -0.094896      -0.028388       0.123284             36.684806      48.697036      -0.121848       2.392686      26.130930      -9.213046      35.226453          -0.000352
            2             Cd      17.454905      15.009835      16.047476       0.701017     203.306065 0.50856301E+04  0.20301221E+06                                28.372468                           23.880520       0.905597       1.930453                    0.998472      87.849453     248.958911       0.364884       0.420508      -1.156281       0.021953       0.036115      -0.002707       0.042350      -0.039280      -0.043751       0.033439      -0.029193      -0.309431      -0.118336       0.011579       0.106757             34.912775      39.810869       4.802790       0.091300      25.133122      -9.470627      39.794334          -0.000240
            3             Cd      20.262003      15.786611      14.041305       0.727283     219.560954 0.53109590E+04  0.21405225E+06                                29.673918                           24.335325       0.855666       1.919983                    0.998497      87.319711     247.645020       0.363435       0.418150      -1.159342      -0.025909      -0.047468       0.009320       0.054875      -0.029145      -0.079939       0.060228      -0.056851       0.111239      -0.095727      -0.028514       0.124241             36.682724      48.695768       0.122113      -2.394179      26.130389      -9.211017      35.222015          -0.000352
            4             Cd      11.189908      16.396463      12.427711       0.699716     203.398760 0.50894288E+04  0.20322540E+06                                28.393304                           23.899199       0.903149       1.929308                    0.998461      87.928187     249.314440       0.364475       0.420852      -1.155911       0.022507      -0.036145       0.002604       0.042660       0.039967       0.043939       0.033399      -0.028293      -0.309236      -0.118296       0.011012       0.107284             34.936172      39.845847      -4.806079      -0.090954      25.148010      -9.473104      39.814658          -0.000236
            5             Cd      11.062985       5.317845       4.549576       0.727776     219.451102 0.53072125E+04  0.21387795E+06                                29.674124                           24.334167       0.851704       1.918888                    0.998491      87.322188     247.693154       0.363253       0.418406      -1.159087       0.026093      -0.047654       0.009484       0.055151       0.028839       0.079292       0.059980      -0.056195       0.109491      -0.094896      -0.028388       0.123284             36.684804      48.697032      -0.121847       2.392684      26.130928      -9.213046      35.226450          -0.000352
            6             Cd       7.605082       5.927697       2.935982       0.701017     203.306085 0.50856308E+04  0.20301224E+06                                28.372469                           23.880521       0.905597       1.930453                    0.998472      87.849449     248.958897       0.364884       0.420508      -1.156281      -0.021952      -0.036115       0.002707       0.042350      -0.039280      -0.043751       0.033439      -0.029193      -0.309431      -0.118336       0.011579       0.106757             34.912776      39.810869       4.802792       0.091299      25.133123      -9.470628      39.794336          -0.000240
            7             Cd       4.797984       5.150921       4.942153       0.727282     219.561003 0.53109605E+04  0.21405232E+06                                29.673920                           24.335327       0.855667       1.919983                    0.998497      87.319712     247.645017       0.363435       0.418150      -1.159342       0.025909       0.047468      -0.009320       0.054875      -0.029146      -0.079939       0.060228      -0.056851       0.111239      -0.095727      -0.028514       0.124242             36.682727      48.695770       0.122114      -2.394179      26.130392      -9.211019      35.222018          -0.000353
            8             Cd      13.870079       4.541069       6.555747       0.699717     203.398754 0.50894287E+04  0.20322540E+06                                28.393304                           23.899199       0.903149       1.929308                    0.998461      87.928186     249.314437       0.364475       0.420852      -1.155911      -0.022508       0.036145      -0.002604       0.042659       0.039966       0.043939       0.033399      -0.028292      -0.309236      -0.118296       0.011012       0.107284             34.936171      39.845845      -4.806080      -0.090954      25.148010      -9.473105      39.814658          -0.000236
            9             Cd       6.265000       0.000000       0.000000       0.826474     186.313778 0.38893345E+04  0.14446018E+06                                25.196838                           19.560526       0.768257       1.955677                    0.997847      79.459886     213.668249       0.447009       0.368907      -1.200784       0.000000      -0.000000      -0.000000       0.000000      -0.086521       0.125942       0.158017       0.526051       0.272859      -0.389074       0.093693       0.295381             33.782379      18.089895      12.991293      -4.311639      63.122972     -10.046817      20.134271           0.095253
           10             Cd      12.529994      10.468766       9.491729       0.825956     186.350959 0.38915226E+04  0.14456193E+06                                25.199888                           19.566090       0.768608       1.955573                    0.997871      79.479641     213.737224       0.446943       0.368909      -1.200781      -0.000000      -0.000000      -0.000000       0.000000       0.086918      -0.126277       0.158367       0.527183       0.274270      -0.390091       0.094042       0.296049             33.781578      18.091727     -12.988086       4.310638      63.115630     -10.041754      20.137376           0.095315
           11              H      13.670218      14.958672      17.578682       0.116930       1.178794 0.89836009E+01  0.92411765E+02                                 1.945572                            1.827833      -1.549347       2.133462                    0.991425       4.154941      12.616498       0.426948       1.394614      -0.681664       0.015152       0.023498      -0.016558       0.032495      -0.001386       0.005204      -0.005375       0.003775      -0.006298      -0.007850      -0.000380       0.008231              2.008377       2.076573       0.389140      -0.241053       1.973252      -0.398666       1.975305           0.000004
           12              H       8.371293       7.779293       0.360686       0.079214       1.173332 0.81330588E+01  0.81474311E+02                                 1.936370                            1.732050      -1.356317       2.212863                    0.993037       4.101645      12.225169       0.442019       1.383243      -0.684180       0.042276       0.009804       0.005679       0.043768       0.003590      -0.001676      -0.019344       0.015634      -0.022121      -0.025204       0.008681       0.016522              2.112645       3.049136       0.283279       0.471937       1.530692       0.079979       1.758108           0.000001
           13              H       5.038313       5.834583       1.125719       0.090825       1.552496 0.11581273E+02  0.12613643E+03                                 2.283186                            2.034104      -1.660276       2.070543                    0.991196       4.360966      13.344904       0.419759       1.339743      -0.692943      -0.026306      -0.028499       0.025484       0.046407       0.015387       0.009503      -0.006493       0.002830       0.004531      -0.021666       0.006264       0.015402              2.452078       2.438258       0.506187      -0.600452       2.339644      -0.745101       2.578332          -0.000010
           14              H      10.299647      12.897718      18.254493       0.126734       1.299939 0.98981989E+01  0.10230116E+03                                 1.963338                            1.838823      -1.219793       2.308418                    0.995104       3.599731      10.279494       0.462623       1.281017      -0.710026      -0.036303      -0.010346      -0.009026       0.038813       0.014325       0.003818      -0.003710       0.007851      -0.010787      -0.015407      -0.001276       0.016683              2.029191       2.787961       0.147287       0.130754       1.596538      -0.073959       1.703074           0.000000
           15              H      12.248064      10.365204      16.006852       0.146488       1.190384 0.89612314E+01  0.89406336E+02                                 1.790996                            1.706396      -0.987762       2.433204                    0.998147       3.233516       8.768569       0.503828       1.218493      -0.726497      -0.026096       0.023372      -0.024622       0.042819       0.000491       0.013455      -0.006681       0.020725      -0.014044      -0.016507      -0.003804       0.020311              1.797062       1.761027      -0.171007       0.347779       1.768494      -0.270041       1.861664           0.000184
           16              H      15.579789      10.266400      18.197543       0.147305       1.238505 0.93650670E+01  0.95747751E+02                                 1.922183                            1.805751      -1.219104       2.322299                    0.995460       3.534659      10.138122       0.458830       1.305678      -0.704530       0.036560       0.017880       0.011880       0.042397       0.000132       0.010185       0.000785       0.016169      -0.027057      -0.013111      -0.003535       0.016646              1.972718       2.325737       0.458789       0.306938       1.896261       0.078628       1.696157           0.000160
           17              H       8.501605       2.240186       0.246785       0.100493       1.648198 0.12856469E+02  0.14126276E+03                                 2.286899                            2.089785      -1.160493       2.326429                    0.995199       3.740355      10.864098       0.437610       1.273834      -0.713994       0.034610      -0.013326       0.039795       0.054398      -0.001191       0.010630      -0.014025       0.013578      -0.022359      -0.021247       0.002858       0.018389              2.344663       2.123393      -0.246115       0.547693       2.292307      -0.523824       2.618288           0.000989
           18              H      11.600262       8.398789      16.992093       0.089318       1.334169 0.96952694E+01  0.97316750E+02                                 1.836215                            1.697363      -0.803511       2.484742                    0.999144       3.280048       8.533101       0.547593       1.114348      -0.753105      -0.044337      -0.011097      -0.017584       0.048970       0.005373       0.016234      -0.007967       0.013677      -0.014654      -0.021056       0.001146       0.019911              1.884894       2.253949       0.507940       0.262034       1.845066       0.133638       1.555667           0.001165
           19              H      19.935223      16.447626      10.896505       0.115663       1.181957 0.90084982E+01  0.92663604E+02                                 1.942661                            1.825377      -1.549842       2.132620                    0.991464       4.154812      12.585439       0.429304       1.387024      -0.683099       0.015251      -0.023808       0.016506       0.032740       0.001307      -0.005259      -0.005270       0.003757      -0.006568      -0.007853      -0.000318       0.008171              2.005216       2.073276      -0.388047       0.240280       1.970169      -0.397509       1.972203           0.000003
           20              H      20.901287      17.553509       9.131043       0.078336       1.177747 0.81665517E+01  0.81865594E+02                                 1.938245                            1.733329      -1.347628       2.215639                    0.993082       4.105336      12.226512       0.442883       1.379604      -0.684868       0.042446      -0.009567      -0.005351       0.043838      -0.003524       0.001504      -0.019338       0.015709      -0.022523      -0.025261       0.008887       0.016373              2.114985       3.053563      -0.284000      -0.472854       1.531860       0.080179       1.759531           0.000001
           21              H      11.303307       4.634183       8.366010       0.091170       1.554477 0.11603078E+02  0.12647590E+03                                 2.288310                            2.038399      -1.673480       2.065303                    0.991052       4.366956      13.383325       0.418442       1.342878      -0.692306      -0.026898       0.028438      -0.025034       0.046464      -0.015018      -0.009611      -0.006486       0.002874       0.004306      -0.021410       0.006256       0.015155              2.457871       2.444173      -0.507542       0.602139       2.344770      -0.747309       2.584668          -0.000010
           22              H      10.299652       3.644544      10.220694       0.126419       1.297764 0.98744587E+01  0.10196159E+03                                 1.958261                            1.834371      -1.211608       2.311376                    0.995111       3.596162      10.253732       0.464184       1.277887      -0.710690      -0.036551       0.010392       0.009292       0.039119      -0.014304      -0.003667      -0.004014       0.007570      -0.011138      -0.015444      -0.001220       0.016664              2.023744       2.779488      -0.146644      -0.130535       1.592805      -0.073555       1.698937           0.000000
           23              H      12.248066       6.177058      12.468335       0.147993       1.186695 0.89275909E+01  0.88996213E+02                                 1.788117                            1.703838      -0.991383       2.432417                    0.998181       3.227716       8.752141       0.503866       1.219420      -0.726284      -0.025381      -0.023094       0.024123       0.041946      -0.000422      -0.013575      -0.006626       0.020565      -0.014435      -0.016514      -0.003863       0.020378              1.794135       1.758230       0.170527      -0.346844       1.765610      -0.269265       1.858564           0.000183
           24              H      15.579795       6.275862      10.277644       0.148188       1.241742 0.93987684E+01  0.96214136E+02                                 1.928589                            1.811363      -1.299516       2.286680                    0.994666       3.539796      10.171540       0.457053       1.309096      -0.703810       0.036319      -0.017867      -0.011489       0.042075       0.000146      -0.010368       0.000803       0.015949      -0.027670      -0.013429      -0.003300       0.016730              1.979491       2.334225      -0.461134      -0.308577       1.902650       0.078964       1.701597           0.000160
           25              H      14.766599       8.228580       9.244944       0.099847       1.643336 0.12809914E+02  0.14060007E+03                                 2.280717                            2.084718      -1.152333       2.329859                    0.995311       3.736368      10.840758       0.438619       1.272271      -0.714333       0.034985       0.013395      -0.039998       0.054802       0.001163      -0.010696      -0.013875       0.013515      -0.021843      -0.021065       0.002729       0.018336              2.338139       2.117706       0.245051      -0.545165       2.286193      -0.521659       2.610517           0.000987
           26              H      11.600266       8.143473      11.483094       0.088683       1.333647 0.96908091E+01  0.97263651E+02                                 1.836204                            1.697368      -0.806109       2.483916                    0.999089       3.279332       8.531693       0.547384       1.114868      -0.752995      -0.044282       0.011589       0.017603       0.049042      -0.005219      -0.016235      -0.008069       0.013885      -0.014811      -0.021075       0.001088       0.019987              1.884904       2.253873      -0.507900      -0.261979       1.845134       0.133617       1.555706           0.001165
           27              H      11.389769       5.978860       1.404776       0.116930       1.178794 0.89836009E+01  0.92411765E+02                                 1.945572                            1.827834      -1.549347       2.133462                    0.991425       4.154941      12.616498       0.426948       1.394614      -0.681664      -0.015152      -0.023498       0.016558       0.032495      -0.001386       0.005204      -0.005375       0.003775      -0.006298      -0.007850      -0.000380       0.008231              2.008377       2.076573       0.389140      -0.241053       1.973252      -0.398666       1.975305           0.000004
           28              H      16.688694      13.158239      18.622772       0.079214       1.173332 0.81330588E+01  0.81474311E+02                                 1.936370                            1.732050      -1.356317       2.212863                    0.993037       4.101645      12.225169       0.442019       1.383243      -0.684180      -0.042276      -0.009804      -0.005679       0.043768       0.003590      -0.001676      -0.019344       0.015635      -0.022121      -0.025204       0.008681       0.016522              2.112645       3.049136       0.283279       0.471937       1.530692       0.079979       1.758108           0.000001
           29              H      20.021674      15.102949      17.857739       0.090825       1.552497 0.11581279E+02  0.12613651E+03                                 2.283186                            2.034105      -1.660276       2.070543                    0.991196       4.360967      13.344906       0.419759       1.339742      -0.692943       0.026306       0.028499      -0.025484       0.046407       0.015387       0.009503      -0.006493       0.002830       0.004531      -0.021666       0.006264       0.015402              2.452078       2.438258       0.506187      -0.600452       2.339644      -0.745101       2.578332          -0.000010
           30              H      14.760340       8.039814       0.728965       0.126734       1.299939 0.98981989E+01  0.10230116E+03                                 1.963339                            1.838823      -1.219793       2.308418                    0.995104       3.599731      10.279496       0.462622       1.281018      -0.710026       0.036303       0.010346       0.009026       0.038813       0.014325       0.003818      -0.003710       0.007851      -0.010787      -0.015407      -0.001276       0.016683              2.029191       2.787962       0.147287       0.130755       1.596538      -0.073959       1.703074           0.000000
           31              H      12.811923      10.572328       2.976606       0.146488       1.190384 0.89612320E+01  0.89406346E+02                                 1.790996                            1.706396      -0.987762       2.433204                    0.998147       3.233516       8.768570       0.503828       1.218494      -0.726497       0.026096      -0.023372       0.024622       0.042819       0.000491       0.013455      -0.006681       0.020725      -0.014044      -0.016507      -0.003804       0.020311              1.797062       1.761027      -0.171008       0.347779       1.768494      -0.270041       1.861664           0.000184
           32              H       9.480198      10.671132       0.785915       0.147305       1.238505 0.93650681E+01  0.95747775E+02                                 1.922184                            1.805752      -1.219103       2.322299                    0.995460       3.534659      10.138126       0.458830       1.305680      -0.704529      -0.036560      -0.017880      -0.011880       0.042397       0.000132       0.010185       0.000785       0.016169      -0.027057      -0.013111      -0.003535       0.016646              1.972719       2.325738       0.458790       0.306939       1.896262       0.078628       1.696158           0.000160
           33              H      16.558382      18.697346      18.736673       0.100493       1.648199 0.12856479E+02  0.14126290E+03                                 2.286901                            2.089787      -1.160493       2.326429                    0.995199       3.740355      10.864104       0.437609       1.273836      -0.713994      -0.034610       0.013326      -0.039795       0.054398      -0.001191       0.010630      -0.014025       0.013578      -0.022359      -0.021247       0.002858       0.018389              2.344665       2.123395      -0.246115       0.547694       2.292310      -0.523825       2.618291           0.000989
           34              H      13.459725      12.538743       1.991365       0.089318       1.334169 0.96952747E+01  0.97316821E+02                                 1.836216                            1.697364      -0.803512       2.484742                    0.999144       3.280048       8.533103       0.547592       1.114349      -0.753105       0.044337       0.011097       0.017584       0.048970       0.005373       0.016234      -0.007967       0.013677      -0.014654      -0.021056       0.001146       0.019911              1.884895       2.253951       0.507940       0.262035       1.845067       0.133639       1.555667           0.001165
           35              H       5.124764       4.489906       8.086953       0.115663       1.181957 0.90084983E+01  0.92663604E+02                                 1.942661                            1.825377      -1.549842       2.132620                    0.991464       4.154812      12.585439       0.429304       1.387024      -0.683099      -0.015251       0.023808      -0.016506       0.032740       0.001307      -0.005259      -0.005270       0.003757      -0.006568      -0.007853      -0.000318       0.008171              2.005216       2.073276      -0.388047       0.240280       1.970169      -0.397509       1.972203           0.000003
           36              H       4.158700       3.384023       9.852415       0.078336       1.177747 0.81665507E+01  0.81865584E+02                                 1.938245                            1.733329      -1.347628       2.215639                    0.993082       4.105336      12.226513       0.442883       1.379604      -0.684868      -0.042446       0.009567       0.005351       0.043838      -0.003524       0.001504      -0.019338       0.015709      -0.022523      -0.025261       0.008887       0.016373              2.114985       3.053563      -0.284000      -0.472854       1.531860       0.080179       1.759531           0.000001
           37              H      13.756680      16.303349      10.617448       0.091170       1.554477 0.11603076E+02  0.12647589E+03                                 2.288310                            2.038400      -1.673480       2.065303                    0.991052       4.366956      13.383327       0.418441       1.342879      -0.692305       0.026898      -0.028438       0.025034       0.046464      -0.015018      -0.009611      -0.006486       0.002874       0.004306      -0.021410       0.006256       0.015155              2.457871       2.444173      -0.507542       0.602139       2.344771      -0.747310       2.584668          -0.000010
           38              H      14.760335      17.292988       8.762764       0.126419       1.297764 0.98744587E+01  0.10196158E+03                                 1.958260                            1.834371      -1.211608       2.311376                    0.995111       3.596162      10.253731       0.464184       1.277886      -0.710690       0.036551      -0.010392      -0.009292       0.039119      -0.014304      -0.003667      -0.004014       0.007570      -0.011138      -0.015444      -0.001220       0.016664              2.023743       2.779488      -0.146644      -0.130535       1.592805      -0.073555       1.698937           0.000000
           39              H      12.811921      14.760474       6.515123       0.147993       1.186694 0.89275883E+01  0.88996176E+02                                 1.788116                            1.703837      -0.991383       2.432417                    0.998181       3.227716       8.752139       0.503867       1.219420      -0.726284       0.025381       0.023094      -0.024123       0.041946      -0.000422      -0.013575      -0.006626       0.020565      -0.014435      -0.016514      -0.003863       0.020378              1.794134       1.758229       0.170527      -0.346844       1.765609      -0.269264       1.858563           0.000183
           40              H       9.480192      14.661670       8.705814       0.148188       1.241743 0.93987710E+01  0.96214179E+02                                 1.928591                            1.811364      -1.299516       2.286680                    0.994666       3.539796      10.171544       0.457053       1.309097      -0.703809      -0.036319       0.017867       0.011489       0.042075       0.000146      -0.010368       0.000803       0.015949      -0.027671      -0.013429      -0.003300       0.016730              1.979492       2.334226      -0.461134      -0.308577       1.902652       0.078964       1.701598           0.000160
           41              H      10.293388      12.708952       9.738514       0.099847       1.643336 0.12809910E+02  0.14060003E+03                                 2.280716                            2.084718      -1.152333       2.329859                    0.995311       3.736368      10.840756       0.438619       1.272271      -0.714333      -0.034985      -0.013395       0.039998       0.054802       0.001164      -0.010696      -0.013875       0.013515      -0.021843      -0.021065       0.002728       0.018336              2.338138       2.117706       0.245051      -0.545165       2.286192      -0.521659       2.610516           0.000987
           42              H      13.459721      12.794059       7.500364       0.088683       1.333647 0.96908091E+01  0.97263651E+02                                 1.836204                            1.697368      -0.806109       2.483916                    0.999089       3.279332       8.531693       0.547384       1.114868      -0.752995       0.044282      -0.011589      -0.017603       0.049042      -0.005219      -0.016235      -0.008069       0.013885      -0.014811      -0.021075       0.001088       0.019987              1.884904       2.253873      -0.507900      -0.261979       1.845134       0.133617       1.555706           0.001165
           43              C      11.255687      14.706829      16.601034       0.216632      40.150043 0.36243846E+03  0.81783046E+04                                10.574645                            6.563392      -0.216329       1.955676                    0.999532      25.632520      73.247631       0.609009       0.445711      -1.041632       0.002416       0.008662      -0.018859       0.020893       0.017941       0.013251       0.013496      -0.033799      -0.011298      -0.025676      -0.009102       0.034778             14.977132      14.136259      -4.350441       6.840729      10.164165      -8.685880      20.630973          -0.000002
           44              C      11.855874      14.059893      17.696380       0.100107      38.102767 0.38403823E+03  0.87537868E+04                                10.014363                            6.632354      -0.180555       1.962087                    0.999096      26.150073      74.043936       0.625594       0.429529      -1.055899       0.001421      -0.003102       0.010539       0.011078      -0.003800      -0.014703       0.016583       0.005459       0.002561      -0.020541      -0.003772       0.024313             13.406068      13.756765      -1.471499       5.169097       9.620714      -6.964073      16.840726           0.000002
           45              C      13.161499      14.323387      18.064659      -0.168189      35.401182 0.46274974E+03  0.11138149E+05                                 9.641244                            7.339617      -0.223507       1.909851                    0.997462      30.365590      90.643122       0.582918       0.436548      -1.043422      -0.010347      -0.001572       0.006862       0.012514      -0.010682      -0.023294       0.021282      -0.030708       0.002320      -0.032545      -0.007210       0.039755             11.671187      14.272344      -0.046518       4.068888       7.747841      -3.893542      12.993377           0.000000
           46              C       7.464121       7.591479       0.149969       0.083320      29.330971 0.35641476E+03  0.80441963E+04                                 8.553399                            6.461041       0.038518       2.026155                    0.999116      26.940811      78.113444       0.617872       0.439218      -1.040855      -0.043681      -0.015399       0.021690       0.051143      -0.008525      -0.022059       0.026659       0.008059      -0.029885      -0.035402      -0.002808       0.038211             10.278458      12.477294       1.256049       2.448439       7.107501      -3.235896      11.250579           0.000003
           47              C       5.537007       6.444279       0.592284       0.088910      29.698282 0.36615772E+03  0.83322139E+04                                 8.618041                            6.549350      -0.253973       1.925802                    0.998557      27.445436      80.287690       0.612709       0.439298      -1.039282       0.038829       0.037507       0.009075       0.054744       0.005237      -0.007739       0.029533      -0.043027      -0.032852      -0.032380      -0.010753       0.043133             10.116128      11.471433       1.196825       0.966212       7.551210      -4.063332      11.325740          -0.000027
           48              C      11.194289      13.128702      18.474701      -0.172303      34.987996 0.45047312E+03  0.10713903E+05                                 9.371858                            7.110995       0.083298       2.004140                    0.999032      29.831872      87.022004       0.611792       0.420943      -1.058476       0.006184       0.019585       0.007802       0.021970       0.006937       0.003223       0.028028       0.013684      -0.024625      -0.033752       0.007548       0.026204             11.074873      11.335287       0.476680       1.358651       8.676685      -5.409415      13.212647          -0.000005
           49              C      14.543559      11.708945      16.276417       0.192004      34.057951 0.36241169E+03  0.81973239E+04                                 9.562890                            6.579161      -0.322365       1.916404                    0.999239      26.178048      75.489438       0.604597       0.447889      -1.037854       0.005249       0.011454      -0.008788       0.015362       0.010700      -0.031915       0.006084      -0.028987       0.049254      -0.043611       0.009320       0.034290             12.414825       9.484149       4.966364      -1.195706      18.862323      -6.486911       8.898004           0.000047
           50              C      14.048624      10.473968      16.927549       0.128102      33.612279 0.37828924E+03  0.85897369E+04                                 9.304925                            6.631103      -0.126799       1.989546                    0.999292      25.710132      72.643463       0.618830       0.435892      -1.052092      -0.005040      -0.002746       0.005927       0.008250      -0.021024      -0.013792       0.029148       0.019391       0.021022      -0.036395      -0.006686       0.043081             11.585742       9.475855       4.537497       0.016660      16.296285      -5.145911       8.985087          -0.000406
           51              C      12.819431       9.940461      16.635204      -0.149683      31.163135 0.41468194E+03  0.96328605E+04                                 8.613403                            6.806382       0.121878       2.028574                    0.999231      28.666956      81.870389       0.629386       0.418937      -1.062796      -0.002593       0.015793       0.017077       0.023404      -0.014146      -0.000953      -0.001124       0.008745       0.038701      -0.021320       0.008354       0.012966              9.759090       9.097849       3.535192       0.718618      12.944601      -2.792575       7.234821           0.001355
           52              C      14.752809       9.893217      17.918486      -0.126713      31.915976 0.42630958E+03  0.10026442E+05                                 8.951619                            7.019526      -0.133520       1.952595                    0.998042      29.073636      85.056338       0.600845       0.433433      -1.048039      -0.006758       0.008468       0.010839       0.015325      -0.015261      -0.026530       0.024927       0.024611      -0.012369      -0.033540      -0.012871       0.046411             10.245074       8.501881       2.557032       1.117817      13.124137      -4.086876       9.109204           0.001105
           53              C      14.252862       8.718990      18.541143       0.082775      27.708821 0.35454353E+03  0.79672980E+04                                 8.123590                            6.361099       0.049972       2.024237                    0.999473      26.876825      76.994253       0.636852       0.427982      -1.050794      -0.055767       0.023431      -0.014580       0.062222      -0.033041       0.015072       0.021322       0.061142       0.035080      -0.060017       0.019563       0.040454              9.198154       8.197359       2.668684       1.304626      11.533436      -2.761334       7.863667           0.001181
           54              C      12.427241       8.776703      17.267353       0.085846      25.228427 0.30995066E+03  0.67020090E+04                                 7.464177                            5.861125       0.289177       2.102425                    0.999694      25.762633      71.241464       0.681543       0.415624      -1.063736       0.041458       0.015592       0.043477       0.062065      -0.011614       0.007161       0.041895       0.071750      -0.010193      -0.065225       0.025802       0.039423              8.345812       7.372852       2.277979       1.041784      10.781520      -2.646488       6.883063           0.001269
           55              C      17.520691      16.699469      11.874153       0.215669      40.178750 0.36268199E+03  0.81852345E+04                                10.581037                            6.566155      -0.217885       1.955152                    0.999521      25.639448      73.275614       0.608798       0.445787      -1.041580       0.002761      -0.008114       0.018716       0.020585      -0.018251      -0.013557       0.013441      -0.033046      -0.012310      -0.025671      -0.009276       0.034947             14.988566      14.146089       4.355220      -6.848841      10.171550      -8.693809      20.648060          -0.000003
           56              C      18.120879      17.346405      10.778807       0.101197      38.082668 0.38375200E+03  0.87461960E+04                                10.014371                            6.632021      -0.184321       1.961025                    0.999127      26.137942      74.020662       0.625266       0.429806      -1.055661       0.000645       0.003462      -0.010958       0.011510       0.003694       0.013864       0.016477       0.004970       0.001982      -0.020064      -0.003455       0.023519             13.406957      13.753718       1.473574      -5.170318       9.622388      -6.966652      16.844764           0.000002
           57              C      19.426505      17.082911      10.410528      -0.168077      35.417011 0.46299725E+03  0.11145846E+05                                 9.646798                            7.344702      -0.224048       1.909544                    0.997539      30.373188      90.679494       0.582331       0.436919      -1.043177      -0.009004       0.000554      -0.005343       0.010485       0.010691       0.023920       0.020095      -0.030938       0.002347      -0.033090      -0.006012       0.039102             11.677946      14.281467       0.048096      -4.073369       7.751227      -3.894847      13.001143          -0.000001
           58              C      19.994115      17.741323       9.341760       0.084938      29.255637 0.35521911E+03  0.80100685E+04                                 8.538345                            6.449933       0.038042       2.027039                    0.999126      26.892219      77.924786       0.618473       0.439183      -1.040929      -0.043134       0.014632      -0.021916       0.050547       0.007760       0.021586       0.026449       0.008072      -0.032039      -0.035574      -0.001666       0.037240             10.259716      12.459958      -1.256519      -2.442685       7.095000      -3.226940      11.224190           0.000003
           59              C      11.802001       4.024487       8.899445       0.085909      29.820119 0.36798066E+03  0.83849819E+04                                 8.642040                            6.565836      -0.258903       1.923321                    0.998609      27.525122      80.602750       0.611847       0.439325      -1.039156       0.039343      -0.036279      -0.010404       0.054518      -0.004272       0.008495       0.029608      -0.045362      -0.032440      -0.032660      -0.011404       0.044064             10.146134      11.502658      -1.200187      -0.968323       7.572585      -4.078403      11.363158          -0.000027
           60              C      11.194295       3.413560      10.000486      -0.170997      34.944964 0.44972558E+03  0.10691177E+05                                 9.363823                            7.104994       0.085228       2.005103                    0.999041      29.804511      86.908608       0.612092       0.420931      -1.058533       0.006058      -0.018523      -0.009180       0.021542      -0.006646      -0.002661       0.027923       0.013530      -0.025530      -0.033732       0.008053       0.025678             11.065619      11.319075      -0.474724      -1.357726       8.671707      -5.407827      13.206075          -0.000005
           61              C      14.543562       4.833317      12.198770       0.192457      34.056821 0.36239299E+03  0.81970946E+04                                 9.563825                            6.579804      -0.322107       1.916273                    0.999226      26.177973      75.499121       0.604433       0.447999      -1.037752       0.004596      -0.011357       0.008514       0.014920      -0.010957       0.031883       0.005794      -0.029183       0.047514      -0.043595       0.009722       0.033873             12.415646       9.484183      -4.965490       1.195418      18.863263      -6.488145       8.899492           0.000046
           62              C      14.048628       6.068294      11.547638       0.129267      33.600052 0.37809841E+03  0.85850188E+04                                 9.305863                            6.631705      -0.134227       1.987412                    0.999268      25.703422      72.642172       0.618433       0.436191      -1.051826      -0.004950       0.004033      -0.007290       0.009691       0.021484       0.013321       0.029616       0.021809       0.021277      -0.037871      -0.005500       0.043371             11.586465       9.477396      -4.537577      -0.017584      16.295898      -5.145659       8.986102          -0.000406
           63              C      12.819434       6.601801      11.839983      -0.151813      31.182842 0.41505277E+03  0.96434533E+04                                 8.616550                            6.809084       0.119321       2.027714                    0.999254      28.677652      81.904457       0.629320       0.418895      -1.062841      -0.001934      -0.014783      -0.018012       0.023382       0.014002       0.001704      -0.000129       0.010365       0.036922      -0.021119       0.008338       0.012780              9.762550       9.102442      -3.539091      -0.718180      12.949276      -2.791468       7.235932           0.001357
           64              C      14.752814       6.649045      10.556701      -0.129246      31.970847 0.42722822E+03  0.10053585E+05                                 8.958666                            7.024231      -0.134563       1.951709                    0.998022      29.116442      85.208617       0.601002       0.433081      -1.048238      -0.006948      -0.007399      -0.010931       0.014917       0.015843       0.026903       0.025555       0.024585      -0.011137      -0.033972      -0.013407       0.047379             10.253086       8.511893      -2.561597      -1.119926      13.132579      -4.087218       9.114785           0.001107
           65              C      14.252868       7.823272       9.934044       0.083030      27.727036 0.35484912E+03  0.79758719E+04                                 8.128636                            6.365472       0.053082       2.025088                    0.999496      26.882464      77.018309       0.636389       0.428202      -1.050661      -0.055285      -0.023360       0.013071       0.061424       0.033032      -0.015096       0.021159       0.061505       0.035173      -0.060039       0.019435       0.040604              9.204243       8.203188      -2.674715      -1.302778      11.544014      -2.761633       7.865527           0.001182
           66              C      12.427246       7.765559      11.207834       0.085659      25.252642 0.31033731E+03  0.67126589E+04                                 7.469752                            5.865477       0.286911       2.101600                    0.999719      25.777900      71.302700       0.681148       0.415723      -1.063641       0.040365      -0.016044      -0.042258       0.060601       0.011499      -0.007689       0.042015       0.072946      -0.011451      -0.065767       0.025543       0.040224              8.352124       7.378723      -2.280958      -1.042398      10.790185      -2.647705       6.887465           0.001272
           67              C      13.804300       6.230703       2.382424       0.216632      40.150040 0.36243844E+03  0.81783039E+04                                10.574644                            6.563391      -0.216329       1.955676                    0.999532      25.632519      73.247625       0.609009       0.445711      -1.041632      -0.002416      -0.008662       0.018859       0.020893       0.017941       0.013251       0.013496      -0.033799      -0.011298      -0.025676      -0.009102       0.034778             14.977131      14.136258      -4.350441       6.840728      10.164164      -8.685879      20.630971          -0.000002
           68              C      13.204113       6.877639       1.287078       0.100107      38.102767 0.38403823E+03  0.87537868E+04                                10.014363                            6.632354      -0.180555       1.962087                    0.999096      26.150073      74.043936       0.625594       0.429529      -1.055899      -0.001421       0.003102      -0.010539       0.011078      -0.003800      -0.014703       0.016583       0.005459       0.002561      -0.020541      -0.003772       0.024313             13.406068      13.756765      -1.471499       5.169097       9.620714      -6.964073      16.840726           0.000002
           69              C      11.898488       6.614145       0.918799      -0.168189      35.401185 0.46274979E+03  0.11138151E+05                                 9.641245                            7.339618      -0.223507       1.909851                    0.997462      30.365592      90.643130       0.582918       0.436548      -1.043422       0.010347       0.001572      -0.006862       0.012514      -0.010682      -0.023294       0.021282      -0.030708       0.002320      -0.032545      -0.007210       0.039755             11.671188      14.272345      -0.046518       4.068889       7.747842      -3.893542      12.993378           0.000000
           70              C      17.595866      13.346053      18.833489       0.083320      29.330972 0.35641477E+03  0.80441968E+04                                 8.553399                            6.461041       0.038518       2.026155                    0.999116      26.940812      78.113448       0.617872       0.439218      -1.040855       0.043681       0.015399      -0.021690       0.051143      -0.008525      -0.022059       0.026659       0.008059      -0.029886      -0.035402      -0.002808       0.038211             10.278458      12.477295       1.256049       2.448439       7.107501      -3.235896      11.250579           0.000003
           71              C      19.522980      14.493253      18.391174       0.088910      29.698281 0.36615770E+03  0.83322133E+04                                 8.618040                            6.549350      -0.253973       1.925802                    0.998557      27.445436      80.287689       0.612709       0.439298      -1.039282      -0.038829      -0.037507      -0.009075       0.054744       0.005237      -0.007739       0.029533      -0.043027      -0.032852      -0.032380      -0.010753       0.043133             10.116127      11.471433       1.196825       0.966212       7.551210      -4.063332      11.325739          -0.000027
           72              C      13.865698       7.808830       0.508757      -0.172303      34.987996 0.45047312E+03  0.10713904E+05                                 9.371857                            7.110995       0.083298       2.004140                    0.999032      29.831872      87.022005       0.611792       0.420943      -1.058476      -0.006184      -0.019585      -0.007802       0.021970       0.006937       0.003223       0.028028       0.013684      -0.024625      -0.033752       0.007548       0.026204             11.074873      11.335287       0.476680       1.358651       8.676684      -5.409414      13.212646          -0.000005
           73              C      10.516428       9.228587       2.707041       0.192004      34.057949 0.36241167E+03  0.81973233E+04                                 9.562890                            6.579160      -0.322365       1.916404                    0.999239      26.178047      75.489434       0.604597       0.447889      -1.037854      -0.005249      -0.011454       0.008788       0.015362       0.010700      -0.031915       0.006084      -0.028987       0.049254      -0.043611       0.009320       0.034290             12.414825       9.484149       4.966364      -1.195706      18.862322      -6.486911       8.898004           0.000047
           74              C      11.011363      10.463564       2.055909       0.128102      33.612279 0.37828924E+03  0.85897368E+04                                 9.304925                            6.631103      -0.126799       1.989546                    0.999292      25.710132      72.643462       0.618830       0.435892      -1.052092       0.005040       0.002746      -0.005927       0.008250      -0.021024      -0.013792       0.029148       0.019391       0.021022      -0.036395      -0.006686       0.043081             11.585742       9.475855       4.537496       0.016661      16.296284      -5.145911       8.985087          -0.000406
           75              C      12.240556      10.997071       2.348254      -0.149683      31.163135 0.41468193E+03  0.96328603E+04                                 8.613403                            6.806382       0.121878       2.028574                    0.999231      28.666956      81.870389       0.629386       0.418937      -1.062796       0.002594      -0.015793      -0.017077       0.023404      -0.014146      -0.000953      -0.001124       0.008745       0.038701      -0.021320       0.008354       0.012966              9.759090       9.097849       3.535192       0.718618      12.944601      -2.792575       7.234821           0.001355
           76              C      10.307178      11.044315       1.064972      -0.126713      31.915977 0.42630959E+03  0.10026442E+05                                 8.951620                            7.019526      -0.133520       1.952595                    0.998042      29.073636      85.056344       0.600845       0.433433      -1.048039       0.006758      -0.008468      -0.010839       0.015325      -0.015261      -0.026530       0.024927       0.024611      -0.012369      -0.033540      -0.012871       0.046411             10.245075       8.501882       2.557032       1.117817      13.124138      -4.086876       9.109205           0.001105
           77              C      10.807125      12.218542       0.442315       0.082775      27.708816 0.35454346E+03  0.79672959E+04                                 8.123589                            6.361098       0.049973       2.024237                    0.999473      26.876823      76.994246       0.636852       0.427982      -1.050794       0.055767      -0.023432       0.014580       0.062222      -0.033041       0.015072       0.021322       0.061142       0.035080      -0.060017       0.019563       0.040454              9.198153       8.197358       2.668682       1.304626      11.533434      -2.761334       7.863667           0.001181
           78              C      12.632746      12.160829       1.716105       0.085846      25.228430 0.30995071E+03  0.67020104E+04                                 7.464177                            5.861125       0.289176       2.102425                    0.999694      25.762636      71.241476       0.681543       0.415624      -1.063736      -0.041458      -0.015592      -0.043477       0.062065      -0.011614       0.007161       0.041895       0.071750      -0.010193      -0.065225       0.025802       0.039423              8.345813       7.372853       2.277980       1.041785      10.781521      -2.646488       6.883064           0.001269
           79              C       7.539296       4.238063       7.109305       0.215669      40.178751 0.36268199E+03  0.81852346E+04                                10.581037                            6.566155      -0.217885       1.955152                    0.999521      25.639448      73.275615       0.608798       0.445787      -1.041580      -0.002761       0.008114      -0.018716       0.020585      -0.018251      -0.013557       0.013441      -0.033046      -0.012310      -0.025671      -0.009276       0.034947             14.988567      14.146089       4.355220      -6.848842      10.171550      -8.693809      20.648062          -0.000002
           80              C       6.939108       3.591127       8.204651       0.101197      38.082670 0.38375202E+03  0.87461966E+04                                10.014371                            6.632021      -0.184321       1.961025                    0.999127      26.137943      74.020666       0.625266       0.429806      -1.055661      -0.000645      -0.003462       0.010958       0.011510       0.003694       0.013864       0.016477       0.004970       0.001982      -0.020064      -0.003455       0.023519             13.406957      13.753718       1.473574      -5.170318       9.622388      -6.966653      16.844765           0.000002
           81              C       5.633482       3.854621       8.572930      -0.168077      35.417012 0.46299727E+03  0.11145846E+05                                 9.646798                            7.344702      -0.224048       1.909544                    0.997539      30.373189      90.679500       0.582331       0.436919      -1.043177       0.009004      -0.000554       0.005343       0.010485       0.010691       0.023920       0.020095      -0.030938       0.002347      -0.033090      -0.006012       0.039102             11.677947      14.281468       0.048096      -4.073370       7.751228      -3.894847      13.001144          -0.000001
           82              C       5.065872       3.196209       9.641698       0.084938      29.255639 0.35521913E+03  0.80100692E+04                                 8.538346                            6.449934       0.038042       2.027039                    0.999126      26.892220      77.924794       0.618473       0.439183      -1.040929       0.043134      -0.014632       0.021916       0.050547       0.007760       0.021586       0.026449       0.008072      -0.032039      -0.035574      -0.001666       0.037240             10.259717      12.459959      -1.256519      -2.442686       7.095000      -3.226940      11.224191           0.000003
           83              C      13.257986      16.913045      10.084013       0.085909      29.820120 0.36798068E+03  0.83849826E+04                                 8.642041                            6.565836      -0.258903       1.923321                    0.998609      27.525123      80.602756       0.611847       0.439325      -1.039156      -0.039343       0.036279       0.010404       0.054518      -0.004272       0.008495       0.029608      -0.045362      -0.032440      -0.032660      -0.011404       0.044064             10.146134      11.502658      -1.200187      -0.968322       7.572586      -4.078403      11.363159          -0.000027
           84              C      13.865692      17.523972       8.982972      -0.170997      34.944966 0.44972561E+03  0.10691178E+05                                 9.363823                            7.104995       0.085228       2.005103                    0.999041      29.804512      86.908613       0.612092       0.420931      -1.058533      -0.006058       0.018523       0.009180       0.021542      -0.006646      -0.002661       0.027923       0.013530      -0.025530      -0.033732       0.008053       0.025678             11.065620      11.319076      -0.474724      -1.357726       8.671708      -5.407827      13.206076          -0.000005
           85              C      10.516425      16.104215       6.784688       0.192457      34.056825 0.36239303E+03  0.81970957E+04                                 9.563827                            6.579805      -0.322107       1.916273                    0.999226      26.177975      75.499133       0.604433       0.447999      -1.037752      -0.004596       0.011357      -0.008514       0.014920      -0.010957       0.031883       0.005794      -0.029183       0.047514      -0.043595       0.009722       0.033873             12.415648       9.484184      -4.965491       1.195418      18.863266      -6.488147       8.899493           0.000046
           86              C      11.011359      14.869238       7.435820       0.129267      33.600056 0.37809846E+03  0.85850204E+04                                 9.305864                            6.631706      -0.134227       1.987412                    0.999268      25.703424      72.642183       0.618433       0.436191      -1.051826       0.004950      -0.004033       0.007290       0.009691       0.021484       0.013321       0.029616       0.021809       0.021277      -0.037871      -0.005500       0.043371             11.586467       9.477398      -4.537578      -0.017584      16.295900      -5.145660       8.986104          -0.000406
           87              C      12.240553      14.335731       7.143475      -0.151813      31.182841 0.41505275E+03  0.96434528E+04                                 8.616550                            6.809084       0.119321       2.027714                    0.999254      28.677651      81.904453       0.629320       0.418895      -1.062841       0.001934       0.014783       0.018012       0.023382       0.014002       0.001704      -0.000129       0.010365       0.036922      -0.021119       0.008338       0.012780              9.762550       9.102442      -3.539092      -0.718180      12.949276      -2.791468       7.235932           0.001357
           88              C      10.307173      14.288487       8.426757      -0.129246      31.970850 0.42722826E+03  0.10053587E+05                                 8.958666                            7.024231      -0.134564       1.951709                    0.998022      29.116444      85.208628       0.601002       0.433081      -1.048238       0.006948       0.007399       0.010931       0.014917       0.015843       0.026903       0.025555       0.024585      -0.011137      -0.033972      -0.013407       0.047379             10.253087       8.511894      -2.561597      -1.119927      13.132580      -4.087217       9.114786           0.001107
           89              C      10.807119      13.114260       9.049414       0.083030      27.727038 0.35484914E+03  0.79758726E+04                                 8.128636                            6.365472       0.053082       2.025088                    0.999496      26.882465      77.018311       0.636389       0.428202      -1.050661       0.055285       0.023360      -0.013071       0.061424       0.033032      -0.015096       0.021159       0.061505       0.035173      -0.060039       0.019435       0.040604              9.204244       8.203189      -2.674715      -1.302778      11.544015      -2.761633       7.865527           0.001182
           90              C      12.632741      13.171973       7.775624       0.085659      25.252642 0.31033730E+03  0.67126586E+04                                 7.469752                            5.865476       0.286912       2.101600                    0.999719      25.777900      71.302697       0.681148       0.415723      -1.063641      -0.040365       0.016044       0.042258       0.060601       0.011500      -0.007689       0.042015       0.072946      -0.011451      -0.065767       0.025543       0.040224              8.352124       7.378723      -2.280958      -1.042398      10.790184      -2.647704       6.887465           0.001272
           91              N      11.860887      15.291800      15.530367      -0.212025      40.227011 0.52668831E+03  0.12808938E+05                                 9.965521                            7.528905       0.053815       2.040715                    0.997142      28.336279      79.125619       0.624030       0.403591      -1.087782      -0.146934       0.003579      -0.003779       0.147027      -0.021597       0.039830       0.003091      -0.094970       0.106456      -0.083143       0.032789       0.050353             12.369401      13.931411      -1.142968       0.693170       8.079018      -5.255429      15.097774          -0.000002
           92              N      10.886054      15.733021      14.744452      -0.056418      34.569539 0.43966839E+03  0.10195863E+05                                 8.946536                            6.802850       0.228070       2.108562                    0.999212      26.365393      71.324179       0.669144       0.394719      -1.096501      -0.001029      -0.097892       0.174406       0.200003      -0.009253       0.019117       0.057347       0.038983      -0.149372      -0.089173       0.040691       0.048482             11.192379      12.454408      -1.274360       1.343540       7.263788      -4.628536      13.858941          -0.000017
           93              N       9.698209      15.468506      15.283582      -0.027151      32.640431 0.41324740E+03  0.94096377E+04                                 8.536324                            6.539096       0.189749       2.108622                    0.998824      25.565538      67.911938       0.693245       0.388022      -1.104266       0.143689      -0.061896       0.087510       0.179264       0.035265      -0.044483       0.017188      -0.064210       0.051525      -0.079709       0.037695       0.042014             10.606693      13.926550      -1.845801       2.588728       6.506175      -3.534860      11.387355           0.000003
           94              N       9.868617      14.847622      16.451065      -0.245976      37.819402 0.51661693E+03  0.12398675E+05                                 9.316836                            7.264975       0.698648       2.224905                    0.999762      28.338727      76.477610       0.666145       0.383117      -1.111351       0.125965       0.075834      -0.162810       0.219374      -0.062311       0.111800       0.014908      -0.085224       0.023072      -0.152400       0.043874       0.108526             11.297573      14.779969      -1.931196       2.024507       6.915692      -3.818438      12.197058          -0.000031
           95              N       6.816320       6.707389       0.903613      -0.212612      37.083503 0.52363121E+03  0.12721276E+05                                 9.440151                            7.510771      -0.047821       2.017922                    0.997307      27.937630      78.075958       0.624060       0.403994      -1.087066      -0.071243       0.080948      -0.091017       0.141111       0.040847      -0.038940       0.027043       0.024805      -0.077726      -0.073639       0.014317       0.059322             11.020205      13.384720       2.486753       0.703801       8.005149      -3.390817      11.670745          -0.000025
           96              N      15.772752      12.172735      16.545982      -0.255435      33.029199 0.50508598E+03  0.12086350E+05                                 8.527416                            7.212436       0.576990       2.184937                    0.999512      28.551354      77.620649       0.662745       0.386216      -1.106120      -0.131814       0.111343      -0.134776       0.218945       0.095196      -0.092622       0.018004      -0.145157       0.055631      -0.172764       0.053137       0.119627              9.645646      10.775080       3.530901       0.589327      10.933151      -2.226008       7.228707          -0.000056
           97              N      15.812849      13.351852      15.854984      -0.046679      31.019104 0.43898208E+03  0.10152343E+05                                 8.283616                            6.775447       0.182162       2.104988                    0.997845      25.968476      69.624388       0.675346       0.392157      -1.100843      -0.118157      -0.128511       0.010544       0.174892      -0.052198       0.022933      -0.001105      -0.026058       0.096363      -0.072800       0.021553       0.051247              9.701609      11.486683       3.421550       0.474009      10.448139      -2.612649       7.170005          -0.000072
           98              N      14.646306      13.524242      15.232327      -0.026834      29.357954 0.41457826E+03  0.94658852E+04                                 7.967078                            6.579036       0.080034       2.074691                    0.997944      25.723662      68.860962       0.685176       0.391516      -1.099659       0.022995      -0.155148       0.091677       0.181671       0.010865      -0.007265       0.054665       0.075424      -0.049991      -0.079392       0.031807       0.047586              9.183283       8.778625       0.867731       0.852971      10.911227      -3.806808       7.859996          -0.000134
           99              N      13.839374      12.493126      15.475315      -0.256133      33.950631 0.52808174E+03  0.12834193E+05                                 8.777127                            7.474155       0.291232       2.083292                    0.999492      29.312731      81.469245       0.635308       0.396693      -1.093938       0.217064       0.064195       0.059415       0.234025      -0.015737      -0.112018      -0.038838      -0.239753       0.081690      -0.194374       0.067272       0.127102              9.754812       8.433741       0.865575       0.742102      12.385719      -3.896359       8.444976          -0.000037
          100              N      13.068777       8.148547      18.193746      -0.233458      36.100452 0.50984390E+03  0.12242328E+05                                 9.114722                            7.275580       0.235060       2.087601                    0.999257      28.087642      76.767729       0.655164       0.389340      -1.102677       0.037079       0.129541      -0.046204       0.142445      -0.004668       0.041344       0.014008       0.038634      -0.020210      -0.043274      -0.008860       0.052134             10.486078       9.142827       2.801315       1.628004      13.846679      -2.816905       8.468727           0.028187
          101              N      18.125889      16.114498      12.944820      -0.211167      40.165129 0.52575559E+03  0.12779724E+05                                 9.952975                            7.520181       0.055830       2.041510                    0.997063      28.314099      79.025998       0.624690       0.403370      -1.088004      -0.146902      -0.003163       0.002834       0.146963       0.021112      -0.038962       0.002778      -0.093804       0.106146      -0.081908       0.032093       0.049816             12.353225      13.911435       1.142434      -0.694794       8.069880      -5.248330      15.078362          -0.000001
          102              N      17.151055      15.673277      13.730735      -0.057231      34.622103 0.44039719E+03  0.10217506E+05                                 8.957391                            6.809748       0.224943       2.107220                    0.999159      26.386646      71.409932       0.668586       0.394865      -1.096344      -0.000758       0.097964      -0.174165       0.199827       0.008563      -0.018553       0.057715       0.039360      -0.150897      -0.089570       0.040753       0.048818             11.208061      12.470830       1.276846      -1.346703       7.273139      -4.636852      13.880213          -0.000017
          103              N      15.963211      15.937792      13.191605      -0.027577      32.652159 0.41340441E+03  0.94143202E+04                                 8.539258                            6.540912       0.220289       2.118061                    0.998746      25.569661      67.931913       0.693042       0.388090      -1.104193       0.144352       0.061247      -0.086341       0.179007      -0.036025       0.046002       0.017548      -0.064122       0.049932      -0.081246       0.038004       0.043242             10.611165      13.932166       1.846802      -2.590238       6.508633      -3.536881      11.392697           0.000003
          104              N      16.133620      16.558676      12.024122      -0.244903      37.773302 0.51588390E+03  0.12376153E+05                                 9.307900                            7.258526       0.704623       2.227030                    0.999764      28.321745      76.405757       0.666648       0.382980      -1.111498       0.126439      -0.076732       0.163626       0.220563       0.061500      -0.111793       0.014748      -0.084838       0.023839      -0.151881       0.043639       0.108242             11.286328      14.763937       1.928883      -2.021976       6.909525      -3.814331      12.185521          -0.000031
          105              N      13.081314       3.761377       8.588116      -0.211364      37.038015 0.52282105E+03  0.12696600E+05                                 9.432483                            7.505052      -0.049200       2.017851                    0.997269      27.914972      77.995751       0.624290       0.404004      -1.087066      -0.071694      -0.081621       0.091114       0.141788      -0.040584       0.039041       0.026891       0.026047      -0.077573      -0.073472       0.014003       0.059470             11.010478      13.377330      -2.487379      -0.700981       7.998708      -3.385541      11.655395          -0.000023
          106              N      15.772755       4.369527      11.929205      -0.255256      33.046603 0.50540728E+03  0.12096469E+05                                 8.532676                            7.216509       0.574728       2.184104                    0.999524      28.552938      77.643402       0.662285       0.386406      -1.105937      -0.132048      -0.111530       0.134919       0.219269      -0.095621       0.092512       0.018218      -0.144290       0.055287      -0.172748       0.053032       0.119716              9.651974      10.781826      -3.534248      -0.589013      10.941115      -2.228341       7.232980          -0.000056
          107              N      22.077852      18.054446      12.620203      -0.046388      30.986829 0.43845474E+03  0.10136509E+05                                 8.276010                            6.769847       0.184921       2.105974                    0.997842      25.954496      69.561159       0.675893       0.391980      -1.101032      -0.117874       0.128823      -0.010746       0.174943       0.051039      -0.022313      -0.000884      -0.026464       0.096211      -0.071635       0.021628       0.050007              9.691807      11.473817      -3.416729      -0.473646      10.437968      -2.610024       7.163637          -0.000073
          108              N      20.911308      17.882056      13.242860      -0.025645      29.344649 0.41436579E+03  0.94594657E+04                                 7.963645                            6.576538       0.084229       2.075834                    0.997929      25.717997      68.831634       0.685459       0.391419      -1.099768       0.022314       0.155307      -0.092185       0.181979      -0.011746       0.007635       0.054562       0.075508      -0.050723      -0.079542       0.031533       0.048009              9.178865       8.774250      -0.867220      -0.852552      10.906037      -3.804728       7.856307          -0.000134
          109              N      20.104376      18.913172      12.999872      -0.257395      33.960578 0.52827888E+03  0.12839740E+05                                 8.777115                            7.474151       0.288128       2.082316                    0.999485      29.322415      81.489387       0.635508       0.396544      -1.094078       0.215897      -0.062737      -0.059020       0.232445       0.016769       0.112387      -0.038840      -0.239449       0.082439      -0.194797       0.068050       0.126747              9.754559       8.433081      -0.864501      -0.742566      12.385195      -3.896722       8.445402          -0.000036
          110              N      13.068783       8.393715      10.281441      -0.231393      35.999928 0.50814646E+03  0.12190686E+05                                 9.096834                            7.262591       0.237614       2.089097                    0.999266      28.039313      76.586793       0.655906       0.389247      -1.102808       0.037428      -0.130640       0.046656       0.143682       0.004648      -0.041352       0.013406       0.039516      -0.023841      -0.043242      -0.009147       0.052388             10.463635       9.126253      -2.793713      -1.625523      13.812495      -2.809310       8.452157           0.028199
          111              N      13.199100       5.645732       3.453091      -0.212025      40.227011 0.52668831E+03  0.12808938E+05                                 9.965520                            7.528905       0.053815       2.040715                    0.997142      28.336279      79.125618       0.624030       0.403591      -1.087782       0.146934      -0.003579       0.003779       0.147027      -0.021597       0.039830       0.003091      -0.094970       0.106456      -0.083143       0.032789       0.050353             12.369401      13.931410      -1.142968       0.693170       8.079018      -5.255429      15.097774          -0.000002
          112              N      14.173933       5.204511       4.239006      -0.056418      34.569544 0.43966848E+03  0.10195866E+05                                 8.946536                            6.802851       0.228070       2.108562                    0.999212      26.365396      71.324187       0.669144       0.394719      -1.096501       0.001029       0.097892      -0.174406       0.200003      -0.009253       0.019117       0.057347       0.038983      -0.149372      -0.089173       0.040691       0.048482             11.192379      12.454408      -1.274361       1.343540       7.263788      -4.628537      13.858942          -0.000017
          113              N      15.361778       5.469026       3.699876      -0.027151      32.640428 0.41324735E+03  0.94096363E+04                                 8.536324                            6.539096       0.189750       2.108622                    0.998824      25.565536      67.911933       0.693245       0.388022      -1.104266      -0.143689       0.061896      -0.087510       0.179264       0.035265      -0.044483       0.017188      -0.064210       0.051525      -0.079709       0.037695       0.042014             10.606693      13.926550      -1.845800       2.588728       6.506175      -3.534859      11.387355           0.000003
          114              N      15.191370       6.089910       2.532393      -0.245976      37.819397 0.51661685E+03  0.12398673E+05                                 9.316835                            7.264975       0.698648       2.224905                    0.999762      28.338725      76.477602       0.666145       0.383117      -1.111351      -0.125966      -0.075834       0.162810       0.219374      -0.062311       0.111800       0.014908      -0.085224       0.023072      -0.152400       0.043874       0.108526             11.297572      14.779967      -1.931196       2.024507       6.915691      -3.818437      12.197057          -0.000031
          115              N      18.243667      14.230143      18.079845      -0.212613      37.083507 0.52363127E+03  0.12721278E+05                                 9.440152                            7.510772      -0.047821       2.017921                    0.997307      27.937632      78.075968       0.624060       0.403994      -1.087066       0.071243      -0.080948       0.091017       0.141111       0.040847      -0.038940       0.027043       0.024805      -0.077726      -0.073639       0.014317       0.059322             11.020206      13.384722       2.486753       0.703801       8.005150      -3.390818      11.670747          -0.000024
          116              N       9.287235       8.764797       2.437476      -0.255435      33.029200 0.50508600E+03  0.12086351E+05                                 8.527417                            7.212436       0.576990       2.184937                    0.999512      28.551354      77.620650       0.662745       0.386216      -1.106120       0.131814      -0.111343       0.134776       0.218945       0.095196      -0.092622       0.018004      -0.145157       0.055631      -0.172764       0.053137       0.119627              9.645646      10.775080       3.530902       0.589326      10.933151      -2.226008       7.228708          -0.000056
          117              N       9.247138       7.585680       3.128474      -0.046679      31.019103 0.43898206E+03  0.10152343E+05                                 8.283616                            6.775447       0.182162       2.104988                    0.997845      25.968476      69.624386       0.675346       0.392157      -1.100843       0.118157       0.128511      -0.010544       0.174892      -0.052198       0.022933      -0.001105      -0.026058       0.096363      -0.072800       0.021553       0.051247              9.701608      11.486682       3.421550       0.474009      10.448138      -2.612649       7.170005          -0.000072
          118              N      10.413681       7.413290       3.751131      -0.026834      29.357956 0.41457830E+03  0.94658862E+04                                 7.967078                            6.579036       0.080035       2.074691                    0.997944      25.723664      68.860964       0.685176       0.391516      -1.099659      -0.022995       0.155148      -0.091677       0.181671       0.010865      -0.007265       0.054665       0.075424      -0.049991      -0.079392       0.031807       0.047586              9.183282       8.778625       0.867731       0.852971      10.911226      -3.806808       7.859996          -0.000134
          119              N      11.220613       8.444406       3.508143      -0.256133      33.950627 0.52808167E+03  0.12834191E+05                                 8.777126                            7.474154       0.291233       2.083292                    0.999492      29.312730      81.469238       0.635308       0.396693      -1.093938      -0.217064      -0.064195      -0.059415       0.234025      -0.015737      -0.112018      -0.038838      -0.239753       0.081690      -0.194373       0.067272       0.127102              9.754811       8.433740       0.865575       0.742102      12.385718      -3.896358       8.444975          -0.000037
          120              N      11.991210      12.788985       0.789712      -0.233458      36.100454 0.50984393E+03  0.12242329E+05                                 9.114722                            7.275580       0.235060       2.087601                    0.999257      28.087643      76.767731       0.655164       0.389340      -1.102677      -0.037079      -0.129541       0.046204       0.142445      -0.004668       0.041344       0.014008       0.038634      -0.020210      -0.043274      -0.008860       0.052134             10.486078       9.142828       2.801314       1.628004      13.846678      -2.816905       8.468727           0.028187
          121              N       6.934098       4.823034       6.038638      -0.211167      40.165127 0.52575556E+03  0.12779723E+05                                 9.952975                            7.520181       0.055830       2.041510                    0.997063      28.314098      79.025994       0.624690       0.403370      -1.088004       0.146902       0.003163      -0.002834       0.146963       0.021112      -0.038962       0.002778      -0.093804       0.106146      -0.081908       0.032093       0.049816             12.353225      13.911434       1.142434      -0.694794       8.069879      -5.248330      15.078361          -0.000001
          122              N       7.908932       5.264255       5.252723      -0.057231      34.622099 0.44039713E+03  0.10217504E+05                                 8.957391                            6.809747       0.224943       2.107220                    0.999159      26.386644      71.409925       0.668586       0.394865      -1.096344       0.000758      -0.097964       0.174165       0.199827       0.008563      -0.018553       0.057715       0.039360      -0.150897      -0.089570       0.040753       0.048818             11.208060      12.470829       1.276846      -1.346703       7.273139      -4.636852      13.880212          -0.000017
          123              N       9.096776       4.999740       5.791853      -0.027577      32.652159 0.41340441E+03  0.94143200E+04                                 8.539258                            6.540912       0.220289       2.118061                    0.998746      25.569661      67.931911       0.693042       0.388090      -1.104193      -0.144352      -0.061247       0.086341       0.179007      -0.036025       0.046002       0.017548      -0.064122       0.049932      -0.081246       0.038004       0.043242             10.611165      13.932165       1.846802      -2.590238       6.508633      -3.536881      11.392697           0.000003
          124              N       8.926367       4.378856       6.959336      -0.244903      37.773299 0.51588385E+03  0.12376151E+05                                 9.307899                            7.258525       0.704623       2.227030                    0.999764      28.321744      76.405752       0.666648       0.382980      -1.111498      -0.126439       0.076732      -0.163626       0.220563       0.061500      -0.111793       0.014748      -0.084838       0.023839      -0.151881       0.043639       0.108242             11.286327      14.763935       1.928883      -2.021976       6.909525      -3.814331      12.185520          -0.000031
          125              N      11.978673      17.176155      10.395342      -0.211364      37.038017 0.52282108E+03  0.12696601E+05                                 9.432484                            7.505053      -0.049200       2.017851                    0.997269      27.914973      77.995758       0.624289       0.404004      -1.087066       0.071694       0.081621      -0.091114       0.141788      -0.040584       0.039041       0.026891       0.026047      -0.077573      -0.073472       0.014003       0.059470             11.010479      13.377331      -2.487379      -0.700981       7.998709      -3.385542      11.655396          -0.000023
          126              N       9.287232      16.568005       7.054253      -0.255256      33.046613 0.50540746E+03  0.12096475E+05                                 8.532679                            7.216511       0.574727       2.184104                    0.999524      28.552941      77.643419       0.662285       0.386406      -1.105937       0.132048       0.111530      -0.134919       0.219269      -0.095621       0.092512       0.018218      -0.144290       0.055287      -0.172748       0.053032       0.119716              9.651977      10.781829      -3.534249      -0.589013      10.941119      -2.228342       7.232982          -0.000056
          127              N       2.982135       2.883086       6.363255      -0.046388      30.986830 0.43845475E+03  0.10136510E+05                                 8.276010                            6.769847       0.184921       2.105974                    0.997842      25.954497      69.561160       0.675893       0.391980      -1.101032       0.117874      -0.128823       0.010746       0.174943       0.051039      -0.022313      -0.000884      -0.026464       0.096211      -0.071635       0.021628       0.050007              9.691807      11.473816      -3.416729      -0.473646      10.437968      -2.610024       7.163636          -0.000073
          128              N       4.148679       3.055476       5.740598      -0.025645      29.344649 0.41436577E+03  0.94594653E+04                                 7.963645                            6.576539       0.084229       2.075834                    0.997929      25.717996      68.831633       0.685459       0.391419      -1.099768      -0.022314      -0.155307       0.092185       0.181979      -0.011746       0.007635       0.054562       0.075508      -0.050723      -0.079542       0.031533       0.048008              9.178865       8.774250      -0.867220      -0.852552      10.906037      -3.804729       7.856307          -0.000134
          129              N       4.955611       2.024360       5.983586      -0.257395      33.960578 0.52827888E+03  0.12839740E+05                                 8.777115                            7.474151       0.288128       2.082316                    0.999485      29.322415      81.489387       0.635508       0.396544      -1.094078      -0.215897       0.062737       0.059020       0.232445       0.016769       0.112387      -0.038840      -0.239449       0.082439      -0.194797       0.068050       0.126747              9.754559       8.433081      -0.864501      -0.742566      12.385195      -3.896722       8.445402          -0.000036
          130              N      11.991204      12.543817       8.702017      -0.231393      35.999928 0.50814646E+03  0.12190686E+05                                 9.096834                            7.262591       0.237614       2.089097                    0.999266      28.039313      76.586792       0.655906       0.389247      -1.102808      -0.037428       0.130640      -0.046656       0.143682       0.004648      -0.041352       0.013406       0.039516      -0.023841      -0.043242      -0.009147       0.052388             10.463635       9.126254      -2.793715      -1.625522      13.812494      -2.809309       8.452157           0.028199
          131             Cl      15.386829      16.587328      16.471567      -0.507915     143.452826 0.43531031E+04  0.17030819E+06                                18.771578                           18.019283       1.207915       2.034642                    0.998553      75.696113     225.787195       0.559709       0.279710      -1.256564      -0.018974       0.082758       0.008883       0.085368      -0.035729       0.027456       0.016150       0.139232       0.014604      -0.086264       0.003454       0.082810             19.846818      22.785862       1.263988       2.786206      15.660058       1.554630      21.094534          -0.000450
          132             Cl      12.874567      14.405779      12.352156      -0.538989     164.037952 0.51458209E+04  0.21046837E+06                                20.790088                           19.833491       0.751530       1.894037                    0.998137      79.221171     243.675182       0.522395       0.286665      -1.245621       0.016707      -0.026891       0.008605       0.032807      -0.035371       0.046003      -0.036457       0.079014       0.038364      -0.065583      -0.023370       0.088953             22.205456      21.375404      -2.852244       4.992529      19.742834      -0.679631      25.498131          -0.000904
          133             Cl      13.058757      17.875331      13.621390      -0.479916     142.675659 0.44376356E+04  0.17517515E+06                                18.872903                           18.381920       0.807585       1.920454                    0.998165      76.892930     233.518449       0.543405       0.285536      -1.244944       0.031898       0.114023      -0.000610       0.118402      -0.013180       0.077963      -0.026987      -0.024758      -0.098746      -0.095951       0.015708       0.080243             19.581066      22.403678      -1.091047       3.531532      18.031798      -2.421474      18.307722          -0.001390
          134             Cl       9.121832      14.818970      12.003620      -0.507506     143.361870 0.43494982E+04  0.17013140E+06                                18.762721                           18.011311       1.207412       2.034665                    0.998556      75.676474     225.702675       0.559858       0.279694      -1.256586      -0.018715      -0.082678      -0.008895       0.085235       0.035425      -0.027523       0.016057       0.140263       0.016147      -0.086710       0.003713       0.082997             19.836765      22.773900      -1.261476      -2.784670      15.651784       1.553629      21.084612          -0.000450
          135             Cl      19.139564      17.000519      16.123031      -0.539171     163.969499 0.51430746E+04  0.21032473E+06                                20.782879                           19.827122       0.753441       1.894609                    0.998143      79.213018     243.619698       0.522529       0.286634      -1.245674       0.017478       0.027104      -0.008329       0.033308       0.034666      -0.045942      -0.036487       0.078363       0.038118      -0.065080      -0.023347       0.088427             22.196952      21.370155       2.850826      -4.990118      19.735081      -0.676265      25.485622          -0.000903
          136             Cl      19.323756      13.530967      14.853797      -0.479874     142.653735 0.44366744E+04  0.17512689E+06                                18.870967                           18.379931       0.807262       1.920391                    0.998173      76.888419     233.494242       0.543437       0.285536      -1.244950       0.031971      -0.113820       0.000592       0.118227       0.013411      -0.078156      -0.026995      -0.025024      -0.099204      -0.096220       0.015707       0.080513             19.579184      22.403719       1.091002      -3.530471      18.029378      -2.421112      18.304456          -0.001401
          137             Cl       9.673158       4.350204       2.511891      -0.507915     143.452767 0.43531008E+04  0.17030808E+06                                18.771572                           18.019278       1.207916       2.034642                    0.998553      75.696104     225.787147       0.559709       0.279710      -1.256564       0.018974      -0.082758      -0.008883       0.085368      -0.035730       0.027456       0.016150       0.139231       0.014603      -0.086263       0.003454       0.082810             19.846811      22.785853       1.263987       2.786204      15.660054       1.554629      21.094526          -0.000449
          138             Cl      12.185420       6.531753       6.631302      -0.538989     164.037905 0.51458190E+04  0.21046827E+06                                20.790082                           19.833486       0.751530       1.894037                    0.998137      79.221171     243.675158       0.522395       0.286665      -1.245621      -0.016707       0.026891      -0.008605       0.032807      -0.035372       0.046003      -0.036457       0.079014       0.038364      -0.065583      -0.023370       0.088953             22.205449      21.375397      -2.852243       4.992527      19.742828      -0.679631      25.498123          -0.000904
          139             Cl      12.001230       3.062201       5.362068      -0.479917     142.675635 0.44376344E+04  0.17517508E+06                                18.872892                           18.381910       0.807585       1.920454                    0.998165      76.892977     233.518536       0.543406       0.285536      -1.244945      -0.031898      -0.114023       0.000611       0.118402      -0.013180       0.077964      -0.026988      -0.024760      -0.098747      -0.095952       0.015708       0.080244             19.581054      22.403664      -1.091046       3.531528      18.031787      -2.421472      18.307712          -0.001389
          140             Cl      15.938155       6.118562       6.979838      -0.507506     143.361838 0.43494969E+04  0.17013134E+06                                18.762717                           18.011307       1.207413       2.034665                    0.998556      75.676472     225.702654       0.559858       0.279694      -1.256586       0.018715       0.082678       0.008895       0.085235       0.035425      -0.027523       0.016057       0.140262       0.016148      -0.086710       0.003713       0.082996             19.836761      22.773894      -1.261477      -2.784669      15.651781       1.553629      21.084607          -0.000450
          141             Cl       5.920423       3.937013       2.860427      -0.539171     163.969479 0.51430738E+04  0.21032469E+06                                20.782878                           19.827121       0.753441       1.894609                    0.998143      79.213009     243.619669       0.522529       0.286634      -1.245674      -0.017478      -0.027104       0.008329       0.033309       0.034665      -0.045942      -0.036487       0.078362       0.038118      -0.065080      -0.023347       0.088427             22.196951      21.370153       2.850826      -4.990118      19.735080      -0.676265      25.485621          -0.000903
          142             Cl       5.736231       7.406565       4.129661      -0.479873     142.653654 0.44366713E+04  0.17512674E+06                                18.870966                           18.379930       0.807262       1.920391                    0.998173      76.888363     233.494079       0.543437       0.285537      -1.244950      -0.031971       0.113821      -0.000592       0.118227       0.013410      -0.078155      -0.026995      -0.025023      -0.099203      -0.096219       0.015707       0.080511             19.579183      22.403717       1.091002      -3.530470      18.029377      -2.421112      18.304455          -0.001400

******************************************************
Auxiliary information for the entire system
The total spin magnetic moment of the unit cell is   0.316575
The total net atomic charge of the unit cell is   0.000005
Accuracy of reproducing the electrostatic potential in the unit cell:
  The inner radius (bohr) =    5.0000
  The outer radius (bohr) =   12.0000
  Valid grid points have density less than (e/(bohr^3)) =    0.0001
  The number of valid grid points were=       342018
  The rms potential error without charges in kcal/mol is=     10.08638
  The rms potential error with partial charges in kcal/mol is=      1.17959
  The RRMSE value at monopole order=      0.11695
  The rms potential error with partial charges and cloud penetration in kcal/mol is=      1.17541
  The RRMSE value at monopole order with cloud penetration is=      0.11653
  The rms potential error with partial charges and atomic dipoles in kcal/mol is=      0.32057
  The RRMSE value at dipole order=      0.03178
  The rms potential error with partial charges, atomic dipoles and cloud penetration in kcal/mol is=      0.31800
  The RRMSE value at dipole order with cloud penetration=      0.03153

******************************************************
The electron densities and ab initio electrostatic potential were computed in VASP using the PBE functional and
projector augmented wave method. See the main text of the journal article for a description of computational details.
The atomic charges, dipoles, and quadrupoles were computed with the DDEC6 method as described in
(a) T. A. Manz and N. Gabaldon Limas, RSC Adv. 6 (2016) 47771-47801 DOI: 10.1039/c6ra04656h
(b) N. Gabaldon Limas and T. A. Manz, RSC Adv. 8 (2018) 2678-2707 DOI: 10.1039/c7ra11829e.
For each atom in the material, the electron cloud parameters were fit to the spherically averaged atom-in-material
electron density using radial positions for which this density was between 10^-4 and 10^-2 electrons per cubic bohr.
The polarizabilities, dispersion coefficients, and quantum Drude oscillator (QDO) parameters were fit using the MCLF method.
The magnetic structure of the system was optimized in VASP from the default ferromagnetic initial guess using spin polarization.
The atomic spin moments (ASMs) were computed on this optimized magnetic structure using the DDEC6 partition as inputs
to the method of T. A. Manz and D. S. Sholl, J. Chem. Theory Comput. 7 (2011) 4146-4164 DOI: 10.1021/ct200539n.
The RMSE and RRMSE were computed using a uniform grid with Ewald summation.
