# Supplementary material for: A collection of forcefield precursors for metal–organic frameworks
Source: RSC Adv. 2019 Nov 13;9(63):36492–507. doi: 10.1039/c9ra07327b (PMC9075174; doi:10.1039/c9ra07327b)
Supplement: RA-009-C9RA07327B-s4206 [file RA-009-C9RA07327B-s4206.xyz]

   80
jmolscript: load "" {1 1 1} spacegroup "x,y,z" unitcell [{     15.490100     0.000000     0.000000 }, {      0.000000    15.490100     0.000000 }, {      0.000000     0.000000    15.490100 }]
Mn    13.220800     5.475750     2.269300     1.196083
Mn    10.014350    10.014350    10.014350     1.196074
Mn     2.269300    13.220800     5.475750     1.196207
Mn     5.475750     2.269300    13.220800     1.196097
Cr     9.252237     6.237863    13.982913     1.216725
Cr    13.982913     9.252237     6.237863     1.217081
Cr     6.237863    13.982913     9.252237     1.217075
Cr     1.507187     1.507187     1.507187     1.216976
C     11.818946     5.855258    15.381669     0.504848
C     10.765619     5.808787     1.022347     0.476095
C     11.416204     9.634842     7.636619     0.504852
C     12.469531     9.681312     8.767397     0.476100
C      3.671154    13.600308     7.853481     0.504841
C      4.724480    13.553838     6.722703     0.476092
C      4.073896     1.889792     0.108431     0.504850
C      3.020570     1.936262    14.467753     0.476101
C     15.381669    11.818946     5.855258     0.504842
C      1.022347    10.765619     5.808787     0.476088
C      7.636619    11.416204     9.634842     0.504855
C      8.767397    12.469531     9.681312     0.476100
C      7.853481     3.671154    13.600308     0.504848
C      6.722703     4.724480    13.553838     0.476092
C      0.108431     4.073896     1.889792     0.504855
C     14.467753     3.020570     1.936262     0.476096
C      5.855258    15.381669    11.818946     0.504856
C      5.808787     1.022347    10.765619     0.476100
C      9.634842     7.636619    11.416204     0.504852
C      9.681312     8.767397    12.469531     0.476097
C     13.600308     7.853481     3.671154     0.504855
C     13.553838     6.722703     4.724480     0.476104
C      1.889792     0.108431     4.073896     0.504844
C      1.936262    14.467753     3.020570     0.476092
O     13.044213     5.666279     0.314449    -0.451079
O     11.245813     5.565593     2.219731    -0.432300
O     11.462674     5.999316    14.247794    -0.440667
O      9.572882     6.034943     0.734231    -0.461251
O     10.190937     9.823821     8.059499    -0.451076
O     11.989337     9.924507     9.964781    -0.432283
O     11.772476     9.490784     6.502744    -0.440676
O     13.662268     9.455157     8.479281    -0.461269
O      2.445887    13.411329     7.430601    -0.451109
O      4.244287    13.310643     5.525319    -0.432333
O      4.027426    13.744366     8.987356    -0.440634
O      5.917218    13.779993     7.010819    -0.461220
O      5.299163     2.078771    15.175651    -0.451082
O      3.500763     2.179457    13.270369    -0.432314
O      3.717624     1.745734     1.242306    -0.440671
O      1.827832     1.710107    14.755869    -0.461250
O      0.314449    13.044213     5.666279    -0.451112
O      2.219731    11.245813     5.565593    -0.432321
O     14.247794    11.462674     5.999316    -0.440629
O      0.734231     9.572882     6.034943    -0.461222
O      8.059499    10.190937     9.823821    -0.451074
O      9.964781    11.989337     9.924507    -0.432284
O      6.502744    11.772476     9.490784    -0.440685
O      8.479281    13.662268     9.455157    -0.461268
O      7.430601     2.445887    13.411329    -0.451092
O      5.525319     4.244287    13.310643    -0.432294
O      8.987356     4.027426    13.744366    -0.440662
O      7.010819     5.917218    13.779993    -0.461249
O     15.175651     5.299163     2.078771    -0.451098
O     13.270369     3.500763     2.179457    -0.432284
O      1.242306     3.717624     1.745734    -0.440670
O     14.755869     1.827832     1.710107    -0.461263
O      5.666279     0.314449    13.044213    -0.451102
O      5.565593     2.219731    11.245813    -0.432304
O      5.999316    14.247794    11.462674    -0.440667
O      6.034943     0.734231     9.572882    -0.461256
O      9.823821     8.059499    10.190937    -0.451082
O      9.924507     9.964781    11.989337    -0.432288
O      9.490784     6.502744    11.772476    -0.440672
O      9.455157     8.479281    13.662268    -0.461257
O     13.411329     7.430601     2.445887    -0.451088
O     13.310643     5.525319     4.244287    -0.432304
O     13.744366     8.987356     4.027426    -0.440673
O     13.779993     7.010819     5.917218    -0.461257
O      2.078771    15.175651     5.299163    -0.451117
O      2.179457    13.270369     3.500763    -0.432336
O      1.745734     1.242306     3.717624    -0.440632
O      1.710107    14.755869     1.827832    -0.461216

The following XYZ coordinates are in angstroms. Other properties are in atomic units.
The sperically averaged electron density of each atom fit to a function of the form exp(a - br)
eigen_1, eigen_2 and eigen_3 are the three eigenvalues of traceless quadrupole moment tensor
  atom number  atomic symbol              X              Y              Z     net charge C6 coefficient C8 coefficient C10 coefficient fluctuating dipole atomic polarizability isotropic forcefield polarizability              a              b squared Pearson coefficient          <r^3>          <r^4>         wp_QDO          m_QDO          q_QDO       dipole_x       dipole_y       dipole_z         dipole            Qxy            Qxz            Qyz     Q(x^2-y^2)  Q(3z^2 - R^2)        eigen_1        eigen_2        eigen_3 static polarizability      alpha(xx)      alpha(xy)      alpha(xz)      alpha(yy)      alpha(yz)      alpha(zz) atomic spin moment
            1             Mn      13.220800       5.475750       2.269300       1.196083     137.497408 0.26691597E+04  0.92090555E+05                                20.110112                           15.728673       0.082531       1.872314                    0.997794      49.469469     137.024458       0.510769       0.347569      -1.194239      -0.007483      -0.007483       0.007484       0.012961       0.062135      -0.062135      -0.062136       0.000001      -0.000004      -0.062136      -0.062134       0.124270             25.961318      25.961215      -6.472191       6.472173      25.961435       6.472282      25.961305           3.290274
            2             Mn      10.014350      10.014350      10.014350       1.196074     137.498966 0.26691947E+04  0.92092158E+05                                20.110322                           15.728823       0.082511       1.872306                    0.997794      49.469823     137.026175       0.510764       0.347571      -1.194236       0.007484       0.007484       0.007483       0.012962       0.062136       0.062135       0.062133       0.000004      -0.000004      -0.062135      -0.062134       0.124270             25.961609      25.961709      -6.472294      -6.472373      25.961478      -6.472221      25.961640           3.290252
            3             Mn       2.269300      13.220800       5.475750       1.196207     137.489817 0.26689347E+04  0.92080653E+05                                20.109268                           15.727899       0.082548       1.872337                    0.997794      49.467543     137.016568       0.510788       0.347564      -1.194246       0.007482      -0.007482      -0.007481       0.012959      -0.062124      -0.062125       0.062124       0.000002      -0.000001      -0.062125      -0.062124       0.124249             25.960436      25.960451       6.472113       6.472007      25.960476      -6.472027      25.960382           3.290211
            4             Mn       5.475750       2.269300      13.220800       1.196097     137.496035 0.26691275E+04  0.92089121E+05                                20.109950                           15.728555       0.082542       1.872320                    0.997794      49.469166     137.023145       0.510773       0.347568      -1.194240      -0.007483       0.007483      -0.007484       0.012961      -0.062133       0.062135      -0.062134       0.000001      -0.000000      -0.062135      -0.062133       0.124268             25.961094      25.961022       6.472124      -6.472169      25.961065       6.472155      25.961194           3.290281
            5             Cr       9.252237       6.237863      13.982913       1.216725      99.904911 0.20202723E+04  0.64365553E+05                                17.419442                           14.678481       1.315181       2.270492                    0.997032      44.826429     115.469821       0.480705       0.399930      -1.164692      -0.011493       0.011492       0.011493       0.019906      -0.046259      -0.046266       0.046260      -0.000002       0.000002      -0.046266      -0.046257       0.092523             21.551628      21.551655       5.364232       5.364217      21.551621      -5.364200      21.551609           3.617318
            6             Cr      13.982913       9.252237       6.237863       1.217081      99.893174 0.20199610E+04  0.64353078E+05                                17.418093                           14.677331       1.315351       2.270577                    0.997031      44.823403     115.459284       0.480726       0.399929      -1.164695       0.011490      -0.011490       0.011491       0.019902      -0.046245       0.046239      -0.046247       0.000000       0.000006      -0.046249      -0.046238       0.092487             21.550016      21.550158       5.363953      -5.363815      21.550014       5.363685      21.549877           3.617027
            7             Cr       6.237863      13.982913       9.252237       1.217075      99.891970 0.20199372E+04  0.64352111E+05                                17.417937                           14.677234       1.315364       2.270582                    0.997031      44.823218     115.458496       0.480728       0.399928      -1.164695       0.011490       0.011489      -0.011491       0.019902       0.046244      -0.046237      -0.046240      -0.000001       0.000002      -0.046245      -0.046236       0.092481             21.549769      21.549844      -5.363647       5.363854      21.549667       5.363692      21.549795           3.617039
            8             Cr       1.507187       1.507187       1.507187       1.216976      99.896806 0.20200584E+04  0.64357000E+05                                17.418536                           14.677713       1.315284       2.270547                    0.997031      44.824292     115.462548       0.480718       0.399930      -1.164693      -0.011492      -0.011490      -0.011492       0.019904       0.046245       0.046245       0.046243       0.000002       0.000004      -0.046245      -0.046244       0.092489             21.550542      21.550492      -5.363921      -5.363872      21.550588      -5.364044      21.550546           3.617116
            9              C      11.818946       5.855258      15.381669       0.504848      25.317015 0.26523503E+03  0.55152900E+04                                 7.708779                            5.671862       0.313172       2.165493                    0.999765      22.103389      59.912782       0.647615       0.454833      -1.040173       0.112907       0.004283      -0.099446       0.150519       0.027944      -0.011819       0.032865      -0.224850      -0.277975      -0.103578      -0.062373       0.165951              9.466839      11.236922      -1.099983       4.462324       4.487335      -1.313888      12.676262           0.013286
           10              C      10.765619       5.808787       1.022347       0.476095      25.905826 0.29111979E+03  0.61834978E+04                                 7.806212                            5.920816       0.299217       2.149349                    0.999734      22.679040      61.717209       0.638588       0.451568      -1.044174      -0.097566      -0.008797       0.121503       0.156075       0.031161      -0.011809       0.035533      -0.243025      -0.199396      -0.100907      -0.062749       0.163656              9.321732      12.567995      -1.055545       3.864310       4.487277      -0.962894      10.909925           0.013570
           11              C      11.416204       9.634842       7.636619       0.504852      25.317261 0.26523699E+03  0.55153498E+04                                 7.708859                            5.671903       0.313124       2.165475                    0.999765      22.103552      59.913638       0.647608       0.454836      -1.040170      -0.112906      -0.004280      -0.099447       0.150519       0.027943       0.011820      -0.032866      -0.224852      -0.277973      -0.103578      -0.062373       0.165952              9.466959      11.237105      -1.099998      -4.462398       4.487376       1.313904      12.676397           0.013280
           12              C      12.469531       9.681312       8.767397       0.476100      25.906011 0.29112124E+03  0.61835450E+04                                 7.806277                            5.920849       0.299176       2.149335                    0.999734      22.679164      61.717914       0.638583       0.451570      -1.044171       0.097567       0.008798       0.121501       0.156075       0.031160       0.011810      -0.035533      -0.243022      -0.199406      -0.100907      -0.062750       0.163656              9.321827      12.568146      -1.055548      -3.864361       4.487306       0.962899      10.910028           0.013562
           13              C       3.671154      13.600308       7.853481       0.504841      25.318104 0.26524639E+03  0.55156033E+04                                 7.709051                            5.672021       0.313000       2.165426                    0.999765      22.104051      59.915627       0.647597       0.454839      -1.040166      -0.112907       0.004281       0.099443       0.150516      -0.027944      -0.011822      -0.032867      -0.224849      -0.278007      -0.103588      -0.062368       0.165956              9.467221      11.237396       1.100043       4.462549       4.487481       1.313957      12.676786           0.013274
           14              C       4.724480      13.553838       6.722703       0.476092      25.906836 0.29113127E+03  0.61838221E+04                                 7.806468                            5.920971       0.299056       2.149287                    0.999734      22.679650      61.719906       0.638572       0.451573      -1.044168       0.097563      -0.008798      -0.121502       0.156073      -0.031164      -0.011810      -0.035534      -0.243041      -0.199380      -0.100916      -0.062746       0.163662              9.322078      12.568500       1.055588       3.864486       4.487406       0.962933      10.910327           0.013555
           15              C       4.073896       1.889792       0.108431       0.504850      25.317185 0.26523627E+03  0.55153276E+04                                 7.708830                            5.671886       0.313139       2.165480                    0.999765      22.103504      59.913346       0.647611       0.454835      -1.040171       0.112907      -0.004283       0.099447       0.150519      -0.027944       0.011821       0.032867      -0.224850      -0.277980      -0.103581      -0.062372       0.165952              9.466919      11.237000       1.100002      -4.462377       4.487366      -1.313915      12.676391           0.013291
           16              C       3.020570       1.936262      14.467753       0.476101      25.905695 0.29111795E+03  0.61834509E+04                                 7.806193                            5.920802       0.299217       2.149351                    0.999734      22.678979      61.717066       0.638588       0.451568      -1.044174      -0.097566       0.008796      -0.121504       0.156076      -0.031161       0.011810       0.035534      -0.243029      -0.199392      -0.100910      -0.062748       0.163658              9.321708      12.567925       1.055540      -3.864282       4.487268      -0.962901      10.909932           0.013575
           17              C      15.381669      11.818946       5.855258       0.504842      25.318238 0.26524785E+03  0.55156443E+04                                 7.709088                            5.672043       0.312977       2.165417                    0.999765      22.104134      59.916016       0.647595       0.454840      -1.040165      -0.099442       0.112907       0.004283       0.150516      -0.011821       0.032867       0.027944      -0.026582       0.476282      -0.103589      -0.062369       0.165957              9.467270      12.676856       4.462572      -1.313961      11.237458      -1.100045       4.487497           0.013285
           18              C       1.022347      10.765619       5.808787       0.476088      25.907388 0.29113773E+03  0.61840011E+04                                 7.806596                            5.921050       0.298991       2.149261                    0.999734      22.679975      61.721240       0.638565       0.451575      -1.044165       0.121501      -0.097563      -0.008797       0.156072      -0.011809       0.035534       0.031164       0.021829       0.464255      -0.100916      -0.062748       0.163664              9.322249      10.910541       3.864594      -0.962952      12.568737      -1.055606       4.487470           0.013567
           19              C       7.636619      11.416204       9.634842       0.504855      25.316858 0.26523253E+03  0.55152288E+04                                 7.708764                            5.671845       0.313172       2.165495                    0.999765      22.103314      59.912658       0.647614       0.454834      -1.040171      -0.099447      -0.112907      -0.004284       0.150520       0.011821      -0.032865       0.027945      -0.026559       0.476261      -0.103577      -0.062373       0.165951              9.466829      12.676272      -4.462317       1.313896      11.236886      -1.099984       4.487330           0.013280
           20              C       8.767397      12.469531       9.681312       0.476100      25.905890 0.29112012E+03  0.61835109E+04                                 7.806237                            5.920828       0.299199       2.149343                    0.999734      22.679088      61.717507       0.638586       0.451569      -1.044173       0.121503       0.097567       0.008794       0.156076       0.011811      -0.035536       0.031159       0.021809       0.464234      -0.100907      -0.062749       0.163656              9.321770      10.909997      -3.864330       0.962905      12.568022      -1.055544       4.487290           0.013563
           21              C       7.853481       3.671154      13.600308       0.504848      25.316925 0.26523404E+03  0.55152636E+04                                 7.708756                            5.671849       0.313181       2.165496                    0.999765      22.103348      59.912612       0.647616       0.454832      -1.040173       0.099445      -0.112908       0.004283       0.150519      -0.011819      -0.032865      -0.027944      -0.026567       0.476259      -0.103579      -0.062371       0.165950              9.466807      12.676215       4.462294       1.313884      11.236882       1.099981       4.487323           0.013281
           22              C       6.722703       4.724480      13.553838       0.476092      25.906116 0.29112344E+03  0.61835976E+04                                 7.806277                            5.920859       0.299184       2.149335                    0.999734      22.679208      61.717871       0.638585       0.451568      -1.044173      -0.121502       0.097566      -0.008797       0.156074      -0.011809      -0.035533      -0.031161       0.021814       0.464233      -0.100907      -0.062749       0.163656              9.321816      10.910024       3.864352       0.962905      12.568113       1.055556       4.487311           0.013564
           23              C       0.108431       4.073896       1.889792       0.504855      25.316682 0.26523084E+03  0.55151821E+04                                 7.708719                            5.671821       0.313195       2.165505                    0.999765      22.103212      59.912217       0.647617       0.454833      -1.040173       0.099447       0.112908      -0.004280       0.150520       0.011820       0.032866      -0.027943      -0.026565       0.476262      -0.103579      -0.062371       0.165951              9.466762      12.676125      -4.462267      -1.313873      11.236860       1.099973       4.487302           0.013284
           24              C      14.467753       3.020570       1.936262       0.476096      25.906168 0.29112349E+03  0.61836031E+04                                 7.806301                            5.920868       0.299166       2.149329                    0.999734      22.679240      61.718113       0.638582       0.451570      -1.044172      -0.121502      -0.097568       0.008798       0.156076       0.011811       0.035533      -0.031160       0.021811       0.464236      -0.100908      -0.062748       0.163656              9.321858      10.910061      -3.864386      -0.962905      12.568193       1.055557       4.487322           0.013566
           25              C       5.855258      15.381669      11.818946       0.504856      25.316807 0.26523231E+03  0.55152210E+04                                 7.708744                            5.671837       0.313170       2.165494                    0.999765      22.103289      59.912497       0.647616       0.454833      -1.040172       0.004282      -0.099447       0.112908       0.150520       0.032866       0.027943      -0.011821       0.251412      -0.198278      -0.103580      -0.062369       0.165949              9.466795       4.487315      -1.313878      -1.099974      12.676172       4.462287      11.236898           0.013277
           26              C       5.808787       1.022347      10.765619       0.476100      25.905979 0.29112103E+03  0.61835365E+04                                 7.806258                            5.920839       0.299176       2.149334                    0.999734      22.679146      61.717745       0.638585       0.451569      -1.044173      -0.008799       0.121503      -0.097567       0.156076       0.035532       0.031161      -0.011811       0.221207      -0.264838      -0.100909      -0.062745       0.163654              9.321801       4.487299      -0.962895      -1.055545      10.909990       3.864353      12.568112           0.013561
           27              C       9.634842       7.636619      11.416204       0.504852      25.316751 0.26523199E+03  0.55152084E+04                                 7.708717                            5.671823       0.313205       2.165506                    0.999765      22.103236      59.912171       0.647619       0.454832      -1.040174      -0.004283      -0.099446      -0.112907       0.150519      -0.032865       0.027944       0.011819       0.251407      -0.198283      -0.103576      -0.062372       0.165947              9.466758       4.487304       1.313880      -1.099979      12.676141      -4.462275      11.236830           0.013281
           28              C       9.681312       8.767397      12.469531       0.476097      25.905913 0.29112071E+03  0.61835231E+04                                 7.806232                            5.920827       0.299210       2.149346                    0.999734      22.679083      61.717380       0.638587       0.451568      -1.044174       0.008797       0.121502       0.097566       0.156075      -0.035533       0.031160       0.011809       0.221208      -0.264829      -0.100905      -0.062749       0.163653              9.321763       4.487290       0.962902      -1.055556      10.909948      -3.864335      12.568051           0.013565
           29              C      13.600308       7.853481       3.671154       0.504855      25.317077 0.26523485E+03  0.55152914E+04                                 7.708812                            5.671873       0.313133       2.165479                    0.999765      22.103446      59.913175       0.647611       0.454835      -1.040171       0.004284       0.099446      -0.112908       0.150519      -0.032866      -0.027945      -0.011821       0.251415      -0.198283      -0.103580      -0.062371       0.165952              9.466897       4.487356       1.313911       1.099998      12.676357       4.462361      11.236978           0.013283
           30              C      13.553838       6.722703       4.724480       0.476104      25.905918 0.29112035E+03  0.61835190E+04                                 7.806250                            5.920835       0.299176       2.149335                    0.999734      22.679107      61.717640       0.638584       0.451570      -1.044172      -0.008796      -0.121502       0.097566       0.156075      -0.035534      -0.031161      -0.011810       0.221211      -0.264841      -0.100909      -0.062748       0.163657              9.321789       4.487297       0.962911       1.055549      10.910031       3.864335      12.568038           0.013566
           31              C       1.889792       0.108431       4.073896       0.504844      25.317915 0.26524435E+03  0.55155472E+04                                 7.709003                            5.671992       0.313025       2.165435                    0.999765      22.103934      59.915123       0.647601       0.454838      -1.040168      -0.004283       0.099443       0.112907       0.150517       0.032866      -0.027945       0.011821       0.251426      -0.198263      -0.103587      -0.062367       0.165954              9.467156       4.487451      -1.313938       1.100026      12.676708      -4.462512      11.237309           0.013273
           32              C       1.936262      14.467753       3.020570       0.476092      25.906913 0.29113224E+03  0.61838466E+04                                 7.806476                            5.920976       0.299055       2.149285                    0.999734      22.679690      61.719990       0.638572       0.451573      -1.044168       0.008798      -0.121503      -0.097563       0.156073       0.035533      -0.031163       0.011810       0.221205      -0.264868      -0.100914      -0.062744       0.163659              9.322091       4.487408      -0.962931       1.055583      10.910356      -3.864509      12.568509           0.013554
           33              O      13.044213       5.666279       0.314449      -0.451079      29.542319 0.39094625E+03  0.86619899E+04                                 7.517798                            6.015590       0.482986       2.231256                    0.998981      25.504122      63.958454       0.796407       0.347113      -1.150825      -0.017270       0.022252      -0.058844       0.065238      -0.000714       0.077954       0.002288      -0.006944      -0.019505      -0.081431       0.006758       0.074672              9.111185      12.421585      -1.639380       4.814885       5.208163      -0.900981       9.703807           0.003541
           34              O      11.245813       5.565593       2.219731      -0.432300      27.577006 0.37481242E+03  0.82192619E+04                                 7.163337                            5.885630       0.517592       2.247906                    0.998970      25.240641      63.016477       0.805905       0.346580      -1.151018      -0.067083      -0.005248      -0.015724       0.069100      -0.014538       0.077620      -0.016792      -0.016091      -0.025315      -0.083826       0.004951       0.078875              8.409616       9.539074      -0.646650       4.085500       4.842720      -0.698129      10.847056           0.008945
           35              O      11.462674       5.999316      14.247794      -0.440667      28.044039 0.35398527E+03  0.76687691E+04                                 7.257967                            5.742429       0.593588       2.268324                    0.999224      25.253356      63.105563       0.809335       0.349331      -1.146291       0.076738      -0.020723       0.010268       0.080147       0.012737       0.052095       0.012406      -0.114735      -0.081016      -0.088225       0.012015       0.076210              8.777299       8.352326      -0.764097       4.482768       4.988319      -1.628283      12.991252          -0.006012
           36              O       9.572882       6.034943       0.734231      -0.461251      27.260957 0.37021374E+03  0.81011268E+04                                 7.078300                            5.841337       0.654806       2.273693                    0.999361      25.841298      64.648546       0.809860       0.345624      -1.150715       0.015635      -0.006114       0.084675       0.086323      -0.009132       0.054921       0.007845      -0.058233      -0.169810      -0.091193       0.032371       0.058822              8.198662      12.120087      -0.804464       3.388750       4.784343      -0.440833       7.691555          -0.002448
           37              O      10.190937       9.823821       8.059499      -0.451076      29.542655 0.39094979E+03  0.86620893E+04                                 7.517863                            6.015619       0.482976       2.231252                    0.998981      25.504182      63.958718       0.796404       0.347113      -1.150825       0.017274      -0.022248      -0.058842       0.065236      -0.000714      -0.077957      -0.002289      -0.006949      -0.019507      -0.081435       0.006761       0.074674              9.111297      12.421785      -1.639409      -4.814988       5.208196       0.901002       9.703910           0.003545
           38              O      11.989337       9.924507       9.964781      -0.432283      27.577202 0.37481456E+03  0.82193197E+04                                 7.163364                            5.885638       0.517597       2.247905                    0.998970      25.240712      63.016671       0.805907       0.346579      -1.151019       0.067077       0.005249      -0.015730       0.069097      -0.014539      -0.077626       0.016792      -0.016087      -0.025328      -0.083833       0.004952       0.078881              8.409668       9.539146      -0.646663      -4.085557       4.842728       0.698141      10.847131           0.008945
           39              O      11.772476       9.490784       6.502744      -0.440676      28.046002 0.35401398E+03  0.76695579E+04                                 7.258346                            5.742697       0.593515       2.268286                    0.999224      25.254053      63.108291       0.809307       0.349335      -1.146286      -0.076743       0.020726       0.010267       0.080152       0.012736      -0.052092      -0.012407      -0.114748      -0.081018      -0.088226       0.012010       0.076216              8.777800       8.352849      -0.764148      -4.483093       4.988554       1.628393      12.991997          -0.006014
           40              O      13.662268       9.455157       8.479281      -0.461269      27.262860 0.37024442E+03  0.81019807E+04                                 7.078689                            5.841631       0.654679       2.273641                    0.999360      25.841921      64.651212       0.809827       0.345630      -1.150708      -0.015630       0.006117       0.084683       0.086330      -0.009129      -0.054911      -0.007848      -0.058243      -0.169833      -0.091190       0.032361       0.058829              8.199147      12.120844      -0.804498      -3.389012       4.784570       0.440852       7.692026          -0.002448
           41              O       2.445887      13.411329       7.430601      -0.451109      29.544082 0.39097074E+03  0.86626789E+04                                 7.518135                            6.015807       0.482933       2.231230                    0.998981      25.504662      63.960607       0.796386       0.347116      -1.150821       0.017271       0.022250       0.058856       0.065248       0.000714       0.077947      -0.002288      -0.006953      -0.019503      -0.081426       0.006762       0.074664              9.111667      12.422283       1.639501       4.815244       5.208373       0.901059       9.704347           0.003547
           42              O       4.244287      13.310643       5.525319      -0.432333      27.578682 0.37483740E+03  0.82199556E+04                                 7.163656                            5.885847       0.517518       2.247870                    0.998970      25.241251      63.018782       0.805885       0.346582      -1.151015       0.067094      -0.005246       0.015726       0.069112       0.014533       0.077615       0.016789      -0.016093      -0.025332      -0.083823       0.004957       0.078866              8.410045       9.539621       0.646704       4.085790       4.842902       0.698175      10.847613           0.008953
           43              O       4.027426      13.744366       8.987356      -0.440634      28.046477 0.35402072E+03  0.76697306E+04                                 7.258346                            5.742682       0.593587       2.268286                    0.999225      25.254617      63.109547       0.809324       0.349327      -1.146294      -0.076730      -0.020723      -0.010284       0.080141      -0.012736       0.052112      -0.012402      -0.114735      -0.081035      -0.088243       0.012030       0.076212              8.777819       8.352835       0.764164       4.483121       4.988555       1.628412      12.992066          -0.006018
           44              O       5.917218      13.779993       7.010819      -0.461220      27.263501 0.37025470E+03  0.81022503E+04                                 7.078707                            5.841632       0.654739       2.273633                    0.999361      25.842653      64.652918       0.809845       0.345620      -1.150717      -0.015649      -0.006121      -0.084666       0.086318       0.009131       0.054937      -0.007845      -0.058236      -0.169813      -0.091207       0.032384       0.058823              8.199183      12.120926       0.804519       3.389040       4.784579       0.440868       7.692043          -0.002452
           45              O       5.299163       2.078771      15.175651      -0.451082      29.542461 0.39094738E+03  0.86620206E+04                                 7.517823                            6.015596       0.482994       2.231258                    0.998981      25.504160      63.958561       0.796407       0.347113      -1.150825      -0.017270      -0.022251       0.058847       0.065241       0.000715      -0.077954       0.002287      -0.006947      -0.019502      -0.081431       0.006759       0.074672              9.111234      12.421649       1.639397      -4.814945       5.208175      -0.901000       9.703879           0.003539
           46              O       3.500763       2.179457      13.270369      -0.432314      27.576951 0.37481110E+03  0.82192261E+04                                 7.163337                            5.885626       0.517593       2.247910                    0.998970      25.240569      63.016282       0.805904       0.346581      -1.151017      -0.067086       0.005247       0.015721       0.069103       0.014537      -0.077617      -0.016792      -0.016096      -0.025318      -0.083825       0.004954       0.078871              8.409623       9.539059       0.646656      -4.085506       4.842717      -0.698141      10.847093           0.008944
           47              O       3.717624       1.745734       1.242306      -0.440671      28.045650 0.35400876E+03  0.76694136E+04                                 7.258270                            5.742642       0.593512       2.268286                    0.999224      25.253970      63.107878       0.809314       0.349334      -1.146287       0.076740       0.020724      -0.010269       0.080149      -0.012738      -0.052094       0.012407      -0.114742      -0.081023      -0.088227       0.012012       0.076215              8.777706       8.352720       0.764156      -4.483033       4.988516      -1.628392      12.991881          -0.006024
           48              O       1.827832       1.710107      14.755869      -0.461250      27.261720 0.37022670E+03  0.81014849E+04                                 7.078444                            5.841451       0.654782       2.273678                    0.999361      25.841614      64.649729       0.809849       0.345625      -1.150713       0.015633       0.006113      -0.084677       0.086325       0.009131      -0.054920       0.007848      -0.058235      -0.169822      -0.091194       0.032370       0.058824              8.198834      12.120334       0.804478      -3.388832       4.784428      -0.440850       7.691740          -0.002458
           49              O       0.314449      13.044213       5.666279      -0.451112      29.544183 0.39097192E+03  0.86627133E+04                                 7.518161                            6.015822       0.482914       2.231225                    0.998981      25.504662      63.960680       0.796383       0.347117      -1.150820      -0.058856      -0.017271       0.022251       0.065249       0.077946       0.002287      -0.000713      -0.006277       0.020182      -0.081425       0.006763       0.074662              9.111704       9.704388       4.815268      -0.901056      12.422340      -1.639503       5.208384           0.003541
           50              O       2.219731      11.245813       5.565593      -0.432321      27.579086 0.37484317E+03  0.82201129E+04                                 7.163710                            5.885878       0.517512       2.247861                    0.998970      25.241477      63.019443       0.805886       0.346581      -1.151016      -0.015730      -0.067090      -0.005243       0.069109       0.077619      -0.016787      -0.014536      -0.004623       0.036801      -0.083827       0.004956       0.078871              8.410126      10.847733       4.085862      -0.698182       9.539716      -0.646706       4.842930           0.008944
           51              O      14.247794      11.462674       5.999316      -0.440629      28.046789 0.35402534E+03  0.76698563E+04                                 7.258396                            5.742717       0.593579       2.268279                    0.999225      25.254762      63.110027       0.809322       0.349327      -1.146294       0.010287       0.076727      -0.020721       0.080139       0.052115       0.012402       0.012735       0.016850       0.212622      -0.088246       0.012033       0.076212              8.777886      12.992183       4.483161      -1.628427       8.352893      -0.764171       4.988584          -0.006024
           52              O       0.734231       9.572882       6.034943      -0.461222      27.264560 0.37027138E+03  0.81027120E+04                                 7.078900                            5.841773       0.654682       2.273605                    0.999361      25.843093      64.654548       0.809833       0.345621      -1.150715       0.084665       0.015653      -0.006119       0.086318       0.054938       0.007844      -0.009131      -0.055786       0.172262      -0.091209       0.032385       0.058824              8.199426       7.692294       3.389180      -0.440886      12.121291      -0.804545       4.784692          -0.002460
           53              O       8.059499      10.190937       9.823821      -0.451074      29.542283 0.39094489E+03  0.86619522E+04                                 7.517798                            6.015581       0.482986       2.231258                    0.998981      25.504049      63.958243       0.796407       0.347113      -1.150825      -0.058842       0.017272      -0.022252       0.065237      -0.077955      -0.002286      -0.000714      -0.006276       0.020169      -0.081432       0.006758       0.074674              9.111199       9.703844      -4.814916       0.900986      12.421595      -1.639382       5.208159           0.003542
           54              O       9.964781      11.989337       9.924507      -0.432284      27.577092 0.37481331E+03  0.82192835E+04                                 7.163335                            5.885620       0.517605       2.247906                    0.998970      25.240726      63.016627       0.805910       0.346578      -1.151020      -0.015729       0.067078       0.005244       0.069096      -0.077627       0.016790      -0.014541      -0.004618       0.036793      -0.083833       0.004951       0.078882              8.409626      10.847092      -4.085523       0.698139       9.539068      -0.646652       4.842716           0.008947
           55              O       6.502744      11.772476       9.490784      -0.440685      28.045401 0.35400512E+03  0.76693169E+04                                 7.258250                            5.742630       0.593509       2.268291                    0.999224      25.253766      63.107341       0.809311       0.349336      -1.146285       0.010263      -0.076745       0.020723       0.080154      -0.052086      -0.012407       0.012739       0.016864       0.212634      -0.088220       0.012003       0.076217              8.777677      12.991848      -4.483007       1.628384       8.352681      -0.764149       4.988502          -0.006013
           56              O       8.479281      13.662268       9.455157      -0.461268      27.262134 0.37023285E+03  0.81016592E+04                                 7.078545                            5.841525       0.654743       2.273666                    0.999361      25.841678      64.650199       0.809838       0.345628      -1.150710       0.084685      -0.015631       0.006112       0.086332      -0.054911      -0.007851      -0.009130      -0.055795       0.172278      -0.091190       0.032362       0.058828              8.198961       7.691869      -3.388906       0.440858      12.120527      -0.804487       4.784488          -0.002448
           57              O       7.430601       2.445887      13.411329      -0.451092      29.542291 0.39094586E+03  0.86619813E+04                                 7.517809                            6.015600       0.482974       2.231256                    0.998981      25.504058      63.958344       0.796403       0.347114      -1.150823       0.058848       0.017266       0.022252       0.065241       0.077949      -0.002288       0.000713      -0.006282       0.020176      -0.081427       0.006761       0.074666              9.111195       9.703809       4.814884       0.900983      12.421606       1.639385       5.208170           0.003546
           58              O       5.525319       4.244287      13.310643      -0.432294      27.577309 0.37481727E+03  0.82193941E+04                                 7.163378                            5.885658       0.517593       2.247901                    0.998970      25.240830      63.017031       0.805906       0.346579      -1.151019       0.015727       0.067083      -0.005247       0.069101       0.077623       0.016792       0.014539      -0.004616       0.036791      -0.083829       0.004951       0.078878              8.409668      10.847120       4.085531       0.698138       9.539140       0.646659       4.842744           0.008945
           59              O       8.987356       4.027426      13.744366      -0.440662      28.043943 0.35398401E+03  0.76687334E+04                                 7.257941                            5.742411       0.593595       2.268325                    0.999224      25.253357      63.105482       0.809338       0.349330      -1.146292      -0.010269      -0.076736      -0.020723       0.080145       0.052097      -0.012406      -0.012737       0.016857       0.212608      -0.088227       0.012017       0.076209              8.777263      12.991200       4.482742       1.628278       8.352286       0.764095       4.988303          -0.006010
           60              O       7.010819       5.917218      13.779993      -0.461249      27.261223 0.37021794E+03  0.81012425E+04                                 7.078345                            5.841370       0.654803       2.273689                    0.999361      25.841419      64.648966       0.809858       0.345623      -1.150715      -0.084675      -0.015636      -0.006115       0.086323       0.054922      -0.007846       0.009132      -0.055790       0.172257      -0.091194       0.032372       0.058822              8.198720       7.691613       3.388784       0.440837      12.120179       0.804469       4.784370          -0.002443
           61              O      15.175651       5.299163       2.078771      -0.451098      29.542019 0.39094101E+03  0.86618461E+04                                 7.517770                            6.015566       0.482983       2.231263                    0.998981      25.503887      63.957796       0.796405       0.347115      -1.150823       0.058849      -0.017265      -0.022250       0.065240      -0.077948       0.002290       0.000712      -0.006283       0.020180      -0.081427       0.006762       0.074665              9.111159       9.703745      -4.814872      -0.900981      12.421589       1.639380       5.208142           0.003546
           62              O      13.270369       3.500763       2.179457      -0.432284      27.577205 0.37481484E+03  0.82193255E+04                                 7.163351                            5.885630       0.517609       2.247905                    0.998970      25.240792      63.016824       0.805910       0.346577      -1.151020       0.015729      -0.067081       0.005249       0.069100      -0.077626      -0.016792       0.014539      -0.004621       0.036785      -0.083831       0.004949       0.078882              8.409649      10.847091      -4.085541      -0.698139       9.539133       0.646664       4.842723           0.008942
           63              O       1.242306       3.717624       1.745734      -0.440670      28.044699 0.35399533E+03  0.76690457E+04                                 7.258101                            5.742528       0.593568       2.268313                    0.999224      25.253567      63.106438       0.809324       0.349333      -1.146288      -0.010265       0.076740       0.020725       0.080149      -0.052092       0.012407      -0.012736       0.016862       0.212618      -0.088224       0.012012       0.076212              8.777470      12.991497      -4.482872      -1.628320       8.352512       0.764111       4.988402          -0.006017
           64              O      14.755869       1.827832       1.710107      -0.461263      27.262501 0.37023860E+03  0.81018177E+04                                 7.078609                            5.841569       0.654709       2.273652                    0.999360      25.841835      64.650758       0.809835       0.345628      -1.150710      -0.084681       0.015632       0.006116       0.086329      -0.054914       0.007846       0.009131      -0.055795       0.172270      -0.091190       0.032364       0.058826              8.199050       7.691935      -3.388965      -0.440849      12.120689       0.804492       4.784525          -0.002448
           65              O       5.666279       0.314449      13.044213      -0.451102      29.542190 0.39094349E+03  0.86619148E+04                                 7.517795                            6.015582       0.482985       2.231261                    0.998981      25.503981      63.958081       0.796404       0.347114      -1.150823       0.022250      -0.058851      -0.017267       0.065243       0.002289      -0.000712       0.077948       0.013231      -0.000674      -0.081427       0.006763       0.074664              9.111192       5.208155      -0.900984      -1.639383       9.703794       4.814898      12.421628           0.003547
           66              O       5.565593       2.219731      11.245813      -0.432304      27.577140 0.37481367E+03  0.82192952E+04                                 7.163356                            5.885634       0.517604       2.247908                    0.998970      25.240700      63.016621       0.805906       0.346579      -1.151019      -0.005249      -0.015727      -0.067086       0.069105      -0.016791      -0.014537       0.077620       0.020710      -0.011466      -0.083827       0.004953       0.078874              8.409654       4.842723      -0.698135      -0.646658      10.847099       4.085547       9.539141           0.008947
           67              O       5.999316      14.247794      11.462674      -0.440667      28.044966 0.35399942E+03  0.76691555E+04                                 7.258135                            5.742552       0.593587       2.268313                    0.999224      25.253749      63.106954       0.809324       0.349332      -1.146289      -0.020725       0.010266       0.076741       0.080151       0.012406       0.012735       0.052092       0.097880      -0.131606      -0.088225       0.012012       0.076213              8.777516       4.988425      -1.628330      -0.764115      12.991566       4.482902       8.352557          -0.006013
           68              O       6.034943       0.734231       9.572882      -0.461256      27.262698 0.37024211E+03  0.81019120E+04                                 7.078627                            5.841585       0.654714       2.273646                    0.999361      25.842022      64.651249       0.809837       0.345626      -1.150711      -0.006118       0.084681       0.015634       0.086329       0.007848      -0.009130       0.054915       0.114032      -0.002449      -0.091191       0.032365       0.058826              8.199070       4.784537      -0.440849      -0.804493       7.691955       3.388974      12.120717          -0.002450
           69              O       9.823821       8.059499      10.190937      -0.451082      29.542158 0.39094387E+03  0.86619252E+04                                 7.517782                            6.015581       0.482978       2.231257                    0.998981      25.504006      63.958147       0.796405       0.347114      -1.150824      -0.022251      -0.058844       0.017269       0.065237      -0.002288      -0.000713      -0.077951       0.013225      -0.000666      -0.081428       0.006759       0.074669              9.111163       5.208157       0.900985      -1.639384       9.703767      -4.814866      12.421565           0.003544
           70              O       9.924507       9.964781      11.989337      -0.432288      27.577217 0.37481574E+03  0.82193530E+04                                 7.163369                            5.885651       0.517586       2.247901                    0.998970      25.240747      63.016817       0.805905       0.346579      -1.151018       0.005248      -0.015728       0.067079       0.069098       0.016792      -0.014539      -0.077624       0.020704      -0.011470      -0.083830       0.004951       0.078879              8.409659       4.842740       0.698138      -0.646663      10.847097      -4.085526       9.539140           0.008946
           71              O       9.490784       6.502744      11.772476      -0.440672      28.043753 0.35398115E+03  0.76686572E+04                                 7.257923                            5.742399       0.593585       2.268327                    0.999224      25.253210      63.105091       0.809336       0.349332      -1.146290       0.020724       0.010265      -0.076739       0.080148      -0.012407       0.012737      -0.052091       0.097877      -0.131594      -0.088222       0.012011       0.076211              8.777239       4.988293       1.628274      -0.764094      12.991156      -4.482729       8.352269          -0.006005
           72              O       9.455157       8.479281      13.662268      -0.461257      27.261003 0.37021410E+03  0.81011386E+04                                 7.078320                            5.841350       0.654792       2.273691                    0.999360      25.841256      64.648508       0.809857       0.345625      -1.150714       0.006116       0.084677      -0.015633       0.086325      -0.007846      -0.009132      -0.054918       0.114023      -0.002444      -0.091190       0.032368       0.058822              8.198692       4.784356       0.440838      -0.804470       7.691584      -3.388771      12.120136          -0.002445
           73              O      13.411329       7.430601       2.445887      -0.451088      29.542323 0.39094492E+03  0.86619533E+04                                 7.517808                            6.015583       0.482987       2.231259                    0.998981      25.504058      63.958275       0.796406       0.347113      -1.150825       0.022252       0.058846       0.017271       0.065241      -0.002287       0.000713       0.077952       0.013227      -0.000672      -0.081430       0.006761       0.074669              9.111219       5.208164       0.900998       1.639394       9.703856       4.814939      12.421639           0.003542
           74              O      13.310643       5.525319       4.244287      -0.432304      27.577132 0.37481354E+03  0.82192915E+04                                 7.163354                            5.885632       0.517594       2.247905                    0.998970      25.240698      63.016613       0.805907       0.346579      -1.151019      -0.005247       0.015726       0.067083       0.069101       0.016791       0.014539       0.077622       0.020710      -0.011476      -0.083830       0.004954       0.078875              8.409654       4.842725       0.698146       0.646660      10.847138       4.085541       9.539098           0.008948
           75              O      13.744366       8.987356       4.027426      -0.440673      28.046009 0.35401429E+03  0.76695641E+04                                 7.258332                            5.742687       0.593503       2.268278                    0.999224      25.254140      63.108446       0.809311       0.349334      -1.146287      -0.020723      -0.010270      -0.076741       0.080150      -0.012406      -0.012738       0.052093       0.097886      -0.131601      -0.088226       0.012010       0.076216              8.777787       4.988555       1.628411       0.764163      12.992006       4.483082       8.352799          -0.006018
           76              O      13.779993       7.010819       5.917218      -0.461257      27.262584 0.37024065E+03  0.81018703E+04                                 7.078601                            5.841568       0.654744       2.273657                    0.999361      25.841990      64.651087       0.809839       0.345626      -1.150712      -0.006115      -0.084681      -0.015636       0.086329      -0.007851       0.009130       0.054918       0.114032      -0.002447      -0.091195       0.032368       0.058826              8.199031       4.784522       0.440863       0.804496       7.691941       3.388943      12.120631          -0.002452
           77              O       2.078771      15.175651       5.299163      -0.451117      29.543859 0.39096753E+03  0.86625902E+04                                 7.518104                            6.015788       0.482932       2.231233                    0.998981      25.504553      63.960272       0.796386       0.347117      -1.150820      -0.022252       0.058858      -0.017269       0.065250       0.002287       0.000713      -0.077944       0.013230      -0.000680      -0.081423       0.006763       0.074660              9.111621       5.208348      -0.901040       1.639479       9.704307      -4.815205      12.422207           0.003546
           78              O       2.179457      13.270369       3.500763      -0.432336      27.578709 0.37483777E+03  0.82199656E+04                                 7.163659                            5.885849       0.517515       2.247868                    0.998970      25.241275      63.018848       0.805885       0.346582      -1.151015       0.005245       0.015725      -0.067095       0.069112      -0.016788       0.014534      -0.077612       0.020714      -0.011473      -0.083821       0.004958       0.078863              8.410051       4.842901      -0.698169       0.646693      10.847629      -4.085802       9.539623           0.008953
           79              O       1.745734       1.242306       3.717624      -0.440632      28.045944 0.35401290E+03  0.76695167E+04                                 7.258250                            5.742615       0.593596       2.268295                    0.999224      25.254388      63.108733       0.809330       0.349327      -1.146295       0.020722      -0.010283       0.076728       0.080140       0.012403      -0.012736      -0.052112       0.097881      -0.131578      -0.088241       0.012031       0.076210              8.777694       4.988493      -1.628376       0.764144      12.991882      -4.483039       8.352706          -0.006013
           80              O       1.710107      14.755869       1.827832      -0.461216      27.263363 0.37025236E+03  0.81021851E+04                                 7.078677                            5.841608       0.654737       2.273633                    0.999361      25.842608      64.652724       0.809848       0.345620      -1.150718       0.006119      -0.084665       0.015650       0.086316       0.007844       0.009131      -0.054938       0.114019      -0.002452      -0.091207       0.032385       0.058821              8.199148       4.784561      -0.440866       0.804513       7.692022      -3.389031      12.120860          -0.002448

******************************************************
Auxiliary information for the entire system
The total spin magnetic moment of the unit cell is   27.999967
The total net atomic charge of the unit cell is   0.000001
Accuracy of reproducing the electrostatic potential in the unit cell:
  The inner radius (bohr) =    5.0000
  The outer radius (bohr) =   12.0000
  Valid grid points have density less than (e/(bohr^3)) =    0.0001
  The number of valid grid points were=       664264
  The rms potential error without charges in kcal/mol is=      2.06650
  The rms potential error with partial charges in kcal/mol is=      0.37684
  The RRMSE value at monopole order=      0.18236
  The rms potential error with partial charges and cloud penetration in kcal/mol is=      0.37731
  The RRMSE value at monopole order with cloud penetration is=      0.18259
  The rms potential error with partial charges and atomic dipoles in kcal/mol is=      0.41978
  The RRMSE value at dipole order=      0.20314
  The rms potential error with partial charges, atomic dipoles and cloud penetration in kcal/mol is=      0.41137
  The RRMSE value at dipole order with cloud penetration=      0.19906

******************************************************
The electron densities and ab initio electrostatic potential were computed in VASP using the PBE functional and
projector augmented wave method. See the main text of the journal article for a description of computational details.
The atomic charges, dipoles, and quadrupoles were computed with the DDEC6 method as described in
(a) T. A. Manz and N. Gabaldon Limas, RSC Adv. 6 (2016) 47771-47801 DOI: 10.1039/c6ra04656h
(b) N. Gabaldon Limas and T. A. Manz, RSC Adv. 8 (2018) 2678-2707 DOI: 10.1039/c7ra11829e.
For each atom in the material, the electron cloud parameters were fit to the spherically averaged atom-in-material
electron density using radial positions for which this density was between 10^-4 and 10^-2 electrons per cubic bohr.
The polarizabilities, dispersion coefficients, and quantum Drude oscillator (QDO) parameters were fit using the MCLF method.
The magnetic structure of the system was optimized in VASP from the default ferromagnetic initial guess using spin polarization.
The atomic spin moments (ASMs) were computed on this optimized magnetic structure using the DDEC6 partition as inputs
to the method of T. A. Manz and D. S. Sholl, J. Chem. Theory Comput. 7 (2011) 4146-4164 DOI: 10.1021/ct200539n.
The RMSE and RRMSE were computed using a uniform grid with Ewald summation.
