# Supplementary material for: A collection of forcefield precursors for metal–organic frameworks
Source: RSC Adv. 2019 Nov 13;9(63):36492–507. doi: 10.1039/c9ra07327b (PMC9075174; doi:10.1039/c9ra07327b)
Supplement: RA-009-C9RA07327B-s4207 [file RA-009-C9RA07327B-s4207.xyz]

 1560
jmolscript: load "" {1 1 1} spacegroup "x,y,z" unitcell [{     44.061200     0.000000     0.000000 }, {     22.030600    38.158119     0.000000 }, {     22.030600    12.719373    35.975819 }]
Cu    67.896987    35.576849     8.639953     0.129182
Cu    46.531711    30.488591    32.838728     0.129184
Cu    63.621289    41.123514    17.798677     0.129184
Cu    42.256013    20.004775    30.662191     0.129183
Cu    69.229839    20.774298    32.838728     0.129177
Cu    40.923161    37.885416     8.639953     0.129177
Cu    62.288437    29.719069    30.662191     0.129186
Cu    47.864563    38.814947    17.798677     0.129178
Cu    82.715650    45.671453    30.662191     0.129171
Cu    31.713049    15.456836    17.798677     0.129184
Cu    71.498550    44.132408    32.838728     0.129174
Cu    34.378751    21.933032     8.639953     0.129182
Cu    56.409351    28.944460    27.335866     0.129188
Cu     5.406750     6.745084     3.137091     0.129176
Cu    53.743649    35.420656    18.177142     0.129184
Cu    16.623850     5.206039     5.313628     0.129174
Cu    24.501111    20.388901     3.137091     0.129180
Cu    45.866387    15.300643    27.335866     0.129182
Cu    20.225413    30.872717     5.313628     0.129177
Cu    41.590689     9.753978    18.177142     0.129187
Cu    40.257837    21.158423     5.313628     0.129183
Cu    25.833963    12.062545    18.177142     0.129179
Cu    47.199239    30.103194     3.137091     0.129178
Cu    18.892561    12.992076    27.335866     0.129173
Cu    20.225413    15.300643    27.335866     0.129174
Cu    41.590689    20.388901     3.137091     0.129183
Cu    24.501111     9.753978    18.177142     0.129177
Cu    45.866387    30.872717     5.313628     0.129178
Cu    18.892561    30.103194     3.137091     0.129176
Cu    47.199239    12.992076    27.335866     0.129182
Cu    25.833963    21.158423     5.313628     0.129181
Cu    40.257837    12.062545    18.177142     0.129187
Cu     5.406750     5.206039     5.313628     0.129175
Cu    56.409351    35.420656    18.177142     0.129185
Cu    16.623850     6.745084     3.137091     0.129174
Cu    53.743649    28.944460    27.335866     0.129187
Cu    31.713049    21.933032     8.639953     0.129183
Cu    82.715650    44.132408    32.838728     0.129171
Cu    34.378751    15.456836    17.798677     0.129183
Cu    71.498550    45.671453    30.662191     0.129174
Cu    63.621289    30.488591    32.838728     0.129184
Cu    42.256013    35.576849     8.639953     0.129177
Cu    67.896987    20.004775    30.662191     0.129177
Cu    46.531711    41.123514    17.798677     0.129177
Cu    47.864563    29.719069    30.662191     0.129184
Cu    62.288437    38.814947    17.798677     0.129185
Cu    40.923161    20.774298    32.838728     0.129183
Cu    69.229839    37.885416     8.639953     0.129181
Cu    33.045900    31.798432    20.854103     0.142995
Cu    33.045900    31.798432    14.114033     0.146557
Cu    34.377429    32.567191    23.028482     0.142996
Cu    39.880673    35.744491    25.275171     0.146551
Cu    31.714371    32.567191    23.028482     0.142991
Cu    70.272327    35.744491    25.275171     0.146569
Cu    33.045900    30.260915    23.028482     0.142993
Cu    33.045900    23.906316    25.275171     0.146556
Cu    55.076500    19.079059    15.121716     0.142991
Cu    55.076500    19.079060    21.861786     0.146564
Cu    53.744971    18.310301    12.947337     0.142992
Cu    48.241727    15.133001    10.700648     0.146566
Cu    55.076500    20.616577    12.947337     0.142992
Cu    55.076500    26.971176    10.700648     0.146561
Cu    56.408029    18.310301    12.947337     0.142994
Cu    17.850073    15.133001    10.700648     0.146562
Cu    31.720539    32.563630    11.916990     0.127965
Cu    26.101855    35.807579     9.973576     0.145381
Cu    67.945895    37.087657    10.837715     0.218343
Cu    42.116339    35.504858    26.728954     0.127961
Cu    45.576024    31.014410    30.435183     0.145382
Cu    45.609511    28.473588    31.354006     0.218332
Cu    68.036661    37.035253    24.564649     0.127971
Cu    64.576976    39.032703    19.095605     0.145381
Cu    64.543489    39.052037    16.393821     0.218328
Cu    34.371261    22.089989    26.728954     0.127971
Cu    39.989945    21.339038    30.435183     0.145384
Cu    42.207105    22.580448    31.354006     0.218338
Cu    31.720539    22.089989    26.728954     0.127969
Cu    26.101855    21.339038    30.435183     0.145378
Cu    67.945895    22.580448    31.354006     0.218348
Cu    34.371261    32.563630    11.916990     0.127965
Cu    39.989945    35.807579     9.973576     0.145375
Cu    42.207105    37.087657    10.837715     0.218338
Cu    68.036661    35.504858    26.728954     0.127968
Cu    64.576976    31.014410    30.435183     0.145378
Cu    64.543489    28.473588    31.354006     0.218326
Cu    42.116339    37.035253    24.564649     0.127961
Cu    45.576024    39.032703    19.095605     0.145374
Cu    45.609511    39.052037    16.393821     0.218335
Cu    40.790978    37.800450    26.728954     0.127960
Cu    38.631979    43.041849    30.435183     0.145361
Cu    80.509506    44.341261    31.354006     0.218314
Cu    33.045900    21.324792    24.564649     0.127967
Cu    33.045900    17.329891    19.095605     0.145378
Cu    33.045900    17.291224    16.393821     0.218324
Cu    69.362022    37.800450    26.728954     0.127972
Cu    71.521021    43.041849    30.435183     0.145363
Cu    73.704694    44.341261    31.354006     0.218312
Cu    33.045900    30.268038    11.916990     0.127964
Cu    33.045900    23.780140     9.973576     0.145376
Cu    33.045900    21.219984    10.837715     0.218324
Cu    55.076500    20.609454    24.058829     0.127969
Cu    55.076500    27.097352    26.002243     0.145384
Cu    55.076500    29.657508    25.138104     0.218324
Cu    47.331422    13.077042     9.246865     0.127973
Cu    49.490421     7.835643     5.540636     0.145366
Cu     7.612894     6.536231     4.621813     0.218314
Cu    55.076500    29.552700    11.411170     0.127968
Cu    55.076500    33.547601    16.880214     0.145381
Cu    55.076500    33.586268    19.581998     0.218325
Cu    18.760378    13.077042     9.246865     0.127964
Cu    16.601379     7.835643     5.540636     0.145366
Cu    14.417706     6.536231     4.621813     0.218317
Cu    20.085739    15.372634     9.246865     0.127963
Cu    23.545424    19.863082     5.540636     0.145377
Cu    23.578911    22.403904     4.621813     0.218330
Cu    53.751139    18.313862    24.058829     0.127972
Cu    48.132455    15.069913    26.002243     0.145385
Cu    45.915295    13.789835    25.138104     0.218341
Cu    56.401861    28.787503     9.246865     0.127969
Cu    62.020545    29.538454     5.540636     0.145377
Cu    20.176505    28.297044     4.621813     0.218342
Cu    46.006061    13.842239    11.411170     0.127971
Cu    42.546376    11.844789    16.880214     0.145388
Cu    42.512889    11.825455    19.581998     0.218335
Cu    46.006061    15.372634     9.246865     0.127972
Cu    42.546376    19.863082     5.540636     0.145380
Cu    42.512889    22.403904     4.621813     0.218332
Cu    20.085739    13.842239    11.411170     0.127962
Cu    23.545424    11.844789    16.880214     0.145372
Cu    23.578911    11.825455    19.581998     0.218331
Cu    53.751139    28.787503     9.246865     0.127971
Cu    48.132455    29.538454     5.540636     0.145380
Cu    45.915295    28.297044     4.621813     0.218343
Cu    56.401861    18.313862    24.058829     0.127967
Cu    62.020545    15.069913    26.002243     0.145370
Cu    20.176505    13.789835    25.138104     0.218334
H     35.041872    32.085890    18.419619     0.112973
H     34.239959    33.388354    16.232290     0.106093
H     29.728092    34.604326    13.001661     0.116987
H     30.975024    35.425998    10.889880     0.115466
H     30.952993    34.553449     9.576763     0.113114
H     27.110856    34.324500    12.231778     0.107156
H     29.120047    35.565911     8.943589     0.105635
H     29.137672    36.430828    10.245913     0.108446
H     66.038927    35.390383     6.105096     0.100353
H     23.264314    34.632309     5.644606     0.098313
H     24.365844    33.014405     7.026077     0.109827
H     23.669677    32.556507     8.364378     0.108136
H     64.950615    34.767134     8.141328     0.103839
H     65.589502    33.670724     9.055114     0.101157
H     67.559038    39.686988    12.591537     0.103793
H     66.210765    39.590320    11.800069     0.097268
H     36.531141    34.675555    22.074763     0.112976
H     39.069066    34.375377    22.844645     0.106095
H     42.408905    32.482735    27.032230     0.116986
H     44.607559    33.650373    26.330702     0.115466
H     45.175948    34.838363    27.197719     0.113114
H     42.875954    31.521150    29.557733     0.107158
H     46.277478    33.403617    28.428092     0.105635
H     45.713495    32.223260    27.571868     0.108445
H     48.493757    30.735093    35.288681     0.100353
H     48.432071    32.200365    34.749044     0.098314
H     46.370007    33.263704    34.151845     0.109827
H     45.012922    32.536156    34.490018     0.108135
H     46.471348    29.562367    35.792342     0.103838
H     45.092232    30.231406    35.482950     0.101156
H     45.678246    25.690590    29.859930     0.103794
H     46.268666    25.349710    31.270182     0.097269
H     29.560659    32.370804    25.334172     0.112974
H     71.083934    32.996597    24.794534     0.106095
H     67.744095    36.313810    21.614272     0.116986
H     65.545441    36.041615    22.948975     0.115467
H     64.977052    37.255044    23.780016     0.113115
H     67.277046    38.374348    19.865847     0.107158
H     63.875522    37.936802    22.017201     0.105635
H     64.439505    36.736093    21.189757     0.108445
H     61.659243    43.515519    17.214429     0.100353
H     61.720929    43.495168    18.775780     0.098312
H     63.782993    43.286570    19.977372     0.109826
H     65.140078    43.362886    19.178709     0.108135
H     63.681652    43.599467    15.940885     0.103838
H     65.060768    43.530782    16.674792     0.101155
H     64.474754    36.715742    14.268010     0.103793
H     63.884334    37.931714    13.476542     0.097266
H     31.049928    28.061481    24.110994     0.112973
H     31.851841    26.433401    26.068078     0.106095
H     36.363708    23.792859    28.291384     0.116987
H     35.116776    22.075744    29.769990     0.115466
H     35.138807    20.546875    29.385049     0.113115
H     38.980944    22.973732    28.284189     0.107156
H     36.971753    20.287400    30.550665     0.105635
H     36.954128    21.803549    30.932009     0.108444
H     44.114073    17.552735    31.331341     0.100354
H     42.827486    16.865889    30.770118     0.098314
H     41.725956    17.629051    28.784253     0.109827
H     42.422123    18.738180    27.906443     0.108135
H     45.202385    19.264762    30.064992     0.103836
H     44.563498    19.760818    28.726691     0.101156
H     42.593962    25.100411    33.220071     0.103793
H     43.942235    24.321985    33.392755     0.097270
H     33.794940    27.341564    22.074763     0.112974
H     32.266017    25.293745    22.844645     0.106095
H     28.957021    23.347681    27.032230     0.116986
H     28.868898    20.859772    26.330702     0.115467
H     29.613533    19.773537    27.197719     0.113115
H     27.890740    23.423997    29.557733     0.107158
H     27.820242    19.536957    28.428092     0.105635
H     27.080014    20.615560    27.571868     0.108445
H     68.462293    18.951866    35.288681     0.100353
H     25.700898    18.272651    34.749044     0.098312
H     27.652809    19.526781    34.151845     0.109826
H     27.701276    21.065826    34.490018     0.108135
H     68.457886    21.289687    35.792342     0.103838
H     69.726849    22.149516    35.482950     0.101155
H     65.501380    23.912421    29.859930     0.103793
H     64.910960    23.571542    31.270182     0.097266
H     32.296860    29.926141    18.419619     0.112973
H     33.825783    29.969387    16.232290     0.106095
H     37.134779    33.268792    13.001661     0.116987
H     37.222902    31.778082    10.889880     0.115466
H     36.478267    32.233435     9.576763     0.113115
H     38.201060    35.675297    12.231778     0.107156
H     38.271558    33.314582     8.943589     0.105636
H     39.011786    32.866860    10.245913     0.108444
H     41.690707    39.587777     6.105096     0.100354
H     40.390902    38.852597     5.644606     0.098314
H     38.438991    38.707596     7.026077     0.109827
H     38.390524    39.539443     8.364378     0.108135
H     41.695114    40.841907     8.141328     0.103836
H     40.426151    40.836819     9.055114     0.101156
H     44.651620    36.123019    12.591537     0.103794
H     45.242040    37.338991    11.800069     0.097271
H     30.807591    35.395471    24.110994     0.112973
H     73.057876    35.515033    26.068078     0.106093
H     68.515166    32.927913    28.291384     0.116987
H     67.651566    34.866345    29.769990     0.115466
H     66.316512    35.611701    29.385049     0.113114
H     66.497163    31.070884    28.284189     0.107156
H     65.175327    34.154060    30.550665     0.105635
H     66.497163    33.411249    30.932009     0.108445
H     59.235877    29.335962    31.331341     0.100353
H     59.284345    30.793602    30.770118     0.098313
H     60.496028    31.365974    28.784253     0.109827
H     61.108478    30.208511    27.906443     0.108136
H     60.174381    27.537443    30.064992     0.103839
H     60.923421    27.842707    28.726691     0.101157
H     66.532412    26.878579    33.220071     0.103794
H     65.184139    26.100153    33.392755     0.097269
H     35.284209    34.530554    25.334172     0.112976
H     37.095124    36.415565    24.794534     0.106095
H     41.637834    37.649344    21.614272     0.116986
H     42.501434    39.689532    22.948975     0.115466
H     43.836488    39.575057    23.780016     0.113114
H     43.655837    37.023551    19.865847     0.107158
H     44.977673    40.188131    22.017201     0.105635
H     43.655837    40.300061    21.189757     0.108445
H     50.917123    39.318126    17.214429     0.100352
H     50.868655    39.274880    18.775780     0.098314
H     49.656972    37.593379    19.977372     0.109827
H     49.044522    36.379951    19.178709     0.108135
H     49.978619    37.524694    15.940885     0.103838
H     49.229579    36.364687    16.674792     0.101156
H     43.620588    40.279710    14.268010     0.103795
H     44.968861    40.183043    13.476542     0.097269
H     37.280181    31.938346    24.110994     0.112976
H     38.289183    33.446863    26.068078     0.106095
H     38.320026    38.674526    28.291384     0.116986
H     40.430557    38.453208    29.769990     0.115466
H     41.743581    39.236722    29.385049     0.113114
H     37.720793    41.350682    28.284189     0.107158
H     41.051820    40.953837    30.550665     0.105635
H     39.747609    40.180499    30.932009     0.108445
H     83.910149    48.506601    31.331341     0.100353
H     41.087069    47.735807    30.770118     0.098314
H     40.976916    46.400273    28.784253     0.109827
H     39.668298    46.448606    27.906443     0.108135
H     81.883334    48.593093    30.064992     0.103838
H     81.773181    47.791772    28.726691     0.101156
H     78.133726    43.416308    33.220071     0.103794
H     78.133726    44.973159    33.392755     0.097268
H     34.292832    28.493939    25.334172     0.112973
H     35.019842    25.983135    24.794534     0.106093
H     33.816971    21.432144    21.614272     0.116987
H     35.152025    19.664151    22.948975     0.115466
H     34.385360    18.565197    23.780016     0.113114
H     32.266017    19.997398    19.865847     0.107156
H     34.345705    17.270365    22.017201     0.105634
H     35.103558    18.359143    21.189757     0.108446
H     30.622534    12.561653    17.214429     0.100353
H     30.609316    12.625250    18.775780     0.098313
H     29.758934    14.515348    19.977372     0.109827
H     29.014300    15.652460    19.178709     0.108136
H     29.538628    14.271137    15.940885     0.103839
H     28.908553    15.499828    16.674792     0.101157
H     35.103558    18.399845    14.268010     0.103792
H     34.345705    17.280540    13.476542     0.097268
H     28.811619    33.378179    22.074763     0.112973
H     71.863817    35.726175    22.844645     0.106095
H     71.832974    39.564882    27.032230     0.116987
H     69.722443    40.885153    26.330702     0.115466
H     68.409419    40.783398    27.197719     0.113115
H     72.432207    40.450150    29.557733     0.107156
H     69.101180    42.454723    28.428092     0.105636
H     70.405391    42.556478    27.571868     0.108444
H     70.304051    45.708339    35.288681     0.100354
H     69.065931    44.922282    34.749044     0.098314
H     69.176084    42.604812    34.151845     0.109827
H     70.484702    41.793316    34.490018     0.108135
H     72.330866    44.543244    35.792342     0.103836
H     72.441019    43.014376    35.482950     0.101156
H     76.080474    45.792287    29.859930     0.103793
H     76.080474    46.474045    31.270182     0.097269
H     31.798968    33.383266    18.419619     0.112974
H     31.071958    32.037557    16.232290     0.106095
H     32.274829    27.522179    13.001661     0.116986
H     30.939775    28.191218    10.889880     0.115467
H     31.706440    28.608414     9.576763     0.113115
H     33.825783    25.395500    12.231778     0.107158
H     31.746095    26.514805     8.943589     0.105635
H     30.988242    26.097610    10.245913     0.108444
H     35.469266    20.417138     6.105096     0.100353
H     35.482484    21.910392     5.644606     0.098312
H     36.332866    23.673297     7.026077     0.109826
H     37.077500    23.299347     8.364378     0.108135
H     36.553172    19.786257     8.141328     0.103839
H     37.183247    20.887754     9.055114     0.101155
H     30.988242    19.585291    12.591537     0.103791
H     31.746095    18.465986    11.800069     0.097265
H     53.829568    17.494226    17.556200     0.112973
H     53.102558    18.839935    19.743529     0.106093
H     54.305429    23.355313    22.974158     0.116987
H     52.970375    22.686274    25.085939     0.115466
H     53.737040    22.269078    26.399056     0.113114
H     55.856383    25.481992    23.744041     0.107156
H     53.776695    24.362687    27.032230     0.105634
H     53.018842    24.779882    25.729906     0.108445
H     57.499866    30.460354    29.870723     0.100353
H     57.513084    28.967100    30.331213     0.098313
H     58.363466    27.204195    28.949742     0.109827
H     59.108100    27.578145    27.611441     0.108136
H     58.583772    31.091235    27.834491     0.103839
H     59.213847    29.989738    26.920705     0.101157
H     53.018842    31.292201    23.384282     0.103792
H     53.776695    32.411506    24.175750     0.097268
H     50.842219    17.499313    13.901056     0.112976
H     49.833217    15.151317    13.131174     0.106095
H     49.802374    11.312610     8.943589     0.116986
H     47.691843     9.992339     9.645117     0.115466
H     46.378819    10.094094     8.778100     0.113114
H     50.401607    10.427342     6.418086     0.107158
H     47.070580     8.422769     7.547727     0.105635
H     48.374791     8.321014     8.403951     0.108445
H      4.212251     5.169153     0.687138     0.100352
H     47.035331     5.955210     1.226775     0.098314
H     47.145484     8.272680     1.823974     0.109827
H     48.454102     9.084176     1.485801     0.108135
H      6.239066     6.334248     0.183477     0.103838
H      6.349219     7.863116     0.492869     0.101157
H      9.988674     5.085205     6.115889     0.103794
H      9.988674     4.403447     4.705637     0.097268
H     56.323432    22.383553    10.641647     0.112974
H     57.050442    24.894357    11.181285     0.106095
H     55.847571    29.445348    14.361547     0.116986
H     57.182625    31.213341    13.026844     0.115467
H     56.415960    32.312295    12.195803     0.113115
H     54.296617    30.880094    16.109972     0.107158
H     56.376305    33.607127    13.958618     0.105635
H     57.134158    32.518349    14.786062     0.108445
H     52.653134    38.315839    18.761390     0.100353
H     52.639916    38.252242    17.200039     0.098312
H     51.789534    36.362144    15.998447     0.109826
H     51.044900    35.225032    16.797110     0.108135
H     51.569228    36.606355    20.034934     0.103839
H     50.939153    35.377664    19.301027     0.101155
H     57.134158    32.477647    21.707809     0.103791
H     56.376305    33.596952    22.499277     0.097265
H     59.310781    18.939146    11.864825     0.112972
H     16.258583    17.430629     9.907741     0.106095
H     16.289426    12.202966     7.684435     0.116987
H     18.399957    12.424284     6.205829     0.115466
H     19.712981    11.640770     6.590770     0.113115
H     15.690193     9.526810     7.691630     0.107156
H     19.021220     9.923655     5.425154     0.105636
H     17.717009    10.696993     5.043810     0.108444
H     17.818349     2.370891     4.644478     0.100354
H     19.056469     3.141685     5.205701     0.098314
H     18.946316     4.477219     7.191566     0.109827
H     17.637698     4.428886     8.069376     0.108135
H     15.791534     2.284399     5.910827     0.103836
H     15.681381     3.085720     7.249128     0.101156
H     12.041926     7.461184     2.755748     0.103793
H     12.041926     5.904333     2.583064     0.097269
H     58.561741    16.201937    13.901056     0.112974
H     17.038466    16.502115    13.131174     0.106095
H     20.378305    18.394757     8.943589     0.116986
H     22.576959    17.227119     9.645117     0.115467
H     23.145348    16.039129     8.778100     0.113115
H     20.845354    19.356342     6.418086     0.107158
H     24.246878    17.473875     7.547727     0.105635
H     23.682895    18.654232     8.403951     0.108445
H     26.463157    20.142399     0.687138     0.100352
H     26.401471    18.677127     1.226775     0.098312
H     24.339407    17.613788     1.823974     0.109826
H     22.982322    18.341336     1.485801     0.108135
H     24.440748    21.315125     0.183477     0.103838
H     23.061632    20.646086     0.492869     0.101155
H     23.647646    25.186902     6.115889     0.103794
H     24.238066    25.527782     4.705637     0.097266
H     57.072472    18.791602    17.556200     0.112972
H     56.270559    17.489138    19.743529     0.106095
H     51.758692    16.273166    22.974158     0.116987
H     53.005624    15.451494    25.085939     0.115466
H     52.983593    16.324043    26.399056     0.113114
H     49.141456    16.552992    23.744041     0.107156
H     51.150647    15.311581    27.032230     0.105635
H     51.168272    14.446664    25.729906     0.108444
H     44.008327    15.487109    29.870723     0.100354
H     45.294914    16.245183    30.331213     0.098314
H     46.396444    17.863087    28.949742     0.109827
H     45.700277    18.320985    27.611441     0.108136
H     42.920015    16.110358    27.834491     0.103836
H     43.558902    17.206768    26.920705     0.101156
H     45.528438    11.190504    23.384282     0.103793
H     44.180165    11.287172    24.175750     0.097271
H     53.080528    22.816011    11.864825     0.112973
H     53.882441    24.444091     9.907741     0.106093
H     58.394308    27.084633     7.684435     0.116987
H     57.147376    28.801748     6.205829     0.115466
H     57.169407    30.330617     6.590770     0.113114
H     61.011544    27.903760     7.691630     0.107156
H     59.002353    30.590092     5.425154     0.105635
H     58.984728    29.073943     5.043810     0.108446
H     22.083473    33.324757     4.644478     0.100353
H     64.858086    34.011603     5.205701     0.098313
H     63.756556    33.248441     7.191566     0.109827
H     64.452723    32.139312     8.069376     0.108136
H     23.171785    31.612730     5.910827     0.103839
H     22.532898    31.116674     7.249128     0.101157
H     20.563362    25.777081     2.755748     0.103794
H     21.911635    26.555507     2.583064     0.097268
H     51.591259    18.506688    10.641647     0.112976
H     49.053334    17.880895    11.181285     0.106095
H     45.713495    14.563682    14.361547     0.116986
H     43.514841    14.835877    13.026844     0.115466
H     42.946452    13.622448    12.195803     0.113114
H     45.246446    12.503144    16.109972     0.107157
H     41.844922    12.940690    13.958618     0.105635
H     42.408905    14.141399    14.786062     0.108446
H     39.628643     7.361973    18.761390     0.100352
H     39.690329     7.382324    17.200039     0.098314
H     41.752393     7.590922    15.998447     0.109827
H     43.109478     7.514606    16.797110     0.108135
H     41.651052     7.278025    20.034934     0.103838
H     43.030168     7.346710    19.301027     0.101157
H     42.444154    14.161750    21.707809     0.103794
H     41.853734    12.945778    22.499277     0.097269
H     52.838191    15.482021    11.864825     0.112976
H     51.027276    15.362459     9.907741     0.106095
H     46.484566    17.949579     7.684435     0.116986
H     45.620966    16.011147     6.205829     0.115466
H     44.285912    15.265791     6.590770     0.113114
H     44.466563    19.806608     7.691630     0.107158
H     43.144727    16.723432     5.425154     0.105635
H     44.466563    17.466243     5.043810     0.108445
H     37.205277    21.541530     4.644478     0.100352
H     37.253745    20.083890     5.205701     0.098314
H     38.465428    19.511518     7.191566     0.109827
H     39.077878    20.668981     8.069376     0.108135
H     38.143781    23.340049     5.910827     0.103838
H     38.892821    23.034785     7.249128     0.101156
H     44.501812    23.998913     2.755748     0.103794
H     43.153539    24.777339     2.583064     0.097269
H     57.314809    16.346938    10.641647     0.112973
H     15.064524    14.461927    11.181285     0.106093
H     19.607234    13.228148    14.361547     0.116987
H     20.470834    11.187960    13.026844     0.115466
H     21.805888    11.302435    12.195803     0.113114
H     21.625237    13.853941    16.109972     0.107156
H     22.947073    10.689361    13.958618     0.105635
H     21.625237    10.577431    14.786062     0.108446
H     28.886523    11.559366    18.761390     0.100353
H     28.838055    11.602612    17.200039     0.098313
H     27.626372    13.284113    15.998447     0.109827
H     27.013922    14.497541    16.797110     0.108136
H     27.948019    13.352798    20.034934     0.103839
H     27.198979    14.512805    19.301027     0.101157
H     21.589988    10.597782    21.707809     0.103795
H     22.938261    10.694449    22.499277     0.097269
H     55.825540    23.535928    13.901056     0.112972
H     54.296617    25.583747    13.131174     0.106095
H     50.987621    27.529811     8.943589     0.116987
H     50.899498    30.017720     9.645117     0.115466
H     51.644133    31.103955     8.778100     0.113115
H     49.921340    27.453495     6.418086     0.107156
H     49.850842    31.340535     7.547727     0.105635
H     49.110614    30.261932     8.403951     0.108444
H     46.431693    31.925626     0.687138     0.100354
H     47.731498    32.604841     1.226775     0.098313
H     49.683409    31.350711     1.823974     0.109827
H     49.731876    29.811666     1.485801     0.108135
H     46.427286    29.587805     0.183477     0.103836
H     47.696249    28.727976     0.492869     0.101156
H     43.470780    26.965071     6.115889     0.103793
H     42.880360    27.305950     4.705637     0.097271
H     54.327460    20.951351    17.556200     0.112975
H     55.856383    20.908105    19.743529     0.106095
H     59.165379    17.608700    22.974158     0.116986
H     59.253502    19.099410    25.085939     0.115467
H     58.508867    18.644057    26.399056     0.113115
H     60.231660    15.202195    23.744041     0.107158
H     60.302158    17.562910    27.032230     0.105635
H     61.042386    18.010632    25.729906     0.108444
H     19.660107    11.289715    29.870723     0.100352
H     62.421502    12.024895    30.331213     0.098312
H     60.469591    12.169896    28.949742     0.109827
H     60.421124    11.338049    27.611441     0.108135
H     19.664514    10.035585    27.834491     0.103838
H     18.395551    10.040673    26.920705     0.101155
H     22.621020    14.754473    23.384282     0.103794
H     23.211440    13.538501    24.175750     0.097266
H     53.080528    18.791602    17.556200     0.112973
H     53.882441    17.489138    19.743529     0.106093
H     58.394308    16.273166    22.974158     0.116987
H     57.147376    15.451494    25.085939     0.115466
H     57.169407    16.324043    26.399056     0.113114
H     61.011544    16.552992    23.744041     0.107156
H     59.002353    15.311581    27.032230     0.105635
H     58.984728    14.446664    25.729906     0.108446
H     22.083473    15.487109    29.870723     0.100353
H     64.858086    16.245183    30.331213     0.098313
H     63.756556    17.863087    28.949742     0.109827
H     64.452723    18.320985    27.611441     0.108136
H     23.171785    16.110358    27.834491     0.103839
H     22.532898    17.206768    26.920705     0.101157
H     20.563362    11.190504    23.384282     0.103794
H     21.911635    11.287172    24.175750     0.097269
H     51.591259    16.201937    13.901056     0.112976
H     49.053334    16.502115    13.131174     0.106095
H     45.713495    18.394757     8.943589     0.116986
H     43.514841    17.227119     9.645117     0.115466
H     42.946452    16.039129     8.778100     0.113114
H     45.246446    19.356342     6.418086     0.107157
H     41.844922    17.473875     7.547727     0.105635
H     42.408905    18.654232     8.403951     0.108445
H     39.628643    20.142399     0.687138     0.100353
H     39.690329    18.677127     1.226775     0.098314
H     41.752393    17.613788     1.823974     0.109827
H     43.109478    18.341336     1.485801     0.108135
H     41.651052    21.315125     0.183477     0.103838
H     43.030168    20.646086     0.492869     0.101156
H     42.444154    25.186902     6.115889     0.103794
H     41.853734    25.527782     4.705637     0.097269
H     58.561741    18.506688    10.641647     0.112974
H     17.038466    17.880895    11.181285     0.106095
H     20.378305    14.563682    14.361547     0.116986
H     22.576959    14.835877    13.026844     0.115467
H     23.145348    13.622448    12.195803     0.113115
H     20.845354    12.503144    16.109972     0.107158
H     24.246878    12.940690    13.958618     0.105635
H     23.682895    14.141399    14.786062     0.108445
H     26.463157     7.361973    18.761390     0.100353
H     26.401471     7.382324    17.200039     0.098312
H     24.339407     7.590922    15.998447     0.109826
H     22.982322     7.514606    16.797110     0.108135
H     24.440748     7.278025    20.034934     0.103838
H     23.061632     7.346710    19.301027     0.101155
H     23.647646    14.161750    21.707809     0.103794
H     24.238066    12.945778    22.499277     0.097266
H     57.072472    22.816011    11.864825     0.112972
H     56.270559    24.444091     9.907741     0.106095
H     51.758692    27.084633     7.684435     0.116987
H     53.005624    28.801748     6.205829     0.115466
H     52.983593    30.330617     6.590770     0.113114
H     49.141456    27.903760     7.691630     0.107156
H     51.150647    30.590092     5.425154     0.105635
H     51.168272    29.073943     5.043810     0.108444
H     44.008327    33.324757     4.644478     0.100354
H     45.294914    34.011603     5.205701     0.098314
H     46.396444    33.248441     7.191566     0.109827
H     45.700277    32.139312     8.069376     0.108135
H     42.920015    31.612730     5.910827     0.103836
H     43.558902    31.116674     7.249128     0.101156
H     45.528438    25.777081     2.755748     0.103793
H     44.180165    26.555507     2.583064     0.097271
H     54.327460    23.535928    13.901056     0.112974
H     55.856383    25.583747    13.131174     0.106095
H     59.165379    27.529811     8.943589     0.116986
H     59.253502    30.017720     9.645117     0.115467
H     58.508867    31.103955     8.778100     0.113115
H     60.231660    27.453495     6.418086     0.107158
H     60.302158    31.340535     7.547727     0.105635
H     61.042386    30.261932     8.403951     0.108445
H     19.660107    31.925626     0.687138     0.100353
H     62.421502    32.604841     1.226775     0.098312
H     60.469591    31.350711     1.823974     0.109827
H     60.421124    29.811666     1.485801     0.108135
H     19.664514    29.587805     0.183477     0.103838
H     18.395551    28.727976     0.492869     0.101155
H     22.621020    26.965071     6.115889     0.103794
H     23.211440    27.305950     4.705637     0.097266
H     55.825540    20.951351    17.556200     0.112972
H     54.296617    20.908105    19.743529     0.106096
H     50.987621    17.608700    22.974158     0.116987
H     50.899498    19.099410    25.085939     0.115466
H     51.644133    18.644057    26.399056     0.113115
H     49.921340    15.202195    23.744041     0.107156
H     49.850842    17.562910    27.032230     0.105635
H     49.110614    18.010632    25.729906     0.108444
H     46.431693    11.289715    29.870723     0.100354
H     47.731498    12.024895    30.331213     0.098314
H     49.683409    12.169896    28.949742     0.109827
H     49.731876    11.338049    27.611441     0.108135
H     46.427286    10.035585    27.834491     0.103836
H     47.696249    10.040673    26.920705     0.101156
H     43.470780    14.754473    23.384282     0.103793
H     42.880360    13.538501    24.175750     0.097271
H     57.314809    15.482021    11.864825     0.112973
H     15.064524    15.362459     9.907741     0.106093
H     19.607234    17.949579     7.684435     0.116987
H     20.470834    16.011147     6.205829     0.115466
H     21.805888    15.265791     6.590770     0.113114
H     21.625237    19.806608     7.691630     0.107156
H     22.947073    16.723432     5.425154     0.105635
H     21.625237    17.466243     5.043810     0.108445
H     28.886523    21.541530     4.644478     0.100353
H     28.838055    20.083890     5.205701     0.098313
H     27.626372    19.511518     7.191566     0.109827
H     27.013922    20.668981     8.069376     0.108136
H     27.948019    23.340049     5.910827     0.103839
H     27.198979    23.034785     7.249128     0.101157
H     21.589988    23.998913     2.755748     0.103794
H     22.938261    24.777339     2.583064     0.097268
H     52.838191    16.346938    10.641647     0.112976
H     51.027276    14.461927    11.181285     0.106095
H     46.484566    13.228148    14.361547     0.116986
H     45.620966    11.187960    13.026844     0.115466
H     44.285912    11.302435    12.195803     0.113114
H     44.466563    13.853941    16.109972     0.107158
H     43.144727    10.689361    13.958618     0.105635
H     44.466563    10.577431    14.786062     0.108446
H     37.205277    11.559366    18.761390     0.100353
H     37.253745    11.602612    17.200039     0.098314
H     38.465428    13.284113    15.998447     0.109827
H     39.077878    14.497541    16.797110     0.108135
H     38.143781    13.352798    20.034934     0.103838
H     38.892821    14.512805    19.301027     0.101157
H     44.501812    10.597782    21.707809     0.103794
H     43.153539    10.694449    22.499277     0.097269
H     50.842219    18.939146    11.864825     0.112976
H     49.833217    17.430629     9.907741     0.106095
H     49.802374    12.202966     7.684435     0.116986
H     47.691843    12.424284     6.205829     0.115466
H     46.378819    11.640770     6.590770     0.113114
H     50.401607     9.526810     7.691630     0.107157
H     47.070580     9.923655     5.425154     0.105635
H     48.374791    10.696993     5.043810     0.108445
H      4.212251     2.370891     4.644478     0.100353
H     47.035331     3.141685     5.205701     0.098314
H     47.145484     4.477219     7.191566     0.109827
H     48.454102     4.428886     8.069376     0.108135
H      6.239066     2.284399     5.910827     0.103838
H      6.349219     3.085720     7.249128     0.101156
H      9.988674     7.461184     2.755748     0.103794
H      9.988674     5.904333     2.583064     0.097268
H     53.829568    22.383553    10.641647     0.112973
H     53.102558    24.894357    11.181285     0.106093
H     54.305429    29.445348    14.361547     0.116987
H     52.970375    31.213341    13.026844     0.115466
H     53.737040    32.312295    12.195803     0.113114
H     55.856383    30.880094    16.109972     0.107156
H     53.776695    33.607127    13.958618     0.105634
H     53.018842    32.518349    14.786062     0.108446
H     57.499866    38.315839    18.761390     0.100353
H     57.513084    38.252242    17.200039     0.098313
H     58.363466    36.362144    15.998447     0.109827
H     59.108100    35.225032    16.797110     0.108136
H     58.583772    36.606355    20.034934     0.103839
H     59.213847    35.377664    19.301027     0.101157
H     53.018842    32.477647    21.707809     0.103791
H     53.776695    33.596952    22.499277     0.097268
H     59.310781    17.499313    13.901056     0.112972
H     16.258583    15.151317    13.131174     0.106095
H     16.289426    11.312610     8.943589     0.116987
H     18.399957     9.992339     9.645117     0.115466
H     19.712981    10.094094     8.778100     0.113114
H     15.690193    10.427342     6.418086     0.107156
H     19.021220     8.422769     7.547727     0.105635
H     17.717009     8.321014     8.403951     0.108444
H     17.818349     5.169153     0.687138     0.100354
H     19.056469     5.955210     1.226775     0.098314
H     18.946316     8.272680     1.823974     0.109827
H     17.637698     9.084176     1.485801     0.108135
H     15.791534     6.334248     0.183477     0.103836
H     15.681381     7.863116     0.492869     0.101156
H     12.041926     5.085205     6.115889     0.103793
H     12.041926     4.403447     4.705637     0.097269
H     56.323432    17.494226    17.556200     0.112974
H     57.050442    18.839935    19.743529     0.106095
H     55.847571    23.355313    22.974158     0.116986
H     57.182625    22.686274    25.085939     0.115467
H     56.415960    22.269078    26.399056     0.113115
H     54.296617    25.481992    23.744041     0.107158
H     56.376305    24.362687    27.032230     0.105635
H     57.134158    24.779882    25.729906     0.108445
H     52.653134    30.460354    29.870723     0.100353
H     52.639916    28.967100    30.331213     0.098312
H     51.789534    27.204195    28.949742     0.109826
H     51.044900    27.578145    27.611441     0.108135
H     51.569228    31.091235    27.834491     0.103839
H     50.939153    29.989738    26.920705     0.101156
H     57.134158    31.292201    23.384282     0.103791
H     56.376305    32.411506    24.175750     0.097265
H     34.292832    33.383266    18.419619     0.112973
H     35.019842    32.037557    16.232290     0.106093
H     33.816971    27.522179    13.001661     0.116987
H     35.152025    28.191218    10.889880     0.115466
H     34.385360    28.608414     9.576763     0.113114
H     32.266017    25.395500    12.231778     0.107156
H     34.345705    26.514805     8.943589     0.105634
H     35.103558    26.097610    10.245913     0.108445
H     30.622534    20.417138     6.105096     0.100353
H     30.609316    21.910392     5.644606     0.098313
H     29.758934    23.673297     7.026077     0.109827
H     29.014300    23.299347     8.364378     0.108136
H     29.538628    19.786257     8.141328     0.103839
H     28.908553    20.887754     9.055114     0.101157
H     35.103558    19.585291    12.591537     0.103792
H     34.345705    18.465986    11.800069     0.097268
H     37.280181    33.378179    22.074763     0.112976
H     38.289183    35.726175    22.844645     0.106095
H     38.320026    39.564882    27.032230     0.116986
H     40.430557    40.885153    26.330702     0.115466
H     41.743581    40.783398    27.197719     0.113114
H     37.720793    40.450150    29.557733     0.107158
H     41.051820    42.454723    28.428092     0.105635
H     39.747609    42.556478    27.571868     0.108445
H     83.910149    45.708339    35.288681     0.100352
H     41.087069    44.922282    34.749044     0.098314
H     40.976916    42.604812    34.151845     0.109827
H     39.668298    41.793316    34.490018     0.108135
H     81.883334    44.543244    35.792342     0.103838
H     81.773181    43.014376    35.482950     0.101156
H     78.133726    45.792287    29.859930     0.103794
H     78.133726    46.474045    31.270182     0.097268
H     31.798968    28.493939    25.334172     0.112974
H     31.071958    25.983135    24.794534     0.106095
H     32.274829    21.432144    21.614272     0.116986
H     30.939775    19.664151    22.948975     0.115467
H     31.706440    18.565197    23.780016     0.113115
H     33.825783    19.997398    19.865847     0.107158
H     31.746095    17.270365    22.017201     0.105635
H     30.988242    18.359143    21.189757     0.108445
H     35.469266    12.561653    17.214429     0.100352
H     35.482484    12.625250    18.775780     0.098312
H     36.332866    14.515348    19.977372     0.109826
H     37.077500    15.652460    19.178709     0.108135
H     36.553172    14.271137    15.940885     0.103838
H     37.183247    15.499828    16.674792     0.101155
H     30.988242    18.399845    14.268010     0.103791
H     31.746095    17.280540    13.476542     0.097265
H     28.811619    31.938346    24.110994     0.112972
H     71.863817    33.446863    26.068078     0.106095
H     71.832974    38.674526    28.291384     0.116987
H     69.722443    38.453208    29.769990     0.115466
H     68.409419    39.236722    29.385049     0.113115
H     72.432207    41.350682    28.284189     0.107156
H     69.101180    40.953837    30.550665     0.105636
H     70.405391    40.180499    30.932009     0.108444
H     70.304051    48.506601    31.331341     0.100354
H     69.065931    47.735807    30.770118     0.098313
H     69.176084    46.400273    28.784253     0.109827
H     70.484702    46.448606    27.906443     0.108135
H     72.330866    48.593093    30.064992     0.103836
H     72.441019    47.791772    28.726691     0.101156
H     76.080474    43.416308    33.220071     0.103793
H     76.080474    44.973159    33.392755     0.097269
H     29.560659    34.675555    22.074763     0.112974
H     71.083934    34.375377    22.844645     0.106095
H     67.744095    32.482735    27.032230     0.116986
H     65.545441    33.650373    26.330702     0.115467
H     64.977052    34.838363    27.197719     0.113115
H     67.277046    31.521150    29.557733     0.107158
H     63.875522    33.403617    28.428092     0.105635
H     64.439505    32.223260    27.571868     0.108445
H     61.659243    30.735093    35.288681     0.100353
H     61.720929    32.200365    34.749044     0.098312
H     63.782993    33.263704    34.151845     0.109827
H     65.140078    32.536156    34.490018     0.108135
H     63.681652    29.562367    35.792342     0.103838
H     65.060768    30.231406    35.482950     0.101155
H     64.474754    25.690590    29.859930     0.103793
H     63.884334    25.349710    31.270182     0.097266
H     31.049928    32.085890    18.419619     0.112973
H     31.851841    33.388354    16.232290     0.106095
H     36.363708    34.604326    13.001661     0.116987
H     35.116776    35.425998    10.889880     0.115466
H     35.138807    34.553449     9.576763     0.113115
H     38.980944    34.324500    12.231778     0.107156
H     36.971753    35.565911     8.943589     0.105636
H     36.954128    36.430828    10.245913     0.108444
H     44.114073    35.390383     6.105096     0.100354
H     42.827486    34.632309     5.644606     0.098314
H     41.725956    33.014405     7.026077     0.109827
H     42.422123    32.556507     8.364378     0.108135
H     45.202385    34.767134     8.141328     0.103836
H     44.563498    33.670724     9.055114     0.101156
H     42.593962    39.686988    12.591537     0.103794
H     43.942235    39.590320    11.800069     0.097271
H     35.041872    28.061481    24.110994     0.112973
H     34.239959    26.433401    26.068078     0.106093
H     29.728092    23.792859    28.291384     0.116987
H     30.975024    22.075744    29.769990     0.115466
H     30.952993    20.546875    29.385049     0.113114
H     27.110856    22.973732    28.284189     0.107156
H     29.120047    20.287400    30.550665     0.105634
H     29.137672    21.803549    30.932009     0.108446
H     66.038927    17.552735    31.331341     0.100353
H     23.264314    16.865889    30.770118     0.098313
H     24.365844    17.629051    28.784253     0.109827
H     23.669677    18.738180    27.906443     0.108136
H     64.950615    19.264762    30.064992     0.103839
H     65.589502    19.760818    28.726691     0.101157
H     67.559038    25.100411    33.220071     0.103794
H     66.210765    24.321985    33.392755     0.097269
H     36.531141    32.370804    25.334172     0.112976
H     39.069066    32.996597    24.794534     0.106095
H     42.408905    36.313810    21.614272     0.116986
H     44.607559    36.041615    22.948975     0.115466
H     45.175948    37.255044    23.780016     0.113115
H     42.875954    38.374348    19.865847     0.107157
H     46.277478    37.936802    22.017201     0.105635
H     45.713495    36.736093    21.189757     0.108446
H     48.493757    43.515519    17.214429     0.100353
H     48.432071    43.495168    18.775780     0.098314
H     46.370007    43.286570    19.977372     0.109827
H     45.012922    43.362886    19.178709     0.108135
H     46.471348    43.599467    15.940885     0.103838
H     45.092232    43.530782    16.674792     0.101156
H     45.678246    36.715742    14.268010     0.103795
H     46.268666    37.931714    13.476542     0.097269
H     35.284209    35.395471    24.110994     0.112976
H     37.095124    35.515033    26.068078     0.106095
H     41.637834    32.927913    28.291384     0.116986
H     42.501434    34.866345    29.769990     0.115466
H     43.836488    35.611701    29.385049     0.113114
H     43.655837    31.070884    28.284189     0.107158
H     44.977673    34.154060    30.550665     0.105635
H     43.655837    33.411249    30.932009     0.108445
H     50.917123    29.335962    31.331341     0.100352
H     50.868655    30.793602    30.770118     0.098314
H     49.656972    31.365974    28.784253     0.109827
H     49.044522    30.208511    27.906443     0.108135
H     49.978619    27.537443    30.064992     0.103838
H     49.229579    27.842707    28.726691     0.101157
H     43.620588    26.878579    33.220071     0.103794
H     44.968861    26.100153    33.392755     0.097269
H     30.807591    34.530554    25.334172     0.112973
H     73.057876    36.415565    24.794534     0.106093
H     68.515166    37.649344    21.614272     0.116987
H     67.651566    39.689532    22.948975     0.115466
H     66.316512    39.575057    23.780016     0.113114
H     66.497163    37.023551    19.865847     0.107156
H     65.175327    40.188131    22.017201     0.105635
H     66.497163    40.300061    21.189757     0.108446
H     59.235877    39.318126    17.214429     0.100353
H     59.284345    39.274880    18.775780     0.098313
H     60.496028    37.593379    19.977372     0.109827
H     61.108478    36.379951    19.178709     0.108136
H     60.174381    37.524694    15.940885     0.103839
H     60.923421    36.364687    16.674792     0.101157
H     66.532412    40.279710    14.268010     0.103793
H     65.184139    40.183043    13.476542     0.097268
H     32.296860    27.341564    22.074763     0.112973
H     33.825783    25.293745    22.844645     0.106096
H     37.134779    23.347681    27.032230     0.116987
H     37.222902    20.859772    26.330702     0.115466
H     36.478267    19.773537    27.197719     0.113115
H     38.201060    23.423997    29.557733     0.107156
H     38.271558    19.536957    28.428092     0.105635
H     39.011786    20.615560    27.571868     0.108444
H     41.690707    18.951866    35.288681     0.100354
H     40.390902    18.272651    34.749044     0.098314
H     38.438991    19.526781    34.151845     0.109827
H     38.390524    21.065826    34.490018     0.108135
H     41.695114    21.289687    35.792342     0.103836
H     40.426151    22.149516    35.482950     0.101156
H     44.651620    23.912421    29.859930     0.103793
H     45.242040    23.571542    31.270182     0.097270
H     33.794940    29.926141    18.419619     0.112974
H     32.266017    29.969387    16.232290     0.106095
H     28.957021    33.268792    13.001661     0.116986
H     28.868898    31.778082    10.889880     0.115467
H     29.613533    32.233435     9.576763     0.113115
H     27.890740    35.675297    12.231778     0.107158
H     27.820242    33.314582     8.943589     0.105635
H     27.080014    32.866860    10.245913     0.108445
H     68.462293    39.587777     6.105096     0.100352
H     25.700898    38.852597     5.644606     0.098312
H     27.652809    38.707596     7.026077     0.109826
H     27.701276    39.539443     8.364378     0.108135
H     68.457886    40.841907     8.141328     0.103838
H     69.726849    40.836819     9.055114     0.101155
H     65.501380    36.123019    12.591537     0.103793
H     64.910960    37.338991    11.800069     0.097265
C     30.433071    34.823099    10.350243    -0.109476
C     29.133265    35.522665     9.911338    -0.124736
C     22.427151    34.535642     6.115889    -0.114143
C     23.515462    32.874491     7.461385    -0.121865
C     65.444100    33.932743     8.134133    -0.119532
C     66.682220    39.277424    12.587939    -0.105861
C     44.700087    33.993796    27.237293    -0.109476
C     45.462346    32.983878    28.115103    -0.124735
C     47.991459    31.559308    35.321059    -0.114143
C     45.933801    32.660806    34.767031    -0.121866
C     45.995487    30.406933    35.785147    -0.119533
C     45.444722    25.459097    30.770118    -0.105861
C     65.452913    37.010832    22.970560    -0.109475
C     64.690654    37.501799    21.725797    -0.124734
C     62.161541    43.820784    17.980714    -0.114143
C     64.219199    43.665608    19.203892    -0.121865
C     64.157513    43.874205    16.739549    -0.119533
C     64.708278    37.496712    13.746360    -0.105861
C     35.658729    21.366003    29.381451    -0.109476
C     36.958535    21.185388    30.187310    -0.124735
C     43.664649    17.277996    30.521885    -0.114142
C     42.576338    17.992825    28.507239    -0.121865
C     44.708900    18.979848    29.280719    -0.119534
C     43.470780    24.960498    32.835130    -0.105862
C     29.120047    20.607928    27.237293    -0.109475
C     27.864303    20.452752    28.115103    -0.124734
C     25.366033    18.974761    35.321059    -0.114143
C     27.348787    20.205996    34.767031    -0.121865
C     69.427233    21.279511    35.785147    -0.119533
C     65.417664    24.230406    30.770118    -0.105861
C     36.971753    32.548876    10.350243    -0.109476
C     38.227497    33.324757     9.911338    -0.124734
C     40.725767    39.625935     6.115889    -0.114142
C     38.743013    39.514004     7.461385    -0.121865
C     40.725767    40.831731     8.134133    -0.119534
C     44.735336    37.087148    12.587939    -0.105861
C     66.765936    34.751871    29.381451    -0.109476
C     65.959616    33.716514    30.187310    -0.124736
C     59.222659    29.862544    30.521885    -0.114143
C     60.385875    30.447635    28.507239    -0.121864
C     60.174381    28.107270    29.280719    -0.119533
C     65.972835    26.189189    32.835130    -0.105861
C     43.387064    39.285055    22.970560    -0.109477
C     44.193384    39.699707    21.725797    -0.124735
C     50.930341    38.730491    17.980714    -0.114143
C     49.767125    37.026095    19.203892    -0.121865
C     49.978619    36.975217    16.739549    -0.119533
C     44.180165    39.686988    13.746360    -0.105861
C     40.774234    39.277424    29.381451    -0.109476
C     40.280749    40.493396    30.187310    -0.124735
C     40.311592    48.254757    30.521885    -0.114143
C     40.236688    46.954837    28.507239    -0.121866
C     82.376820    48.308179    29.280719    -0.119533
C     77.816485    44.245611    32.835130    -0.105861
C     34.358924    19.099410    22.970560    -0.109476
C     34.314863    18.193791    21.725797    -0.124736
C     30.107018    12.844023    17.980714    -0.114143
C     29.212576    14.703595    19.203892    -0.121865
C     29.062768    14.545875    16.739549    -0.119532
C     34.310456    18.211598    13.746360    -0.105861
C     69.378766    40.793573    27.237293    -0.109476
C     69.872251    41.958668    28.115103    -0.124734
C     69.841408    44.861229    35.321059    -0.114142
C     69.916312    42.528496    34.767031    -0.121865
C     71.837380    43.708853    35.785147    -0.119534
C     76.397715    45.705795    30.770118    -0.105862
C     31.732876    28.023323    10.350243    -0.109475
C     31.776937    26.547875     9.911338    -0.124734
C     35.984782    21.233721     6.115889    -0.114143
C     36.879224    23.006802     7.461385    -0.121866
C     37.029032    20.630823     8.134133    -0.119532
C     31.781344    19.030726    12.587939    -0.105862
C     53.763476    22.854169    25.625576    -0.109476
C     53.807537    24.329617    26.064481    -0.124736
C     58.015382    29.643771    29.859930    -0.114140
C     58.909824    27.870690    28.514434    -0.121865
C     59.059632    30.246669    27.841686    -0.119532
C     53.811944    31.846766    23.387880    -0.105861
C     47.348166    10.083919     8.738526    -0.109477
C     47.841651     8.918824     7.860716    -0.124735
C      3.749608     6.016263     0.654760    -0.114140
C     47.885712     8.348996     1.208788    -0.121866
C      5.745580     7.168639     0.190672    -0.119533
C     10.305915     5.171697     5.205701    -0.105861
C     56.389524    31.778082    13.005259    -0.109475
C     56.345463    32.683701    14.250022    -0.124734
C     52.137618    38.033469    17.995105    -0.114140
C     51.243176    36.173897    16.771927    -0.121866
C     51.093368    36.331617    19.236270    -0.119533
C     56.341056    32.665894    22.229459    -0.105862
C     18.743634    11.600068     6.594368    -0.109476
C     18.250149    10.384096     5.788509    -0.124734
C     18.280992     2.622735     5.453934    -0.114139
C     18.206088     3.922655     7.468580    -0.121865
C     16.285020     2.569313     6.695100    -0.119534
C     11.724685     6.631881     3.140689    -0.105862
C     22.669487    16.883696     8.738526    -0.109475
C     23.431746    17.893614     7.860716    -0.124734
C     25.960859    19.318184     0.654760    -0.114140
C     23.903201    18.216686     1.208788    -0.121865
C     23.964887    20.470559     0.190672    -0.119533
C     23.414122    25.418395     5.205701    -0.105861
C     52.463671    16.054393    25.625576    -0.109476
C     51.163865    15.354827    26.064481    -0.124735
C     44.457751    16.341850    29.859930    -0.114139
C     45.546062    18.003001    28.514434    -0.121865
C     43.413500    16.944749    27.841686    -0.119534
C     44.651620    11.600068    23.387880    -0.105862
C     57.689329    29.511489     6.594368    -0.109476
C     58.989135    29.692104     5.788509    -0.124736
C     21.634049    33.599496     5.453934    -0.114140
C     64.606938    32.884667     7.468580    -0.121864
C     22.678300    31.897644     6.695100    -0.119532
C     21.440180    25.916994     3.140689    -0.105860
C     43.422313    13.866660    13.005259    -0.109476
C     42.660054    13.375693    14.250022    -0.124735
C     40.130941     7.056708    17.995105    -0.114140
C     42.188599     7.211884    16.771927    -0.121866
C     42.126913     7.003287    19.236270    -0.119533
C     42.677678    13.380780    22.229459    -0.105861
C     44.735336    16.125621     6.594368    -0.109477
C     43.929016    17.160978     5.788509    -0.124735
C     37.192059    21.014948     5.453934    -0.114140
C     38.355275    20.429857     7.468580    -0.121865
C     38.143781    22.770222     6.695100    -0.119533
C     43.942235    24.688303     3.140689    -0.105861
C     21.356464    11.592437    13.005259    -0.109476
C     22.162784    11.177785    14.250022    -0.124736
C     28.899741    12.147001    17.995105    -0.114140
C     27.736525    13.851397    16.771927    -0.121864
C     27.948019    13.902275    19.236270    -0.119533
C     22.149565    11.190504    22.229459    -0.105860
C     51.150647    30.269564     8.738526    -0.109476
C     49.894903    30.424740     7.860716    -0.124735
C     47.396633    31.902731     0.654760    -0.114139
C     49.379387    30.671496     1.208788    -0.121865
C     47.396633    29.597981     0.190672    -0.119534
C     43.387064    26.647086     5.205701    -0.105862
C     59.002353    18.328616    25.625576    -0.109475
C     60.258097    17.552735    26.064481    -0.124734
C     18.695167    11.251557    29.859930    -0.114140
C     60.773613    11.363488    28.514434    -0.121865
C     18.695167    10.045761    27.841686    -0.119533
C     22.704736    13.790344    23.387880    -0.105860
C     57.689329    16.054393    25.625576    -0.109476
C     58.989135    15.354827    26.064481    -0.124735
C     21.634049    16.341850    29.859930    -0.114143
C     64.606938    18.003001    28.514434    -0.121864
C     22.678300    16.944749    27.841686    -0.119533
C     21.440180    11.600068    23.387880    -0.105860
C     43.422313    16.883696     8.738526    -0.109476
C     42.660054    17.893614     7.860716    -0.124735
C     40.130941    19.318184     0.654760    -0.114143
C     42.188599    18.216686     1.208788    -0.121866
C     42.126913    20.470559     0.190672    -0.119533
C     42.677678    25.418395     5.205701    -0.105861
C     22.669487    13.866660    13.005259    -0.109475
C     23.431746    13.375693    14.250022    -0.124734
C     25.960859     7.056708    17.995105    -0.114143
C     23.903201     7.211884    16.771927    -0.121865
C     23.964887     7.003287    19.236270    -0.119533
C     23.414122    13.380780    22.229459    -0.105860
C     52.463671    29.511489     6.594368    -0.109476
C     51.163865    29.692104     5.788509    -0.124735
C     44.457751    33.599496     5.453934    -0.114142
C     45.546062    32.884667     7.468580    -0.121865
C     43.413500    31.897644     6.695100    -0.119534
C     44.651620    25.916994     3.140689    -0.105862
C     59.002353    30.269564     8.738526    -0.109475
C     60.258097    30.424740     7.860716    -0.124734
C     18.695167    31.902731     0.654760    -0.114143
C     60.773613    30.671496     1.208788    -0.121865
C     18.695167    29.597981     0.190672    -0.119533
C     22.704736    26.647086     5.205701    -0.105861
C     51.150647    18.328616    25.625576    -0.109476
C     49.894903    17.552735    26.064481    -0.124735
C     47.396633    11.251557    29.859930    -0.114142
C     49.379387    11.363488    28.514434    -0.121865
C     47.396633    10.045761    27.841686    -0.119534
C     43.387064    13.790344    23.387880    -0.105862
C     21.356464    16.125621     6.594368    -0.109476
C     22.162784    17.160978     5.788509    -0.124736
C     28.899741    21.014948     5.453934    -0.114143
C     27.736525    20.429857     7.468580    -0.121864
C     27.948019    22.770222     6.695100    -0.119532
C     22.149565    24.688303     3.140689    -0.105860
C     44.735336    11.592437    13.005259    -0.109477
C     43.929016    11.177785    14.250022    -0.124735
C     37.192059    12.147001    17.995105    -0.114143
C     38.355275    13.851397    16.771927    -0.121866
C     38.143781    13.902275    19.236270    -0.119533
C     43.942235    11.190504    22.229459    -0.105861
C     47.348166    11.600068     6.594368    -0.109477
C     47.841651    10.384096     5.788509    -0.124735
C      3.749608     2.622735     5.453934    -0.114143
C     47.885712     3.922655     7.468580    -0.121865
C      5.745580     2.569313     6.695100    -0.119533
C     10.305915     6.631881     3.140689    -0.105861
C     53.763476    31.778082    13.005259    -0.109476
C     53.807537    32.683701    14.250022    -0.124736
C     58.015382    38.033469    17.995105    -0.114143
C     58.909824    36.173897    16.771927    -0.121865
C     59.059632    36.331617    19.236270    -0.119532
C     53.811944    32.665894    22.229459    -0.105861
C     18.743634    10.083919     8.738526    -0.109476
C     18.250149     8.918824     7.860716    -0.124735
C     18.280992     6.016263     0.654760    -0.114142
C     18.206088     8.348996     1.208788    -0.121865
C     16.285020     7.168639     0.190672    -0.119534
C     11.724685     5.171697     5.205701    -0.105862
C     56.389524    22.854169    25.625576    -0.109475
C     56.345463    24.329617    26.064481    -0.124735
C     52.137618    29.643771    29.859930    -0.114144
C     51.243176    27.870690    28.514434    -0.121865
C     51.093368    30.246669    27.841686    -0.119533
C     56.341056    31.846766    23.387880    -0.105862
C     34.358924    28.023323    10.350243    -0.109476
C     34.314863    26.547875     9.911338    -0.124736
C     30.107018    21.233721     6.115889    -0.114140
C     29.212576    23.006802     7.461385    -0.121865
C     29.062768    20.630823     8.134133    -0.119532
C     34.310456    19.030726    12.587939    -0.105861
C     40.774234    40.793573    27.237293    -0.109477
C     40.280749    41.958668    28.115103    -0.124735
C     40.311592    44.861229    35.321059    -0.114140
C     40.236688    42.528496    34.767031    -0.121866
C     82.376820    43.708853    35.785147    -0.119533
C     77.816485    45.705795    30.770118    -0.105861
C     31.732876    19.099410    22.970560    -0.109475
C     31.776937    18.193791    21.725797    -0.124735
C     35.984782    12.844023    17.980714    -0.114140
C     36.879224    14.703595    19.203892    -0.121865
C     37.029032    14.545875    16.739549    -0.119532
C     31.781344    18.211598    13.746360    -0.105862
C     69.378766    39.277424    29.381451    -0.109476
C     69.872251    40.493396    30.187310    -0.124734
C     69.841408    48.254757    30.521885    -0.114139
C     69.916312    46.954837    28.507239    -0.121865
C     71.837380    48.308179    29.280719    -0.119534
C     76.397715    44.245611    32.835130    -0.105861
C     65.452913    33.993796    27.237293    -0.109475
C     64.690654    32.983878    28.115103    -0.124734
C     62.161541    31.559308    35.321059    -0.114140
C     64.219199    32.660806    34.767031    -0.121865
C     64.157513    30.406933    35.785147    -0.119533
C     64.708278    25.459097    30.770118    -0.105861
C     35.658729    34.823099    10.350243    -0.109476
C     36.958535    35.522665     9.911338    -0.124735
C     43.664649    34.535642     6.115889    -0.114138
C     42.576338    32.874491     7.461385    -0.121865
C     44.708900    33.932743     8.134133    -0.119534
C     43.470780    39.277424    12.587939    -0.105861
C     30.433071    21.366003    29.381451    -0.109476
C     29.133265    21.185388    30.187310    -0.124736
C     22.427151    17.277996    30.521885    -0.114140
C     23.515462    17.992825    28.507239    -0.121865
C     65.444100    18.979848    29.280719    -0.119532
C     66.682220    24.960498    32.835130    -0.105860
C     44.700087    37.010832    22.970560    -0.109476
C     45.462346    37.501799    21.725797    -0.124734
C     47.991459    43.820784    17.980714    -0.114140
C     45.933801    43.665608    19.203892    -0.121866
C     45.995487    43.874205    16.739549    -0.119533
C     45.444722    37.496712    13.746360    -0.105861
C     43.387064    34.751871    29.381451    -0.109477
C     44.193384    33.716514    30.187310    -0.124735
C     50.930341    29.862544    30.521885    -0.114140
C     49.767125    30.447635    28.507239    -0.121865
C     49.978619    28.107270    29.280719    -0.119533
C     44.180165    26.189189    32.835130    -0.105861
C     66.765936    39.285055    22.970560    -0.109476
C     65.959616    39.699707    21.725797    -0.124736
C     59.222659    38.730491    17.980714    -0.114140
C     60.385875    37.026095    19.203892    -0.121865
C     60.174381    36.975217    16.739549    -0.119533
C     65.972835    39.686988    13.746360    -0.105861
C     36.971753    20.607928    27.237293    -0.109476
C     38.227497    20.452752    28.115103    -0.124735
C     40.725767    18.974761    35.321059    -0.114139
C     38.743013    20.205996    34.767031    -0.121865
C     40.725767    21.279511    35.785147    -0.119534
C     44.735336    24.230406    30.770118    -0.105861
C     29.120047    32.548876    10.350243    -0.109475
C     27.864303    33.324757     9.911338    -0.124734
C     25.366033    39.625935     6.115889    -0.114140
C     27.348787    39.514004     7.461385    -0.121865
C     69.427233    40.831731     8.134133    -0.119533
C     65.417664    37.087148    12.587939    -0.105861
C     34.261989    32.500542    18.135410    -0.150433
C     34.239959    32.487823    16.566865    -0.115199
C     37.002596    34.082832    22.610802    -0.150434
C     38.275964    34.818012    23.157635    -0.115196
C     29.089204    32.678613    24.596667    -0.150432
C     71.877036    33.439232    25.107524    -0.115197
C     31.829811    27.931743    24.596667    -0.150433
C     31.851841    26.448664    25.107524    -0.115196
C     33.045900    27.229634    22.610802    -0.150433
C     33.045900    25.759274    23.157635    -0.115196
C     33.045900    30.394214    18.135410    -0.150433
C     33.045900    30.419652    16.566865    -0.115196
C     30.305293    34.784941    24.596667    -0.150433
C     73.071094    35.507402    25.107524    -0.115199
C     35.786507    34.784941    24.596667    -0.150434
C     37.081906    35.507402    25.107524    -0.115196
C     37.002596    32.678613    24.596667    -0.150434
C     38.275964    33.439232    25.107524    -0.115196
C     34.261989    27.931743    24.596667    -0.150433
C     34.239959    26.448664    25.107524    -0.115199
C     29.089204    34.082832    22.610802    -0.150432
C     71.877036    34.818012    23.157635    -0.115197
C     31.829811    32.500542    18.135410    -0.150433
C     31.851841    32.487823    16.566865    -0.115196
C     53.860411    18.376950    17.840409    -0.150433
C     53.882441    18.389669    19.408954    -0.115199
C     51.119804    16.794660    13.365017    -0.150434
C     49.846436    16.059480    12.818184    -0.115196
C     56.292589    22.945749    11.379152    -0.150433
C     56.270559    24.428828    10.868295    -0.115196
C     59.033196    18.198879    11.379152    -0.150433
C     16.245364    17.438260    10.868295    -0.115196
C     59.033196    16.794660    13.365017    -0.150433
C     16.245364    16.059480    12.818184    -0.115197
C     56.292589    18.376950    17.840409    -0.150433
C     56.270559    18.389669    19.408954    -0.115197
C     53.860411    22.945749    11.379152    -0.150433
C     53.882441    24.428828    10.868295    -0.115198
C     51.119804    18.198879    11.379152    -0.150434
C     49.846436    17.438260    10.868295    -0.115196
C     52.335893    16.092551    11.379152    -0.150434
C     51.040494    15.370090    10.868295    -0.115196
C     57.817107    16.092551    11.379152    -0.150433
C     15.051306    15.370090    10.868295    -0.115199
C     55.076500    23.647858    13.365017    -0.150433
C     55.076500    25.118218    12.818184    -0.115196
C     55.076500    20.483278    17.840409    -0.150432
C     55.076500    20.457840    19.408954    -0.115196
C     29.212576    34.011603    12.458426    -0.130196
C     27.899552    34.769678    11.893606    -0.135945
C     42.510246    32.836333    27.913638    -0.130196
C     43.409094    31.839134    28.816631    -0.135945
C     67.642754    37.262675    21.653845    -0.130196
C     66.743906    37.781626    20.412680    -0.135945
C     36.879224    23.083118    27.913638    -0.130196
C     38.192248    22.803292    28.816631    -0.135945
C     29.212576    23.083118    27.913638    -0.130196
C     27.899552    22.803292    28.816631    -0.135945
C     36.879224    34.011603    12.458426    -0.130196
C     38.192248    34.769678    11.893606    -0.135945
C     67.642754    32.836333    27.913638    -0.130196
C     66.743906    31.839134    28.816631    -0.135945
C     42.510246    37.262675    21.653845    -0.130196
C     43.409094    37.781626    20.412680    -0.135945
C     38.676921    39.475846    27.913638    -0.130196
C     38.262746    40.752871    28.816631    -0.135945
C     33.045900    20.869947    21.653845    -0.130196
C     33.045900    19.832046    20.412680    -0.135944
C     71.476079    39.475846    27.913638    -0.130196
C     71.890254    40.752871    28.816631    -0.135944
C     33.045900    27.372091    12.458426    -0.130196
C     33.045900    25.855941    11.893606    -0.135944
C     55.076500    23.505401    23.517393    -0.130196
C     55.076500    25.021551    24.082213    -0.135945
C     49.445479    11.401646     8.062181    -0.130196
C     49.859654    10.124621     7.159188    -0.135945
C     55.076500    30.007545    14.321974    -0.130196
C     55.076500    31.045446    15.563139    -0.135945
C     16.646321    11.401646     8.062181    -0.130196
C     16.232146    10.124621     7.159188    -0.135944
C     20.479646    18.041159     8.062181    -0.130196
C     21.378494    19.038358     7.159188    -0.135945
C     51.243176    16.865889    23.517393    -0.130196
C     49.930152    16.107814    24.082213    -0.135945
C     58.909824    27.794374     8.062181    -0.130196
C     60.222848    28.074200     7.159188    -0.135945
C     45.612154    13.614817    14.321974    -0.130196
C     44.713306    13.095866    15.563139    -0.135946
C     45.612154    18.041159     8.062181    -0.130196
C     44.713306    19.038358     7.159188    -0.135945
C     20.479646    13.614817    14.321974    -0.130196
C     21.378494    13.095866    15.563139    -0.135945
C     51.243176    27.794374     8.062181    -0.130196
C     49.930152    28.074200     7.159188    -0.135945
C     58.909824    16.865889    23.517393    -0.130196
C     60.222848    16.107814    24.082213    -0.135945
I     68.142849    34.406667    11.078394    -0.326127
I     43.865128    30.261169    32.376798    -0.326127
I     66.287872    40.612195    17.738237    -0.326121
I     42.010151    21.913699    28.746118    -0.326123
I     70.366177    23.197338    32.376798    -0.326120
I     39.786823    38.257584    11.078394    -0.326120
I     64.064544    28.977530    28.746118    -0.326123
I     46.088456    36.761277    17.738237    -0.326122
I     81.185405    44.504069    28.746118    -0.326119
I     30.822572    18.021825    17.738237    -0.326128
I     73.028795    41.936790    32.376798    -0.326117
I     35.269228    22.731046    11.078394    -0.326122
I     57.299828    28.146446    24.897425    -0.326129
I      6.936995     8.940702     3.599021    -0.326121
I     52.853172    32.855667    18.237582    -0.326124
I     15.093605     6.373423     7.229701    -0.326119
I     21.834528    20.616323     3.599021    -0.326119
I     46.112249    16.470825    24.897425    -0.326123
I     19.979551    28.963793     7.229701    -0.326123
I     44.257272    10.265297    18.237582    -0.326127
I     42.033944    21.899962     7.229701    -0.326123
I     24.057856    14.116215    18.237582    -0.326121
I     48.335577    27.680154     3.599021    -0.326121
I     17.756223    12.619908    24.897425    -0.326116
I     19.979551    16.470825    24.897425    -0.326120
I     44.257272    20.616323     3.599021    -0.326124
I     21.834528    10.265297    18.237582    -0.326118
I     46.112249    28.963793     7.229701    -0.326121
I     17.756223    27.680154     3.599021    -0.326119
I     48.335577    12.619908    24.897425    -0.326124
I     24.057856    21.899962     7.229701    -0.326123
I     42.033944    14.116215    18.237582    -0.326126
I      6.936995     6.373423     7.229701    -0.326121
I     57.299828    32.855667    18.237582    -0.326128
I     15.093605     8.940702     3.599021    -0.326118
I     52.853172    28.146446    24.897425    -0.326124
I     30.822572    22.731046    11.078394    -0.326127
I     81.185405    41.936790    32.376798    -0.326119
I     35.269228    18.021825    17.738237    -0.326122
I     73.028795    44.504069    28.746118    -0.326117
I     66.287872    30.261169    32.376798    -0.326120
I     42.010151    34.406667    11.078394    -0.326120
I     68.142849    21.913699    28.746118    -0.326125
I     43.865128    40.612195    17.738237    -0.326124
I     46.088456    28.977530    28.746118    -0.326126
I     64.064544    36.761277    17.738237    -0.326125
I     39.786823    23.197338    32.376798    -0.326124
I     70.366177    38.257584    11.078394    -0.326122
I     33.045900    34.412518    21.560668    -0.352542
I     35.309764    30.491390    21.560668    -0.352541
I     30.782036    30.491390    21.560668    -0.352535
I     33.045900    31.798433    25.257543    -0.352542
I     52.812636    20.386102    14.415151    -0.352543
I     55.076500    16.464974    14.415151    -0.352544
I     57.340364    20.386102    14.415151    -0.352538
I     55.076500    19.079060    10.718276    -0.352544
I     33.045900    31.798433     9.707355    -0.364979
I     43.478711    37.821819    26.744064    -0.364974
I     66.674289    37.821819    26.744064    -0.364981
I     33.045900    19.751660    26.744064    -0.364982
I     55.076500    19.079059    26.268464    -0.364981
I     44.643689    13.055673     9.231755    -0.364978
I     55.076500    31.125832     9.231755    -0.364982
I     21.448111    13.055673     9.231755    -0.364978
I     33.045900    34.420658    13.402791    -0.363418
I     41.975343    34.331623    24.276123    -0.363416
I     68.177657    34.331623    24.276123    -0.363421
I     33.045900    24.109826    27.984510    -0.363419
I     30.774986    22.798713    24.276123    -0.363419
I     35.316814    30.487320    13.402791    -0.363416
I     70.448571    35.642736    27.984510    -0.363421
I     39.704429    38.264962    24.276123    -0.363418
I     39.704429    35.642736    27.984510    -0.363416
I     35.316814    22.798713    24.276123    -0.363417
I     70.448571    38.264962    24.276123    -0.363422
I     30.774986    30.487320    13.402791    -0.363417
I     52.805586    20.390172    22.573028    -0.363419
I     48.417971    12.612530    11.699696    -0.363423
I     57.347414    28.078779    11.699696    -0.363420
I     17.673829    15.234756     7.991309    -0.363417
I     19.944743    16.545869    11.699696    -0.363418
I     55.076500    16.456834    22.573028    -0.363421
I     55.076500    26.767666     7.991309    -0.363421
I     46.147057    16.545869    11.699696    -0.363421
I     48.417971    15.234756     7.991309    -0.363423
I     17.673829    12.612530    11.699696    -0.363418
I     52.805586    28.078779    11.699696    -0.363419
I     57.347414    20.390172    22.573028    -0.363420
I     26.178521    35.763315     7.265676    -0.364281
I     66.553121    37.891775     8.676288    -0.322478
I     47.761460    32.364699    31.296084    -0.364280
I     47.838567    28.152297    32.832612    -0.322476
I     62.391540    40.294465    20.081702    -0.364281
I     62.314433    40.338983    15.598036    -0.322477
I     39.913279    18.771251    31.296084    -0.364282
I     43.599879    20.810675    32.832612    -0.322478
I     26.178521    18.771251    31.296084    -0.364277
I     66.553121    20.810675    32.832612    -0.322475
I     39.913279    35.763315     7.265676    -0.364276
I     43.599879    37.891775     8.676288    -0.322475
I     62.391540    32.364699    31.296084    -0.364280
I     62.314433    28.152297    32.832612    -0.322476
I     47.761460    40.294465    20.081702    -0.364274
I     47.838567    40.338983    15.598036    -0.322474
I     40.894081    44.259348    31.296084    -0.364271
I     81.345787    46.432326    32.832612    -0.322471
I     33.045900    14.806368    20.081702    -0.364284
I     33.045900    14.717332    15.598036    -0.322478
I     69.258919    44.259348    31.296084    -0.364274
I     72.868413    46.432326    32.832612    -0.322473
I     33.045900    23.868667     7.265676    -0.364283
I     33.045900    19.611747     8.676288    -0.322477
I     55.076500    27.008825    28.710143    -0.364286
I     55.076500    31.265745    27.299531    -0.322480
I     47.228319     6.618144     4.679735    -0.364274
I      6.776613     4.445166     3.143207    -0.322474
I     55.076500    36.071124    15.894117    -0.364285
I     55.076500    36.160160    20.377783    -0.322479
I     18.863481     6.618144     4.679735    -0.364276
I     15.253987     4.445166     3.143207    -0.322474
I     25.730860    18.512793     4.679735    -0.364277
I     25.807967    22.725195     3.143207    -0.322476
I     48.209121    15.114177    28.710143    -0.364282
I     44.522521    12.985717    27.299531    -0.322476
I     61.943879    32.106241     4.679735    -0.364276
I     21.569279    30.066817     3.143207    -0.322476
I     40.360940    10.583027    15.894117    -0.364282
I     40.283833    10.538509    20.377783    -0.322476
I     40.360940    18.512793     4.679735    -0.364278
I     40.283833    22.725195     3.143207    -0.322474
I     25.730860    10.583027    15.894117    -0.364275
I     25.807967    10.538509    20.377783    -0.322475
I     48.209121    32.106241     4.679735    -0.364279
I     44.522521    30.066817     3.143207    -0.322474
I     61.943879    15.114177    28.710143    -0.364272
I     21.569279    12.985717    27.299531    -0.322473
N     66.761530    34.159148     7.479373    -0.040402
N     46.660811    31.325272    34.820995    -0.040402
N     63.492189    43.271307    17.926751    -0.040403
N     43.391470    18.438003    29.712429    -0.040402
N     69.889875    20.244154    34.820995    -0.040402
N     40.263125    39.577601     7.479373    -0.040402
N     60.363844    29.519121    29.712429    -0.040403
N     49.789156    37.852854    17.926751    -0.040402
N     83.504786    47.438174    29.712429    -0.040401
N     29.917555    14.271137    17.926751    -0.040402
N     70.709414    43.825872    34.820995    -0.040402
N     36.174245    21.658548     7.479373    -0.040402
N     58.204845    29.218944    28.496446    -0.040403
N      4.617614     7.051620     1.154824    -0.040401
N     51.948155    36.606355    18.049068    -0.040403
N     17.412986     3.439318     6.263390    -0.040402
N     24.630211    19.552220     1.154824    -0.040403
N     44.730930    16.718344    28.496446    -0.040403
N     21.360870    32.439489     6.263390    -0.040402
N     41.461589     7.606185    18.049068    -0.040402
N     38.333244    21.358371     6.263390    -0.040403
N     27.758556    13.024638    18.049068    -0.040403
N     47.859275    30.633338     1.154824    -0.040402
N     18.232525    11.299891    28.496446    -0.040402
N     21.360870    16.718344    28.496446    -0.040402
N     41.461589    19.552220     1.154824    -0.040402
N     24.630211     7.606185    18.049068    -0.040402
N     44.730930    32.439489     6.263390    -0.040402
N     18.232525    30.633338     1.154824    -0.040402
N     47.859275    11.299891    28.496446    -0.040402
N     27.758556    21.358371     6.263390    -0.040403
N     38.333244    13.024638    18.049068    -0.040402
N      4.617614     3.439318     6.263390    -0.040401
N     58.204845    36.606355    18.049068    -0.040402
N     17.412986     7.051620     1.154824    -0.040402
N     51.948155    29.218944    28.496446    -0.040403
N     29.917555    21.658548     7.479373    -0.040402
N     83.504786    43.825872    34.820995    -0.040401
N     36.174245    14.271137    17.926751    -0.040403
N     70.709414    47.438174    29.712429    -0.040402
N     63.492189    31.325272    34.820995    -0.040403
N     43.391470    34.159148     7.479373    -0.040403
N     66.761530    18.438003    29.712429    -0.040402
N     46.660811    43.271307    17.926751    -0.040402
N     49.789156    29.519121    29.712429    -0.040402
N     60.363844    37.852854    17.926751    -0.040403
N     40.263125    20.244154    34.820995    -0.040403
N     69.889875    39.577601     7.479373    -0.040402
N     33.045900    31.798433    18.772182    -0.027834
N     33.045900    31.798433    16.117167    -0.013115
N     36.077311    33.548618    23.722455    -0.027834
N     38.245122    34.800205    24.607460    -0.013116
N     30.014489    33.548618    23.722455    -0.027835
N     71.907878    34.800205    24.607460    -0.013116
N     33.045900    28.298061    23.722455    -0.027834
N     33.045900    25.794888    24.607460    -0.013115
N     55.076500    19.079060    17.203637    -0.027835
N     55.076500    19.079059    19.858652    -0.013116
N     52.045089    17.328874    12.253364    -0.027836
N     49.877278    16.077287    11.368359    -0.013116
N     55.076500    22.579431    12.253364    -0.027835
N     55.076500    25.082604    11.368359    -0.013115
N     58.107911    17.328874    12.253364    -0.027835
N     16.214522    16.077287    11.368359    -0.013116
N     29.996865    33.558794    11.199272    -0.076408
N     27.824648    34.812924    10.407804    -0.037854
N     66.854059    37.718029    12.483609    -0.190363
N     43.276911    34.184587    27.906443    -0.076407
N     44.647214    32.467472    29.352671    -0.037854
N     44.629589    26.647086    31.399695    -0.190364
N     66.876089    37.705309    22.927389    -0.076407
N     65.505786    38.496454    20.826402    -0.037854
N     65.523411    38.486279    14.656549    -0.190358
N     36.094935    21.745040    27.906443    -0.076408
N     38.267152    21.416880    29.352671    -0.037854
N     43.298941    24.342336    31.399695    -0.190364
N     29.996865    21.745040    27.906443    -0.076408
N     27.824648    21.416880    29.352671    -0.037854
N     66.854059    24.342336    31.399695    -0.190371
N     36.094935    33.558794    11.199272    -0.076408
N     38.267152    34.812924    10.407804    -0.037854
N     43.298941    37.718029    12.483609    -0.190389
N     66.876089    34.184587    27.906443    -0.076407
N     65.505786    32.467472    29.352671    -0.037854
N     65.523411    26.647086    31.399695    -0.190362
N     43.276911    37.705309    22.927389    -0.076408
N     44.647214    38.496454    20.826402    -0.037854
N     44.629589    38.486279    14.656549    -0.190390
N     40.227876    39.465671    27.906443    -0.076408
N     39.425962    41.510946    29.352671    -0.037854
N     78.437748    44.405875    31.399695    -0.190377
N     33.045900    19.984679    22.927389    -0.076407
N     33.045900    18.402389    20.826402    -0.037855
N     33.045900    18.422740    14.656549    -0.190329
N     69.925124    39.465671    27.906443    -0.076408
N     70.727038    41.510946    29.352671    -0.037853
N     75.776452    44.405875    31.399695    -0.190375
N     33.045900    28.277710    11.199272    -0.076407
N     33.045900    25.769450    10.407804    -0.037855
N     33.045900    19.959240    12.483609    -0.190329
N     55.076500    22.599782    24.776547    -0.076407
N     55.076500    25.108042    25.568015    -0.037855
N     55.076500    30.918252    23.492210    -0.190323
N     47.894524    11.411821     8.069376    -0.076407
N     48.696438     9.366546     6.623148    -0.037854
N      9.684652     6.471617     4.576124    -0.190374
N     55.076500    30.892813    13.048430    -0.076407
N     55.076500    32.475103    15.149417    -0.037855
N     55.076500    32.454752    21.319270    -0.190324
N     18.197276    11.411821     8.069376    -0.076407
N     17.395362     9.366546     6.623148    -0.037854
N     12.345948     6.471617     4.576124    -0.190372
N     21.246311    16.692905     8.069376    -0.076407
N     22.616614    18.410020     6.623148    -0.037854
N     22.598989    24.230406     4.576124    -0.190391
N     52.027465    17.318698    24.776547    -0.076407
N     49.855248    16.064568    25.568015    -0.037854
N     44.823459    13.159463    23.492210    -0.190349
N     58.125535    29.132452     8.069376    -0.076407
N     60.297752    29.460612     6.623148    -0.037854
N     21.268341    26.535156     4.576124    -0.190396
N     44.845489    13.172183    13.048430    -0.076407
N     43.475186    12.381038    15.149417    -0.037855
N     43.492811    12.391213    21.319270    -0.190348
N     44.845489    16.692905     8.069376    -0.076407
N     43.475186    18.410020     6.623148    -0.037854
N     43.492811    24.230406     4.576124    -0.190352
N     21.246311    13.172183    13.048430    -0.076407
N     22.616614    12.381038    15.149417    -0.037853
N     22.598989    12.391213    21.319270    -0.190396
N     52.027465    29.132452     8.069376    -0.076407
N     49.855248    29.460612     6.623148    -0.037854
N     44.823459    26.535156     4.576124    -0.190354
N     58.125535    17.318698    24.776547    -0.076407
N     60.297752    16.064568    25.568015    -0.037853
N     21.268341    13.159463    23.492210    -0.190397

The following XYZ coordinates are in angstroms. Other properties are in atomic units.
The sperically averaged electron density of each atom fit to a function of the form exp(a - br)
eigen_1, eigen_2 and eigen_3 are the three eigenvalues of traceless quadrupole moment tensor
  atom number  atomic symbol              X              Y              Z     net charge C6 coefficient C8 coefficient C10 coefficient fluctuating dipole atomic polarizability isotropic forcefield polarizability              a              b squared Pearson coefficient          <r^3>          <r^4>         wp_QDO          m_QDO          q_QDO       dipole_x       dipole_y       dipole_z         dipole            Qxy            Qxz            Qyz     Q(x^2-y^2)  Q(3z^2 - R^2)        eigen_1        eigen_2        eigen_3 static polarizability      alpha(xx)      alpha(xy)      alpha(xz)      alpha(yy)      alpha(yz)      alpha(zz) atomic spin moment
            1             Cu      67.896987      35.576849       8.639953       0.129182     108.787592 0.22297753E+04  0.75490979E+05                                22.617087                           18.458138       0.445252       1.871288                    0.998517      62.907533     187.950046       0.315738       0.572989      -1.026817      -0.024525      -0.026072      -0.028131       0.045526      -0.059918      -0.064668      -0.065482       0.017249       0.006451      -0.127007       0.057202       0.069805             30.380933      29.506202      14.051426      10.263348      35.320112      12.717059      26.316487           0.006178
            2             Cu      46.531711      30.488591      32.838728       0.129184     108.796721 0.22299614E+04  0.75498610E+05                                22.618082                           18.458726       0.445260       1.871290                    0.998518      62.907461     187.949499       0.315738       0.572977      -1.026826       0.007920       0.016485       0.041691       0.045527      -0.002757      -0.024250      -0.064125       0.021086      -0.296306      -0.126994       0.057199       0.069795             30.382644      17.328773      -0.158744       0.215430      22.971873      12.777893      50.847287           0.006178
            3             Cu      63.621289      41.123514      17.798677       0.129184     108.796310 0.22299840E+04  0.75499589E+05                                22.618049                           18.458845       0.445242       1.871285                    0.998517      62.907565     187.950257       0.315736       0.572979      -1.026825      -0.007917       0.044801       0.001648       0.045525       0.023764      -0.005491      -0.006629       0.183699       0.191584      -0.126986       0.057188       0.069798             30.382346      17.328653      -0.150101       0.221379      55.780706       1.178533      18.037678           0.006178
            4             Cu      42.256013      20.004775      30.662191       0.129183     108.791628 0.22298675E+04  0.75494760E+05                                22.617511                           18.458428       0.445257       1.871289                    0.998518      62.907507     187.949808       0.315738       0.572983      -1.026821       0.024523      -0.035214      -0.015208       0.045526       0.080920       0.034923      -0.054652       0.047872       0.098328      -0.126983       0.057193       0.069790             30.381576      29.506875     -14.360558      -9.826947      35.310735      12.720858      26.327119           0.006178
            5             Cu      69.229839      20.774298      32.838728       0.129177     108.796305 0.22299839E+04  0.75499607E+05                                22.618080                           18.458869       0.445240       1.871283                    0.998518      62.907622     187.950665       0.315735       0.572980      -1.026824       0.010321      -0.015101       0.041690       0.045526       0.010499      -0.043417       0.053052      -0.005784      -0.296298      -0.126988       0.057189       0.069798             30.382391      21.698702      -2.364342      10.958548      18.602111      -6.575529      50.846362           0.006178
            6             Cu      40.923161      37.885416       8.639953       0.129177     108.791815 0.22298715E+04  0.75494940E+05                                22.617553                           18.458456       0.445246       1.871285                    0.998518      62.907590     187.950225       0.315737       0.572984      -1.026821      -0.010321       0.034275      -0.028131       0.045527       0.037417      -0.024383       0.088729       0.095127       0.006441      -0.126983       0.057195       0.069788             30.381643      21.698200      -9.543445       5.881701      43.129655     -15.247239      26.317074           0.006178
            7             Cu      62.288437      29.719069      30.662191       0.129186     108.787548 0.22297741E+04  0.75490911E+05                                22.617064                           18.458119       0.445261       1.871291                    0.998518      62.907433     187.949576       0.315738       0.572988      -1.026818      -0.042758      -0.003632      -0.015204       0.045526      -0.019743      -0.064801      -0.002928      -0.164131       0.098324      -0.127007       0.057202       0.069805             30.380900      46.295334       4.666938      15.929702      18.520860       2.149855      26.326506           0.006178
            8             Cu      47.864563      38.814947      17.798677       0.129178     108.796784 0.22299625E+04  0.75498675E+05                                22.618113                           18.458748       0.445253       1.871288                    0.998518      62.907488     187.949755       0.315737       0.572978      -1.026825       0.042761      -0.015542       0.001647       0.045528       0.067659      -0.003000       0.008062      -0.133049       0.191571      -0.126996       0.057202       0.069794             30.382697      46.298427     -16.575424       0.909412      26.811902      -0.780781      18.037761           0.006177
            9             Cu      82.715650      45.671453      30.662191       0.129171     108.796695 0.22299610E+04  0.75498640E+05                                22.618142                           18.458772       0.445236       1.871283                    0.998518      62.907528     187.950144       0.315736       0.572980      -1.026824       0.018236       0.038845      -0.015202       0.045526      -0.061207       0.029861       0.057570       0.116226       0.098336      -0.126993       0.057200       0.069794             30.382733      21.423701       9.693727      -6.103213      43.396712     -14.871403      26.327787           0.006176
           10             Cu      31.713049      15.456836      17.798677       0.129184     108.787438 0.22297712E+04  0.75490798E+05                                22.617063                           18.458117       0.445258       1.871290                    0.998518      62.907443     187.949677       0.315738       0.572988      -1.026817      -0.034841      -0.029256       0.001642       0.045525      -0.091446       0.008478      -0.001447      -0.050695       0.191588      -0.127006       0.057199       0.069807             30.380898      46.035490      16.724338      -1.131252      27.070326      -0.397471      18.036877           0.006178
           11             Cu      71.498550      44.132408      32.838728       0.129174     108.791605 0.22298662E+04  0.75494736E+05                                22.617554                           18.458456       0.445238       1.871283                    0.998518      62.907522     187.950143       0.315737       0.572985      -1.026820      -0.018234      -0.001390       0.041691       0.045525      -0.007763       0.067646       0.011064      -0.015319      -0.296289      -0.126981       0.057193       0.069789             30.381644      21.423228       2.522933     -11.173476      18.876623      -6.202448      50.845079           0.006177
           12             Cu      34.378751      21.933032       8.639953       0.129182     108.796150 0.22299808E+04  0.75499464E+05                                22.618045                           18.458845       0.445238       1.871284                    0.998517      62.907544     187.950270       0.315736       0.572980      -1.026824       0.034840      -0.008199      -0.028131       0.045524       0.022474       0.089026      -0.023262      -0.112403       0.006441      -0.126986       0.057186       0.069800             30.382328      46.037685      -4.508462     -16.145827      18.791582       2.529905      26.317719           0.006177
           13             Cu      56.409351      28.944460      27.335866       0.129188     108.787437 0.22297718E+04  0.75490814E+05                                22.617049                           18.458110       0.445256       1.871290                    0.998517      62.907439     187.949582       0.315738       0.572988      -1.026818       0.034841       0.008204       0.028129       0.045524      -0.022489      -0.089042      -0.023265      -0.112404       0.006454      -0.127006       0.057199       0.069807             30.380871      46.035437       4.508212      16.144923      18.790758       2.529792      26.316418           0.006178
           14             Cu       5.406750       6.745084       3.137091       0.129176     108.796677 0.22299597E+04  0.75498569E+05                                22.618122                           18.458753       0.445241       1.871285                    0.998518      62.907473     187.949831       0.315737       0.572979      -1.026824      -0.018236       0.001384      -0.041691       0.045526       0.007750      -0.067659       0.011061      -0.015320      -0.296301      -0.126993       0.057200       0.069793             30.382709      21.423678      -2.522915      11.173735      18.877050      -6.202389      50.847400           0.006177
           15             Cu      53.743649      35.420656      18.177142       0.129184     108.796139 0.22299801E+04  0.75499425E+05                                22.618032                           18.458834       0.445247       1.871286                    0.998518      62.907521     187.950116       0.315736       0.572979      -1.026824      -0.034840       0.029256      -0.001647       0.045524       0.091425      -0.008487      -0.001444      -0.050690       0.191585      -0.126986       0.057185       0.069800             30.382317      46.037685     -16.725246       1.131313      27.071605      -0.397530      18.037660           0.006177
           16             Cu      16.623850       5.206039       5.313628       0.129174     108.791621 0.22298676E+04  0.75494795E+05                                22.617553                           18.458459       0.445239       1.871283                    0.998518      62.907559     187.950255       0.315737       0.572985      -1.026820       0.018233      -0.038844       0.015208       0.045525       0.061190      -0.029868       0.057569       0.116219       0.098327      -0.126982       0.057193       0.069789             30.381635      21.423225      -9.693459       6.103135      43.394518     -14.870839      26.327164           0.006177
           17             Cu      24.501111      20.388901       3.137091       0.129180     108.796355 0.22299851E+04  0.75499641E+05                                22.618066                           18.458857       0.445245       1.871285                    0.998518      62.907599     187.950450       0.315736       0.572979      -1.026824       0.007917      -0.016489      -0.041690       0.045526       0.002745       0.024235      -0.064126       0.021076      -0.296299      -0.126988       0.057190       0.069798             30.382373      17.328668       0.158681      -0.215315      22.972148      12.778161      50.846303           0.006177
           18             Cu      45.866387      15.300643      27.335866       0.129182     108.791657 0.22298686E+04  0.75494810E+05                                22.617521                           18.458436       0.445250       1.871286                    0.998518      62.907538     187.949962       0.315738       0.572983      -1.026821      -0.024523       0.026076       0.028130       0.045526       0.059899       0.064651      -0.065480       0.017245       0.006442      -0.126983       0.057193       0.069789             30.381586      29.506898     -14.051798     -10.263624      35.320863      12.717271      26.316996           0.006178
           19             Cu      20.225413      30.872717       5.313628       0.129177     108.787618 0.22297756E+04  0.75491002E+05                                22.617108                           18.458152       0.445252       1.871287                    0.998518      62.907547     187.950210       0.315737       0.572989      -1.026817       0.024525       0.035215       0.015204       0.045527      -0.080942      -0.034936      -0.054656       0.047873       0.098329      -0.127008       0.057204       0.069805             30.380969      29.506220      14.360195       9.826705      35.310122      12.720640      26.326567           0.006178
           20             Cu      41.590689       9.753978      18.177142       0.129187     108.796764 0.22299625E+04  0.75498648E+05                                22.618079                           18.458724       0.445257       1.871290                    0.998517      62.907461     187.949457       0.315738       0.572977      -1.026826      -0.007920      -0.044802      -0.001645       0.045526      -0.023783       0.005483      -0.006629       0.183710       0.191571      -0.126994       0.057200       0.069794             30.382640      17.328770       0.150188      -0.221476      55.781426       1.177934      18.037724           0.006178
           21             Cu      40.257837      21.158423       5.313628       0.129183     108.796688 0.22299611E+04  0.75498600E+05                                22.618083                           18.458729       0.445258       1.871290                    0.998518      62.907430     187.949433       0.315738       0.572978      -1.026825      -0.042760       0.003629       0.015202       0.045526       0.019726       0.064788      -0.002925      -0.164126       0.098338      -0.126994       0.057200       0.069794             30.382641      46.298317      -4.667753     -15.930562      18.521887       2.150174      26.327718           0.006177
           22             Cu      25.833963      12.062545      18.177142       0.129179     108.787675 0.22297766E+04  0.75491036E+05                                22.617105                           18.458147       0.445254       1.871288                    0.998518      62.907516     187.950033       0.315737       0.572989      -1.026817       0.042760       0.015545      -0.001644       0.045527      -0.067676       0.002988       0.008063      -0.133044       0.191588      -0.127008       0.057204       0.069805             30.380968      46.295454      16.574353      -0.909886      26.810530      -0.780969      18.036919           0.006178
           23             Cu      47.199239      30.103194       3.137091       0.129178     108.791667 0.22298683E+04  0.75494808E+05                                22.617537                           18.458446       0.445251       1.871287                    0.998518      62.907543     187.950070       0.315737       0.572984      -1.026821       0.010321       0.015097      -0.041692       0.045527      -0.010516       0.043404       0.053052      -0.005787      -0.296293      -0.126983       0.057193       0.069790             30.381613      21.698173       2.364149     -10.958191      18.601615      -6.575244      50.845050           0.006179
           24             Cu      18.892561      12.992076      27.335866       0.129173     108.796466 0.22299874E+04  0.75499767E+05                                22.618114                           18.458892       0.445230       1.871280                    0.998518      62.907682     187.950968       0.315735       0.572981      -1.026823      -0.010321      -0.034272       0.028134       0.045526      -0.037434       0.024371       0.088729       0.095131       0.006437      -0.126987       0.057191       0.069796             30.382445      21.698744       9.543727      -5.882003      43.130740     -15.247728      26.317851           0.006177
           25             Cu      20.225413      15.300643      27.335866       0.129174     108.787690 0.22297772E+04  0.75491078E+05                                22.617130                           18.458167       0.445243       1.871285                    0.998518      62.907574     187.950391       0.315737       0.572990      -1.026816       0.024525       0.026073       0.028132       0.045527      -0.059919      -0.064666      -0.065483       0.017248       0.006450      -0.127008       0.057204       0.069803             30.381002      29.506248      14.051452      10.263372      35.320193      12.717108      26.316564           0.006178
           26             Cu      41.590689      20.388901       3.137091       0.129183     108.796709 0.22299613E+04  0.75498609E+05                                22.618086                           18.458730       0.445258       1.871290                    0.998518      62.907441     187.949474       0.315738       0.572978      -1.026825      -0.007920      -0.016486      -0.041691       0.045526      -0.002758      -0.024250      -0.064125       0.021086      -0.296306      -0.126994       0.057200       0.069794             30.382647      17.328776      -0.158751       0.215423      22.971859      12.777882      50.847307           0.006178
           27             Cu      24.501111       9.753978      18.177142       0.129177     108.796488 0.22299880E+04  0.75499772E+05                                22.618091                           18.458875       0.445237       1.871283                    0.998518      62.907654     187.950706       0.315736       0.572980      -1.026824       0.007917      -0.044802      -0.001649       0.045526       0.023764      -0.005489      -0.006629       0.183702       0.191581      -0.126987       0.057191       0.069796             30.382413      17.328687      -0.150109       0.221375      55.780835       1.178561      18.037718           0.006178
           28             Cu      45.866387      30.872717       5.313628       0.129178     108.791661 0.22298687E+04  0.75494825E+05                                22.617536                           18.458448       0.445251       1.871287                    0.998518      62.907553     187.950109       0.315737       0.572984      -1.026821      -0.024523       0.035214       0.015208       0.045527       0.080920       0.034923      -0.054652       0.047873       0.098329      -0.126983       0.057193       0.069790             30.381608      29.506919     -14.360579      -9.826967      35.310749      12.720869      26.327155           0.006178
           29             Cu      18.892561      30.103194       3.137091       0.129176     108.796364 0.22299849E+04  0.75499650E+05                                22.618087                           18.458872       0.445240       1.871283                    0.998518      62.907642     187.950732       0.315735       0.572980      -1.026824      -0.010321       0.015102      -0.041690       0.045527       0.010499      -0.043417       0.053051      -0.005783      -0.296298      -0.126988       0.057190       0.069797             30.382408      21.698719      -2.364358      10.958565      18.602132      -6.575552      50.846372           0.006178
           30             Cu      47.199239      12.992076      27.335866       0.129182     108.791700 0.22298693E+04  0.75494836E+05                                22.617524                           18.458437       0.445250       1.871287                    0.998518      62.907541     187.949955       0.315738       0.572983      -1.026821       0.010321      -0.034275       0.028130       0.045526       0.037417      -0.024382       0.088729       0.095125       0.006442      -0.126982       0.057193       0.069789             30.381592      21.698159      -9.543422       5.881669      43.129613     -15.247203      26.317004           0.006178
           31             Cu      25.833963      21.158423       5.313628       0.129181     108.787598 0.22297751E+04  0.75490969E+05                                22.617088                           18.458136       0.445257       1.871289                    0.998518      62.907501     187.949928       0.315738       0.572988      -1.026817       0.042759       0.003632       0.015204       0.045527      -0.019742      -0.064801      -0.002928      -0.164131       0.098327      -0.127008       0.057203       0.069805             30.380938      46.295398       4.666922      15.929726      18.520882       2.149848      26.326535           0.006178
           32             Cu      40.257837      12.062545      18.177142       0.129187     108.796692 0.22299608E+04  0.75498577E+05                                22.618069                           18.458717       0.445263       1.871291                    0.998518      62.907423     187.949309       0.315738       0.572977      -1.026826      -0.042760       0.015542      -0.001646       0.045527       0.067658      -0.002998       0.008063      -0.133048       0.191571      -0.126994       0.057200       0.069795             30.382624      46.298300     -16.575388       0.909381      26.811856      -0.780770      18.037716           0.006178
           33             Cu       5.406750       5.206039       5.313628       0.129175     108.796648 0.22299598E+04  0.75498575E+05                                22.618120                           18.458755       0.445240       1.871284                    0.998518      62.907474     187.949843       0.315737       0.572979      -1.026824      -0.018236      -0.038845       0.015202       0.045525      -0.061206       0.029860       0.057570       0.116226       0.098336      -0.126993       0.057200       0.069793             30.382700      21.423677       9.693715      -6.103204      43.396668     -14.871384      26.327756           0.006177
           34             Cu      56.409351      35.420656      18.177142       0.129185     108.787378 0.22297697E+04  0.75490734E+05                                22.617053                           18.458110       0.445259       1.871290                    0.998518      62.907408     187.949538       0.315738       0.572988      -1.026817       0.034841       0.029256      -0.001642       0.045525      -0.091446       0.008478      -0.001447      -0.050695       0.191590      -0.127006       0.057199       0.069808             30.380883      46.035470      16.724329      -1.131245      27.070313      -0.397467      18.036867           0.006177
           35             Cu      16.623850       6.745084       3.137091       0.129174     108.791599 0.22298660E+04  0.75494729E+05                                22.617552                           18.458455       0.445238       1.871283                    0.998518      62.907534     187.950177       0.315737       0.572985      -1.026820       0.018234       0.001390      -0.041691       0.045525      -0.007763       0.067646       0.011064      -0.015319      -0.296289      -0.126982       0.057193       0.069789             30.381642      21.423223       2.522933     -11.173471      18.876624      -6.202451      50.845078           0.006177
           36             Cu      53.743649      28.944460      27.335866       0.129187     108.796155 0.22299809E+04  0.75499454E+05                                22.618025                           18.458830       0.445244       1.871286                    0.998517      62.907527     187.950079       0.315737       0.572979      -1.026825      -0.034840       0.008199       0.028131       0.045524       0.022474       0.089026      -0.023262      -0.112402       0.006442      -0.126986       0.057186       0.069800             30.382301      46.037643      -4.508457     -16.145811      18.791565       2.529903      26.317693           0.006177
           37             Cu      31.713049      21.933032       8.639953       0.129183     108.787453 0.22297722E+04  0.75490845E+05                                22.617071                           18.458126       0.445251       1.871288                    0.998517      62.907470     187.949817       0.315738       0.572989      -1.026817      -0.034841      -0.008204      -0.028130       0.045524      -0.022489      -0.089042      -0.023265      -0.112404       0.006453      -0.127006       0.057199       0.069806             30.380903      46.035487       4.508214      16.144944      18.790775       2.529793      26.316447           0.006177
           38             Cu      82.715650      44.132408      32.838728       0.129171     108.796691 0.22299600E+04  0.75498597E+05                                22.618143                           18.458769       0.445236       1.871283                    0.998518      62.907514     187.950102       0.315736       0.572980      -1.026824       0.018236      -0.001384       0.041691       0.045526       0.007751      -0.067660       0.011062      -0.015320      -0.296301      -0.126994       0.057200       0.069794             30.382741      21.423700      -2.522919      11.173749      18.877069      -6.202398      50.847454           0.006176
           39             Cu      34.378751      15.456836      17.798677       0.129183     108.796118 0.22299794E+04  0.75499400E+05                                22.618035                           18.458835       0.445245       1.871286                    0.998518      62.907505     187.950096       0.315736       0.572979      -1.026824       0.034840      -0.029256       0.001647       0.045524       0.091426      -0.008487      -0.001443      -0.050690       0.191586      -0.126986       0.057186       0.069800             30.382322      46.037689     -16.725252       1.131313      27.071613      -0.397531      18.037664           0.006177
           40             Cu      71.498550      45.671453      30.662191       0.129174     108.791597 0.22298669E+04  0.75494764E+05                                22.617552                           18.458458       0.445238       1.871283                    0.998518      62.907524     187.950145       0.315737       0.572985      -1.026820      -0.018234       0.038843      -0.015208       0.045525       0.061190      -0.029867       0.057569       0.116220       0.098328      -0.126982       0.057193       0.069789             30.381634      21.423227      -9.693462       6.103135      43.394518     -14.870836      26.327158           0.006177
           41             Cu      63.621289      30.488591      32.838728       0.129184     108.796311 0.22299842E+04  0.75499591E+05                                22.618045                           18.458842       0.445249       1.871287                    0.998518      62.907543     187.950148       0.315737       0.572979      -1.026825      -0.007917       0.016488       0.041690       0.045525       0.002744       0.024235      -0.064125       0.021075      -0.296297      -0.126987       0.057188       0.069798             30.382337      17.328650       0.158689      -0.215308      22.972102      12.778129      50.846258           0.006178
           42             Cu      42.256013      35.576849       8.639953       0.129177     108.791776 0.22298709E+04  0.75494919E+05                                22.617550                           18.458455       0.445246       1.871285                    0.998518      62.907587     187.950225       0.315737       0.572984      -1.026821       0.024523      -0.026076      -0.028131       0.045527       0.059899       0.064650      -0.065481       0.017244       0.006441      -0.126983       0.057195       0.069788             30.381634      29.506918     -14.051808     -10.263638      35.320921      12.717315      26.317064           0.006178
           43             Cu      67.896987      20.004775      30.662191       0.129177     108.787596 0.22297756E+04  0.75491005E+05                                22.617108                           18.458154       0.445252       1.871287                    0.998518      62.907564     187.950291       0.315737       0.572989      -1.026817      -0.024525      -0.035215      -0.015204       0.045527      -0.080942      -0.034935      -0.054656       0.047872       0.098326      -0.127008       0.057203       0.069805             30.380964      29.506233      14.360198       9.826712      35.310085      12.720631      26.326572           0.006178
           44             Cu      46.531711      41.123514      17.798677       0.129177     108.796899 0.22299653E+04  0.75498794E+05                                22.618128                           18.458758       0.445248       1.871286                    0.998518      62.907553     187.949987       0.315737       0.572978      -1.026825       0.007920       0.044803       0.001646       0.045527      -0.023783       0.005481      -0.006629       0.183712       0.191568      -0.126995       0.057202       0.069792             30.382718      17.328808       0.150201      -0.221470      55.781571       1.177970      18.037773           0.006178
           45             Cu      47.864563      29.719069      30.662191       0.129184     108.796669 0.22299604E+04  0.75498570E+05                                22.618079                           18.458725       0.445259       1.871290                    0.998518      62.907442     187.949458       0.315738       0.572977      -1.026825       0.042760      -0.003629      -0.015202       0.045527       0.019726       0.064788      -0.002925      -0.164127       0.098337      -0.126995       0.057200       0.069795             30.382638      46.298318      -4.667736     -15.930561      18.521886       2.150166      26.327710           0.006177
           46             Cu      62.288437      38.814947      17.798677       0.129185     108.787531 0.22297736E+04  0.75490890E+05                                22.617064                           18.458119       0.445261       1.871291                    0.998518      62.907446     187.949635       0.315738       0.572988      -1.026818      -0.042758      -0.015545       0.001643       0.045526      -0.067675       0.002986       0.008064      -0.133043       0.191588      -0.127007       0.057201       0.069806             30.380903      46.295345      16.574318      -0.909862      26.810484      -0.780961      18.036880           0.006178
           47             Cu      40.923161      20.774298      32.838728       0.129183     108.791660 0.22298678E+04  0.75494772E+05                                22.617515                           18.458428       0.445257       1.871289                    0.998518      62.907517     187.949837       0.315738       0.572983      -1.026821      -0.010321      -0.015097       0.041692       0.045526      -0.010515       0.043404       0.053051      -0.005788      -0.296293      -0.126982       0.057193       0.069790             30.381585      21.698158       2.364158     -10.958186      18.601609      -6.575253      50.844989           0.006178
           48             Cu      69.229839      37.885416       8.639953       0.129181     108.796344 0.22299850E+04  0.75499639E+05                                22.618066                           18.458859       0.445239       1.871284                    0.998517      62.907619     187.950533       0.315736       0.572979      -1.026824       0.010320       0.034272      -0.028133       0.045525      -0.037435       0.024370       0.088730       0.095129       0.006439      -0.126987       0.057189       0.069798             30.382370      21.698688       9.543695      -5.881969      43.130655     -15.247680      26.317767           0.006178
           49             Cu      33.045900      31.798432      20.854103       0.142995     111.432314 0.22624266E+04  0.76747334E+05                                22.825166                           18.498417       0.474975       1.884169                    0.998448      62.277887     185.241279       0.318340       0.567187      -1.031150       0.000001       0.000001      -0.036715       0.036715      -0.000009      -0.000009      -0.000005      -0.000011      -0.336713      -0.112238       0.056108       0.056130             30.357951      17.713109      -0.000023      -0.000044      17.713132      -0.000035      55.647613          -0.000077
           50             Cu      33.045900      31.798432      14.114033       0.146557      93.690397 0.18346001E+04  0.59400589E+05                                20.824441                           16.965667       0.353044       1.857970                    0.998219      61.599308     182.426396       0.321533       0.588345      -1.015842       0.000001       0.000000       0.009035       0.009035      -0.000005      -0.000006      -0.000003      -0.000006      -0.311360      -0.103787       0.051890       0.051896             27.489513      15.758271       0.000014       0.000247      15.758252       0.000149      50.952016          -0.000040
           51             Cu      34.377429      32.567191      23.028482       0.142996     111.428846 0.22623397E+04  0.76743702E+05                                22.824768                           18.498102       0.474982       1.884171                    0.998448      62.277803     185.240629       0.318342       0.567189      -1.031148       0.029976       0.017307       0.012238       0.036713      -0.064814      -0.045830      -0.026460      -0.074841       0.112261      -0.112261       0.056130       0.056131             30.357354      43.001879      14.600639      10.324197      26.142515       5.960681      21.927668          -0.000074
           52             Cu      39.880673      35.744491      25.275171       0.146551      93.677587 0.18343226E+04  0.59389688E+05                                20.822990                           16.964675       0.353058       1.857974                    0.998219      61.599344     182.426842       0.321532       0.588365      -1.015828      -0.007376      -0.004259      -0.003011       0.009034      -0.059936      -0.042381      -0.024469      -0.069208       0.103812      -0.103812       0.051906       0.051906             27.487292      39.217462      13.544840       9.577648      23.577238       5.529660      19.667177          -0.000037
           53             Cu      31.714371      32.567191      23.028482       0.142991     111.432419 0.22624290E+04  0.76747440E+05                                22.825186                           18.498431       0.474973       1.884168                    0.998448      62.277967     185.241601       0.318340       0.567187      -1.031149      -0.029977       0.017308       0.012239       0.036715       0.064794       0.045816      -0.026459      -0.074844       0.112263      -0.112239       0.056108       0.056130             30.357980      43.002769     -14.601032     -10.324476      26.143063       5.960834      21.928109          -0.000075
           54             Cu      70.272327      35.744491      25.275171       0.146569      93.690544 0.18346025E+04  0.59400647E+05                                20.824405                           16.965635       0.353059       1.857975                    0.998219      61.599219     182.425715       0.321534       0.588342      -1.015844       0.007377      -0.004258      -0.003011       0.009035       0.059917       0.042368      -0.024464      -0.069201       0.103799      -0.103786       0.051887       0.051898             27.489471      39.220984     -13.545990      -9.578461      23.578883       5.530049      19.668546          -0.000038
           55             Cu      33.045900      30.260915      23.028482       0.142993     111.432375 0.22624275E+04  0.76747377E+05                                22.825179                           18.498424       0.474973       1.884168                    0.998448      62.277924     185.241443       0.318340       0.567187      -1.031149       0.000001      -0.034615       0.012239       0.036715      -0.000011      -0.000006       0.052908       0.149648       0.112263      -0.112238       0.056108       0.056130             30.357974      17.713118      -0.000048      -0.000007      51.432700     -11.921677      21.928103          -0.000076
           56             Cu      33.045900      23.906316      25.275171       0.146556      93.690336 0.18345986E+04  0.59400537E+05                                20.824444                           16.965669       0.353042       1.857969                    0.998219      61.599324     182.426522       0.321532       0.588345      -1.015842       0.000001       0.008518      -0.003011       0.009035      -0.000007      -0.000002       0.048924       0.138382       0.103801      -0.103787       0.051889       0.051899             27.489516      15.758270       0.000237      -0.000069      47.041698     -11.060224      19.668581          -0.000039
           57             Cu      55.076500      19.079059      15.121716       0.142991     111.432343 0.22624271E+04  0.76747359E+05                                22.825178                           18.498424       0.474972       1.884168                    0.998448      62.277937     185.241495       0.318340       0.567187      -1.031149      -0.000001      -0.000000       0.036715       0.036715      -0.000009      -0.000008      -0.000005      -0.000012      -0.336717      -0.112239       0.056109       0.056130             30.357970      17.713116      -0.000022      -0.000038      17.713142      -0.000019      55.647652          -0.000077
           58             Cu      55.076500      19.079060      21.861786       0.146564      93.690305 0.18345980E+04  0.59400490E+05                                20.824410                           16.965644       0.353048       1.857972                    0.998219      61.599200     182.425889       0.321533       0.588344      -1.015843      -0.000001      -0.000000      -0.009034       0.009034      -0.000004      -0.000005      -0.000003      -0.000006      -0.311359      -0.103786       0.051890       0.051896             27.489470      15.758248       0.000014       0.000246      15.758229       0.000150      50.951935          -0.000040
           59             Cu      53.744971      18.310301      12.947337       0.142992     111.428936 0.22623413E+04  0.76743773E+05                                22.824784                           18.498112       0.474980       1.884170                    0.998448      62.277870     185.240889       0.318341       0.567189      -1.031147      -0.029976      -0.017307      -0.012238       0.036713      -0.064815      -0.045831      -0.026461      -0.074842       0.112264      -0.112263       0.056131       0.056132             30.357384      43.001923      14.600660      10.324216      26.142539       5.960688      21.927689          -0.000076
           60             Cu      48.241727      15.133001      10.700648       0.146566      93.677507 0.18343207E+04  0.59389574E+05                                20.822928                           16.964628       0.353070       1.857979                    0.998219      61.599156     182.425838       0.321534       0.588362      -1.015830       0.007375       0.004258       0.003011       0.009033      -0.059935      -0.042381      -0.024469      -0.069207       0.103812      -0.103811       0.051905       0.051906             27.487209      39.217342      13.544797       9.577618      23.577168       5.529643      19.667118          -0.000038
           61             Cu      55.076500      20.616577      12.947337       0.142992     111.432346 0.22624269E+04  0.76747351E+05                                22.825177                           18.498422       0.474972       1.884168                    0.998448      62.277928     185.241456       0.318340       0.567187      -1.031149      -0.000001       0.034615      -0.012239       0.036715      -0.000011      -0.000006       0.052908       0.149649       0.112264      -0.112239       0.056109       0.056131             30.357970      17.713116      -0.000043      -0.000008      51.432694     -11.921675      21.928099          -0.000077
           62             Cu      55.076500      26.971176      10.700648       0.146561      93.690199 0.18345955E+04  0.59400403E+05                                20.824414                           16.965648       0.353043       1.857971                    0.998219      61.599192     182.425982       0.321533       0.588345      -1.015842      -0.000001      -0.008517       0.003011       0.009034      -0.000006      -0.000002       0.048924       0.138381       0.103801      -0.103787       0.051888       0.051899             27.489475      15.758248       0.000237      -0.000069      47.041625     -11.060205      19.668552          -0.000040
           63             Cu      56.408029      18.310301      12.947337       0.142994     111.432314 0.22624262E+04  0.76747317E+05                                22.825165                           18.498414       0.474975       1.884169                    0.998448      62.277900     185.241310       0.318340       0.567186      -1.031150       0.029976      -0.017308      -0.012239       0.036715       0.064794       0.045816      -0.026459      -0.074844       0.112262      -0.112238       0.056108       0.056130             30.357952      43.002732     -14.601017     -10.324468      26.143035       5.960825      21.928089          -0.000076
           64             Cu      17.850073      15.133001      10.700648       0.146562      93.690306 0.18345973E+04  0.59400470E+05                                20.824419                           16.965648       0.353045       1.857971                    0.998219      61.599184     182.425891       0.321533       0.588344      -1.015843      -0.007377       0.004258       0.003011       0.009034       0.059917       0.042368      -0.024464      -0.069201       0.103798      -0.103786       0.051888       0.051898             27.489486      39.221002     -13.545995      -9.578465      23.578897       5.530052      19.668558          -0.000040
           65             Cu      31.720539      32.563630      11.916990       0.127965     102.278293 0.21030470E+04  0.70284469E+05                                21.875172                           18.013468       0.450905       1.873259                    0.998496      62.873605     187.663213       0.316752       0.578598      -1.022600      -0.027504       0.015878      -0.008539       0.032886       0.068169      -0.057053       0.032936      -0.078733       0.098231      -0.122963       0.060615       0.062348             28.723014      40.644252     -13.633721       9.226124      24.901565      -5.326765      20.623226           0.000068
           66             Cu      26.101855      35.807579       9.973576       0.145381     101.378896 0.19906493E+04  0.65668440E+05                                21.751597                           17.574074       0.425084       1.871815                    0.998520      62.195831     184.874535       0.319126       0.581810      -1.020445       0.026191      -0.015121       0.021056       0.036850       0.060954      -0.021692       0.012516      -0.070405       0.189645      -0.105710       0.038782       0.066928             28.946090      42.073290     -14.193428       8.266462      25.684661      -4.772699      19.080318           0.045681
           67             Cu      67.945895      37.087657      10.837715       0.218343     124.653864 0.26147326E+04  0.91547321E+05                                23.023671                           18.679685       0.402415       1.865549                    0.998932      61.620727     183.449280       0.349578       0.500430      -1.068811      -0.004503       0.002598       0.038533       0.038882       0.029391       0.075779      -0.043756      -0.033951      -0.214373      -0.129694       0.060024       0.069670             30.384266      31.151839      -7.111263     -16.025412      22.940556       9.252279      37.060403           0.274519
           68             Cu      42.116339      35.504858      26.728954       0.127961     102.278531 0.21030784E+04  0.70285825E+05                                21.875265                           18.013663       0.450904       1.873260                    0.998496      62.873643     187.664130       0.316748       0.578602      -1.022598       0.016137      -0.022444       0.017817       0.032887       0.062330      -0.061185       0.060853       0.000231       0.010123      -0.122961       0.060603       0.062357             28.723015      27.071229     -11.990281      10.388068      31.323617     -12.396012      27.774200           0.000066
           69             Cu      45.576024      31.014410      30.435183       0.145382     101.412444 0.19913891E+04  0.65698151E+05                                21.755432                           17.576738       0.425088       1.871816                    0.998520      62.195871     184.874803       0.319122       0.581771      -1.020475      -0.025924       0.015275      -0.021276       0.036852       0.056890      -0.024563       0.060529       0.065403       0.007050      -0.105701       0.038792       0.066909             28.951936      25.786523     -12.471735       9.487990      33.113146     -13.159813      27.956139           0.045681
           70             Cu      45.609511      28.473588      31.354006       0.218332     124.661667 0.26149074E+04  0.91554962E+05                                23.024101                           18.679851       0.402403       1.865545                    0.998932      61.621013     183.451596       0.349590       0.500405      -1.068824      -0.029963      -0.022496      -0.010395       0.038883      -0.085640      -0.005557      -0.000373       0.088758       0.199252      -0.129717       0.060028       0.069689             30.385080      23.631160      13.137189      -1.707842      48.829615      -2.559738      18.694464           0.274516
           71             Cu      68.036661      37.035253      24.564649       0.127971     102.278266 0.21030462E+04  0.70284419E+05                                21.875148                           18.013449       0.450911       1.873261                    0.998496      62.873551     187.662892       0.316752       0.578597      -1.022601      -0.016141       0.009317      -0.027096       0.032887       0.036897      -0.079169       0.045701      -0.042616      -0.118443      -0.122963       0.060615       0.062348             28.722983      27.071302      -5.797376      14.767225      20.377227      -8.525920      38.720418           0.000068
           72             Cu      64.576976      39.032703      19.095605       0.145381     101.378909 0.19906495E+04  0.65668443E+05                                21.751599                           17.574075       0.425083       1.871814                    0.998520      62.195814     184.874475       0.319126       0.581810      -1.020445       0.025922      -0.014966       0.021494       0.036850       0.004181      -0.061837       0.035694      -0.004848      -0.203695      -0.105709       0.038782       0.066928             28.946096      25.781301      -4.787138      14.917609      20.253874      -8.612917      40.803114           0.045680
           73             Cu      64.543489      39.052037      16.393821       0.218328     124.654447 0.26147486E+04  0.91548069E+05                                23.023807                           18.679795       0.402401       1.865543                    0.998932      61.620951     183.450458       0.349576       0.500433      -1.068809       0.029960      -0.017299      -0.017747       0.038882       0.033769       0.078875      -0.045543      -0.039005      -0.184053      -0.129696       0.060025       0.069671             30.384440      23.630772      -2.768875     -12.954972      20.433578       7.479509      47.088971           0.274515
           74             Cu      34.371261      22.089989      26.728954       0.127971     102.274287 0.21029505E+04  0.70280568E+05                                21.874751                           18.013158       0.450910       1.873262                    0.998496      62.873541     187.663242       0.316751       0.578605      -1.022595       0.027505      -0.002752       0.017816       0.032886       0.031055      -0.083299       0.022550      -0.108106       0.010122      -0.122969       0.060613       0.062357             28.722417      40.643492      -4.153765      15.928976      17.750145      -2.798343      27.773612           0.000068
           75             Cu      39.989945      21.339038      30.435183       0.145384     101.372773 0.19905090E+04  0.65662779E+05                                21.750879                           17.573547       0.425091       1.871817                    0.998520      62.195735     184.873987       0.319128       0.581816      -1.020441      -0.026191       0.014810      -0.021275       0.036850       0.000116      -0.064712      -0.009002      -0.131270       0.007056      -0.105723       0.038797       0.066926             28.945062      42.071839      -3.062701      16.136442      16.813789      -1.636649      27.949559           0.045680
           76             Cu      42.207105      22.580448      31.354006       0.218338     124.653110 0.26147012E+04  0.91545994E+05                                23.023805                           18.679757       0.402417       1.865550                    0.998932      61.620698     183.449290       0.349572       0.500440      -1.068805       0.004504       0.037195      -0.010392       0.038881      -0.081261      -0.002461       0.004986       0.103918       0.199247      -0.129713       0.060027       0.069686             30.384440      31.151796      17.479143       1.362639      41.307360       2.758567      18.694163           0.274519
           77             Cu      31.720539      22.089989      26.728954       0.127969     102.278299 0.21030471E+04  0.70284460E+05                                21.875157                           18.013456       0.450909       1.873261                    0.998496      62.873580     187.663020       0.316752       0.578597      -1.022601      -0.027504      -0.002757       0.017816       0.032886      -0.031067       0.083288       0.022553      -0.108100       0.010129      -0.122962       0.060615       0.062347             28.722994      40.644219       4.153888     -15.929362      17.750503      -2.798482      27.774259           0.000070
           78             Cu      26.101855      21.339038      30.435183       0.145378     101.378902 0.19906495E+04  0.65668457E+05                                21.751612                           17.574086       0.425079       1.871813                    0.998520      62.195833     184.874642       0.319126       0.581811      -1.020445       0.026191       0.014811      -0.021274       0.036850      -0.000132       0.064699      -0.009002      -0.131267       0.007062      -0.105710       0.038783       0.066927             28.946110      42.073320       3.062553     -16.137195      16.814314      -1.636556      27.950696           0.045682
           79             Cu      67.945895      22.580448      31.354006       0.218348     124.653701 0.26147279E+04  0.91547093E+05                                23.023622                           18.679642       0.402422       1.865552                    0.998932      61.620645     183.448835       0.349580       0.500428      -1.068812      -0.004503       0.037195      -0.010395       0.038882       0.081241       0.002450       0.004988       0.103915       0.199228      -0.129691       0.060023       0.069668             30.384204      31.151774     -17.479294      -1.362758      41.306873       2.758767      18.693964           0.274524
           80             Cu      34.371261      32.563630      11.916990       0.127965     102.274340 0.21029521E+04  0.70280650E+05                                21.874778                           18.013180       0.450906       1.873260                    0.998496      62.873631     187.663697       0.316750       0.578606      -1.022595       0.027505       0.015880      -0.008534       0.032887      -0.068183       0.057046       0.032936      -0.078731       0.098246      -0.122970       0.060613       0.062357             28.722452      40.643548      13.633406      -9.225882      24.901051      -5.326568      20.622759           0.000067
           81             Cu      39.989945      35.807579       9.973576       0.145375     101.372772 0.19905089E+04  0.65662805E+05                                21.750919                           17.573577       0.425081       1.871813                    0.998520      62.195824     184.874567       0.319127       0.581818      -1.020439      -0.026192      -0.015122       0.021054       0.036850      -0.060974       0.021680       0.012517      -0.070407       0.189647      -0.105724       0.038799       0.066925             28.945120      42.071927      14.192712      -8.266363      25.683603      -4.772586      19.079831           0.045681
           82             Cu      42.207105      37.087657      10.837715       0.218338     124.653227 0.26146976E+04  0.91545822E+05                                23.023801                           18.679727       0.402422       1.865552                    0.998932      61.620687     183.449119       0.349573       0.500439      -1.068806       0.004504       0.002600       0.038533       0.038882      -0.029407      -0.075792      -0.043759      -0.033955      -0.214364      -0.129709       0.060026       0.069683             30.384488      31.151836       7.111123      16.025361      22.940611       9.252245      37.061018           0.274519
           83             Cu      68.036661      35.504858      26.728954       0.127968     102.278237 0.21030458E+04  0.70284417E+05                                21.875158                           18.013459       0.450907       1.873260                    0.998496      62.873592     187.663129       0.316752       0.578598      -1.022600      -0.016141      -0.022441       0.017816       0.032887      -0.062342       0.061177       0.060853       0.000241       0.010129      -0.122964       0.060615       0.062349             28.722993      27.071310      11.990214     -10.388231      31.323416     -12.395983      27.774254           0.000067
           84             Cu      64.576976      31.014410      30.435183       0.145378     101.378806 0.19906477E+04  0.65668386E+05                                21.751607                           17.574084       0.425078       1.871813                    0.998520      62.195842     184.874714       0.319126       0.581811      -1.020444       0.025923       0.015276      -0.021275       0.036851      -0.056907       0.024554       0.060531       0.065403       0.007059      -0.105710       0.038782       0.066928             28.946103      25.781303      12.468743      -9.485888      33.106324     -13.156940      27.950681           0.045681
           85             Cu      64.543489      28.473588      31.354006       0.218326     124.654560 0.26147511E+04  0.91548186E+05                                23.023829                           18.679810       0.402399       1.865542                    0.998932      61.620979     183.450612       0.349575       0.500433      -1.068809       0.029961      -0.022498      -0.010395       0.038882       0.085620       0.005545      -0.000372       0.088757       0.199233      -0.129695       0.060025       0.069671             30.384475      23.630801     -13.137047       1.707802      48.828487      -2.559589      18.694136           0.274517
           86             Cu      42.116339      37.035253      24.564649       0.127961     102.278612 0.21030802E+04  0.70285898E+05                                21.875270                           18.013666       0.450906       1.873260                    0.998496      62.873678     187.664218       0.316748       0.578602      -1.022598       0.016137       0.009316      -0.027100       0.032887      -0.036910       0.079160       0.045703      -0.042618      -0.118427      -0.122960       0.060603       0.062357             28.723025      27.071239       5.797202     -14.767244      20.377197      -8.525867      38.720638           0.000069
           87             Cu      45.576024      39.032703      19.095605       0.145374     101.412543 0.19913907E+04  0.65698236E+05                                21.755476                           17.576768       0.425078       1.871812                    0.998520      62.195933     184.875232       0.319121       0.581772      -1.020474      -0.025924      -0.014968       0.021494       0.036852      -0.004197       0.061824       0.035693      -0.004845      -0.203693      -0.105702       0.038795       0.066908             28.952005      25.786577       4.788132     -14.921165      20.257724      -8.614742      40.811714           0.045683
           88             Cu      45.609511      39.052037      16.393821       0.218335     124.661696 0.26149014E+04  0.91554675E+05                                23.024075                           18.679803       0.402411       1.865548                    0.998932      61.620968     183.451243       0.349591       0.500404      -1.068825      -0.029964      -0.017300      -0.017744       0.038884      -0.033784      -0.078887      -0.045545      -0.039009      -0.184054      -0.129712       0.060026       0.069686             30.385099      23.631160       2.768912      12.955199      20.433898       7.479691      47.090238           0.274518
           89             Cu      40.790978      37.800450      26.728954       0.127960     102.278615 0.21030806E+04  0.70285914E+05                                21.875272                           18.013669       0.450906       1.873260                    0.998496      62.873698     187.664298       0.316748       0.578602      -1.022598      -0.011369       0.025197       0.017817       0.032887       0.031264       0.022108      -0.083414       0.107843       0.010124      -0.122960       0.060603       0.062357             28.723026      19.876640      -7.836477      -5.541226      38.518228      15.194342      27.774211           0.000069
           90             Cu      38.631979      43.041849      30.435183       0.145361     101.412576 0.19913910E+04  0.65698284E+05                                21.755529                           17.576805       0.425066       1.871807                    0.998520      62.196079     184.876058       0.319120       0.581774      -1.020472       0.000266      -0.030088      -0.021275       0.036851       0.056765       0.040139      -0.051537       0.065835       0.007050      -0.105702       0.038792       0.066909             28.952083      20.480766      -9.408460      -6.652790      38.419207      14.796837      27.956275           0.045675
           91             Cu      80.509506      44.341261      31.354006       0.218314     124.662508 0.26149222E+04  0.91555642E+05                                23.024242                           18.679932       0.402393       1.865541                    0.998932      61.621255     183.452692       0.349588       0.500407      -1.068823      -0.034463      -0.014700      -0.010395       0.038883      -0.004386      -0.003102      -0.004627      -0.192711       0.199254      -0.129717       0.060027       0.069689             30.385331      53.907688      -4.342715      -3.070759      18.553740      -0.199163      18.694565           0.274496
           92             Cu      33.045900      21.324792      24.564649       0.127967     102.278236 0.21030453E+04  0.70284397E+05                                21.875163                           18.013460       0.450905       1.873260                    0.998496      62.873575     187.663093       0.316752       0.578598      -1.022600      -0.000001      -0.018636      -0.027096       0.032886      -0.000006      -0.000006      -0.091413       0.085214      -0.118443      -0.122963       0.060616       0.062348             28.723004      17.030083      -0.000072      -0.000054      30.418484      17.051767      38.720445           0.000069
           93             Cu      33.045900      17.329891      19.095605       0.145378     101.378899 0.19906497E+04  0.65668458E+05                                21.751606                           17.574081       0.425081       1.871813                    0.998520      62.195869     184.874716       0.319126       0.581811      -1.020445       0.000001       0.029932       0.021493       0.036850      -0.000010      -0.000006      -0.071400       0.009662      -0.203692      -0.105708       0.038779       0.066929             28.946100      17.489951      -0.000121      -0.000198      28.545250      17.225496      40.803099           0.045676
           94             Cu      33.045900      17.291224      16.393821       0.218324     124.654455 0.26147564E+04  0.91548429E+05                                23.023828                           18.679840       0.402392       1.865540                    0.998932      61.621003     183.450838       0.349575       0.500433      -1.068808      -0.000002       0.034594      -0.017746       0.038880      -0.000006      -0.000004       0.091083       0.077997      -0.184054      -0.129700       0.060026       0.069674             30.384411      18.834987      -0.000011      -0.000044      25.229359     -14.959010      47.088887           0.274509
           95             Cu      69.362022      37.800450      26.728954       0.127972     102.274334 0.21029521E+04  0.70280627E+05                                21.874749                           18.013158       0.450914       1.873263                    0.998496      62.873576     187.663316       0.316751       0.578604      -1.022596       0.011369       0.025197       0.017817       0.032887      -0.031283      -0.022120      -0.083415       0.107842       0.010123      -0.122970       0.060612       0.062357             28.722412      19.876214       7.836219       5.541044      38.517420      15.194057      27.773603           0.000067
           96             Cu      71.521021      43.041849      30.435183       0.145363     101.372794 0.19905088E+04  0.65662836E+05                                21.750970                           17.573612       0.425068       1.871809                    0.998520      62.195945     184.875295       0.319125       0.581821      -1.020438      -0.000270      -0.030087      -0.021275       0.036850      -0.056784      -0.040152      -0.051542       0.065837       0.007055      -0.105724       0.038797       0.066927             28.945198      20.476037       9.405775       6.650891      38.409878      14.792971      27.949679           0.045674
           97             Cu      73.704694      44.341261      31.354006       0.218312     124.654236 0.26147240E+04  0.91547056E+05                                23.024026                           18.679904       0.402397       1.865542                    0.998932      61.621058     183.451050       0.349569       0.500443      -1.068803       0.034464      -0.014696      -0.010392       0.038881       0.004367       0.003088      -0.004625      -0.192710       0.199251      -0.129714       0.060027       0.069687             30.384794      53.906577       4.342152       3.070361      18.553476      -0.199203      18.694329           0.274498
           98             Cu      33.045900      30.268038      11.916990       0.127964     102.278216 0.21030453E+04  0.70284407E+05                                21.875173                           18.013469       0.450902       1.873258                    0.998496      62.873592     187.663236       0.316751       0.578599      -1.022600      -0.000001      -0.031759      -0.008538       0.032886      -0.000007      -0.000003      -0.065878       0.157440       0.098232      -0.122964       0.060616       0.062348             28.723013      17.030092      -0.000075      -0.000050      48.515717      10.653436      20.623229           0.000066
           99             Cu      33.045900      23.780140       9.973576       0.145376     101.378837 0.19906485E+04  0.65668421E+05                                21.751610                           17.574086       0.425079       1.871813                    0.998520      62.195898     184.874894       0.319126       0.581811      -1.020444       0.000001       0.030241       0.021057       0.036850      -0.000009      -0.000007      -0.025044       0.140775       0.189650      -0.105709       0.038779       0.066930             28.946101      17.489951      -0.000226      -0.000048      50.268027       9.545332      19.080326           0.045675
          100             Cu      33.045900      21.219984      10.837715       0.218324     124.654445 0.26147558E+04  0.91548405E+05                                23.023827                           18.679838       0.402392       1.865540                    0.998932      61.620996     183.450812       0.349575       0.500433      -1.068808      -0.000002      -0.005199       0.038531       0.038880      -0.000006      -0.000004       0.087507       0.067885      -0.214391      -0.129701       0.060026       0.069675             30.384411      18.834985      -0.000045       0.000004      35.257718     -18.504573      37.060530           0.274508
          101             Cu      55.076500      20.609454      24.058829       0.127969     102.278079 0.21030421E+04  0.70284265E+05                                21.875145                           18.013449       0.450904       1.873260                    0.998496      62.873497     187.662833       0.316752       0.578598      -1.022600       0.000001       0.031758       0.008538       0.032886      -0.000008      -0.000003      -0.065878       0.157439       0.098231      -0.122963       0.060616       0.062348             28.722972      17.030071      -0.000078      -0.000051      48.515643      10.653419      20.623203           0.000067
          102             Cu      55.076500      27.097352      26.002243       0.145384     101.378826 0.19906482E+04  0.65668384E+05                                21.751578                           17.574061       0.425088       1.871816                    0.998520      62.195819     184.874412       0.319127       0.581810      -1.020446      -0.000001      -0.030241      -0.021057       0.036850      -0.000009      -0.000007      -0.025045       0.140774       0.189650      -0.105708       0.038779       0.066930             28.946056      17.489925      -0.000227      -0.000049      50.267945       9.545320      19.080299           0.045676
          103             Cu      55.076500      29.657508      25.138104       0.218324     124.654455 0.26147575E+04  0.91548487E+05                                23.023837                           18.679852       0.402391       1.865540                    0.998932      61.621021     183.450944       0.349574       0.500434      -1.068808       0.000002       0.005200      -0.038531       0.038880      -0.000005      -0.000004       0.087508       0.067886      -0.214394      -0.129702       0.060027       0.069675             30.384411      18.834997      -0.000045       0.000004      35.257714     -18.504555      37.060520           0.274509
          104             Cu      47.331422      13.077042       9.246865       0.127973     102.278460 0.21030770E+04  0.70285732E+05                                21.875213                           18.013625       0.450916       1.873264                    0.998496      62.873527     187.663437       0.316749       0.578600      -1.022599       0.011369      -0.025196      -0.017816       0.032887       0.031264       0.022107      -0.083414       0.107842       0.010123      -0.122959       0.060603       0.062357             28.722942      19.876588      -7.836449      -5.541207      38.518109      15.194289      27.774129           0.000069
          105             Cu      49.490421       7.835643       5.540636       0.145366     101.412511 0.19913894E+04  0.65698209E+05                                21.755505                           17.576787       0.425070       1.871809                    0.998520      62.196004     184.875691       0.319120       0.581774      -1.020473      -0.000266       0.030088       0.021276       0.036851       0.056765       0.040139      -0.051537       0.065836       0.007050      -0.105702       0.038792       0.066909             28.952050      20.480742      -9.408448      -6.652780      38.419164      14.796819      27.956243           0.045676
          106             Cu       7.612894       6.536231       4.621813       0.218314     124.662476 0.26149221E+04  0.91555648E+05                                23.024254                           18.679945       0.402390       1.865540                    0.998932      61.621258     183.452775       0.349588       0.500407      -1.068823       0.034463       0.014700       0.010394       0.038883      -0.004387      -0.003102      -0.004626      -0.192712       0.199255      -0.129717       0.060028       0.069690             30.385339      53.907688      -4.342713      -3.070757      18.553752      -0.199164      18.694577           0.274498
          107             Cu      55.076500      29.552700      11.411170       0.127968     102.278049 0.21030410E+04  0.70284225E+05                                21.875148                           18.013451       0.450901       1.873259                    0.998496      62.873493     187.662865       0.316751       0.578599      -1.022600       0.000002       0.018635       0.027095       0.032885      -0.000005      -0.000006      -0.091413       0.085214      -0.118443      -0.122963       0.060616       0.062348             28.722981      17.030073      -0.000074      -0.000057      30.418460      17.051749      38.720411           0.000069
          108             Cu      55.076500      33.547601      16.880214       0.145381     101.378878 0.19906492E+04  0.65668433E+05                                21.751593                           17.574072       0.425084       1.871815                    0.998520      62.195831     184.874514       0.319126       0.581810      -1.020445      -0.000001      -0.029932      -0.021492       0.036849      -0.000009      -0.000007      -0.071400       0.009661      -0.203691      -0.105708       0.038779       0.066929             28.946080      17.489941      -0.000121      -0.000198      28.545234      17.225485      40.803066           0.045676
          109             Cu      55.076500      33.586268      19.581998       0.218325     124.654374 0.26147558E+04  0.91548405E+05                                23.023821                           18.679840       0.402391       1.865540                    0.998932      61.620985     183.450791       0.349575       0.500434      -1.068808       0.000002      -0.034594       0.017746       0.038880      -0.000005      -0.000004       0.091083       0.077998      -0.184055      -0.129701       0.060026       0.069675             30.384388      18.834984      -0.000011      -0.000043      25.229341     -14.958985      47.088838           0.274509
          110             Cu      18.760378      13.077042       9.246865       0.127964     102.274100 0.21029467E+04  0.70280436E+05                                21.874765                           18.013173       0.450899       1.873259                    0.998496      62.873539     187.663485       0.316750       0.578607      -1.022594      -0.011369      -0.025195      -0.017816       0.032886      -0.031283      -0.022121      -0.083414       0.107843       0.010124      -0.122970       0.060612       0.062357             28.722433      19.876227       7.836224       5.541047      38.517448      15.194068      27.773623           0.000067
          111             Cu      16.601379       7.835643       5.540636       0.145366     101.372798 0.19905089E+04  0.65662834E+05                                21.750957                           17.573602       0.425072       1.871810                    0.998520      62.195928     184.875145       0.319126       0.581820      -1.020438       0.000269       0.030087       0.021274       0.036850      -0.056784      -0.040152      -0.051542       0.065837       0.007054      -0.105724       0.038797       0.066927             28.945178      20.476019       9.405765       6.650884      38.409852      14.792960      27.949662           0.045674
          112             Cu      14.417706       6.536231       4.621813       0.218317     124.653991 0.26147186E+04  0.91546805E+05                                23.023974                           18.679868       0.402402       1.865544                    0.998932      61.620978     183.450634       0.349570       0.500442      -1.068803      -0.034464       0.014696       0.010392       0.038881       0.004367       0.003088      -0.004625      -0.192710       0.199251      -0.129714       0.060027       0.069687             30.384716      53.906426       4.342140       3.070352      18.553435      -0.199203      18.694289           0.274499
          113             Cu      20.085739      15.372634       9.246865       0.127963     102.278023 0.21030409E+04  0.70284234E+05                                21.875166                           18.013466       0.450896       1.873257                    0.998496      62.873527     187.663122       0.316751       0.578600      -1.022599       0.016140       0.022440      -0.017815       0.032885      -0.062342       0.061176       0.060853       0.000241       0.010129      -0.122963       0.060615       0.062348             28.723003      27.071316      11.990218     -10.388234      31.323429     -12.395989      27.774263           0.000066
          114             Cu      23.545424      19.863082       5.540636       0.145377     101.378836 0.19906480E+04  0.65668403E+05                                21.751615                           17.574088       0.425077       1.871812                    0.998520      62.195851     184.874769       0.319126       0.581812      -1.020444      -0.025922      -0.015277       0.021275       0.036851      -0.056907       0.024555       0.060532       0.065404       0.007061      -0.105711       0.038784       0.066927             28.946120      25.781302      12.468745      -9.485886      33.106366     -13.156955      27.950690           0.045681
          115             Cu      23.578911      22.403904       4.621813       0.218330     124.654508 0.26147410E+04  0.91547713E+05                                23.023791                           18.679746       0.402410       1.865546                    0.998932      61.620911     183.450102       0.349577       0.500431      -1.068810      -0.029962       0.022499       0.010395       0.038884       0.085617       0.005544      -0.000371       0.088758       0.199228      -0.129692       0.060023       0.069669             30.384495      23.630796     -13.137127       1.707802      48.828601      -2.559599      18.694089           0.274514
          116             Cu      53.751139      18.313862      24.058829       0.127972     102.274195 0.21029486E+04  0.70280490E+05                                21.874742                           18.013154       0.450909       1.873262                    0.998496      62.873505     187.663135       0.316751       0.578605      -1.022595      -0.027505      -0.015880       0.008533       0.032886      -0.068183       0.057046       0.032936      -0.078731       0.098246      -0.122969       0.060613       0.062356             28.722400      40.643469      13.633375      -9.225868      24.901005      -5.326559      20.622728           0.000068
          117             Cu      48.132455      15.069913      26.002243       0.145385     101.372706 0.19905078E+04  0.65662733E+05                                21.750872                           17.573543       0.425091       1.871817                    0.998520      62.195713     184.873917       0.319128       0.581817      -1.020440       0.026191       0.015121      -0.021055       0.036850      -0.060973       0.021680       0.012517      -0.070405       0.189650      -0.105723       0.038797       0.066926             28.945044      42.071801      14.192658      -8.266367      25.683536      -4.772588      19.079794           0.045681
          118             Cu      45.915295      13.789835      25.138104       0.218341     124.652893 0.26147013E+04  0.91545999E+05                                23.023770                           18.679751       0.402416       1.865550                    0.998932      61.620644     183.449113       0.349573       0.500439      -1.068806      -0.004504      -0.002600      -0.038531       0.038880      -0.029407      -0.075794      -0.043760      -0.033956      -0.214378      -0.129713       0.060027       0.069686             30.384345      31.151700       7.111043      16.025183      22.940566       9.252143      37.060770           0.274524
          119             Cu      56.401861      28.787503       9.246865       0.127969     102.278115 0.21030429E+04  0.70284297E+05                                21.875148                           18.013451       0.450904       1.873260                    0.998496      62.873518     187.662894       0.316752       0.578598      -1.022600       0.027503       0.002757      -0.017815       0.032885      -0.031066       0.083288       0.022553      -0.108100       0.010128      -0.122962       0.060615       0.062348             28.722979      40.644196       4.153881     -15.929351      17.750495      -2.798477      27.774245           0.000070
          120             Cu      62.020545      29.538454       5.540636       0.145377     101.378909 0.19906492E+04  0.65668449E+05                                21.751620                           17.574090       0.425077       1.871812                    0.998520      62.195837     184.874702       0.319126       0.581811      -1.020444      -0.026192      -0.014811       0.021275       0.036851      -0.000132       0.064700      -0.009001      -0.131267       0.007063      -0.105710       0.038784       0.066926             28.946129      42.073360       3.062533     -16.137210      16.814323      -1.636546      27.950705           0.045682
          121             Cu      20.176505      28.297044       4.621813       0.218342     124.654053 0.26147284E+04  0.91547120E+05                                23.023680                           18.679655       0.402422       1.865551                    0.998932      61.620730     183.449143       0.349579       0.500429      -1.068812       0.004503      -0.037196       0.010395       0.038883       0.081240       0.002451       0.004987       0.103912       0.199224      -0.129690       0.060023       0.069667             30.384352      31.151920     -17.479456      -1.362771      41.307138       2.758782      18.693997           0.274518
          122             Cu      46.006061      13.842239      11.411170       0.127971     102.278418 0.21030757E+04  0.70285692E+05                                21.875221                           18.013632       0.450912       1.873263                    0.998496      62.873535     187.663560       0.316749       0.578601      -1.022599      -0.016136      -0.009316       0.027100       0.032887      -0.036910       0.079160       0.045703      -0.042619      -0.118426      -0.122960       0.060603       0.062357             28.722953      27.071177       5.797186     -14.767198      20.377151      -8.525840      38.720530           0.000069
          123             Cu      42.546376      11.844789      16.880214       0.145388     101.412469 0.19913894E+04  0.65698141E+05                                21.755409                           17.576720       0.425094       1.871818                    0.998520      62.195776     184.874305       0.319123       0.581769      -1.020476       0.025924       0.014967      -0.021493       0.036852      -0.004195       0.061824       0.035694      -0.004844      -0.203688      -0.105701       0.038792       0.066909             28.951904      25.786510       4.788122     -14.921121      20.257668      -8.614717      40.811533           0.045684
          124             Cu      42.512889      11.825455      19.581998       0.218335     124.661513 0.26149091E+04  0.91555039E+05                                23.024081                           18.679857       0.402402       1.865545                    0.998932      61.620992     183.451569       0.349590       0.500405      -1.068824       0.029962       0.017299       0.017744       0.038882      -0.033786      -0.078890      -0.045547      -0.039013      -0.184055      -0.129717       0.060028       0.069689             30.385004      23.631116       2.768868      12.955062      20.433905       7.479612      47.089989           0.274522
          125             Cu      46.006061      15.372634       9.246865       0.127972     102.278384 0.21030751E+04  0.70285665E+05                                21.875216                           18.013628       0.450913       1.873263                    0.998496      62.873517     187.663488       0.316749       0.578601      -1.022599      -0.016136       0.022444      -0.017816       0.032887       0.062329      -0.061185       0.060852       0.000231       0.010123      -0.122960       0.060603       0.062357             28.722943      27.071166     -11.990244      10.388036      31.323534     -12.395971      27.774129           0.000066
          126             Cu      42.546376      19.863082       5.540636       0.145380     101.412360 0.19913876E+04  0.65698097E+05                                21.755438                           17.576745       0.425083       1.871814                    0.998520      62.195849     184.874838       0.319122       0.581771      -1.020474       0.025924      -0.015275       0.021276       0.036852       0.056890      -0.024564       0.060530       0.065403       0.007051      -0.105702       0.038793       0.066909             28.951937      25.786536     -12.471738       9.487996      33.113128     -13.159806      27.956147           0.045683
          127             Cu      42.512889      22.403904       4.621813       0.218332     124.661546 0.26149097E+04  0.91555069E+05                                23.024087                           18.679860       0.402399       1.865544                    0.998932      61.620982     183.451567       0.349590       0.500405      -1.068824       0.029962       0.022495       0.010395       0.038882      -0.085640      -0.005557      -0.000374       0.088756       0.199252      -0.129716       0.060028       0.069688             30.385017      23.631128      13.137121      -1.707838      48.829462      -2.559726      18.694462           0.274523
          128             Cu      20.085739      13.842239      11.411170       0.127962     102.278077 0.21030421E+04  0.70284285E+05                                21.875173                           18.013471       0.450896       1.873257                    0.998496      62.873564     187.663256       0.316751       0.578600      -1.022599       0.016140      -0.009316       0.027095       0.032885       0.036897      -0.079168       0.045701      -0.042616      -0.118443      -0.122963       0.060615       0.062348             28.723014      27.071329      -5.797381      14.767240      20.377250      -8.525929      38.720463           0.000068
          129             Cu      23.545424      11.844789      16.880214       0.145372     101.378932 0.19906498E+04  0.65668484E+05                                21.751641                           17.574106       0.425072       1.871810                    0.998520      62.195893     184.875017       0.319125       0.581812      -1.020444      -0.025922       0.014966      -0.021495       0.036851       0.004182      -0.061837       0.035694      -0.004850      -0.203701      -0.105711       0.038784       0.066926             28.946160      25.781342      -4.787143      14.917634      20.253910      -8.612932      40.803228           0.045682
          130             Cu      23.578911      11.825455      19.581998       0.218331     124.654513 0.26147403E+04  0.91547677E+05                                23.023782                           18.679735       0.402411       1.865547                    0.998932      61.620898     183.450020       0.349577       0.500431      -1.068810      -0.029962       0.017300       0.017747       0.038884       0.033766       0.078871      -0.045540      -0.039001      -0.184051      -0.129690       0.060023       0.069667             30.384488      23.630788      -2.768909     -12.955070      20.433555       7.479565      47.089121           0.274516
          131             Cu      53.751139      28.787503       9.246865       0.127971     102.274135 0.21029472E+04  0.70280435E+05                                21.874741                           18.013153       0.450907       1.873261                    0.998496      62.873491     187.663129       0.316751       0.578605      -1.022595      -0.027504       0.002752      -0.017816       0.032885       0.031055      -0.083298       0.022550      -0.108105       0.010122      -0.122969       0.060613       0.062356             28.722399      40.643464      -4.153765      15.928961      17.750139      -2.798342      27.773594           0.000068
          132             Cu      48.132455      29.538454       5.540636       0.145380     101.372729 0.19905084E+04  0.65662771E+05                                21.750895                           17.573561       0.425085       1.871815                    0.998520      62.195754     184.874204       0.319127       0.581818      -1.020440       0.026191      -0.014810       0.021275       0.036850       0.000116      -0.064713      -0.009002      -0.131270       0.007057      -0.105723       0.038798       0.066926             28.945077      42.071850      -3.062721      16.136445      16.813800      -1.636659      27.949581           0.045681
          133             Cu      45.915295      28.297044       4.621813       0.218343     124.652808 0.26146988E+04  0.91545875E+05                                23.023740                           18.679725       0.402419       1.865551                    0.998932      61.620593     183.448838       0.349573       0.500438      -1.068806      -0.004504      -0.037194       0.010392       0.038880      -0.081260      -0.002460       0.004986       0.103918       0.199246      -0.129712       0.060027       0.069685             30.384309      31.151663      17.479019       1.362629      41.307146       2.758553      18.694118           0.274527
          134             Cu      56.401861      18.313862      24.058829       0.127967     102.278185 0.21030448E+04  0.70284377E+05                                21.875159                           18.013460       0.450905       1.873259                    0.998496      62.873581     187.663136       0.316752       0.578598      -1.022600       0.027504      -0.015878       0.008538       0.032886       0.068169      -0.057052       0.032936      -0.078733       0.098230      -0.122963       0.060615       0.062348             28.722993      40.644218     -13.633708       9.226110      24.901550      -5.326758      20.623212           0.000069
          135             Cu      62.020545      15.069913      26.002243       0.145370     101.378891 0.19906489E+04  0.65668459E+05                                21.751649                           17.574112       0.425069       1.871809                    0.998520      62.195901     184.875134       0.319125       0.581813      -1.020443      -0.026192       0.015121      -0.021055       0.036851       0.060956      -0.021691       0.012516      -0.070408       0.189642      -0.105711       0.038784       0.066927             28.946168      42.073416     -14.193479       8.266465      25.684730      -4.772701      19.080359           0.045682
          136             Cu      20.176505      13.789835      25.138104       0.218334     124.654403 0.26147370E+04  0.91547519E+05                                23.023746                           18.679705       0.402415       1.865548                    0.998932      61.620842     183.449714       0.349578       0.500430      -1.068811       0.004503      -0.002598      -0.038534       0.038883       0.029391       0.075777      -0.043755      -0.033949      -0.214359      -0.129689       0.060023       0.069667             30.384444      31.152010      -7.111338     -16.025585      22.940640       9.252379      37.060683           0.274516
          137              H      35.041872      32.085890      18.419619       0.112973       1.091878 0.84987071E+01  0.84036556E+02                                 1.716783                            1.679339      -0.722164       2.535348                    0.999734       3.325053       9.103597       0.497778       1.244386      -0.719585       0.026404      -0.011086       0.002631       0.028757       0.002763      -0.006149      -0.003227       0.008436      -0.025026      -0.010837      -0.000727       0.011564              1.722298       1.965771      -0.213033       0.310901       1.504491      -0.119463       1.696633           0.000002
          138              H      34.239959      33.388354      16.232290       0.106093       1.203875 0.96264880E+01  0.98261222E+02                                 1.830507                            1.783463      -0.909218       2.435286                    0.998102       3.532756       9.847137       0.484284       1.239058      -0.719910       0.001628       0.030690      -0.005848       0.031284       0.005567       0.004874       0.003078       0.002352      -0.025215      -0.010097      -0.001441       0.011538              1.843682       1.524878       0.110559      -0.050168       2.168237      -0.391572       1.837932           0.000001
          139              H      29.728092      34.604326      13.001661       0.116987       1.158361 0.91456598E+01  0.92100136E+02                                 1.783301                            1.739388      -0.799947       2.494546                    0.999205       3.410091       9.419519       0.490288       1.240535      -0.720202       0.009750       0.021647       0.021724       0.032181       0.000896      -0.008362       0.006993      -0.003155       0.016689      -0.011223      -0.001519       0.012742              1.794216       1.843814       0.191461       0.374378       1.670160       0.230591       1.868675           0.000011
          140              H      30.975024      35.425998      10.889880       0.115466       1.245337 0.10056751E+02  0.10361125E+03                                 1.869034                            1.821454      -0.899067       2.445451                    0.998298       3.484485       9.705657       0.480559       1.237114      -0.721375       0.013758       0.026215       0.012949       0.032314       0.005617      -0.002469      -0.002968      -0.016391      -0.000025      -0.010162      -0.000934       0.011096              1.883468       2.105771       0.295635       0.352948       1.796010       0.188674       1.748624           0.000010
          141              H      30.952993      34.553449       9.576763       0.113114       1.242737 0.99913601E+01  0.10263564E+03                                 1.858883                            1.810048      -0.804637       2.488158                    0.999059       3.452313       9.561046       0.484893       1.229665      -0.723409       0.013968      -0.002827      -0.028964       0.032280       0.004139      -0.004379      -0.004904      -0.011068       0.013796      -0.009783      -0.001029       0.010812              1.869593       2.061764      -0.208548      -0.401247       1.614222       0.130326       1.932793          -0.000001
          142              H      27.110856      34.324500      12.231778       0.107156       1.235639 0.10044409E+02  0.10389826E+03                                 1.884341                            1.839418      -0.919761       2.428418                    0.998107       3.594120      10.172977       0.468764       1.263187      -0.714543      -0.023685      -0.015107       0.015767       0.032215       0.004378      -0.001867      -0.001789      -0.002214       0.035675      -0.010468      -0.001904       0.012372              1.894124       2.342238       0.211790      -0.236381       1.652909      -0.118408       1.687226          -0.000007
          143              H      29.120047      35.565911       8.943589       0.105635       1.241590 0.10029086E+02  0.10310940E+03                                 1.851248                            1.807452      -0.871447       2.451053                    0.998401       3.505326       9.708574       0.487715       1.221528      -0.724688       0.006839      -0.000344      -0.030694       0.031448       0.007283      -0.006942      -0.000461       0.006220       0.003612      -0.009849      -0.001358       0.011207              1.861107       1.622063      -0.064198       0.133057       1.603323      -0.219637       2.357935          -0.000004
          144              H      29.137672      36.430828      10.245913       0.108446       1.226927 0.99130171E+01  0.10174446E+03                                 1.844620                            1.803125      -0.892749       2.443548                    0.998189       3.508403       9.747829       0.485204       1.229921      -0.722563       0.007697       0.028518       0.012231       0.031971       0.009952      -0.004036       0.001060       0.001494      -0.010684      -0.010150      -0.001943       0.012093              1.861599       1.616306      -0.133867       0.006336       2.423280       0.111073       1.545210           0.000101
          145              H      66.038927      35.390383       6.105096       0.100353       1.300928 0.10509648E+02  0.10949492E+03                                 1.931476                            1.867306      -0.866558       2.456125                    0.998177       3.537531       9.914173       0.472527       1.244154      -0.720230      -0.021347       0.020628      -0.005303       0.030155      -0.005894       0.004729      -0.004273       0.002695       0.022847      -0.009865      -0.001973       0.011838              1.953306       1.655598      -0.220146       0.044470       2.619210       0.029617       1.585110           0.000165
          146              H      23.264314      34.632309       5.644606       0.098313       1.308591 0.10666939E+02  0.11167614E+03                                 1.946487                            1.886895      -0.864599       2.455621                    0.998092       3.579235      10.093533       0.467411       1.251661      -0.718317       0.021886      -0.005402      -0.020479       0.030456      -0.004705      -0.000582      -0.001909       0.004253       0.034053      -0.011004      -0.000536       0.011540              1.966760       2.404320       0.336041      -0.321310       1.723221      -0.103227       1.772738          -0.000009
          147              H      24.365844      33.014405       7.026077       0.109827       1.220383 0.97205863E+01  0.99449012E+02                                 1.850064                            1.794512      -0.908713       2.437990                    0.998111       3.514439       9.802691       0.481911       1.242314      -0.719541       0.025501      -0.003549      -0.016947       0.030824      -0.008820      -0.005100       0.000486      -0.005557      -0.012523      -0.009956      -0.002129       0.012084              1.879259       2.479064       0.215462      -0.159530       1.588300      -0.007560       1.570412          -0.000003
          148              H      23.669677      32.556507       8.364378       0.108136       1.242174 0.10016927E+02  0.10342640E+03                                 1.885057                            1.832221      -0.908573       2.436401                    0.998089       3.564710      10.043545       0.472016       1.256760      -0.716262       0.002310      -0.017731       0.025357       0.031027      -0.007736      -0.002768      -0.004250      -0.009869      -0.012643      -0.010428      -0.001243       0.011670              1.904046       1.731959      -0.035037       0.380638       1.622002      -0.138321       2.358176           0.000081
          149              H      64.950615      34.767134       8.141328       0.103839       1.263727 0.10327741E+02  0.10712699E+03                                 1.890311                            1.848080      -0.854479       2.461291                    0.998311       3.528233       9.865142       0.476151       1.240131      -0.720840      -0.022652       0.021594      -0.001908       0.031354      -0.002530      -0.006207      -0.003861       0.014120      -0.013912      -0.010529      -0.001268       0.011797              1.899125       1.758688      -0.296961      -0.059757       2.329936       0.204850       1.608751          -0.000031
          150              H      65.589502      33.670724       9.055114       0.101157       1.244085 0.10035416E+02  0.10356197E+03                                 1.875358                            1.823718      -0.895552       2.436347                    0.998056       3.599069      10.104747       0.477562       1.242828      -0.718976       0.000123      -0.014885       0.028212       0.031898       0.001115      -0.007701      -0.005711       0.011454       0.000186      -0.010045      -0.002069       0.012114              1.892728       1.614228       0.049255       0.178685       1.566979      -0.012724       2.496978           0.000007
          151              H      67.559038      39.686988      12.591537       0.103793       1.253215 0.97877144E+01  0.10016143E+03                                 1.880675                            1.798344      -0.774828       2.500194                    0.999114       3.472347       9.640299       0.483049       1.239069      -0.721067       0.026982       0.014621       0.012283       0.033056       0.001938       0.004443       0.003750      -0.006302      -0.014385      -0.008017      -0.000057       0.008074              1.912752       2.437799       0.337630      -0.251164       1.661857       0.010080       1.638601           0.000638
          152              H      66.210765      39.590320      11.800069       0.097268       1.336573 0.11248331E+02  0.11918371E+03                                 1.960557                            1.925884      -0.886792       2.436044                    0.998111       3.647213      10.304081       0.467492       1.236526      -0.721424      -0.020433       0.010258      -0.017753       0.028946      -0.000797       0.003968      -0.000233      -0.001227      -0.008831      -0.005450       0.001706       0.003743              1.967467       1.702804      -0.071913       0.153087       1.713585      -0.178010       2.486011           0.013915
          153              H      36.531141      34.675555      22.074763       0.112976       1.091837 0.84982416E+01  0.84030492E+02                                 1.716723                            1.679280      -0.722115       2.535372                    0.999734       3.324896       9.102978       0.497794       1.244367      -0.719591      -0.008548       0.021395      -0.017212       0.028759      -0.000252      -0.008281      -0.007148      -0.002650       0.007281      -0.010839      -0.000729       0.011567              1.722237       1.745151      -0.176124       0.336980       1.620567      -0.238489       1.800993           0.000002
          154              H      39.069066      34.375377      22.844645       0.106095       1.203777 0.96254102E+01  0.98246760E+02                                 1.830354                            1.783321      -0.909140       2.435324                    0.998103       3.532549       9.846154       0.484324       1.238999      -0.719923       0.022494      -0.016762      -0.013849       0.031285      -0.004002      -0.001897       0.000913      -0.003762       0.033703      -0.010098      -0.001444       0.011542              1.843526       2.316987      -0.173179      -0.250790       1.576342       0.097770       1.637248           0.000001
          155              H      42.408905      32.482735      27.032230       0.116986       1.158376 0.91458312E+01  0.92102596E+02                                 1.783333                            1.739415      -0.799979       2.494530                    0.999205       3.410207       9.419978       0.490279       1.240550      -0.720198      -0.005239      -0.019042      -0.025406       0.032180       0.008747      -0.002810       0.004291      -0.010793      -0.012655      -0.011222      -0.001519       0.012741              1.794251       1.585130       0.026510       0.257744       1.565953       0.175994       2.231668           0.000011
          156              H      44.607559      33.650373      26.330702       0.115466       1.245366 0.10057077E+02  0.10361536E+03                                 1.869064                            1.821487      -0.899067       2.445451                    0.998298       3.484445       9.705551       0.480554       1.237120      -0.721375       0.004563      -0.015638      -0.027908       0.032314      -0.000931      -0.007100       0.006170       0.009462      -0.004770      -0.010160      -0.000937       0.011097              1.883497       1.586562      -0.034732       0.119352       1.587653       0.078774       2.476276           0.000010
          157              H      45.175948      34.838363      27.197719       0.113114       1.242819 0.99922647E+01  0.10264831E+03                                 1.859075                            1.810223      -0.804628       2.488162                    0.999059       3.452295       9.561474       0.484827       1.229791      -0.723383       0.022016       0.023603      -0.000419       0.032280       0.002631      -0.005448       0.003532       0.012799      -0.014182      -0.009779      -0.001032       0.010812              1.869789       1.703898       0.277767      -0.057417       2.295337      -0.237009       1.610132          -0.000001
          158              H      42.875954      31.521150      29.557733       0.107158       1.234874 0.10036218E+02  0.10378893E+03                                 1.883187                            1.838352      -0.919746       2.428426                    0.998107       3.593706      10.169500       0.469037       1.262753      -0.714628      -0.021600      -0.011039       0.021206       0.032219       0.008311       0.000892       0.003702       0.013341      -0.008023      -0.010475      -0.001914       0.012389              1.892948       1.786344       0.162852      -0.270596       1.780476      -0.359666       2.112023          -0.000007
          159              H      46.277478      33.403617      28.428092       0.105635       1.240886 0.10021932E+02  0.10301821E+03                                 1.850526                            1.806777      -0.871429       2.451061                    0.998401       3.505177       9.707560       0.487815       1.221487      -0.724689       0.024864       0.018648       0.004809       0.031450       0.007471      -0.006813      -0.001717       0.002660       0.007984      -0.009852      -0.001357       0.011209              1.860367       2.312410       0.146504       0.281928       1.615646       0.020299       1.653044          -0.000004
          160              H      45.713495      32.223260      27.571868       0.108445       1.227714 0.99214387E+01  0.10185589E+03                                 1.845790                            1.804213      -0.892753       2.443545                    0.998189       3.508759       9.751070       0.484911       1.230361      -0.722474       0.006479      -0.020331      -0.023802       0.031967       0.003740      -0.008429       0.000956       0.001277       0.021919      -0.010136      -0.001956       0.012092              1.862808       1.734285      -0.355774      -0.150446       2.130045       0.256811       1.724093           0.000101
          161              H      48.493757      30.735093      35.288681       0.100353       1.300978 0.10510247E+02  0.10950330E+03                                 1.931565                            1.867392      -0.866544       2.456132                    0.998177       3.537628       9.914710       0.472501       1.244197      -0.720220       0.016239      -0.023577       0.009473       0.030155      -0.000441       0.008585      -0.001857       0.009526      -0.015731      -0.009864      -0.001973       0.011837              1.953402       1.902012      -0.484340      -0.142352       2.232138       0.253608       1.726056           0.000165
          162              H      48.432071      32.200365      34.749044       0.098314       1.307862 0.10659225E+02  0.11157256E+03                                 1.945470                            1.885964      -0.864581       2.455630                    0.998092       3.578893      10.090757       0.467629       1.251332      -0.718381       0.013605       0.025894      -0.008499       0.030460       0.005574       0.006664      -0.001246       0.006160      -0.022150      -0.011008      -0.000539       0.011547              1.965709       1.852589       0.254228      -0.378678       1.811710      -0.329300       2.232829          -0.000009
          163              H      46.370007      33.263704      34.151845       0.109827       1.220421 0.97209839E+01  0.99454525E+02                                 1.850138                            1.794576      -0.908722       2.437986                    0.998111       3.514516       9.803115       0.481889       1.242352      -0.719532       0.011788       0.025078      -0.013500       0.030824      -0.003885      -0.001610      -0.001968      -0.012493      -0.027765      -0.009954      -0.002129       0.012083              1.879337       1.583559       0.138098      -0.214268       1.797542      -0.398170       2.256909          -0.000003
          164              H      45.012922      32.536156      34.490018       0.108135       1.242291 0.10018123E+02  0.10344189E+03                                 1.885187                            1.832339      -0.908594       2.436391                    0.998089       3.564805      10.043985       0.471997       1.256772      -0.716260      -0.030940       0.001201      -0.001980       0.031027      -0.006763      -0.002078      -0.001644      -0.002499      -0.028752      -0.010426      -0.001244       0.011670              1.904179       2.243364       0.054600       0.444066       1.555181       0.066095       1.913992           0.000081
          165              H      46.471348      29.562367      35.792342       0.103838       1.263746 0.10327971E+02  0.10713002E+03                                 1.890330                            1.848100      -0.854507       2.461277                    0.998311       3.528286       9.865336       0.476149       1.240130      -0.720840       0.014025      -0.026575       0.008951       0.031353       0.001072      -0.003661      -0.010237      -0.003921      -0.005570      -0.010527      -0.001268       0.011795              1.899144       1.656020      -0.292643      -0.056709       2.369165       0.154692       1.672247          -0.000031
          166              H      45.092232      30.231406      35.482950       0.101156       1.243814 0.10032713E+02  0.10352753E+03                                 1.875083                            1.823466      -0.895584       2.436331                    0.998056       3.599061      10.104539       0.477596       1.242819      -0.718974      -0.031629      -0.003305      -0.002488       0.031898       0.004689      -0.005175      -0.008202       0.004411      -0.007812      -0.010047      -0.002069       0.012115              1.892445       2.198627       0.286599       0.346490       1.645990       0.165951       1.832717           0.000007
          167              H      45.678246      25.690590      29.859930       0.103794       1.252633 0.97815352E+01  0.10007621E+03                                 1.879493                            1.797285      -0.774824       2.500197                    0.999114       3.471913       9.636092       0.483419       1.238392      -0.721210      -0.001589       0.000041      -0.033022       0.033060      -0.004413      -0.000036       0.004392      -0.004468       0.015921      -0.008030      -0.000050       0.008080              1.911519       1.635896       0.224489      -0.330640       1.797336      -0.321070       2.301327           0.000638
          168              H      46.268666      25.349710      31.270182       0.097269       1.336395 0.11246181E+02  0.11915317E+03                                 1.960209                            1.925555      -0.886785       2.436047                    0.998111       3.647024      10.302625       0.467593       1.236340      -0.721464       0.020418      -0.010269       0.017766       0.028948      -0.004141       0.001611       0.000225       0.000082       0.006555      -0.005456       0.001703       0.003753              1.967117       2.395926       0.152678       0.311802       1.741505       0.057214       1.763921           0.013916
          169              H      29.560659      32.370804      25.334172       0.112974       1.091850 0.84983743E+01  0.84032183E+02                                 1.716739                            1.679295      -0.722140       2.535359                    0.999734       3.324940       9.103137       0.497791       1.244370      -0.719590       0.008549      -0.009096       0.025908       0.028758       0.007889      -0.002523      -0.006286      -0.000215       0.014582      -0.010836      -0.000730       0.011565              1.722252       1.745161      -0.258995       0.278388       1.631051      -0.242191       1.790546           0.000002
          170              H      71.083934      32.996597      24.794534       0.106095       1.203196 0.96196551E+01  0.98174353E+02                                 1.829774                            1.782785      -0.909167       2.435311                    0.998103       3.532510       9.845693       0.484393       1.238996      -0.719917      -0.022495      -0.018645      -0.011187       0.031286       0.003125       0.003142      -0.003992      -0.017645      -0.007942      -0.010100      -0.001443       0.011543              1.842932       2.316145       0.294023       0.079646       1.691409       0.056877       1.521241           0.000001
          171              H      67.744095      36.313810      21.614272       0.116986       1.158406 0.91461334E+01  0.92106359E+02                                 1.783367                            1.739449      -0.799998       2.494521                    0.999205       3.410174       9.419910       0.490272       1.240559      -0.720197       0.005240      -0.030300      -0.009485       0.032179      -0.000269      -0.009186       0.007021      -0.003065       0.010513      -0.011222      -0.001520       0.012742              1.794284       1.585155      -0.251852       0.060932       2.268361      -0.072344       1.529335           0.000011
          172              H      65.545441      36.041615      22.948975       0.115467       1.244411 0.10047365E+02  0.10349048E+03                                 1.867991                            1.820496      -0.899049       2.445460                    0.998298       3.484283       9.703994       0.480728       1.236968      -0.721396      -0.004564      -0.031527      -0.005440       0.032317       0.007010      -0.001490       0.004062       0.003480      -0.022685      -0.010166      -0.000938       0.011104              1.882395       1.585738      -0.100863       0.072447       2.425443      -0.217783       1.636003           0.000010
          173              H      64.977052      37.255044      23.780016       0.113115       1.242569 0.99896111E+01  0.10261256E+03                                 1.858651                            1.809838      -0.804607       2.488172                    0.999059       3.452157       9.560186       0.484945       1.229595      -0.723424      -0.022017       0.007473       0.022393       0.032281       0.004255      -0.004300       0.002966       0.011199      -0.019008      -0.009783      -0.001031       0.010814              1.869359       1.703529      -0.038424      -0.280900       1.536984       0.030950       2.367563          -0.000001
          174              H      67.277046      38.374348      19.865847       0.107158       1.235497 0.10042799E+02  0.10387633E+03                                 1.884108                            1.839197      -0.919745       2.428427                    0.998107       3.593894      10.171724       0.468826       1.263086      -0.714565       0.021598       0.016315      -0.017473       0.032217      -0.003610      -0.007521       0.002043       0.008635      -0.022123      -0.010472      -0.001902       0.012374              1.893887       1.787209       0.201025      -0.243934       1.850037      -0.384267       2.044414          -0.000007
          175              H      63.875522      37.936802      22.017201       0.105635       1.241558 0.10028679E+02  0.10310384E+03                                 1.851197                            1.807398      -0.871419       2.451066                    0.998401       3.505255       9.708214       0.487730       1.221505      -0.724693      -0.024863       0.010750       0.015977       0.031449       0.003935      -0.009311      -0.003011      -0.000993      -0.002978      -0.009849      -0.001359       0.011207              1.861051       2.313377      -0.314816      -0.044180       1.662193       0.004030       1.607583          -0.000004
          176              H      64.439505      36.736093      21.189757       0.108445       1.227717 0.99214174E+01  0.10185557E+03                                 1.845786                            1.804206      -0.892748       2.443548                    0.998189       3.508784       9.751121       0.484915       1.230353      -0.722476      -0.006480      -0.029217      -0.011234       0.031966       0.006700      -0.006337      -0.002902      -0.009631      -0.010808      -0.010136      -0.001956       0.012092              1.862801       1.734258       0.260426       0.285252       1.930636       0.327345       1.923509           0.000101
          177              H      61.659243      43.515519      17.214429       0.100353       1.300629 0.10506661E+02  0.10945684E+03                                 1.931203                            1.867052      -0.866563       2.456122                    0.998177       3.537537       9.914117       0.472551       1.244170      -0.720222      -0.016240       0.001073      -0.025387       0.030156      -0.007949       0.003279      -0.000470       0.013455      -0.003956      -0.009867      -0.001973       0.011840              1.953025       1.901619       0.295552       0.409085       1.941254       0.356200       2.016202           0.000165
          178              H      61.720929      43.495168      18.775780       0.098312       1.308628 0.10667378E+02  0.11168215E+03                                 1.946541                            1.886947      -0.864629       2.455607                    0.998092       3.579313      10.093897       0.467398       1.251679      -0.718312      -0.013602       0.000620       0.027242       0.030456      -0.008148      -0.003015       0.001548       0.014031       0.001503      -0.011005      -0.000535       0.011540              1.966816       1.853624       0.272533      -0.366245       1.980226      -0.388798       2.066597          -0.000009
          179              H      63.782993      43.286570      19.977372       0.109826       1.220462 0.97214591E+01  0.99460743E+02                                 1.850190                            1.794629      -0.908728       2.437984                    0.998111       3.514570       9.803378       0.481877       1.242365      -0.719529      -0.011788      -0.004368       0.028143       0.030823       0.002812       0.003124       0.004796       0.006635       0.029622      -0.009954      -0.002129       0.012082              1.879391       1.583592       0.155978      -0.201610       1.955672      -0.454071       2.098910          -0.000003
          180              H      65.140078      43.362886      19.178709       0.108135       1.242030 0.10015363E+02  0.10340515E+03                                 1.884793                            1.831978      -0.908594       2.436392                    0.998089       3.564709      10.042958       0.472091       1.256623      -0.716289       0.030941      -0.001467       0.001792       0.031028       0.004211       0.005683       0.003632       0.012436       0.015998      -0.010427      -0.001242       0.011669              1.903771       2.242857      -0.436715       0.096498       1.915234      -0.061331       1.553222           0.000081
          181              H      63.681652      43.599467      15.940885       0.103838       1.263757 0.10328058E+02  0.10713123E+03                                 1.890351                            1.848116      -0.854501       2.461280                    0.998311       3.528283       9.865364       0.476143       1.240141      -0.720838      -0.014025      -0.000419      -0.028039       0.031354       0.003092      -0.002232      -0.006471       0.006731       0.026389      -0.010527      -0.001269       0.011796              1.899165       1.656043       0.151019       0.257019       1.846923       0.339340       2.194529          -0.000031
          182              H      65.060768      43.530782      16.674792       0.101155       1.244137 0.10035961E+02  0.10356906E+03                                 1.875411                            1.823767      -0.895629       2.436308                    0.998056       3.599162      10.105097       0.477556       1.242828      -0.718976       0.031627      -0.003447      -0.002286       0.031896       0.003315      -0.006145      -0.005845       0.011071       0.012195      -0.010044      -0.002069       0.012113              1.892782       2.199038      -0.422325      -0.154768       1.916637       0.070416       1.562673           0.000007
          183              H      64.474754      36.715742      14.268010       0.103793       1.253024 0.97855857E+01  0.10013121E+03                                 1.880199                            1.797914      -0.774830       2.500194                    0.999114       3.472217       9.638594       0.483216       1.238746      -0.721135       0.001588      -0.031118       0.011045       0.033058       0.001513       0.004141       0.001623      -0.012323      -0.007615      -0.008024      -0.000060       0.008084              1.912256       1.636452       0.237046      -0.322066       2.044334      -0.408366       2.055982           0.000638
          184              H      63.884334      37.931714      13.476542       0.097266       1.336751 0.11250401E+02  0.11921245E+03                                 1.960824                            1.926137      -0.886860       2.436010                    0.998110       3.647489      10.305525       0.467428       1.236623      -0.721402      -0.020414       0.013327      -0.015600       0.028943      -0.000140       0.004430      -0.000863      -0.003022      -0.002729      -0.005448       0.001709       0.003739              1.967741       2.396749      -0.345043      -0.040045       1.797935       0.037483       1.708537           0.013915
          185              H      31.049928      28.061481      24.110994       0.112973       1.092064 0.85006637E+01  0.84062118E+02                                 1.717133                            1.679662      -0.722174       2.535342                    0.999734       3.325161       9.104716       0.497664       1.244579      -0.719546      -0.026403      -0.001213      -0.011326       0.028755       0.004867      -0.004663       0.000095       0.017830       0.003183      -0.010830      -0.000733       0.011563              1.722656       1.966220      -0.222191       0.304580       1.600514      -0.153355       1.601233           0.000002
          186              H      31.851841      26.433401      26.068078       0.106095       1.203766 0.96253242E+01  0.98245693E+02                                 1.830341                            1.783312      -0.909157       2.435317                    0.998103       3.532560       9.846185       0.484326       1.238997      -0.719924      -0.001630       0.004716       0.030885       0.031285      -0.006450      -0.003628       0.005985       0.010585      -0.000539      -0.010097      -0.001444       0.011542              1.843515       1.524771       0.010447      -0.120968       1.628389      -0.200739       2.377384           0.000001
          187              H      36.363708      23.792859      28.291384       0.116987       1.157769 0.91400276E+01  0.92031575E+02                                 1.782806                            1.738933      -0.799942       2.494550                    0.999205       3.410189       9.419963       0.490306       1.240651      -0.720167      -0.009750       0.027698       0.013168       0.032181       0.007585      -0.003633       0.003313      -0.013565      -0.014547      -0.011224      -0.001519       0.012743              1.793712       1.843280      -0.416591      -0.055684       1.990963       0.116891       1.546891           0.000011
          188              H      35.116776      22.075744      29.769990       0.115466       1.245357 0.10056998E+02  0.10361452E+03                                 1.869065                            1.821488      -0.899088       2.445439                    0.998298       3.484472       9.705684       0.480550       1.237131      -0.721372      -0.013758       0.020947       0.020400       0.032314       0.000454      -0.006120       0.000270      -0.007230       0.027458      -0.010162      -0.000934       0.011096              1.883499       2.105824      -0.431313      -0.161071       1.872488       0.161636       1.672187           0.000010
          189              H      35.138807      20.546875      29.385049       0.113115       1.242640 0.99902445E+01  0.10262027E+03                                 1.858696                            1.809872      -0.804613       2.488170                    0.999059       3.452186       9.560195       0.484951       1.229564      -0.723432      -0.013968      -0.028251       0.006989       0.032281       0.002747      -0.005363      -0.004245      -0.009206       0.019398      -0.009786      -0.001027       0.010813              1.869402       2.061532       0.447749       0.062863       1.979114       0.001258       1.567561          -0.000001
          190              H      38.980944      22.973732      28.284189       0.107156       1.235547 0.10043368E+02  0.10388417E+03                                 1.884188                            1.839273      -0.919753       2.428422                    0.998107       3.594036      10.172374       0.468805       1.263119      -0.714557       0.023685       0.009830      -0.019500       0.032216       0.000301      -0.004752      -0.006651      -0.015962      -0.005565      -0.010470      -0.001903       0.012374              1.893968       2.342016       0.152247      -0.278451       1.608867      -0.102864       1.731022          -0.000007
          191              H      36.971753      20.287400      30.550665       0.105635       1.241275 0.10025702E+02  0.10306490E+03                                 1.850823                            1.807050      -0.871414       2.451069                    0.998401       3.505154       9.707332       0.487813       1.221397      -0.724714      -0.006839      -0.029055       0.009907       0.031450       0.004120      -0.009183      -0.001904       0.002131      -0.008636      -0.009853      -0.001355       0.011208              1.860670       1.621682      -0.104009       0.104829       2.135590      -0.407805       1.824739          -0.000004
          192              H      36.954128      21.803549      30.932009       0.108444       1.227756 0.99218874E+01  0.10186181E+03                                 1.845844                            1.804265      -0.892765       2.443539                    0.998189       3.508820       9.751354       0.484899       1.230375      -0.722471      -0.007696       0.021034       0.022807       0.031966       0.000495      -0.010722       0.002250       0.004935      -0.000435      -0.010136      -0.001954       0.012090              1.862861       1.617328       0.038687       0.128475       1.713620       0.362713       2.257635           0.000101
          193              H      44.114073      17.552735      31.331341       0.100354       1.301006 0.10510438E+02  0.10950536E+03                                 1.931586                            1.867405      -0.866519       2.456143                    0.998177       3.537483       9.914184       0.472502       1.244193      -0.720223       0.021345       0.001876       0.021217       0.030155      -0.002496       0.007127      -0.007337      -0.005973      -0.003144      -0.009858      -0.001979       0.011837              1.953420       1.655682       0.031455       0.222397       1.718716       0.348053       2.485862           0.000165
          194              H      42.827486      16.865889      30.770118       0.098314       1.308570 0.10666702E+02  0.11167291E+03                                 1.946465                            1.886874      -0.864579       2.455631                    0.998092       3.579145      10.093205       0.467414       1.251661      -0.718318      -0.021886      -0.021108       0.001735       0.030456       0.002115       0.004240      -0.007504      -0.011572      -0.013406      -0.010999      -0.000540       0.011539              1.966737       2.404295       0.190921      -0.423917       1.702335      -0.095847       1.793581          -0.000009
          195              H      41.725956      17.629051      28.784253       0.109827       1.220111 0.97179922E+01  0.99417075E+02                                 1.849854                            1.794320      -0.908699       2.437998                    0.998111       3.514488       9.802960       0.481912       1.242380      -0.719523      -0.025501      -0.017161       0.002303       0.030824       0.007748       0.006614       0.003218       0.002174       0.010666      -0.009955      -0.002127       0.012082              1.879041       2.478731       0.078578      -0.256270       1.567489      -0.000266       1.590902          -0.000003
          196              H      42.422123      18.738180      27.906443       0.108135       1.242268 0.10017857E+02  0.10343811E+03                                 1.885132                            1.832290      -0.908587       2.436395                    0.998089       3.564775      10.043742       0.472015       1.256738      -0.716267      -0.002310       0.017997      -0.025169       0.031027       0.005187       0.006368       0.000231       0.002805       0.025389      -0.010426      -0.001242       0.011668              1.904124       1.732037      -0.347223       0.159928       2.189528      -0.338955       1.790808           0.000081
          197              H      45.202385      19.264762      30.064992       0.103836       1.263588 0.10326442E+02  0.10711144E+03                                 1.890237                            1.848012      -0.854558       2.461252                    0.998310       3.528408       9.865925       0.476136       1.240195      -0.720822       0.022650       0.005398       0.020995       0.031352       0.006691       0.000315      -0.003036       0.016455      -0.006902      -0.010527      -0.001266       0.011793              1.899049       1.758623       0.155316       0.260041       1.817563       0.385941       2.120959          -0.000031
          198              H      44.563498      19.760818      28.726691       0.101156       1.244099 0.10035557E+02  0.10356359E+03                                 1.875349                            1.823711      -0.895601       2.436323                    0.998056       3.599116      10.104821       0.477572       1.242802      -0.718981      -0.000124       0.021636      -0.023439       0.031898       0.006887      -0.003620      -0.006273       0.009870      -0.004559      -0.010046      -0.002067       0.012114              1.892718       1.614225      -0.184880       0.013121       2.385627      -0.302160       1.678303           0.000007
          199              H      42.593962      25.100411      33.220071       0.103793       1.252798 0.97832146E+01  0.10009860E+03                                 1.879753                            1.797517      -0.774832       2.500192                    0.999114       3.472020       9.636927       0.483352       1.238499      -0.721188      -0.026985       0.016457       0.009690       0.033059      -0.004852      -0.000348       0.006167       0.000545       0.006107      -0.008028      -0.000052       0.008081              1.911793       2.436415       0.124144      -0.401728       1.646765       0.015133       1.652199           0.000638
          200              H      43.942235      24.321985      33.392755       0.097270       1.336003 0.11241959E+02  0.11909702E+03                                 1.959765                            1.925138      -0.886756       2.436062                    0.998111       3.646875      10.301643       0.467664       1.236270      -0.721475       0.020436      -0.013320       0.015591       0.028951      -0.003485       0.002085       0.001395       0.003405       0.005014      -0.005462       0.001699       0.003763              1.966664       1.702169      -0.120268       0.118744       2.287268      -0.380964       1.910555           0.013915
          201              H      33.794940      27.341564      22.074763       0.112974       1.091849 0.84983613E+01  0.84032021E+02                                 1.716737                            1.679294      -0.722140       2.535359                    0.999734       3.324940       9.103135       0.497791       1.244370      -0.719590       0.022802      -0.003294      -0.017211       0.028758      -0.001022      -0.002049       0.010743       0.001759       0.007278      -0.010836      -0.000730       0.011565              1.722251       1.804275       0.142005      -0.375032       1.561481      -0.172584       1.800997           0.000002
          202              H      32.266017      25.293745      22.844645       0.106095       1.203196 0.96196490E+01  0.98174275E+02                                 1.829773                            1.782785      -0.909165       2.435312                    0.998103       3.532510       9.845692       0.484393       1.238996      -0.719917      -0.025764      -0.011100      -0.013849       0.031286       0.000372       0.001742       0.001187       0.008817       0.033702      -0.010100      -0.001443       0.011543              1.842931       1.910867       0.407086       0.209954       1.981175       0.168219       1.636752           0.000001
          203              H      28.957021      23.347681      27.032230       0.116986       1.158408 0.91461531E+01  0.92106613E+02                                 1.783369                            1.739452      -0.799999       2.494520                    0.999205       3.410176       9.419920       0.490271       1.240559      -0.720197      -0.013871       0.014059      -0.025406       0.032179      -0.009047       0.005120       0.000287      -0.009761      -0.012656      -0.011222      -0.001520       0.012742              1.794286       1.547821      -0.004948       0.023529       1.603315      -0.311219       2.231722           0.000011
          204              H      28.868898      20.859772      26.330702       0.115467       1.244414 0.10047402E+02  0.10349096E+03                                 1.867995                            1.820500      -0.899053       2.445458                    0.998298       3.484289       9.704018       0.480727       1.236969      -0.721395      -0.015824       0.003867      -0.027910       0.032316       0.004563       0.008902       0.003065      -0.003117      -0.004738      -0.010166      -0.000938       0.011104              1.882398       1.616599       0.016868       0.008543       1.555979      -0.142624       2.474618           0.000010
          205              H      29.613533      19.773537      27.197719       0.113115       1.242570 0.99896253E+01  0.10261274E+03                                 1.858653                            1.809840      -0.804608       2.488172                    0.999059       3.452159       9.560195       0.484944       1.229595      -0.723424       0.009433      -0.030869      -0.000419       0.032281       0.004227       0.005783       0.002948      -0.010968      -0.014189      -0.009783      -0.001031       0.010814              1.869360       1.906486      -0.394820      -0.176504       2.091777       0.168193       1.609819          -0.000001
          206              H      27.890740      23.423997      29.557733       0.107158       1.235496 0.10042788E+02  0.10387619E+03                                 1.884107                            1.839196      -0.919742       2.428428                    0.998107       3.593891      10.171715       0.468826       1.263086      -0.714565       0.001242       0.024222       0.021206       0.032217       0.001631       0.002763      -0.002631      -0.021039      -0.007991      -0.010472      -0.001902       0.012374              1.893886       1.641628      -0.078923      -0.176315       1.926868       0.414534       2.113160          -0.000007
          207              H      27.820242      19.536957      28.428092       0.105635       1.241560 0.10028698E+02  0.10310409E+03                                 1.851198                            1.807400      -0.871421       2.451065                    0.998401       3.505258       9.708225       0.487730       1.221505      -0.724693       0.003717      -0.030856       0.004809       0.031449      -0.002579       0.001919       0.006760      -0.014265       0.007995      -0.009849      -0.001359       0.011207              1.861053       1.663531       0.228598      -0.123466       2.266034      -0.254441       1.653593          -0.000004
          208              H      27.080014      20.615560      27.571868       0.108445       1.227716 0.99214178E+01  0.10185558E+03                                 1.845786                            1.804206      -0.892747       2.443548                    0.998189       3.508784       9.751124       0.484914       1.230353      -0.722476      -0.020847       0.004554      -0.023802       0.031966      -0.001317       0.005041       0.006822      -0.007118       0.021917      -0.010136      -0.001956       0.012092              1.862801       2.339188       0.006490       0.297655       1.525120       0.001870       1.724095           0.000101
          209              H      68.462293      18.951866      35.288681       0.100353       1.300626 0.10506638E+02  0.10945654E+03                                 1.931201                            1.867051      -0.866560       2.456124                    0.998177       3.537534       9.914106       0.472551       1.244170      -0.720222      -0.028539      -0.002275       0.009474       0.030156       0.004347      -0.005903      -0.006508      -0.003998      -0.015735      -0.009867      -0.001973       0.011840              1.953023       2.568556       0.099147       0.290672       1.564818      -0.003521       1.725694           0.000165
          210              H      25.700898      18.272651      34.749044       0.098312       1.308629 0.10667390E+02  0.11168231E+03                                 1.946542                            1.886948      -0.864629       2.455606                    0.998092       3.579315      10.093905       0.467398       1.251679      -0.718312       0.015621      -0.024725      -0.008496       0.030456      -0.000114      -0.004410      -0.005164      -0.012705      -0.022129      -0.011005      -0.000535       0.011540              1.966817       1.602511      -0.109475      -0.095878       2.063740       0.493020       2.234199          -0.000009
          211              H      27.652809      19.526781      34.151845       0.109826       1.220462 0.97214553E+01  0.99460699E+02                                 1.850190                            1.794629      -0.908726       2.437984                    0.998111       3.514569       9.803376       0.481877       1.242366      -0.719529       0.015824      -0.022748      -0.013499       0.030823      -0.003469      -0.000898       0.002377       0.012972      -0.027764      -0.009953      -0.002129       0.012082              1.879391       1.624506      -0.161709      -0.237705       1.756679       0.384646       2.256988          -0.000003
          212              H      27.701276      21.065826      34.490018       0.108135       1.242028 0.10015342E+02  0.10340488E+03                                 1.884790                            1.831976      -0.908590       2.436394                    0.998089       3.564706      10.042946       0.472091       1.256623      -0.716289       0.016510       0.026195      -0.001981       0.031028       0.002305      -0.000385       0.002619       0.012954      -0.028763      -0.010427      -0.001242       0.011669              1.903768       1.679606       0.270599      -0.164735       2.118142      -0.417465       1.913556           0.000081
          213              H      68.457886      21.289687      35.792342       0.103838       1.263757 0.10328054E+02  0.10713117E+03                                 1.890350                            1.848115      -0.854499       2.461281                    0.998311       3.528282       9.865360       0.476144       1.240140      -0.720838      -0.030027       0.001141       0.008951       0.031354      -0.002235      -0.007036       0.008288       0.000102      -0.005569      -0.010527      -0.001269       0.011796              1.899165       2.444357      -0.162474       0.162320       1.580880      -0.028233       1.672257          -0.000031
          214              H      69.726849      22.149516      35.482950       0.101155       1.244136 0.10035954E+02  0.10356897E+03                                 1.875410                            1.823766      -0.895627       2.436309                    0.998056       3.599161      10.105094       0.477556       1.242828      -0.718976       0.012952       0.029042      -0.002488       0.031896      -0.000437      -0.004517       0.008581      -0.010323      -0.007803      -0.010044      -0.002069       0.012113              1.892782       1.536173       0.096013      -0.029524       2.309125      -0.383154       1.833048           0.000007
          215              H      65.501380      23.912421      29.859930       0.103793       1.253020 0.97855431E+01  0.10013067E+03                                 1.880195                            1.797911      -0.774828       2.500195                    0.999114       3.472210       9.638569       0.483216       1.238747      -0.721135       0.000829       0.001355      -0.033020       0.033058       0.000264       0.003829      -0.002158       0.009877       0.015909      -0.008024      -0.000060       0.008084              1.912252       1.563084      -0.182273      -0.112812       1.871375       0.447158       2.302297           0.000638
          216              H      64.910960      23.571542      31.270182       0.097266       1.336749 0.11250386E+02  0.11921225E+03                                 1.960823                            1.926136      -0.886859       2.436012                    0.998110       3.647483      10.305506       0.467428       1.236624      -0.721402      -0.019098      -0.012547       0.017765       0.028944       0.002098      -0.000603      -0.001509       0.007115       0.006566      -0.005448       0.001709       0.003739              1.967739       1.773407       0.207117      -0.106402       2.365369      -0.298791       1.764441           0.013915
          217              H      32.296860      29.926141      18.419619       0.112973       1.092064 0.85006611E+01  0.84062083E+02                                 1.717133                            1.679662      -0.722173       2.535342                    0.999734       3.325160       9.104712       0.497664       1.244578      -0.719546      -0.022799      -0.017324       0.002632       0.028755       0.002264       0.000276       0.006934      -0.009020      -0.025013      -0.010830      -0.000733       0.011563              1.722655       1.804675       0.306365      -0.258997       1.666308      -0.209591       1.696983           0.000002
          218              H      33.825783      29.969387      16.232290       0.106095       1.203765 0.96253139E+01  0.98245564E+02                                 1.830340                            1.783311      -0.909156       2.435317                    0.998103       3.532558       9.846179       0.484326       1.238998      -0.719923       0.025764      -0.016757      -0.005849       0.031285      -0.001765       0.000229      -0.005758      -0.010828      -0.025220      -0.010098      -0.001444       0.011542              1.843514       1.911430      -0.333805      -0.313978       1.781329       0.239208       1.837782           0.000001
          219              H      37.134779      33.268792      13.001661       0.116987       1.157769 0.91400299E+01  0.92031608E+02                                 1.782807                            1.738934      -0.799943       2.494549                    0.999205       3.410189       9.419965       0.490306       1.240652      -0.720167       0.013872      -0.019267       0.021724       0.032181      -0.001814       0.010238       0.003745       0.000023       0.016689      -0.011224      -0.001519       0.012743              1.793712       1.547373      -0.020521       0.012494       1.965612      -0.439308       1.868152           0.000011
          220              H      37.222902      31.778082      10.889880       0.115466       1.245356 0.10056991E+02  0.10361444E+03                                 1.869064                            1.821488      -0.899088       2.445440                    0.998298       3.484471       9.705681       0.480550       1.237131      -0.721372       0.015824      -0.025022       0.012949       0.032314      -0.009907      -0.001337       0.003621      -0.001536      -0.000022      -0.010162      -0.000934       0.011096              1.883499       1.617460      -0.013674      -0.013089       2.284400      -0.400001       1.748637           0.000010
          221              H      36.478267      32.233435       9.576763       0.113115       1.242641 0.99902476E+01  0.10262031E+03                                 1.858697                            1.809873      -0.804613       2.488170                    0.999059       3.452186       9.560195       0.484951       1.229564      -0.723432      -0.009433      -0.010683      -0.028965       0.032281      -0.006863      -0.002057       0.006243      -0.001638       0.013813      -0.009786      -0.001027       0.010813              1.869403       1.906526       0.298012       0.313452       1.769088       0.282281       1.932595          -0.000001
          222              H      38.201060      35.675297      12.231778       0.107156       1.235547 0.10043375E+02  0.10388426E+03                                 1.884188                            1.839273      -0.919753       2.428422                    0.998107       3.594038      10.172380       0.468805       1.263118      -0.714557      -0.001241       0.028066       0.015768       0.032216      -0.003149      -0.000617       0.002512      -0.006479       0.035679      -0.010470      -0.001903       0.012374              1.893968       1.641696       0.192552       0.015645       2.353115       0.263888       1.687094          -0.000007
          223              H      38.271558      33.314582       8.943589       0.105636       1.241275 0.10025705E+02  0.10306495E+03                                 1.850824                            1.807051      -0.871412       2.451070                    0.998401       3.505154       9.707335       0.487812       1.221398      -0.724714      -0.003718      -0.005751      -0.030696       0.031450      -0.000949       0.003076       0.006244      -0.015725       0.003627      -0.009853      -0.001355       0.011208              1.860671       1.663206       0.040190      -0.256587       1.561433      -0.005439       2.357374          -0.000004
          224              H      39.011786      32.866860      10.245913       0.108444       1.227760 0.99219332E+01  0.10186239E+03                                 1.845847                            1.804268      -0.892784       2.443529                    0.998189       3.508828       9.751380       0.484899       1.230374      -0.722471       0.020846      -0.020922       0.012228       0.031966      -0.004313       0.002923       0.002978      -0.017984      -0.010676      -0.010136      -0.001954       0.012091              1.862865       2.339282      -0.282794       0.093078       1.703223      -0.061072       1.546089           0.000101
          225              H      41.690707      39.587777       6.105096       0.100354       1.301007 0.10510449E+02  0.10950551E+03                                 1.931587                            1.867407      -0.866517       2.456144                    0.998177       3.537485       9.914192       0.472502       1.244193      -0.720223       0.028538       0.008171      -0.005303       0.030155       0.004109      -0.006066      -0.001958       0.008851       0.022847      -0.009857      -0.001979       0.011836              1.953421       2.569130      -0.307216       0.003411       1.705943      -0.053326       1.585191           0.000165
          226              H      40.390902      38.852597       5.644606       0.098314       1.308571 0.10666712E+02  0.11167304E+03                                 1.946467                            1.886875      -0.864579       2.455631                    0.998092       3.579145      10.093210       0.467413       1.251662      -0.718317      -0.015619      -0.016253      -0.020479       0.030456       0.004189      -0.001365       0.001458       0.006021       0.034048      -0.010999      -0.000540       0.011539              1.966739       1.602461       0.126907       0.071259       2.525036       0.329873       1.772719          -0.000009
          227              H      38.438991      38.707596       7.026077       0.109827       1.220110 0.97179829E+01  0.99416960E+02                                 1.849854                            1.794319      -0.908699       2.437998                    0.998111       3.514487       9.802957       0.481912       1.242380      -0.719522      -0.015824      -0.020311      -0.016947       0.030824       0.002004       0.002971       0.004175       0.018052      -0.012521      -0.009955      -0.002127       0.012082              1.879040       1.624222       0.277929       0.073202       2.442640       0.141920       1.570258          -0.000003
          228              H      38.390524      39.539443       8.364378       0.108135       1.242268 0.10017866E+02  0.10343823E+03                                 1.885133                            1.832291      -0.908586       2.436395                    0.998089       3.564776      10.043747       0.472015       1.256738      -0.716267      -0.016510       0.006865       0.025357       0.031027      -0.000408      -0.002297       0.004522       0.018329      -0.012639      -0.010426      -0.001242       0.011668              1.904125       1.679903       0.065140      -0.310131       1.674198      -0.260510       2.358274           0.000081
          229              H      41.695114      40.841907       8.141328       0.103836       1.263589 0.10326458E+02  0.10711165E+03                                 1.890239                            1.848014      -0.854558       2.461251                    0.998310       3.528409       9.865932       0.476135       1.240196      -0.720822       0.030026       0.008819      -0.001909       0.031352       0.007377      -0.000243       0.007304      -0.002682      -0.013913      -0.010527      -0.001266       0.011793              1.899051       2.444188      -0.098868       0.207263       1.644267      -0.050667       1.608696          -0.000031
          230              H      40.426151      40.836819       9.055114       0.101156       1.244100 0.10035571E+02  0.10356377E+03                                 1.875350                            1.823713      -0.895602       2.436322                    0.998056       3.599119      10.104834       0.477571       1.242802      -0.718981      -0.012954       0.007336       0.028211       0.031898       0.004400      -0.001098       0.009525      -0.007661       0.000188      -0.010046      -0.002067       0.012114              1.892720       1.536132      -0.004168      -0.100359       1.645071      -0.148380       2.496958           0.000007
          231              H      44.651620      36.123019      12.591537       0.103794       1.252789 0.97831168E+01  0.10009734E+03                                 1.879743                            1.797508      -0.774823       2.500198                    0.999114       3.472001       9.636858       0.483354       1.238499      -0.721188      -0.000829      -0.030681       0.012285       0.033060      -0.003696       0.001020      -0.005736      -0.000226      -0.014392      -0.008029      -0.000052       0.008081              1.911782       1.562754       0.167031       0.134189       2.534746       0.212298       1.637848           0.000638
          232              H      45.242040      37.338991      11.800069       0.097271       1.335999 0.11241918E+02  0.11909650E+03                                 1.959764                            1.925137      -0.886750       2.436065                    0.998111       3.646866      10.301621       0.467663       1.236272      -0.721475       0.019104       0.012568      -0.017755       0.028951      -0.000123      -0.002197      -0.003329       0.002000      -0.008842      -0.005462       0.001699       0.003763              1.966662       1.772498       0.031259      -0.230566       1.642629      -0.043519       2.484859           0.013915
          233              H      30.807591      35.395471      24.110994       0.112973       1.091878 0.84987004E+01  0.84036470E+02                                 1.716782                            1.679338      -0.722163       2.535348                    0.999734       3.325052       9.103592       0.497778       1.244386      -0.719585       0.012150       0.023474      -0.011329       0.028757       0.005286       0.002411       0.003982      -0.017365       0.003178      -0.010837      -0.000727       0.011563              1.722297       1.883942       0.269353      -0.285003       1.682024      -0.187040       1.600926           0.000002
          234              H      73.057876      35.515033      26.068078       0.106093       1.203875 0.96264850E+01  0.98261183E+02                                 1.830506                            1.783463      -0.909219       2.435286                    0.998102       3.532756       9.847136       0.484284       1.239058      -0.719910       0.004899      -0.000949       0.030884       0.031284       0.007806       0.006996       0.000146       0.005883      -0.000534      -0.010097      -0.001441       0.011538              1.843682       1.593558      -0.050099      -0.113376       1.559833       0.205129       2.377653           0.000001
          235              H      68.515166      32.927913      28.291384       0.116987       1.158361 0.91456540E+01  0.92100062E+02                                 1.783300                            1.739387      -0.799946       2.494546                    0.999205       3.410090       9.419515       0.490289       1.240535      -0.720202       0.028862      -0.005405       0.013168       0.032181      -0.009666       0.004684       0.001489      -0.006355      -0.014541      -0.011223      -0.001519       0.012742              1.794216       2.315566       0.144421       0.129150       1.519800      -0.010227       1.547281           0.000011
          236              H      67.651566      34.866345      29.769990       0.115466       1.245336 0.10056736E+02  0.10361105E+03                                 1.869032                            1.821452      -0.899065       2.445451                    0.998298       3.484484       9.705650       0.480560       1.237114      -0.721375       0.025020       0.001442       0.020400       0.032314      -0.003358       0.003294       0.005163       0.002827       0.027460      -0.010162      -0.000934       0.011096              1.883466       2.304322       0.316672       0.220521       1.673922       0.058678       1.672154           0.000010
          237              H      66.316512      35.611701      29.385049       0.113114       1.242736 0.99913492E+01  0.10263550E+03                                 1.858882                            1.810047      -0.804635       2.488159                    0.999059       3.452310       9.561036       0.484893       1.229665      -0.723409      -0.017481       0.026221       0.006989       0.032280      -0.005357      -0.000994       0.006765      -0.000162       0.019406      -0.009783      -0.001029       0.010812              1.869592       1.612104      -0.188204      -0.030356       2.428970      -0.055073       1.567703          -0.000001
          238              H      66.497163      31.070884      28.284189       0.107156       1.235641 0.10044426E+02  0.10389848E+03                                 1.884343                            1.839419      -0.919763       2.428417                    0.998107       3.594123      10.172986       0.468764       1.263186      -0.714543      -0.003330      -0.025426      -0.019499       0.032215      -0.007062      -0.003384       0.007438       0.007460      -0.005566      -0.010468      -0.001904       0.012372              1.894125       1.660436       0.241373       0.050139       2.290793       0.292604       1.731147          -0.000007
          239              H      65.175327      34.154060      30.550665       0.105635       1.241590 0.10029084E+02  0.10310939E+03                                 1.851249                            1.807452      -0.871445       2.451054                    0.998401       3.505325       9.708575       0.487714       1.221529      -0.724687      -0.021741       0.020449       0.009907       0.031449      -0.001132       0.002942       0.008903      -0.008202      -0.008628      -0.009849      -0.001358       0.011207              1.861108       2.097655      -0.170534      -0.405761       1.660450       0.113162       1.825219          -0.000004
          240              H      66.497163      33.411249      30.932009       0.108445       1.226934 0.99130891E+01  0.10174536E+03                                 1.844626                            1.803131      -0.892770       2.443536                    0.998189       3.508413       9.747860       0.485203       1.229919      -0.722563       0.022068      -0.003852       0.022810       0.031971       0.001883       0.007329       0.008157      -0.003301      -0.000430      -0.010150      -0.001943       0.012094              1.861605       1.655050      -0.061016       0.249636       1.673852      -0.292304       2.255911           0.000101
          241              H      59.235877      29.335962      31.331341       0.100353       1.300932 0.10509688E+02  0.10949544E+03                                 1.931480                            1.867310      -0.866559       2.456124                    0.998177       3.537536       9.914193       0.472526       1.244154      -0.720230      -0.009049      -0.019426       0.021216       0.030155      -0.001339      -0.009921      -0.002509       0.007305      -0.003153      -0.009865      -0.001973       0.011838              1.953310       1.675631      -0.043020       0.190207       1.698599      -0.366597       2.485700           0.000165
          242              H      59.284345      30.793602      30.770118       0.098313       1.308590 0.10666928E+02  0.11167600E+03                                 1.946486                            1.886894      -0.864600       2.455621                    0.998092       3.579234      10.093529       0.467411       1.251661      -0.718317      -0.007338       0.029508       0.001734       0.030456      -0.006070      -0.008620       0.000078       0.002119      -0.013421      -0.011004      -0.000536       0.011541              1.966758       1.712503       0.208500       0.128955       2.394169       0.415055       1.793604          -0.000009
          243              H      60.496028      31.365974      28.784253       0.109827       1.220380 0.97205579E+01  0.99448633E+02                                 1.850060                            1.794508      -0.908711       2.437992                    0.998111       3.514436       9.802673       0.481912       1.242312      -0.719541      -0.002111       0.030665       0.002303       0.030824      -0.002933      -0.000521      -0.007339      -0.014508       0.010668      -0.009956      -0.002128       0.012084              1.879254       1.727440       0.355360       0.127934       2.319262       0.222104       1.591060          -0.000003
          244              H      61.108478      30.208511      27.906443       0.108136       1.242173 0.10016917E+02  0.10342626E+03                                 1.885056                            1.832219      -0.908571       2.436402                    0.998089       3.564709      10.043538       0.472017       1.256759      -0.716262       0.016740      -0.006997      -0.025169       0.031027      -0.001378      -0.002985      -0.005634      -0.010390       0.025387      -0.010428      -0.001243       0.011671              1.904044       2.375740      -0.024500      -0.373487       1.545652       0.030982       1.790738           0.000081
          245              H      60.174381      27.537443      30.064992       0.103839       1.263728 0.10327755E+02  0.10712716E+03                                 1.890312                            1.848081      -0.854481       2.461290                    0.998311       3.528236       9.865151       0.476151       1.240131      -0.720841      -0.006650      -0.022317       0.020995       0.031354       0.003777      -0.002788       0.001244      -0.019824      -0.006908      -0.010529      -0.001268       0.011797              1.899126       1.668386      -0.103189       0.204234       1.907943      -0.418204       2.121049          -0.000031
          246              H      60.923421      27.842707      28.726691       0.101157       1.244087 0.10035436E+02  0.10356224E+03                                 1.875360                            1.823720      -0.895555       2.436345                    0.998056       3.599072      10.104760       0.477562       1.242828      -0.718976       0.018799      -0.010712      -0.023438       0.031898       0.000829      -0.003621       0.006269      -0.016867      -0.004566      -0.010045      -0.002068       0.012114              1.892730       2.352909      -0.241592      -0.268247       1.646970       0.139718       1.678312           0.000007
          247              H      66.532412      26.878579      33.220071       0.103794       1.253209 0.97876600E+01  0.10016073E+03                                 1.880669                            1.798339      -0.774824       2.500197                    0.999114       3.472337       9.640263       0.483050       1.239069      -0.721067       0.027741       0.015140       0.009691       0.033056       0.002649       0.005514      -0.002784       0.008107       0.006128      -0.008017      -0.000057       0.008074              1.912747       1.737476       0.280071       0.214139       2.347832       0.340603       1.652933           0.000638
          248              H      65.184139      26.100153      33.392755       0.097269       1.336570 0.11248291E+02  0.11918318E+03                                 1.960554                            1.925880      -0.886788       2.436046                    0.998111       3.647204      10.304050       0.467492       1.236526      -0.721424      -0.021750      -0.011036       0.015589       0.028946       0.003205       0.000175      -0.002496       0.004325       0.005020      -0.005450       0.001706       0.003743              1.967463       2.246157      -0.193347      -0.389546       1.744939       0.087692       1.911294           0.013916
          249              H      35.284209      34.530554      25.334172       0.112976       1.091837 0.84982438E+01  0.84030511E+02                                 1.716722                            1.679280      -0.722115       2.535372                    0.999734       3.324896       9.102975       0.497794       1.244366      -0.719591      -0.012152      -0.002855       0.025909       0.028759      -0.004039      -0.004184       0.005328      -0.013561       0.014586      -0.010839      -0.000729       0.011567              1.722236       1.883873       0.178909      -0.348935       1.492323      -0.119985       1.790514           0.000002
          250              H      37.095124      36.415565      24.794534       0.106095       1.203776 0.96253994E+01  0.98246615E+02                                 1.830352                            1.783319      -0.909138       2.435325                    0.998103       3.532549       9.846150       0.484325       1.238998      -0.719924      -0.004899       0.028803      -0.011187       0.031285      -0.009201      -0.005030      -0.000723       0.003414      -0.007939      -0.010098      -0.001444       0.011542              1.843524       1.593433       0.123569       0.009440       2.415482      -0.097455       1.521656           0.000001
          251              H      41.637834      37.649344      21.614272       0.116986       1.158378 0.91458491E+01  0.92102825E+02                                 1.783335                            1.739417      -0.799980       2.494530                    0.999205       3.410210       9.419990       0.490278       1.240551      -0.720198      -0.028861       0.010613      -0.009485       0.032180      -0.001196       0.010673       0.004442       0.001996       0.010518      -0.011222      -0.001519       0.012741              1.794253       2.315625      -0.169910      -0.093100       1.537829      -0.016594       1.529304           0.000011
          252              H      42.501434      39.689532      22.948975       0.115466       1.245369 0.10057107E+02  0.10361573E+03                                 1.869067                            1.821490      -0.899068       2.445450                    0.998298       3.484449       9.705565       0.480553       1.237120      -0.721375      -0.025020       0.019714      -0.005440       0.032314      -0.001987       0.004262      -0.000741      -0.013882      -0.022661      -0.010160      -0.000937       0.011097              1.883500       2.304358      -0.313470      -0.225058       1.709263       0.046186       1.636878           0.000010
          253              H      43.836488      39.575057      23.780016       0.113114       1.242821 0.99922848E+01  0.10264858E+03                                 1.859078                            1.810226      -0.804630       2.488161                    0.999059       3.452297       9.561486       0.484826       1.229792      -0.723383       0.017480       0.015330       0.022393       0.032280       0.002717       0.004716       0.002239      -0.012975      -0.018998      -0.009779      -0.001032       0.010812              1.869792       1.612254       0.091369       0.167357       1.628946       0.227872       2.368177          -0.000001
          254              H      43.655837      37.023551      19.865847       0.107158       1.234875 0.10036232E+02  0.10378910E+03                                 1.883188                            1.838352      -0.919746       2.428426                    0.998107       3.593706      10.169498       0.469037       1.262752      -0.714629       0.003328      -0.026863      -0.017476       0.032219       0.005552       0.005539       0.005506       0.001930      -0.022095      -0.010475      -0.001914       0.012389              1.892948       1.659497      -0.127601      -0.210630       1.975969       0.403050       2.043380          -0.000007
          255              H      44.977673      40.188131      22.017201       0.105635       1.240888 0.10021953E+02  0.10301848E+03                                 1.850528                            1.806778      -0.871433       2.451059                    0.998401       3.505179       9.707567       0.487814       1.221487      -0.724689       0.021742       0.016158       0.015978       0.031450      -0.002396       0.002052       0.009571      -0.006317      -0.002970      -0.009852      -0.001357       0.011209              1.860368       2.096826       0.439109       0.025568       1.877236       0.036217       1.607044          -0.000004
          256              H      43.655837      40.300061      21.189757       0.108445       1.227709 0.99213941E+01  0.10185533E+03                                 1.845787                            1.804211      -0.892730       2.443557                    0.998189       3.508751       9.751048       0.484911       1.230363      -0.722474      -0.022064       0.020220      -0.011234       0.031967      -0.007522       0.000655       0.006938      -0.006788      -0.010810      -0.010136      -0.001956       0.012092              1.862805       1.655988      -0.215229       0.140828       2.008905      -0.410717       1.923522           0.000101
          257              H      50.917123      39.318126      17.214429       0.100352       1.300979 0.10510261E+02  0.10950348E+03                                 1.931567                            1.867393      -0.866544       2.456132                    0.998177       3.537630       9.914717       0.472501       1.244198      -0.720220       0.009048       0.013527      -0.025386       0.030155       0.009798      -0.002045      -0.002604       0.007039      -0.003956      -0.009864      -0.001973       0.011837              1.953403       1.675725      -0.165010       0.103967       2.167980      -0.532518       2.016506           0.000165
          258              H      50.868655      39.274880      18.775780       0.098314       1.307863 0.10659232E+02  0.11157265E+03                                 1.945472                            1.885965      -0.864581       2.455630                    0.998092       3.578893      10.090759       0.467629       1.251333      -0.718381       0.007339       0.011473       0.027246       0.030460       0.010154       0.002854       0.001856       0.007076       0.001521      -0.011008      -0.000539       0.011547              1.965711       1.711643      -0.190904      -0.153467       2.120009       0.511125       2.065480          -0.000009
          259              H      49.656972      37.593379      19.977372       0.109827       1.220420 0.97209759E+01  0.99454411E+02                                 1.850136                            1.794574      -0.908719       2.437988                    0.998111       3.514514       9.803104       0.481890       1.242351      -0.719533       0.002111       0.012393       0.028144       0.030824       0.001467       0.002590      -0.005105      -0.008190       0.029623      -0.009954      -0.002129       0.012083              1.879335       1.727506      -0.239090      -0.292410       1.811652       0.401636       2.098847          -0.000003
          260              H      49.044522      36.379951      19.178709       0.108135       1.242290 0.10018107E+02  0.10344168E+03                                 1.885185                            1.832338      -0.908591       2.436392                    0.998089       3.564802      10.043974       0.471997       1.256773      -0.716260      -0.016740      -0.026062       0.001793       0.031027       0.003273       0.000303      -0.006738      -0.013511       0.016016      -0.010426      -0.001244       0.011670              1.904178       2.375930       0.360331      -0.101409       1.783098      -0.052932       1.553505           0.000081
          261              H      49.978619      37.524694      15.940885       0.103838       1.263749 0.10327998E+02  0.10713036E+03                                 1.890331                            1.848102      -0.854507       2.461277                    0.998311       3.528289       9.865345       0.476149       1.240130      -0.720840       0.006650       0.012356      -0.028038       0.031353       0.001368      -0.004489       0.005168      -0.008725       0.026388      -0.010527      -0.001268       0.011796              1.899146       1.668410      -0.158166       0.165372       1.834525      -0.392240       2.194503          -0.000031
          262              H      49.229579      36.364687      16.674792       0.101156       1.243815 0.10032722E+02  0.10352764E+03                                 1.875084                            1.823466      -0.895584       2.436331                    0.998056       3.599063      10.104546       0.477596       1.242819      -0.718974      -0.018800      -0.025668      -0.002287       0.031898       0.003139      -0.001989       0.008245      -0.011283       0.012189      -0.010047      -0.002069       0.012115              1.892445       2.352507       0.333365       0.138316       1.762398       0.098789       1.562431           0.000007
          263              H      43.620588      40.279710      14.268010       0.103795       1.252624 0.97814493E+01  0.10007511E+03                                 1.879484                            1.797278      -0.774817       2.500201                    0.999114       3.471897       9.636036       0.483420       1.238393      -0.721210      -0.027745       0.014184       0.011046       0.033060      -0.006087      -0.000674      -0.004401       0.003552      -0.007632      -0.008030      -0.000050       0.008080              1.911511       1.736447      -0.294957      -0.192501       1.942955       0.482794       2.055130           0.000638
          264              H      44.968861      40.183043      13.476542       0.097269       1.336393 0.11246154E+02  0.11915282E+03                                 1.960208                            1.925554      -0.886781       2.436050                    0.998111       3.647017      10.302605       0.467592       1.236342      -0.721463       0.021751       0.011019      -0.015603       0.028948      -0.001234      -0.002972      -0.003412       0.001745      -0.002719      -0.005456       0.001703       0.003753              1.967116       2.245685       0.431604       0.052444       1.947631       0.015924       1.708032           0.013915
          265              H      37.280181      31.938346      24.110994       0.112976       1.091835 0.84982273E+01  0.84030309E+02                                 1.716721                            1.679278      -0.722114       2.535372                    0.999734       3.324895       9.102971       0.497795       1.244367      -0.719591       0.014254      -0.022262      -0.011328       0.028759      -0.010165       0.002243      -0.004081      -0.000481       0.003172      -0.010839      -0.000729       0.011567              1.722235       1.499183      -0.047243      -0.019482       2.066652       0.340324       1.600869           0.000002
          266              H      38.289183      33.446863      26.068078       0.106095       1.203776 0.96253926E+01  0.98246535E+02                                 1.830352                            1.783319      -0.909138       2.435325                    0.998103       3.532548       9.846149       0.484324       1.238999      -0.719924      -0.003269      -0.003770       0.030884       0.031285      -0.001359      -0.003370      -0.006135      -0.016465      -0.000543      -0.010098      -0.001444       0.011542              1.843524       1.611525       0.039645       0.234304       1.541625      -0.004384       2.377423           0.000001
          267              H      38.320026      38.674526      28.291384       0.116986       1.158376 0.91458282E+01  0.92102560E+02                                 1.783333                            1.739415      -0.799979       2.494530                    0.999205       3.410208       9.419981       0.490279       1.240550      -0.720198      -0.019111      -0.022292       0.013168       0.032180       0.002079      -0.001053      -0.004801       0.019917      -0.014543      -0.011222      -0.001519       0.012741              1.794250       1.593705       0.272386      -0.073436       2.241735      -0.106742       1.547310           0.000011
          268              H      40.430557      38.453208      29.769990       0.115466       1.245368 0.10057091E+02  0.10361553E+03                                 1.869066                            1.821489      -0.899068       2.445450                    0.998298       3.484447       9.705561       0.480553       1.237121      -0.721375      -0.011261      -0.022389       0.020400       0.032314       0.002901       0.002826      -0.005436       0.004400       0.027460      -0.010160      -0.000937       0.011097              1.883499       1.557303       0.114636      -0.059451       2.421005      -0.220313       1.672189           0.000010
          269              H      41.743581      39.236722      29.385049       0.113114       1.242820 0.99922835E+01  0.10264856E+03                                 1.859077                            1.810225      -0.804630       2.488161                    0.999059       3.452298       9.561487       0.484827       1.229792      -0.723383       0.031449       0.002027       0.006989       0.032280       0.002601       0.006354      -0.002525       0.009355       0.019411      -0.009779      -0.001032       0.010812              1.869791       2.388033      -0.259656      -0.032525       1.653484       0.053833       1.567856          -0.000001
          270              H      37.720793      41.350682      28.284189       0.107158       1.234875 0.10036226E+02  0.10378903E+03                                 1.883188                            1.838353      -0.919745       2.428427                    0.998107       3.593705      10.169498       0.469036       1.262753      -0.714628      -0.020360       0.015598      -0.019501       0.032219       0.006754       0.008147      -0.000792       0.008535      -0.005591      -0.010475      -0.001914       0.012389              1.892949       1.922978      -0.393238       0.228091       2.025743      -0.189531       1.730126          -0.000007
          271              H      41.051820      40.953837      30.550665       0.105635       1.240889 0.10021962E+02  0.10301860E+03                                 1.850529                            1.806780      -0.871431       2.451060                    0.998401       3.505181       9.707576       0.487814       1.221487      -0.724688       0.028581       0.008604       0.009908       0.031450      -0.002985       0.006239      -0.007001       0.006071      -0.008634      -0.009852      -0.001357       0.011209              1.860369       1.916716       0.274463       0.300668       1.839942       0.294609       1.824451          -0.000004
          272              H      39.747609      40.180499      30.932009       0.108445       1.227717 0.99214657E+01  0.10185624E+03                                 1.845792                            1.804216      -0.892754       2.443544                    0.998189       3.508763       9.751086       0.484911       1.230361      -0.722474      -0.014367      -0.017182       0.022808       0.031967      -0.002385       0.003413      -0.010411      -0.001609      -0.000428      -0.010136      -0.001956       0.012092              1.862811       1.722998       0.022345      -0.378344       1.607856      -0.070081       2.257578           0.000101
          273              H      83.910149      48.506601      31.331341       0.100353       1.300980 0.10510269E+02  0.10950358E+03                                 1.931568                            1.867394      -0.866545       2.456132                    0.998177       3.537630       9.914720       0.472500       1.244198      -0.720219      -0.012299       0.017549       0.021216       0.030155       0.003832       0.002786       0.009845      -0.001336      -0.003157      -0.009864      -0.001973       0.011837              1.953405       1.730158       0.011591      -0.412580       1.644197       0.018545       2.485859           0.000165
          274              H      41.087069      47.735807      30.770118       0.098314       1.307864 0.10659245E+02  0.11157283E+03                                 1.945474                            1.885967      -0.864581       2.455630                    0.998092       3.578895      10.090770       0.467628       1.251334      -0.718381       0.029227      -0.008401       0.001735       0.030460       0.003942       0.004391       0.007421       0.009478      -0.013440      -0.011008      -0.000539       0.011547              1.965713       2.042100      -0.399113       0.294708       2.062349      -0.318910       1.792689          -0.000009
          275              H      40.976916      46.400273      28.784253       0.109827       1.220423 0.97210105E+01  0.99454867E+02                                 1.850140                            1.794578      -0.908722       2.437986                    0.998111       3.514520       9.803130       0.481889       1.242352      -0.719532       0.027612      -0.013504       0.002303       0.030823      -0.004816      -0.006095       0.004120       0.012330       0.010671      -0.009954      -0.002129       0.012083              1.879339       1.863645      -0.433982       0.128395       2.183251      -0.221869       1.591122          -0.000003
          276              H      39.668298      46.448606      27.906443       0.108135       1.242295 0.10018162E+02  0.10344240E+03                                 1.885190                            1.832343      -0.908596       2.436389                    0.998089       3.564810      10.044005       0.471997       1.256773      -0.716260      -0.014430      -0.010999      -0.025169       0.031027      -0.003810      -0.003388       0.005402       0.007579       0.025382      -0.010426      -0.001244       0.011670              1.904183       1.774516       0.371733       0.213597       2.147172       0.307992       1.790862           0.000081
          277              H      81.883334      48.593093      30.064992       0.103838       1.263748 0.10327985E+02  0.10713022E+03                                 1.890332                            1.848103      -0.854506       2.461278                    0.998311       3.528286       9.865341       0.476148       1.240132      -0.720840      -0.016002       0.016917       0.020995       0.031353      -0.010472       0.002470       0.001791       0.003371      -0.006907      -0.010527      -0.001268       0.011796              1.899147       1.937446      -0.052135      -0.464299       1.638932       0.032222       2.121062          -0.000031
          278              H      81.773181      47.791772      28.726691       0.101156       1.243816 0.10032736E+02  0.10352783E+03                                 1.875086                            1.823468      -0.895584       2.436331                    0.998056       3.599063      10.104551       0.477595       1.242820      -0.718974      -0.018677      -0.010925      -0.023438       0.031898      -0.007719       0.007242       0.000002       0.006998      -0.004566      -0.010047      -0.002069       0.012115              1.892448       2.032355       0.426370       0.255063       1.966900       0.162424       1.678089           0.000006
          279              H      78.133726      43.416308      33.220071       0.103794       1.252637 0.97815814E+01  0.10007683E+03                                 1.879499                            1.797292      -0.774825       2.500196                    0.999114       3.471920       9.636128       0.483417       1.238395      -0.721209      -0.000759      -0.031599       0.009691       0.033060       0.002189      -0.005167      -0.003384      -0.008681       0.006107      -0.008030      -0.000050       0.008080              1.911526       1.951396      -0.403907       0.187710       2.131206      -0.355392       1.651977           0.000638
          280              H      78.133726      44.973159      33.392755       0.097268       1.336404 0.11246282E+02  0.11915453E+03                                 1.960221                            1.925565      -0.886790       2.436044                    0.998111       3.647038      10.302687       0.467590       1.236343      -0.721463       0.001316       0.024356       0.015590       0.028948       0.000265      -0.002252       0.001101      -0.007727       0.005013      -0.005456       0.001703       0.003752              1.967129       2.037346       0.313608       0.270658       1.953028       0.293424       1.911012           0.013915
          281              H      34.292832      28.493939      25.334172       0.112973       1.091879 0.84987078E+01  0.84036558E+02                                 1.716783                            1.679338      -0.722163       2.535348                    0.999734       3.325053       9.103594       0.497778       1.244385      -0.719586       0.003602       0.011950       0.025908       0.028757      -0.003855       0.006703       0.000957       0.013771       0.014584      -0.010837      -0.000727       0.011564              1.722298       1.435319       0.080094       0.070561       1.940998       0.362193       1.790576           0.000002
          282              H      35.019842      25.983135      24.794534       0.106093       1.203875 0.96264918E+01  0.98261267E+02                                 1.830507                            1.783463      -0.909218       2.435286                    0.998102       3.532756       9.847136       0.484284       1.239058      -0.719910       0.027392      -0.010158      -0.011189       0.031284       0.006078       0.001884       0.004718       0.014225      -0.007942      -0.010097      -0.001441       0.011538              1.843682       2.103144      -0.417801      -0.089134       1.906132       0.040559       1.521771           0.000001
          283              H      33.816971      21.432144      21.614272       0.116987       1.158361 0.91456593E+01  0.92100122E+02                                 1.783300                            1.739387      -0.799947       2.494546                    0.999205       3.410091       9.419516       0.490289       1.240535      -0.720202       0.023622       0.019689      -0.009485       0.032181       0.001462      -0.001491      -0.011466       0.001070       0.010512      -0.011223      -0.001519       0.012742              1.794216       1.879383       0.421735       0.032188       1.973984       0.088932       1.529281           0.000011
          284              H      35.152025      19.664151      22.948975       0.115466       1.245336 0.10056733E+02  0.10361101E+03                                 1.869032                            1.821452      -0.899066       2.445452                    0.998298       3.484483       9.705647       0.480560       1.237114      -0.721375       0.029582       0.011811      -0.005441       0.032314      -0.005017      -0.002776      -0.003321       0.010380      -0.022658      -0.010162      -0.000934       0.011096              1.883466       2.129474       0.414415       0.152533       1.884080       0.171806       1.636844           0.000010
          285              H      34.385360      18.565197      23.780016       0.113114       1.242737 0.99913521E+01  0.10263553E+03                                 1.858882                            1.810047      -0.804635       2.488159                    0.999059       3.452312       9.561040       0.484893       1.229664      -0.723410       0.004535      -0.022804       0.022392       0.032280      -0.006976      -0.000422      -0.005206       0.001768      -0.019008      -0.009783      -0.001029       0.010812              1.869592       1.545498      -0.052899       0.113650       1.695388      -0.258823       2.367889          -0.000001
          286              H      32.266017      19.997398      19.865847       0.107156       1.235640 0.10044417E+02  0.10389837E+03                                 1.884342                            1.839419      -0.919763       2.428417                    0.998107       3.594122      10.172985       0.468764       1.263187      -0.714543      -0.024926       0.010546      -0.017473       0.032215      -0.001931       0.001988      -0.007533      -0.010574      -0.022117      -0.010468      -0.001904       0.012372              1.894125       2.008657      -0.073317       0.454835       1.629021      -0.019124       2.044697          -0.000007
          287              H      34.345705      17.270365      22.017201       0.105634       1.241590 0.10029089E+02  0.10310943E+03                                 1.851248                            1.807452      -0.871446       2.451053                    0.998401       3.505326       9.708575       0.487714       1.221528      -0.724688       0.003121      -0.026907       0.015977       0.031448      -0.001537       0.007263      -0.006558       0.007310      -0.002975      -0.009849      -0.001358       0.011207              1.861108       1.552411      -0.124603       0.018615       2.423282      -0.040224       1.607630          -0.000004
          288              H      35.103558      18.359143      21.189757       0.108446       1.226928 0.99130255E+01  0.10174457E+03                                 1.844621                            1.803126      -0.892752       2.443547                    0.998189       3.508404       9.747834       0.485203       1.229921      -0.722563       0.028546       0.009001      -0.011236       0.031971       0.000837       0.005668      -0.004043       0.016440      -0.010835      -0.010150      -0.001943       0.012093              1.861600       2.105605      -0.045111      -0.425673       1.556949       0.083252       1.922245           0.000101
          289              H      30.622534      12.561653      17.214429       0.100353       1.300930 0.10509667E+02  0.10949517E+03                                 1.931478                            1.867308      -0.866561       2.456123                    0.998177       3.537533       9.914181       0.472526       1.244154      -0.720230       0.007191      -0.014600      -0.025387       0.030155      -0.001853      -0.001233       0.003073      -0.020492      -0.003958      -0.009865      -0.001973       0.011838              1.953308       2.187657      -0.130631      -0.513132       1.655793       0.176213       2.016474           0.000165
          290              H      30.609316      12.625250      18.775780       0.098313       1.308591 0.10666945E+02  0.11167622E+03                                 1.946488                            1.886895      -0.864600       2.455621                    0.998092       3.579236      10.093537       0.467411       1.251661      -0.718317       0.006265      -0.012090       0.027242       0.030456      -0.002004       0.000166      -0.003386      -0.021127       0.001501      -0.011004      -0.000536       0.011541              1.966760       2.184517      -0.081437       0.519820       1.649202      -0.122767       2.066562          -0.000009
          291              H      29.758934      14.515348      19.977372       0.109827       1.220382 0.97205820E+01  0.99448965E+02                                 1.850064                            1.794512      -0.908714       2.437990                    0.998111       3.514441       9.802699       0.481911       1.242315      -0.719541       0.009677      -0.008025       0.028144       0.030824      -0.004280      -0.005717       0.000308       0.001551       0.029626      -0.009956      -0.002129       0.012084              1.879258       1.997585       0.083105       0.493993       1.541435       0.052419       2.098755          -0.000003
          292              H      29.014300      15.652460      19.178709       0.108136       1.242177 0.10016963E+02  0.10342686E+03                                 1.885061                            1.832225      -0.908579       2.436398                    0.998089       3.564716      10.043571       0.472015       1.256761      -0.716262      -0.014201       0.027529       0.001792       0.031027      -0.007489      -0.005988       0.003105       0.001087       0.016014      -0.010428      -0.001243       0.011671              1.904049       1.619151       0.076527       0.004863       2.539582       0.114276       1.553415           0.000081
          293              H      29.538628      14.271137      15.940885       0.103839       1.263727 0.10327745E+02  0.10712705E+03                                 1.890312                            1.848081      -0.854480       2.461291                    0.998311       3.528233       9.865145       0.476151       1.240132      -0.720840       0.007376      -0.011937      -0.028039       0.031354      -0.004462       0.006721       0.001305       0.001991       0.026390      -0.010529      -0.001268       0.011797              1.899126       1.929948       0.007144      -0.422375       1.572949       0.052910       2.194481          -0.000031
          294              H      28.908553      15.499828      16.674792       0.101157       1.244086 0.10035431E+02  0.10356218E+03                                 1.875360                            1.823720      -0.895554       2.436346                    0.998056       3.599071      10.104760       0.477562       1.242829      -0.718976      -0.012829       0.029115      -0.002287       0.031898      -0.006454       0.008134      -0.002399       0.000206       0.012191      -0.010045      -0.002069       0.012114              1.892730       1.621449       0.088873       0.016400       2.494108      -0.169234       1.562635           0.000007
          295              H      35.103558      18.399845      14.268010       0.103792       1.253226 0.97878322E+01  0.10016295E+03                                 1.880688                            1.798356      -0.774837       2.500188                    0.999114       3.472367       9.640377       0.483047       1.239071      -0.721066       0.026153       0.016933       0.011044       0.033056       0.004570      -0.003482       0.002772       0.008768      -0.007601      -0.008017      -0.000057       0.008074              1.912766       2.148254       0.058099       0.514893       1.533484      -0.074791       2.056560           0.000638
          296              H      34.345705      17.280540      13.476542       0.097268       1.336578 0.11248378E+02  0.11918434E+03                                 1.960561                            1.925887      -0.886798       2.436040                    0.998111       3.647222      10.304112       0.467492       1.236525      -0.721424      -0.001333      -0.024345      -0.015602       0.028946       0.001371      -0.001471       0.004272       0.001265      -0.002733      -0.005450       0.001706       0.003743              1.967471       1.648614      -0.086722      -0.012429       2.545486      -0.053379       1.708312           0.013916
          297              H      28.811619      33.378179      22.074763       0.112973       1.092064 0.85006595E+01  0.84062057E+02                                 1.717132                            1.679661      -0.722173       2.535342                    0.999734       3.325161       9.104712       0.497665       1.244577      -0.719546      -0.014252      -0.018098      -0.017210       0.028755       0.001264       0.010323      -0.003602       0.000884       0.007289      -0.010830      -0.000733       0.011563              1.722654       1.499516       0.034120       0.038064       1.866996       0.411240       1.801451           0.000002
          298              H      71.863817      35.726175      22.844645       0.106095       1.203766 0.96253236E+01  0.98245682E+02                                 1.830341                            1.783311      -0.909157       2.435317                    0.998103       3.532560       9.846184       0.484326       1.238997      -0.719924       0.003269       0.027862      -0.013849       0.031285       0.003629       0.000157      -0.002100      -0.005052       0.033701      -0.010098      -0.001444       0.011542              1.843514       1.611532      -0.234143       0.040733       2.281761      -0.266069       1.637251           0.000001
          299              H      71.832974      39.564882      27.032230       0.116987       1.157768 0.91400207E+01  0.92031485E+02                                 1.782805                            1.738933      -0.799942       2.494550                    0.999205       3.410188       9.419958       0.490306       1.240651      -0.720167       0.019112       0.004984      -0.025407       0.032181       0.000299      -0.002313      -0.004579       0.020550      -0.012655      -0.011224      -0.001519       0.012743              1.793711       1.593263      -0.021556      -0.281136       1.556965       0.135166       2.230904           0.000011
          300              H      69.722443      40.885153      26.330702       0.115466       1.245355 0.10056980E+02  0.10361430E+03                                 1.869064                            1.821487      -0.899086       2.445441                    0.998298       3.484469       9.705674       0.480550       1.237131      -0.721372       0.011262       0.011770      -0.027908       0.032314      -0.003632      -0.001796      -0.009233      -0.006343      -0.004773      -0.010162      -0.000934       0.011096              1.883498       1.557292       0.017839      -0.127879       1.616916       0.063982       2.476286           0.000010
          301              H      68.409419      40.783398      27.197719       0.113115       1.242640 0.99902431E+01  0.10262025E+03                                 1.858696                            1.809872      -0.804613       2.488170                    0.999059       3.452185       9.560191       0.484951       1.229563      -0.723432      -0.031450       0.007266      -0.000417       0.032281      -0.006865      -0.000344      -0.006481      -0.001835      -0.014192      -0.009786      -0.001027       0.010813              1.869402       2.387481       0.117182       0.233878       1.610896       0.068757       1.609830          -0.000001
          302              H      72.432207      40.450150      29.557733       0.107156       1.235549 0.10043391E+02  0.10388447E+03                                 1.884190                            1.839275      -0.919752       2.428422                    0.998107       3.594039      10.172387       0.468804       1.263119      -0.714557       0.020356      -0.013186       0.021205       0.032216      -0.009924      -0.003663      -0.001076       0.007693      -0.007992      -0.010470      -0.001903       0.012374              1.893970       1.924006      -0.084056       0.447180       1.644655      -0.054576       2.113251          -0.000007
          303              H      69.101180      42.454723      28.428092       0.105636       1.241274 0.10025696E+02  0.10306483E+03                                 1.850823                            1.807049      -0.871412       2.451070                    0.998401       3.505153       9.707328       0.487813       1.221397      -0.724714      -0.028582       0.012209       0.004810       0.031450      -0.004889       0.004892      -0.005042       0.011611       0.007984      -0.009853      -0.001355       0.011208              1.860670       1.917038      -0.375066      -0.158581       2.011683       0.234070       1.653288          -0.000004
          304              H      70.405391      42.556478      27.571868       0.108444       1.227757 0.99219018E+01  0.10186201E+03                                 1.845846                            1.804267      -0.892765       2.443539                    0.998189       3.508822       9.751365       0.484899       1.230376      -0.722471       0.014367       0.015776      -0.023802       0.031966      -0.002423       0.003386      -0.007776       0.005843       0.021921      -0.010136      -0.001954       0.012090              1.862863       1.723053       0.349268      -0.147193       2.141388      -0.258710       1.724149           0.000101
          305              H      70.304051      45.708339      35.288681       0.100354       1.301010 0.10510479E+02  0.10950591E+03                                 1.931591                            1.867410      -0.866520       2.456143                    0.998177       3.537488       9.914209       0.472501       1.244194      -0.720223       0.012297       0.025853       0.009471       0.030154      -0.003910      -0.002685       0.008358      -0.005531      -0.015725      -0.009858      -0.001979       0.011837              1.953425       1.730203       0.385169      -0.148447       2.404026      -0.250063       1.726047           0.000165
          306              H      69.065931      44.922282      34.749044       0.098314       1.308572 0.10666724E+02  0.11167321E+03                                 1.946468                            1.886877      -0.864580       2.455630                    0.998092       3.579147      10.093219       0.467413       1.251663      -0.718317      -0.029223      -0.001164      -0.008497       0.030455      -0.005446      -0.002268       0.006396       0.006542      -0.022128      -0.010999      -0.000540       0.011539              1.966740       2.043172      -0.144957       0.474897       1.622941      -0.163451       2.234109          -0.000009
          307              H      69.176084      42.604812      34.151845       0.109827       1.220112 0.97179987E+01  0.99417169E+02                                 1.849856                            1.794321      -0.908701       2.437997                    0.998111       3.514490       9.802970       0.481911       1.242380      -0.719522      -0.027612      -0.002330      -0.013500       0.030824       0.007350       0.002509      -0.000410      -0.000477      -0.027767      -0.009955      -0.002127       0.012082              1.879042       1.863352       0.023599       0.451844       1.517265       0.013524       2.256509          -0.000003
          308              H      70.484702      41.793316      34.490018       0.108135       1.242271 0.10017896E+02  0.10343862E+03                                 1.885135                            1.832293      -0.908590       2.436393                    0.998089       3.564780      10.043761       0.472014       1.256738      -0.716267       0.014431      -0.027395      -0.001980       0.031027       0.004460       0.002462      -0.000981      -0.010466      -0.028753      -0.010426      -0.001242       0.011668              1.904127       1.774455      -0.325270      -0.279260       2.023978       0.351515       1.913949           0.000081
          309              H      72.330866      44.543244      35.792342       0.103836       1.263590 0.10326469E+02  0.10711180E+03                                 1.890240                            1.848015      -0.854559       2.461251                    0.998310       3.528411       9.865940       0.476135       1.240196      -0.720822       0.016000       0.025433       0.008951       0.031352       0.001159       0.010696       0.001949       0.003810      -0.005559      -0.010527      -0.001266       0.011793              1.899052       1.937340       0.455084      -0.105598       2.087654      -0.126443       1.672162          -0.000031
          310              H      72.441019      43.014376      35.482950       0.101156       1.244102 0.10035585E+02  0.10356397E+03                                 1.875353                            1.823715      -0.895602       2.436322                    0.998056       3.599121      10.104845       0.477571       1.242803      -0.718981       0.018675      -0.025740      -0.002487       0.031898      -0.004256       0.009690      -0.000381       0.005910      -0.007808      -0.010046      -0.002068       0.012114              1.892723       2.032671      -0.382684      -0.317039       1.812507       0.217133       1.832990           0.000007
          311              H      76.080474      45.792287      29.859930       0.103793       1.252801 0.97832465E+01  0.10009904E+03                                 1.879759                            1.797523      -0.774832       2.500192                    0.999114       3.472024       9.636954       0.483351       1.238503      -0.721187       0.000760      -0.001396      -0.033021       0.033059       0.004142      -0.003787      -0.002230      -0.005406       0.015916      -0.008028      -0.000052       0.008081              1.911799       1.951696      -0.042354       0.443485       1.482029      -0.125853       2.301673           0.000638
          312              H      76.080474      46.474045      31.270182       0.097269       1.336011 0.11242046E+02  0.11909820E+03                                 1.959776                            1.925148      -0.886759       2.436059                    0.998111       3.646887      10.301700       0.467662       1.236273      -0.721475      -0.001317       0.022819       0.017768       0.028950       0.002033      -0.001003       0.001290      -0.007224       0.006558      -0.005461       0.001699       0.003763              1.966674       2.036849      -0.359579      -0.205378       2.099600       0.241351       1.763574           0.013915
          313              H      31.798968      33.383266      18.419619       0.112974       1.091849 0.84983652E+01  0.84032068E+02                                 1.716738                            1.679294      -0.722140       2.535359                    0.999734       3.324940       9.103135       0.497791       1.244370      -0.719590      -0.003603       0.028410       0.002632       0.028758      -0.005038       0.005866      -0.003711       0.000569      -0.025029      -0.010836      -0.000730       0.011565              1.722251       1.435281      -0.093210      -0.051990       2.034902       0.328962       1.696571           0.000002
          314              H      31.071958      32.037557      16.232290       0.106095       1.203196 0.96196460E+01  0.98174238E+02                                 1.829773                            1.782784      -0.909165       2.435312                    0.998103       3.532509       9.845689       0.484393       1.238996      -0.719917      -0.027394      -0.013934      -0.005849       0.031286      -0.003804      -0.005102       0.002680       0.008474      -0.025228      -0.010100      -0.001443       0.011543              1.842931       2.102223       0.223162       0.363958       1.589396       0.152237       1.837174           0.000001
          315              H      32.274829      27.522179      13.001661       0.116986       1.158407 0.91461452E+01  0.92106512E+02                                 1.783368                            1.739451      -0.799998       2.494521                    0.999205       3.410175       9.419916       0.490271       1.240559      -0.720197      -0.023621      -0.002380       0.021724       0.032179       0.000915      -0.001874      -0.010737       0.003127       0.016693      -0.011222      -0.001520       0.012742              1.794285       1.879452      -0.170932      -0.386914       1.634653       0.208942       1.868751           0.000011
          316              H      30.939775      28.191218      10.889880       0.115467       1.244412 0.10047379E+02  0.10349067E+03                                 1.867993                            1.820498      -0.899051       2.445459                    0.998298       3.484287       9.704010       0.480728       1.236969      -0.721395      -0.029585      -0.001192       0.012949       0.032316       0.004285       0.003801      -0.000653       0.017948      -0.000045      -0.010166      -0.000938       0.011104              1.882396       2.128169      -0.281678      -0.339562       1.771328       0.211121       1.747693           0.000010
          317              H      31.706440      28.608414       9.576763       0.113115       1.242571 0.99896296E+01  0.10261280E+03                                 1.858654                            1.809840      -0.804609       2.488171                    0.999059       3.452160       9.560199       0.484944       1.229595      -0.723424      -0.004536       0.013511      -0.028964       0.032280       0.002720       0.006438      -0.001341       0.012704       0.013794      -0.009783      -0.001031       0.010814              1.869361       1.545346      -0.089511       0.087760       2.130225      -0.412558       1.932511          -0.000001
          318              H      33.825783      25.395500      12.231778       0.107158       1.235495 0.10042783E+02  0.10387615E+03                                 1.884107                            1.839196      -0.919744       2.428427                    0.998107       3.593891      10.171719       0.468825       1.263087      -0.714565       0.024928      -0.012959       0.015768       0.032217      -0.001233       0.002487      -0.000723       0.008696       0.035675      -0.010472      -0.001902       0.012374              1.893886       2.008423      -0.404308       0.220699       1.986218      -0.145478       1.687017          -0.000007
          319              H      31.746095      26.514805       8.943589       0.105635       1.241560 0.10028706E+02  0.10310421E+03                                 1.851200                            1.807402      -0.871420       2.451065                    0.998401       3.505260       9.708237       0.487729       1.221506      -0.724693      -0.003122       0.006094      -0.030694       0.031448      -0.006335       0.003871      -0.005781       0.009507       0.003608      -0.009849      -0.001359       0.011207              1.861054       1.552352       0.023985       0.123639       1.672897       0.225004       2.357913          -0.000004
          320              H      30.988242      26.097610      10.245913       0.108444       1.227725 0.99214996E+01  0.10185662E+03                                 1.845793                            1.804212      -0.892773       2.443535                    0.998189       3.508798       9.751167       0.484914       1.230351      -0.722476      -0.028543      -0.007592       0.012227       0.031966      -0.005631       0.001120      -0.004021       0.016464      -0.010679      -0.010136      -0.001956       0.012092              1.862807       2.107085       0.416807      -0.099445       1.935280      -0.050088       1.546058           0.000101
          321              H      35.469266      20.417138       6.105096       0.100353       1.300629 0.10506661E+02  0.10945684E+03                                 1.931203                            1.867053      -0.866565       2.456121                    0.998177       3.537538       9.914121       0.472551       1.244170      -0.720222      -0.007191      -0.028802      -0.005303       0.030156       0.001779       0.001335       0.006234      -0.011560       0.022847      -0.009867      -0.001974       0.011840              1.953025       2.187301       0.527218      -0.047864       2.086867       0.023692       1.584908           0.000165
          322              H      35.482484      21.910392       5.644606       0.098312       1.308630 0.10667392E+02  0.11168235E+03                                 1.946543                            1.886949      -0.864629       2.455606                    0.998092       3.579315      10.093907       0.467398       1.251680      -0.718312      -0.006264       0.021654      -0.020479       0.030456       0.000510       0.001943       0.000451      -0.010279       0.034053      -0.011005      -0.000535       0.011540              1.966818       2.184599      -0.462954       0.250066       1.943057      -0.226653       1.772798          -0.000009
          323              H      36.332866      23.673297       7.026077       0.109826       1.220462 0.97214547E+01  0.99460694E+02                                 1.850190                            1.794629      -0.908727       2.437984                    0.998111       3.514570       9.803380       0.481877       1.242366      -0.719529      -0.009677       0.023858      -0.016947       0.030823       0.006815       0.002129      -0.004659      -0.012496      -0.012524      -0.009953      -0.002129       0.012082              1.879391       1.997731      -0.493495       0.086308       2.069937      -0.134384       1.570504          -0.000003
          324              H      37.077500      23.299347       8.364378       0.108135       1.242031 0.10015377E+02  0.10340533E+03                                 1.884794                            1.831979      -0.908597       2.436390                    0.998089       3.564712      10.042969       0.472091       1.256623      -0.716289       0.014200       0.010866       0.025358       0.031028       0.008142       0.005067      -0.000268      -0.008464      -0.012623      -0.010427      -0.001242       0.011669              1.903772       1.618935      -0.030084      -0.070495       1.734572       0.398699       2.357808           0.000081
          325              H      36.553172      19.786257       8.141328       0.103839       1.263756 0.10328044E+02  0.10713106E+03                                 1.890350                            1.848115      -0.854500       2.461281                    0.998311       3.528282       9.865364       0.476143       1.240141      -0.720838      -0.007376      -0.030414      -0.001908       0.031353      -0.004849       0.006446      -0.003446      -0.011442      -0.013907      -0.010527      -0.001269       0.011796              1.899165       1.929989       0.395849      -0.147531       2.158726      -0.154179       1.608779          -0.000031
          326              H      37.183247      20.887754       9.055114       0.101155       1.244136 0.10035951E+02  0.10356894E+03                                 1.875410                            1.823766      -0.895628       2.436309                    0.998056       3.599161      10.105094       0.477556       1.242828      -0.718976       0.012828       0.007549       0.028210       0.031896      -0.005519       0.008794      -0.003814      -0.003798       0.000184      -0.010044      -0.002069       0.012113              1.892782       1.621492      -0.045090      -0.078328       1.559799       0.161113       2.497054           0.000007
          327              H      30.988242      19.585291      12.591537       0.103791       1.253036 0.97857118E+01  0.10013285E+03                                 1.880212                            1.797927      -0.774840       2.500188                    0.999114       3.472240       9.638681       0.483214       1.238747      -0.721135      -0.026155       0.016058       0.012285       0.033058       0.001750      -0.005477       0.001975       0.006519      -0.014403      -0.008024      -0.000060       0.008084              1.912271       2.147668      -0.504623       0.116792       1.950929      -0.222445       1.638215           0.000638
          328              H      31.746095      18.465986      11.800069       0.097265       1.336757 0.11250470E+02  0.11921337E+03                                 1.960830                            1.926142      -0.886868       2.436005                    0.998110       3.647501      10.305568       0.467428       1.236623      -0.721402       0.001335      -0.022822      -0.017750       0.028943       0.000924      -0.001789       0.003549      -0.000765      -0.008830      -0.005448       0.001709       0.003739              1.967746       1.648827       0.040652       0.077664       1.768001       0.221595       2.486411           0.013916
          329              H      53.829568      17.494226      17.556200       0.112973       1.091878 0.84987036E+01  0.84036514E+02                                 1.716783                            1.679339      -0.722163       2.535348                    0.999734       3.325053       9.103597       0.497778       1.244386      -0.719585      -0.003602      -0.028409      -0.002631       0.028757       0.005035      -0.005869      -0.003711       0.000568      -0.025026      -0.010837      -0.000727       0.011564              1.722298       1.435319       0.093224       0.051993       2.034943       0.328980       1.696633           0.000002
          330              H      53.102558      18.839935      19.743529       0.106093       1.203875 0.96264903E+01  0.98261248E+02                                 1.830507                            1.783463      -0.909219       2.435286                    0.998102       3.532756       9.847136       0.484284       1.239058      -0.719910      -0.027392       0.013936       0.005848       0.031284       0.003802       0.005102       0.002682       0.008467      -0.025215      -0.010097      -0.001441       0.011538              1.843682       2.103144      -0.223303      -0.364195       1.589971       0.152339       1.837932           0.000001
          331              H      54.305429      23.355313      22.974158       0.116987       1.158360 0.91456522E+01  0.92100039E+02                                 1.783300                            1.739387      -0.799947       2.494546                    0.999205       3.410090       9.419515       0.490289       1.240535      -0.720202      -0.023622       0.002380      -0.021724       0.032181      -0.000918       0.001875      -0.010738       0.003129       0.016689      -0.011223      -0.001519       0.012742              1.794216       1.879383       0.170925       0.386886       1.634589       0.208925       1.868675           0.000011
          332              H      52.970375      22.686274      25.085939       0.115466       1.245335 0.10056722E+02  0.10361087E+03                                 1.869031                            1.821451      -0.899066       2.445452                    0.998298       3.484482       9.705644       0.480560       1.237114      -0.721375      -0.029582       0.001193      -0.012949       0.032314      -0.004289      -0.003805      -0.000654       0.017924      -0.000025      -0.010162      -0.000934       0.011096              1.883465       2.129474       0.281947       0.339870       1.772300       0.211325       1.748621           0.000010
          333              H      53.737040      22.269078      26.399056       0.113114       1.242737 0.99913514E+01  0.10263552E+03                                 1.858881                            1.810046      -0.804635       2.488159                    0.999059       3.452312       9.561039       0.484893       1.229664      -0.723410      -0.004535      -0.013510       0.028964       0.032280      -0.002723      -0.006436      -0.001340       0.012702       0.013796      -0.009783      -0.001029       0.010812              1.869591       1.545498       0.089517      -0.087757       2.130485      -0.412653       1.932791          -0.000001
          334              H      55.856383      25.481992      23.744041       0.107156       1.235639 0.10044410E+02  0.10389827E+03                                 1.884341                            1.839418      -0.919763       2.428417                    0.998107       3.594122      10.172983       0.468764       1.263187      -0.714543       0.024926       0.012958      -0.015767       0.032215       0.001230      -0.002483      -0.000722       0.008690       0.035675      -0.010468      -0.001904       0.012372              1.894124       2.008657       0.404383      -0.220735       1.986489      -0.145508       1.687226          -0.000007
          335              H      53.776695      24.362687      27.032230       0.105634       1.241590 0.10029092E+02  0.10310947E+03                                 1.851249                            1.807453      -0.871446       2.451053                    0.998401       3.505327       9.708580       0.487714       1.221529      -0.724688      -0.003121      -0.006095       0.030694       0.031448       0.006335      -0.003870      -0.005782       0.009505       0.003612      -0.009849      -0.001358       0.011207              1.861108       1.552411      -0.023984      -0.123682       1.672976       0.225049       2.357937          -0.000004
          336              H      53.018842      24.779882      25.729906       0.108445       1.226934 0.99130803E+01  0.10174525E+03                                 1.844625                            1.803130      -0.892774       2.443535                    0.998189       3.508413       9.747860       0.485203       1.229920      -0.722563      -0.028546       0.007593      -0.012231       0.031971       0.005623      -0.001100      -0.004025       0.016491      -0.010684      -0.010150      -0.001943       0.012094              1.861604       2.105610      -0.416366       0.099360       1.933988      -0.050050       1.545214           0.000101
          337              H      57.499866      30.460354      29.870723       0.100353       1.300933 0.10509697E+02  0.10949555E+03                                 1.931480                            1.867310      -0.866563       2.456122                    0.998177       3.537538       9.914197       0.472526       1.244153      -0.720230      -0.007191       0.028801       0.005303       0.030155      -0.001780      -0.001336       0.006232      -0.011557       0.022847      -0.009865      -0.001973       0.011838              1.953311       2.187661      -0.527331       0.047884       2.087158       0.023703       1.585113           0.000165
          338              H      57.513084      28.967100      30.331213       0.098313       1.308593 0.10666960E+02  0.11167642E+03                                 1.946489                            1.886896      -0.864600       2.455620                    0.998092       3.579238      10.093543       0.467411       1.251661      -0.718317      -0.006265      -0.021655       0.020479       0.030456      -0.000511      -0.001944       0.000451      -0.010276       0.034053      -0.011004      -0.000536       0.011540              1.966761       2.184518       0.462946      -0.250053       1.943027      -0.226650       1.772739          -0.000009
          339              H      58.363466      27.204195      28.949742       0.109827       1.220382 0.97205739E+01  0.99448852E+02                                 1.850062                            1.794510      -0.908713       2.437990                    0.998111       3.514440       9.802692       0.481911       1.242314      -0.719541      -0.009677      -0.023859       0.016947       0.030824      -0.006816      -0.002130      -0.004660      -0.012499      -0.012523      -0.009956      -0.002128       0.012084              1.879257       1.997583       0.493442      -0.086312       2.069776      -0.134378       1.570411          -0.000003
          340              H      59.108100      27.578145      27.611441       0.108136       1.242177 0.10016952E+02  0.10342672E+03                                 1.885059                            1.832223      -0.908578       2.436399                    0.998089       3.564715      10.043562       0.472016       1.256759      -0.716262       0.014201      -0.010866      -0.025357       0.031027      -0.008141      -0.005065      -0.000272      -0.008465      -0.012643      -0.010428      -0.001243       0.011671              1.904047       1.619150       0.030094       0.070529       1.734814       0.398802       2.358178           0.000081
          341              H      58.583772      31.091235      27.834491       0.103839       1.263726 0.10327732E+02  0.10712687E+03                                 1.890310                            1.848079      -0.854480       2.461290                    0.998311       3.528233       9.865141       0.476151       1.240131      -0.720840      -0.007376       0.030414       0.001908       0.031354       0.004849      -0.006448      -0.003445      -0.011443      -0.013912      -0.010529      -0.001268       0.011797              1.899124       1.929946      -0.395837       0.147526       2.158676      -0.154175       1.608751          -0.000031
          342              H      59.213847      29.989738      26.920705       0.101157       1.244085 0.10035415E+02  0.10356197E+03                                 1.875358                            1.823718      -0.895553       2.436347                    0.998056       3.599069      10.104749       0.477562       1.242829      -0.718976       0.012829      -0.007549      -0.028212       0.031898       0.005517      -0.008796      -0.003814      -0.003796       0.000186      -0.010045      -0.002069       0.012114              1.892728       1.621447       0.045086       0.078323       1.559760       0.161108       2.496978           0.000007
          343              H      53.018842      31.292201      23.384282       0.103792       1.253227 0.97878371E+01  0.10016301E+03                                 1.880687                            1.798355      -0.774838       2.500188                    0.999114       3.472369       9.640380       0.483048       1.239069      -0.721067      -0.026153      -0.016057      -0.012284       0.033056      -0.001760       0.005469       0.001973       0.006507      -0.014385      -0.008017      -0.000057       0.008074              1.912765       2.148253       0.504812      -0.116854       1.951431      -0.222558       1.638612           0.000638
          344              H      53.776695      32.411506      24.175750       0.097268       1.336579 0.11248388E+02  0.11918447E+03                                 1.960561                            1.925887      -0.886800       2.436039                    0.998111       3.647225      10.304119       0.467492       1.236524      -0.721424       0.001333       0.022824       0.017752       0.028946      -0.000930       0.001782       0.003553      -0.000767      -0.008831      -0.005450       0.001706       0.003743              1.967471       1.648614      -0.040625      -0.077619       1.767781       0.221581       2.486016           0.013916
          345              H      50.842219      17.499313      13.901056       0.112976       1.091836 0.84982357E+01  0.84030421E+02                                 1.716722                            1.679280      -0.722115       2.535372                    0.999734       3.324896       9.102978       0.497794       1.244368      -0.719591      -0.014255       0.018101       0.017212       0.028759      -0.001274      -0.010331      -0.003597       0.000888       0.007280      -0.010839      -0.000729       0.011567              1.722236       1.499185      -0.034115      -0.038047       1.866532       0.411078       1.800993           0.000002
          346              H      49.833217      15.151317      13.131174       0.106095       1.203776 0.96254022E+01  0.98246656E+02                                 1.830353                            1.783320      -0.909141       2.435324                    0.998103       3.532550       9.846155       0.484324       1.238999      -0.719924       0.003269      -0.027862       0.013849       0.031285      -0.003630      -0.000158      -0.002099      -0.005050       0.033703      -0.010098      -0.001444       0.011542              1.843525       1.611525       0.234120      -0.040724       2.281802      -0.266075       1.637247           0.000001
          347              H      49.802374      11.312610       8.943589       0.116986       1.158377 0.91458363E+01  0.92102658E+02                                 1.783333                            1.739415      -0.799980       2.494530                    0.999205       3.410209       9.419983       0.490279       1.240550      -0.720198       0.019111      -0.004984       0.025406       0.032180      -0.000300       0.002311      -0.004579       0.020547      -0.012654      -0.011222      -0.001519       0.012741              1.794250       1.593706       0.021559       0.281287       1.557377       0.135215       2.231668           0.000011
          348              H      47.691843       9.992339       9.645117       0.115466       1.245366 0.10057077E+02  0.10361535E+03                                 1.869064                            1.821487      -0.899067       2.445450                    0.998298       3.484446       9.705554       0.480554       1.237120      -0.721375       0.011261      -0.011770       0.027908       0.032314       0.003632       0.001793      -0.009234      -0.006344      -0.004770      -0.010160      -0.000937       0.011097              1.883497       1.557301      -0.017839       0.127896       1.616914       0.063974       2.476275           0.000010
          349              H      46.378819      10.094094       8.778100       0.113114       1.242819 0.99922677E+01  0.10264835E+03                                 1.859075                            1.810223      -0.804630       2.488161                    0.999059       3.452296       9.561478       0.484827       1.229791      -0.723383      -0.031449      -0.007265       0.000419       0.032280       0.006858       0.000335      -0.006484      -0.001843      -0.014182      -0.009779      -0.001032       0.010812              1.869789       2.388031      -0.117216      -0.233964       1.611205       0.068780       1.610133          -0.000001
          350              H      50.401607      10.427342       6.418086       0.107158       1.234874 0.10036223E+02  0.10378899E+03                                 1.883188                            1.838352      -0.919745       2.428427                    0.998107       3.593705      10.169498       0.469036       1.262753      -0.714628       0.020360       0.013186      -0.021206       0.032219       0.009932       0.003652      -0.001078       0.007725      -0.008024      -0.010475      -0.001914       0.012389              1.892948       1.922978       0.083967      -0.446778       1.643844      -0.054510       2.112023          -0.000007
          351              H      47.070580       8.422769       7.547727       0.105635       1.240888 0.10021945E+02  0.10301836E+03                                 1.850526                            1.806777      -0.871431       2.451060                    0.998401       3.505179       9.707563       0.487815       1.221486      -0.724689      -0.028581      -0.012209      -0.004809       0.031450       0.004887      -0.004894      -0.005042       0.011610       0.007984      -0.009852      -0.001357       0.011209              1.860367       1.916713       0.374960       0.158543       2.011342       0.234008       1.653044          -0.000004
          352              H      48.374791       8.321014       8.403951       0.108445       1.227710 0.99213997E+01  0.10185541E+03                                 1.845788                            1.804212      -0.892733       2.443556                    0.998189       3.508753       9.751057       0.484910       1.230363      -0.722474       0.014367      -0.015777       0.023802       0.031967       0.002423      -0.003387      -0.007778       0.005840       0.021919      -0.010136      -0.001956       0.012092              1.862806       1.722994      -0.349256       0.147181       2.141333      -0.258695       1.724092           0.000101
          353              H       4.212251       5.169153       0.687138       0.100352       1.300983 0.10510293E+02  0.10950389E+03                                 1.931571                            1.867397      -0.866547       2.456130                    0.998177       3.537633       9.914732       0.472500       1.244198      -0.720219       0.012299      -0.025852      -0.009473       0.030155       0.003904       0.002684       0.008363      -0.005527      -0.015731      -0.009864      -0.001973       0.011837              1.953407       1.730161      -0.385121       0.148456       2.404001      -0.250085       1.726060           0.000165
          354              H      47.035331       5.955210       1.226775       0.098314       1.307865 0.10659255E+02  0.11157296E+03                                 1.945474                            1.885967      -0.864583       2.455629                    0.998092       3.578897      10.090772       0.467629       1.251332      -0.718381      -0.029227       0.001164       0.008499       0.030460       0.005454       0.002253       0.006394       0.006575      -0.022150      -0.011008      -0.000539       0.011547              1.965713       2.042101       0.144816      -0.474524       1.622204      -0.163295       2.232834          -0.000009
          355              H      47.145484       8.272680       1.823974       0.109827       1.220422 0.97209942E+01  0.99454659E+02                                 1.850139                            1.794577      -0.908721       2.437987                    0.998111       3.514517       9.803120       0.481889       1.242352      -0.719532      -0.027612       0.002330       0.013500       0.030824      -0.007352      -0.002509      -0.000410      -0.000482      -0.027765      -0.009954      -0.002129       0.012083              1.879338       1.863644      -0.023609      -0.451960       1.517460       0.013523       2.256911          -0.000003
          356              H      48.454102       9.084176       1.485801       0.108135       1.242293 0.10018146E+02  0.10344220E+03                                 1.885189                            1.832342      -0.908595       2.436390                    0.998089       3.564807      10.043996       0.471997       1.256773      -0.716260       0.014430       0.027395       0.001980       0.031027      -0.004464      -0.002463      -0.000978      -0.010465      -0.028752      -0.010426      -0.001244       0.011670              1.904182       1.774514       0.325292       0.279273       2.024036       0.351526       1.913995           0.000081
          357              H       6.239066       6.334248       0.183477       0.103838       1.263748 0.10327994E+02  0.10713033E+03                                 1.890332                            1.848103      -0.854507       2.461277                    0.998311       3.528288       9.865347       0.476148       1.240131      -0.720840       0.016002      -0.025433      -0.008951       0.031353      -0.001162      -0.010696       0.001949       0.003817      -0.005570      -0.010527      -0.001268       0.011796              1.899147       1.937446      -0.455124       0.105613       2.087745      -0.126457       1.672250          -0.000031
          358              H       6.349219       7.863116       0.492869       0.101157       1.243815 0.10032724E+02  0.10352768E+03                                 1.875085                            1.823467      -0.895584       2.436331                    0.998056       3.599063      10.104549       0.477596       1.242820      -0.718974       0.018677       0.025739       0.002488       0.031898       0.004255      -0.009691      -0.000381       0.005916      -0.007812      -0.010047      -0.002069       0.012115              1.892446       2.032354       0.382599       0.316964       1.812267       0.217094       1.832718           0.000007
          359              H       9.988674       5.085205       6.115889       0.103794       1.252639 0.97815957E+01  0.10007701E+03                                 1.879500                            1.797292      -0.774827       2.500195                    0.999114       3.471923       9.636137       0.483418       1.238395      -0.721209       0.000759       0.001397       0.033022       0.033060      -0.004142       0.003786      -0.002228      -0.005410       0.015921      -0.008030      -0.000050       0.008080              1.911527       1.951397       0.042340      -0.443378       1.481848      -0.125809       2.301337           0.000638
          360              H       9.988674       4.403447       4.705637       0.097268       1.336404 0.11246281E+02  0.11915451E+03                                 1.960219                            1.925564      -0.886790       2.436044                    0.998111       3.647039      10.302685       0.467591       1.236341      -0.721463      -0.001316      -0.022817      -0.017766       0.028948      -0.002035       0.001001       0.001283      -0.007212       0.006555      -0.005456       0.001703       0.003752              1.967127       2.037345       0.359715       0.205452       2.100108       0.241423       1.763930           0.013915
          361              H      56.323432      22.383553      10.641647       0.112974       1.091850 0.84983755E+01  0.84032196E+02                                 1.716739                            1.679295      -0.722140       2.535359                    0.999734       3.324941       9.103139       0.497791       1.244370      -0.719590       0.003603      -0.011951      -0.025908       0.028758       0.003852      -0.006705       0.000957       0.013772       0.014582      -0.010836      -0.000730       0.011565              1.722252       1.435282      -0.080086      -0.070549       1.940929       0.362186       1.790546           0.000002
          362              H      57.050442      24.894357      11.181285       0.106095       1.203198 0.96196667E+01  0.98174505E+02                                 1.829775                            1.782786      -0.909168       2.435310                    0.998103       3.532513       9.845704       0.484393       1.238996      -0.719916       0.027394       0.010159       0.011187       0.031286      -0.006078      -0.001886       0.004717       0.014236      -0.007942      -0.010100      -0.001443       0.011543              1.842933       2.102226       0.417531       0.089080       1.905332       0.040538       1.521242           0.000001
          363              H      55.847571      29.445348      14.361547       0.116986       1.158407 0.91461453E+01  0.92106508E+02                                 1.783368                            1.739451      -0.799998       2.494521                    0.999205       3.410175       9.419914       0.490271       1.240559      -0.720197       0.023621      -0.019688       0.009485       0.032179      -0.001462       0.001488      -0.011466       0.001067       0.010513      -0.011222      -0.001520       0.012742              1.794285       1.879451      -0.421763      -0.032186       1.974068       0.088941       1.529336           0.000011
          364              H      57.182625      31.213341      13.026844       0.115467       1.244413 0.10047388E+02  0.10349079E+03                                 1.867994                            1.820499      -0.899053       2.445458                    0.998298       3.484287       9.704013       0.480727       1.236969      -0.721395       0.029585      -0.011811       0.005440       0.032316       0.005012       0.002773      -0.003321       0.010401      -0.022685      -0.010166      -0.000938       0.011104              1.882398       2.128170      -0.414036      -0.152383       1.883019       0.171633       1.636005           0.000010
          365              H      56.415960      32.312295      12.195803       0.113115       1.242571 0.99896306E+01  0.10261281E+03                                 1.858653                            1.809840      -0.804609       2.488171                    0.999059       3.452161       9.560201       0.484944       1.229595      -0.723424       0.004536       0.022804      -0.022393       0.032280       0.006977       0.000419      -0.005207       0.001770      -0.019008      -0.009783      -0.001031       0.010814              1.869361       1.545346       0.052904      -0.113646       1.695170      -0.258742       2.367566          -0.000001
          366              H      54.296617      30.880094      16.109972       0.107158       1.235496 0.10042789E+02  0.10387621E+03                                 1.884107                            1.839196      -0.919744       2.428427                    0.998107       3.593892      10.171718       0.468826       1.263086      -0.714565      -0.024928      -0.010547       0.017474       0.032217       0.001934      -0.001991      -0.007535      -0.010570      -0.022122      -0.010472      -0.001902       0.012374              1.893886       2.008422       0.073308      -0.454751       1.628822      -0.019120       2.044412          -0.000007
          367              H      56.376305      33.607127      13.958618       0.105635       1.241559 0.10028690E+02  0.10310400E+03                                 1.851198                            1.807400      -0.871420       2.451066                    0.998401       3.505258       9.708226       0.487730       1.221505      -0.724693       0.003122       0.026907      -0.015977       0.031448       0.001537      -0.007263      -0.006557       0.007312      -0.002978      -0.009849      -0.001359       0.011207              1.861052       1.552351       0.124563      -0.018600       2.423222      -0.040276       1.607584          -0.000004
          368              H      57.134158      32.518349      14.786062       0.108445       1.227718 0.99214348E+01  0.10185581E+03                                 1.845788                            1.804208      -0.892752       2.443546                    0.998189       3.508787       9.751136       0.484914       1.230354      -0.722475       0.028543      -0.008997       0.011234       0.031966      -0.000821      -0.005682      -0.004036       0.016420      -0.010809      -0.010136      -0.001956       0.012092              1.862803       2.107079       0.045178       0.426116       1.557819       0.083363       1.923512           0.000101
          369              H      52.653134      38.315839      18.761390       0.100353       1.300630 0.10506670E+02  0.10945696E+03                                 1.931204                            1.867053      -0.866566       2.456121                    0.998177       3.537538       9.914121       0.472550       1.244170      -0.720222       0.007191       0.014600       0.025387       0.030156       0.001852       0.001233       0.003075      -0.020495      -0.003957      -0.009867      -0.001974       0.011840              1.953026       2.187301       0.130613       0.513021       1.655573       0.176178       2.016204           0.000165
          370              H      52.639916      38.252242      17.200039       0.098312       1.308631 0.10667407E+02  0.11168254E+03                                 1.946544                            1.886950      -0.864630       2.455606                    0.998092       3.579317      10.093913       0.467398       1.251679      -0.718312       0.006264       0.012090      -0.027242       0.030456       0.002002      -0.000167      -0.003385      -0.021129       0.001503      -0.011005      -0.000535       0.011540              1.966819       2.184600       0.081446      -0.519833       1.649256      -0.122778       2.066600          -0.000009
          371              H      51.789534      36.362144      15.998447       0.109826       1.220462 0.97214595E+01  0.99460760E+02                                 1.850191                            1.794630      -0.908728       2.437983                    0.998111       3.514571       9.803385       0.481877       1.242366      -0.719529       0.009677       0.008025      -0.028143       0.030823       0.004279       0.005716       0.000308       0.001553       0.029622      -0.009953      -0.002129       0.012082              1.879392       1.997732      -0.083126      -0.494042       1.541532       0.052436       2.098912          -0.000003
          372              H      51.044900      35.225032      16.797110       0.108135       1.242032 0.10015384E+02  0.10340543E+03                                 1.884795                            1.831980      -0.908598       2.436390                    0.998089       3.564713      10.042976       0.472090       1.256624      -0.716289      -0.014200      -0.027529      -0.001792       0.031028       0.007491       0.005987       0.003106       0.001076       0.015998      -0.010427      -0.001242       0.011669              1.903773       1.618936      -0.076492      -0.004865       2.539160       0.114236       1.553224           0.000081
          373              H      51.569228      36.606355      20.034934       0.103839       1.263757 0.10328056E+02  0.10713121E+03                                 1.890351                            1.848116      -0.854501       2.461280                    0.998311       3.528283       9.865367       0.476143       1.240141      -0.720838       0.007376       0.011936       0.028039       0.031353       0.004461      -0.006720       0.001303       0.001991       0.026389      -0.010526      -0.001269       0.011796              1.899166       1.929990      -0.007144       0.422387       1.572977       0.052915       2.194530          -0.000031
          374              H      50.939153      35.377664      19.301027       0.101155       1.244136 0.10035952E+02  0.10356895E+03                                 1.875410                            1.823767      -0.895629       2.436308                    0.998056       3.599161      10.105097       0.477555       1.242829      -0.718975      -0.012828      -0.029113       0.002286       0.031896       0.006451      -0.008135      -0.002399       0.000206       0.012195      -0.010044      -0.002069       0.012113              1.892782       1.621493      -0.088879      -0.016402       2.494181      -0.169241       1.562673           0.000007
          375              H      57.134158      32.477647      21.707809       0.103791       1.253037 0.97857228E+01  0.10013298E+03                                 1.880213                            1.797927      -0.774841       2.500187                    0.999114       3.472242       9.638686       0.483214       1.238747      -0.721135       0.026155      -0.016935      -0.011045       0.033058      -0.004580       0.003476       0.002775       0.008781      -0.007614      -0.008024      -0.000060       0.008084              1.912271       2.147668      -0.058095      -0.514693       1.533145      -0.074737       2.055999           0.000638
          376              H      56.376305      33.596952      22.499277       0.097265       1.336756 0.11250463E+02  0.11921326E+03                                 1.960828                            1.926141      -0.886868       2.436006                    0.998110       3.647501      10.305563       0.467428       1.236622      -0.721402      -0.001335       0.024343       0.015600       0.028943      -0.001378       0.001467       0.004268       0.001269      -0.002728      -0.005448       0.001709       0.003739              1.967745       1.648826       0.086772       0.012439       2.545867      -0.053423       1.708541           0.013916
          377              H      59.310781      18.939146      11.864825       0.112972       1.092064 0.85006645E+01  0.84062125E+02                                 1.717133                            1.679662      -0.722173       2.535342                    0.999734       3.325162       9.104718       0.497664       1.244578      -0.719546       0.014252       0.022259       0.011326       0.028755       0.010154      -0.002249      -0.004086      -0.000484       0.003183      -0.010830      -0.000733       0.011563              1.722656       1.499517       0.047260       0.019481       2.067216       0.340452       1.601233           0.000002
          378              H      16.258583      17.430629       9.907741       0.106095       1.203768 0.96253435E+01  0.98245944E+02                                 1.830343                            1.783314      -0.909159       2.435315                    0.998103       3.532563       9.846198       0.484325       1.238998      -0.719923      -0.003269       0.003769      -0.030885       0.031285       0.001358       0.003369      -0.006135      -0.016465      -0.000539      -0.010098      -0.001444       0.011542              1.843517       1.611534      -0.039644      -0.234330       1.541630      -0.004392       2.377387           0.000001
          379              H      16.289426      12.202966       7.684435       0.116987       1.157769 0.91400300E+01  0.92031610E+02                                 1.782806                            1.738934      -0.799943       2.494549                    0.999205       3.410190       9.419968       0.490306       1.240652      -0.720167      -0.019112       0.022292      -0.013168       0.032181      -0.002081       0.001053      -0.004802       0.019920      -0.014547      -0.011224      -0.001519       0.012743              1.793712       1.593264      -0.272244       0.073389       2.240980      -0.106669       1.546892           0.000011
          380              H      18.399957      12.424284       6.205829       0.115466       1.245358 0.10057006E+02  0.10361463E+03                                 1.869066                            1.821489      -0.899089       2.445439                    0.998298       3.484473       9.705687       0.480550       1.237131      -0.721372      -0.011262       0.022388      -0.020400       0.032314      -0.002904      -0.002826      -0.005435       0.004401       0.027459      -0.010162      -0.000934       0.011096              1.883500       1.557294      -0.114619       0.059445       2.421019      -0.220310       1.672187           0.000010
          381              H      19.712981      11.640770       6.590770       0.113115       1.242643 0.99902684E+01  0.10262057E+03                                 1.858698                            1.809874      -0.804614       2.488169                    0.999059       3.452189       9.560205       0.484951       1.229563      -0.723432       0.031450      -0.002029      -0.006989       0.032281      -0.002613      -0.006358      -0.002522       0.009361       0.019398      -0.009786      -0.001027       0.010813              1.869404       2.387483       0.259564       0.032521       1.653167       0.053813       1.567563          -0.000001
          382              H      15.690193       9.526810       7.691630       0.107156       1.235548 0.10043384E+02  0.10388438E+03                                 1.884189                            1.839274      -0.919752       2.428422                    0.998107       3.594038      10.172382       0.468804       1.263119      -0.714557      -0.020356      -0.015597       0.019500       0.032216      -0.006761      -0.008136      -0.000790       0.008502      -0.005565      -0.010470      -0.001903       0.012374              1.893970       1.924005       0.393586      -0.228308       2.026881      -0.189713       1.731023          -0.000007
          383              H      19.021220       9.923655       5.425154       0.105636       1.241275 0.10025710E+02  0.10306502E+03                                 1.850825                            1.807051      -0.871413       2.451070                    0.998401       3.505155       9.707339       0.487812       1.221398      -0.724714       0.028582      -0.008604      -0.009908       0.031450       0.002983      -0.006240      -0.007001       0.006071      -0.008635      -0.009853      -0.001355       0.011208              1.860672       1.917040      -0.274534      -0.300755       1.840234       0.294687       1.824741          -0.000004
          384              H      17.717009      10.696993       5.043810       0.108444       1.227763 0.99219630E+01  0.10186277E+03                                 1.845850                            1.804271      -0.892788       2.443528                    0.998189       3.508832       9.751393       0.484899       1.230374      -0.722471      -0.014367       0.017182      -0.022807       0.031966       0.002384      -0.003413      -0.010410      -0.001610      -0.000435      -0.010136      -0.001954       0.012091              1.862867       1.723056      -0.022352       0.378359       1.607902      -0.070094       2.257643           0.000101
          385              H      17.818349       2.370891       4.644478       0.100354       1.301011 0.10510493E+02  0.10950610E+03                                 1.931592                            1.867411      -0.866521       2.456142                    0.998177       3.537489       9.914212       0.472501       1.244194      -0.720223      -0.012297      -0.017547      -0.021217       0.030155      -0.003834      -0.002791       0.009840      -0.001337      -0.003144      -0.009857      -0.001979       0.011837              1.953427       1.730204      -0.011567       0.412624       1.644204       0.018575       2.485872           0.000165
          386              H      19.056469       3.141685       5.205701       0.098314       1.308574 0.10666736E+02  0.11167336E+03                                 1.946469                            1.886877      -0.864580       2.455630                    0.998092       3.579149      10.093221       0.467414       1.251661      -0.718318       0.029223       0.008399      -0.001735       0.030455      -0.003954      -0.004379       0.007423       0.009449      -0.013406      -0.010999      -0.000540       0.011539              1.966741       2.043172       0.399419      -0.294966       2.063466      -0.319200       1.793584          -0.000009
          387              H      18.946316       4.477219       7.191566       0.109827       1.220112 0.97180050E+01  0.99417252E+02                                 1.849856                            1.794322      -0.908701       2.437997                    0.998111       3.514491       9.802975       0.481911       1.242381      -0.719522       0.027612       0.013505      -0.002303       0.030824       0.004815       0.006094       0.004119       0.012334       0.010665      -0.009955      -0.002127       0.012082              1.879043       1.863353       0.433869      -0.128366       2.182872      -0.221803       1.590904          -0.000003
          388              H      17.637698       4.428886       8.069376       0.108135       1.242272 0.10017906E+02  0.10343875E+03                                 1.885136                            1.832294      -0.908591       2.436392                    0.998089       3.564782      10.043770       0.472014       1.256738      -0.716267      -0.014431       0.010998       0.025169       0.031027       0.003808       0.003384       0.005399       0.007581       0.025389      -0.010426      -0.001242       0.011668              1.904129       1.774457      -0.371713      -0.213581       2.147118       0.307980       1.790812           0.000081
          389              H      15.791534       2.284399       5.910827       0.103836       1.263589 0.10326457E+02  0.10711164E+03                                 1.890239                            1.848014      -0.854558       2.461252                    0.998310       3.528409       9.865933       0.476135       1.240196      -0.720822      -0.016000      -0.016917      -0.020995       0.031352       0.010471      -0.002472       0.001791       0.003362      -0.006903      -0.010527      -0.001266       0.011793              1.899051       1.937339       0.052136       0.464256       1.638852       0.032232       2.120961          -0.000031
          390              H      15.681381       3.085720       7.249128       0.101156       1.244102 0.10035590E+02  0.10356402E+03                                 1.875352                            1.823714      -0.895603       2.436322                    0.998056       3.599121      10.104841       0.477571       1.242802      -0.718981      -0.018675       0.010925       0.023439       0.031898       0.007717      -0.007243       0.000001       0.006994      -0.004559      -0.010046      -0.002068       0.012114              1.892722       2.032670      -0.426468      -0.255118       1.967190       0.162444       1.678306           0.000007
          391              H      12.041926       7.461184       2.755748       0.103793       1.252802 0.97832550E+01  0.10009915E+03                                 1.879759                            1.797523      -0.774833       2.500192                    0.999114       3.472026       9.636960       0.483351       1.238502      -0.721187      -0.000760       0.031598      -0.009690       0.033059      -0.002190       0.005167      -0.003385      -0.008676       0.006107      -0.008029      -0.000052       0.008081              1.911800       1.951697       0.404004      -0.187760       2.131499      -0.355475       1.652204           0.000638
          392              H      12.041926       5.904333       2.583064       0.097269       1.336011 0.11242048E+02  0.11909823E+03                                 1.959775                            1.925148      -0.886760       2.436059                    0.998111       3.646888      10.301701       0.467662       1.236272      -0.721475       0.001317      -0.024358      -0.015591       0.028950      -0.000268       0.002251       0.001108      -0.007739       0.005014      -0.005461       0.001699       0.003763              1.966674       2.036849      -0.313492      -0.270555       1.952609       0.293320       1.910565           0.013915
          393              H      58.561741      16.201937      13.901056       0.112974       1.091850 0.84983757E+01  0.84032201E+02                                 1.716739                            1.679295      -0.722141       2.535359                    0.999734       3.324942       9.103143       0.497791       1.244370      -0.719590      -0.008549      -0.021394       0.017211       0.028758       0.000251       0.008279      -0.007146      -0.002649       0.007278      -0.010836      -0.000730       0.011565              1.722252       1.745161       0.176135      -0.336979       1.620598      -0.238495       1.800998           0.000002
          394              H      17.038466      16.502115      13.131174       0.106095       1.203198 0.96196760E+01  0.98174626E+02                                 1.829776                            1.782788      -0.909168       2.435310                    0.998103       3.532513       9.845706       0.484392       1.238996      -0.719916       0.022495       0.016762       0.013849       0.031286       0.004004       0.001899       0.000916      -0.003764       0.033702      -0.010100      -0.001443       0.011543              1.842934       2.316149       0.173099       0.250659       1.575900       0.097717       1.636754           0.000001
          395              H      20.378305      18.394757       8.943589       0.116986       1.158408 0.91461584E+01  0.92106678E+02                                 1.783369                            1.739452      -0.799999       2.494520                    0.999205       3.410177       9.419923       0.490271       1.240559      -0.720197      -0.005240       0.019042       0.025406       0.032179      -0.008750       0.002808       0.004290      -0.010789      -0.012656      -0.011222      -0.001520       0.012742              1.794287       1.585157      -0.026504      -0.257759       1.565980       0.175986       2.231722           0.000011
          396              H      22.576959      17.227119       9.645117       0.115467       1.244413 0.10047385E+02  0.10349075E+03                                 1.867993                            1.820498      -0.899051       2.445459                    0.998298       3.484286       9.704008       0.480727       1.236969      -0.721395       0.004564       0.015638       0.027911       0.032316       0.000932       0.007106       0.006177       0.009462      -0.004738      -0.010166      -0.000938       0.011104              1.882397       1.585740       0.034683      -0.119244       1.586835       0.078711       2.474616           0.000010
          397              H      23.145348      16.039129       8.778100       0.113115       1.242571 0.99896299E+01  0.10261280E+03                                 1.858654                            1.809840      -0.804609       2.488171                    0.999059       3.452159       9.560195       0.484944       1.229595      -0.723424       0.022017      -0.023603       0.000419       0.032280      -0.002636       0.005445       0.003534       0.012805      -0.014189      -0.009783      -0.001031       0.010814              1.869361       1.703530      -0.277643       0.057408       2.294733      -0.236954       1.609819          -0.000001
          398              H      20.845354      19.356342       6.418086       0.107158       1.235497 0.10042800E+02  0.10387636E+03                                 1.884108                            1.839197      -0.919743       2.428427                    0.998107       3.593893      10.171723       0.468825       1.263086      -0.714565      -0.021598       0.011036      -0.021206       0.032217      -0.008294      -0.000896       0.003708       0.013345      -0.007991      -0.010472      -0.001902       0.012374              1.893887       1.787210      -0.162974       0.270840       1.781289      -0.359961       2.113162          -0.000007
          399              H      24.246878      17.473875       7.547727       0.105635       1.241558 0.10028686E+02  0.10310394E+03                                 1.851198                            1.807400      -0.871419       2.451067                    0.998401       3.505256       9.708222       0.487730       1.221506      -0.724693       0.024863      -0.018646      -0.004809       0.031449      -0.007466       0.006813      -0.001718       0.002665       0.007995      -0.009849      -0.001359       0.011207              1.861053       2.313380      -0.146592      -0.282085       1.616185       0.020296       1.653593          -0.000004
          400              H      23.682895      18.654232       8.403951       0.108445       1.227723 0.99214806E+01  0.10185637E+03                                 1.845791                            1.804210      -0.892768       2.443538                    0.998189       3.508793       9.751151       0.484915       1.230351      -0.722476       0.006480       0.020330       0.023802       0.031966      -0.003741       0.008429       0.000954       0.001278       0.021918      -0.010136      -0.001956       0.012092              1.862806       1.734262       0.355748       0.150448       2.130056       0.256843       1.724100           0.000101
          401              H      26.463157      20.142399       0.687138       0.100352       1.300630 0.10506671E+02  0.10945697E+03                                 1.931205                            1.867054      -0.866562       2.456123                    0.998177       3.537538       9.914121       0.472550       1.244170      -0.720222       0.016240       0.023577      -0.009474       0.030156       0.000442      -0.008587      -0.001858       0.009528      -0.015735      -0.009867      -0.001973       0.011840              1.953027       1.901620       0.484207       0.142287       2.231763       0.253491       1.725697           0.000165
          402              H      26.401471      18.677127       1.226775       0.098312       1.308630 0.10667397E+02  0.11168240E+03                                 1.946543                            1.886949      -0.864630       2.455606                    0.998092       3.579315      10.093905       0.467398       1.251679      -0.718312       0.013602      -0.025891       0.008496       0.030456      -0.005558      -0.006677      -0.001237       0.006154      -0.022129      -0.011005      -0.000535       0.011540              1.966818       1.853626      -0.254456       0.379029       1.812627      -0.329543       2.234200          -0.000009
          403              H      24.339407      17.613788       1.823974       0.109826       1.220462 0.97214508E+01  0.99460640E+02                                 1.850189                            1.794629      -0.908727       2.437984                    0.998111       3.514569       9.803375       0.481877       1.242366      -0.719529       0.011788      -0.025077       0.013499       0.030823       0.003883       0.001610      -0.001967      -0.012494      -0.027764      -0.009954      -0.002129       0.012082              1.879390       1.583591      -0.138087       0.214260       1.797593      -0.398182       2.256987          -0.000003
          404              H      22.982322      18.341336       1.485801       0.108135       1.242029 0.10015350E+02  0.10340499E+03                                 1.884792                            1.831977      -0.908591       2.436393                    0.998089       3.564707      10.042952       0.472091       1.256623      -0.716289      -0.030941      -0.001201       0.001981       0.031028       0.006762       0.002076      -0.001643      -0.002484      -0.028763      -0.010427      -0.001242       0.011669              1.903770       2.242856      -0.054592      -0.443903       1.554896       0.066067       1.913557           0.000081
          405              H      24.440748      21.315125       0.183477       0.103838       1.263758 0.10328063E+02  0.10713129E+03                                 1.890351                            1.848116      -0.854502       2.461280                    0.998311       3.528285       9.865371       0.476143       1.240140      -0.720838       0.014025       0.026575      -0.008951       0.031354      -0.001073       0.003659      -0.010238      -0.003921      -0.005569      -0.010527      -0.001269       0.011796              1.899166       1.656044       0.292660       0.056710       2.369195       0.154690       1.672258          -0.000031
          406              H      23.061632      20.646086       0.492869       0.101155       1.244138 0.10035974E+02  0.10356923E+03                                 1.875412                            1.823768      -0.895629       2.436308                    0.998056       3.599164      10.105104       0.477556       1.242828      -0.718976      -0.031627       0.003304       0.002488       0.031896      -0.004688       0.005173      -0.008202       0.004405      -0.007803      -0.010044      -0.002069       0.012113              1.892783       2.199039      -0.286691      -0.346583       1.646262       0.166008       1.833049           0.000007
          407              H      23.647646      25.186902       6.115889       0.103794       1.253014 0.97854861E+01  0.10012993E+03                                 1.880189                            1.797905      -0.774821       2.500199                    0.999114       3.472200       9.638533       0.483217       1.238747      -0.721135      -0.001588      -0.000040       0.033020       0.033059       0.004409       0.000046       0.004395      -0.004482       0.015909      -0.008024      -0.000060       0.008084              1.912246       1.636444      -0.224629       0.330842       1.798004      -0.321276       2.302291           0.000638
          408              H      24.238066      25.527782       4.705637       0.097266       1.336750 0.11250393E+02  0.11921237E+03                                 1.960825                            1.926138      -0.886856       2.436013                    0.998110       3.647484      10.305517       0.467427       1.236626      -0.721401       0.020415       0.010266      -0.017765       0.028943       0.004130      -0.001608       0.000233       0.000077       0.006566      -0.005448       0.001709       0.003739              1.967742       2.396751      -0.152768      -0.311962       1.742031       0.057249       1.764443           0.013915
          409              H      57.072472      18.791602      17.556200       0.112972       1.092064 0.85006696E+01  0.84062182E+02                                 1.717133                            1.679662      -0.722174       2.535342                    0.999734       3.325162       9.104716       0.497664       1.244578      -0.719546       0.026403       0.011083      -0.002632       0.028755      -0.002774       0.006143      -0.003228       0.008431      -0.025013      -0.010830      -0.000733       0.011563              1.722656       1.966219       0.213098      -0.311010       1.504764      -0.119503       1.696983           0.000002
          410              H      56.270559      17.489138      19.743529       0.106095       1.203767 0.96253389E+01  0.98245885E+02                                 1.830342                            1.783313      -0.909159       2.435315                    0.998103       3.532563       9.846197       0.484326       1.238997      -0.719923       0.001630      -0.030690       0.005849       0.031285      -0.005571      -0.004872       0.003077       0.002358      -0.025220      -0.010098      -0.001444       0.011542              1.843516       1.524772      -0.110568       0.050172       2.167992      -0.391518       1.837785           0.000001
          411              H      51.758692      16.273166      22.974158       0.116987       1.157769 0.91400261E+01  0.92031546E+02                                 1.782805                            1.738933      -0.799942       2.494550                    0.999205       3.410189       9.419959       0.490306       1.240650      -0.720168       0.009750      -0.021647      -0.021724       0.032181      -0.000897       0.008362       0.006994      -0.003153       0.016689      -0.011224      -0.001519       0.012743              1.793710       1.843279      -0.191363      -0.374204       1.669703       0.230474       1.868150           0.000011
          412              H      53.005624      15.451494      25.085939       0.115466       1.245358 0.10057005E+02  0.10361461E+03                                 1.869066                            1.821489      -0.899089       2.445439                    0.998298       3.484473       9.705688       0.480549       1.237131      -0.721372       0.013758      -0.026215      -0.012949       0.032314      -0.005618       0.002468      -0.002968      -0.016390      -0.000021      -0.010162      -0.000934       0.011096              1.883500       2.105824      -0.295631      -0.352956       1.796038       0.188666       1.748638           0.000010
          413              H      52.983593      16.324043      26.399056       0.113114       1.242641 0.99902512E+01  0.10262036E+03                                 1.858697                            1.809873      -0.804614       2.488169                    0.999059       3.452188       9.560201       0.484951       1.229564      -0.723432       0.013968       0.002827       0.028965       0.032281      -0.004141       0.004378      -0.004903      -0.011068       0.013813      -0.009786      -0.001027       0.010813              1.869403       2.061533       0.208518       0.401188       1.614080       0.130317       1.932596          -0.000001
          414              H      49.141456      16.552992      23.744041       0.107156       1.235545 0.10043354E+02  0.10388399E+03                                 1.884187                            1.839272      -0.919752       2.428422                    0.998107       3.594034      10.172367       0.468805       1.263119      -0.714557      -0.023685       0.015108      -0.015768       0.032216      -0.004380       0.001868      -0.001790      -0.002214       0.035679      -0.010470      -0.001903       0.012374              1.893967       2.342014      -0.211777       0.236355       1.652794      -0.118395       1.687093          -0.000007
          415              H      51.150647      15.311581      27.032230       0.105635       1.241274 0.10025697E+02  0.10306485E+03                                 1.850823                            1.807050      -0.871414       2.451069                    0.998401       3.505154       9.707332       0.487813       1.221397      -0.724714       0.006839       0.000344       0.030696       0.031450      -0.007284       0.006946      -0.000459       0.006219       0.003627      -0.009853      -0.001355       0.011208              1.860670       1.621681       0.064164      -0.133003       1.602957      -0.219491       2.357372          -0.000004
          416              H      51.168272      14.446664      25.729906       0.108444       1.227756 0.99218940E+01  0.10186190E+03                                 1.845844                            1.804266      -0.892766       2.443539                    0.998189       3.508822       9.751361       0.484899       1.230375      -0.722471       0.007696      -0.028514      -0.012228       0.031966      -0.009944       0.004041       0.001043       0.001521      -0.010676      -0.010136      -0.001954       0.012090              1.862861       1.617328       0.134023      -0.006351       2.425169       0.111143       1.546087           0.000101
          417              H      44.008327      15.487109      29.870723       0.100354       1.301008 0.10510460E+02  0.10950564E+03                                 1.931588                            1.867407      -0.866520       2.456143                    0.998177       3.537487       9.914196       0.472502       1.244192      -0.720223      -0.021345      -0.020629       0.005303       0.030155       0.005887      -0.004729      -0.004274       0.002691       0.022846      -0.009858      -0.001979       0.011837              1.953422       1.655684       0.220164      -0.044476       2.619391       0.029617       1.585191           0.000165
          418              H      45.294914      16.245183      30.331213       0.098314       1.308572 0.10666724E+02  0.11167319E+03                                 1.946467                            1.886876      -0.864580       2.455630                    0.998092       3.579147      10.093213       0.467414       1.251661      -0.718318       0.021886       0.005400       0.020479       0.030456       0.004702       0.000581      -0.001911       0.004246       0.034048      -0.010999      -0.000540       0.011539              1.966739       2.404299      -0.336033       0.321308       1.723200      -0.103224       1.772719          -0.000009
          419              H      46.396444      17.863087      28.949742       0.109827       1.220111 0.97179909E+01  0.99417061E+02                                 1.849854                            1.794320      -0.908700       2.437997                    0.998111       3.514487       9.802958       0.481911       1.242380      -0.719522       0.025502       0.003549       0.016947       0.030824       0.008818       0.005101       0.000485      -0.005555      -0.012521      -0.009955      -0.002127       0.012082              1.879041       2.478731      -0.215421       0.159507       1.588133      -0.007565       1.570258          -0.000003
          420              H      45.700277      18.320985      27.611441       0.108136       1.242268 0.10017860E+02  0.10343815E+03                                 1.885132                            1.832290      -0.908587       2.436395                    0.998089       3.564775      10.043742       0.472015       1.256737      -0.716267       0.002310       0.017730      -0.025357       0.031027       0.007733       0.002767      -0.004251      -0.009871      -0.012639      -0.010426      -0.001242       0.011668              1.904124       1.732037       0.035041      -0.380674       1.622063      -0.138326       2.358273           0.000081
          421              H      42.920015      16.110358      27.834491       0.103836       1.263588 0.10326446E+02  0.10711150E+03                                 1.890238                            1.848013      -0.854559       2.461251                    0.998310       3.528408       9.865928       0.476135       1.240196      -0.720822      -0.022650      -0.021593       0.001909       0.031352       0.002527       0.006204      -0.003863       0.014118      -0.013913      -0.010527      -0.001266       0.011793              1.899050       1.758624       0.296941       0.059753       2.329829       0.204828       1.608696          -0.000031
          422              H      43.558902      17.206768      26.920705       0.101156       1.244098 0.10035552E+02  0.10356352E+03                                 1.875348                            1.823711      -0.895601       2.436322                    0.998056       3.599116      10.104822       0.477572       1.242802      -0.718981       0.000124       0.014886      -0.028212       0.031898      -0.001117       0.007700      -0.005714       0.011452       0.000188      -0.010046      -0.002067       0.012114              1.892718       1.614225      -0.049256      -0.178680       1.566975      -0.012723       2.496955           0.000007
          423              H      45.528438      11.190504      23.384282       0.103793       1.252799 0.97832190E+01  0.10009866E+03                                 1.879753                            1.797518      -0.774834       2.500191                    0.999114       3.472020       9.636927       0.483352       1.238499      -0.721188       0.026985      -0.014622      -0.012286       0.033059      -0.001946      -0.004458       0.003751      -0.006288      -0.014392      -0.008028      -0.000052       0.008081              1.911793       2.436416      -0.337371       0.250954       1.661107       0.010062       1.637858           0.000638
          424              H      44.180165      11.287172      24.175750       0.097271       1.336000 0.11241921E+02  0.11909651E+03                                 1.959761                            1.925135      -0.886756       2.436062                    0.998111       3.646870      10.301623       0.467665       1.236269      -0.721476      -0.020436      -0.010260       0.017755       0.028951       0.000805      -0.003981      -0.000238      -0.001214      -0.008842      -0.005462       0.001698       0.003763              1.966660       1.702166       0.071864      -0.152971       1.712958      -0.177915       2.484856           0.013916
          425              H      53.080528      22.816011      11.864825       0.112973       1.091878 0.84987018E+01  0.84036490E+02                                 1.716783                            1.679338      -0.722163       2.535348                    0.999734       3.325053       9.103596       0.497778       1.244386      -0.719585      -0.026404       0.001215       0.011329       0.028757      -0.004876       0.004655       0.000097       0.017838       0.003178      -0.010837      -0.000727       0.011564              1.722298       1.965771       0.222110      -0.304483       1.600196      -0.153300       1.600926           0.000002
          426              H      53.882441      24.444091       9.907741       0.106093       1.203876 0.96264983E+01  0.98261351E+02                                 1.830508                            1.783464      -0.909219       2.435286                    0.998102       3.532758       9.847143       0.484284       1.239057      -0.719910      -0.001628      -0.004717      -0.030884       0.031284       0.006451       0.003624       0.005986       0.010579      -0.000534      -0.010097      -0.001441       0.011538              1.843683       1.524879      -0.010446       0.120959       1.628515      -0.200751       2.377655           0.000001
          427              H      58.394308      27.084633       7.684435       0.116987       1.158363 0.91456734E+01  0.92100310E+02                                 1.783302                            1.739389      -0.799949       2.494545                    0.999205       3.410094       9.419530       0.490288       1.240535      -0.720202      -0.009750      -0.027698      -0.013168       0.032181      -0.007585       0.003632       0.003312      -0.013565      -0.014541      -0.011223      -0.001519       0.012742              1.794218       1.843815       0.416788       0.055719       1.991555       0.116961       1.547283           0.000011
          428              H      57.147376      28.801748       6.205829       0.115466       1.245337 0.10056746E+02  0.10361118E+03                                 1.869033                            1.821453      -0.899068       2.445450                    0.998298       3.484485       9.705655       0.480560       1.237114      -0.721375      -0.013758      -0.020947      -0.020400       0.032314      -0.000455       0.006119       0.000271      -0.007230       0.027460      -0.010162      -0.000934       0.011096              1.883467       2.105770       0.431307       0.161078       1.872477       0.161638       1.672155           0.000010
          429              H      57.169407      30.330617       6.590770       0.113114       1.242737 0.99913609E+01  0.10263565E+03                                 1.858883                            1.810048      -0.804637       2.488158                    0.999059       3.452312       9.561043       0.484893       1.229665      -0.723409      -0.013968       0.028250      -0.006989       0.032280      -0.002749       0.005362      -0.004243      -0.009198       0.019406      -0.009783      -0.001029       0.010812              1.869593       2.061764      -0.447815      -0.062872       1.979312       0.001247       1.567703          -0.000001
          430              H      61.011544      27.903760       7.691630       0.107156       1.235641 0.10044427E+02  0.10389850E+03                                 1.884343                            1.839419      -0.919762       2.428418                    0.998107       3.594122      10.172984       0.468764       1.263187      -0.714543       0.023685      -0.009830       0.019499       0.032215      -0.000300       0.004750      -0.006650      -0.015961      -0.005566      -0.010468      -0.001904       0.012372              1.894126       2.342240      -0.152266       0.278471       1.608990      -0.102881       1.731148          -0.000007
          431              H      59.002353      30.590092       5.425154       0.105635       1.241590 0.10029089E+02  0.10310943E+03                                 1.851248                            1.807452      -0.871447       2.451053                    0.998401       3.505325       9.708571       0.487715       1.221528      -0.724688      -0.006839       0.029053      -0.009907       0.031448      -0.004118       0.009181      -0.001903       0.002140      -0.008629      -0.009849      -0.001358       0.011207              1.861107       1.622064       0.104048      -0.104879       2.136040      -0.407980       1.825219          -0.000004
          432              H      58.984728      29.073943       5.043810       0.108446       1.226926 0.99130076E+01  0.10174433E+03                                 1.844619                            1.803124      -0.892747       2.443549                    0.998189       3.508400       9.747818       0.485204       1.229921      -0.722563      -0.007697      -0.021038      -0.022810       0.031971      -0.000488       0.010728       0.002269       0.004912      -0.000430      -0.010150      -0.001943       0.012093              1.861598       1.616305      -0.038649      -0.128323       1.712586       0.362341       2.255903           0.000101
          433              H      22.083473      33.324757       4.644478       0.100353       1.300931 0.10509675E+02  0.10949527E+03                                 1.931478                            1.867308      -0.866557       2.456125                    0.998177       3.537533       9.914181       0.472526       1.244154      -0.720230       0.021347      -0.001877      -0.021216       0.030155       0.002494      -0.007134      -0.007337      -0.005972      -0.003153      -0.009865      -0.001973       0.011838              1.953309       1.655600      -0.031456      -0.222379       1.718628       0.348023       2.485699           0.000165
          434              H      64.858086      34.011603       5.205701       0.098313       1.308592 0.10666954E+02  0.11167635E+03                                 1.946489                            1.886896      -0.864600       2.455620                    0.998092       3.579236      10.093540       0.467410       1.251662      -0.718317      -0.021886       0.021109      -0.001734       0.030456      -0.002117      -0.004242      -0.007504      -0.011572      -0.013421      -0.011004      -0.000536       0.011541              1.966762       2.404323      -0.190921       0.423927       1.702355      -0.095850       1.793607          -0.000009
          435              H      63.756556      33.248441       7.191566       0.109827       1.220382 0.97205820E+01  0.99448955E+02                                 1.850063                            1.794511      -0.908711       2.437991                    0.998111       3.514438       9.802687       0.481911       1.242314      -0.719541      -0.025501       0.017161      -0.002303       0.030824      -0.007749      -0.006616       0.003219       0.002174       0.010668      -0.009956      -0.002129       0.012084              1.879258       2.479064      -0.078586       0.256316       1.567647      -0.000258       1.591064          -0.000003
          436              H      64.452723      32.139312       8.069376       0.108136       1.242173 0.10016917E+02  0.10342626E+03                                 1.885056                            1.832220      -0.908570       2.436403                    0.998089       3.564708      10.043537       0.472016       1.256760      -0.716262      -0.002310      -0.017996       0.025169       0.031027      -0.005188      -0.006371       0.000232       0.002807       0.025387      -0.010428      -0.001243       0.011671              1.904044       1.731958       0.347190      -0.159913       2.189437      -0.338940       1.790738           0.000081
          437              H      23.171785      31.612730       5.910827       0.103839       1.263729 0.10327759E+02  0.10712722E+03                                 1.890313                            1.848082      -0.854479       2.461290                    0.998311       3.528236       9.865152       0.476151       1.240131      -0.720841       0.022652      -0.005399      -0.020995       0.031354      -0.006695      -0.000317      -0.003036       0.016455      -0.006908      -0.010529      -0.001268       0.011797              1.899127       1.758690      -0.155326      -0.260059       1.817641       0.385975       2.121050          -0.000031
          438              H      22.532898      31.116674       7.249128       0.101157       1.244087 0.10035438E+02  0.10356226E+03                                 1.875360                            1.823720      -0.895553       2.436346                    0.998056       3.599071      10.104757       0.477562       1.242829      -0.718976      -0.000123      -0.021637       0.023438       0.031898      -0.006889       0.003618      -0.006271       0.009870      -0.004566      -0.010045      -0.002068       0.012114              1.892731       1.614230       0.184885      -0.013124       2.385651      -0.302167       1.678312           0.000007
          439              H      20.563362      25.777081       2.755748       0.103794       1.253205 0.97876215E+01  0.10016023E+03                                 1.880666                            1.798336      -0.774821       2.500199                    0.999114       3.472330       9.640239       0.483050       1.239070      -0.721067      -0.026982      -0.016455      -0.009691       0.033056       0.004835       0.000346       0.006167       0.000535       0.006129      -0.008017      -0.000057       0.008074              1.912743       2.437786      -0.124255       0.402039       1.647513       0.015149       1.652930           0.000638
          440              H      21.911635      26.555507       2.583064       0.097268       1.336573 0.11248328E+02  0.11918369E+03                                 1.960559                            1.925885      -0.886788       2.436046                    0.998111       3.647209      10.304073       0.467491       1.236528      -0.721424       0.020433       0.013318      -0.015589       0.028946       0.003476      -0.002074       0.001399       0.003389       0.005020      -0.005450       0.001706       0.003743              1.967468       1.702804       0.120361      -0.118830       2.288301      -0.381204       1.911299           0.013915
          441              H      51.591259      18.506688      10.641647       0.112976       1.091837 0.84982399E+01  0.84030465E+02                                 1.716722                            1.679280      -0.722114       2.535372                    0.999734       3.324895       9.102973       0.497794       1.244367      -0.719591       0.008548       0.009096      -0.025909       0.028759      -0.007891       0.002522      -0.006287      -0.000215       0.014586      -0.010839      -0.000729       0.011567              1.722236       1.745150       0.259000      -0.278378       1.631046      -0.242194       1.790514           0.000002
          442              H      49.053334      17.880895      11.181285       0.106095       1.203778 0.96254172E+01  0.98246848E+02                                 1.830354                            1.783321      -0.909142       2.435323                    0.998103       3.532551       9.846160       0.484324       1.238999      -0.719924      -0.022494       0.018644       0.011187       0.031285      -0.003122      -0.003141      -0.003995      -0.017643      -0.007939      -0.010098      -0.001444       0.011542              1.843526       2.316987      -0.294173      -0.079678       1.691933       0.056903       1.521657           0.000001
          443              H      45.713495      14.563682      14.361547       0.116986       1.158376 0.91458252E+01  0.92102523E+02                                 1.783332                            1.739414      -0.799980       2.494530                    0.999205       3.410207       9.419978       0.490279       1.240551      -0.720198       0.005239       0.030301       0.009485       0.032180       0.000267       0.009183       0.007022      -0.003069       0.010518      -0.011222      -0.001519       0.012741              1.794250       1.585130       0.251840      -0.060920       2.268319      -0.072330       1.529302           0.000011
          444              H      43.514841      14.835877      13.026844       0.115466       1.245366 0.10057068E+02  0.10361522E+03                                 1.869063                            1.821486      -0.899066       2.445451                    0.998298       3.484444       9.705543       0.480554       1.237119      -0.721375      -0.004563       0.031525       0.005440       0.032314      -0.007005       0.001489       0.004061       0.003499      -0.022661      -0.010160      -0.000937       0.011097              1.883495       1.586560       0.100948      -0.072530       2.427050      -0.217998       1.636875           0.000010
          445              H      42.946452      13.622448      12.195803       0.113114       1.242818 0.99922544E+01  0.10264818E+03                                 1.859074                            1.810222      -0.804629       2.488162                    0.999059       3.452294       9.561471       0.484827       1.229792      -0.723383      -0.022016      -0.007473      -0.022393       0.032280      -0.004260       0.004297       0.002964       0.011194      -0.018998      -0.009779      -0.001032       0.010812              1.869788       1.703898       0.038456       0.281020       1.537296       0.030999       2.368171          -0.000001
          446              H      45.246446      12.503144      16.109972       0.107157       1.234874 0.10036215E+02  0.10378889E+03                                 1.883187                            1.838351      -0.919747       2.428425                    0.998107       3.593706      10.169498       0.469037       1.262753      -0.714628       0.021600      -0.016313       0.017476       0.032219       0.003611       0.007538       0.002044       0.008650      -0.022094      -0.010475      -0.001914       0.012389              1.892948       1.786344      -0.200836       0.243737       1.849119      -0.383935       2.043379          -0.000007
          447              H      41.844922      12.940690      13.958618       0.105635       1.240886 0.10021925E+02  0.10301811E+03                                 1.850524                            1.806775      -0.871430       2.451061                    0.998401       3.505176       9.707551       0.487815       1.221485      -0.724689      -0.024864      -0.010750      -0.015978       0.031450      -0.003934       0.009315      -0.003008      -0.000991      -0.002970      -0.009852      -0.001357       0.011209              1.860365       2.312407       0.314639       0.044149       1.661646       0.004034       1.607041          -0.000004
          448              H      42.408905      14.141399      14.786062       0.108446       1.227708 0.99213746E+01  0.10185508E+03                                 1.845785                            1.804209      -0.892731       2.443557                    0.998189       3.508749       9.751039       0.484911       1.230362      -0.722474      -0.006480       0.029218       0.011234       0.031967      -0.006700       0.006336      -0.002901      -0.009633      -0.010810      -0.010136      -0.001956       0.012092              1.862803       1.734281      -0.260432      -0.285278       1.930609       0.327319       1.923519           0.000101
          449              H      39.628643       7.361973      18.761390       0.100352       1.300980 0.10510267E+02  0.10950354E+03                                 1.931567                            1.867394      -0.866546       2.456131                    0.998177       3.537630       9.914716       0.472501       1.244197      -0.720220      -0.016239      -0.001073       0.025386       0.030155       0.007947      -0.003278      -0.000469       0.013451      -0.003955      -0.009864      -0.001973       0.011837              1.953404       1.902013      -0.295658      -0.409191       1.941692       0.356298       2.016507           0.000165
          450              H      39.690329       7.382324      17.200039       0.098314       1.307863 0.10659238E+02  0.11157273E+03                                 1.945472                            1.885965      -0.864582       2.455630                    0.998092       3.578894      10.090760       0.467629       1.251332      -0.718381      -0.013605      -0.000619      -0.027246       0.030460       0.008141       0.003034       0.001543       0.014049       0.001520      -0.011008      -0.000539       0.011547              1.965711       1.852590      -0.272280       0.365915       1.979062      -0.388469       2.065480          -0.000009
          451              H      41.752393       7.590922      15.998447       0.109827       1.220420 0.97209797E+01  0.99454459E+02                                 1.850136                            1.794575      -0.908721       2.437987                    0.998111       3.514515       9.803107       0.481890       1.242351      -0.719533      -0.011788       0.004368      -0.028143       0.030824      -0.002813      -0.003126       0.004795       0.006636       0.029623      -0.009954      -0.002129       0.012083              1.879335       1.583558      -0.155982       0.201622       1.955602      -0.454053       2.098847          -0.000003
          452              H      43.109478       7.514606      16.797110       0.108135       1.242291 0.10018114E+02  0.10344176E+03                                 1.885185                            1.832338      -0.908593       2.436391                    0.998089       3.564803      10.043976       0.471997       1.256772      -0.716260       0.030940       0.001467      -0.001793       0.031027      -0.004214      -0.005684       0.003632       0.012424       0.016016      -0.010426      -0.001244       0.011670              1.904178       2.243362       0.436870      -0.096545       1.915667      -0.061357       1.553506           0.000081
          453              H      41.651052       7.278025      20.034934       0.103838       1.263747 0.10327982E+02  0.10713016E+03                                 1.890330                            1.848101      -0.854508       2.461277                    0.998311       3.528287       9.865337       0.476149       1.240130      -0.720840      -0.014025       0.000419       0.028038       0.031353      -0.003094       0.002231      -0.006471       0.006732       0.026388      -0.010527      -0.001268       0.011795              1.899145       1.656019      -0.151013      -0.257003       1.846913       0.339336       2.194501          -0.000031
          454              H      43.030168       7.346710      19.301027       0.101157       1.243814 0.10032712E+02  0.10352751E+03                                 1.875083                            1.823465      -0.895585       2.436331                    0.998056       3.599061      10.104537       0.477596       1.242818      -0.718975       0.031629       0.003447       0.002287       0.031898      -0.003316       0.006146      -0.005845       0.011078       0.012189      -0.010047      -0.002069       0.012115              1.892444       2.198626       0.422207       0.154712       1.916276       0.070391       1.562430           0.000006
          455              H      42.444154      14.161750      21.707809       0.103794       1.252635 0.97815526E+01  0.10007642E+03                                 1.879493                            1.797286      -0.774827       2.500195                    0.999114       3.471915       9.636096       0.483420       1.238391      -0.721210       0.001589       0.031120      -0.011046       0.033060      -0.001505      -0.004149       0.001617      -0.012319      -0.007631      -0.008030      -0.000050       0.008080              1.911520       1.635896      -0.236901       0.321864       2.043523      -0.408110       2.055140           0.000638
          456              H      41.853734      12.945778      22.499277       0.097269       1.336391 0.11246138E+02  0.11915259E+03                                 1.960205                            1.925551      -0.886785       2.436047                    0.998111       3.647019      10.302602       0.467593       1.236339      -0.721464      -0.020418      -0.013327       0.015603       0.028948       0.000139      -0.004441      -0.000868      -0.003009      -0.002719      -0.005456       0.001703       0.003753              1.967113       2.395920       0.344861       0.040013       1.797388       0.037455       1.708030           0.013916
          457              H      52.838191      15.482021      11.864825       0.112976       1.091836 0.84982389E+01  0.84030455E+02                                 1.716722                            1.679280      -0.722115       2.535372                    0.999734       3.324896       9.102976       0.497794       1.244367      -0.719591       0.012152      -0.023476       0.011328       0.028759      -0.005291      -0.002413       0.003983      -0.017365       0.003172      -0.010839      -0.000729       0.011567              1.722236       1.883873      -0.269343       0.284988       1.681966      -0.187033       1.600870           0.000002
          458              H      51.027276      15.362459       9.907741       0.106095       1.203776 0.96253955E+01  0.98246573E+02                                 1.830352                            1.783319      -0.909141       2.435324                    0.998103       3.532549       9.846152       0.484324       1.238999      -0.719924       0.004899       0.000946      -0.030884       0.031285      -0.007809      -0.006998       0.000149       0.005879      -0.000542      -0.010098      -0.001444       0.011542              1.843524       1.593433       0.050090       0.113356       1.559716       0.205104       2.377422           0.000001
          459              H      46.484566      17.949579       7.684435       0.116986       1.158376 0.91458265E+01  0.92102534E+02                                 1.783332                            1.739414      -0.799979       2.494530                    0.999205       3.410207       9.419976       0.490279       1.240550      -0.720198       0.028861       0.005404      -0.013168       0.032180       0.009664      -0.004685       0.001489      -0.006357      -0.014543      -0.011222      -0.001519       0.012741              1.794250       2.315620      -0.144412      -0.129159       1.519819      -0.010227       1.547310           0.000011
          460              H      45.620966      16.011147       6.205829       0.115466       1.245366 0.10057071E+02  0.10361527E+03                                 1.869063                            1.821486      -0.899067       2.445450                    0.998298       3.484446       9.705550       0.480554       1.237119      -0.721375       0.025020      -0.001442      -0.020400       0.032314       0.003356      -0.003294       0.005166       0.002825       0.027460      -0.010160      -0.000937       0.011097              1.883495       2.304352      -0.316674      -0.220522       1.673947       0.058670       1.672186           0.000010
          461              H      44.285912      15.265791       6.590770       0.113114       1.242820 0.99922724E+01  0.10264841E+03                                 1.859076                            1.810224      -0.804630       2.488161                    0.999059       3.452297       9.561482       0.484827       1.229791      -0.723383      -0.017480      -0.026222      -0.006989       0.032280       0.005352       0.000990       0.006765      -0.000172       0.019411      -0.009779      -0.001032       0.010812              1.869790       1.612252       0.188241       0.030358       2.429263      -0.055084       1.567855          -0.000001
          462              H      44.466563      19.806608       7.691630       0.107158       1.234875 0.10036228E+02  0.10378905E+03                                 1.883188                            1.838352      -0.919747       2.428426                    0.998107       3.593707      10.169501       0.469037       1.262752      -0.714629      -0.003328       0.025431       0.019501       0.032219       0.007073       0.003388       0.007451       0.007431      -0.005591      -0.010475      -0.001914       0.012389              1.892948       1.659497      -0.241117      -0.050093       2.289222       0.292298       1.730125          -0.000007
          463              H      43.144727      16.723432       5.425154       0.105635       1.240888 0.10021950E+02  0.10301844E+03                                 1.850528                            1.806779      -0.871432       2.451060                    0.998401       3.505180       9.707572       0.487814       1.221487      -0.724688      -0.021742      -0.020450      -0.009908       0.031450       0.001136      -0.002943       0.008903      -0.008205      -0.008634      -0.009852      -0.001357       0.011209              1.860368       2.096826       0.170476       0.405473       1.659829       0.113082       1.824450          -0.000004
          464              H      44.466563      17.466243       5.043810       0.108445       1.227716 0.99214555E+01  0.10185609E+03                                 1.845790                            1.804214      -0.892754       2.443545                    0.998189       3.508762       9.751077       0.484911       1.230360      -0.722474       0.022064       0.003851      -0.022809       0.031967      -0.001889      -0.007310       0.008162      -0.003327      -0.000428      -0.010136      -0.001956       0.012092              1.862809       1.655991       0.061031      -0.249863       1.674859      -0.292614       2.257575           0.000101
          465              H      37.205277      21.541530       4.644478       0.100352       1.300982 0.10510285E+02  0.10950378E+03                                 1.931569                            1.867395      -0.866546       2.456131                    0.998177       3.537633       9.914727       0.472500       1.244197      -0.720220      -0.009048       0.019425      -0.021216       0.030155       0.001338       0.009919      -0.002510       0.007305      -0.003157      -0.009864      -0.001973       0.011837              1.953406       1.675726       0.043018      -0.190229       1.698630      -0.366578       2.485861           0.000165
          466              H      37.253745      20.083890       5.205701       0.098314       1.307865 0.10659248E+02  0.11157286E+03                                 1.945473                            1.885966      -0.864583       2.455629                    0.998092       3.578896      10.090767       0.467629       1.251332      -0.718381      -0.007339      -0.029512      -0.001735       0.030460       0.006075       0.008622       0.000093       0.002089      -0.013440      -0.011008      -0.000539       0.011547              1.965712       1.711644      -0.208325      -0.128830       2.392803       0.414679       1.792688          -0.000009
          467              H      38.465428      19.511518       7.191566       0.109827       1.220420 0.97209795E+01  0.99454461E+02                                 1.850137                            1.794575      -0.908720       2.437987                    0.998111       3.514514       9.803106       0.481889       1.242352      -0.719532      -0.002111      -0.030665      -0.002303       0.030824       0.002931       0.000520      -0.007338      -0.014507       0.010671      -0.009954      -0.002129       0.012083              1.879336       1.727507      -0.355384      -0.127947       2.319381       0.222127       1.591119          -0.000003
          468              H      39.077878      20.668981       8.069376       0.108135       1.242290 0.10018105E+02  0.10344165E+03                                 1.885185                            1.832338      -0.908592       2.436392                    0.998089       3.564802      10.043974       0.471997       1.256773      -0.716260       0.016740       0.006997       0.025169       0.031027       0.001377       0.002984      -0.005635      -0.010389       0.025382      -0.010426      -0.001244       0.011670              1.904177       2.375929       0.024501       0.373526       1.545745       0.030984       1.790858           0.000081
          469              H      38.143781      23.340049       5.910827       0.103838       1.263748 0.10327984E+02  0.10713019E+03                                 1.890331                            1.848101      -0.854508       2.461277                    0.998311       3.528288       9.865343       0.476149       1.240130      -0.720840      -0.006650       0.022316      -0.020995       0.031353      -0.003776       0.002786       0.001244      -0.019823      -0.006907      -0.010527      -0.001268       0.011795              1.899145       1.668409       0.103192      -0.204244       1.907965      -0.418205       2.121061          -0.000031
          470              H      38.892821      23.034785       7.249128       0.101156       1.243814 0.10032711E+02  0.10352751E+03                                 1.875083                            1.823466      -0.895585       2.436331                    0.998056       3.599061      10.104540       0.477596       1.242820      -0.718974       0.018800       0.010712       0.023438       0.031898      -0.000829       0.003623       0.006270      -0.016868      -0.004566      -0.010047      -0.002069       0.012115              1.892445       2.352505       0.241527       0.268194       1.646742       0.139679       1.678087           0.000007
          471              H      44.501812      23.998913       2.755748       0.103794       1.252631 0.97815161E+01  0.10007596E+03                                 1.879490                            1.797283      -0.774824       2.500197                    0.999114       3.471909       9.636076       0.483420       1.238392      -0.721210       0.027745      -0.015142      -0.009691       0.033060      -0.002665      -0.005514      -0.002782       0.008131       0.006107      -0.008030      -0.000050       0.008080              1.911517       1.736452      -0.279811      -0.213922       2.346130       0.340255       1.651970           0.000638
          472              H      43.153539      24.777339       2.583064       0.097269       1.336391 0.11246132E+02  0.11915250E+03                                 1.960204                            1.925550      -0.886783       2.436048                    0.998111       3.647015      10.302588       0.467593       1.236339      -0.721464      -0.021751       0.011038      -0.015590       0.028948      -0.003213      -0.000172      -0.002501       0.004322       0.005014      -0.005456       0.001703       0.003753              1.967112       2.245679       0.193311       0.389437       1.744661       0.087683       1.910997           0.013916
          473              H      57.314809      16.346938      10.641647       0.112973       1.091878 0.84987057E+01  0.84036536E+02                                 1.716783                            1.679339      -0.722163       2.535348                    0.999734       3.325052       9.103593       0.497778       1.244386      -0.719585      -0.012150       0.002856      -0.025908       0.028757       0.004035       0.004180       0.005327      -0.013563       0.014584      -0.010837      -0.000727       0.011564              1.722298       1.883943      -0.178919       0.348950       1.492375      -0.119989       1.790576           0.000002
          474              H      15.064524      14.461927      11.181285       0.106093       1.203876 0.96264980E+01  0.98261350E+02                                 1.830508                            1.783464      -0.909219       2.435286                    0.998102       3.532757       9.847141       0.484284       1.239058      -0.719910      -0.004899      -0.028801       0.011189       0.031284       0.009198       0.005027      -0.000727       0.003414      -0.007941      -0.010097      -0.001441       0.011538              1.843683       1.593559      -0.123591      -0.009442       2.415719      -0.097472       1.521772           0.000001
          475              H      19.607234      13.228148      14.361547       0.116987       1.158364 0.91456847E+01  0.92100452E+02                                 1.783303                            1.739390      -0.799949       2.494545                    0.999205       3.410095       9.419534       0.490288       1.240535      -0.720202      -0.028862      -0.010613       0.009485       0.032181       0.001194      -0.010675       0.004442       0.001996       0.010512      -0.011223      -0.001519       0.012742              1.794219       2.315571       0.169905       0.093111       1.537802      -0.016591       1.529284           0.000011
          476              H      20.470834      11.187960      13.026844       0.115466       1.245339 0.10056767E+02  0.10361144E+03                                 1.869035                            1.821454      -0.899068       2.445450                    0.998298       3.484487       9.705660       0.480560       1.237113      -0.721375      -0.025020      -0.019714       0.005441       0.032314       0.001986      -0.004264      -0.000743      -0.013880      -0.022658      -0.010162      -0.000934       0.011096              1.883469       2.304326       0.313468       0.225055       1.709235       0.046195       1.636846           0.000010
          477              H      21.805888      11.302435      12.195803       0.113114       1.242739 0.99913793E+01  0.10263589E+03                                 1.858886                            1.810050      -0.804637       2.488158                    0.999059       3.452313       9.561050       0.484892       1.229666      -0.723409       0.017481      -0.015330      -0.022392       0.032280      -0.002723      -0.004720       0.002238      -0.012967      -0.019008      -0.009783      -0.001029       0.010812              1.869596       1.612107      -0.091354      -0.167323       1.628786       0.227837       2.367894          -0.000001
[truncated: 712,996 more chars]
