# Supplementary material for: A collection of forcefield precursors for metal–organic frameworks
Source: RSC Adv. 2019 Nov 13;9(63):36492–507. doi: 10.1039/c9ra07327b (PMC9075174; doi:10.1039/c9ra07327b)
Supplement: RA-009-C9RA07327B-s4208 [file RA-009-C9RA07327B-s4208.xyz]

  552
jmolscript: load "" {1 1 1} spacegroup "x,y,z" unitcell [{     14.675600     0.000000     0.000000 }, {     -3.996530    16.491964     0.000000 }, {      0.000000     0.000000    29.411000 }]
Cd     9.546200     9.432744    23.977024     0.755514
Cd    10.981366     8.498144    17.823654     0.731883
Cd    10.196435     4.623852    27.979567     0.726884
Cd     1.616707     3.026605    28.905719     0.724553
Cd    -2.456652    15.319056    18.554812     0.716374
Cd    -1.316194    14.621940    24.783473     0.741954
Cd     8.470670     7.059220     9.271524     0.755514
Cd     7.035504     7.993820     3.118154     0.731883
Cd     7.820435    11.868112    13.274067     0.726884
Cd     1.724563    13.465359    14.200219     0.724553
Cd     5.797922     1.172908     3.849312     0.716374
Cd     4.657464     1.870024    10.077973     0.741954
Cd     1.132870     7.059220     5.433976     0.755514
Cd    -0.302296     7.993820    11.587346     0.731883
Cd     0.482635    11.868112     1.431433     0.726884
Cd     9.062363    13.465359     0.505281     0.724553
Cd    13.135722     1.172908    10.856188     0.716374
Cd    11.995264     1.870024     4.627527     0.741954
Cd     2.208400     9.432744    20.139476     0.755514
Cd     3.643566     8.498144    26.292846     0.731883
Cd     2.858635     4.623852    16.136933     0.726884
Cd     8.954507     3.026605    15.210781     0.724553
Cd     4.881148    15.319056    25.561688     0.716374
Cd     6.021606    14.621940    19.333027     0.741954
H      9.883017     7.640727    28.037506     0.165416
H     10.572931     8.833096    27.290467     0.171110
H      9.064562     8.504906    27.019886     0.174045
H     11.156187     4.645786    24.772885     0.102636
H     10.968622     6.552257    23.246454     0.102743
H      5.952344     6.855709    25.216991     0.171193
H      6.780328     7.266359    23.949377     0.174737
H      7.517588     6.924976    25.290519     0.181359
H      5.513111    11.235975    26.561074     0.092917
H      7.645749    11.628484    25.552277     0.104535
H     12.036347     9.928162    20.246532     0.166516
H     11.386523    10.780797    21.393561     0.173207
H     12.056704     9.402069    21.722965     0.170510
H      8.190528     7.660517    19.299498     0.101351
H      7.562548     8.041482    21.567086     0.095832
H      7.226496    10.330566    15.870176     0.167310
H      7.768201     8.955136    16.390750     0.175988
H      7.969187    10.251405    17.249552     0.173150
H     12.208451     9.926513    15.102549     0.108821
H     11.068867    11.165060    13.455533     0.115287
H      0.040531     5.513264    27.887510     0.167951
H     -1.277101     5.427505    27.043415     0.175398
H     -1.246646     6.276841    28.361027     0.170600
H     11.359497     2.371544     0.623513     0.097548
H     13.651461     1.725059     0.958799     0.109775
H     10.366396     7.317484    15.029021     0.171477
H      9.194932     6.337862    14.676089     0.173263
H     10.672760     5.950301    14.326098     0.173743
H     10.893675     5.523159    19.273028     0.108643
H     10.224120     3.435276    18.273054     0.108792
H      4.627627     3.008134    29.313944     0.168991
H      5.548074     3.436925     1.097030     0.171354
H      5.481095     1.932858     0.661748     0.175461
H      2.575156     1.830608     4.358710     0.100464
H      0.970154     2.506779     2.691107     0.110748
H     -1.364727    13.328805    20.417116     0.169049
H     -0.375329    13.315612    21.631791     0.173615
H     -1.894233    13.000615    21.855314     0.177255
H      2.057889     1.034046    23.240572     0.111475
H      1.549281     1.316059    20.867105     0.111758
H     11.386227     2.503480    26.269905     0.168084
H     10.805541     1.574983    25.146405     0.171298
H     11.437701     0.946639    26.437548     0.180671
H      6.881741     0.610203    27.640458     0.107206
H      7.430182     2.773948    28.590433     0.095814
H      3.852054     1.048889    28.199267     0.170782
H     -0.063769    16.026891    27.799277     0.177944
H      4.300047     0.641537    26.752246     0.171564
H     14.092018     1.415011    27.028709     0.114121
H     10.564365    16.208302    25.411104     0.100923
H     12.020609    10.314074    25.740507     0.156014
H     -1.437528    11.212886    25.328753     0.164447
H     -2.364071    11.644976    26.519899     0.170414
H     10.563316    14.395835    23.099399     0.131681
H      9.254540    12.589965    22.808231     0.114116
H      2.742277    16.226443    23.940554     0.166851
H      1.605457    15.497499    23.146457     0.178414
H      5.236811     0.064319    24.240546     0.174294
H      2.973755    12.885171    27.066943     0.099627
H      0.599526    12.556981    26.669895     0.103248
H      8.133853     8.851237    13.332006     0.165417
H      7.443939     7.658868    12.584967     0.171110
H      8.952308     7.987058    12.314386     0.174045
H      6.860683    11.846178    10.067385     0.102636
H      7.048248     9.939707     8.540954     0.102743
H     12.064526     9.636255    10.511491     0.171193
H     11.236542     9.225605     9.243877     0.174737
H     10.499282     9.566988    10.585019     0.181359
H     12.503759     5.255989    11.855574     0.092917
H     10.371121     4.863480    10.846777     0.104535
H      5.980523     6.563802     5.541032     0.166516
H      6.630347     5.711167     6.688061     0.173207
H      5.960166     7.089895     7.017465     0.170510
H      9.826342     8.831447     4.593998     0.101351
H     10.454322     8.450482     6.861586     0.095832
H     10.790374     6.161398     1.164676     0.167310
H     10.248669     7.536828     1.685250     0.175988
H     10.047683     6.240559     2.544052     0.173150
H      5.808419     6.565451     0.397049     0.108821
H      6.948003     5.326904    28.161033     0.115287
H      3.300739    10.978700    13.182010     0.167951
H      4.618371    11.064459    12.337915     0.175398
H      4.587916    10.215123    13.655527     0.170600
H      6.657373    14.120420    15.329013     0.097548
H      4.365409    14.766905    15.664299     0.109775
H      7.650474     9.174480     0.323521     0.171476
H      8.821938    10.154102    -0.029411     0.173263
H      7.344110    10.541663    29.031598     0.173743
H      7.123195    10.968805     4.567528     0.108643
H      7.792750    13.056688     3.567554     0.108792
H     -1.286357    13.483830    14.608444     0.168991
H     -2.206804    13.055039    15.802530     0.171354
H     -2.139825    14.559106    15.367248     0.175461
H      0.766114    14.661356    19.064210     0.100464
H      2.371116    13.985185    17.396607     0.110748
H      4.705997     3.163159     5.711616     0.169049
H      3.716599     3.176352     6.926290     0.173615
H      5.235503     3.491349     7.149814     0.177255
H      1.283381    15.457918     8.535072     0.111475
H      1.791989    15.175905     6.161605     0.111758
H      6.630643    13.988484    11.564405     0.168084
H      7.211329    14.916981    10.440905     0.171298
H      6.579169    15.545325    11.732048     0.180671
H     -3.540471    15.881761    12.934958     0.107206
H     10.586688    13.718016    13.884933     0.095814
H     -0.510784    15.443075    13.493767     0.170782
H      3.405039     0.465073    13.093777     0.177944
H     -0.958777    15.850427    12.046746     0.171564
H      3.924852    15.076953    12.323209     0.114121
H      7.452505     0.283662    10.705604     0.100923
H      5.996261     6.177890    11.035007     0.156014
H      4.778798     5.279078    10.623253     0.164447
H      5.705341     4.846988    11.814399     0.170414
H      7.453554     2.096129     8.393899     0.131681
H      8.762330     3.901999     8.102731     0.114116
H      0.598993     0.265521     9.235054     0.166851
H      1.735813     0.994465     8.440957     0.178414
H     -1.895541    16.427645     9.535046     0.174294
H      0.367515     3.606793    12.361443     0.099627
H      2.741744     3.934983    11.964395     0.103248
H      0.796053     8.851237     1.373494     0.165416
H      0.106139     7.658868     2.120533     0.171110
H      1.614508     7.987058     2.391114     0.174045
H     -0.477117    11.846178     4.638115     0.102635
H     -0.289552     9.939707     6.164546     0.102743
H      4.726726     9.636255     4.194009     0.171193
H      3.898742     9.225605     5.461623     0.174737
H      3.161482     9.566988     4.120481     0.181359
H      5.165959     5.255989     2.849926     0.092917
H      3.033321     4.863480     3.858723     0.104535
H     -1.357277     6.563802     9.164468     0.166516
H     -0.707453     5.711167     8.017439     0.173207
H     -1.377634     7.089895     7.688035     0.170510
H      2.488542     8.831447    10.111502     0.101351
H      3.116522     8.450482     7.843914     0.095833
H      3.452574     6.161398    13.540824     0.167310
H      2.910869     7.536828    13.020250     0.175989
H      2.709883     6.240559    12.161448     0.173151
H     -1.529381     6.565451    14.308452     0.108821
H     -0.389797     5.326904    15.955468     0.115287
H     10.638539    10.978700     1.523490     0.167951
H     -2.719429    11.064459     2.367586     0.175398
H     11.925716    10.215123     1.049973     0.170601
H     -0.680427    14.120420    28.787487     0.097548
H     -2.972391    14.766905    28.452201     0.109775
H      0.312674     9.174480    14.381979     0.171476
H      1.484138    10.154102    14.734911     0.173263
H      0.006310    10.541663    15.084902     0.173743
H     -0.214605    10.968805    10.137972     0.108643
H      0.454950    13.056688    11.137946     0.108792
H      6.051443    13.483830     0.097056     0.168991
H      5.130996    13.055039    28.313970     0.171354
H      5.197975    14.559106    28.749253     0.175461
H      8.103914    14.661356    25.052290     0.100464
H      9.708916    13.985185    26.719894     0.110748
H     12.043797     3.163159     8.993884     0.169049
H     11.054399     3.176352     7.779210     0.173614
H     12.573303     3.491349     7.555686     0.177255
H      8.621181    15.457918     6.170428     0.111475
H      9.129789    15.175905     8.543895     0.111758
H     -0.707157    13.988484     3.141095     0.168084
H     -0.126471    14.916981     4.264595     0.171297
H     -0.758631    15.545325     2.973452     0.180671
H      3.797329    15.881761     1.770542     0.107206
H      3.248888    13.718016     0.820567     0.095814
H      6.827016    15.443075     1.211733     0.170782
H     10.742839     0.465073     1.611723     0.177944
H      6.379023    15.850427     2.658754     0.171564
H     -3.412948    15.076953     2.382291     0.114121
H      0.114705     0.283662     3.999896     0.100923
H     -1.341539     6.177890     3.670493     0.156014
H     12.116598     5.279078     4.082247     0.164447
H     13.043141     4.846988     2.891101     0.170414
H      0.115754     2.096129     6.311601     0.131681
H      1.424530     3.901999     6.602770     0.114116
H      7.936793     0.265521     5.470446     0.166851
H      9.073613     0.994465     6.264543     0.178414
H      5.442259    16.427645     5.170454     0.174294
H      7.705315     3.606793     2.344057     0.099627
H     10.079544     3.934983     2.741105     0.103249
H      2.545217     7.640727    16.078994     0.165417
H      3.235131     8.833096    16.826033     0.171110
H      1.726762     8.504906    17.096614     0.174045
H      3.818387     4.645786    19.343615     0.102635
H      3.630822     6.552257    20.870046     0.102743
H     -1.385456     6.855709    18.899509     0.171193
H     -0.557472     7.266359    20.167123     0.174737
H      0.179788     6.924976    18.825981     0.181359
H     -1.824689    11.235975    17.555426     0.092917
H      0.307949    11.628484    18.564223     0.104535
H      4.698547     9.928162    23.869968     0.166516
H      4.048723    10.780797    22.722939     0.173207
H      4.718904     9.402069    22.393535     0.170510
H      0.852728     7.660517    24.817002     0.101351
H      0.224748     8.041482    22.549414     0.095833
H     -0.111304    10.330566    28.246324     0.167311
H      0.430401     8.955136    27.725750     0.175989
H      0.631387    10.251405    26.866949     0.173151
H      4.870651     9.926513    29.013952     0.108821
H      3.731067    11.165060     1.249968     0.115287
H      7.378331     5.513264    16.228990     0.167951
H      6.060699     5.427505    17.073086     0.175398
H      6.091154     6.276841    15.755473     0.170601
H      4.021697     2.371544    14.081987     0.097548
H      6.313661     1.725059    13.746701     0.109775
H      3.028596     7.317484    29.087479     0.171476
H      1.857132     6.337862     0.029411     0.173263
H      3.334960     5.950301     0.379402     0.173743
H      3.555875     5.523159    24.843472     0.108643
H      2.886320     3.435276    25.843446     0.108792
H     11.965427     3.008134    14.802556     0.168991
H     12.885874     3.436925    13.608470     0.171354
H     12.818895     1.932858    14.043753     0.175461
H      9.912956     1.830608    10.346790     0.100464
H      8.307954     2.506779    12.014394     0.110748
H      5.973073    13.328805    23.699384     0.169049
H      6.962471    13.315612    22.484710     0.173614
H      5.443567    13.000615    22.261186     0.177255
H      9.395689     1.034046    20.875928     0.111475
H      8.887081     1.316059    23.249396     0.111758
H      4.048427     2.503480    17.846595     0.168084
H      3.467741     1.574983    18.970095     0.171297
H      4.099901     0.946639    17.678952     0.180671
H     14.219541     0.610203    16.476042     0.107206
H      0.092382     2.773948    15.526067     0.095814
H     11.189854     1.048889    15.917233     0.170782
H      7.274031    16.026891    16.317223     0.177944
H     11.637847     0.641537    17.364254     0.171564
H      6.754218     1.415011    17.087791     0.114121
H      3.226565    16.208302    18.705396     0.100923
H      4.682809    10.314074    18.375993     0.156014
H      5.900272    11.212886    18.787747     0.164447
H      4.973729    11.644976    17.596601     0.170414
H      3.225516    14.395835    21.017101     0.131681
H      1.916740    12.589965    21.308270     0.114116
H     10.080077    16.226443    20.175946     0.166851
H      8.943257    15.497499    20.970043     0.178414
H     12.574611     0.064319    19.875954     0.174294
H     10.311555    12.885171    17.049557     0.099627
H      7.937326    12.556981    17.446605     0.103249
C      9.926152     8.128889    27.211057    -0.586849
C     10.333927     7.178952    26.078734     0.395702
C     10.901674     5.508316    25.008173    -0.117014
C     10.812667     6.572048    24.164078    -0.073715
C      6.732986     7.322432    24.908176    -0.576045
C      6.650110     8.742390    25.314048     0.395239
C      6.026392    10.589490    26.131674    -0.083808
C      7.192649    10.815430    25.569923    -0.056644
C     11.546968     9.888582    21.072982    -0.584817
C     10.199894     9.179427    20.837694     0.399185
C      8.696336     8.128889    19.923011    -0.085515
C      8.358601     8.323494    21.175920    -0.090168
C      7.933973     9.900126    16.355457    -0.580378
C      9.257004    10.157401    15.658416     0.421656
C     11.297161    10.107925    15.102549    -0.072631
C     10.679959    10.777498    14.205513    -0.075727
C     -0.918997     5.481929    27.931627    -0.572492
C     13.320964     4.251628    28.734547     0.397333
C     12.102245     2.825073     0.291169    -0.075215
C     13.357416     2.472145     0.488223    -0.080920
C     10.108442     6.395584    14.964317    -0.577820
C     10.255895     5.732607    16.317223     0.387978
C     10.672296     5.401118    18.378934    -0.103225
C     10.273641     4.248330    17.826007    -0.071740
C      4.976278     2.744263     0.758804    -0.581590
C      3.860586     2.521621     1.697015     0.400484
C      2.781773     2.086233     3.488145    -0.071946
C      1.891763     2.452355     2.573462    -0.078749
C     -1.268864    13.526709    21.352386    -0.577357
C     -1.533311    14.963159    21.581792     0.400236
C      2.116489     0.374368    22.587648    -0.075595
C      1.839310     0.531041    21.272976    -0.100973
C     10.923784     1.680531    26.093439    -0.573377
C      9.593251     1.708567    26.761069     0.392557
C      7.662121     1.090119    27.481638    -0.080092
C      7.962469     2.297331    27.993390    -0.094653
C      3.723349     0.417247    27.487521    -0.576059
C      2.309571     0.461775    27.037532     0.411322
C      0.241843     1.012607    26.884595    -0.092428
C      0.508070     0.077512    25.999324    -0.079455
C     -2.339809    11.217834    25.658156    -0.587501
C     11.414311    12.004501    24.655241     0.509142
C     10.672285    13.564640    23.502330    -0.081060
C     10.003270    12.613054    23.358216    -0.081092
C      1.856140    15.861971    23.996435    -0.582543
C      1.826806    14.789993    25.022879     0.388762
C      2.458680    13.363438    26.458136    -0.076748
C      1.138348    13.191922    26.252259    -0.084523
C      8.090718     8.363075    12.505557    -0.586849
C      7.682943     9.313012    11.373234     0.395702
C      7.115196    10.983648    10.302673    -0.117014
C      7.204203     9.919916     9.458578    -0.073715
C     11.283884     9.169532    10.202676    -0.576045
C     11.366760     7.749574    10.608548     0.395239
C     11.990478     5.902474    11.426174    -0.083808
C     10.824221     5.676534    10.864423    -0.056644
C      6.469902     6.603382     6.367482    -0.584817
C      7.816976     7.312537     6.132194     0.399185
C      9.320534     8.363075     5.217511    -0.085515
C      9.658269     8.168470     6.470420    -0.090168
C     10.082897     6.591838     1.649957    -0.580378
C      8.759866     6.334563     0.952916     0.421656
C      6.719709     6.384039     0.397049    -0.072631
C      7.336911     5.714466    28.911013    -0.075727
C      4.260267    11.010035    13.226127    -0.572493
C      4.695906    12.240336    14.029047     0.397333
C      5.914625    13.666891    14.996669    -0.075215
C      4.659454    14.019819    15.193723    -0.080920
C      7.908428    10.096380     0.258817    -0.577820
C      7.760975    10.759357     1.611723     0.387977
C      7.344574    11.090846     3.673434    -0.103225
C      7.743229    12.243634     3.120507    -0.071740
C     -1.635008    13.747701    15.464304    -0.581590
C     -0.519316    13.970343    16.402515     0.400484
C      0.559497    14.405731    18.193645    -0.071946
C      1.449507    14.039609    17.278963    -0.078749
C      4.610134     2.965255     6.646886    -0.577357
C      4.874581     1.528805     6.876292     0.400236
C      1.224781    16.117596     7.882148    -0.075595
C      1.501960    15.960923     6.567476    -0.100974
C      7.093086    14.811433    11.387939    -0.573377
C      8.423619    14.783397    12.055569     0.392557
C     10.354749    15.401845    12.776138    -0.080092
C     10.054401    14.194633    13.287890    -0.094653
C     -0.382079    16.074717    12.782021    -0.576059
C      1.031699    16.030189    12.332032     0.411322
C      3.099427    15.479357    12.179095    -0.092428
C      2.833200    16.414452    11.293824    -0.079455
C      5.681079     5.274130    10.952656    -0.587501
C      6.602559     4.487463     9.949741     0.509142
C      7.344585     2.927324     8.796830    -0.081060
C      8.013600     3.878910     8.652716    -0.081092
C      1.485130     0.629993     9.290935    -0.582543
C      1.514464     1.701971    10.317379     0.388762
C      0.882590     3.128526    11.752636    -0.076748
C      2.202922     3.300042    11.546759    -0.084523
C      0.752918     8.363075     2.199943    -0.586849
C      0.345143     9.313012     3.332266     0.395702
C     -0.222604    10.983648     4.402827    -0.117014
C     -0.133597     9.919916     5.246922    -0.073715
C      3.946084     9.169532     4.502824    -0.576045
C      4.028960     7.749574     4.096952     0.395239
C      4.652678     5.902474     3.279326    -0.083808
C      3.486421     5.676534     3.841077    -0.056644
C     -0.867898     6.603382     8.338019    -0.584817
C      0.479176     7.312537     8.573306     0.399185
C      1.982734     8.363075     9.487989    -0.085515
C      2.320469     8.168470     8.235080    -0.090168
C      2.745097     6.591838    13.055543    -0.580378
C      1.422066     6.334563    13.752584     0.421656
C     -0.618091     6.384039    14.308452    -0.072631
C     -0.000889     5.714466    15.205487    -0.075727
C     11.598067    11.010035     1.479373    -0.572493
C     -2.641894    12.240336     0.676453     0.397333
C     -1.423175    13.666891    29.119831    -0.075215
C     -2.678346    14.019819    28.922777    -0.080920
C      0.570628    10.096380    14.446683    -0.577820
C      0.423175    10.759357    13.093777     0.387977
C      0.006774    11.090846    11.032066    -0.103225
C      0.405429    12.243634    11.584993    -0.071740
C      5.702792    13.747701    28.652196    -0.581590
C      6.818484    13.970343    27.713985     0.400484
C      7.897297    14.405731    25.922855    -0.071946
C      8.787307    14.039609    26.837538    -0.078749
C     11.947934     2.965255     8.058614    -0.577357
C     12.212381     1.528805     7.829208     0.400236
C      8.562581    16.117596     6.823352    -0.075595
C      8.839760    15.960923     8.138024    -0.100973
C     -0.244714    14.811433     3.317561    -0.573377
C      1.085819    14.783397     2.649931     0.392557
C      3.016949    15.401845     1.929362    -0.080092
C      2.716601    14.194633     1.417610    -0.094653
C      6.955721    16.074717     1.923479    -0.576059
C      8.369499    16.030189     2.373468     0.411322
C     10.437227    15.479357     2.526405    -0.092428
C     10.171000    16.414452     3.411676    -0.079455
C     13.018879     5.274130     3.752844    -0.587501
C     -0.735241     4.487463     4.755759     0.509142
C      0.006785     2.927324     5.908670    -0.081060
C      0.675800     3.878910     6.052784    -0.081092
C      8.822930     0.629993     5.414565    -0.582543
C      8.852264     1.701971     4.388121     0.388762
C      8.220390     3.128526     2.952864    -0.076748
C      9.540722     3.300042     3.158741    -0.084523
C      2.588352     8.128889    16.905443    -0.586849
C      2.996127     7.178952    18.037766     0.395702
C      3.563874     5.508316    19.108327    -0.117014
C      3.474867     6.572048    19.952422    -0.073715
C     -0.604814     7.322432    19.208324    -0.576045
C     -0.687690     8.742390    18.802452     0.395239
C     -1.311408    10.589490    17.984827    -0.083808
C     -0.145151    10.815430    18.546577    -0.056644
C      4.209168     9.888582    23.043519    -0.584817
C      2.862094     9.179427    23.278807     0.399185
C      1.358536     8.128889    24.193489    -0.085515
C      1.020801     8.323494    22.940580    -0.090168
C      0.596173     9.900126    27.761043    -0.580378
C      1.919204    10.157401    28.458084     0.421656
C      3.959361    10.107925    29.013952    -0.072631
C      3.342159    10.777498     0.499987    -0.075727
C      6.418803     5.481929    16.184873    -0.572493
C      5.983164     4.251628    15.381953     0.397333
C      4.764445     2.825073    14.414331    -0.075215
C      6.019616     2.472145    14.217277    -0.080920
C      2.770642     6.395584    29.152183    -0.577820
C      2.918095     5.732607    27.799277     0.387978
C      3.334496     5.401118    25.737566    -0.103225
C      2.935841     4.248330    26.290493    -0.071740
C     12.314078     2.744263    13.946696    -0.581590
C     11.198386     2.521621    13.008485     0.400484
C     10.119573     2.086233    11.217355    -0.071946
C      9.229563     2.452355    12.132037    -0.078749
C      6.068936    13.526709    22.764114    -0.577357
C      5.804489    14.963159    22.534708     0.400236
C      9.454289     0.374368    21.528852    -0.075595
C      9.177110     0.531041    22.843524    -0.100973
C      3.585984     1.680531    18.023061    -0.573377
C      2.255451     1.708567    17.355431     0.392557
C      0.324321     1.090119    16.634862    -0.080092
C      0.624669     2.297331    16.123110    -0.094653
C     11.061149     0.417247    16.628979    -0.576059
C      9.647371     0.461775    17.078968     0.411322
C      7.579643     1.012607    17.231905    -0.092428
C      7.845870     0.077512    18.117176    -0.079455
C      4.997991    11.217834    18.458344    -0.587501
C      4.076511    12.004501    19.461259     0.509142
C      3.334485    13.564640    20.614170    -0.081060
C      2.665470    12.613054    20.758284    -0.081092
C      9.193940    15.861971    20.120065    -0.582543
C      9.164606    14.789993    19.093621     0.388762
C      9.796480    13.363438    17.658364    -0.076748
C      8.476148    13.191922    17.864241    -0.084523
N     10.553612     5.927212    26.255200    -0.353345
N     10.469504     7.630832    24.858177    -0.365036
N      7.615422     9.646150    25.016997    -0.389306
N      5.668102     9.270133    25.999324    -0.373476
N      9.347177     8.998016    21.820021    -0.370865
N      9.869655     8.701160    19.681841    -0.351457
N     10.381654     9.689029    16.096640    -0.391808
N      9.297137    10.833571    14.546681    -0.388994
N     12.054356     3.961370    28.937483    -0.387027
N     -0.514423     3.418784    29.278651    -0.370219
N      9.951780     4.437988    16.514277    -0.368458
N     10.700668     6.392285    17.390724    -0.374769
N      2.590825     2.740964     1.411728    -0.371037
N      4.044694     2.137359     2.967570    -0.376384
N     -1.934324    15.794354    20.617111    -0.377259
N     -1.494409    15.553571    22.790584    -0.383121
N      8.697276     0.694312    26.693424    -0.373063
N      9.168553     2.716226    27.502226    -0.362815
N      1.439338     1.291321    27.575754    -0.382603
N     -2.151649    16.188512    26.061087    -0.385562
N     -2.879582    13.142446    24.522892    -0.443591
N     10.511135    11.371209    24.199371    -0.428068
N      0.729892    14.102278    25.337577    -0.366534
N      2.921043    14.338114    25.640510    -0.355035
N      7.463258    10.564752    11.549700    -0.353345
N      7.547366     8.861132    10.152677    -0.365036
N     10.401448     6.845814    10.311497    -0.389306
N     12.348768     7.221831    11.293824    -0.373476
N      8.669693     7.493948     7.114521    -0.370865
N      8.147215     7.790804     4.976341    -0.351457
N      7.635216     6.802935     1.391140    -0.391808
N      8.719733     5.658393    29.252181    -0.388994
N      5.962514    12.530594    14.231983    -0.387027
N      3.855693    13.073180    14.573151    -0.370219
N      8.065090    12.053976     1.808777    -0.368458
N      7.316202    10.099679     2.685224    -0.374769
N      0.750445    13.751000    16.117228    -0.371037
N     -0.703424    14.354605    17.673070    -0.376384
N      5.275594     0.697610     5.911611    -0.377259
N      4.835679     0.938393     8.085084    -0.383121
N      9.319594    15.797652    11.987924    -0.373063
N      8.848317    13.775738    12.796726    -0.362814
N      1.901932    15.200643    12.870254    -0.382603
N      5.492919     0.303452    11.355587    -0.385562
N      6.220852     3.349518     9.817392    -0.443591
N      7.505735     5.120755     9.493871    -0.428068
N      2.611378     2.389686    10.632077    -0.366534
N      0.420227     2.153850    10.935010    -0.355035
N      0.125458    10.564752     3.155800    -0.353345
N      0.209566     8.861132     4.552823    -0.365036
N      3.063648     6.845814     4.394003    -0.389306
N      5.010968     7.221831     3.411676    -0.373476
N      1.331893     7.493948     7.590979    -0.370865
N      0.809415     7.790804     9.729159    -0.351457
N      0.297416     6.802935    13.314360    -0.391808
N      1.381933     5.658393    14.864319    -0.388994
N     -1.375286    12.530594     0.473517    -0.387027
N     11.193493    13.073180     0.132350    -0.370219
N      0.727290    12.053976    12.896724    -0.368458
N     -0.021598    10.099679    12.020276    -0.374769
N      8.088245    13.751000    27.999272    -0.371037
N      6.634376    14.354605    26.443430    -0.376384
N     12.613394     0.697610     8.793889    -0.377259
N     12.173479     0.938393     6.620416    -0.383121
N      1.981794    15.797652     2.717576    -0.373063
N      1.510517    13.775738     1.908774    -0.362815
N      9.239732    15.200643     1.835246    -0.382603
N     12.830719     0.303452     3.349913    -0.385562
N     13.558652     3.349518     4.888108    -0.443591
N      0.167935     5.120755     5.211629    -0.428068
N      9.949178     2.389686     4.073424    -0.366534
N      7.758027     2.153850     3.770490    -0.355035
N      3.215812     5.927212    17.861300    -0.353345
N      3.131704     7.630832    19.258323    -0.365036
N      0.277622     9.646150    19.099503    -0.389306
N     -1.669698     9.270133    18.117176    -0.373476
N      2.009377     8.998016    22.296479    -0.370865
N      2.531855     8.701160    24.434659    -0.351457
N      3.043854     9.689029    28.019860    -0.391808
N      1.959337    10.833571     0.158819    -0.388994
N      4.716556     3.961370    15.179017    -0.387027
N      6.823377     3.418784    14.837850    -0.370219
N      2.613980     4.437988    27.602224    -0.368458
N      3.362868     6.392285    26.725776    -0.374769
N      9.928625     2.740964    13.293772    -0.371037
N     11.382494     2.137359    11.737930    -0.376384
N      5.403476    15.794354    23.499389    -0.377259
N      5.843391    15.553571    21.325916    -0.383121
N      1.359476     0.694312    17.423076    -0.373063
N      1.830753     2.716226    16.614274    -0.362815
N      8.777138     1.291321    16.540746    -0.382603
N      5.186151    16.188512    18.055413    -0.385562
N      4.458218    13.142446    19.593608    -0.443591
N      3.173335    11.371209    19.917129    -0.428068
N      8.067692    14.102278    18.778923    -0.366534
N     10.258843    14.338114    18.475990    -0.355035

The following XYZ coordinates are in angstroms. Other properties are in atomic units.
The sperically averaged electron density of each atom fit to a function of the form exp(a - br)
eigen_1, eigen_2 and eigen_3 are the three eigenvalues of traceless quadrupole moment tensor
  atom number  atomic symbol              X              Y              Z     net charge C6 coefficient C8 coefficient C10 coefficient fluctuating dipole atomic polarizability isotropic forcefield polarizability              a              b squared Pearson coefficient          <r^3>          <r^4>         wp_QDO          m_QDO          q_QDO       dipole_x       dipole_y       dipole_z         dipole            Qxy            Qxz            Qyz     Q(x^2-y^2)  Q(3z^2 - R^2)        eigen_1        eigen_2        eigen_3 static polarizability      alpha(xx)      alpha(xy)      alpha(xz)      alpha(yy)      alpha(yz)      alpha(zz) atomic spin moment
            1             Cd       9.546200       9.432744      23.977024       0.755514     179.474378 0.44471334E+04  0.16935853E+06                                23.270011                           20.141494       1.267697       2.088175                    0.996167      80.239912     212.487236       0.470159       0.342085      -1.234121       0.002473       0.022374      -0.011214       0.025149       0.004350       0.003403       0.020412      -0.046107      -0.062418      -0.027858      -0.012927       0.040785             25.800413      22.205452       1.530066      -4.016424      26.897173      -2.248561      28.298614          -0.000001
            2             Cd      10.981366       8.498144      17.823654       0.731883     179.887601 0.45077931E+04  0.17235967E+06                                23.304301                           20.261136       1.225829       2.073659                    0.996352      80.924260     215.173098       0.469072       0.341503      -1.233868      -0.003634      -0.001239       0.002000       0.004329       0.000440       0.010662      -0.026061       0.016916      -0.054997      -0.038025       0.013337       0.024688             25.849969      23.006454       3.475177       0.764466      26.227878       1.860416      28.315575          -0.000002
            3             Cd      10.196435       4.623852      27.979567       0.726884     183.874809 0.45783132E+04  0.17569389E+06                                23.689910                           20.446500       1.284846       2.086254                    0.996736      81.190253     216.101050       0.466113       0.342424      -1.233339      -0.018341      -0.012556      -0.005127       0.022811      -0.006167      -0.010372       0.001050       0.032440       0.072474      -0.029446       0.000680       0.028766             26.671334      25.998860      -4.328162      -0.065000      31.672906      -3.244329      22.342237          -0.000002
            4             Cd       1.616707       3.026605      28.905719       0.724553     178.315834 0.45979949E+04  0.17668469E+06                                23.183163                           20.469315       1.188396       2.059535                    0.996488      81.328251     216.797815       0.466451       0.341719      -1.233652      -0.028721      -0.012343      -0.000638       0.031267       0.017859      -0.015096      -0.025089      -0.010848       0.026146      -0.023798      -0.017048       0.040846             25.509022      26.467214       2.425422       2.094491      24.832848       0.384711      25.227003          -0.000005
            5             Cd      -2.456652      15.319056      18.554812       0.716374     185.763686 0.47178265E+04  0.18225400E+06                                23.777303                           20.684181       1.252293       2.077289                    0.996511      81.387683     216.734558       0.466235       0.340068      -1.236537      -0.001583       0.003960      -0.002549       0.004968       0.003466       0.022328       0.035121      -0.016591       0.013155      -0.037827      -0.008549       0.046376             26.779960      30.014515       0.312692      -3.715850      22.073598      -3.661702      28.251767          -0.000006
            6             Cd      -1.316194      14.621940      24.783473       0.741954     184.670427 0.45032630E+04  0.17218285E+06                                23.728897                           20.266029       1.263695       2.083271                    0.996323      80.875565     215.203253       0.468384       0.342012      -1.233125      -0.029356      -0.003748       0.002330       0.029686      -0.012434       0.023062      -0.030071      -0.011782      -0.060974      -0.042177      -0.003428       0.045605             26.953926      31.268123       1.735019       2.974884      21.131801       3.479312      28.461853          -0.000007
            7             Cd       8.470670       7.059220       9.271524       0.755514     179.474378 0.44471334E+04  0.16935853E+06                                23.270011                           20.141495       1.267697       2.088175                    0.996167      80.239911     212.487235       0.470159       0.342085      -1.234121      -0.002473      -0.022374      -0.011214       0.025149       0.004350      -0.003403      -0.020412      -0.046107      -0.062418      -0.027858      -0.012927       0.040785             25.800414      22.205452       1.530066       4.016424      26.897175       2.248561      28.298614          -0.000001
            8             Cd       7.035504       7.993820       3.118154       0.731883     179.887597 0.45077931E+04  0.17235968E+06                                23.304300                           20.261136       1.225829       2.073659                    0.996352      80.924260     215.173099       0.469072       0.341503      -1.233868       0.003634       0.001239       0.002000       0.004329       0.000440      -0.010662       0.026061       0.016916      -0.054997      -0.038025       0.013337       0.024688             25.849968      23.006453       3.475177      -0.764465      26.227877      -1.860416      28.315574          -0.000002
            9             Cd       7.820435      11.868112      13.274067       0.726884     183.874808 0.45783132E+04  0.17569389E+06                                23.689910                           20.446500       1.284846       2.086254                    0.996736      81.190253     216.101049       0.466113       0.342424      -1.233339       0.018341       0.012556      -0.005127       0.022811      -0.006167       0.010372      -0.001050       0.032440       0.072474      -0.029446       0.000680       0.028766             26.671334      25.998860      -4.328161       0.065000      31.672905       3.244330      22.342238          -0.000002
           10             Cd       1.724563      13.465359      14.200219       0.724553     178.315832 0.45979948E+04  0.17668468E+06                                23.183163                           20.469315       1.188396       2.059535                    0.996488      81.328250     216.797812       0.466451       0.341719      -1.233652       0.028721       0.012343      -0.000638       0.031267       0.017859       0.015096       0.025089      -0.010848       0.026146      -0.023798      -0.017048       0.040846             25.509022      26.467215       2.425422      -2.094492      24.832848      -0.384712      25.227002          -0.000005
           11             Cd       5.797922       1.172908       3.849312       0.716374     185.763685 0.47178266E+04  0.18225400E+06                                23.777303                           20.684181       1.252293       2.077289                    0.996511      81.387684     216.734560       0.466235       0.340068      -1.236537       0.001583      -0.003960      -0.002549       0.004968       0.003465      -0.022328      -0.035121      -0.016591       0.013155      -0.037827      -0.008549       0.046376             26.779960      30.014515       0.312692       3.715850      22.073598       3.661702      28.251767          -0.000006
           12             Cd       4.657464       1.870024      10.077973       0.741954     184.670427 0.45032631E+04  0.17218285E+06                                23.728897                           20.266030       1.263695       2.083271                    0.996323      80.875565     215.203255       0.468384       0.342012      -1.233125       0.029356       0.003748       0.002330       0.029686      -0.012434      -0.023062       0.030071      -0.011782      -0.060974      -0.042177      -0.003428       0.045605             26.953926      31.268123       1.735019      -2.974885      21.131802      -3.479311      28.461852          -0.000007
           13             Cd       1.132870       7.059220       5.433976       0.755514     179.474375 0.44471333E+04  0.16935852E+06                                23.270010                           20.141494       1.267697       2.088175                    0.996167      80.239911     212.487232       0.470159       0.342085      -1.234121      -0.002473      -0.022374       0.011214       0.025149       0.004350       0.003404       0.020412      -0.046107      -0.062418      -0.027858      -0.012926       0.040785             25.800413      22.205451       1.530066      -4.016423      26.897174      -2.248561      28.298613          -0.000001
           14             Cd      -0.302296       7.993820      11.587346       0.731883     179.887604 0.45077930E+04  0.17235967E+06                                23.304301                           20.261136       1.225829       2.073659                    0.996352      80.924259     215.173097       0.469072       0.341503      -1.233868       0.003634       0.001239      -0.002000       0.004329       0.000440       0.010662      -0.026061       0.016916      -0.054997      -0.038025       0.013337       0.024688             25.849970      23.006454       3.475177       0.764467      26.227879       1.860418      28.315577          -0.000002
           15             Cd       0.482635      11.868112       1.431433       0.726884     183.874808 0.45783130E+04  0.17569388E+06                                23.689910                           20.446499       1.284846       2.086254                    0.996736      81.190252     216.101044       0.466113       0.342424      -1.233339       0.018341       0.012556       0.005127       0.022811      -0.006167      -0.010372       0.001050       0.032440       0.072474      -0.029446       0.000680       0.028766             26.671335      25.998861      -4.328162      -0.065001      31.672906      -3.244330      22.342236          -0.000002
           16             Cd       9.062363      13.465359       0.505281       0.724553     178.315833 0.45979952E+04  0.17668470E+06                                23.183163                           20.469316       1.188396       2.059535                    0.996488      81.328250     216.797813       0.466451       0.341719      -1.233652       0.028721       0.012343       0.000638       0.031267       0.017859      -0.015096      -0.025089      -0.010848       0.026146      -0.023798      -0.017048       0.040846             25.509021      26.467216       2.425417       2.094496      24.832843       0.384713      25.227005          -0.000005
           17             Cd      13.135722       1.172908      10.856188       0.716374     185.763689 0.47178266E+04  0.18225401E+06                                23.777304                           20.684181       1.252293       2.077289                    0.996511      81.387684     216.734562       0.466235       0.340068      -1.236537       0.001583      -0.003960       0.002549       0.004968       0.003466       0.022328       0.035121      -0.016591       0.013155      -0.037827      -0.008549       0.046376             26.779961      30.014516       0.312692      -3.715850      22.073598      -3.661702      28.251767          -0.000006
           18             Cd      11.995264       1.870024       4.627527       0.741954     184.670430 0.45032630E+04  0.17218285E+06                                23.728898                           20.266029       1.263695       2.083271                    0.996323      80.875565     215.203257       0.468384       0.342012      -1.233125       0.029356       0.003748      -0.002330       0.029686      -0.012434       0.023062      -0.030071      -0.011782      -0.060974      -0.042177      -0.003428       0.045605             26.953927      31.268128       1.735018       2.974881      21.131801       3.479311      28.461850          -0.000007
           19             Cd       2.208400       9.432744      20.139476       0.755514     179.474387 0.44471335E+04  0.16935853E+06                                23.270012                           20.141495       1.267697       2.088175                    0.996167      80.239912     212.487239       0.470159       0.342085      -1.234121       0.002473       0.022374       0.011214       0.025149       0.004350      -0.003403      -0.020412      -0.046107      -0.062418      -0.027858      -0.012927       0.040785             25.800414      22.205453       1.530066       4.016422      26.897176       2.248561      28.298614          -0.000001
           20             Cd       3.643566       8.498144      26.292846       0.731883     179.887605 0.45077931E+04  0.17235968E+06                                23.304301                           20.261136       1.225829       2.073659                    0.996352      80.924259     215.173098       0.469072       0.341503      -1.233868      -0.003634      -0.001239      -0.002000       0.004329       0.000440      -0.010662       0.026061       0.016916      -0.054997      -0.038025       0.013337       0.024688             25.849970      23.006453       3.475177      -0.764468      26.227879      -1.860419      28.315578          -0.000002
           21             Cd       2.858635       4.623852      16.136933       0.726884     183.874814 0.45783132E+04  0.17569389E+06                                23.689911                           20.446500       1.284846       2.086254                    0.996736      81.190253     216.101049       0.466113       0.342424      -1.233339      -0.018341      -0.012556       0.005127       0.022811      -0.006167       0.010372      -0.001050       0.032440       0.072474      -0.029446       0.000680       0.028766             26.671335      25.998862      -4.328162       0.065001      31.672906       3.244330      22.342237          -0.000002
           22             Cd       8.954507       3.026605      15.210781       0.724553     178.315832 0.45979950E+04  0.17668469E+06                                23.183162                           20.469316       1.188396       2.059535                    0.996488      81.328250     216.797809       0.466451       0.341719      -1.233652      -0.028721      -0.012343       0.000638       0.031267       0.017859       0.015096       0.025089      -0.010848       0.026146      -0.023798      -0.017048       0.040846             25.509021      26.467218       2.425417      -2.094496      24.832842      -0.384713      25.227003          -0.000005
           23             Cd       4.881148      15.319056      25.561688       0.716374     185.763685 0.47178267E+04  0.18225401E+06                                23.777303                           20.684181       1.252293       2.077289                    0.996511      81.387684     216.734564       0.466235       0.340068      -1.236537      -0.001583       0.003960       0.002549       0.004968       0.003465      -0.022328      -0.035121      -0.016591       0.013155      -0.037827      -0.008549       0.046376             26.779960      30.014515       0.312693       3.715850      22.073598       3.661702      28.251767          -0.000006
           24             Cd       6.021606      14.621940      19.333027       0.741954     184.670434 0.45032632E+04  0.17218286E+06                                23.728898                           20.266030       1.263695       2.083271                    0.996323      80.875566     215.203259       0.468384       0.342012      -1.233125      -0.029356      -0.003748      -0.002330       0.029686      -0.012434      -0.023062       0.030071      -0.011782      -0.060974      -0.042177      -0.003428       0.045605             26.953927      31.268124       1.735019      -2.974885      21.131802      -3.479311      28.461854          -0.000007
           25              H       9.883017       7.640727      28.037506       0.165416       0.921755 0.65603165E+01  0.62100836E+02                                 1.647050                            1.556188      -1.146785       2.346399                    0.998177       3.496543      10.034987       0.467415       1.384301      -0.686040      -0.001354      -0.005590       0.010774       0.012213      -0.003939       0.000603       0.001676       0.005682       0.015199      -0.007636       0.002307       0.005329              1.694755       1.335191       0.018881      -0.105403       1.636421      -0.441309       2.112653          -0.000001
           26              H      10.572931       8.833096      27.290467       0.171110       0.858492 0.60829973E+01  0.55484282E+02                                 1.473825                            1.424760      -0.793152       2.520522                    0.999921       3.053581       8.105161       0.536608       1.251402      -0.716516       0.009685       0.008086      -0.000730       0.012638       0.002393      -0.000362       0.000903       0.002592      -0.011320      -0.004062      -0.000549       0.004611              1.490889       1.549573       0.374822      -0.003022       1.668644       0.017115       1.254449          -0.000001
           27              H       9.064562       8.504906      27.019886       0.174045       0.833352 0.60101682E+01  0.55788040E+02                                 1.556745                            1.504268      -1.045838       2.405623                    0.998074       3.395759       9.722859       0.467365       1.411871      -0.681109      -0.015877       0.004081      -0.000922       0.016419      -0.001667      -0.002351       0.003422       0.009490      -0.015424      -0.007467      -0.000798       0.008265              1.580441       1.921161      -0.349899       0.146785       1.437885      -0.070172       1.382278          -0.000001
           28              H      11.156187       4.645786      24.772885       0.102636       1.302389 0.91905430E+01  0.92546395E+02                                 1.906895                            1.729073      -0.925483       2.429935                    0.998626       3.489679       9.598662       0.498622       1.219878      -0.724163       0.013034      -0.039163      -0.017474       0.044822      -0.011394      -0.011546       0.005093      -0.039375       0.053403      -0.033578       0.008499       0.025079              1.985501       1.525820      -0.326686      -0.059403       2.857677       0.161743       1.573007           0.000009
           29              H      10.968622       6.552257      23.246454       0.102743       1.248018 0.87111075E+01  0.86571745E+02                                 1.856152                            1.685168      -0.865555       2.462181                    0.998973       3.430668       9.381611       0.504149       1.222487      -0.723607       0.007673      -0.004673      -0.044404       0.045304      -0.009765      -0.009668       0.005694      -0.038436       0.052255      -0.031634       0.007594       0.024040              1.931565       1.455720      -0.015924      -0.222971       1.501598      -0.109593       2.837378           0.000009
           30              H       5.952344       6.855709      25.216991       0.171193       0.978416 0.69673777E+01  0.66410144E+02                                 1.665718                            1.566483      -1.169684       2.342425                    0.997388       3.373285       9.459141       0.486550       1.320727      -0.699838      -0.009563      -0.004806       0.005078       0.011846      -0.000838       0.000325       0.001426       0.000554      -0.006131      -0.002743       0.000732       0.002011              1.706990       2.037780       0.423044      -0.266424       1.645559      -0.190260       1.437631           0.000003
           31              H       6.780328       7.266359      23.949377       0.174737       0.964075 0.69955344E+01  0.66099723E+02                                 1.605103                            1.538293      -0.797213       2.522726                    0.999865       3.100434       8.385515       0.511021       1.268495      -0.713843       0.000050       0.002990      -0.012017       0.012384       0.001022       0.001539      -0.003223      -0.003815       0.008745      -0.004493      -0.000698       0.005191              1.628482       1.339875      -0.005084      -0.083538       1.325375       0.024283       2.220197           0.000006
           32              H       7.517588       6.924976      25.290519       0.181359       0.914275 0.65339965E+01  0.61518012E+02                                 1.626628                            1.546425      -0.927065       2.472989                    0.998842       3.241732       9.146025       0.473994       1.372493      -0.690545       0.012872      -0.004262       0.007296       0.015397      -0.001928       0.004751       0.000906       0.001283      -0.004927      -0.005691       0.000553       0.005138              1.657195       2.004798      -0.348644       0.309620       1.514207      -0.178234       1.452582           0.000003
           33              H       5.513111      11.235975      26.561074       0.092917       1.089169 0.77059528E+01  0.75831393E+02                                 1.813206                            1.671096      -1.170027       2.308702                    0.994837       3.852957      11.221591       0.458011       1.358963      -0.690208      -0.018988       0.032594       0.017125       0.041427       0.001655      -0.011254       0.009912      -0.014396      -0.051337      -0.024756       0.006100       0.018656              1.876423       1.845862      -0.419388      -0.333241       2.037655       0.403617       1.745753          -0.000002
           34              H       7.645749      11.628484      25.552277       0.104535       1.082585 0.76049066E+01  0.74818159E+02                                 1.821471                            1.671473      -1.317066       2.244256                    0.993628       3.916763      11.520097       0.451915       1.377641      -0.685764       0.015248       0.035742       0.003340       0.039002       0.000142      -0.010387       0.008537      -0.010409      -0.022296      -0.017168       0.003270       0.013898              1.884934       1.770737       0.539597      -0.040966       2.447528       0.000802       1.436538          -0.000002
           35              H      12.036347       9.928162      20.246532       0.166516       0.911552 0.64379258E+01  0.60894892E+02                                 1.651384                            1.552510      -1.387304       2.230872                    0.996158       3.639071      10.574877       0.461229       1.403959      -0.680944       0.008102       0.002119      -0.011395       0.014141       0.001758       0.001681      -0.001188       0.007077      -0.008573      -0.004348      -0.001260       0.005608              1.703608       1.702047       0.027819      -0.538916       1.309686       0.025217       2.099091          -0.000000
           36              H      11.386523      10.780797      21.393561       0.173207       0.866334 0.62469869E+01  0.58105836E+02                                 1.554581                            1.499886      -0.958171       2.444339                    0.998994       3.285217       9.185121       0.487618       1.350445      -0.693981      -0.003720       0.012571       0.000984       0.013147      -0.001799       0.002371      -0.000132       0.000189      -0.014354      -0.005509       0.000941       0.004568              1.567953       1.296596      -0.061491      -0.076023       1.968208       0.336123       1.439056          -0.000002
           37              H      12.056704       9.402069      21.722965       0.170510       0.862259 0.63046809E+01  0.58190432E+02                                 1.494606                            1.464885      -0.765092       2.532902                    0.999969       3.110396       8.383362       0.519927       1.276366      -0.710938       0.006489      -0.007168       0.006269       0.011523       0.001112       0.001474      -0.003437      -0.004567      -0.006654      -0.004764      -0.000284       0.005048              1.495532       1.483675      -0.156661       0.227680       1.374782      -0.214448       1.628138           0.000001
           38              H       8.190528       7.660517      19.299498       0.101351       1.190668 0.83856817E+01  0.83014398E+02                                 1.835748                            1.681253      -0.821427       2.479653                    0.999306       3.485426       9.689481       0.489476       1.264036      -0.713556      -0.025154      -0.023615      -0.024036       0.042049       0.020101      -0.002129       0.011114       0.027426       0.020401      -0.030860       0.009060       0.021800              1.902868       1.776434       0.302762       0.435174       1.749104       0.489099       2.183066           0.000003
           39              H       7.562548       8.041482      21.567086       0.095832       1.276157 0.90369004E+01  0.91083875E+02                                 1.913470                            1.737315      -0.931524       2.423475                    0.998316       3.594255      10.058507       0.485194       1.252475      -0.715713      -0.036850      -0.012049       0.011582       0.040463       0.018682      -0.001705       0.011507       0.028551       0.023322      -0.030613       0.009776       0.020837              1.979156       2.470030       0.281483      -0.582598       1.515279      -0.149358       1.952158           0.000005
           40              H       7.226496      10.330566      15.870176       0.167310       0.977254 0.71176681E+01  0.68356154E+02                                 1.675697                            1.593748      -1.173642       2.334691                    0.998204       3.439764       9.751987       0.476577       1.338236      -0.696001      -0.008245       0.005698      -0.004678       0.011060       0.002597      -0.001876       0.001198       0.007667      -0.006495      -0.004751      -0.001227       0.005978              1.714089       1.970779      -0.340319       0.286430       1.568861      -0.160717       1.602626          -0.000001
           41              H       7.768201       8.955136      16.390750       0.175988       0.830125 0.57992639E+01  0.52342000E+02                                 1.451602                            1.399301      -0.719304       2.560774                    0.999993       3.005659       7.972622       0.535979       1.266138      -0.713418       0.000142      -0.012623      -0.000721       0.012645      -0.001800      -0.002211       0.001104      -0.006403      -0.014841      -0.005902      -0.000488       0.006390              1.472825       1.248597       0.108982      -0.017517       1.944340       0.007594       1.225538          -0.000001
           42              H       7.969187      10.251405      17.249552       0.173150       0.929960 0.68285288E+01  0.65358147E+02                                 1.668450                            1.598273      -1.121184       2.370229                    0.996993       3.474392      10.060614       0.456171       1.402834      -0.683055       0.003149       0.006103       0.010438       0.012495       0.001581       0.000935       0.002667       0.000878       0.001201      -0.002982      -0.000541       0.003523              1.698414       1.412289      -0.033756      -0.049794       1.553123       0.332954       2.129829          -0.000001
           43              H      12.208451       9.926513      15.102549       0.108821       0.996056 0.67686860E+01  0.64292371E+02                                 1.697405                            1.558256      -0.955984       2.422917                    0.997981       3.562874      10.096540       0.479343       1.345254      -0.694014       0.041228      -0.004756      -0.006884       0.042068      -0.003941      -0.009095      -0.014359       0.027682       0.002902      -0.024699       0.006089       0.018610              1.774175       2.523153      -0.217112       0.028633       1.414551       0.003240       1.384821          -0.000001
           44              H      11.068867      11.165060      13.455533       0.115287       1.036847 0.73297941E+01  0.70128419E+02                                 1.669821                            1.569578      -0.762630       2.518193                    0.999813       3.316285       9.049678       0.507924       1.260391      -0.714402       0.024422       0.014976      -0.032148       0.043061      -0.002369      -0.007275      -0.013597       0.030999       0.003476      -0.024369       0.005917       0.018452              1.694580       1.517364       0.132247      -0.278586       1.608155      -0.301091       1.958220           0.000000
           45              H       0.040531       5.513264      27.887510       0.167951       0.918014 0.64367987E+01  0.60556276E+02                                 1.632610                            1.533252      -1.223331       2.313101                    0.997244       3.462974       9.861914       0.475366       1.369583      -0.688858       0.012527      -0.000689      -0.002634       0.012819       0.003099      -0.001640      -0.002664      -0.000878       0.003392      -0.003772      -0.001256       0.005028              1.681403       2.386791       0.110772      -0.050485       1.371998      -0.039495       1.285420           0.000000
           46              H      -1.277101       5.427505      27.043415       0.175398       0.970421 0.72194842E+01  0.69063133E+02                                 1.633352                            1.580056      -0.984435       2.433662                    0.999186       3.217374       8.884369       0.493737       1.296792      -0.706752      -0.004171      -0.003049      -0.012753       0.013760       0.002393       0.000996       0.000947      -0.007437       0.001059      -0.004695       0.000112       0.004584              1.641788       1.565900       0.002346       0.341094       1.372907      -0.075025       1.986557           0.000002
           47              H      -1.246646       6.276841      28.361027       0.170600       0.879587 0.63133386E+01  0.57827026E+02                                 1.470787                            1.431044      -0.753422       2.538129                    0.999981       2.997731       7.841810       0.549739       1.216404      -0.725307      -0.006172       0.008420       0.007402       0.012798      -0.002854      -0.003419       0.002081      -0.002329       0.006732      -0.004762      -0.001125       0.005887              1.480268       1.359114      -0.175798      -0.085120       1.768426       0.194706       1.313265          -0.000001
           48              H      11.359497       2.371544       0.623513       0.097548       1.098177 0.78123416E+01  0.77045416E+02                                 1.815036                            1.676831      -1.185296       2.303843                    0.995353       3.821144      11.095380       0.460163       1.349673      -0.692263      -0.028611      -0.022419       0.014537       0.039148       0.001759      -0.000458      -0.015690       0.001299      -0.036291      -0.021322       0.006337       0.014985              1.879055       2.234890       0.447436      -0.338480       1.778127      -0.247762       1.624148          -0.000002
           49              H      13.651461       1.725059       0.958799       0.109775       1.047969 0.74061170E+01  0.72455877E+02                                 1.796387                            1.661618      -1.268466       2.277515                    0.993621       3.821053      11.244830       0.447837       1.397986      -0.682554       0.010406      -0.037188       0.020853       0.043887       0.001106      -0.000292      -0.017446       0.003177      -0.045838      -0.025064       0.009050       0.016015              1.850662       1.617008      -0.277485       0.197003       2.188794      -0.510525       1.746185          -0.000002
           50              H      10.366396       7.317484      15.029021       0.171477       0.877390 0.62458076E+01  0.58652818E+02                                 1.619398                            1.538593      -1.186423       2.332726                    0.997631       3.519994      10.203867       0.458897       1.421315      -0.678614       0.004003       0.012046      -0.000297       0.012698      -0.000653       0.002597      -0.005312       0.001815       0.002193      -0.005902      -0.000287       0.006189              1.663003       1.365148       0.173089       0.017684       2.269289       0.061025       1.354571          -0.000001
           51              H       9.194932       6.337862      14.676089       0.173263       0.844908 0.60956388E+01  0.56268616E+02                                 1.523848                            1.478643      -0.800553       2.522246                    0.999633       3.207433       8.890764       0.493310       1.345051      -0.695699      -0.012845       0.000621      -0.003772       0.013401      -0.000140       0.002295      -0.002198       0.008249      -0.005974      -0.005009      -0.000854       0.005863              1.540407       1.945110       0.046275       0.207143       1.311043      -0.031752       1.365069          -0.000001
           52              H      10.672760       5.950301      14.326098       0.173743       0.846273 0.60454266E+01  0.56194787E+02                                 1.573055                            1.508029      -1.056615       2.398793                    0.997864       3.409529       9.767691       0.467103       1.410665      -0.681287       0.009481      -0.006542      -0.005916       0.012950      -0.006609      -0.000327      -0.001557       0.000048      -0.013404      -0.005783      -0.003118       0.008900              1.606406       1.610055      -0.235151      -0.357546       1.490239       0.259611       1.718923          -0.000002
           53              H      10.893675       5.523159      19.273028       0.108643       1.234737 0.88531125E+01  0.88179027E+02                                 1.831060                            1.691539      -0.859361       2.467400                    0.999078       3.396151       9.242539       0.507385       1.211990      -0.726488       0.007104       0.000488       0.046293       0.046837       0.006878       0.010780      -0.007246      -0.039579       0.061080      -0.033750       0.008862       0.024889              1.879128       1.509283       0.091571       0.258463       1.605730       0.283445       2.522372           0.000009
           54              H      10.224120       3.435276      18.273054       0.108792       1.153903 0.79967665E+01  0.78391296E+02                                 1.815436                            1.653644      -0.830959       2.484485                    0.999231       3.438716       9.577046       0.487250       1.282333      -0.709534       0.000318      -0.037246       0.024815       0.044756       0.004604       0.009795      -0.008601      -0.036591       0.049148      -0.029656       0.006610       0.023046              1.899984       1.392758       0.127730      -0.027003       2.647672      -0.463992       1.659520           0.000004
           55              H       4.627627       3.008134      29.313944       0.168991       0.969581 0.71414840E+01  0.69126455E+02                                 1.713656                            1.632353      -1.219444       2.316933                    0.997174       3.554444      10.351838       0.452250       1.399172      -0.683474      -0.003855       0.005712      -0.009882       0.012048      -0.000317      -0.004281      -0.001516      -0.000561       0.010759      -0.004700      -0.001375       0.006075              1.746080       1.599383      -0.071355       0.291474       1.515929      -0.179421       2.122929          -0.000001
           56              H       5.548074       3.436925       1.097030       0.171354       0.846280 0.59797087E+01  0.55652180E+02                                 1.597154                            1.517666      -1.116435       2.370808                    0.996923       3.489518      10.133214       0.455617       1.444454      -0.674591       0.004604       0.008524       0.008452       0.012856      -0.000559       0.003035       0.005349       0.001472       0.009653      -0.006414      -0.000741       0.007155              1.643123       1.731039       0.377242       0.163991       1.762952       0.222491       1.435379          -0.000002
           57              H       5.481095       1.932858       0.661748       0.175461       0.858853 0.61542029E+01  0.57308657E+02                                 1.578983                            1.515205      -0.903777       2.477617                    0.998764       3.315535       9.424578       0.470170       1.398951      -0.684530       0.005819      -0.014118      -0.002156       0.015422      -0.001053      -0.004050       0.002035      -0.007651      -0.004220      -0.006425       0.000603       0.005823              1.613842       1.628234      -0.365573      -0.088160       1.841152       0.110188       1.372140          -0.000002
           58              H       2.575156       1.830608       4.358710       0.100464       1.140694 0.82794202E+01  0.82115571E+02                                 1.809174                            1.689113      -0.988579       2.399732                    0.997666       3.618902      10.237576       0.477894       1.292256      -0.706050      -0.012927      -0.011485       0.038722       0.042407       0.002370      -0.003951      -0.012334       0.028334       0.034513      -0.024210       0.006298       0.017912              1.849764       1.587834       0.032669      -0.159487       1.505239      -0.209574       2.456219          -0.000001
           59              H       0.970154       2.506779       2.691107       0.110748       1.022234 0.70945892E+01  0.68594494E+02                                 1.762187                            1.622487      -1.205089       2.308786                    0.994602       3.743183      10.913484       0.455279       1.391447      -0.684071      -0.041971       0.003815       0.009837       0.043277      -0.004008      -0.003916      -0.007749       0.029670       0.026424      -0.021972       0.008220       0.013751              1.839579       2.642054      -0.040396      -0.095105       1.410608       0.021495       1.466075          -0.000002
           60              H      -1.364727      13.328805      20.417116       0.169049       0.957528 0.69771547E+01  0.67342178E+02                                 1.713141                            1.623339      -1.337190       2.264097                    0.994853       3.631420      10.663052       0.448049       1.416353      -0.679385      -0.001333      -0.002155      -0.011125       0.011410       0.000550      -0.000207      -0.000916      -0.003702      -0.003228      -0.001433      -0.001268       0.002701              1.760320       1.398567      -0.009759      -0.018380       1.497429       0.222174       2.384963          -0.000002
           61              H      -0.375329      13.315612      21.631791       0.173615       0.865469 0.61541843E+01  0.56731256E+02                                 1.528478                            1.469768      -0.798626       2.522924                    0.999726       3.148430       8.614777       0.504773       1.316310      -0.702101       0.011481      -0.000502       0.003612       0.012046       0.001772       0.003586       0.000478       0.002886      -0.015531      -0.006411       0.000451       0.005960              1.551337       2.023122      -0.197674       0.152484       1.285428      -0.019258       1.345461          -0.000002
           62              H      -1.894233      13.000615      21.855314       0.177255       0.857817 0.61183908E+01  0.56814184E+02                                 1.564540                            1.499143      -1.080573       2.388786                    0.998131       3.333967       9.421302       0.478858       1.377463      -0.688126      -0.010081      -0.007636       0.006887       0.014400       0.000133      -0.002477      -0.003235      -0.006665      -0.010200      -0.005795      -0.000451       0.006246              1.593383       1.651447       0.315846      -0.372182       1.536634      -0.237048       1.592068          -0.000001
           63              H       2.057889       1.034046      23.240572       0.111475       1.257944 0.88863639E+01  0.88977634E+02                                 1.883931                            1.715298      -0.994252       2.407960                    0.997934       3.466394       9.593305       0.492678       1.241613      -0.718995      -0.004599       0.037232       0.028178       0.046919      -0.011194       0.007642       0.005474      -0.046457       0.015457      -0.030484       0.006515       0.023969              1.965230       1.434689      -0.035025      -0.041231       2.078837       0.666774       2.382163           0.000006
           64              H       1.549281       1.316059      20.867105       0.111758       1.267102 0.90901009E+01  0.90934425E+02                                 1.852443                            1.706592      -0.847113       2.474646                    0.999196       3.356477       9.087385       0.509594       1.201495      -0.729710      -0.015307       0.042189      -0.014129       0.047052      -0.014332       0.005617       0.003331      -0.042751       0.019584      -0.030099       0.007471       0.022628              1.907024       1.535750      -0.233377       0.156272       2.288089      -0.523399       1.897232           0.000008
           65              H      11.386227       2.503480      26.269905       0.168084       1.005761 0.71994953E+01  0.69357642E+02                                 1.719581                            1.611256      -1.071965       2.388850                    0.998149       3.387777       9.627622       0.470170       1.352255      -0.694012       0.006213       0.009645       0.003133       0.011893       0.001259      -0.002455      -0.000437       0.001676      -0.013585      -0.005250       0.000834       0.004416              1.775060       1.677370       0.398842       0.110809       2.226503       0.183369       1.421308           0.000002
           66              H      10.805541       1.574983      25.146405       0.171298       1.052632 0.78119194E+01  0.76325384E+02                                 1.733820                            1.649436      -1.059607       2.392888                    0.998547       3.333117       9.344326       0.480010       1.306004      -0.704515      -0.004180      -0.001640      -0.011286       0.012147      -0.000122       0.001435      -0.000382       0.008808      -0.001938      -0.004123      -0.000968       0.005091              1.765064       1.428973       0.045078       0.137958       1.491029       0.226274       2.375191           0.000004
           67              H      11.437701       0.946639      26.437548       0.180671       0.844164 0.60089199E+01  0.55427855E+02                                 1.542606                            1.482593      -0.876013       2.494298                    0.999272       3.208466       8.973726       0.484056       1.371763      -0.690313       0.006113      -0.011764       0.009019       0.016034      -0.000895      -0.000963      -0.007150       0.002050       0.004537      -0.007684       0.000476       0.007208              1.569377       1.606957      -0.367330       0.153732       1.798273      -0.165538       1.302902          -0.000001
           68              H       6.881741       0.610203      27.640458       0.107206       1.056753 0.73037315E+01  0.70574736E+02                                 1.754556                            1.611352      -0.961626       2.420895                    0.997766       3.583071      10.178975       0.475482       1.333114      -0.696888      -0.038268      -0.019174       0.009330       0.043808       0.008542      -0.017090       0.013459       0.011388      -0.034198      -0.029204       0.008569       0.020635              1.823694       2.344104       0.515782      -0.137363       1.718507      -0.002486       1.408470          -0.000002
           69              H       7.430182       2.773948      28.590433       0.095814       1.116894 0.76980689E+01  0.75802877E+02                                 1.850604                            1.674212      -1.212250       2.292455                    0.994155       3.869185      11.305817       0.455546       1.365433      -0.688767      -0.026951       0.017241       0.028409       0.042786       0.007818      -0.017734       0.011779       0.010427      -0.030981      -0.027710       0.007098       0.020612              1.948251       1.952463      -0.372048      -0.538147       1.917812       0.495852       1.974477          -0.000002
           70              H       3.852054       1.048889      28.199267       0.170782       0.858541 0.59331829E+01  0.54917139E+02                                 1.593364                            1.496697      -1.092283       2.384018                    0.997547       3.401285       9.736958       0.467385       1.415830      -0.680373      -0.000176       0.006886       0.011512       0.013416      -0.000157       0.002335       0.000770       0.001535       0.010103      -0.002761      -0.001694       0.004455              1.650423       1.390129       0.135359       0.171524       1.751938       0.525756       1.809202          -0.000001
           71              H      -0.063769      16.026891      27.799277       0.177944       0.837775 0.59847972E+01  0.55273242E+02                                 1.546252                            1.488914      -0.899304       2.482037                    0.998982       3.255665       9.178092       0.477441       1.389061      -0.686617      -0.000842      -0.013038       0.005329       0.014110       0.002160       0.000433      -0.003116      -0.002987      -0.005790      -0.004133      -0.000537       0.004669              1.565654       1.366583      -0.124126       0.036796       1.989646      -0.217462       1.340734          -0.000002
           72              H       4.300047       0.641537      26.752246       0.171564       0.956790 0.70765710E+01  0.67772624E+02                                 1.656505                            1.593487      -0.905434       2.471657                    0.999051       3.307401       9.322951       0.475301       1.345568      -0.695979       0.003706       0.002929      -0.011475       0.012409      -0.001308      -0.001162      -0.003001       0.002297       0.017357      -0.005546      -0.001155       0.006701              1.680466       1.831299       0.093972      -0.406288       1.401317      -0.042617       1.808784           0.000000
           73              H      14.092018       1.415011      27.028709       0.114121       1.078604 0.75101291E+01  0.73216106E+02                                 1.791786                            1.643998      -1.062620       2.377470                    0.996634       3.623355      10.403876       0.465544       1.349542      -0.693433      -0.040052       0.014960       0.003818       0.042925      -0.008660       0.009036       0.014992       0.023151      -0.026141      -0.026655       0.007045       0.019610              1.863479       2.411667      -0.512791      -0.207837       1.725418       0.199914       1.453350          -0.000000
           74              H      10.564365      16.208302      25.411104       0.100923       1.212764 0.86861938E+01  0.87259747E+02                                 1.896292                            1.739177      -0.964409       2.415075                    0.997390       3.638569      10.386718       0.466909       1.305838      -0.703637      -0.032997      -0.014597      -0.024239       0.043468      -0.005998       0.010011       0.016181       0.024167      -0.022445      -0.027083       0.007549       0.019534              1.972983       2.084154       0.401484       0.452835       1.815748       0.423366       2.019046           0.000000
           75              H      12.020609      10.314074      25.740507       0.156014       0.977716 0.71421652E+01  0.68256447E+02                                 1.636809                            1.565232      -1.155336       2.334382                    0.998249       3.408551       9.460364       0.498234       1.286349      -0.706972      -0.005553      -0.008248      -0.001396       0.010041      -0.001319       0.001454      -0.002780      -0.000416      -0.005196      -0.003525      -0.000371       0.003896              1.659743       1.496472       0.312691      -0.000278       2.133250      -0.126221       1.349508          -0.000001
           76              H      -1.437528      11.212886      25.328753       0.164447       0.971269 0.72268780E+01  0.69357057E+02                                 1.649228                            1.591925      -0.900985       2.464834                    0.999371       3.317160       9.264049       0.485333       1.315000      -0.702206       0.010458       0.001637      -0.008424       0.013528       0.001958      -0.003905      -0.001334       0.005491       0.007814      -0.004676      -0.001796       0.006472              1.673180       2.230079      -0.005688      -0.172471       1.350669      -0.029845       1.438793          -0.000002
           77              H      -2.364071      11.644976      26.519899       0.170414       0.860397 0.62753596E+01  0.58534341E+02                                 1.556717                            1.511537      -0.912156       2.465704                    0.999111       3.320833       9.349039       0.480954       1.365307      -0.690921      -0.004092       0.007073       0.011809       0.014361      -0.002890      -0.001838       0.001733       0.003163       0.014691      -0.005774      -0.000309       0.006083              1.567446       1.332656      -0.005337       0.038405       1.424490       0.296488       1.945192          -0.000002
           78              H      10.563316      14.395835      23.099399       0.131681       0.973549 0.67866299E+01  0.64018762E+02                                 1.630651                            1.532508      -0.824397       2.498705                    0.999596       3.299470       9.090139       0.500346       1.297724      -0.705607      -0.010426       0.031975      -0.023224       0.040871      -0.000810       0.010297      -0.010692      -0.015272      -0.006849      -0.016610      -0.000430       0.017040              1.657309       1.371953       0.019850      -0.023691       2.038596      -0.361190       1.561377          -0.000001
           79              H       9.254540      12.589965      22.808231       0.114116       1.017914 0.70482803E+01  0.66758900E+02                                 1.643292                            1.531805      -0.797621       2.496364                    0.999697       3.325969       9.022064       0.517994       1.248404      -0.716315      -0.026244       0.008037      -0.024051       0.036494       0.002947       0.014958      -0.007803      -0.003393      -0.006276      -0.019090       0.004431       0.014659              1.690593       2.091133       0.048648       0.447027       1.333548       0.043405       1.647097          -0.000002
           80              H       2.742277      16.226443      23.940554       0.166851       1.001704 0.71808460E+01  0.69195225E+02                                 1.705617                            1.600126      -1.350069       2.251382                    0.996197       3.530365      10.063555       0.475380       1.337101      -0.695345       0.011654       0.005169      -0.000652       0.012766       0.001184       0.002767      -0.000420      -0.006350      -0.003977      -0.004910       0.000857       0.004053              1.748372       2.345559       0.343516      -0.115399       1.464372      -0.033993       1.435185           0.000001
           81              H       1.605457      15.497499      23.146457       0.178414       0.881343 0.62571911E+01  0.57838440E+02                                 1.543187                            1.479366      -0.767381       2.543895                    0.999911       3.095393       8.441956       0.505203       1.311605      -0.703729      -0.002180      -0.008136      -0.012385       0.014978       0.000460       0.001475       0.003120      -0.013137       0.011489      -0.008658       0.001160       0.007498              1.575195       1.381641       0.068317       0.205795       1.321708       0.273509       2.022234          -0.000000
           82              H       5.236811       0.064319      24.240546       0.174294       1.018563 0.75283800E+01  0.72646369E+02                                 1.681527                            1.609552      -0.888941       2.479194                    0.999433       3.198706       8.819600       0.491874       1.290446      -0.708886      -0.007148       0.009892       0.004170       0.012898      -0.003255      -0.004480      -0.000159      -0.004329      -0.002893      -0.006534       0.001252       0.005282              1.703889       1.835364      -0.422471      -0.153445       1.786206       0.171873       1.490096           0.000003
           83              H       2.973755      12.885171      27.066943       0.099627       1.023232 0.70409411E+01  0.67771416E+02                                 1.745911                            1.602455      -1.108102       2.347308                    0.995424       3.724943      10.744937       0.465284       1.367642      -0.688806       0.019510      -0.024059       0.030261       0.043304       0.005094       0.003873      -0.021633       0.009392      -0.010791      -0.026114       0.007650       0.018465              1.813774       1.882140      -0.328329       0.448668       1.709748      -0.389783       1.849433          -0.000002
           84              H       0.599526      12.556981      26.669895       0.103248       1.011604 0.69839492E+01  0.67139087E+02                                 1.736723                            1.599527      -1.120912       2.341066                    0.995491       3.729975      10.780354       0.463787       1.373768      -0.687497      -0.020196      -0.029940       0.021817       0.042193       0.004672       0.004873      -0.022357       0.009989      -0.009962      -0.027036       0.008005       0.019031              1.793268       1.826653       0.429350      -0.264353       1.964654      -0.377555       1.588497          -0.000002
           85              H       8.133853       8.851237      13.332006       0.165417       0.921755 0.65603176E+01  0.62100848E+02                                 1.647049                            1.556188      -1.146785       2.346400                    0.998177       3.496543      10.034987       0.467415       1.384301      -0.686040       0.001354       0.005590       0.010774       0.012213      -0.003939      -0.000603      -0.001676       0.005682       0.015199      -0.007636       0.002307       0.005329              1.694755       1.335191       0.018881       0.105403       1.636420       0.441309       2.112653          -0.000001
           86              H       7.443939       7.658868      12.584967       0.171110       0.858492 0.60829970E+01  0.55484280E+02                                 1.473825                            1.424760      -0.793152       2.520522                    0.999921       3.053581       8.105162       0.536608       1.251402      -0.716516      -0.009685      -0.008086      -0.000730       0.012638       0.002393       0.000362      -0.000903       0.002592      -0.011320      -0.004062      -0.000549       0.004611              1.490889       1.549573       0.374822       0.003022       1.668644      -0.017115       1.254450          -0.000001
           87              H       8.952308       7.987058      12.314386       0.174045       0.833352 0.60101666E+01  0.55788025E+02                                 1.556745                            1.504268      -1.045838       2.405623                    0.998074       3.395759       9.722861       0.467365       1.411872      -0.681109       0.015877      -0.004081      -0.000922       0.016419      -0.001667       0.002351      -0.003422       0.009490      -0.015424      -0.007467      -0.000798       0.008265              1.580441       1.921161      -0.349899      -0.146785       1.437885       0.070172       1.382278          -0.000001
           88              H       6.860683      11.846178      10.067385       0.102636       1.302390 0.91905507E+01  0.92546503E+02                                 1.906897                            1.729074      -0.925483       2.429935                    0.998626       3.489680       9.598670       0.498621       1.219880      -0.724162      -0.013034       0.039163      -0.017474       0.044822      -0.011394       0.011546      -0.005093      -0.039375       0.053403      -0.033578       0.008499       0.025079              1.985503       1.525821      -0.326687       0.059403       2.857680      -0.161743       1.573008           0.000009
           89              H       7.048248       9.939707       8.540954       0.102743       1.248018 0.87111119E+01  0.86571807E+02                                 1.856153                            1.685169      -0.865555       2.462181                    0.998973       3.430669       9.381617       0.504149       1.222488      -0.723607      -0.007673       0.004673      -0.044404       0.045304      -0.009765       0.009668      -0.005694      -0.038436       0.052256      -0.031634       0.007594       0.024040              1.931566       1.455721      -0.015924       0.222972       1.501599       0.109593       2.837379           0.000009
           90              H      12.064526       9.636255      10.511491       0.171193       0.978416 0.69673777E+01  0.66410144E+02                                 1.665718                            1.566483      -1.169684       2.342425                    0.997388       3.373285       9.459141       0.486550       1.320727      -0.699838       0.009563       0.004806       0.005078       0.011846      -0.000838      -0.000325      -0.001427       0.000554      -0.006131      -0.002743       0.000732       0.002011              1.706990       2.037781       0.423044       0.266424       1.645559       0.190260       1.437631           0.000003
           91              H      11.236542       9.225605       9.243877       0.174737       0.964075 0.69955344E+01  0.66099724E+02                                 1.605103                            1.538294      -0.797213       2.522726                    0.999865       3.100434       8.385516       0.511021       1.268495      -0.713843      -0.000050      -0.002990      -0.012017       0.012384       0.001022      -0.001539       0.003223      -0.003815       0.008745      -0.004493      -0.000698       0.005191              1.628483       1.339875      -0.005084       0.083538       1.325375      -0.024283       2.220198           0.000006
           92              H      10.499282       9.566988      10.585019       0.181359       0.914275 0.65339960E+01  0.61518008E+02                                 1.626628                            1.546425      -0.927065       2.472989                    0.998842       3.241732       9.146026       0.473994       1.372493      -0.690545      -0.012872       0.004262       0.007296       0.015397      -0.001928      -0.004751      -0.000906       0.001284      -0.004927      -0.005691       0.000553       0.005138              1.657196       2.004798      -0.348644      -0.309620       1.514207       0.178235       1.452582           0.000003
           93              H      12.503759       5.255989      11.855574       0.092917       1.089169 0.77059528E+01  0.75831392E+02                                 1.813206                            1.671096      -1.170027       2.308702                    0.994837       3.852957      11.221591       0.458011       1.358963      -0.690208       0.018988      -0.032594       0.017125       0.041427       0.001655       0.011254      -0.009912      -0.014396      -0.051337      -0.024756       0.006100       0.018656              1.876423       1.845862      -0.419388       0.333241       2.037655      -0.403617       1.745753          -0.000002
           94              H      10.371121       4.863480      10.846777       0.104535       1.082585 0.76049127E+01  0.74818226E+02                                 1.821471                            1.671473      -1.317066       2.244256                    0.993628       3.916764      11.520097       0.451916       1.377640      -0.685764      -0.015248      -0.035742       0.003340       0.039002       0.000142       0.010387      -0.008537      -0.010409      -0.022296      -0.017168       0.003270       0.013898              1.884934       1.770737       0.539597       0.040966       2.447528      -0.000802       1.436538          -0.000002
           95              H       5.980523       6.563802       5.541032       0.166516       0.911552 0.64379249E+01  0.60894884E+02                                 1.651384                            1.552511      -1.387304       2.230872                    0.996158       3.639071      10.574878       0.461229       1.403959      -0.680944      -0.008102      -0.002119      -0.011395       0.014141       0.001758      -0.001681       0.001188       0.007077      -0.008573      -0.004348      -0.001260       0.005608              1.703608       1.702047       0.027819       0.538916       1.309686      -0.025217       2.099091          -0.000000
           96              H       6.630347       5.711167       6.688061       0.173207       0.866334 0.62469910E+01  0.58105879E+02                                 1.554581                            1.499886      -0.958171       2.444339                    0.998994       3.285218       9.185122       0.487619       1.350444      -0.693981       0.003720      -0.012571       0.000984       0.013147      -0.001799      -0.002371       0.000132       0.000189      -0.014354      -0.005509       0.000941       0.004568              1.567953       1.296596      -0.061491       0.076023       1.968208      -0.336123       1.439056          -0.000002
           97              H       5.960166       7.089895       7.017465       0.170510       0.862259 0.63046806E+01  0.58190430E+02                                 1.494606                            1.464885      -0.765092       2.532902                    0.999969       3.110396       8.383363       0.519927       1.276367      -0.710938      -0.006489       0.007168       0.006269       0.011523       0.001112      -0.001474       0.003437      -0.004567      -0.006654      -0.004764      -0.000284       0.005048              1.495532       1.483676      -0.156661      -0.227680       1.374782       0.214448       1.628138           0.000001
           98              H       9.826342       8.831447       4.593998       0.101351       1.190668 0.83856817E+01  0.83014398E+02                                 1.835748                            1.681253      -0.821427       2.479653                    0.999306       3.485426       9.689481       0.489476       1.264036      -0.713556       0.025154       0.023615      -0.024036       0.042049       0.020101       0.002129      -0.011114       0.027426       0.020401      -0.030860       0.009060       0.021800              1.902868       1.776434       0.302762      -0.435174       1.749104      -0.489099       2.183066           0.000003
           99              H      10.454322       8.450482       6.861586       0.095832       1.276157 0.90369005E+01  0.91083874E+02                                 1.913470                            1.737315      -0.931524       2.423475                    0.998316       3.594255      10.058506       0.485194       1.252475      -0.715713       0.036850       0.012049       0.011582       0.040463       0.018682       0.001705      -0.011507       0.028551       0.023322      -0.030613       0.009776       0.020837              1.979156       2.470030       0.281483       0.582598       1.515279       0.149358       1.952158           0.000005
          100              H      10.790374       6.161398       1.164676       0.167310       0.977254 0.71176693E+01  0.68356164E+02                                 1.675697                            1.593748      -1.173641       2.334691                    0.998204       3.439764       9.751985       0.476578       1.338236      -0.696001       0.008245      -0.005698      -0.004678       0.011060       0.002597       0.001876      -0.001198       0.007667      -0.006495      -0.004751      -0.001227       0.005978              1.714088       1.970778      -0.340318      -0.286430       1.568861       0.160717       1.602626          -0.000001
          101              H      10.248669       7.536828       1.685250       0.175988       0.830125 0.57992643E+01  0.52342002E+02                                 1.451602                            1.399301      -0.719305       2.560774                    0.999993       3.005659       7.972621       0.535979       1.266137      -0.713418      -0.000142       0.012623      -0.000721       0.012645      -0.001800       0.002211      -0.001104      -0.006403      -0.014841      -0.005902      -0.000488       0.006390              1.472825       1.248597       0.108982       0.017517       1.944339      -0.007594       1.225538          -0.000001
          102              H      10.047683       6.240559       2.544052       0.173150       0.929960 0.68285283E+01  0.65358138E+02                                 1.668449                            1.598273      -1.121184       2.370229                    0.996993       3.474392      10.060613       0.456171       1.402833      -0.683055      -0.003149      -0.006103       0.010438       0.012495       0.001581      -0.000935      -0.002667       0.000878       0.001201      -0.002982      -0.000541       0.003523              1.698413       1.412289      -0.033756       0.049794       1.553123      -0.332954       2.129828          -0.000001
          103              H       5.808419       6.565451       0.397049       0.108821       0.996055 0.67686845E+01  0.64292357E+02                                 1.697405                            1.558256      -0.955984       2.422916                    0.997981       3.562874      10.096542       0.479343       1.345255      -0.694014      -0.041228       0.004756      -0.006884       0.042068      -0.003941       0.009095       0.014359       0.027682       0.002902      -0.024699       0.006089       0.018610              1.774175       2.523154      -0.217112      -0.028633       1.414551      -0.003240       1.384821          -0.000001
          104              H       6.948003       5.326904      28.161033       0.115287       1.036847 0.73297938E+01  0.70128418E+02                                 1.669821                            1.569578      -0.762630       2.518193                    0.999813       3.316285       9.049679       0.507924       1.260391      -0.714402      -0.024422      -0.014976      -0.032148       0.043061      -0.002369       0.007275       0.013597       0.030999       0.003476      -0.024369       0.005917       0.018452              1.694580       1.517364       0.132247       0.278586       1.608155       0.301091       1.958220           0.000000
          105              H       3.300739      10.978700      13.182010       0.167951       0.918013 0.64367941E+01  0.60556226E+02                                 1.632610                            1.533252      -1.223331       2.313101                    0.997244       3.462973       9.861913       0.475366       1.369584      -0.688857      -0.012527       0.000689      -0.002634       0.012819       0.003099       0.001640       0.002664      -0.000878       0.003392      -0.003772      -0.001256       0.005028              1.681403       2.386790       0.110772       0.050485       1.371998       0.039495       1.285420           0.000000
          106              H       4.618371      11.064459      12.337915       0.175398       0.970420 0.72194831E+01  0.69063118E+02                                 1.633351                            1.580056      -0.984435       2.433662                    0.999186       3.217374       8.884368       0.493737       1.296792      -0.706752       0.004171       0.003049      -0.012753       0.013760       0.002393      -0.000996      -0.000947      -0.007437       0.001059      -0.004695       0.000112       0.004584              1.641788       1.565900       0.002346      -0.341093       1.372907       0.075025       1.986557           0.000002
          107              H       4.587916      10.215123      13.655527       0.170600       0.879587 0.63133375E+01  0.57827013E+02                                 1.470787                            1.431043      -0.753422       2.538129                    0.999981       2.997731       7.841809       0.549739       1.216404      -0.725307       0.006172      -0.008420       0.007402       0.012798      -0.002854       0.003419      -0.002081      -0.002329       0.006732      -0.004762      -0.001125       0.005887              1.480268       1.359113      -0.175798       0.085120       1.768425      -0.194706       1.313265          -0.000001
          108              H       6.657373      14.120420      15.329013       0.097548       1.098176 0.78123409E+01  0.77045409E+02                                 1.815036                            1.676831      -1.185296       2.303843                    0.995353       3.821144      11.095381       0.460163       1.349673      -0.692263       0.028611       0.022419       0.014537       0.039148       0.001759       0.000458       0.015690       0.001299      -0.036291      -0.021322       0.006337       0.014985              1.879055       2.234890       0.447436       0.338480       1.778127       0.247762       1.624148          -0.000002
          109              H       4.365409      14.766905      15.664299       0.109775       1.047969 0.74061162E+01  0.72455869E+02                                 1.796387                            1.661618      -1.268466       2.277515                    0.993621       3.821053      11.244831       0.447837       1.397986      -0.682554      -0.010406       0.037188       0.020853       0.043887       0.001106       0.000292       0.017446       0.003177      -0.045838      -0.025064       0.009050       0.016015              1.850663       1.617009      -0.277485      -0.197003       2.188794       0.510525       1.746185          -0.000002
          110              H       7.650474       9.174480       0.323521       0.171476       0.877390 0.62458056E+01  0.58652797E+02                                 1.619398                            1.538594      -1.186424       2.332726                    0.997631       3.519994      10.203868       0.458897       1.421316      -0.678613      -0.004003      -0.012046      -0.000297       0.012698      -0.000653      -0.002597       0.005312       0.001815       0.002193      -0.005902      -0.000287       0.006189              1.663003       1.365148       0.173089      -0.017684       2.269289      -0.061025       1.354571          -0.000001
          111              H       8.821938      10.154102      -0.029411       0.173263       0.844909 0.60956427E+01  0.56268658E+02                                 1.523848                            1.478643      -0.800554       2.522246                    0.999633       3.207434       8.890765       0.493311       1.345051      -0.695699       0.012845      -0.000621      -0.003772       0.013401      -0.000140      -0.002295       0.002198       0.008249      -0.005974      -0.005009      -0.000854       0.005863              1.540407       1.945110       0.046275      -0.207143       1.311043       0.031752       1.365069          -0.000001
          112              H       7.344110      10.541663      29.031598       0.173743       0.846273 0.60454312E+01  0.56194836E+02                                 1.573055                            1.508030      -1.056615       2.398793                    0.997864       3.409530       9.767692       0.467104       1.410664      -0.681287      -0.009481       0.006542      -0.005916       0.012950      -0.006609       0.000327       0.001557       0.000048      -0.013405      -0.005783      -0.003118       0.008900              1.606406       1.610055      -0.235151       0.357546       1.490239      -0.259611       1.718924          -0.000002
          113              H       7.123195      10.968805       4.567528       0.108643       1.234736 0.88531084E+01  0.88178976E+02                                 1.831060                            1.691538      -0.859361       2.467400                    0.999078       3.396150       9.242536       0.507385       1.211990      -0.726488      -0.007104      -0.000488       0.046293       0.046837       0.006878      -0.010780       0.007246      -0.039578       0.061080      -0.033750       0.008862       0.024889              1.879128       1.509282       0.091571      -0.258463       1.605730      -0.283445       2.522372           0.000009
          114              H       7.792750      13.056688       3.567554       0.108792       1.153903 0.79967626E+01  0.78391247E+02                                 1.815436                            1.653644      -0.830959       2.484485                    0.999231       3.438715       9.577042       0.487250       1.282333      -0.709534      -0.000318       0.037246       0.024815       0.044756       0.004604      -0.009795       0.008601      -0.036591       0.049148      -0.029656       0.006610       0.023046              1.899983       1.392758       0.127730       0.027003       2.647671       0.463992       1.659520           0.000004
          115              H      -1.286357      13.483830      14.608444       0.168991       0.969581 0.71414840E+01  0.69126455E+02                                 1.713656                            1.632354      -1.219444       2.316933                    0.997174       3.554444      10.351838       0.452250       1.399172      -0.683474       0.003855      -0.005712      -0.009882       0.012048      -0.000317       0.004281       0.001516      -0.000561       0.010759      -0.004700      -0.001375       0.006075              1.746080       1.599383      -0.071355      -0.291475       1.515929       0.179421       2.122929          -0.000001
          116              H      -2.206804      13.055039      15.802530       0.171354       0.846280 0.59797087E+01  0.55652180E+02                                 1.597154                            1.517666      -1.116435       2.370808                    0.996923       3.489518      10.133214       0.455617       1.444454      -0.674591      -0.004604      -0.008524       0.008452       0.012856      -0.000559      -0.003035      -0.005349       0.001472       0.009653      -0.006414      -0.000741       0.007155              1.643123       1.731039       0.377242      -0.163991       1.762952      -0.222491       1.435379          -0.000002
          117              H      -2.139825      14.559106      15.367248       0.175461       0.858853 0.61542034E+01  0.57308664E+02                                 1.578983                            1.515205      -0.903777       2.477617                    0.998764       3.315535       9.424579       0.470170       1.398951      -0.684530      -0.005819       0.014118      -0.002156       0.015422      -0.001053       0.004050      -0.002035      -0.007651      -0.004220      -0.006425       0.000603       0.005823              1.613842       1.628235      -0.365573       0.088160       1.841152      -0.110188       1.372140          -0.000002
          118              H       0.766114      14.661356      19.064210       0.100464       1.140694 0.82794213E+01  0.82115586E+02                                 1.809174                            1.689113      -0.988579       2.399732                    0.997666       3.618902      10.237577       0.477894       1.292256      -0.706050       0.012927       0.011485       0.038722       0.042407       0.002370       0.003951       0.012334       0.028334       0.034513      -0.024210       0.006298       0.017912              1.849764       1.587834       0.032668       0.159487       1.505239       0.209574       2.456220          -0.000001
          119              H       2.371116      13.985185      17.396607       0.110748       1.022234 0.70945893E+01  0.68594493E+02                                 1.762187                            1.622487      -1.205089       2.308786                    0.994602       3.743183      10.913483       0.455279       1.391446      -0.684071       0.041971      -0.003815       0.009837       0.043277      -0.004008       0.003916       0.007749       0.029670       0.026424      -0.021972       0.008220       0.013751              1.839579       2.642054      -0.040396       0.095104       1.410608      -0.021495       1.466074          -0.000002
          120              H       4.705997       3.163159       5.711616       0.169049       0.957528 0.69771547E+01  0.67342179E+02                                 1.713141                            1.623339      -1.337190       2.264097                    0.994853       3.631420      10.663052       0.448049       1.416353      -0.679385       0.001333       0.002155      -0.011125       0.011410       0.000550       0.000207       0.000916      -0.003702      -0.003228      -0.001433      -0.001268       0.002701              1.760320       1.398567      -0.009759       0.018380       1.497429      -0.222174       2.384963          -0.000002
          121              H       3.716599       3.176352       6.926290       0.173615       0.865468 0.61541831E+01  0.56731242E+02                                 1.528478                            1.469768      -0.798626       2.522924                    0.999726       3.148430       8.614777       0.504773       1.316310      -0.702101      -0.011481       0.000502       0.003612       0.012046       0.001772      -0.003586      -0.000478       0.002886      -0.015531      -0.006411       0.000451       0.005960              1.551337       2.023122      -0.197674      -0.152483       1.285428       0.019257       1.345460          -0.000002
          122              H       5.235503       3.491349       7.149814       0.177255       0.857817 0.61183909E+01  0.56814185E+02                                 1.564540                            1.499143      -1.080574       2.388786                    0.998131       3.333967       9.421302       0.478858       1.377463      -0.688126       0.010081       0.007636       0.006887       0.014400       0.000133       0.002477       0.003235      -0.006665      -0.010200      -0.005795      -0.000451       0.006246              1.593383       1.651447       0.315846       0.372182       1.536635       0.237048       1.592068          -0.000001
          123              H       1.283381      15.457918       8.535072       0.111475       1.257945 0.88863710E+01  0.88977730E+02                                 1.883932                            1.715299      -0.994252       2.407960                    0.997934       3.466395       9.593312       0.492677       1.241614      -0.718995       0.004599      -0.037232       0.028178       0.046919      -0.011194      -0.007642      -0.005474      -0.046457       0.015458      -0.030485       0.006515       0.023969              1.965231       1.434690      -0.035025       0.041231       2.078839      -0.666775       2.382165           0.000006
          124              H       1.791989      15.175905       6.161605       0.111758       1.267102 0.90901018E+01  0.90934442E+02                                 1.852443                            1.706593      -0.847113       2.474647                    0.999196       3.356477       9.087387       0.509594       1.201496      -0.729710       0.015307      -0.042189      -0.014129       0.047052      -0.014332      -0.005617      -0.003331      -0.042751       0.019584      -0.030099       0.007471       0.022628              1.907024       1.535750      -0.233377      -0.156272       2.288090       0.523399       1.897232           0.000008
          125              H       6.630643      13.988484      11.564405       0.168084       1.005761 0.71994946E+01  0.69357631E+02                                 1.719581                            1.611256      -1.071965       2.388850                    0.998149       3.387777       9.627621       0.470171       1.352254      -0.694012      -0.006213      -0.009645       0.003133       0.011893       0.001259       0.002455       0.000437       0.001676      -0.013585      -0.005250       0.000834       0.004416              1.775060       1.677370       0.398842      -0.110809       2.226503      -0.183369       1.421308           0.000002
          126              H       7.211329      14.916981      10.440905       0.171298       1.052632 0.78119196E+01  0.76325385E+02                                 1.733819                            1.649436      -1.059606       2.392888                    0.998547       3.333117       9.344325       0.480010       1.306003      -0.704515       0.004180       0.001640      -0.011286       0.012147      -0.000122      -0.001435       0.000382       0.008808      -0.001938      -0.004123      -0.000968       0.005091              1.765064       1.428973       0.045078      -0.137957       1.491029      -0.226274       2.375191           0.000004
          127              H       6.579169      15.545325      11.732048       0.180671       0.844164 0.60089205E+01  0.55427860E+02                                 1.542606                            1.482593      -0.876013       2.494298                    0.999272       3.208466       8.973725       0.484056       1.371762      -0.690313      -0.006113       0.011764       0.009019       0.016034      -0.000895       0.000963       0.007150       0.002050       0.004537      -0.007684       0.000476       0.007208              1.569377       1.606956      -0.367330      -0.153731       1.798273       0.165538       1.302902          -0.000001
          128              H      -3.540471      15.881761      12.934958       0.107206       1.056753 0.73037315E+01  0.70574736E+02                                 1.754556                            1.611352      -0.961626       2.420895                    0.997766       3.583071      10.178975       0.475482       1.333114      -0.696888       0.038268       0.019174       0.009330       0.043808       0.008542       0.017090      -0.013459       0.011388      -0.034198      -0.029204       0.008569       0.020635              1.823694       2.344104       0.515782       0.137363       1.718507       0.002486       1.408470          -0.000002
          129              H      10.586688      13.718016      13.884933       0.095814       1.116894 0.76980689E+01  0.75802877E+02                                 1.850604                            1.674212      -1.212250       2.292455                    0.994155       3.869185      11.305817       0.455546       1.365433      -0.688767       0.026951      -0.017241       0.028409       0.042786       0.007818       0.017734      -0.011779       0.010427      -0.030981      -0.027710       0.007098       0.020612              1.948251       1.952463      -0.372047       0.538147       1.917812      -0.495852       1.974477          -0.000002
          130              H      -0.510784      15.443075      13.493767       0.170782       0.858541 0.59331821E+01  0.54917131E+02                                 1.593364                            1.496697      -1.092283       2.384018                    0.997547       3.401285       9.736959       0.467385       1.415831      -0.680373       0.000176      -0.006886       0.011512       0.013416      -0.000157      -0.002335      -0.000770       0.001535       0.010103      -0.002761      -0.001694       0.004455              1.650423       1.390129       0.135359      -0.171524       1.751938      -0.525756       1.809203          -0.000001
          131              H       3.405039       0.465073      13.093777       0.177944       0.837775 0.59847972E+01  0.55273242E+02                                 1.546252                            1.488914      -0.899304       2.482037                    0.998982       3.255665       9.178092       0.477441       1.389061      -0.686617       0.000842       0.013038       0.005329       0.014110       0.002160      -0.000433       0.003116      -0.002987      -0.005790      -0.004133      -0.000537       0.004669              1.565654       1.366583      -0.124126      -0.036796       1.989646       0.217462       1.340734          -0.000002
          132              H      -0.958777      15.850427      12.046746       0.171564       0.956790 0.70765705E+01  0.67772620E+02                                 1.656506                            1.593487      -0.905434       2.471657                    0.999051       3.307401       9.322952       0.475301       1.345568      -0.695979      -0.003706      -0.002929      -0.011475       0.012409      -0.001308       0.001162       0.003001       0.002297       0.017357      -0.005546      -0.001155       0.006701              1.680466       1.831299       0.093972       0.406288       1.401317       0.042617       1.808784           0.000000
          133              H       3.924852      15.076953      12.323209       0.114121       1.078603 0.75101241E+01  0.73216048E+02                                 1.791786                            1.643998      -1.062620       2.377471                    0.996634       3.623354      10.403874       0.465544       1.349542      -0.693433       0.040052      -0.014960       0.003818       0.042925      -0.008660      -0.009036      -0.014992       0.023151      -0.026141      -0.026655       0.007045       0.019610              1.863478       2.411666      -0.512791       0.207837       1.725418      -0.199914       1.453350          -0.000000
          134              H       7.452505       0.283662      10.705604       0.100923       1.212764 0.86861938E+01  0.87259747E+02                                 1.896292                            1.739177      -0.964409       2.415075                    0.997390       3.638569      10.386718       0.466909       1.305838      -0.703637       0.032997       0.014597      -0.024239       0.043468      -0.005998      -0.010011      -0.016181       0.024167      -0.022445      -0.027083       0.007549       0.019534              1.972983       2.084154       0.401484      -0.452835       1.815748      -0.423366       2.019046           0.000000
          135              H       5.996261       6.177890      11.035007       0.156014       0.977716 0.71421652E+01  0.68256447E+02                                 1.636809                            1.565232      -1.155336       2.334382                    0.998249       3.408551       9.460364       0.498234       1.286349      -0.706972       0.005553       0.008248      -0.001396       0.010041      -0.001319      -0.001454       0.002780      -0.000416      -0.005196      -0.003525      -0.000371       0.003896              1.659743       1.496472       0.312691       0.000278       2.133250       0.126221       1.349508          -0.000001
          136              H       4.778798       5.279078      10.623253       0.164447       0.971269 0.72268780E+01  0.69357057E+02                                 1.649228                            1.591925      -0.900985       2.464834                    0.999371       3.317160       9.264049       0.485333       1.315000      -0.702206      -0.010458      -0.001637      -0.008424       0.013528       0.001958       0.003905       0.001334       0.005491       0.007814      -0.004676      -0.001796       0.006472              1.673180       2.230079      -0.005688       0.172471       1.350669       0.029845       1.438793          -0.000002
          137              H       5.705341       4.846988      11.814399       0.170414       0.860397 0.62753596E+01  0.58534341E+02                                 1.556717                            1.511537      -0.912156       2.465704                    0.999111       3.320833       9.349039       0.480954       1.365307      -0.690921       0.004092      -0.007073       0.011809       0.014361      -0.002890       0.001838      -0.001733       0.003163       0.014691      -0.005774      -0.000309       0.006083              1.567446       1.332656      -0.005337      -0.038405       1.424490      -0.296488       1.945192          -0.000002
          138              H       7.453554       2.096129       8.393899       0.131681       0.973549 0.67866299E+01  0.64018762E+02                                 1.630651                            1.532508      -0.824397       2.498704                    0.999596       3.299470       9.090139       0.500346       1.297724      -0.705607       0.010426      -0.031975      -0.023224       0.040871      -0.000810      -0.010297       0.010692      -0.015272      -0.006849      -0.016610      -0.000430       0.017040              1.657309       1.371953       0.019850       0.023691       2.038596       0.361190       1.561377          -0.000001
          139              H       8.762330       3.901999       8.102731       0.114116       1.017913 0.70482756E+01  0.66758849E+02                                 1.643292                            1.531805      -0.797621       2.496364                    0.999697       3.325968       9.022063       0.517994       1.248405      -0.716315       0.026244      -0.008037      -0.024051       0.036494       0.002947      -0.014958       0.007803      -0.003393      -0.006276      -0.019090       0.004431       0.014659              1.690593       2.091133       0.048648      -0.447027       1.333548      -0.043405       1.647097          -0.000002
          140              H       0.598993       0.265521       9.235054       0.166851       1.001704 0.71808461E+01  0.69195223E+02                                 1.705616                            1.600126      -1.350069       2.251382                    0.996197       3.530365      10.063553       0.475381       1.337101      -0.695346      -0.011654      -0.005169      -0.000652       0.012766       0.001184      -0.002767       0.000420      -0.006350      -0.003977      -0.004910       0.000857       0.004053              1.748372       2.345559       0.343516       0.115399       1.464372       0.033993       1.435185           0.000001
          141              H       1.735813       0.994465       8.440957       0.178414       0.881343 0.62571912E+01  0.57838440E+02                                 1.543187                            1.479366      -0.767381       2.543895                    0.999911       3.095393       8.441956       0.505203       1.311605      -0.703729       0.002180       0.008136      -0.012385       0.014978       0.000460      -0.001475      -0.003120      -0.013137       0.011489      -0.008658       0.001160       0.007498              1.575195       1.381641       0.068317      -0.205795       1.321708      -0.273509       2.022234          -0.000000
          142              H      -1.895541      16.427645       9.535046       0.174294       1.018562 0.75283799E+01  0.72646370E+02                                 1.681527                            1.609552      -0.888941       2.479194                    0.999433       3.198706       8.819601       0.491874       1.290446      -0.708886       0.007148      -0.009892       0.004170       0.012898      -0.003255       0.004480       0.000159      -0.004329      -0.002893      -0.006534       0.001252       0.005282              1.703889       1.835364      -0.422471       0.153445       1.786207      -0.171873       1.490096           0.000003
          143              H       0.367515       3.606793      12.361443       0.099627       1.023231 0.70409362E+01  0.67771362E+02                                 1.745911                            1.602455      -1.108102       2.347309                    0.995424       3.724942      10.744936       0.465284       1.367642      -0.688806      -0.019510       0.024059       0.030261       0.043304       0.005094      -0.003873       0.021633       0.009392      -0.010791      -0.026114       0.007650       0.018465              1.813774       1.882140      -0.328329      -0.448668       1.709748       0.389783       1.849433          -0.000002
          144              H       2.741744       3.934983      11.964395       0.103248       1.011604 0.69839492E+01  0.67139087E+02                                 1.736723                            1.599527      -1.120912       2.341066                    0.995491       3.729975      10.780354       0.463787       1.373768      -0.687497       0.020196       0.029940       0.021817       0.042193       0.004672      -0.004873       0.022357       0.009989      -0.009962      -0.027036       0.008005       0.019031              1.793268       1.826653       0.429350       0.264353       1.964654       0.377555       1.588497          -0.000002
          145              H       0.796053       8.851237       1.373494       0.165416       0.921755 0.65603157E+01  0.62100828E+02                                 1.647050                            1.556188      -1.146785       2.346399                    0.998177       3.496543      10.034988       0.467415       1.384301      -0.686040       0.001354       0.005590      -0.010774       0.012213      -0.003939       0.000603       0.001676       0.005682       0.015199      -0.007636       0.002307       0.005329              1.694755       1.335192       0.018881      -0.105403       1.636421      -0.441309       2.112653          -0.000001
          146              H       0.106139       7.658868       2.120533       0.171110       0.858492 0.60829973E+01  0.55484282E+02                                 1.473825                            1.424760      -0.793152       2.520522                    0.999921       3.053581       8.105161       0.536608       1.251402      -0.716516      -0.009685      -0.008086       0.000730       0.012638       0.002393      -0.000362       0.000903       0.002592      -0.011320      -0.004062      -0.000549       0.004611              1.490889       1.549573       0.374822      -0.003022       1.668644       0.017115       1.254449          -0.000001
          147              H       1.614508       7.987058       2.391114       0.174045       0.833352 0.60101674E+01  0.55788033E+02                                 1.556745                            1.504268      -1.045838       2.405623                    0.998074       3.395759       9.722860       0.467365       1.411872      -0.681109       0.015877      -0.004081       0.000922       0.016419      -0.001667      -0.002351       0.003422       0.009490      -0.015424      -0.007467      -0.000798       0.008265              1.580441       1.921161      -0.349899       0.146785       1.437885      -0.070172       1.382278          -0.000001
          148              H      -0.477117      11.846178       4.638115       0.102635       1.302389 0.91905489E+01  0.92546472E+02                                 1.906896                            1.729074      -0.925483       2.429935                    0.998626       3.489680       9.598667       0.498621       1.219879      -0.724162      -0.013034       0.039163       0.017474       0.044822      -0.011394      -0.011546       0.005093      -0.039375       0.053402      -0.033578       0.008499       0.025079              1.985502       1.525821      -0.326686      -0.059403       2.857679       0.161743       1.573008           0.000009
          149              H      -0.289552       9.939707       6.164546       0.102743       1.248018 0.87111148E+01  0.86571846E+02                                 1.856154                            1.685170      -0.865556       2.462180                    0.998973       3.430669       9.381619       0.504148       1.222489      -0.723607      -0.007673       0.004673       0.044404       0.045304      -0.009765      -0.009668       0.005694      -0.038436       0.052256      -0.031634       0.007594       0.024040              1.931567       1.455721      -0.015924      -0.222972       1.501599      -0.109593       2.837381           0.000009
          150              H       4.726726       9.636255       4.194009       0.171193       0.978416 0.69673784E+01  0.66410154E+02                                 1.665718                            1.566483      -1.169684       2.342425                    0.997388       3.373285       9.459142       0.486550       1.320728      -0.699838       0.009563       0.004806      -0.005078       0.011846      -0.000838       0.000325       0.001426       0.000554      -0.006131      -0.002743       0.000732       0.002011              1.706990       2.037781       0.423044      -0.266424       1.645559      -0.190260       1.437631           0.000003
          151              H       3.898742       9.225605       5.461623       0.174737       0.964076 0.69955396E+01  0.66099785E+02                                 1.605104                            1.538294      -0.797213       2.522726                    0.999865       3.100435       8.385519       0.511021       1.268495      -0.713843      -0.000050      -0.002990       0.012017       0.012384       0.001022       0.001539      -0.003223      -0.003815       0.008745      -0.004493      -0.000698       0.005191              1.628483       1.339875      -0.005084      -0.083538       1.325375       0.024283       2.220198           0.000006
          152              H       3.161482       9.566988       4.120481       0.181359       0.914275 0.65339965E+01  0.61518012E+02                                 1.626628                            1.546425      -0.927065       2.472989                    0.998842       3.241732       9.146025       0.473994       1.372493      -0.690545      -0.012872       0.004262      -0.007296       0.015397      -0.001928       0.004751       0.000906       0.001284      -0.004927      -0.005691       0.000553       0.005138              1.657195       2.004798      -0.348644       0.309620       1.514207      -0.178235       1.452582           0.000003
          153              H       5.165959       5.255989       2.849926       0.092917       1.089169 0.77059577E+01  0.75831449E+02                                 1.813206                            1.671096      -1.170027       2.308702                    0.994837       3.852958      11.221592       0.458011       1.358963      -0.690209       0.018988      -0.032594      -0.017125       0.041427       0.001655      -0.011254       0.009912      -0.014396      -0.051337      -0.024756       0.006100       0.018656              1.876423       1.845862      -0.419388      -0.333241       2.037655       0.403617       1.745753          -0.000002
          154              H       3.033321       4.863480       3.858723       0.104535       1.082585 0.76049127E+01  0.74818226E+02                                 1.821471                            1.671473      -1.317066       2.244256                    0.993628       3.916764      11.520097       0.451916       1.377640      -0.685764      -0.015248      -0.035742      -0.003340       0.039002       0.000142      -0.010387       0.008537      -0.010409      -0.022296      -0.017168       0.003270       0.013898              1.884934       1.770737       0.539597      -0.040966       2.447528       0.000802       1.436538          -0.000002
          155              H      -1.357277       6.563802       9.164468       0.166516       0.911551 0.64379207E+01  0.60894836E+02                                 1.651384                            1.552510      -1.387304       2.230872                    0.996158       3.639071      10.574878       0.461229       1.403959      -0.680944      -0.008102      -0.002119       0.011395       0.014141       0.001758       0.001681      -0.001188       0.007077      -0.008573      -0.004348      -0.001260       0.005608              1.703608       1.702047       0.027819      -0.538916       1.309686       0.025217       2.099090          -0.000000
          156              H      -0.707453       5.711167       8.017439       0.173207       0.866335 0.62469926E+01  0.58105897E+02                                 1.554581                            1.499886      -0.958171       2.444339                    0.998994       3.285218       9.185122       0.487619       1.350444      -0.693981       0.003720      -0.012571      -0.000984       0.013147      -0.001799       0.002371      -0.000132       0.000189      -0.014354      -0.005509       0.000941       0.004568              1.567954       1.296596      -0.061491      -0.076023       1.968208       0.336124       1.439056          -0.000002
          157              H      -1.377634       7.089895       7.688035       0.170510       0.862259 0.63046840E+01  0.58190466E+02                                 1.494606                            1.464886      -0.765092       2.532902                    0.999969       3.110396       8.383362       0.519927       1.276366      -0.710938      -0.006489       0.007168      -0.006269       0.011523       0.001112       0.001474      -0.003437      -0.004568      -0.006654      -0.004764      -0.000284       0.005048              1.495532       1.483676      -0.156661       0.227680       1.374782      -0.214448       1.628139           0.000001
          158              H       2.488542       8.831447      10.111502       0.101351       1.190667 0.83856765E+01  0.83014331E+02                                 1.835747                            1.681253      -0.821426       2.479653                    0.999306       3.485425       9.689476       0.489477       1.264035      -0.713556       0.025154       0.023615       0.024036       0.042049       0.020101      -0.002129       0.011114       0.027426       0.020401      -0.030860       0.009060       0.021800              1.902867       1.776433       0.302762       0.435174       1.749103       0.489098       2.183065           0.000003
          159              H       3.116522       8.450482       7.843914       0.095833       1.276157 0.90368997E+01  0.91083861E+02                                 1.913469                            1.737315      -0.931524       2.423475                    0.998316       3.594255      10.058505       0.485194       1.252474      -0.715713       0.036850       0.012049      -0.011582       0.040463       0.018682      -0.001705       0.011507       0.028551       0.023322      -0.030613       0.009776       0.020837              1.979155       2.470029       0.281483      -0.582598       1.515278      -0.149358       1.952158           0.000005
          160              H       3.452574       6.161398      13.540824       0.167310       0.977254 0.71176687E+01  0.68356159E+02                                 1.675697                            1.593748      -1.173642       2.334691                    0.998204       3.439764       9.751986       0.476577       1.338236      -0.696001       0.008245      -0.005698       0.004678       0.011060       0.002597      -0.001876       0.001198       0.007667      -0.006495      -0.004751      -0.001227       0.005978              1.714088       1.970779      -0.340318       0.286430       1.568861      -0.160717       1.602626          -0.000001
          161              H       2.910869       7.536828      13.020250       0.175989       0.830125 0.57992614E+01  0.52341973E+02                                 1.451602                            1.399301      -0.719305       2.560774                    0.999993       3.005658       7.972620       0.535979       1.266138      -0.713418      -0.000142       0.012623       0.000721       0.012645      -0.001800      -0.002211       0.001104      -0.006403      -0.014841      -0.005902      -0.000488       0.006390              1.472825       1.248596       0.108982      -0.017517       1.944339       0.007594       1.225538          -0.000001
          162              H       2.709883       6.240559      12.161448       0.173151       0.929960 0.68285306E+01  0.65358162E+02                                 1.668449                            1.598273      -1.121183       2.370230                    0.996993       3.474392      10.060611       0.456171       1.402832      -0.683056      -0.003149      -0.006103      -0.010438       0.012495       0.001581       0.000935       0.002667       0.000878       0.001201      -0.002982      -0.000541       0.003523              1.698413       1.412289      -0.033756      -0.049793       1.553123       0.332954       2.129828          -0.000001
          163              H      -1.529381       6.565451      14.308452       0.108821       0.996055 0.67686838E+01  0.64292350E+02                                 1.697406                            1.558256      -0.955984       2.422916                    0.997981       3.562874      10.096543       0.479343       1.345255      -0.694014      -0.041228       0.004756       0.006884       0.042068      -0.003941      -0.009095      -0.014359       0.027682       0.002902      -0.024699       0.006089       0.018610              1.774175       2.523154      -0.217113       0.028633       1.414551       0.003240       1.384821          -0.000001
          164              H      -0.389797       5.326904      15.955468       0.115287       1.036847 0.73297994E+01  0.70128479E+02                                 1.669821                            1.569578      -0.762630       2.518193                    0.999813       3.316285       9.049677       0.507924       1.260390      -0.714402      -0.024422      -0.014976       0.032148       0.043061      -0.002369      -0.007275      -0.013597       0.030999       0.003476      -0.024369       0.005917       0.018452              1.694580       1.517364       0.132247      -0.278586       1.608155      -0.301090       1.958221           0.000000
          165              H      10.638539      10.978700       1.523490       0.167951       0.918013 0.64367942E+01  0.60556224E+02                                 1.632609                            1.533251      -1.223331       2.313102                    0.997244       3.462973       9.861911       0.475366       1.369583      -0.688858      -0.012527       0.000689       0.002634       0.012819       0.003099      -0.001640      -0.002664      -0.000878       0.003392      -0.003772      -0.001256       0.005028              1.681402       2.386789       0.110771      -0.050485       1.371998      -0.039495       1.285420           0.000000
          166              H      -2.719429      11.064459       2.367586       0.175398       0.970420 0.72194838E+01  0.69063128E+02                                 1.633352                            1.580056      -0.984434       2.433663                    0.999186       3.217373       8.884366       0.493737       1.296792      -0.706752       0.004171       0.003049       0.012753       0.013760       0.002393       0.000996       0.000947      -0.007437       0.001059      -0.004695       0.000112       0.004584              1.641788       1.565900       0.002346       0.341093       1.372907      -0.075026       1.986557           0.000002
          167              H      11.925716      10.215123       1.049973       0.170601       0.879587 0.63133365E+01  0.57826998E+02                                 1.470786                            1.431043      -0.753422       2.538129                    0.999981       2.997731       7.841807       0.549739       1.216403      -0.725307       0.006172      -0.008420      -0.007402       0.012798      -0.002854      -0.003419       0.002081      -0.002329       0.006732      -0.004762      -0.001125       0.005887              1.480267       1.359113      -0.175798      -0.085120       1.768424       0.194706       1.313264          -0.000001
          168              H      -0.680427      14.120420      28.787487       0.097548       1.098177 0.78123416E+01  0.77045416E+02                                 1.815036                            1.676831      -1.185296       2.303844                    0.995353       3.821144      11.095380       0.460163       1.349673      -0.692263       0.028611       0.022419      -0.014537       0.039148       0.001759      -0.000458      -0.015690       0.001299      -0.036291      -0.021322       0.006337       0.014985              1.879055       2.234890       0.447436      -0.338480       1.778127      -0.247762       1.624148          -0.000002
          169              H      -2.972391      14.766905      28.452201       0.109775       1.047969 0.74061169E+01  0.72455876E+02                                 1.796387                            1.661618      -1.268466       2.277515                    0.993621       3.821053      11.244830       0.447837       1.397986      -0.682554      -0.010406       0.037188      -0.020853       0.043887       0.001106      -0.000292      -0.017446       0.003177      -0.045838      -0.025064       0.009050       0.016015              1.850662       1.617009      -0.277485       0.197003       2.188793      -0.510525       1.746185          -0.000002
          170              H       0.312674       9.174480      14.381979       0.171476       0.877390 0.62458048E+01  0.58652789E+02                                 1.619398                            1.538594      -1.186424       2.332726                    0.997631       3.519994      10.203869       0.458897       1.421316      -0.678613      -0.004003      -0.012046       0.000297       0.012698      -0.000653       0.002597      -0.005312       0.001815       0.002193      -0.005902      -0.000287       0.006189              1.663003       1.365148       0.173089       0.017684       2.269290       0.061025       1.354571          -0.000001
          171              H       1.484138      10.154102      14.734911       0.173263       0.844908 0.60956388E+01  0.56268616E+02                                 1.523848                            1.478643      -0.800553       2.522246                    0.999633       3.207433       8.890764       0.493310       1.345051      -0.695699       0.012845      -0.000621       0.003772       0.013401      -0.000140       0.002295      -0.002198       0.008249      -0.005974      -0.005009      -0.000854       0.005863              1.540407       1.945110       0.046275       0.207143       1.311043      -0.031752       1.365069          -0.000001
          172              H       0.006310      10.541663      15.084902       0.173743       0.846273 0.60454312E+01  0.56194836E+02                                 1.573055                            1.508030      -1.056615       2.398793                    0.997864       3.409530       9.767692       0.467104       1.410664      -0.681287      -0.009481       0.006542       0.005916       0.012950      -0.006609      -0.000327      -0.001557       0.000048      -0.013405      -0.005783      -0.003118       0.008900              1.606406       1.610055      -0.235151      -0.357546       1.490239       0.259611       1.718923          -0.000002
          173              H      -0.214605      10.968805      10.137972       0.108643       1.234737 0.88531122E+01  0.88179021E+02                                 1.831060                            1.691538      -0.859361       2.467399                    0.999078       3.396151       9.242538       0.507385       1.211990      -0.726488      -0.007104      -0.000488      -0.046293       0.046837       0.006878       0.010780      -0.007246      -0.039579       0.061080      -0.033750       0.008862       0.024889              1.879128       1.509282       0.091571       0.258463       1.605730       0.283445       2.522372           0.000009
          174              H       0.454950      13.056688      11.137946       0.108792       1.153903 0.79967678E+01  0.78391309E+02                                 1.815436                            1.653644      -0.830959       2.484485                    0.999231       3.438716       9.577045       0.487250       1.282333      -0.709534      -0.000318       0.037246      -0.024815       0.044756       0.004604       0.009795      -0.008601      -0.036591       0.049148      -0.029656       0.006610       0.023046              1.899983       1.392758       0.127730      -0.027003       2.647671      -0.463992       1.659520           0.000004
          175              H       6.051443      13.483830       0.097056       0.168991       0.969581 0.71414839E+01  0.69126455E+02                                 1.713656                            1.632353      -1.219444       2.316933                    0.997174       3.554444      10.351838       0.452250       1.399172      -0.683474       0.003855      -0.005712       0.009882       0.012048      -0.000317      -0.004281      -0.001516      -0.000561       0.010759      -0.004700      -0.001375       0.006075              1.746080       1.599383      -0.071355       0.291474       1.515929      -0.179421       2.122929          -0.000001
          176              H       5.130996      13.055039      28.313970       0.171354       0.846280 0.59797070E+01  0.55652164E+02                                 1.597154                            1.517666      -1.116436       2.370808                    0.996923       3.489518      10.133216       0.455617       1.444454      -0.674590      -0.004604      -0.008524      -0.008452       0.012856      -0.000559       0.003035       0.005349       0.001472       0.009653      -0.006414      -0.000741       0.007155              1.643123       1.731039       0.377242       0.163991       1.762952       0.222492       1.435379          -0.000002
          177              H       5.197975      14.559106      28.749253       0.175461       0.858854 0.61542045E+01  0.57308675E+02                                 1.578983                            1.515205      -0.903777       2.477617                    0.998764       3.315535       9.424578       0.470170       1.398950      -0.684530      -0.005819       0.014118       0.002156       0.015422      -0.001053      -0.004050       0.002035      -0.007651      -0.004220      -0.006425       0.000603       0.005823              1.613842       1.628235      -0.365573      -0.088160       1.841152       0.110188       1.372140          -0.000002
          178              H       8.103914      14.661356      25.052290       0.100464       1.140695 0.82794245E+01  0.82115624E+02                                 1.809174                            1.689113      -0.988579       2.399732                    0.997666       3.618903      10.237579       0.477894       1.292256      -0.706050       0.012927       0.011485      -0.038722       0.042407       0.002370      -0.003951      -0.012334       0.028334       0.034513      -0.024210       0.006298       0.017912              1.849764       1.587834       0.032669      -0.159487       1.505239      -0.209574       2.456220          -0.000001
          179              H       9.708916      13.985185      26.719894       0.110748       1.022234 0.70945893E+01  0.68594493E+02                                 1.762187                            1.622487      -1.205089       2.308786                    0.994602       3.743183      10.913483       0.455279       1.391446      -0.684071       0.041971      -0.003815      -0.009837       0.043277      -0.004008      -0.003916      -0.007749       0.029670       0.026424      -0.021972       0.008220       0.013751              1.839579       2.642054      -0.040396      -0.095104       1.410608       0.021495       1.466074          -0.000002
          180              H      12.043797       3.163159       8.993884       0.169049       0.957528 0.69771603E+01  0.67342239E+02                                 1.713141                            1.623339      -1.337190       2.264097                    0.994853       3.631421      10.663052       0.448050       1.416351      -0.679386       0.001333       0.002155       0.011125       0.011410       0.000550      -0.000207      -0.000916      -0.003702      -0.003228      -0.001433      -0.001268       0.002701              1.760320       1.398567      -0.009759      -0.018380       1.497429       0.222174       2.384963          -0.000002
          181              H      11.054399       3.176352       7.779210       0.173614       0.865468 0.61541820E+01  0.56731231E+02                                 1.528478                            1.469768      -0.798626       2.522924                    0.999726       3.148430       8.614778       0.504773       1.316311      -0.702101      -0.011481       0.000502      -0.003612       0.012046       0.001772       0.003586       0.000478       0.002886      -0.015531      -0.006411       0.000451       0.005960              1.551337       2.023122      -0.197674       0.152483       1.285428      -0.019257       1.345461          -0.000002
          182              H      12.573303       3.491349       7.555686       0.177255       0.857817 0.61183909E+01  0.56814185E+02                                 1.564540                            1.499143      -1.080573       2.388786                    0.998131       3.333967       9.421302       0.478858       1.377463      -0.688126       0.010081       0.007636      -0.006887       0.014400       0.000133      -0.002477      -0.003235      -0.006665      -0.010200      -0.005795      -0.000451       0.006246              1.593383       1.651447       0.315846      -0.372182       1.536635      -0.237048       1.592068          -0.000001
          183              H       8.621181      15.457918       6.170428       0.111475       1.257945 0.88863724E+01  0.88977750E+02                                 1.883933                            1.715300      -0.994253       2.407960                    0.997934       3.466395       9.593313       0.492677       1.241615      -0.718995       0.004599      -0.037232      -0.028178       0.046919      -0.011194       0.007642       0.005474      -0.046457       0.015457      -0.030484       0.006515       0.023969              1.965232       1.434690      -0.035025      -0.041231       2.078840       0.666775       2.382166           0.000006
          184              H       9.129789      15.175905       8.543895       0.111758       1.267102 0.90901049E+01  0.90934474E+02                                 1.852443                            1.706592      -0.847113       2.474646                    0.999196       3.356478       9.087388       0.509594       1.201495      -0.729710       0.015307      -0.042189       0.014129       0.047052      -0.014332       0.005617       0.003331      -0.042751       0.019584      -0.030099       0.007471       0.022628              1.907024       1.535750      -0.233377       0.156272       2.288089      -0.523399       1.897232           0.000008
          185              H      -0.707157      13.988484       3.141095       0.168084       1.005761 0.71994951E+01  0.69357635E+02                                 1.719581                            1.611256      -1.071965       2.388850                    0.998149       3.387777       9.627620       0.470171       1.352254      -0.694012      -0.006213      -0.009645      -0.003133       0.011893       0.001259      -0.002455      -0.000437       0.001676      -0.013585      -0.005250       0.000834       0.004416              1.775060       1.677370       0.398842       0.110809       2.226502       0.183369       1.421307           0.000002
          186              H      -0.126471      14.916981       4.264595       0.171297       1.052632 0.78119190E+01  0.76325379E+02                                 1.733820                            1.649436      -1.059606       2.392888                    0.998547       3.333117       9.344326       0.480010       1.306004      -0.704515       0.004180       0.001640       0.011286       0.012147      -0.000122       0.001435      -0.000382       0.008808      -0.001938      -0.004123      -0.000968       0.005091              1.765065       1.428973       0.045078       0.137958       1.491029       0.226274       2.375191           0.000004
          187              H      -0.758631      15.545325       2.973452       0.180671       0.844164 0.60089205E+01  0.55427860E+02                                 1.542606                            1.482593      -0.876013       2.494298                    0.999272       3.208466       8.973725       0.484056       1.371762      -0.690313      -0.006113       0.011764      -0.009019       0.016034      -0.000895      -0.000963      -0.007150       0.002050       0.004537      -0.007684       0.000476       0.007208              1.569377       1.606956      -0.367330       0.153732       1.798273      -0.165538       1.302902          -0.000001
          188              H       3.797329      15.881761       1.770542       0.107206       1.056753 0.73037315E+01  0.70574736E+02                                 1.754556                            1.611352      -0.961626       2.420895                    0.997766       3.583071      10.178975       0.475482       1.333114      -0.696888       0.038268       0.019174      -0.009330       0.043808       0.008542      -0.017090       0.013459       0.011388      -0.034198      -0.029204       0.008569       0.020635              1.823694       2.344104       0.515782      -0.137363       1.718507      -0.002486       1.408470          -0.000002
          189              H       3.248888      13.718016       0.820567       0.095814       1.116894 0.76980681E+01  0.75802869E+02                                 1.850604                            1.674212      -1.212250       2.292455                    0.994155       3.869185      11.305818       0.455546       1.365433      -0.688767       0.026951      -0.017241      -0.028409       0.042786       0.007818      -0.017734       0.011779       0.010427      -0.030981      -0.027710       0.007098       0.020612              1.948251       1.952463      -0.372048      -0.538147       1.917812       0.495852       1.974477          -0.000002
          190              H       6.827016      15.443075       1.211733       0.170782       0.858541 0.59331821E+01  0.54917131E+02                                 1.593364                            1.496697      -1.092283       2.384018                    0.997547       3.401285       9.736959       0.467385       1.415831      -0.680373       0.000176      -0.006886      -0.011512       0.013416      -0.000157       0.002335       0.000770       0.001535       0.010103      -0.002761      -0.001694       0.004455              1.650423       1.390129       0.135359       0.171524       1.751938       0.525756       1.809203          -0.000001
          191              H      10.742839       0.465073       1.611723       0.177944       0.837775 0.59847978E+01  0.55273248E+02                                 1.546252                            1.488914      -0.899304       2.482037                    0.998982       3.255665       9.178091       0.477441       1.389060      -0.686617       0.000842       0.013038      -0.005329       0.014110       0.002160       0.000433      -0.003116      -0.002987      -0.005790      -0.004133      -0.000537       0.004669              1.565654       1.366583      -0.124126       0.036796       1.989646      -0.217462       1.340734          -0.000002
          192              H       6.379023      15.850427       2.658754       0.171564       0.956790 0.70765710E+01  0.67772624E+02                                 1.656505                            1.593487      -0.905434       2.471657                    0.999051       3.307401       9.322951       0.475301       1.345568      -0.695979      -0.003706      -0.002929       0.011475       0.012409      -0.001308      -0.001162      -0.003001       0.002297       0.017357      -0.005546      -0.001155       0.006701              1.680466       1.831299       0.093972      -0.406288       1.401317      -0.042617       1.808784           0.000000
          193              H      -3.412948      15.076953       2.382291       0.114121       1.078604 0.75101278E+01  0.73216091E+02                                 1.791786                            1.643998      -1.062621       2.377470                    0.996634       3.623355      10.403876       0.465544       1.349542      -0.693433       0.040052      -0.014960      -0.003818       0.042925      -0.008660       0.009036       0.014992       0.023151      -0.026141      -0.026655       0.007045       0.019610              1.863478       2.411667      -0.512791      -0.207837       1.725418       0.199914       1.453350          -0.000000
          194              H       0.114705       0.283662       3.999896       0.100923       1.212764 0.86861930E+01  0.87259742E+02                                 1.896292                            1.739177      -0.964409       2.415075                    0.997390       3.638569      10.386720       0.466909       1.305838      -0.703637       0.032997       0.014597       0.024239       0.043468      -0.005998       0.010011       0.016181       0.024167      -0.022445      -0.027083       0.007549       0.019534              1.972983       2.084154       0.401484       0.452835       1.815749       0.423366       2.019047           0.000000
          195              H      -1.341539       6.177890       3.670493       0.156014       0.977715 0.71421611E+01  0.68256402E+02                                 1.636809                            1.565232      -1.155336       2.334382                    0.998249       3.408550       9.460363       0.498234       1.286350      -0.706972       0.005553       0.008248       0.001396       0.010041      -0.001319       0.001454      -0.002780      -0.000416      -0.005196      -0.003525      -0.000371       0.003896              1.659743       1.496472       0.312691      -0.000278       2.133250      -0.126221       1.349508          -0.000001
          196              H      12.116598       5.279078       4.082247       0.164447       0.971269 0.72268744E+01  0.69357018E+02                                 1.649228                            1.591925      -0.900985       2.464834                    0.999371       3.317159       9.264048       0.485333       1.315001      -0.702206      -0.010458      -0.001637       0.008424       0.013528       0.001958      -0.003905      -0.001334       0.005491       0.007814      -0.004676      -0.001796       0.006472              1.673180       2.230079      -0.005688      -0.172471       1.350669      -0.029845       1.438793          -0.000002
          197              H      13.043141       4.846988       2.891101       0.170414       0.860396 0.62753584E+01  0.58534327E+02                                 1.556717                            1.511537      -0.912156       2.465704                    0.999111       3.320833       9.349039       0.480954       1.365307      -0.690921       0.004092      -0.007073      -0.011809       0.014361      -0.002890      -0.001838       0.001733       0.003163       0.014691      -0.005774      -0.000309       0.006083              1.567446       1.332656      -0.005337       0.038405       1.424490       0.296488       1.945192          -0.000002
          198              H       0.115754       2.096129       6.311601       0.131681       0.973549 0.67866336E+01  0.64018801E+02                                 1.630651                            1.532508      -0.824397       2.498704                    0.999596       3.299471       9.090140       0.500346       1.297723      -0.705608       0.010426      -0.031975       0.023224       0.040871      -0.000810       0.010297      -0.010692      -0.015272      -0.006849      -0.016610      -0.000430       0.017040              1.657309       1.371953       0.019850      -0.023691       2.038596      -0.361190       1.561377          -0.000001
          199              H       1.424530       3.901999       6.602770       0.114116       1.017914 0.70482798E+01  0.66758899E+02                                 1.643293                            1.531806      -0.797621       2.496364                    0.999697       3.325968       9.022064       0.517994       1.248406      -0.716315       0.026244      -0.008037       0.024051       0.036494       0.002947       0.014958      -0.007803      -0.003393      -0.006276      -0.019090       0.004431       0.014659              1.690593       2.091133       0.048648       0.447027       1.333549       0.043406       1.647098          -0.000002
          200              H       7.936793       0.265521       5.470446       0.166851       1.001704 0.71808454E+01  0.69195217E+02                                 1.705617                            1.600126      -1.350069       2.251382                    0.996197       3.530365      10.063554       0.475381       1.337101      -0.695345      -0.011654      -0.005169       0.000652       0.012766       0.001184       0.002767      -0.000420      -0.006350      -0.003977      -0.004910       0.000857       0.004053              1.748372       2.345559       0.343516      -0.115399       1.464372      -0.033993       1.435185           0.000001
          201              H       9.073613       0.994465       6.264543       0.178414       0.881343 0.62571916E+01  0.57838449E+02                                 1.543187                            1.479366      -0.767381       2.543895                    0.999911       3.095393       8.441958       0.505203       1.311606      -0.703728       0.002180       0.008136       0.012385       0.014978       0.000460       0.001475       0.003120      -0.013137       0.011489      -0.008658       0.001160       0.007498              1.575195       1.381642       0.068317       0.205795       1.321708       0.273509       2.022235          -0.000000
          202              H       5.442259      16.427645       5.170454       0.174294       1.018562 0.75283758E+01  0.72646324E+02                                 1.681527                            1.609552      -0.888941       2.479194                    0.999433       3.198705       8.819599       0.491874       1.290447      -0.708886       0.007148      -0.009892      -0.004170       0.012898      -0.003255      -0.004480      -0.000159      -0.004329      -0.002893      -0.006534       0.001252       0.005282              1.703889       1.835364      -0.422471      -0.153445       1.786207       0.171873       1.490096           0.000003
          203              H       7.705315       3.606793       2.344057       0.099627       1.023231 0.70409362E+01  0.67771362E+02                                 1.745911                            1.602455      -1.108102       2.347309                    0.995424       3.724942      10.744936       0.465284       1.367642      -0.688806      -0.019510       0.024059      -0.030261       0.043304       0.005094       0.003873      -0.021633       0.009392      -0.010791      -0.026114       0.007650       0.018465              1.813774       1.882140      -0.328329       0.448667       1.709748      -0.389783       1.849433          -0.000002
          204              H      10.079544       3.934983       2.741105       0.103249       1.011604 0.69839519E+01  0.67139115E+02                                 1.736722                            1.599527      -1.120912       2.341067                    0.995491       3.729975      10.780352       0.463787       1.373767      -0.687497       0.020196       0.029940      -0.021817       0.042193       0.004672       0.004873      -0.022357       0.009989      -0.009962      -0.027036       0.008005       0.019031              1.793267       1.826653       0.429350      -0.264353       1.964653      -0.377555       1.588496          -0.000002
          205              H       2.545217       7.640727      16.078994       0.165417       0.921755 0.65603164E+01  0.62100834E+02                                 1.647049                            1.556188      -1.146785       2.346400                    0.998177       3.496543      10.034987       0.467415       1.384301      -0.686040      -0.001354      -0.005590      -0.010774       0.012213      -0.003939      -0.000603      -0.001676       0.005682       0.015199      -0.007636       0.002307       0.005329              1.694755       1.335191       0.018881       0.105402       1.636420       0.441309       2.112652          -0.000001
          206              H       3.235131       8.833096      16.826033       0.171110       0.858492 0.60829970E+01  0.55484280E+02                                 1.473825                            1.424760      -0.793152       2.520522                    0.999921       3.053581       8.105162       0.536608       1.251402      -0.716516       0.009685       0.008086       0.000730       0.012638       0.002393       0.000362      -0.000903       0.002592      -0.011320      -0.004062      -0.000549       0.004611              1.490889       1.549573       0.374822       0.003022       1.668644      -0.017115       1.254450          -0.000001
          207              H       1.726762       8.504906      17.096614       0.174045       0.833352 0.60101674E+01  0.55788033E+02                                 1.556745                            1.504268      -1.045838       2.405623                    0.998074       3.395759       9.722860       0.467365       1.411872      -0.681109      -0.015877       0.004081       0.000922       0.016419      -0.001667       0.002351      -0.003422       0.009490      -0.015424      -0.007467      -0.000798       0.008265              1.580441       1.921161      -0.349899      -0.146785       1.437885       0.070172       1.382278          -0.000001
          208              H       3.818387       4.645786      19.343615       0.102635       1.302390 0.91905547E+01  0.92546550E+02                                 1.906897                            1.729074      -0.925483       2.429935                    0.998626       3.489681       9.598672       0.498621       1.219879      -0.724162       0.013034      -0.039163       0.017474       0.044822      -0.011394       0.011546      -0.005093      -0.039375       0.053403      -0.033578       0.008499       0.025079              1.985504       1.525821      -0.326687       0.059403       2.857681      -0.161743       1.573008           0.000009
          209              H       3.630822       6.552257      20.870046       0.102743       1.248018 0.87111133E+01  0.86571827E+02                                 1.856154                            1.685169      -0.865556       2.462181                    0.998973       3.430669       9.381618       0.504149       1.222488      -0.723607       0.007673      -0.004673       0.044404       0.045304      -0.009765       0.009668      -0.005694      -0.038436       0.052256      -0.031634       0.007594       0.024040              1.931567       1.455721      -0.015924       0.222972       1.501599       0.109593       2.837380           0.000009
          210              H      -1.385456       6.855709      18.899509       0.171193       0.978416 0.69673784E+01  0.66410154E+02                                 1.665718                            1.566483      -1.169684       2.342425                    0.997388       3.373285       9.459142       0.486550       1.320728      -0.699838      -0.009563      -0.004806      -0.005078       0.011846      -0.000838      -0.000325      -0.001426       0.000554      -0.006131      -0.002743       0.000732       0.002011              1.706990       2.037781       0.423044       0.266424       1.645559       0.190260       1.437631           0.000003
          211              H      -0.557472       7.266359      20.167123       0.174737       0.964076 0.69955397E+01  0.66099783E+02                                 1.605104                            1.538294      -0.797213       2.522726                    0.999865       3.100435       8.385518       0.511021       1.268495      -0.713843       0.000050       0.002990       0.012017       0.012384       0.001022      -0.001539       0.003223      -0.003815       0.008745      -0.004493      -0.000698       0.005191              1.628483       1.339875      -0.005084       0.083538       1.325375      -0.024283       2.220198           0.000006
          212              H       0.179788       6.924976      18.825981       0.181359       0.914275 0.65339965E+01  0.61518012E+02                                 1.626628                            1.546425      -0.927065       2.472989                    0.998842       3.241732       9.146025       0.473994       1.372493      -0.690545       0.012872      -0.004262      -0.007296       0.015397      -0.001928      -0.004751      -0.000906       0.001284      -0.004927      -0.005691       0.000553       0.005138              1.657195       2.004798      -0.348644      -0.309620       1.514207       0.178235       1.452582           0.000003
          213              H      -1.824689      11.235975      17.555426       0.092917       1.089170 0.77059609E+01  0.75831487E+02                                 1.813207                            1.671096      -1.170027       2.308702                    0.994837       3.852958      11.221592       0.458011       1.358962      -0.690209      -0.018988       0.032594      -0.017125       0.041427       0.001655       0.011254      -0.009912      -0.014396      -0.051337      -0.024756       0.006100       0.018656              1.876424       1.845862      -0.419388       0.333241       2.037655      -0.403617       1.745754          -0.000002
          214              H       0.307949      11.628484      18.564223       0.104535       1.082586 0.76049128E+01  0.74818228E+02                                 1.821471                            1.671473      -1.317066       2.244256                    0.993628       3.916764      11.520097       0.451916       1.377640      -0.685764       0.015248       0.035742      -0.003340       0.039002       0.000142       0.010387      -0.008537      -0.010409      -0.022296      -0.017168       0.003270       0.013898              1.884935       1.770738       0.539597       0.040966       2.447529      -0.000802       1.436538          -0.000002
          215              H       4.698547       9.928162      23.869968       0.166516       0.911551 0.64379207E+01  0.60894835E+02                                 1.651384                            1.552510      -1.387304       2.230872                    0.996158       3.639071      10.574878       0.461229       1.403959      -0.680944       0.008102       0.002119       0.011395       0.014141       0.001758      -0.001681       0.001188       0.007077      -0.008573      -0.004348      -0.001260       0.005608              1.703607       1.702047       0.027819       0.538916       1.309686      -0.025217       2.099090          -0.000000
          216              H       4.048723      10.780797      22.722939       0.173207       0.866335 0.62469925E+01  0.58105896E+02                                 1.554581                            1.499886      -0.958171       2.444339                    0.998994       3.285218       9.185122       0.487619       1.350444      -0.693981      -0.003720       0.012571      -0.000984       0.013147      -0.001799      -0.002371       0.000132       0.000189      -0.014354      -0.005509       0.000941       0.004568              1.567954       1.296596      -0.061491       0.076023       1.968208      -0.336124       1.439057          -0.000002
          217              H       4.718904       9.402069      22.393535       0.170510       0.862259 0.63046837E+01  0.58190464E+02                                 1.494606                            1.464886      -0.765092       2.532902                    0.999969       3.110396       8.383363       0.519927       1.276367      -0.710938       0.006489      -0.007168      -0.006269       0.011523       0.001112      -0.001474       0.003437      -0.004567      -0.006654      -0.004764      -0.000284       0.005048              1.495532       1.483676      -0.156661      -0.227680       1.374782       0.214448       1.628139           0.000001
          218              H       0.852728       7.660517      24.817002       0.101351       1.190668 0.83856807E+01  0.83014382E+02                                 1.835748                            1.681253      -0.821427       2.479653                    0.999306       3.485426       9.689479       0.489477       1.264035      -0.713556      -0.025154      -0.023615       0.024036       0.042049       0.020101       0.002129      -0.011114       0.027426       0.020401      -0.030860       0.009060       0.021800              1.902867       1.776434       0.302762      -0.435174       1.749103      -0.489098       2.183065           0.000003
          219              H       0.224748       8.041482      22.549414       0.095833       1.276156 0.90368954E+01  0.91083808E+02                                 1.913469                            1.737314      -0.931524       2.423475                    0.998316       3.594254      10.058502       0.485194       1.252474      -0.715713      -0.036850      -0.012049      -0.011582       0.040463       0.018682       0.001705      -0.011507       0.028551       0.023321      -0.030613       0.009776       0.020837              1.979155       2.470028       0.281483       0.582597       1.515278       0.149358       1.952157           0.000005
          220              H      -0.111304      10.330566      28.246324       0.167311       0.977253 0.71176649E+01  0.68356116E+02                                 1.675696                            1.593747      -1.173641       2.334691                    0.998204       3.439763       9.751984       0.476577       1.338236      -0.696001      -0.008245       0.005698       0.004678       0.011060       0.002597       0.001876      -0.001198       0.007667      -0.006495      -0.004751      -0.001227       0.005978              1.714088       1.970778      -0.340318      -0.286430       1.568860       0.160717       1.602626          -0.000001
          221              H       0.430401       8.955136      27.725750       0.175989       0.830125 0.57992615E+01  0.52341975E+02                                 1.451602                            1.399301      -0.719305       2.560774                    0.999993       3.005658       7.972620       0.535979       1.266138      -0.713418       0.000142      -0.012623       0.000721       0.012645      -0.001800       0.002211      -0.001104      -0.006403      -0.014841      -0.005902      -0.000488       0.006390              1.472825       1.248596       0.108982       0.017517       1.944340      -0.007594       1.225538          -0.000001
          222              H       0.631387      10.251405      26.866949       0.173151       0.929959 0.68285208E+01  0.65358053E+02                                 1.668449                            1.598272      -1.121183       2.370230                    0.996993       3.474391      10.060611       0.456171       1.402834      -0.683055       0.003149       0.006103      -0.010438       0.012495       0.001581      -0.000935      -0.002667       0.000878       0.001201      -0.002982      -0.000541       0.003523              1.698413       1.412288      -0.033756       0.049793       1.553122      -0.332954       2.129827          -0.000001
          223              H       4.870651       9.926513      29.013952       0.108821       0.996056 0.67686850E+01  0.64292364E+02                                 1.697406                            1.558256      -0.955984       2.422916                    0.997981       3.562874      10.096543       0.479343       1.345255      -0.694014       0.041228      -0.004756       0.006884       0.042068      -0.003941       0.009095       0.014359       0.027682       0.002902      -0.024699       0.006089       0.018610              1.774175       2.523154      -0.217113      -0.028633       1.414551      -0.003240       1.384821          -0.000001
          224              H       3.731067      11.165060       1.249968       0.115287       1.036847 0.73297992E+01  0.70128478E+02                                 1.669821                            1.569578      -0.762630       2.518193                    0.999813       3.316285       9.049678       0.507924       1.260391      -0.714402       0.024422       0.014976       0.032148       0.043061      -0.002369       0.007275       0.013597       0.030999       0.003476      -0.024369       0.005917       0.018452              1.694580       1.517364       0.132247       0.278586       1.608156       0.301091       1.958221           0.000000
          225              H       7.378331       5.513264      16.228990       0.167951       0.918013 0.64367942E+01  0.60556224E+02                                 1.632609                            1.533251      -1.223331       2.313102                    0.997244       3.462973       9.861911       0.475366       1.369583      -0.688858       0.012527      -0.000689       0.002634       0.012819       0.003099       0.001640       0.002664      -0.000878       0.003392      -0.003772      -0.001256       0.005028              1.681402       2.386789       0.110771       0.050485       1.371998       0.039495       1.285420           0.000000
          226              H       6.060699       5.427505      17.073086       0.175398       0.970420 0.72194838E+01  0.69063128E+02                                 1.633352                            1.580056      -0.984434       2.433663                    0.999186       3.217373       8.884366       0.493737       1.296792      -0.706752      -0.004171      -0.003049       0.012753       0.013760       0.002393      -0.000996      -0.000947      -0.007437       0.001059      -0.004695       0.000112       0.004584              1.641788       1.565900       0.002346      -0.341093       1.372907       0.075026       1.986557           0.000002
          227              H       6.091154       6.276841      15.755473       0.170601       0.879587 0.63133365E+01  0.57826998E+02                                 1.470786                            1.431043      -0.753422       2.538129                    0.999981       2.997731       7.841807       0.549739       1.216403      -0.725307      -0.006172       0.008420      -0.007402       0.012798      -0.002854       0.003419      -0.002081      -0.002329       0.006732      -0.004762      -0.001125       0.005887              1.480267       1.359113      -0.175798       0.085120       1.768424      -0.194706       1.313264          -0.000001
          228              H       4.021697       2.371544      14.081987       0.097548       1.098177 0.78123416E+01  0.77045416E+02                                 1.815036                            1.676831      -1.185296       2.303844                    0.995353       3.821144      11.095380       0.460163       1.349673      -0.692263      -0.028611      -0.022419      -0.014537       0.039148       0.001759       0.000458       0.015690       0.001299      -0.036291      -0.021322       0.006337       0.014985              1.879055       2.234890       0.447436       0.338480       1.778127       0.247762       1.624148          -0.000002
          229              H       6.313661       1.725059      13.746701       0.109775       1.047969 0.74061169E+01  0.72455876E+02                                 1.796387                            1.661618      -1.268466       2.277515                    0.993621       3.821053      11.244830       0.447837       1.397986      -0.682554       0.010406      -0.037188      -0.020853       0.043887       0.001106       0.000292       0.017446       0.003177      -0.045838      -0.025064       0.009050       0.016015              1.850662       1.617009      -0.277485      -0.197003       2.188793       0.510525       1.746185          -0.000002
          230              H       3.028596       7.317484      29.087479       0.171476       0.877390 0.62458056E+01  0.58652797E+02                                 1.619398                            1.538594      -1.186424       2.332726                    0.997631       3.519994      10.203868       0.458897       1.421316      -0.678613       0.004003       0.012046       0.000297       0.012698      -0.000653      -0.002597       0.005312       0.001815       0.002193      -0.005902      -0.000287       0.006189              1.663003       1.365148       0.173089      -0.017684       2.269289      -0.061025       1.354571          -0.000001
          231              H       1.857132       6.337862       0.029411       0.173263       0.844908 0.60956382E+01  0.56268611E+02                                 1.523848                            1.478643      -0.800553       2.522246                    0.999633       3.207433       8.890765       0.493310       1.345052      -0.695699      -0.012845       0.000621       0.003772       0.013401      -0.000140      -0.002295       0.002198       0.008249      -0.005974      -0.005009      -0.000854       0.005863              1.540407       1.945110       0.046275      -0.207143       1.311043       0.031752       1.365069          -0.000001
          232              H       3.334960       5.950301       0.379402       0.173743       0.846273 0.60454312E+01  0.56194836E+02                                 1.573055                            1.508030      -1.056615       2.398793                    0.997864       3.409530       9.767692       0.467104       1.410664      -0.681287       0.009481      -0.006542       0.005916       0.012950      -0.006609       0.000327       0.001557       0.000048      -0.013405      -0.005783      -0.003118       0.008900              1.606406       1.610055      -0.235151       0.357546       1.490239      -0.259611       1.718923          -0.000002
          233              H       3.555875       5.523159      24.843472       0.108643       1.234737 0.88531138E+01  0.88179043E+02                                 1.831060                            1.691539      -0.859361       2.467399                    0.999078       3.396151       9.242539       0.507385       1.211990      -0.726488       0.007104       0.000488      -0.046293       0.046837       0.006878      -0.010780       0.007246      -0.039579       0.061080      -0.033750       0.008862       0.024889              1.879128       1.509283       0.091571      -0.258463       1.605730      -0.283445       2.522372           0.000009
          234              H       2.886320       3.435276      25.843446       0.108792       1.153903 0.79967667E+01  0.78391294E+02                                 1.815436                            1.653644      -0.830959       2.484485                    0.999231       3.438716       9.577044       0.487250       1.282333      -0.709534       0.000318      -0.037246      -0.024815       0.044756       0.004604      -0.009795       0.008601      -0.036591       0.049148      -0.029656       0.006610       0.023046              1.899983       1.392758       0.127730       0.027003       2.647671       0.463991       1.659520           0.000004
          235              H      11.965427       3.008134      14.802556       0.168991       0.969581 0.71414846E+01  0.69126461E+02                                 1.713655                            1.632353      -1.219444       2.316933                    0.997174       3.554444      10.351837       0.452251       1.399172      -0.683474      -0.003855       0.005712       0.009882       0.012048      -0.000317       0.004281       0.001516      -0.000561       0.010759      -0.004700      -0.001375       0.006075              1.746080       1.599383      -0.071355      -0.291474       1.515929       0.179421       2.122929          -0.000001
          236              H      12.885874       3.436925      13.608470       0.171354       0.846280 0.59797078E+01  0.55652172E+02                                 1.597154                            1.517666      -1.116435       2.370808                    0.996923       3.489518      10.133215       0.455617       1.444454      -0.674590       0.004604       0.008524      -0.008452       0.012856      -0.000559      -0.003035      -0.005349       0.001472       0.009653      -0.006414      -0.000741       0.007155              1.643123       1.731039       0.377242      -0.163991       1.762952      -0.222492       1.435379          -0.000002
          237              H      12.818895       1.932858      14.043753       0.175461       0.858854 0.61542045E+01  0.57308675E+02                                 1.578983                            1.515205      -0.903777       2.477617                    0.998764       3.315535       9.424578       0.470170       1.398950      -0.684530       0.005819      -0.014118       0.002156       0.015422      -0.001053       0.004050      -0.002035      -0.007651      -0.004220      -0.006425       0.000603       0.005823              1.613842       1.628235      -0.365573       0.088160       1.841152      -0.110188       1.372140          -0.000002
          238              H       9.912956       1.830608      10.346790       0.100464       1.140695 0.82794247E+01  0.82115626E+02                                 1.809174                            1.689113      -0.988579       2.399732                    0.997666       3.618903      10.237579       0.477894       1.292256      -0.706050      -0.012927      -0.011485      -0.038722       0.042407       0.002370       0.003951       0.012334       0.028334       0.034513      -0.024210       0.006298       0.017912              1.849765       1.587834       0.032668       0.159487       1.505239       0.209574       2.456220          -0.000001
          239              H       8.307954       2.506779      12.014394       0.110748       1.022233 0.70945877E+01  0.68594476E+02                                 1.762187                            1.622487      -1.205089       2.308786                    0.994602       3.743183      10.913484       0.455279       1.391447      -0.684071      -0.041971       0.003815      -0.009837       0.043277      -0.004008       0.003916       0.007749       0.029670       0.026424      -0.021972       0.008220       0.013751              1.839579       2.642054      -0.040396       0.095103       1.410608      -0.021495       1.466074          -0.000002
          240              H       5.973073      13.328805      23.699384       0.169049       0.957528 0.69771595E+01  0.67342231E+02                                 1.713141                            1.623339      -1.337191       2.264097                    0.994853       3.631421      10.663053       0.448050       1.416352      -0.679386      -0.001333      -0.002155       0.011125       0.011410       0.000550       0.000207       0.000916      -0.003702      -0.003228      -0.001433      -0.001268       0.002701              1.760320       1.398567      -0.009759       0.018380       1.497429      -0.222174       2.384963          -0.000002
          241              H       6.962471      13.315612      22.484710       0.173614       0.865468 0.61541815E+01  0.56731228E+02                                 1.528478                            1.469768      -0.798626       2.522924                    0.999726       3.148430       8.614779       0.504772       1.316311      -0.702101       0.011481      -0.000502      -0.003612       0.012046       0.001772      -0.003586      -0.000478       0.002886      -0.015531      -0.006411       0.000451       0.005960              1.551337       2.023123      -0.197674      -0.152483       1.285428       0.019257       1.345461          -0.000002
          242              H       5.443567      13.000615      22.261186       0.177255       0.857817 0.61183902E+01  0.56814179E+02                                 1.564540                            1.499143      -1.080573       2.388786                    0.998131       3.333967       9.421303       0.478858       1.377463      -0.688126      -0.010081      -0.007636      -0.006887       0.014400       0.000133       0.002477       0.003235      -0.006665      -0.010200      -0.005795      -0.000451       0.006246              1.593383       1.651447       0.315846       0.372182       1.536635       0.237048       1.592068          -0.000001
          243              H       9.395689       1.034046      20.875928       0.111475       1.257945 0.88863710E+01  0.88977727E+02                                 1.883932                            1.715299      -0.994252       2.407960                    0.997934       3.466395       9.593311       0.492677       1.241614      -0.718995      -0.004599       0.037232      -0.028178       0.046919      -0.011194      -0.007642      -0.005474      -0.046457       0.015457      -0.030484       0.006515       0.023969              1.965231       1.434690      -0.035025       0.041231       2.078839      -0.666775       2.382165           0.000006
          244              H       8.887081       1.316059      23.249396       0.111758       1.267103 0.90901125E+01  0.90934575E+02                                 1.852445                            1.706594      -0.847114       2.474646                    0.999196       3.356478       9.087391       0.509594       1.201496      -0.729710      -0.015307       0.042189       0.014129       0.047052      -0.014332      -0.005617      -0.003331      -0.042751       0.019584      -0.030099       0.007471       0.022628              1.907026       1.535751      -0.233377      -0.156273       2.288091       0.523400       1.897234           0.000008
          245              H       4.048427       2.503480      17.846595       0.168084       1.005761 0.71994946E+01  0.69357631E+02                                 1.719581                            1.611256      -1.071965       2.388850                    0.998149       3.387777       9.627621       0.470171       1.352254      -0.694012       0.006213       0.009645      -0.003133       0.011893       0.001259       0.002455       0.000437       0.001676      -0.013585      -0.005250       0.000834       0.004416              1.775060       1.677370       0.398842      -0.110809       2.226503      -0.183369       1.421308           0.000002
          246              H       3.467741       1.574983      18.970095       0.171297       1.052632 0.78119187E+01  0.76325378E+02                                 1.733820                            1.649436      -1.059607       2.392888                    0.998547       3.333117       9.344327       0.480010       1.306004      -0.704515      -0.004180      -0.001640       0.011286       0.012147      -0.000122      -0.001435       0.000382       0.008808      -0.001938      -0.004123      -0.000968       0.005091              1.765065       1.428973       0.045078      -0.137958       1.491030      -0.226274       2.375192           0.000004
          247              H       4.099901       0.946639      17.678952       0.180671       0.844164 0.60089205E+01  0.55427860E+02                                 1.542606                            1.482593      -0.876013       2.494298                    0.999272       3.208466       8.973725       0.484056       1.371762      -0.690313       0.006113      -0.011764      -0.009019       0.016034      -0.000895       0.000963       0.007150       0.002050       0.004537      -0.007684       0.000476       0.007208              1.569377       1.606956      -0.367330      -0.153731       1.798273       0.165538       1.302902          -0.000001
          248              H      14.219541       0.610203      16.476042       0.107206       1.056753 0.73037315E+01  0.70574736E+02                                 1.754556                            1.611352      -0.961626       2.420895                    0.997766       3.583071      10.178975       0.475482       1.333114      -0.696888      -0.038268      -0.019174      -0.009330       0.043808       0.008542       0.017090      -0.013459       0.011388      -0.034198      -0.029204       0.008569       0.020635              1.823694       2.344104       0.515782       0.137363       1.718507       0.002486       1.408470          -0.000002
          249              H       0.092382       2.773948      15.526067       0.095814       1.116894 0.76980697E+01  0.75802885E+02                                 1.850604                            1.674212      -1.212250       2.292455                    0.994155       3.869185      11.305816       0.455546       1.365432      -0.688767      -0.026951       0.017241      -0.028409       0.042786       0.007818       0.017734      -0.011779       0.010427      -0.030981      -0.027710       0.007098       0.020612              1.948250       1.952463      -0.372047       0.538147       1.917811      -0.495852       1.974477          -0.000002
          250              H      11.189854       1.048889      15.917233       0.170782       0.858541 0.59331829E+01  0.54917139E+02                                 1.593364                            1.496697      -1.092283       2.384018                    0.997547       3.401285       9.736958       0.467385       1.415830      -0.680373      -0.000176       0.006886      -0.011512       0.013416      -0.000157      -0.002335      -0.000770       0.001535       0.010103      -0.002761      -0.001694       0.004455              1.650423       1.390129       0.135359      -0.171524       1.751938      -0.525756       1.809202          -0.000001
          251              H       7.274031      16.026891      16.317223       0.177944       0.837775 0.59847978E+01  0.55273248E+02                                 1.546252                            1.488914      -0.899304       2.482037                    0.998982       3.255665       9.178091       0.477441       1.389060      -0.686617      -0.000842      -0.013038      -0.005329       0.014110       0.002160      -0.000433       0.003116      -0.002987      -0.005790      -0.004133      -0.000537       0.004669              1.565654       1.366583      -0.124126      -0.036796       1.989646       0.217462       1.340734          -0.000002
          252              H      11.637847       0.641537      17.364254       0.171564       0.956790 0.70765710E+01  0.67772624E+02                                 1.656505                            1.593487      -0.905434       2.471657                    0.999051       3.307401       9.322951       0.475301       1.345568      -0.695979       0.003706       0.002929       0.011475       0.012409      -0.001308       0.001162       0.003001       0.002297       0.017357      -0.005546      -0.001155       0.006701              1.680466       1.831299       0.093972       0.406288       1.401317       0.042617       1.808784           0.000000
          253              H       6.754218       1.415011      17.087791       0.114121       1.078603 0.75101241E+01  0.73216048E+02                                 1.791786                            1.643998      -1.062620       2.377471                    0.996634       3.623354      10.403874       0.465544       1.349542      -0.693433      -0.040052       0.014960      -0.003818       0.042925      -0.008660      -0.009036      -0.014992       0.023151      -0.026141      -0.026655       0.007045       0.019610              1.863478       2.411666      -0.512791       0.207837       1.725418      -0.199914       1.453350          -0.000000
          254              H       3.226565      16.208302      18.705396       0.100923       1.212764 0.86861937E+01  0.87259747E+02                                 1.896292                            1.739177      -0.964409       2.415075                    0.997390       3.638569      10.386718       0.466909       1.305838      -0.703637      -0.032997      -0.014597       0.024239       0.043468      -0.005998      -0.010011      -0.016181       0.024167      -0.022445      -0.027083       0.007549       0.019534              1.972983       2.084154       0.401484      -0.452835       1.815749      -0.423366       2.019046           0.000000
          255              H       4.682809      10.314074      18.375993       0.156014       0.977716 0.71421657E+01  0.68256451E+02                                 1.636809                            1.565232      -1.155336       2.334382                    0.998249       3.408551       9.460363       0.498234       1.286349      -0.706972      -0.005553      -0.008248       0.001396       0.010041      -0.001319      -0.001454       0.002780      -0.000416      -0.005196      -0.003525      -0.000371       0.003896              1.659743       1.496472       0.312691       0.000278       2.133250       0.126221       1.349508          -0.000001
          256              H       5.900272      11.212886      18.787747       0.164447       0.971269 0.72268744E+01  0.69357018E+02                                 1.649228                            1.591925      -0.900985       2.464834                    0.999371       3.317159       9.264048       0.485333       1.315001      -0.702206       0.010458       0.001637       0.008424       0.013528       0.001958       0.003905       0.001334       0.005491       0.007814      -0.004676      -0.001796       0.006472              1.673180       2.230079      -0.005688       0.172471       1.350669       0.029845       1.438793          -0.000002
          257              H       4.973729      11.644976      17.596601       0.170414       0.860397 0.62753596E+01  0.58534341E+02                                 1.556717                            1.511537      -0.912156       2.465704                    0.999111       3.320833       9.349039       0.480954       1.365307      -0.690921      -0.004092       0.007073      -0.011809       0.014361      -0.002890       0.001838      -0.001733       0.003163       0.014691      -0.005774      -0.000309       0.006083              1.567446       1.332656      -0.005337      -0.038405       1.424490      -0.296488       1.945192          -0.000002
          258              H       3.225516      14.395835      21.017101       0.131681       0.973549 0.67866299E+01  0.64018762E+02                                 1.630651                            1.532508      -0.824397       2.498705                    0.999596       3.299470       9.090139       0.500346       1.297724      -0.705607      -0.010426       0.031975       0.023224       0.040871      -0.000810      -0.010297       0.010692      -0.015272      -0.006849      -0.016610      -0.000430       0.017040              1.657309       1.371953       0.019850       0.023691       2.038596       0.361190       1.561377          -0.000001
          259              H       1.916740      12.589965      21.308270       0.114116       1.017914 0.70482798E+01  0.66758899E+02                                 1.643293                            1.531806      -0.797621       2.496364                    0.999697       3.325968       9.022064       0.517994       1.248406      -0.716315      -0.026244       0.008037       0.024051       0.036494       0.002947      -0.014958       0.007803      -0.003393      -0.006276      -0.019090       0.004431       0.014659              1.690593       2.091133       0.048648      -0.447027       1.333549      -0.043406       1.647098          -0.000002
          260              H      10.080077      16.226443      20.175946       0.166851       1.001704 0.71808468E+01  0.69195230E+02                                 1.705616                            1.600126      -1.350069       2.251382                    0.996197       3.530365      10.063552       0.475381       1.337100      -0.695346       0.011654       0.005169       0.000652       0.012766       0.001184      -0.002767       0.000420      -0.006350      -0.003977      -0.004910       0.000857       0.004053              1.748372       2.345558       0.343515       0.115399       1.464372       0.033993       1.435185           0.000001
          261              H       8.943257      15.497499      20.970043       0.178414       0.881343 0.62571916E+01  0.57838449E+02                                 1.543187                            1.479366      -0.767381       2.543895                    0.999911       3.095393       8.441958       0.505203       1.311606      -0.703728      -0.002180      -0.008136       0.012385       0.014978       0.000460      -0.001475      -0.003120      -0.013137       0.011489      -0.008658       0.001160       0.007498              1.575195       1.381642       0.068317      -0.205795       1.321708      -0.273509       2.022235          -0.000000
          262              H      12.574611       0.064319      19.875954       0.174294       1.018563 0.75283800E+01  0.72646369E+02                                 1.681527                            1.609552      -0.888941       2.479194                    0.999433       3.198706       8.819600       0.491874       1.290446      -0.708886      -0.007148       0.009892      -0.004170       0.012898      -0.003255       0.004480       0.000159      -0.004329      -0.002893      -0.006534       0.001252       0.005282              1.703889       1.835364      -0.422471       0.153445       1.786206      -0.171873       1.490096           0.000003
          263              H      10.311555      12.885171      17.049557       0.099627       1.023231 0.70409362E+01  0.67771362E+02                                 1.745911                            1.602455      -1.108102       2.347308                    0.995424       3.724942      10.744936       0.465284       1.367642      -0.688806       0.019510      -0.024059      -0.030261       0.043304       0.005094      -0.003873       0.021633       0.009392      -0.010791      -0.026114       0.007650       0.018465              1.813774       1.882140      -0.328329      -0.448668       1.709748       0.389783       1.849433          -0.000002
          264              H       7.937326      12.556981      17.446605       0.103249       1.011604 0.69839512E+01  0.67139109E+02                                 1.736722                            1.599527      -1.120912       2.341067                    0.995491       3.729975      10.780353       0.463787       1.373767      -0.687497      -0.020196      -0.029940      -0.021817       0.042193       0.004672      -0.004873       0.022357       0.009989      -0.009962      -0.027036       0.008005       0.019031              1.793268       1.826653       0.429350       0.264353       1.964654       0.377555       1.588496          -0.000002
          265              C       9.926152       8.128889      27.211057      -0.586849      30.676180 0.50777960E+03  0.12389882E+05                                 8.271435                            7.255133       0.209641       2.010050                    0.998726      33.476288      97.515475       0.645754       0.388729      -1.084460       0.005472      -0.021566      -0.023444       0.032321      -0.004946      -0.013489       0.010022       0.003875       0.010912      -0.013263      -0.007102       0.020365              8.718657       7.321846      -0.977327      -1.087559       9.037323       0.992662       9.796803          -0.000002
          266              C      10.333927       7.178952      26.078734       0.395702      25.111100 0.29494781E+03  0.63549108E+04                                 7.855200                            6.013829      -0.059290       2.020433                    0.999216      23.861443      67.796013       0.618235       0.459820      -1.028071       0.008335       0.003013       0.001634       0.009013      -0.007989      -0.017725       0.056141       0.032799       0.031544      -0.064225       0.004042       0.060183              8.876432       4.905882      -2.028461      -1.543639      10.841103       0.838020      10.882311          -0.000000
          267              C      10.901674       5.508316      25.008173      -0.117014      31.853000 0.42074257E+03  0.98563123E+04                                 8.708959                            6.808847       0.181221       2.005099                    0.999874      30.465772      88.754192       0.632770       0.413202      -1.061363      -0.016896       0.015571       0.084105       0.087187      -0.031466      -0.032821       0.027784      -0.127699       0.125071      -0.097066       0.014572       0.082494              9.646285       5.203974      -2.212198      -0.768850      14.255495      -0.902301       9.479386           0.000015
          268              C      10.812667       6.572048      24.164078      -0.073715      29.985726 0.38695154E+03  0.88850142E+04                                 8.374957                            6.534738       0.099369       1.988504                    0.999879      29.586415      85.586687       0.644575       0.413839      -1.059993      -0.018516       0.071586       0.026546       0.078563      -0.017827      -0.021565       0.019655      -0.051291       0.148926      -0.058257      -0.004482       0.062739              9.278196       4.914145      -1.163416      -1.331559       9.565721      -1.606199      13.354722           0.000014
          269              C       6.732986       7.322432      24.908176      -0.576045      28.080737 0.44612582E+03  0.10560282E+05                                 7.755429                            6.752345       0.318280       2.053624                    0.998807      32.713194      94.482004       0.675157       0.383251      -1.086110       0.000685       0.029655       0.010543       0.031481       0.001683       0.001789       0.007098      -0.028900      -0.029210      -0.012142      -0.008954       0.021096              8.106981       7.648317      -0.321928      -0.187156       9.750860       0.211708       6.921767           0.000014
          270              C       6.650110       8.742390      25.314048       0.395239      24.952116 0.31210457E+03  0.68118607E+04                                 7.816975                            6.182463      -0.040907       2.020784                    0.999180      24.114933      68.681355       0.611063       0.459255      -1.029661       0.006126      -0.016059      -0.000101       0.017189      -0.005730       0.019595       0.020188      -0.092493      -0.030470      -0.052612      -0.004749       0.057361              8.588661       8.096910      -0.300510      -1.679949      12.302841       1.688497       5.366234          -0.000001
          271              C       6.026392      10.589490      26.131674      -0.083808      29.902828 0.41215195E+03  0.96343306E+04                                 8.457770                            6.817133       0.178856       2.021125                    0.999619      29.832189      87.671972       0.619676       0.422841      -1.052093      -0.031684      -0.084593      -0.001956       0.090353      -0.000943      -0.018431       0.026960      -0.059695      -0.113819      -0.052942      -0.004118       0.057060              9.224004      10.204053      -0.385871      -2.770095      10.684962       2.023244       6.782998          -0.000003
          272              C       7.192649      10.815430      25.569923      -0.056644      29.134397 0.39492133E+03  0.91390164E+04                                 8.338874                            6.693127       0.089841       2.001262                    0.999508      29.300922      85.846585       0.622212       0.425382      -1.049887       0.045024      -0.061575      -0.034987       0.083921      -0.001866      -0.003360       0.016449      -0.056135      -0.039914      -0.023055      -0.016885       0.039940              9.085298       9.688309       2.116944      -1.941518      11.846433       0.858325       5.721153          -0.000003
          273              C      11.546968       9.888582      21.072982      -0.584817      30.427579 0.50674955E+03  0.12359299E+05                                 8.242162                            7.257776       0.205976       2.011285                    0.998356      33.416980      97.342506       0.644259       0.389803      -1.083640      -0.022810      -0.010750      -0.011724       0.027808       0.015478       0.009262      -0.006284       0.024373      -0.063656      -0.027011      -0.003925       0.030936              8.663331      10.175981       1.809969      -0.529362       7.548363       0.796472       8.265648           0.000001
          274              C      10.199894       9.179427      20.837694       0.399185      25.182214 0.29454494E+03  0.63250964E+04                                 7.807791                            5.963014       0.039021       2.050959                    0.998376      23.591202      66.265245       0.630056       0.452701      -1.035184      -0.002358       0.002572      -0.001532       0.003811       0.023925       0.021828      -0.009452       0.023831      -0.186531      -0.068843       0.009417       0.059426              8.835952      10.792186       3.486712      -0.211507       6.026049       1.453681       9.689621           0.000001
          275              C       8.696336       8.128889      19.923011      -0.085515      29.688575 0.38418016E+03  0.88230095E+04                                 8.378504                            6.556507       0.145784       2.007567                    0.999885      29.576309      86.121053       0.635599       0.419606      -1.054241       0.075631       0.029938      -0.029470       0.086515       0.042340       0.009097       0.026427       0.059322      -0.013581      -0.057021      -0.003589       0.060610              9.288539       8.818042       2.231279       0.213850       6.357939       2.750589      12.689637           0.000007
          276              C       8.358601       8.323494      21.175920      -0.090168      30.339008 0.39201285E+03  0.90361612E+04                                 8.442235                            6.574818       0.169664       2.007997                    0.999850      29.827299      86.627286       0.642575       0.413522      -1.059534       0.053912       0.052175       0.051250       0.090858       0.048987      -0.005566       0.017365       0.076602      -0.011134      -0.065595       0.001453       0.064142              9.321155      10.711206       2.081161      -2.538572       5.441992       0.861707      11.810268           0.000009
          277              C       7.933973       9.900126      16.355457      -0.580378      29.948221 0.48611004E+03  0.11741634E+05                                 8.124947                            7.080470       0.221571       2.020371                    0.998205      33.123821      96.245232       0.655679       0.386742      -1.085008       0.027711       0.007343      -0.016216       0.032936       0.002909      -0.012219      -0.004945       0.028086      -0.055921      -0.022843      -0.004347       0.027190              8.622575      10.234460      -0.223824      -1.601496       7.428639       0.147699       8.204627          -0.000003
          278              C       9.257004      10.157401      15.658416       0.421656      23.929860 0.29146470E+03  0.62762169E+04                                 7.671427                            6.028187      -0.065508       2.020920                    0.999218      23.817316      68.180959       0.608381       0.467540      -1.021358      -0.008544      -0.001761       0.004785       0.009950       0.021967      -0.047112       0.025172       0.026312      -0.045575      -0.065928       0.012424       0.053505              8.540116      11.784938      -0.695542      -1.637888       5.659928      -1.893576       8.175482          -0.000002
          279              C      11.297161      10.107925      15.102549      -0.072631      29.122534 0.39829254E+03  0.92055134E+04                                 8.271115                            6.677974       0.325580       2.074217                    0.999839      29.074334      84.196033       0.631163       0.419874      -1.056874      -0.045635      -0.036096       0.075334       0.095187       0.007148      -0.037807      -0.022508       0.082814      -0.002060      -0.052219      -0.014595       0.066814              9.102268      12.918295      -1.654748       0.202031       6.400837      -1.980272       7.987672          -0.000003
          280              C      10.679959      10.777498      14.205513      -0.075727      27.720448 0.38857763E+03  0.89067391E+04                                 7.918141                            6.554524       0.479465       2.125194                    0.999644      28.720485      82.253344       0.644510       0.414606      -1.062473      -0.093003       0.017222       0.000842       0.094588       0.004311      -0.034396      -0.018971       0.083023      -0.028562      -0.048420      -0.015720       0.064140              8.479752       9.410811      -0.637159      -0.568696       6.729459      -2.819412       9.298985          -0.000001
          281              C      -0.918997       5.481929      27.931627      -0.572492      30.047468 0.48136063E+03  0.11587179E+05                                 8.156405                            7.051340       0.254533       2.027288                    0.998891      33.040899      95.537230       0.656893       0.387350      -1.085632      -0.010245      -0.030455       0.015956       0.035876       0.003930      -0.016621      -0.015288      -0.020770       0.003096      -0.023722      -0.002699       0.026422              8.750971       8.760545       1.244687      -0.446205      10.070008      -2.319079       7.422360           0.000002
          282              C      13.320964       4.251628      28.734547       0.397333      25.658392 0.30166697E+03  0.65200910E+04                                 7.929073                            6.045066      -0.003782       2.033868                    0.998400      23.858181      67.341788       0.623842       0.454261      -1.033780       0.000276       0.009299      -0.002073       0.009531       0.028885      -0.020221      -0.019863      -0.082216       0.056062      -0.061955       0.004318       0.057637              9.081206       9.774216       1.040069      -0.766587      10.903562      -4.147638       6.565841          -0.000001
          283              C      12.102245       2.825073       0.291169      -0.075215      29.746090 0.40815245E+03  0.95166197E+04                                 8.425616                            6.775845       0.164307       2.016263                    0.999690      29.759749      87.318355       0.622745       0.421828      -1.052833      -0.016305       0.071044      -0.052821       0.090018       0.018464      -0.010006      -0.034723      -0.021729      -0.062732      -0.040437      -0.009214       0.049652              9.317406      12.452615       0.829956      -0.812491       8.758357      -2.911135       6.741246          -0.000004
          284              C      13.357416       2.472145       0.488223      -0.080920      30.283554 0.41872127E+03  0.98287847E+04                                 8.578107                            6.905989       0.127958       2.009715                    0.999209      29.791509      87.796966       0.610904       0.427128      -1.049217       0.071609       0.047006      -0.040009       0.094542       0.012257      -0.008974      -0.043797      -0.016082      -0.073681      -0.051361      -0.000541       0.051901              9.442472      10.871222      -1.328114       0.519655      10.250032      -3.651022       7.206162          -0.000004
          285              C      10.108442       6.395584      14.964317      -0.577820      30.554549 0.50484315E+03  0.12311219E+05                                 8.255871                            7.234382       0.166026       2.004200                    0.997704      33.251083      97.110775       0.646076       0.388756      -1.083486       0.005826      -0.008906       0.026798       0.028834      -0.006760       0.012960      -0.023047      -0.004712       0.025294      -0.021110      -0.011113       0.032223              8.715569       7.080347      -0.078836       0.055527       8.862488      -1.330680      10.203872          -0.000003
          286              C      10.255895       5.732607      16.317223       0.387978      26.534041 0.32041763E+03  0.70247092E+04                                 8.082706                            6.226332       0.029468       2.040321                    0.998580      24.178013      68.545885       0.615765       0.453711      -1.034953       0.010696      -0.000079      -0.004917       0.011772      -0.015218      -0.003187      -0.045347       0.021009       0.116187      -0.057129      -0.004383       0.061512              9.122232       4.949647       1.392294       1.277137      10.516187      -1.406926      11.900861          -0.000001
          287              C      10.672296       5.401118      18.378934      -0.103225      31.595034 0.42557850E+03  0.99934160E+04                                 8.668617                            6.867966       0.108281       1.983933                    0.999854      30.330961      88.330959       0.627573       0.415631      -1.060308      -0.003429       0.075710      -0.046854       0.089102       0.007965       0.026760      -0.031783      -0.097183       0.199640      -0.088352       0.003956       0.084396              9.552282       5.386472       1.878948       1.871710      11.400311       1.910295      11.870063           0.000012
          288              C      10.273641       4.248330      17.826007      -0.071740      30.493680 0.39656034E+03  0.91571834E+04                                 8.489461                            6.625141       0.178701       2.015985                    0.999825      29.532663      85.536065       0.639059       0.415061      -1.059729      -0.021197      -0.005423      -0.086624       0.089344       0.007380       0.016532      -0.034858      -0.076573       0.120473      -0.063402      -0.002988       0.066390              9.499053       5.101416       1.882987       1.132578      14.273835      -0.677692       9.121909           0.000008
          289              C       4.976278       2.744263       0.758804      -0.581590      31.418120 0.49798869E+03  0.12126696E+05                                 8.427066                            7.173073       0.099619       1.982143                    0.997788      33.424938      98.183680       0.649174       0.387456      -1.082242      -0.024329      -0.001729       0.024429       0.034521      -0.009991      -0.015464      -0.003894       0.005139       0.034805      -0.021483      -0.000007       0.021490              9.117664      10.852628       0.404773      -1.885823       7.339485      -0.103655       9.160880          -0.000004
          290              C       3.860586       2.521621       1.697015       0.400484      25.269120 0.30544375E+03  0.66397810E+04                                 7.929327                            6.138102       0.018495       2.043775                    0.999252      24.011394      68.557586       0.609137       0.462560      -1.026400       0.012506       0.010382      -0.004146       0.016774       0.016334      -0.051766       0.007682      -0.001112      -0.017988      -0.058267       0.007077       0.051190              8.932000      11.949884       0.088050      -2.377714       4.753981      -1.432056      10.092137          -0.000002
          291              C       2.781773       2.086233       3.488145      -0.071946      28.924219 0.40401847E+03  0.93922047E+04                                 8.246613                            6.742329       0.200432       2.030509                    0.999720      29.573380      86.519484       0.624439       0.421939      -1.053222       0.084962       0.003243      -0.019940       0.087331       0.005954      -0.029219      -0.017930       0.042232       0.059073      -0.036963      -0.011894       0.048857              8.939596      10.302331      -0.605655      -0.033893       5.282215      -1.627386      11.234242          -0.000003
          292              C       1.891763       2.452355       2.573462      -0.078749      30.737835 0.42498647E+03  0.10009100E+05                                 8.672700                            6.965263       0.117158       2.003904                    0.999321      29.881409      88.097552       0.607512       0.428086      -1.049033       0.025902       0.029766      -0.079524       0.088775      -0.004706      -0.029984      -0.011718       0.069395       0.047871      -0.046671      -0.005295       0.051967              9.602486      14.554909      -0.578918      -0.111730       5.159231      -0.980185       9.093317          -0.000004
          293              C      -1.268864      13.526709      21.352386      -0.577357      29.632171 0.48418241E+03  0.11711214E+05                                 8.113804                            7.103577       0.090529       1.979973                    0.997893      33.304723      97.590969       0.647943       0.390820      -1.079602      -0.008410       0.028044       0.004215       0.029580      -0.007708       0.005439       0.001560      -0.041407      -0.045928      -0.020523      -0.009230       0.029754              8.507708       7.312329      -0.809407      -0.853226       9.786563       0.782889       8.424233          -0.000003
          294              C      -1.533311      14.963159      21.581792       0.400236      25.647172 0.31261270E+03  0.68256256E+04                                 7.951236                            6.184560       0.000537       2.034147                    0.999033      24.112095      68.683416       0.611404       0.458820      -1.029920      -0.002867      -0.014342      -0.001511       0.014704      -0.008456      -0.013399       0.013681      -0.054339      -0.132263      -0.049416      -0.003624       0.053040              8.894302       4.755699      -1.848828       0.450179      11.729324       0.930454      10.197882          -0.000002
          295              C       2.116489       0.374368      22.587648      -0.075595      30.953482 0.40839424E+03  0.94899079E+04                                 8.539439                            6.707297       0.151332       2.003259                    0.999892      29.797544      86.274041       0.638083       0.413092      -1.062121       0.028101      -0.074464       0.031680       0.085664      -0.032510       0.005304       0.019605      -0.120059      -0.004481      -0.069039      -0.004207       0.073246              9.504263       4.808842      -0.917030       0.871152       9.890673       1.958961      13.813273           0.000011
          296              C       1.839310       0.531041      21.272976      -0.100973      31.537327 0.42615144E+03  0.99881551E+04                                 8.594126                            6.826169       0.188367       2.010011                    0.999882      30.108940      86.972729       0.637329       0.410035      -1.066259       0.008292      -0.070249      -0.053659       0.088786      -0.047944       0.013170       0.014059      -0.139471      -0.007304      -0.086757      -0.000122       0.086878              9.462870       5.190105      -1.537842       1.586026      10.580334      -1.797196      12.618172           0.000010
          297              C      10.923784       1.680531      26.093439      -0.573377      28.892706 0.45884957E+03  0.10941265E+05                                 7.919987                            6.850781       0.247798       2.030215                    0.998571      32.905819      95.477154       0.669681       0.383567      -1.085571      -0.026672      -0.001811       0.019543       0.033115       0.006489      -0.015945      -0.002165       0.028720      -0.031304      -0.017372      -0.010355       0.027727              8.395225       9.876184      -0.043217      -0.977518       7.938018       0.803555       7.371472           0.000005
          298              C       9.593251       1.708567      26.761069       0.392557      25.913395 0.31168769E+03  0.67866062E+04                                 7.981669                            6.149921       0.037683       2.047532                    0.998792      23.925010      67.606668       0.618191       0.455041      -1.034148       0.014421      -0.008624       0.001133       0.016841      -0.009824      -0.027489      -0.019072       0.082442       0.013659      -0.054093      -0.000085       0.054178              9.020672      11.767999       0.590295      -3.350701       8.484880       2.163856       6.809137          -0.000000
          299              C       7.662121       1.090119      27.481638      -0.080092      31.118145 0.41048506E+03  0.95566293E+04                                 8.596220                            6.740551       0.219147       2.026700                    0.999804      29.759850      86.422473       0.633832       0.415073      -1.060191       0.056625      -0.038363      -0.055484       0.088071       0.023173      -0.039678       0.022055       0.052551      -0.059848      -0.061240       0.002802       0.058438              9.620570      11.688516       2.571025      -2.036395      10.345883       2.330618       6.827312          -0.000002
          300              C       7.962469       2.297331      27.993390      -0.094653      33.002826 0.43019129E+03  0.10156712E+05                                 9.024189                            6.949502       0.071175       1.975041                    0.999813      30.485878      89.821571       0.616222       0.420995      -1.054030       0.082604       0.036845      -0.022092       0.093107       0.007842      -0.055019       0.028565       0.036473      -0.066547      -0.070036       0.004566       0.065470             10.217628      10.586860      -0.115823      -3.400927      11.253123       3.980288       8.812902          -0.000002
          301              C       3.723349       0.417247      27.487521      -0.576059      30.033381 0.47565109E+03  0.11421938E+05                                 8.109739                            6.956388       0.308665       2.051378                    0.998498      32.735457      94.709651       0.668566       0.381514      -1.089160      -0.036735      -0.001765      -0.004352       0.037034       0.001457       0.009731      -0.001139       0.020505       0.019089      -0.013749      -0.002708       0.016457              8.763103      11.382993       0.102918       1.215089       7.581328       0.807928       7.324987          -0.000001
          302              C       2.309571       0.461775      27.037532       0.411322      25.648768 0.29991332E+03  0.64938439E+04                                 8.002271                            6.087731      -0.016814       2.033352                    0.999044      23.907339      68.262907       0.610455       0.463390      -1.025308       0.008902      -0.004336       0.005315       0.011238       0.006635       0.024731      -0.035217       0.067517      -0.060748      -0.061825       0.009089       0.052736              9.194819      12.895463      -0.592734       2.254799       7.422951       2.579149       7.266043          -0.000001
          303              C       0.241843       1.012607      26.884595      -0.092428      31.387273 0.42135477E+03  0.98902823E+04                                 8.711064                            6.871992       0.145064       2.003498                    0.999874      30.101869      88.247844       0.620864       0.420290      -1.055145       0.065020       0.025680       0.062878       0.094025      -0.005445       0.030612       0.028795       0.087329      -0.086336      -0.063376      -0.004523       0.067899              9.726557      12.201603      -2.377208      -0.409920       9.398543       3.654834       7.579523           0.000001
          304              C       0.508070       0.077512      25.999324      -0.079455      30.891258 0.41285173E+03  0.96685487E+04                                 8.676476                            6.848393       0.083835       1.987632                    0.999513      30.158186      89.125846       0.613938       0.426005      -1.048639       0.082159      -0.040376      -0.006153       0.091751       0.001209       0.024648       0.025785       0.091095      -0.062391      -0.056590      -0.007356       0.063946              9.692889      10.782163       0.427239       1.597132       9.116079       4.289293       9.180427           0.000001
          305              C      -2.339809      11.217834      25.658156      -0.587501      29.689717 0.50436389E+03  0.12278379E+05                                 8.057717                            7.194944       0.305322       2.038748                    0.999016      33.432277      97.084267       0.653683       0.384895      -1.087807      -0.025750       0.020687      -0.027671       0.043089      -0.008944       0.001484      -0.008594       0.007703       0.012003      -0.014183       0.001433       0.012750              8.435540       9.043270      -0.671525       1.854504       7.919171      -1.208302       8.344179          -0.000003
          306              C      11.414311      12.004501      24.655241       0.509142      20.057577 0.21901646E+03  0.44160366E+04                                 6.809237                            5.257335      -0.248434       1.980977                    0.997812      22.277015      62.866817       0.641895       0.473245      -1.012488      -0.004521       0.001377       0.003643       0.005967      -0.072264      -0.013847      -0.019019       0.041610       0.135632      -0.101574       0.048943       0.052631              7.565153       7.843240       1.095255       2.742628       8.600268      -1.183959       6.251952          -0.000002
          307              C      10.672285      13.564640      23.502330      -0.081060      26.409619 0.37965089E+03  0.86744318E+04                                 7.779161                            6.588454       0.317137       2.085120                    0.999554      28.509915      82.221640       0.625224       0.428760      -1.050834       0.083459       0.011734       0.063359       0.105439      -0.040947       0.030492      -0.023972       0.042358       0.092576      -0.061808      -0.007548       0.069357              8.214657       7.547537       1.563454       1.180672      10.340349      -1.802670       6.756085          -0.000002
          308              C      10.003270      12.613054      23.358216      -0.081092      26.705530 0.37841375E+03  0.86285813E+04                                 7.781695                            6.526543       0.399315       2.102512                    0.999744      28.633946      82.167286       0.636360       0.422115      -1.056233       0.019890      -0.094657       0.058927       0.113261      -0.042228       0.028477      -0.042439      -0.004988       0.062200      -0.054217      -0.023083       0.077300              8.288395       9.477439       1.418967       2.731598       8.447196      -0.597621       6.940552          -0.000004
          309              C       1.856140      15.861971      23.996435      -0.582543      29.058544 0.46845903E+03  0.11251372E+05                                 8.026076                            7.001179       0.108289       1.979772                    0.998567      33.521087      98.267128       0.649935       0.392376      -1.077226       0.006208      -0.022948       0.012898       0.027047      -0.001147      -0.003265      -0.016528      -0.049613       0.004739      -0.026216      -0.006563       0.032779              8.388941       8.392363       0.156862      -0.082236       7.642620      -1.387296       9.131842           0.000007
          310              C       1.826806      14.789993      25.022879       0.388762      25.165789 0.31261489E+03  0.68173106E+04                                 7.844255                            6.170873       0.036715       2.047491                    0.999184      24.014172      68.088962       0.614876       0.456788      -1.032330       0.003380      -0.003598      -0.017170       0.017866      -0.004733      -0.010098      -0.029553      -0.078623       0.070426      -0.053440      -0.001821       0.055261              8.648259       9.175695       0.647880       0.446499       8.223888      -4.110371       8.545192          -0.000002
          311              C       2.458680      13.363438      26.458136      -0.076748      30.529419 0.41296136E+03  0.96333961E+04                                 8.519874                            6.786302       0.235792       2.035738                    0.999804      29.656412      86.343676       0.627838       0.418204      -1.057690       0.040928       0.058355      -0.047123       0.085445       0.001944       0.014627      -0.053671      -0.001333       0.009020      -0.055177      -0.001086       0.056262              9.369057      11.585551      -0.455358       2.053131       8.245799      -3.481414       8.275822          -0.000005
          312              C       1.138348      13.191922      26.252259      -0.084523      30.934718 0.42093653E+03  0.98778122E+04                                 8.639386                            6.886071       0.163340       2.012371                    0.999788      29.945661      87.772302       0.617880       0.422433      -1.053826      -0.036011       0.047633      -0.061846       0.085968       0.013860       0.001695      -0.054811      -0.002653       0.008702      -0.055802      -0.001626       0.057428              9.478895      11.646300       1.799085      -0.135671       9.106598      -3.522438       7.683785          -0.000005
          313              C       8.090718       8.363075      12.505557      -0.586849      30.676179 0.50777958E+03  0.12389881E+05                                 8.271435                            7.255133       0.209642       2.010050                    0.998726      33.476287      97.515471       0.645754       0.388729      -1.084460      -0.005472       0.021566      -0.023444       0.032321      -0.004946       0.013489      -0.010022       0.003875       0.010912      -0.013263      -0.007102       0.020365              8.718657       7.321846      -0.977327       1.087559       9.037323      -0.992662       9.796803          -0.000002
          314              C       7.682943       9.313012      11.373234       0.395702      25.111098 0.29494779E+03  0.63549102E+04                                 7.855200                            6.013829      -0.059290       2.020433                    0.999216      23.861442      67.796010       0.618235       0.459820      -1.028071      -0.008335      -0.003013       0.001634       0.009013      -0.007989       0.017725      -0.056141       0.032799       0.031544      -0.064225       0.004042       0.060183              8.876432       4.905882      -2.028461       1.543639      10.841103      -0.838021      10.882311          -0.000000
          315              C       7.115196      10.983648      10.302673      -0.117014      31.853006 0.42074264E+03  0.98563147E+04                                 8.708961                            6.808848       0.181221       2.005099                    0.999874      30.465776      88.754215       0.632770       0.413202      -1.061363       0.016896      -0.015571       0.084105       0.087187      -0.031466       0.032821      -0.027784      -0.127699       0.125071      -0.097066       0.014572       0.082494              9.646287       5.203974      -2.212199       0.768850      14.255499       0.902302       9.479387           0.000016
          316              C       7.204203       9.919916       9.458578      -0.073715      29.985733 0.38695164E+03  0.88850174E+04                                 8.374959                            6.534739       0.099369       1.988504                    0.999879      29.586420      85.586714       0.644575       0.413839      -1.059993       0.018516      -0.071586       0.026546       0.078563      -0.017827       0.021565      -0.019655      -0.051291       0.148926      -0.058257      -0.004482       0.062739              9.278199       4.914146      -1.163417       1.331560       9.565724       1.606200      13.354726           0.000014
          317              C      11.283884       9.169532      10.202676      -0.576045      28.080738 0.44612582E+03  0.10560282E+05                                 7.755429                            6.752345       0.318279       2.053624                    0.998807      32.713194      94.482004       0.675157       0.383251      -1.086110      -0.000685      -0.029655       0.010543       0.031481       0.001683      -0.001789      -0.007098      -0.028900      -0.029210      -0.012142      -0.008954       0.021096              8.106981       7.648317      -0.321928       0.187156       9.750859      -0.211708       6.921767           0.000014
          318              C      11.366760       7.749574      10.608548       0.395239      24.952116 0.31210457E+03  0.68118608E+04                                 7.816975                            6.182463      -0.040907       2.020784                    0.999180      24.114933      68.681355       0.611063       0.459255      -1.029661      -0.006126       0.016059      -0.000101       0.017189      -0.005730      -0.019595      -0.020188      -0.092493      -0.030470      -0.052612      -0.004749       0.057361              8.588662       8.096910      -0.300510       1.679949      12.302841      -1.688497       5.366234          -0.000001
          319              C      11.990478       5.902474      11.426174      -0.083808      29.902829 0.41215195E+03  0.96343307E+04                                 8.457771                            6.817133       0.178856       2.021125                    0.999619      29.832189      87.671972       0.619676       0.422841      -1.052093       0.031684       0.084593      -0.001956       0.090353      -0.000943       0.018431      -0.026960      -0.059695      -0.113819      -0.052942      -0.004118       0.057060              9.224005      10.204053      -0.385871       2.770095      10.684962      -2.023244       6.782998          -0.000003
          320              C      10.824221       5.676534      10.864423      -0.056644      29.134397 0.39492130E+03  0.91390156E+04                                 8.338874                            6.693127       0.089841       2.001262                    0.999508      29.300922      85.846586       0.622212       0.425382      -1.049886      -0.045024       0.061575      -0.034987       0.083921      -0.001866       0.003360      -0.016449      -0.056135      -0.039914      -0.023055      -0.016885       0.039940              9.085298       9.688309       2.116944       1.941518      11.846433      -0.858325       5.721153          -0.000003
          321              C       6.469902       6.603382       6.367482      -0.584817      30.427578 0.50674953E+03  0.12359298E+05                                 8.242162                            7.257776       0.205976       2.011285                    0.998356      33.416980      97.342506       0.644259       0.389803      -1.083640       0.022810       0.010750      -0.011724       0.027808       0.015478      -0.009262       0.006284       0.024373      -0.063656      -0.027011      -0.003925       0.030936              8.663331      10.175981       1.809969       0.529362       7.548363      -0.796472       8.265648           0.000001
          322              C       7.816976       7.312537       6.132194       0.399185      25.182214 0.29454494E+03  0.63250964E+04                                 7.807791                            5.963014       0.039021       2.050959                    0.998376      23.591202      66.265245       0.630056       0.452701      -1.035184       0.002358      -0.002572      -0.001532       0.003811       0.023925      -0.021828       0.009452       0.023831      -0.186531      -0.068843       0.009417       0.059426              8.835952      10.792186       3.486712       0.211506       6.026049      -1.453681       9.689621           0.000001
          323              C       9.320534       8.363075       5.217511      -0.085515      29.688575 0.38418016E+03  0.88230092E+04                                 8.378503                            6.556506       0.145784       2.007567                    0.999885      29.576309      86.121050       0.635599       0.419606      -1.054241      -0.075631      -0.029938      -0.029470       0.086515       0.042340      -0.009097      -0.026427       0.059322      -0.013581      -0.057021      -0.003589       0.060610              9.288539       8.818041       2.231279      -0.213850       6.357939      -2.750588      12.689636           0.000007
          324              C       9.658269       8.168470       6.470420      -0.090168      30.339008 0.39201285E+03  0.90361615E+04                                 8.442235                            6.574819       0.169664       2.007997                    0.999850      29.827299      86.627288       0.642575       0.413522      -1.059534      -0.053912      -0.052175       0.051250       0.090859       0.048987       0.005566      -0.017365       0.076602      -0.011134      -0.065595       0.001453       0.064142              9.321156      10.711206       2.081161       2.538572       5.441992      -0.861707      11.810268           0.000009
          325              C      10.082897       6.591838       1.649957      -0.580378      29.948222 0.48611007E+03  0.11741635E+05                                 8.124947                            7.080470       0.221571       2.020371                    0.998205      33.123822      96.245234       0.655679       0.386742      -1.085008      -0.027711      -0.007343      -0.016216       0.032936       0.002909       0.012219       0.004945       0.028086      -0.055921      -0.022843      -0.004347       0.027190              8.622575      10.234460      -0.223824       1.601496       7.428639      -0.147699       8.204627          -0.000003
          326              C       8.759866       6.334563       0.952916       0.421656      23.929860 0.29146470E+03  0.62762170E+04                                 7.671427                            6.028187      -0.065508       2.020920                    0.999218      23.817316      68.180958       0.608381       0.467540      -1.021358       0.008544       0.001761       0.004785       0.009950       0.021967       0.047112      -0.025172       0.026312      -0.045575      -0.065928       0.012424       0.053505              8.540116      11.784938      -0.695542       1.637888       5.659928       1.893576       8.175481          -0.000002
          327              C       6.719709       6.384039       0.397049      -0.072631      29.122535 0.39829257E+03  0.92055141E+04                                 8.271115                            6.677974       0.325580       2.074217                    0.999839      29.074335      84.196035       0.631163       0.419874      -1.056874       0.045635       0.036096       0.075334       0.095187       0.007148       0.037807       0.022508       0.082814      -0.002060      -0.052219      -0.014595       0.066814              9.102268      12.918295      -1.654748      -0.202031       6.400837       1.980272       7.987672          -0.000003
          328              C       7.336911       5.714466      28.911013      -0.075727      27.720451 0.38857768E+03  0.89067405E+04                                 7.918141                            6.554524       0.479465       2.125194                    0.999644      28.720487      82.253350       0.644510       0.414606      -1.062473       0.093003      -0.017222       0.000842       0.094588       0.004311       0.034396       0.018971       0.083023      -0.028562      -0.048420      -0.015720       0.064140              8.479752       9.410812      -0.637159       0.568696       6.729459       2.819412       9.298986          -0.000001
          329              C       4.260267      11.010035      13.226127      -0.572493      30.047470 0.48136067E+03  0.11587180E+05                                 8.156406                            7.051341       0.254533       2.027288                    0.998891      33.040899      95.537231       0.656893       0.387350      -1.085632       0.010245       0.030455       0.015956       0.035876       0.003930       0.016621       0.015288      -0.020770       0.003096      -0.023722      -0.002699       0.026422              8.750972       8.760546       1.244687       0.446205      10.070009       2.319079       7.422361           0.000002
          330              C       4.695906      12.240336      14.029047       0.397333      25.658392 0.30166697E+03  0.65200910E+04                                 7.929073                            6.045066      -0.003782       2.033868                    0.998400      23.858181      67.341789       0.623842       0.454261      -1.033780      -0.000276      -0.009299      -0.002073       0.009531       0.028885       0.020221       0.019863      -0.082216       0.056062      -0.061955       0.004318       0.057637              9.081207       9.774216       1.040069       0.766587      10.903562       4.147638       6.565842          -0.000001
          331              C       5.914625      13.666891      14.996669      -0.075215      29.746090 0.40815245E+03  0.95166198E+04                                 8.425616                            6.775845       0.164307       2.016263                    0.999690      29.759749      87.318356       0.622745       0.421828      -1.052833       0.016305      -0.071044      -0.052821       0.090018       0.018464       0.010006       0.034723      -0.021729      -0.062732      -0.040437      -0.009214       0.049652              9.317406      12.452615       0.829956       0.812491       8.758357       2.911135       6.741247          -0.000004
          332              C       4.659454      14.019819      15.193723      -0.080920      30.283555 0.41872128E+03  0.98287847E+04                                 8.578107                            6.905989       0.127958       2.009715                    0.999209      29.791509      87.796966       0.610904       0.427128      -1.049217      -0.071609      -0.047006      -0.040009       0.094542       0.012257       0.008974       0.043797      -0.016082      -0.073681      -0.051361      -0.000541       0.051901              9.442472      10.871222      -1.328114      -0.519655      10.250032       3.651022       7.206162          -0.000004
          333              C       7.908428      10.096380       0.258817      -0.577820      30.554543 0.50484302E+03  0.12311215E+05                                 8.255870                            7.234381       0.166026       2.004200                    0.997704      33.251080      97.110768       0.646076       0.388757      -1.083486      -0.005826       0.008906       0.026798       0.028834      -0.006760      -0.012960       0.023047      -0.004712       0.025294      -0.021110      -0.011113       0.032223              8.715569       7.080347      -0.078835      -0.055527       8.862488       1.330680      10.203871          -0.000003
          334              C       7.760975      10.759357       1.611723       0.387977      26.534041 0.32041762E+03  0.70247090E+04                                 8.082706                            6.226332       0.029468       2.040321                    0.998580      24.178013      68.545886       0.615765       0.453711      -1.034953      -0.010696       0.000080      -0.004917       0.011772      -0.015218       0.003187       0.045347       0.021009       0.116187      -0.057129      -0.004383       0.061512              9.122232       4.949647       1.392294      -1.277137      10.516188       1.406926      11.900862          -0.000001
          335              C       7.344574      11.090846       3.673434      -0.103225      31.595029 0.42557843E+03  0.99934137E+04                                 8.668615                            6.867964       0.108281       1.983933                    0.999854      30.330958      88.330941       0.627573       0.415631      -1.060308       0.003429      -0.075710      -0.046854       0.089102       0.007965      -0.026760       0.031783      -0.097183       0.199640      -0.088351       0.003956       0.084396              9.552280       5.386471       1.878947      -1.871710      11.400308      -1.910294      11.870061           0.000012
          336              C       7.743229      12.243634       3.120507      -0.071740      30.493675 0.39656028E+03  0.91571815E+04                                 8.489460                            6.625140       0.178701       2.015985                    0.999825      29.532660      85.536048       0.639059       0.415061      -1.059729       0.021197       0.005423      -0.086624       0.089344       0.007380      -0.016531       0.034858      -0.076573       0.120473      -0.063402      -0.002988       0.066390              9.499051       5.101415       1.882987      -1.132578      14.273832       0.677692       9.121908           0.000008
          337              C      -1.635008      13.747701      15.464304      -0.581590      31.418118 0.49798868E+03  0.12126696E+05                                 8.427066                            7.173073       0.099619       1.982143                    0.997788      33.424938      98.183681       0.649174       0.387456      -1.082242       0.024329       0.001729       0.024429       0.034521      -0.009991       0.015464       0.003894       0.005139       0.034805      -0.021483      -0.000007       0.021490              9.117664      10.852627       0.404773       1.885823       7.339485       0.103655       9.160879          -0.000003
          338              C      -0.519316      13.970343      16.402515       0.400484      25.269115 0.30544371E+03  0.66397801E+04                                 7.929326                            6.138103       0.018495       2.043775                    0.999252      24.011393      68.557586       0.609137       0.462560      -1.026400      -0.012506      -0.010382      -0.004146       0.016774       0.016334       0.051766      -0.007682      -0.001112      -0.017988      -0.058267       0.007077       0.051190              8.931999      11.949881       0.088050       2.377714       4.753981       1.432056      10.092137          -0.000002
          339              C       0.559497      14.405731      18.193645      -0.071946      28.924213 0.40401824E+03  0.93921981E+04                                 8.246612                            6.742326       0.200432       2.030509                    0.999720      29.573380      86.519483       0.624439       0.421939      -1.053222      -0.084962      -0.003243      -0.019940       0.087331       0.005954       0.029219       0.017930       0.042232       0.059073      -0.036963      -0.011894       0.048857              8.939595      10.302333      -0.605656       0.033892       5.282214       1.627385      11.234238          -0.000003
          340              C       1.449507      14.039609      17.278963      -0.078749      30.737833 0.42498642E+03  0.10009099E+05                                 8.672700                            6.965264       0.117158       2.003904                    0.999321      29.881408      88.097552       0.607512       0.428086      -1.049033      -0.025902      -0.029766      -0.079524       0.088775      -0.004705       0.029984       0.011719       0.069395       0.047871      -0.046671      -0.005295       0.051967              9.602486      14.554911      -0.578920       0.111724       5.159232       0.980185       9.093315          -0.000004
          341              C       4.610134       2.965255       6.646886      -0.577357      29.632167 0.48418231E+03  0.11711211E+05                                 8.113803                            7.103576       0.090528       1.979973                    0.997893      33.304723      97.590970       0.647943       0.390820      -1.079602       0.008410      -0.028044       0.004215       0.029580      -0.007708      -0.005439      -0.001560      -0.041407      -0.045928      -0.020523      -0.009230       0.029754              8.507708       7.312330      -0.809407       0.853228       9.786562      -0.782890       8.424231          -0.000003
          342              C       4.874581       1.528805       6.876292       0.400236      25.647172 0.31261270E+03  0.68256256E+04                                 7.951236                            6.184560       0.000537       2.034148                    0.999033      24.112095      68.683417       0.611404       0.458820      -1.029920       0.002867       0.014342      -0.001511       0.014704      -0.008456       0.013399      -0.013681      -0.054339      -0.132263      -0.049416      -0.003624       0.053040              8.894302       4.755699      -1.848828      -0.450179      11.729325      -0.930455      10.197883          -0.000002
          343              C       1.224781      16.117596       7.882148      -0.075595      30.953489 0.40839434E+03  0.94899108E+04                                 8.539440                            6.707298       0.151331       2.003258                    0.999892      29.797549      86.274066       0.638083       0.413092      -1.062121      -0.028101       0.074464       0.031680       0.085664      -0.032510      -0.005304      -0.019605      -0.120059      -0.004480      -0.069040      -0.004207       0.073247              9.504265       4.808843      -0.917030      -0.871152       9.890675      -1.958962      13.813277           0.000011
          344              C       1.501960      15.960923       6.567476      -0.100974      31.537333 0.42615153E+03  0.99881579E+04                                 8.594127                            6.826170       0.188367       2.010011                    0.999882      30.108944      86.972748       0.637328       0.410035      -1.066259      -0.008292       0.070249      -0.053659       0.088786      -0.047944      -0.013170      -0.014059      -0.139471      -0.007304      -0.086757      -0.000122       0.086878              9.462872       5.190105      -1.537842      -1.586026      10.580336       1.797196      12.618175           0.000010
          345              C       7.093086      14.811433      11.387939      -0.573377      28.892704 0.45884952E+03  0.10941264E+05                                 7.919987                            6.850781       0.247798       2.030216                    0.998571      32.905817      95.477145       0.669681       0.383567      -1.085571       0.026672       0.001811       0.019543       0.033115       0.006489       0.015945       0.002165       0.028720      -0.031304      -0.017372      -0.010355       0.027727              8.395225       9.876184      -0.043217       0.977518       7.938018      -0.803554       7.371472           0.000005
          346              C       8.423619      14.783397      12.055569       0.392557      25.913396 0.31168770E+03  0.67866063E+04                                 7.981669                            6.149920       0.037683       2.047532                    0.998792      23.925010      67.606666       0.618191       0.455041      -1.034148      -0.014421       0.008624       0.001133       0.016841      -0.009824       0.027489       0.019072       0.082442       0.013659      -0.054093      -0.000085       0.054178              9.020672      11.767998       0.590295       3.350701       8.484880      -2.163856       6.809136          -0.000000
          347              C      10.354749      15.401845      12.776138      -0.080092      31.118144 0.41048506E+03  0.95566291E+04                                 8.596220                            6.740550       0.219147       2.026700                    0.999804      29.759850      86.422469       0.633832       0.415073      -1.060191      -0.056625       0.038363      -0.055484       0.088071       0.023173       0.039678      -0.022055       0.052551      -0.059848      -0.061240       0.002802       0.058438              9.620570      11.688515       2.571025       2.036395      10.345883      -2.330617       6.827311          -0.000002
          348              C      10.054401      14.194633      13.287890      -0.094653      33.002823 0.43019125E+03  0.10156711E+05                                 9.024189                            6.949502       0.071176       1.975041                    0.999813      30.485876      89.821566       0.616222       0.420995      -1.054030      -0.082604      -0.036845      -0.022092       0.093107       0.007842       0.055019      -0.028565       0.036473      -0.066547      -0.070036       0.004566       0.065470             10.217628      10.586860      -0.115823       3.400927      11.253123      -3.980288       8.812901          -0.000002
          349              C      -0.382079      16.074717      12.782021      -0.576059      30.033384 0.47565115E+03  0.11421940E+05                                 8.109739                            6.956388       0.308665       2.051378                    0.998498      32.735459      94.709658       0.668566       0.381514      -1.089160       0.036735       0.001765      -0.004352       0.037034       0.001457      -0.009731       0.001139       0.020505       0.019089      -0.013749      -0.002708       0.016457              8.763103      11.382993       0.102918      -1.215089       7.581328      -0.807928       7.324987          -0.000001
          350              C       1.031699      16.030189      12.332032       0.411322      25.648767 0.29991332E+03  0.64938438E+04                                 8.002272                            6.087731      -0.016814       2.033352                    0.999044      23.907339      68.262909       0.610455       0.463390      -1.025308      -0.008902       0.004336       0.005315       0.011238       0.006635      -0.024731       0.035217       0.067517      -0.060748      -0.061825       0.009089       0.052736              9.194819      12.895463      -0.592734      -2.254799       7.422951      -2.579150       7.266043          -0.000001
          351              C       3.099427      15.479357      12.179095      -0.092428      31.387270 0.42135472E+03  0.98902808E+04                                 8.711063                            6.871992       0.145064       2.003498                    0.999874      30.101866      88.247832       0.620864       0.420290      -1.055145      -0.065020      -0.025680       0.062878       0.094025      -0.005445      -0.030612      -0.028795       0.087329      -0.086336      -0.063376      -0.004523       0.067899              9.726556      12.201602      -2.377207       0.409920       9.398542      -3.654834       7.579523           0.000001
          352              C       2.833200      16.414452      11.293824      -0.079455      30.891256 0.41285171E+03  0.96685481E+04                                 8.676476                            6.848392       0.083835       1.987632                    0.999513      30.158185      89.125842       0.613938       0.426005      -1.048639      -0.082159       0.040376      -0.006153       0.091751       0.001209      -0.024648      -0.025785       0.091095      -0.062391      -0.056590      -0.007356       0.063946              9.692889      10.782163       0.427239      -1.597132       9.116078      -4.289293       9.180427           0.000001
          353              C       5.681079       5.274130      10.952656      -0.587501      29.689718 0.50436389E+03  0.12278379E+05                                 8.057717                            7.194944       0.305322       2.038748                    0.999016      33.432277      97.084267       0.653683       0.384895      -1.087807       0.025750      -0.020687      -0.027671       0.043090      -0.008944      -0.001484       0.008594       0.007703       0.012003      -0.014183       0.001433       0.012750              8.435540       9.043270      -0.671525      -1.854504       7.919172       1.208302       8.344179          -0.000003
          354              C       6.602559       4.487463       9.949741       0.509142      20.057578 0.21901648E+03  0.44160371E+04                                 6.809237                            5.257335      -0.248434       1.980977                    0.997812      22.277016      62.866818       0.641896       0.473245      -1.012488       0.004521      -0.001377       0.003643       0.005967      -0.072264       0.013847       0.019019       0.041610       0.135632      -0.101574       0.048943       0.052631              7.565153       7.843240       1.095255      -2.742628       8.600268       1.183959       6.251952          -0.000002
          355              C       7.344585       2.927324       8.796830      -0.081060      26.409619 0.37965089E+03  0.86744318E+04                                 7.779161                            6.588454       0.317136       2.085120                    0.999554      28.509915      82.221641       0.625224       0.428760      -1.050834      -0.083459      -0.011734       0.063359       0.105439      -0.040947      -0.030492       0.023972       0.042358       0.092576      -0.061808      -0.007548       0.069357              8.214657       7.547537       1.563454      -1.180672      10.340349       1.802670       6.756085          -0.000002
          356              C       8.013600       3.878910       8.652716      -0.081092      26.705527 0.37841373E+03  0.86285806E+04                                 7.781695                            6.526543       0.399315       2.102512                    0.999744      28.633944      82.167281       0.636360       0.422115      -1.056233      -0.019890       0.094657       0.058927       0.113261      -0.042228      -0.028477       0.042439      -0.004988       0.062200      -0.054217      -0.023083       0.077300              8.288395       9.477438       1.418966      -2.731598       8.447196       0.597621       6.940552          -0.000004
          357              C       1.485130       0.629993       9.290935      -0.582543      29.058543 0.46845901E+03  0.11251371E+05                                 8.026076                            7.001180       0.108289       1.979772                    0.998567      33.521086      98.267127       0.649935       0.392376      -1.077226      -0.006208       0.022948       0.012898       0.027047      -0.001147       0.003265       0.016528      -0.049613       0.004739      -0.026216      -0.006563       0.032779              8.388942       8.392362       0.156862       0.082236       7.642620       1.387296       9.131842           0.000007
          358              C       1.514464       1.701971      10.317379       0.388762      25.165788 0.31261488E+03  0.68173105E+04                                 7.844256                            6.170874       0.036715       2.047491                    0.999184      24.014172      68.088964       0.614876       0.456788      -1.032330      -0.003380       0.003598      -0.017171       0.017866      -0.004733       0.010098       0.029553      -0.078623       0.070427      -0.053440      -0.001821       0.055261              8.648259       9.175696       0.647879      -0.446500       8.223888       4.110371       8.545193          -0.000002
          359              C       0.882590       3.128526      11.752636      -0.076748      30.529418 0.41296136E+03  0.96333961E+04                                 8.519874                            6.786302       0.235792       2.035738                    0.999804      29.656411      86.343673       0.627838       0.418204      -1.057690      -0.040928      -0.058355      -0.047123       0.085445       0.001944      -0.014627       0.053671      -0.001333       0.009020      -0.055177      -0.001086       0.056262              9.369057      11.585551      -0.455358      -2.053131       8.245799       3.481414       8.275821          -0.000005
          360              C       2.202922       3.300042      11.546759      -0.084523      30.934716 0.42093650E+03  0.98778115E+04                                 8.639386                            6.886071       0.163340       2.012371                    0.999788      29.945660      87.772299       0.617880       0.422433      -1.053826       0.036011      -0.047633      -0.061846       0.085968       0.013860      -0.001695       0.054811      -0.002653       0.008702      -0.055802      -0.001626       0.057428              9.478894      11.646300       1.799085       0.135671       9.106598       3.522438       7.683785          -0.000005
          361              C       0.752918       8.363075       2.199943      -0.586849      30.676182 0.50777964E+03  0.12389883E+05                                 8.271436                            7.255134       0.209641       2.010050                    0.998726      33.476289      97.515481       0.645754       0.388729      -1.084460      -0.005472       0.021566       0.023444       0.032321      -0.004946      -0.013489       0.010022       0.003875       0.010912      -0.013263      -0.007102       0.020365              8.718658       7.321846      -0.977327      -1.087559       9.037324       0.992663       9.796804          -0.000002
          362              C       0.345143       9.313012       3.332266       0.395702      25.111098 0.29494778E+03  0.63549101E+04                                 7.855200                            6.013829      -0.059290       2.020433                    0.999216      23.861442      67.796013       0.618235       0.459820      -1.028071      -0.008335      -0.003013      -0.001634       0.009013      -0.007989      -0.017725       0.056141       0.032799       0.031544      -0.064225       0.004042       0.060183              8.876433       4.905882      -2.028461      -1.543639      10.841104       0.838021      10.882312          -0.000000
          363              C      -0.222604      10.983648       4.402827      -0.117014      31.853001 0.42074257E+03  0.98563126E+04                                 8.708960                            6.808848       0.181221       2.005099                    0.999874      30.465773      88.754201       0.632770       0.413202      -1.061363       0.016896      -0.015571      -0.084105       0.087187      -0.031466      -0.032821       0.027784      -0.127699       0.125071      -0.097065       0.014572       0.082494              9.646286       5.203974      -2.212199      -0.768850      14.255497      -0.902302       9.479386           0.000016
          364              C      -0.133597       9.919916       5.246922      -0.073715      29.985731 0.38695160E+03  0.88850163E+04                                 8.374958                            6.534738       0.099369       1.988504                    0.999879      29.586419      85.586709       0.644575       0.413839      -1.059993       0.018516      -0.071586      -0.026546       0.078563      -0.017827      -0.021565       0.019655      -0.051291       0.148926      -0.058257      -0.004482       0.062739              9.278198       4.914145      -1.163416      -1.331560       9.565723      -1.606200      13.354726           0.000014
          365              C       3.946084       9.169532       4.502824      -0.576045      28.080734 0.44612574E+03  0.10560279E+05                                 7.755428                            6.752344       0.318280       2.053624                    0.998807      32.713192      94.481995       0.675157       0.383251      -1.086110      -0.000685      -0.029655      -0.010542       0.031481       0.001683       0.001789       0.007098      -0.028900      -0.029211      -0.012142      -0.008954       0.021096              8.106980       7.648316      -0.321928      -0.187156       9.750858       0.211708       6.921767           0.000014
          366              C       4.028960       7.749574       4.096952       0.395239      24.952116 0.31210457E+03  0.68118608E+04                                 7.816975                            6.182463      -0.040907       2.020784                    0.999180      24.114933      68.681355       0.611063       0.459255      -1.029661      -0.006126       0.016059       0.000101       0.017189      -0.005730       0.019595       0.020188      -0.092493      -0.030470      -0.052612      -0.004749       0.057361              8.588662       8.096910      -0.300510      -1.679949      12.302841       1.688497       5.366234          -0.000001
          367              C       4.652678       5.902474       3.279326      -0.083808      29.902828 0.41215193E+03  0.96343300E+04                                 8.457771                            6.817133       0.178856       2.021125                    0.999619      29.832189      87.671973       0.619676       0.422841      -1.052093       0.031684       0.084593       0.001956       0.090353      -0.000943      -0.018431       0.026960      -0.059695      -0.113819      -0.052942      -0.004118       0.057060              9.224005      10.204053      -0.385871      -2.770095      10.684962       2.023244       6.782998          -0.000003
          368              C       3.486421       5.676534       3.841077      -0.056644      29.134397 0.39492131E+03  0.91390156E+04                                 8.338874                            6.693127       0.089841       2.001262                    0.999508      29.300922      85.846585       0.622212       0.425382      -1.049886      -0.045024       0.061575       0.034987       0.083921      -0.001866      -0.003360       0.016449      -0.056135      -0.039914      -0.023055      -0.016885       0.039940              9.085298       9.688309       2.116944      -1.941518      11.846433       0.858325       5.721153          -0.000003
          369              C      -0.867898       6.603382       8.338019      -0.584817      30.427584 0.50674956E+03  0.12359299E+05                                 8.242163                            7.257776       0.205976       2.011285                    0.998356      33.416980      97.342506       0.644259       0.389803      -1.083640       0.022810       0.010750       0.011724       0.027808       0.015478       0.009262      -0.006284       0.024373      -0.063656      -0.027011      -0.003925       0.030936              8.663332      10.175985       1.809970      -0.529365       7.548362       0.796472       8.265650           0.000001
          370              C       0.479176       7.312537       8.573306       0.399185      25.182214 0.29454492E+03  0.63250959E+04                                 7.807791                            5.963013       0.039021       2.050959                    0.998376      23.591202      66.265243       0.630056       0.452701      -1.035185       0.002358      -0.002572       0.001532       0.003811       0.023925       0.021828      -0.009452       0.023831      -0.186531      -0.068843       0.009417       0.059426              8.835952      10.792188       3.486712      -0.211509       6.026049       1.453679       9.689619           0.000001
          371              C       1.982734       8.363075       9.487989      -0.085515      29.688578 0.38418022E+03  0.88230111E+04                                 8.378504                            6.556507       0.145784       2.007567                    0.999885      29.576311      86.121057       0.635599       0.419606      -1.054241      -0.075631      -0.029938       0.029470       0.086515       0.042340       0.009097       0.026427       0.059322      -0.013581      -0.057021      -0.003589       0.060610              9.288539       8.818042       2.231279       0.213850       6.357939       2.750588      12.689637           0.000007
          372              C       2.320469       8.168470       8.235080      -0.090168      30.339010 0.39201288E+03  0.90361623E+04                                 8.442236                            6.574819       0.169664       2.007997                    0.999850      29.827300      86.627293       0.642575       0.413522      -1.059534      -0.053912      -0.052175      -0.051250       0.090858       0.048987      -0.005566       0.017365       0.076602      -0.011134      -0.065595       0.001453       0.064142              9.321156      10.711207       2.081161      -2.538572       5.441992       0.861707      11.810269           0.000009
          373              C       2.745097       6.591838      13.055543      -0.580378      29.948223 0.48611010E+03  0.11741636E+05                                 8.124948                            7.080471       0.221571       2.020371                    0.998205      33.123823      96.245240       0.655679       0.386742      -1.085008      -0.027711      -0.007343       0.016216       0.032936       0.002909      -0.012219      -0.004945       0.028086      -0.055921      -0.022843      -0.004347       0.027190              8.622576      10.234460      -0.223824      -1.601496       7.428639       0.147699       8.204627          -0.000003
          374              C       1.422066       6.334563      13.752584       0.421656      23.929857 0.29146468E+03  0.62762166E+04                                 7.671427                            6.028187      -0.065508       2.020920                    0.999218      23.817316      68.180961       0.608381       0.467540      -1.021358       0.008544       0.001761      -0.004785       0.009950       0.021967      -0.047112       0.025172       0.026312      -0.045575      -0.065928       0.012424       0.053505              8.540115      11.784936      -0.695541      -1.637888       5.659928      -1.893576       8.175482          -0.000002
          375              C      -0.618091       6.384039      14.308452      -0.072631      29.122529 0.39829246E+03  0.92055109E+04                                 8.271114                            6.677973       0.325580       2.074217                    0.999839      29.074333      84.196028       0.631163       0.419874      -1.056874       0.045635       0.036096      -0.075334       0.095187       0.007148      -0.037807      -0.022508       0.082814      -0.002060      -0.052219      -0.014595       0.066814              9.102267      12.918293      -1.654751       0.202031       6.400837      -1.980271       7.987670          -0.000003
          376              C      -0.000889       5.714466      15.205487      -0.075727      27.720454 0.38857767E+03  0.89067400E+04                                 7.918141                            6.554524       0.479465       2.125194                    0.999644      28.720485      82.253342       0.644510       0.414606      -1.062473       0.093003      -0.017222      -0.000842       0.094588       0.004311      -0.034396      -0.018971       0.083023      -0.028562      -0.048420      -0.015720       0.064140              8.479753       9.410814      -0.637162      -0.568694       6.729460      -2.819412       9.298985          -0.000001
          377              C      11.598067      11.010035       1.479373      -0.572493      30.047492 0.48136113E+03  0.11587194E+05                                 8.156410                            7.051345       0.254533       2.027288                    0.998891      33.040902      95.537243       0.656893       0.387351      -1.085632       0.010245       0.030455      -0.015956       0.035876       0.003930      -0.016621      -0.015288      -0.020770       0.003096      -0.023722      -0.002699       0.026422              8.750977       8.760549       1.244688      -0.446205      10.070016      -2.319082       7.422365           0.000002
          378              C      -2.641894      12.240336       0.676453       0.397333      25.658385 0.30166683E+03  0.65200873E+04                                 7.929072                            6.045064      -0.003782       2.033868                    0.998400      23.858180      67.341787       0.623842       0.454261      -1.033779      -0.000276      -0.009299       0.002073       0.009531       0.028885      -0.020221      -0.019863      -0.082216       0.056062      -0.061955       0.004318       0.057637              9.081205       9.774217       1.040067      -0.766587      10.903560      -4.147636       6.565839          -0.000001
          379              C      -1.423175      13.666891      29.119831      -0.075215      29.746088 0.40815244E+03  0.95166196E+04                                 8.425615                            6.775845       0.164307       2.016263                    0.999690      29.759749      87.318356       0.622745       0.421828      -1.052833       0.016305      -0.071044       0.052821       0.090018       0.018464      -0.010006      -0.034723      -0.021729      -0.062732      -0.040437      -0.009214       0.049652              9.317406      12.452613       0.829956      -0.812491       8.758357      -2.911135       6.741247          -0.000004
          380              C      -2.678346      14.019819      28.922777      -0.080920      30.283560 0.41872142E+03  0.98287888E+04                                 8.578108                            6.905990       0.127958       2.009715                    0.999209      29.791509      87.796966       0.610904       0.427128      -1.049217      -0.071609      -0.047006       0.040009       0.094542       0.012257      -0.008974      -0.043797      -0.016082      -0.073681      -0.051361      -0.000541       0.051901              9.442473      10.871222      -1.328116       0.519655      10.250033      -3.651023       7.206165          -0.000004
          381              C       0.570628      10.096380      14.446683      -0.577820      30.554545 0.50484310E+03  0.12311218E+05                                 8.255870                            7.234381       0.166025       2.004200                    0.997704      33.251082      97.110774       0.646076       0.388756      -1.083486      -0.005826       0.008906      -0.026798       0.028834      -0.006760       0.012960      -0.023047      -0.004712       0.025294      -0.021110      -0.011113       0.032223              8.715569       7.080347      -0.078835       0.055527       8.862489      -1.330680      10.203870          -0.000003
          382              C       0.423175      10.759357      13.093777       0.387977      26.534040 0.32041759E+03  0.70247082E+04                                 8.082706                            6.226331       0.029468       2.040321                    0.998580      24.178014      68.545890       0.615765       0.453711      -1.034953      -0.010696       0.000080       0.004917       0.011772      -0.015218      -0.003187      -0.045347       0.021009       0.116187      -0.057129      -0.004383       0.061512              9.122232       4.949647       1.392295       1.277139      10.516189      -1.406921      11.900860          -0.000001
          383              C       0.006774      11.090846      11.032066      -0.103225      31.595024 0.42557836E+03  0.99934117E+04                                 8.668614                            6.867964       0.108281       1.983933                    0.999854      30.330956      88.330934       0.627573       0.415631      -1.060308       0.003429      -0.075710       0.046854       0.089102       0.007965       0.026760      -0.031783      -0.097183       0.199640      -0.088352       0.003956       0.084396              9.552279       5.386470       1.878947       1.871709      11.400307       1.910293      11.870059           0.000012
          384              C       0.405429      12.243634      11.584993      -0.071740      30.493686 0.39656053E+03  0.91571887E+04                                 8.489462                            6.625143       0.178701       2.015985                    0.999825      29.532660      85.536047       0.639059       0.415061      -1.059729       0.021197       0.005423       0.086624       0.089344       0.007380       0.016532      -0.034858      -0.076573       0.120473      -0.063402      -0.002988       0.066390              9.499054       5.101416       1.882988       1.132578      14.273836      -0.677691       9.121908           0.000008
          385              C       5.702792      13.747701      28.652196      -0.581590      31.418121 0.49798869E+03  0.12126696E+05                                 8.427067                            7.173073       0.099619       1.982143                    0.997788      33.424937      98.183680       0.649173       0.387456      -1.082242       0.024329       0.001729      -0.024429       0.034521      -0.009991      -0.015464      -0.003894       0.005139       0.034805      -0.021483      -0.000007       0.021490              9.117665      10.852629       0.404774      -1.885825       7.339485      -0.103652       9.160881          -0.000004
          386              C       6.818484      13.970343      27.713985       0.400484      25.269121 0.30544375E+03  0.66397809E+04                                 7.929327                            6.138103       0.018495       2.043775                    0.999252      24.011394      68.557588       0.609137       0.462560      -1.026400      -0.012506      -0.010382       0.004146       0.016774       0.016334      -0.051766       0.007682      -0.001112      -0.017988      -0.058267       0.007077       0.051190              8.932001      11.949884       0.088050      -2.377714       4.753981      -1.432056      10.092138          -0.000002
          387              C       7.897297      14.405731      25.922855      -0.071946      28.924221 0.40401846E+03  0.93922042E+04                                 8.246613                            6.742328       0.200432       2.030509                    0.999720      29.573380      86.519481       0.624439       0.421939      -1.053222      -0.084962      -0.003243       0.019940       0.087331       0.005954      -0.029219      -0.017930       0.042232       0.059073      -0.036963      -0.011894       0.048857              8.939596      10.302331      -0.605655      -0.033893       5.282215      -1.627386      11.234243          -0.000003
          388              C       8.787307      14.039609      26.837538      -0.078749      30.737834 0.42498644E+03  0.10009099E+05                                 8.672700                            6.965264       0.117158       2.003904                    0.999321      29.881410      88.097560       0.607512       0.428086      -1.049033      -0.025902      -0.029766       0.079524       0.088775      -0.004706      -0.029984      -0.011719       0.069395       0.047871      -0.046671      -0.005295       0.051967              9.602486      14.554911      -0.578918      -0.111725       5.159232      -0.980185       9.093317          -0.000004
          389              C      11.947934       2.965255       8.058614      -0.577357      29.632167 0.48418228E+03  0.11711210E+05                                 8.113803                            7.103576       0.090528       1.979973                    0.997893      33.304723      97.590968       0.647943       0.390820      -1.079602       0.008410      -0.028044      -0.004215       0.029580      -0.007708       0.005439       0.001560      -0.041407      -0.045928      -0.020523      -0.009230       0.029754              8.507707       7.312330      -0.809407      -0.853228       9.786561       0.782890       8.424231          -0.000003
          390              C      12.212381       1.528805       7.829208       0.400236      25.647174 0.31261273E+03  0.68256263E+04                                 7.951236                            6.184560       0.000537       2.034147                    0.999033      24.112096      68.683418       0.611404       0.458820      -1.029920       0.002867       0.014342       0.001511       0.014704      -0.008456      -0.013399       0.013681      -0.054339      -0.132263      -0.049416      -0.003624       0.053040              8.894302       4.755699      -1.848828       0.450179      11.729324       0.930455      10.197883          -0.000002
          391              C       8.562581      16.117596       6.823352      -0.075595      30.953483 0.40839424E+03  0.94899077E+04                                 8.539439                            6.707296       0.151332       2.003258                    0.999892      29.797545      86.274048       0.638083       0.413092      -1.062121      -0.028101       0.074464      -0.031680       0.085664      -0.032510       0.005304       0.019605      -0.120059      -0.004481      -0.069039      -0.004207       0.073246              9.504263       4.808842      -0.917030       0.871152       9.890674       1.958962      13.813274           0.000011
          392              C       8.839760      15.960923       8.138024      -0.100973      31.537328 0.42615143E+03  0.99881549E+04                                 8.594126                            6.826169       0.188367       2.010011                    0.999882      30.108940      86.972731       0.637329       0.410035      -1.066259      -0.008292       0.070249       0.053659       0.088786      -0.047944       0.013170       0.014059      -0.139471      -0.007304      -0.086757      -0.000122       0.086878              9.462871       5.190105      -1.537842       1.586026      10.580334      -1.797196      12.618174           0.000010
          393              C      -0.244714      14.811433       3.317561      -0.573377      28.892704 0.45884952E+03  0.10941264E+05                                 7.919987                            6.850780       0.247798       2.030216                    0.998571      32.905817      95.477142       0.669681       0.383567      -1.085571       0.026672       0.001811      -0.019543       0.033115       0.006489      -0.015945      -0.002165       0.028720      -0.031304      -0.017372      -0.010355       0.027727              8.395224       9.876183      -0.043217      -0.977518       7.938017       0.803554       7.371472           0.000005
          394              C       1.085819      14.783397       2.649931       0.392557      25.913396 0.31168770E+03  0.67866063E+04                                 7.981669                            6.149920       0.037683       2.047532                    0.998792      23.925010      67.606667       0.618191       0.455041      -1.034148      -0.014421       0.008624      -0.001133       0.016841      -0.009824      -0.027489      -0.019072       0.082442       0.013659      -0.054093      -0.000085       0.054178              9.020672      11.767999       0.590295      -3.350701       8.484880       2.163856       6.809136          -0.000000
          395              C       3.016949      15.401845       1.929362      -0.080092      31.118143 0.41048504E+03  0.95566286E+04                                 8.596220                            6.740551       0.219147       2.026700                    0.999804      29.759849      86.422469       0.633832       0.415073      -1.060191      -0.056625       0.038363       0.055484       0.088071       0.023173      -0.039678       0.022055       0.052551      -0.059848      -0.061240       0.002802       0.058438              9.620570      11.688516       2.571025      -2.036395      10.345883       2.330618       6.827312          -0.000002
          396              C       2.716601      14.194633       1.417610      -0.094653      33.002823 0.43019125E+03  0.10156711E+05                                 9.024188                            6.949502       0.071176       1.975041                    0.999813      30.485876      89.821563       0.616222       0.420995      -1.054030      -0.082604      -0.036845       0.022092       0.093107       0.007842      -0.055019       0.028565       0.036473      -0.066547      -0.070036       0.004566       0.065470             10.217628      10.586860      -0.115823      -3.400927      11.253123       3.980288       8.812901          -0.000002
          397              C       6.955721      16.074717       1.923479      -0.576059      30.033384 0.47565115E+03  0.11421940E+05                                 8.109739                            6.956388       0.308665       2.051378                    0.998498      32.735459      94.709656       0.668566       0.381514      -1.089160       0.036735       0.001765       0.004352       0.037034       0.001457       0.009731      -0.001139       0.020505       0.019089      -0.013749      -0.002708       0.016457              8.763103      11.382993       0.102918       1.215089       7.581328       0.807928       7.324987          -0.000001
          398              C       8.369499      16.030189       2.373468       0.411322      25.648768 0.29991332E+03  0.64938438E+04                                 8.002272                            6.087731      -0.016814       2.033352                    0.999044      23.907339      68.262908       0.610455       0.463390      -1.025308      -0.008902       0.004336      -0.005315       0.011238       0.006635       0.024731      -0.035217       0.067517      -0.060748      -0.061825       0.009089       0.052736              9.194819      12.895463      -0.592734       2.254799       7.422951       2.579149       7.266043          -0.000001
          399              C      10.437227      15.479357       2.526405      -0.092428      31.387275 0.42135480E+03  0.98902833E+04                                 8.711065                            6.871993       0.145064       2.003497                    0.999874      30.101870      88.247850       0.620864       0.420290      -1.055145      -0.065020      -0.025680      -0.062878       0.094025      -0.005445       0.030612       0.028795       0.087329      -0.086336      -0.063376      -0.004523       0.067899              9.726557      12.201604      -2.377208      -0.409920       9.398544       3.654835       7.579524           0.000000
          400              C      10.171000      16.414452       3.411676      -0.079455      30.891260 0.41285178E+03  0.96685500E+04                                 8.676477                            6.848393       0.083835       1.987632                    0.999513      30.158188      89.125853       0.613938       0.426005      -1.048639      -0.082159       0.040376       0.006153       0.091751       0.001209       0.024648       0.025785       0.091095      -0.062391      -0.056590      -0.007356       0.063946              9.692890      10.782163       0.427239       1.597132       9.116079       4.289293       9.180427           0.000001
          401              C      13.018879       5.274130       3.752844      -0.587501      29.689723 0.50436402E+03  0.12278383E+05                                 8.057717                            7.194945       0.305322       2.038748                    0.999016      33.432280      97.084278       0.653683       0.384895      -1.087807       0.025750      -0.020687       0.027671       0.043089      -0.008944       0.001484      -0.008594       0.007703       0.012003      -0.014183       0.001433       0.012750              8.435541       9.043271      -0.671525       1.854505       7.919172      -1.208302       8.344180          -0.000003
          402              C      -0.735241       4.487463       4.755759       0.509142      20.057579 0.21901648E+03  0.44160371E+04                                 6.809237                            5.257335      -0.248434       1.980977                    0.997812      22.277016      62.866818       0.641896       0.473245      -1.012488       0.004521      -0.001377      -0.003643       0.005967      -0.072264      -0.013847      -0.019019       0.041610       0.135632      -0.101574       0.048943       0.052631              7.565153       7.843240       1.095255       2.742628       8.600268      -1.183959       6.251952          -0.000002
          403              C       0.006785       2.927324       5.908670      -0.081060      26.409616 0.37965084E+03  0.86744303E+04                                 7.779160                            6.588454       0.317137       2.085120                    0.999554      28.509914      82.221636       0.625224       0.428760      -1.050834      -0.083459      -0.011734      -0.063359       0.105439      -0.040947       0.030492      -0.023972       0.042358       0.092576      -0.061808      -0.007548       0.069357              8.214656       7.547536       1.563454       1.180672      10.340348      -1.802669       6.756085          -0.000002
          404              C       0.675800       3.878910       6.052784      -0.081092      26.705539 0.37841394E+03  0.86285865E+04                                 7.781697                            6.526544       0.399315       2.102512                    0.999744      28.633945      82.167282       0.636360       0.422115      -1.056233      -0.019890       0.094657      -0.058927       0.113261      -0.042228       0.028477      -0.042439      -0.004988       0.062200      -0.054217      -0.023083       0.077300              8.288397       9.477439       1.418966       2.731600       8.447197      -0.597621       6.940556          -0.000004
          405              C       8.822930       0.629993       5.414565      -0.582543      29.058544 0.46845905E+03  0.11251372E+05                                 8.026075                            7.001179       0.108289       1.979772                    0.998567      33.521087      98.267130       0.649935       0.392376      -1.077226      -0.006208       0.022948      -0.012898       0.027047      -0.001147      -0.003265      -0.016528      -0.049613       0.004739      -0.026216      -0.006563       0.032779              8.388941       8.392362       0.156863      -0.082236       7.642620      -1.387296       9.131841           0.000007
          406              C       8.852264       1.701971       4.388121       0.388762      25.165784 0.31261482E+03  0.68173087E+04                                 7.844255                            6.170873       0.036715       2.047491                    0.999184      24.014172      68.088964       0.614876       0.456788      -1.032330      -0.003380       0.003598       0.017171       0.017866      -0.004733      -0.010098      -0.029553      -0.078623       0.070427      -0.053440      -0.001821       0.055261              8.648258       9.175697       0.647879       0.446502       8.223887      -4.110369       8.545190          -0.000002
          407              C       8.220390       3.128526       2.952864      -0.076748      30.529416 0.41296135E+03  0.96333960E+04                                 8.519873                            6.786302       0.235792       2.035738                    0.999804      29.656411      86.343673       0.627838       0.418204      -1.057690      -0.040928      -0.058355       0.047123       0.085445       0.001944       0.014627      -0.053671      -0.001333       0.009020      -0.055177      -0.001086       0.056262              9.369056      11.585549      -0.455358       2.053131       8.245799      -3.481414       8.275821          -0.000005
          408              C       9.540722       3.300042       3.158741      -0.084523      30.934725 0.42093674E+03  0.98778181E+04                                 8.639387                            6.886073       0.163340       2.012371                    0.999788      29.945661      87.772300       0.617880       0.422433      -1.053826       0.036011      -0.047633       0.061846       0.085968       0.013860       0.001695      -0.054811      -0.002653       0.008702      -0.055802      -0.001626       0.057428              9.478896      11.646302       1.799086      -0.135672       9.106597      -3.522438       7.683787          -0.000005
          409              C       2.588352       8.128889      16.905443      -0.586849      30.676182 0.50777964E+03  0.12389883E+05                                 8.271436                            7.255134       0.209641       2.010050                    0.998726      33.476289      97.515480       0.645754       0.388729      -1.084460       0.005472      -0.021566       0.023444       0.032321      -0.004946       0.013489      -0.010022       0.003875       0.010912      -0.013263      -0.007102       0.020365              8.718658       7.321846      -0.977327       1.087559       9.037324      -0.992663       9.796803          -0.000002
          410              C       2.996127       7.178952      18.037766       0.395702      25.111098 0.29494778E+03  0.63549100E+04                                 7.855200                            6.013829      -0.059290       2.020433                    0.999216      23.861442      67.796012       0.618235       0.459820      -1.028071       0.008335       0.003013      -0.001634       0.009013      -0.007989       0.017725      -0.056141       0.032799       0.031544      -0.064225       0.004042       0.060183              8.876432       4.905882      -2.028461       1.543639      10.841104      -0.838021      10.882311          -0.000000
          411              C       3.563874       5.508316      19.108327      -0.117014      31.853004 0.42074260E+03  0.98563135E+04                                 8.708960                            6.808848       0.181221       2.005099                    0.999874      30.465775      88.754211       0.632770       0.413202      -1.061363      -0.016896       0.015571      -0.084105       0.087187      -0.031466       0.032821      -0.027784      -0.127699       0.125071      -0.097066       0.014572       0.082494              9.646287       5.203974      -2.212199       0.768850      14.255499       0.902301       9.479387           0.000016
          412              C       3.474867       6.572048      19.952422      -0.073715      29.985730 0.38695159E+03  0.88850159E+04                                 8.374958                            6.534738       0.099369       1.988504                    0.999879      29.586418      85.586706       0.644575       0.413839      -1.059993      -0.018516       0.071586      -0.026546       0.078563      -0.017827       0.021565      -0.019655      -0.051291       0.148926      -0.058257      -0.004482       0.062739              9.278198       4.914145      -1.163416       1.331560       9.565723       1.606200      13.354726           0.000014
          413              C      -0.604814       7.322432      19.208324      -0.576045      28.080734 0.44612575E+03  0.10560279E+05                                 7.755429                            6.752344       0.318279       2.053624                    0.998807      32.713192      94.481997       0.675157       0.383251      -1.086110       0.000685       0.029655      -0.010543       0.031481       0.001683      -0.001789      -0.007098      -0.028900      -0.029210      -0.012142      -0.008954       0.021096              8.106980       7.648316      -0.321928       0.187156       9.750859      -0.211708       6.921766           0.000014
          414              C      -0.687690       8.742390      18.802452       0.395239      24.952115 0.31210457E+03  0.68118608E+04                                 7.816975                            6.182463      -0.040907       2.020784                    0.999180      24.114933      68.681354       0.611063       0.459255      -1.029661       0.006126      -0.016059       0.000101       0.017189      -0.005730      -0.019595      -0.020188      -0.092493      -0.030470      -0.052612      -0.004749       0.057361              8.588661       8.096909      -0.300510       1.679949      12.302841      -1.688497       5.366233          -0.000001
          415              C      -1.311408      10.589490      17.984827      -0.083808      29.902830 0.41215188E+03  0.96343286E+04                                 8.457771                            6.817132       0.178856       2.021125                    0.999619      29.832188      87.671970       0.619676       0.422841      -1.052093      -0.031684      -0.084593       0.001956       0.090353      -0.000943       0.018431      -0.026960      -0.059695      -0.113819      -0.052942      -0.004118       0.057060              9.224005      10.204057      -0.385869       2.770095      10.684962      -2.023242       6.782997          -0.000003
          416              C      -0.145151      10.815430      18.546577      -0.056644      29.134394 0.39492119E+03  0.91390125E+04                                 8.338874                            6.693126       0.089841       2.001262                    0.999508      29.300923      85.846588       0.622212       0.425382      -1.049886       0.045024      -0.061575       0.034987       0.083921      -0.001866       0.003360      -0.016449      -0.056135      -0.039914      -0.023055      -0.016885       0.039940              9.085298       9.688310       2.116945       1.941517      11.846432      -0.858324       5.721151          -0.000003
          417              C       4.209168       9.888582      23.043519      -0.584817      30.427585 0.50674962E+03  0.12359301E+05                                 8.242163                            7.257777       0.205976       2.011285                    0.998356      33.416981      97.342512       0.644259       0.389803      -1.083640      -0.022810      -0.010750       0.011724       0.027808       0.015478      -0.009262       0.006284       0.024373      -0.063656      -0.027011      -0.003925       0.030936              8.663332      10.175983       1.809970       0.529362       7.548363      -0.796474       8.265651           0.000001
          418              C       2.862094       9.179427      23.278807       0.399185      25.182213 0.29454489E+03  0.63250952E+04                                 7.807791                            5.963013       0.039021       2.050959                    0.998376      23.591202      66.265245       0.630056       0.452701      -1.035184      -0.002358       0.002572       0.001532       0.003811       0.023925      -0.021828       0.009452       0.023831      -0.186531      -0.068843       0.009417       0.059426              8.835952      10.792184       3.486712       0.211504       6.026050      -1.453683       9.689622           0.000001
          419              C       1.358536       8.128889      24.193489      -0.085515      29.688581 0.38418022E+03  0.88230110E+04                                 8.378504                            6.556507       0.145784       2.007567                    0.999885      29.576311      86.121057       0.635599       0.419606      -1.054241       0.075631       0.029938       0.029470       0.086515       0.042340      -0.009097      -0.026427       0.059322      -0.013581      -0.057021      -0.003589       0.060610              9.288541       8.818044       2.231280      -0.213851       6.357941      -2.750589      12.689637           0.000007
          420              C       1.020801       8.323494      22.940580      -0.090168      30.339002 0.39201281E+03  0.90361602E+04                                 8.442233                            6.574818       0.169664       2.007997                    0.999850      29.827297      86.627277       0.642575       0.413522      -1.059534       0.053912       0.052175      -0.051250       0.090858       0.048987       0.005566      -0.017365       0.076602      -0.011134      -0.065595       0.001452       0.064142              9.321154      10.711203       2.081160       2.538572       5.441991      -0.861706      11.810267           0.000009
          421              C       0.596173       9.900126      27.761043      -0.580378      29.948210 0.48610984E+03  0.11741628E+05                                 8.124945                            7.080468       0.221571       2.020371                    0.998205      33.123824      96.245243       0.655679       0.386742      -1.085008       0.027711       0.007343       0.016216       0.032936       0.002909       0.012219       0.004945       0.028086      -0.055921      -0.022843      -0.004347       0.027190              8.622573      10.234457      -0.223824       1.601495       7.428638      -0.147700       8.204624          -0.000003
          422              C       1.919204      10.157401      28.458084       0.421656      23.929858 0.29146470E+03  0.62762169E+04                                 7.671426                            6.028187      -0.065508       2.020920                    0.999218      23.817316      68.180959       0.608381       0.467540      -1.021358      -0.008544      -0.001761      -0.004785       0.009950       0.021967       0.047112      -0.025172       0.026312      -0.045575      -0.065928       0.012424       0.053505              8.540115      11.784936      -0.695541       1.637889       5.659928       1.893576       8.175482          -0.000002
          423              C       3.959361      10.107925      29.013952      -0.072631      29.122529 0.39829245E+03  0.92055107E+04                                 8.271114                            6.677973       0.325580       2.074217                    0.999839      29.074333      84.196025       0.631163       0.419874      -1.056874      -0.045635      -0.036096      -0.075334       0.095187       0.007148       0.037807       0.022508       0.082814      -0.002060      -0.052219      -0.014595       0.066814              9.102266      12.918292      -1.654751      -0.202031       6.400837       1.980271       7.987670          -0.000003
          424              C       3.342159      10.777498       0.499987      -0.075727      27.720455 0.38857769E+03  0.89067407E+04                                 7.918141                            6.554524       0.479465       2.125194                    0.999644      28.720486      82.253344       0.644510       0.414606      -1.062473      -0.093003       0.017222      -0.000842       0.094588       0.004311       0.034396       0.018971       0.083023      -0.028562      -0.048420      -0.015720       0.064140              8.479753       9.410814      -0.637162       0.568694       6.729460       2.819412       9.298985          -0.000001
          425              C       6.418803       5.481929      16.184873      -0.572493      30.047493 0.48136116E+03  0.11587194E+05                                 8.156411                            7.051345       0.254533       2.027288                    0.998891      33.040903      95.537247       0.656893       0.387351      -1.085632      -0.010245      -0.030455      -0.015956       0.035876       0.003930       0.016621       0.015288      -0.020770       0.003096      -0.023722      -0.002699       0.026422              8.750977       8.760549       1.244688       0.446206      10.070016       2.319082       7.422365           0.000002
          426              C       5.983164       4.251628      15.381953       0.397333      25.658385 0.30166682E+03  0.65200873E+04                                 7.929072                            6.045064      -0.003782       2.033868                    0.998400      23.858180      67.341788       0.623842       0.454261      -1.033779       0.000276       0.009299       0.002073       0.009531       0.028885       0.020221       0.019863      -0.082216       0.056062      -0.061955       0.004318       0.057637              9.081205       9.774217       1.040067       0.766587      10.903560       4.147636       6.565839          -0.000001
          427              C       4.764445       2.825073      14.414331      -0.075215      29.746091 0.40815249E+03  0.95166210E+04                                 8.425616                            6.775845       0.164307       2.016263                    0.999690      29.759751      87.318361       0.622745       0.421828      -1.052833      -0.016305       0.071044       0.052821       0.090018       0.018464       0.010006       0.034723      -0.021729      -0.062732      -0.040437      -0.009214       0.049652              9.317406      12.452614       0.829956       0.812491       8.758357       2.911135       6.741247          -0.000004
          428              C       6.019616       2.472145      14.217277      -0.080920      30.283559 0.41872139E+03  0.98287879E+04                                 8.578108                            6.905990       0.127958       2.009715                    0.999209      29.791508      87.796963       0.610904       0.427128      -1.049217       0.071609       0.047006       0.040009       0.094542       0.012257       0.008974       0.043797      -0.016082      -0.073681      -0.051361      -0.000541       0.051901              9.442473      10.871222      -1.328116      -0.519655      10.250033       3.651023       7.206165          -0.000004
          429              C       2.770642       6.395584      29.152183      -0.577820      30.554544 0.50484307E+03  0.12311217E+05                                 8.255870                            7.234381       0.166025       2.004200                    0.997704      33.251081      97.110770       0.646076       0.388756      -1.083486       0.005826      -0.008906      -0.026798       0.028834      -0.006760      -0.012960       0.023047      -0.004712       0.025294      -0.021110      -0.011113       0.032223              8.715568       7.080347      -0.078835      -0.055527       8.862489       1.330680      10.203870          -0.000003
          430              C       2.918095       5.732607      27.799277       0.387978      26.534041 0.32041760E+03  0.70247085E+04                                 8.082706                            6.226331       0.029468       2.040321                    0.998580      24.178014      68.545888       0.615765       0.453711      -1.034953       0.010696      -0.000080       0.004917       0.011772      -0.015218       0.003187       0.045347       0.021009       0.116187      -0.057129      -0.004383       0.061512              9.122232       4.949647       1.392295      -1.277139      10.516189       1.406921      11.900859          -0.000001
          431              C       3.334496       5.401118      25.737566      -0.103225      31.595026 0.42557838E+03  0.99934125E+04                                 8.668615                            6.867964       0.108281       1.983933                    0.999854      30.330957      88.330941       0.627573       0.415631      -1.060308      -0.003429       0.075710       0.046854       0.089102       0.007965      -0.026760       0.031783      -0.097183       0.199640      -0.088352       0.003956       0.084396              9.552280       5.386471       1.878947      -1.871709      11.400308      -1.910293      11.870061           0.000012
          432              C       2.935841       4.248330      26.290493      -0.071740      30.493687 0.39656054E+03  0.91571889E+04                                 8.489462                            6.625143       0.178701       2.015985                    0.999825      29.532660      85.536048       0.639059       0.415061      -1.059729      -0.021197      -0.005423       0.086624       0.089344       0.007380      -0.016532       0.034858      -0.076573       0.120473      -0.063402      -0.002988       0.066390              9.499054       5.101416       1.882988      -1.132578      14.273836       0.677690       9.121909           0.000008
          433              C      12.314078       2.744263      13.946696      -0.581590      31.418119 0.49798869E+03  0.12126696E+05                                 8.427066                            7.173073       0.099619       1.982143                    0.997788      33.424937      98.183677       0.649174       0.387456      -1.082242      -0.024329      -0.001729      -0.024429       0.034521      -0.009991       0.015464       0.003894       0.005139       0.034805      -0.021483      -0.000007       0.021490              9.117664      10.852628       0.404773       1.885825       7.339485       0.103652       9.160881          -0.000004
          434              C      11.198386       2.521621      13.008485       0.400484      25.269117 0.30544375E+03  0.66397809E+04                                 7.929326                            6.138102       0.018495       2.043775                    0.999252      24.011394      68.557586       0.609137       0.462560      -1.026400       0.012506       0.010382       0.004146       0.016774       0.016334       0.051766      -0.007682      -0.001112      -0.017988      -0.058267       0.007078       0.051190              8.931999      11.949880       0.088050       2.377713       4.753981       1.432056      10.092137          -0.000002
          435              C      10.119573       2.086233      11.217355      -0.071946      28.924214 0.40401820E+03  0.93921971E+04                                 8.246612                            6.742326       0.200432       2.030509                    0.999720      29.573379      86.519479       0.624439       0.421939      -1.053222       0.084962       0.003243       0.019940       0.087331       0.005954       0.029219       0.017930       0.042232       0.059073      -0.036963      -0.011894       0.048857              8.939595      10.302333      -0.605656       0.033892       5.282214       1.627385      11.234239          -0.000003
          436              C       9.229563       2.452355      12.132037      -0.078749      30.737833 0.42498644E+03  0.10009099E+05                                 8.672700                            6.965263       0.117158       2.003904                    0.999321      29.881410      88.097557       0.607512       0.428086      -1.049033       0.025902       0.029766       0.079524       0.088775      -0.004706       0.029984       0.011718       0.069395       0.047871      -0.046671      -0.005295       0.051967              9.602486      14.554912      -0.578920       0.111719       5.159232       0.980185       9.093313          -0.000004
          437              C       6.068936      13.526709      22.764114      -0.577357      29.632168 0.48418232E+03  0.11711211E+05                                 8.113804                            7.103576       0.090528       1.979973                    0.997893      33.304724      97.590976       0.647943       0.390820      -1.079602      -0.008410       0.028044      -0.004215       0.029580      -0.007708      -0.005439      -0.001560      -0.041407      -0.045928      -0.020523      -0.009230       0.029754              8.507708       7.312330      -0.809407       0.853228       9.786562      -0.782890       8.424231          -0.000003
          438              C       5.804489      14.963159      22.534708       0.400236      25.647172 0.31261269E+03  0.68256255E+04                                 7.951236                            6.184560       0.000537       2.034147                    0.999033      24.112095      68.683418       0.611404       0.458820      -1.029920      -0.002867      -0.014342       0.001511       0.014704      -0.008456       0.013399      -0.013681      -0.054339      -0.132263      -0.049416      -0.003624       0.053040              8.894302       4.755699      -1.848828      -0.450179      11.729325      -0.930454      10.197883          -0.000002
          439              C       9.454289       0.374368      21.528852      -0.075595      30.953482 0.40839418E+03  0.94899061E+04                                 8.539438                            6.707296       0.151332       2.003259                    0.999892      29.797543      86.274037       0.638083       0.413092      -1.062121       0.028101      -0.074464      -0.031680       0.085664      -0.032510      -0.005304      -0.019605      -0.120059      -0.004481      -0.069039      -0.004207       0.073246              9.504263       4.808842      -0.917030      -0.871152       9.890673      -1.958962      13.813274           0.000011
          440              C       9.177110       0.531041      22.843524      -0.100973      31.537337 0.42615154E+03  0.99881581E+04                                 8.594127                            6.826170       0.188367       2.010011                    0.999882      30.108939      86.972725       0.637329       0.410035      -1.066259       0.008292      -0.070249       0.053659       0.088786      -0.047944      -0.013170      -0.014059      -0.139471      -0.007304      -0.086757      -0.000122       0.086878              9.462873       5.190105      -1.537842      -1.586027      10.580334       1.797200      12.618179           0.000010
          441              C       3.585984       1.680531      18.023061      -0.573377      28.892704 0.45884952E+03  0.10941264E+05                                 7.919987                            6.850780       0.247798       2.030216                    0.998571      32.905817      95.477144       0.669681       0.383567      -1.085571      -0.026672      -0.001811      -0.019543       0.033115       0.006489       0.015945       0.002165       0.028720      -0.031304      -0.017372      -0.010355       0.027727              8.395224       9.876183      -0.043217       0.977518       7.938017      -0.803554       7.371472           0.000005
          442              C       2.255451       1.708567      17.355431       0.392557      25.913394 0.31168767E+03  0.67866057E+04                                 7.981669                            6.149920       0.037684       2.047533                    0.998792      23.925009      67.606665       0.618191       0.455041      -1.034148       0.014421      -0.008624      -0.001133       0.016841      -0.009824       0.027489       0.019072       0.082442       0.013659      -0.054093      -0.000085       0.054178              9.020672      11.767999       0.590295       3.350701       8.484880      -2.163856       6.809136          -0.000000
          443              C       0.324321       1.090119      16.634862      -0.080092      31.118143 0.41048504E+03  0.95566284E+04                                 8.596219                            6.740550       0.219147       2.026700                    0.999804      29.759849      86.422466       0.633832       0.415073      -1.060191       0.056625      -0.038363       0.055484       0.088071       0.023173       0.039678      -0.022055       0.052551      -0.059848      -0.061240       0.002802       0.058438              9.620570      11.688515       2.571024       2.036395      10.345882      -2.330617       6.827311          -0.000002
          444              C       0.624669       2.297331      16.123110      -0.094653      33.002823 0.43019124E+03  0.10156711E+05                                 9.024189                            6.949502       0.071176       1.975041                    0.999813      30.485876      89.821563       0.616222       0.420995      -1.054030       0.082604       0.036845       0.022093       0.093107       0.007842       0.055019      -0.028565       0.036473      -0.066547      -0.070036       0.004566       0.065470             10.217628      10.586860      -0.115823       3.400927      11.253123      -3.980288       8.812901          -0.000002
          445              C      11.061149       0.417247      16.628979      -0.576059      30.033383 0.47565111E+03  0.11421939E+05                                 8.109740                            6.956389       0.308665       2.051378                    0.998498      32.735458      94.709655       0.668566       0.381514      -1.089160      -0.036735      -0.001765       0.004352       0.037034       0.001457      -0.009731       0.001139       0.020505       0.019089      -0.013749      -0.002708       0.016457              8.763103      11.382994       0.102918      -1.215089       7.581328      -0.807928       7.324987          -0.000001
          446              C       9.647371       0.461775      17.078968       0.411322      25.648766 0.29991330E+03  0.64938433E+04                                 8.002271                            6.087731      -0.016814       2.033352                    0.999044      23.907338      68.262905       0.610455       0.463390      -1.025308       0.008902      -0.004336      -0.005315       0.011238       0.006635      -0.024731       0.035217       0.067517      -0.060748      -0.061825       0.009089       0.052736              9.194819      12.895462      -0.592734      -2.254799       7.422951      -2.579149       7.266043          -0.000001
          447              C       7.579643       1.012607      17.231905      -0.092428      31.387270 0.42135472E+03  0.98902809E+04                                 8.711063                            6.871992       0.145064       2.003498                    0.999874      30.101866      88.247832       0.620864       0.420290      -1.055145       0.065020       0.025680      -0.062878       0.094025      -0.005445      -0.030612      -0.028795       0.087329      -0.086336      -0.063376      -0.004523       0.067899              9.726556      12.201602      -2.377208       0.409920       9.398543      -3.654834       7.579523           0.000000
          448              C       7.845870       0.077512      18.117176      -0.079455      30.891255 0.41285169E+03  0.96685472E+04                                 8.676475                            6.848392       0.083835       1.987632                    0.999513      30.158184      89.125833       0.613938       0.426005      -1.048639       0.082159      -0.040376       0.006153       0.091751       0.001209      -0.024648      -0.025785       0.091095      -0.062391      -0.056590      -0.007356       0.063946              9.692888      10.782161       0.427239      -1.597132       9.116078      -4.289292       9.180426           0.000001
          449              C       4.997991      11.217834      18.458344      -0.587501      29.689721 0.50436396E+03  0.12278381E+05                                 8.057717                            7.194945       0.305322       2.038748                    0.999016      33.432279      97.084276       0.653683       0.384895      -1.087807      -0.025750       0.020687       0.027671       0.043090      -0.008944      -0.001484       0.008594       0.007703       0.012003      -0.014183       0.001433       0.012750              8.435541       9.043271      -0.671525      -1.854505       7.919172       1.208302       8.344180          -0.000003
          450              C       4.076511      12.004501      19.461259       0.509142      20.057579 0.21901648E+03  0.44160371E+04                                 6.809237                            5.257335      -0.248434       1.980977                    0.997812      22.277016      62.866819       0.641896       0.473245      -1.012488      -0.004521       0.001377      -0.003643       0.005967      -0.072264       0.013847       0.019019       0.041610       0.135632      -0.101574       0.048943       0.052631              7.565153       7.843240       1.095255      -2.742628       8.600268       1.183959       6.251952          -0.000002
          451              C       3.334485      13.564640      20.614170      -0.081060      26.409616 0.37965086E+03  0.86744307E+04                                 7.779160                            6.588454       0.317137       2.085120                    0.999554      28.509914      82.221636       0.625224       0.428760      -1.050834       0.083459       0.011734      -0.063359       0.105439      -0.040947      -0.030492       0.023972       0.042358       0.092576      -0.061808      -0.007548       0.069357              8.214656       7.547536       1.563454      -1.180672      10.340348       1.802669       6.756085          -0.000002
          452              C       2.665470      12.613054      20.758284      -0.081092      26.705537 0.37841392E+03  0.86285858E+04                                 7.781696                            6.526544       0.399315       2.102512                    0.999744      28.633944      82.167280       0.636360       0.422115      -1.056233       0.019890      -0.094657      -0.058927       0.113261      -0.042228      -0.028477       0.042439      -0.004988       0.062200      -0.054217      -0.023083       0.077300              8.288397       9.477438       1.418966      -2.731600       8.447197       0.597621       6.940556          -0.000004
          453              C       9.193940      15.861971      20.120065      -0.582543      29.058544 0.46845902E+03  0.11251371E+05                                 8.026076                            7.001179       0.108289       1.979772                    0.998567      33.521087      98.267129       0.649935       0.392376      -1.077226       0.006208      -0.022948      -0.012898       0.027047      -0.001147       0.003265       0.016528      -0.049613       0.004739      -0.026216      -0.006563       0.032779              8.388941       8.392362       0.156862       0.082236       7.642620       1.387296       9.131843           0.000007
          454              C       9.164606      14.789993      19.093621       0.388762      25.165788 0.31261488E+03  0.68173105E+04                                 7.844256                            6.170874       0.036715       2.047491                    0.999184      24.014172      68.088964       0.614876       0.456788      -1.032330       0.003380      -0.003598       0.017171       0.017866      -0.004733       0.010098       0.029553      -0.078623       0.070427      -0.053440      -0.001821       0.055261              8.648259       9.175696       0.647879      -0.446500       8.223888       4.110371       8.545193          -0.000002
          455              C       9.796480      13.363438      17.658364      -0.076748      30.529418 0.41296136E+03  0.96333960E+04                                 8.519874                            6.786302       0.235792       2.035738                    0.999804      29.656411      86.343671       0.627838       0.418204      -1.057690       0.040928       0.058355       0.047123       0.085445       0.001944      -0.014627       0.053671      -0.001333       0.009020      -0.055177      -0.001086       0.056262              9.369057      11.585551      -0.455358      -2.053131       8.245799       3.481414       8.275821          -0.000005
          456              C       8.476148      13.191922      17.864241      -0.084523      30.934718 0.42093652E+03  0.98778120E+04                                 8.639386                            6.886072       0.163340       2.012371                    0.999788      29.945661      87.772302       0.617880       0.422433      -1.053826      -0.036011       0.047633       0.061846       0.085968       0.013860      -0.001695       0.054811      -0.002653       0.008702      -0.055802      -0.001626       0.057428              9.478895      11.646300       1.799085       0.135671       9.106598       3.522438       7.683785          -0.000005
          457              N      10.553612       5.927212      26.255200      -0.353345      37.524444 0.54307823E+03  0.13266369E+05                                 9.228292                            7.444318       0.267150       2.090775                    0.998676      29.228250      80.942978       0.655236       0.382665      -1.105909       0.016249      -0.001614      -0.110955       0.112150      -0.007571      -0.031462       0.028557      -0.050772       0.021336      -0.048198      -0.004234       0.052432             10.413799       5.627361      -1.568014      -0.833116      13.608959      -3.132785      12.005076           0.000001
          458              N      10.469504       7.630832      24.858177      -0.365036      36.620069 0.53801043E+03  0.13134676E+05                                 9.119397                            7.436286       0.172795       2.055412                    0.998625      29.540398      82.249770       0.650916       0.385436      -1.101994       0.017010      -0.119720      -0.019831       0.122538      -0.043515      -0.001962       0.024686       0.021886       0.151298      -0.072859       0.012918       0.059941             10.137122       5.800799      -2.027144      -0.681646      12.685891      -2.248580      11.924676           0.000002
          459              N       7.615422       9.646150      25.016997      -0.389306      38.506293 0.59320678E+03  0.14772792E+05                                 9.317484                            7.728150       0.298660       2.090428                    0.998797      29.865230      82.745297       0.651438       0.377552      -1.112754      -0.073087       0.074809       0.064853       0.123061       0.013653      -0.020472       0.024282      -0.084605      -0.144739      -0.064528      -0.007830       0.072358             10.234488      12.584648       0.249201      -3.557344      10.807642       1.020033       7.311174          -0.000000
          460              N       5.668102       9.270133      25.999324      -0.373476      37.553724 0.57076658E+03  0.14115310E+05                                 9.230387                            7.634994       0.231780       2.073801                    0.998767      29.708489      82.745122       0.646672       0.382992      -1.105818       0.058443       0.104134      -0.014210       0.120256      -0.008350       0.001977       0.046527      -0.037526      -0.140923      -0.067184       0.004265       0.062919             10.143218      12.771757       1.158451      -2.745817      10.631396       0.887133       7.026500          -0.000001
          461              N       9.347177       8.998016      21.820021      -0.370865      38.226920 0.55523395E+03  0.13618561E+05                                 9.336985                            7.518030       0.307094       2.101418                    0.998555      29.379779      81.137945       0.654165       0.381736      -1.108208      -0.055801      -0.056643      -0.082138       0.114319       0.044627       0.006574      -0.005940       0.076568      -0.021564      -0.056550      -0.006018       0.062569             10.565108       9.425717       1.895084      -1.190826       6.251169       1.761391      16.018438           0.000001
          462              N       9.869655       8.701160      19.681841      -0.351457      36.177599 0.51949112E+03  0.12546395E+05                                 8.980077                            7.264244       0.385202       2.131464                    0.999307      28.856143      79.382139       0.665781       0.380920      -1.107499      -0.093575      -0.039422       0.054844       0.115405       0.029455       0.009217       0.031102       0.034502      -0.053334      -0.046980      -0.004779       0.051760             10.056418       9.633583       1.849111      -1.819103       6.340084       2.056706      14.195588           0.000000
          463              N      10.381654       9.689029      16.096640      -0.391808      39.283793 0.59882176E+03  0.14975786E+05                                 9.511911                            7.834162       0.196807       2.065184                    0.997871      29.847732      83.379892       0.637229       0.384343      -1.105735       0.045281       0.050185      -0.094467       0.116159       0.003771      -0.036467      -0.034714       0.111706      -0.029706      -0.072548      -0.006092       0.078640             10.478337      11.995815      -2.017306       1.093362       8.392888      -3.500074      11.046306          -0.000002
          464              N       9.297137      10.833571      14.546681      -0.388994      38.805707 0.59842725E+03  0.14927155E+05                                 9.380330                            7.787173       0.348332       2.115010                    0.998258      29.571847      81.850193       0.646191       0.379996      -1.111580       0.120108      -0.022649       0.000423       0.122226       0.006877      -0.045258      -0.032031       0.082855       0.016989      -0.062305      -0.013011       0.075316             10.335995      11.880009      -2.140085       1.362816       8.299353      -3.296316      10.828622          -0.000002
          465              N      12.054356       3.961370      28.937483      -0.387027      39.868329 0.58959691E+03  0.14679846E+05                                 9.579613                            7.727532       0.263785       2.079228                    0.998636      29.921349      83.249925       0.647712       0.379802      -1.109638       0.046356      -0.102225       0.050339       0.123016       0.040870      -0.000567      -0.058576       0.001479      -0.032069      -0.072087       0.000117       0.071970             10.856002      15.095476      -1.181250       1.095475       9.976002      -3.159270       7.496527          -0.000002
          466              N      -0.514423       3.418784      29.278651      -0.370219      37.380675 0.55817274E+03  0.13707828E+05                                 9.169229                            7.522543       0.390096       2.128472                    0.998964      29.358280      81.112165       0.656015       0.380182      -1.109411      -0.103573      -0.069415       0.027516       0.127683      -0.013444      -0.030201      -0.048451      -0.052163      -0.032071      -0.066062       0.002483       0.063579             10.240417      14.329983      -1.066319      -0.311841       9.571728      -2.562190       6.819539          -0.000002
          467              N       9.951780       4.437988      16.514277      -0.368458      39.220022 0.58805538E+03  0.14633323E+05                                 9.506408                            7.751861       0.219653       2.071778                    0.998693      29.639335      82.468814       0.642327       0.383200      -1.107062       0.027085       0.019385       0.109795       0.114736       0.023389       0.023632      -0.044462      -0.044396       0.093915      -0.065981       0.000664       0.065317             10.650909       6.800615       2.960321       1.965655      14.378919       1.219718      10.773193          -0.000001
          468              N      10.700668       6.392285      17.390724      -0.374769      39.732045 0.59167077E+03  0.14717663E+05                                 9.530567                            7.722588       0.375800       2.115616                    0.999465      29.715839      82.150512       0.651434       0.377987      -1.112988      -0.021884      -0.100941       0.054387       0.116730      -0.011119       0.006529      -0.016308      -0.075365       0.182450      -0.069832       0.003789       0.066042             10.818670       6.160494       2.503200       1.651083      15.056972       2.251026      11.238543           0.000000
          469              N       2.590825       2.740964       1.411728      -0.371037      37.804009 0.57402155E+03  0.14188411E+05                                 9.202703                            7.601619       0.382001       2.120559                    0.999324      29.584764      81.857931       0.656425       0.377498      -1.111977      -0.021812      -0.038615       0.114866       0.123130       0.011785      -0.028981       0.001095       0.107067       0.047070      -0.062911      -0.001134       0.064045             10.156566      12.715000      -0.654107       1.347105       5.588396      -1.536792      12.166302          -0.000003
          470              N       4.044694       2.137359       2.967570      -0.376384      38.693969 0.59439252E+03  0.14832333E+05                                 9.415026                            7.783976       0.240252       2.077804                    0.997988      29.766706      82.968503       0.642109       0.382262      -1.107619      -0.120468      -0.000280      -0.002429       0.120493      -0.018660      -0.053192      -0.035119       0.043881       0.046854      -0.072673       0.002956       0.069717             10.448453      13.118992      -1.871907       1.371401       6.657645      -2.049836      11.568722          -0.000003
          471              N      -1.934324      15.794354      20.617111      -0.377259      39.379631 0.59928329E+03  0.14965353E+05                                 9.504542                            7.801746       0.291619       2.092218                    0.998393      29.803613      82.745697       0.643974       0.380875      -1.110084      -0.011746       0.075271       0.086491       0.115258      -0.026456       0.014893       0.014334      -0.104521      -0.040919      -0.058906      -0.007903       0.066809             10.640332       6.004462      -1.381357       1.649668      10.153748      -0.546432      15.762785          -0.000001
          472              N      -1.494409      15.553571      22.790584      -0.383121      40.571752 0.61875899E+03  0.15601108E+05                                 9.763783                            7.980224       0.115763       2.036217                    0.997266      30.126647      84.493950       0.629408       0.385958      -1.104612      -0.051382       0.094396      -0.061665       0.123908      -0.010971      -0.021024       0.016253      -0.120149      -0.002276      -0.066673       0.000141       0.066532             10.990623       6.006590      -1.036216       1.221107      10.541767       0.065218      16.423513          -0.000000
          473              N       8.697276       0.694312      26.693424      -0.373063      39.087325 0.57789830E+03  0.14298605E+05                                 9.440211                            7.639354       0.358211       2.113470                    0.999132      29.567929      81.671625       0.653688       0.378698      -1.111848      -0.059258       0.071774       0.072190       0.117789       0.015388      -0.039557       0.018655       0.067706      -0.079535      -0.058234      -0.006650       0.064884             10.691324      10.478876       1.111098      -1.993618      12.921410       4.319537       8.673685          -0.000001
          474              N       9.168553       2.716226      27.502226      -0.362815      38.302345 0.55992611E+03  0.13771875E+05                                 9.351173                            7.555417       0.299608       2.096314                    0.998861      29.527813      81.840633       0.651368       0.382312      -1.107042      -0.093559      -0.071475       0.020598       0.119525      -0.001775      -0.039787       0.019019       0.049117      -0.042870      -0.046092      -0.010282       0.056374             10.527383      10.627847       1.806937      -2.089649      13.306060       3.179538       7.648241           0.000001
          475              N       1.439338       1.291321      27.575754      -0.382603      39.635002 0.59636517E+03  0.14893831E+05                                 9.575662                            7.804490       0.238126       2.075072                    0.998416      29.888859      83.342254       0.640330       0.383008      -1.107083      -0.077710      -0.041395      -0.085480       0.122716      -0.010396       0.018670       0.017006       0.073822      -0.171896      -0.065955      -0.003189       0.069145             10.821838      11.080370      -0.878055       0.668246      12.246633       5.006346       9.138511          -0.000002
          476              N      -2.151649      16.188512      26.061087      -0.385562      40.643547 0.60339877E+03  0.15123646E+05                                 9.764478                            7.871413       0.186355       2.060959                    0.997516      29.937469      83.807058       0.634632       0.385063      -1.104878      -0.099062       0.055247       0.020750       0.115308      -0.004753       0.040166       0.028979       0.101047      -0.030137      -0.066987      -0.008203       0.075190             11.133278      11.121676      -1.052222       0.265558      10.724636       5.405452      11.553522          -0.000001
          477              N      -2.879582      13.142446      24.522892      -0.443591      41.763421 0.62109767E+03  0.15658057E+05                                 9.858452                            7.999704       0.181833       2.058338                    0.997675      30.185558      84.357820       0.628795       0.386384      -1.105492      -0.073343      -0.000569      -0.056536       0.092606      -0.028209       0.073638      -0.071037       0.002444      -0.061324      -0.097464      -0.018014       0.115478             10.947736      11.330807       4.347286       2.231129      13.609951      -0.460290       7.902451          -0.000003
          478              N      10.511135      11.371209      24.199371      -0.428068      40.781881 0.58855683E+03  0.14614370E+05                                 9.667729                            7.762287       0.304016       2.107553                    0.997270      29.465354      81.267398       0.642528       0.383904      -1.109170      -0.013625       0.073034      -0.032550       0.081112      -0.033249       0.069596      -0.055089      -0.024261      -0.028405      -0.081589      -0.024057       0.105646             10.739020      10.785278       4.363913       2.291391      14.015725       0.073653       7.416056          -0.000002
          479              N       0.729892      14.102278      25.337577      -0.366534      37.768174 0.55850435E+03  0.13720475E+05                                 9.230815                            7.513162       0.294392       2.092303                    0.998960      29.543640      81.685627       0.657829       0.379010      -1.110069       0.074685      -0.055303       0.072011       0.117567      -0.003540      -0.018035      -0.059637      -0.020450      -0.049611      -0.065525       0.001396       0.064129             10.314989      14.550602       0.170270       1.456230       8.182043      -2.879534       8.212321          -0.000003
          480              N       2.921043      14.338114      25.640510      -0.355035      36.401414 0.54301591E+03  0.13214875E+05                                 8.932737                            7.362272       0.500479       2.163859                    0.999670      28.965888      79.091533       0.672378       0.374319      -1.116196      -0.075461      -0.072499       0.047758       0.115028       0.011427       0.023422      -0.045614      -0.041123       0.024660      -0.054650      -0.004192       0.058842              9.873311      13.654630       1.618525       0.837913       8.276384      -2.590676       7.688920          -0.000002
          481              N       7.463258      10.564752      11.549700      -0.353345      37.524444 0.54307822E+03  0.13266369E+05                                 9.228292                            7.444318       0.267150       2.090775                    0.998676      29.228250      80.942978       0.655236       0.382665      -1.105909      -0.016249       0.001614      -0.110955       0.112150      -0.007571       0.031462      -0.028557      -0.050772       0.021336      -0.048198      -0.004234       0.052432             10.413799       5.627361      -1.568014       0.833116      13.608959       3.132785      12.005077           0.000001
          482              N       7.547366       8.861132      10.152677      -0.365036      36.620069 0.53801042E+03  0.13134676E+05                                 9.119397                            7.436286       0.172795       2.055412                    0.998625      29.540398      82.249771       0.650916       0.385436      -1.101994      -0.017010       0.119720      -0.019831       0.122538      -0.043515       0.001962      -0.024686       0.021887       0.151298      -0.072859       0.012918       0.059941             10.137122       5.800799      -2.027145       0.681646      12.685891       2.248580      11.924676           0.000002
          483              N      10.401448       6.845814      10.311497      -0.389306      38.506293 0.59320678E+03  0.14772792E+05                                 9.317484                            7.728150       0.298660       2.090428                    0.998797      29.865230      82.745297       0.651438       0.377552      -1.112754       0.073087      -0.074809       0.064853       0.123061       0.013653       0.020472      -0.024282      -0.084605      -0.144739      -0.064528      -0.007830       0.072358             10.234488      12.584648       0.249201       3.557344      10.807642      -1.020033       7.311175          -0.000000
          484              N      12.348768       7.221831      11.293824      -0.373476      37.553725 0.57076658E+03  0.14115310E+05                                 9.230387                            7.634994       0.231780       2.073801                    0.998767      29.708489      82.745121       0.646672       0.382992      -1.105818      -0.058443      -0.104134      -0.014210       0.120256      -0.008350      -0.001977      -0.046527      -0.037526      -0.140923      -0.067184       0.004265       0.062919             10.143218      12.771757       1.158451       2.745817      10.631396      -0.887133       7.026500          -0.000001
          485              N       8.669693       7.493948       7.114521      -0.370865      38.226918 0.55523392E+03  0.13618560E+05                                 9.336985                            7.518030       0.307094       2.101418                    0.998555      29.379778      81.137943       0.654165       0.381736      -1.108208       0.055801       0.056643      -0.082138       0.114319       0.044627      -0.006574       0.005940       0.076568      -0.021564      -0.056550      -0.006018       0.062569             10.565108       9.425717       1.895084       1.190826       6.251169      -1.761391      16.018438           0.000001
          486              N       8.147215       7.790804       4.976341      -0.351457      36.177600 0.51949115E+03  0.12546396E+05                                 8.980077                            7.264243       0.385202       2.131463                    0.999307      28.856144      79.382139       0.665781       0.380920      -1.107499       0.093575       0.039422       0.054844       0.115405       0.029455      -0.009217      -0.031102       0.034502      -0.053334      -0.046980      -0.004779       0.051760             10.056418       9.633582       1.849111       1.819103       6.340084      -2.056706      14.195587           0.000000
          487              N       7.635216       6.802935       1.391140      -0.391808      39.283795 0.59882180E+03  0.14975787E+05                                 9.511912                            7.834162       0.196807       2.065184                    0.997871      29.847733      83.379895       0.637229       0.384343      -1.105735      -0.045281      -0.050185      -0.094467       0.116159       0.003771       0.036467       0.034714       0.111706      -0.029706      -0.072548      -0.006092       0.078640             10.478337      11.995815      -2.017306      -1.093362       8.392889       3.500074      11.046306          -0.000002
          488              N       8.719733       5.658393      29.252181      -0.388994      38.805705 0.59842721E+03  0.14927153E+05                                 9.380329                            7.787173       0.348332       2.115010                    0.998258      29.571846      81.850188       0.646191       0.379996      -1.111580      -0.120108       0.022649       0.000423       0.122226       0.006877       0.045258       0.032031       0.082855       0.016989      -0.062305      -0.013011       0.075316             10.335994      11.880009      -2.140085      -1.362816       8.299353       3.296316      10.828621          -0.000002
          489              N       5.962514      12.530594      14.231983      -0.387027      39.868329 0.58959691E+03  0.14679846E+05                                 9.579613                            7.727532       0.263785       2.079228                    0.998636      29.921349      83.249927       0.647712       0.379802      -1.109638      -0.046356       0.102225       0.050339       0.123016       0.040870       0.000567       0.058576       0.001479      -0.032069      -0.072087       0.000117       0.071970             10.856002      15.095476      -1.181250      -1.095475       9.976003       3.159270       7.496527          -0.000002
          490              N       3.855693      13.073180      14.573151      -0.370219      37.380676 0.55817274E+03  0.13707828E+05                                 9.169229                            7.522543       0.390096       2.128472                    0.998964      29.358280      81.112165       0.656015       0.380182      -1.109411       0.103573       0.069415       0.027516       0.127683      -0.013444       0.030201       0.048451      -0.052163      -0.032071      -0.066062       0.002483       0.063579             10.240417      14.329983      -1.066319       0.311841       9.571728       2.562190       6.819539          -0.000002
          491              N       8.065090      12.053976       1.808777      -0.368458      39.220022 0.58805539E+03  0.14633324E+05                                 9.506408                            7.751861       0.219653       2.071778                    0.998693      29.639335      82.468813       0.642327       0.383200      -1.107062      -0.027085      -0.019385       0.109795       0.114736       0.023389      -0.023632       0.044462      -0.044396       0.093915      -0.065982       0.000664       0.065317             10.650909       6.800615       2.960321      -1.965655      14.378919      -1.219718      10.773192          -0.000001
          492              N       7.316202      10.099679       2.685224      -0.374769      39.732047 0.59167081E+03  0.14717664E+05                                 9.530567                            7.722588       0.375800       2.115616                    0.999465      29.715840      82.150514       0.651434       0.377987      -1.112988       0.021884       0.100941       0.054387       0.116730      -0.011119      -0.006529       0.016308      -0.075365       0.182450      -0.069832       0.003789       0.066042             10.818670       6.160494       2.503200      -1.651083      15.056972      -2.251027      11.238543           0.000000
          493              N       0.750445      13.751000      16.117228      -0.371037      37.804018 0.57402189E+03  0.14188421E+05                                 9.202705                            7.601621       0.382001       2.120559                    0.999324      29.584764      81.857929       0.656425       0.377498      -1.111977       0.021812       0.038615       0.114866       0.123130       0.011785       0.028981      -0.001095       0.107067       0.047070      -0.062911      -0.001134       0.064045             10.156567      12.714999      -0.654108      -1.347108       5.588397       1.536792      12.166305          -0.000003
          494              N      -0.703424      14.354605      17.673070      -0.376384      38.693977 0.59439258E+03  0.14832334E+05                                 9.415027                            7.783976       0.240252       2.077804                    0.997988      29.766707      82.968505       0.642109       0.382262      -1.107619       0.120468       0.000280      -0.002429       0.120493      -0.018660       0.053192       0.035119       0.043881       0.046854      -0.072673       0.002956       0.069717             10.448454      13.118995      -1.871907      -1.371401       6.657645       2.049836      11.568722          -0.000003
          495              N       5.275594       0.697610       5.911611      -0.377259      39.379630 0.59928328E+03  0.14965352E+05                                 9.504541                            7.801746       0.291619       2.092218                    0.998393      29.803613      82.745696       0.643974       0.380875      -1.110084       0.011746      -0.075271       0.086491       0.115258      -0.026456      -0.014893      -0.014334      -0.104521      -0.040919      -0.058906      -0.007903       0.066809             10.640331       6.004462      -1.381356      -1.649668      10.153748       0.546432      15.762784          -0.000001
          496              N       4.835679       0.938393       8.085084      -0.383121      40.571752 0.61875898E+03  0.15601108E+05                                 9.763783                            7.980224       0.115763       2.036217                    0.997266      30.126647      84.493950       0.629408       0.385958      -1.104612       0.051382      -0.094396      -0.061665       0.123908      -0.010971       0.021024      -0.016253      -0.120149      -0.002276      -0.066673       0.000141       0.066532             10.990623       6.006590      -1.036216      -1.221107      10.541768      -0.065218      16.423512          -0.000000
          497              N       9.319594      15.797652      11.987924      -0.373063      39.087326 0.57789833E+03  0.14298606E+05                                 9.440211                            7.639354       0.358211       2.113470                    0.999132      29.567930      81.671626       0.653688       0.378698      -1.111848       0.059258      -0.071774       0.072190       0.117789       0.015388       0.039557      -0.018655       0.067706      -0.079535      -0.058234      -0.006650       0.064884             10.691323      10.478876       1.111098       1.993618      12.921410      -4.319537       8.673685          -0.000001
          498              N       8.848317      13.775738      12.796726      -0.362814      38.302344 0.55992610E+03  0.13771875E+05                                 9.351172                            7.555416       0.299608       2.096314                    0.998861      29.527813      81.840629       0.651368       0.382311      -1.107042       0.093559       0.071475       0.020598       0.119525      -0.001775       0.039787      -0.019019       0.049117      -0.042870      -0.046092      -0.010282       0.056374             10.527381      10.627846       1.806937       2.089648      13.306058      -3.179538       7.648240           0.000001
          499              N       1.901932      15.200643      12.870254      -0.382603      39.635002 0.59636517E+03  0.14893831E+05                                 9.575662                            7.804489       0.238126       2.075072                    0.998416      29.888859      83.342252       0.640330       0.383008      -1.107083       0.077710       0.041395      -0.085480       0.122716      -0.010396      -0.018670      -0.017006       0.073822      -0.171896      -0.065955      -0.003189       0.069145             10.821838      11.080370      -0.878055      -0.668246      12.246633      -5.006346       9.138511          -0.000002
          500              N       5.492919       0.303452      11.355587      -0.385562      40.643548 0.60339881E+03  0.15123647E+05                                 9.764478                            7.871413       0.186355       2.060959                    0.997516      29.937470      83.807060       0.634632       0.385063      -1.104878       0.099062      -0.055247       0.020750       0.115308      -0.004753      -0.040166      -0.028979       0.101047      -0.030137      -0.066987      -0.008203       0.075190             11.133278      11.121676      -1.052222      -0.265558      10.724636      -5.405452      11.553523          -0.000001
          501              N       6.220852       3.349518       9.817392      -0.443591      41.763423 0.62109770E+03  0.15658058E+05                                 9.858452                            7.999704       0.181833       2.058338                    0.997675      30.185559      84.357822       0.628795       0.386384      -1.105492       0.073343       0.000569      -0.056536       0.092606      -0.028209      -0.073638       0.071037       0.002444      -0.061324      -0.097464      -0.018014       0.115478             10.947737      11.330807       4.347286      -2.231129      13.609952       0.460290       7.902451          -0.000003
          502              N       7.505735       5.120755       9.493871      -0.428068      40.781881 0.58855682E+03  0.14614370E+05                                 9.667729                            7.762287       0.304016       2.107553                    0.997270      29.465354      81.267397       0.642528       0.383904      -1.109170       0.013625      -0.073034      -0.032550       0.081112      -0.033249      -0.069596       0.055089      -0.024261      -0.028405      -0.081589      -0.024057       0.105646             10.739020      10.785278       4.363913      -2.291391      14.015725      -0.073653       7.416055          -0.000002
          503              N       2.611378       2.389686      10.632077      -0.366534      37.768176 0.55850439E+03  0.13720476E+05                                 9.230816                            7.513162       0.294392       2.092303                    0.998960      29.543641      81.685631       0.657829       0.379010      -1.110069      -0.074685       0.055303       0.072011       0.117567      -0.003540       0.018035       0.059637      -0.020450      -0.049612      -0.065525       0.001396       0.064129             10.314989      14.550602       0.170270      -1.456230       8.182043       2.879534       8.212321          -0.000003
          504              N       0.420227       2.153850      10.935010      -0.355035      36.401413 0.54301590E+03  0.13214874E+05                                 8.932736                            7.362271       0.500479       2.163859                    0.999670      28.965888      79.091531       0.672378       0.374319      -1.116196       0.075461       0.072499       0.047758       0.115028       0.011427      -0.023422       0.045614      -0.041123       0.024660      -0.054650      -0.004192       0.058842              9.873311      13.654630       1.618525      -0.837913       8.276383       2.590675       7.688919          -0.000002
          505              N       0.125458      10.564752       3.155800      -0.353345      37.524444 0.54307823E+03  0.13266369E+05                                 9.228292                            7.444318       0.267150       2.090775                    0.998676      29.228250      80.942978       0.655236       0.382665      -1.105909      -0.016249       0.001614       0.110955       0.112150      -0.007571      -0.031462       0.028557      -0.050772       0.021336      -0.048198      -0.004234       0.052432             10.413799       5.627361      -1.568014      -0.833116      13.608959      -3.132785      12.005076           0.000001
          506              N       0.209566       8.861132       4.552823      -0.365036      36.620071 0.53801046E+03  0.13134677E+05                                 9.119397                            7.436286       0.172795       2.055412                    0.998625      29.540399      82.249774       0.650916       0.385436      -1.101994      -0.017010       0.119720       0.019831       0.122538      -0.043515      -0.001962       0.024686       0.021886       0.151298      -0.072859       0.012918       0.059941             10.137122       5.800799      -2.027144      -0.681646      12.685891      -2.248579      11.924677           0.000002
          507              N       3.063648       6.845814       4.394003      -0.389306      38.506292 0.59320678E+03  0.14772791E+05                                 9.317484                            7.728150       0.298660       2.090428                    0.998797      29.865230      82.745295       0.651438       0.377552      -1.112754       0.073087      -0.074809      -0.064853       0.123061       0.013653      -0.020472       0.024282      -0.084605      -0.144739      -0.064528      -0.007830       0.072358             10.234488      12.584648       0.249201      -3.557344      10.807642       1.020033       7.311174          -0.000000
          508              N       5.010968       7.221831       3.411676      -0.373476      37.553726 0.57076661E+03  0.14115311E+05                                 9.230386                            7.634994       0.231780       2.073801                    0.998767      29.708490      82.745122       0.646672       0.382992      -1.105818      -0.058443      -0.104134       0.014210       0.120256      -0.008350       0.001977       0.046527      -0.037526      -0.140923      -0.067184       0.004265       0.062919             10.143217      12.771757       1.158451      -2.745817      10.631395       0.887133       7.026500          -0.000001
          509              N       1.331893       7.493948       7.590979      -0.370865      38.226919 0.55523389E+03  0.13618559E+05                                 9.336986                            7.518030       0.307094       2.101418                    0.998555      29.379777      81.137940       0.654165       0.381736      -1.108208       0.055801       0.056643       0.082138       0.114319       0.044627       0.006574      -0.005940       0.076568      -0.021564      -0.056550      -0.006018       0.062569             10.565109       9.425717       1.895084      -1.190827       6.251169       1.761390      16.018439           0.000001
          510              N       0.809415       7.790804       9.729159      -0.351457      36.177596 0.51949111E+03  0.12546394E+05                                 8.980076                            7.264243       0.385202       2.131463                    0.999307      28.856143      79.382137       0.665781       0.380920      -1.107499       0.093575       0.039422      -0.054844       0.115405       0.029455       0.009217       0.031102       0.034503      -0.053334      -0.046980      -0.004779       0.051760             10.056417       9.633582       1.849112      -1.819103       6.340084       2.056706      14.195586           0.000000
          511              N       0.297416       6.802935      13.314360      -0.391808      39.283804 0.59882204E+03  0.14975795E+05                                 9.511913                            7.834164       0.196807       2.065184                    0.997871      29.847732      83.379892       0.637228       0.384343      -1.105735      -0.045281      -0.050185       0.094467       0.116159       0.003771      -0.036467      -0.034714       0.111706      -0.029706      -0.072548      -0.006092       0.078640             10.478339      11.995813      -2.017308       1.093364       8.392891      -3.500076      11.046312          -0.000002
          512              N       1.381933       5.658393      14.864319      -0.388994      38.805709 0.59842724E+03  0.14927155E+05                                 9.380330                            7.787173       0.348332       2.115010                    0.998258      29.571847      81.850192       0.646191       0.379996      -1.111580      -0.120108       0.022649      -0.000423       0.122226       0.006877      -0.045258      -0.032031       0.082855       0.016989      -0.062305      -0.013011       0.075316             10.335995      11.880011      -2.140086       1.362815       8.299353      -3.296316      10.828622          -0.000002
          513              N      -1.375286      12.530594       0.473517      -0.387027      39.868334 0.58959692E+03  0.14679847E+05                                 9.579614                            7.727532       0.263785       2.079228                    0.998636      29.921349      83.249925       0.647712       0.379802      -1.109638      -0.046356       0.102225      -0.050339       0.123016       0.040870      -0.000567      -0.058576       0.001479      -0.032069      -0.072087       0.000117       0.071970             10.856003      15.095479      -1.181250       1.095474       9.976003      -3.159270       7.496527          -0.000002
          514              N      11.193493      13.073180       0.132350      -0.370219      37.380678 0.55817271E+03  0.13707827E+05                                 9.169229                            7.522542       0.390096       2.128472                    0.998964      29.358280      81.112162       0.656016       0.380182      -1.109411       0.103573       0.069415      -0.027516       0.127683      -0.013444      -0.030201      -0.048451      -0.052163      -0.032071      -0.066062       0.002483       0.063579             10.240417      14.329984      -1.066324      -0.311843       9.571729      -2.562190       6.819538          -0.000002
          515              N       0.727290      12.053976      12.896724      -0.368458      39.220039 0.58805573E+03  0.14633334E+05                                 9.506411                            7.751863       0.219653       2.071778                    0.998693      29.639336      82.468817       0.642327       0.383200      -1.107062      -0.027085      -0.019385      -0.109795       0.114736       0.023389       0.023632      -0.044462      -0.044396       0.093915      -0.065981       0.000664       0.065317             10.650912       6.800617       2.960324       1.965655      14.378928       1.219724      10.773192          -0.000001
          516              N      -0.021598      10.099679      12.020276      -0.374769      39.732056 0.59167085E+03  0.14717665E+05                                 9.530568                            7.722589       0.375800       2.115616                    0.999465      29.715841      82.150517       0.651434       0.377987      -1.112988       0.021884       0.100941      -0.054387       0.116730      -0.011119       0.006529      -0.016308      -0.075365       0.182450      -0.069832       0.003789       0.066042             10.818672       6.160495       2.503200       1.651084      15.056974       2.251028      11.238546           0.000000
          517              N       8.088245      13.751000      27.999272      -0.371037      37.804006 0.57402155E+03  0.14188411E+05                                 9.202703                            7.601618       0.382001       2.120559                    0.999324      29.584764      81.857930       0.656425       0.377498      -1.111977       0.021812       0.038615      -0.114866       0.123130       0.011785      -0.028981       0.001095       0.107067       0.047070      -0.062911      -0.001134       0.064045             10.156565      12.714999      -0.654107       1.347105       5.588395      -1.536791      12.166300          -0.000003
          518              N       6.634376      14.354605      26.443430      -0.376384      38.693972 0.59439256E+03  0.14832334E+05                                 9.415026                            7.783976       0.240252       2.077804                    0.997988      29.766707      82.968505       0.642109       0.382262      -1.107619       0.120468       0.000280       0.002429       0.120493      -0.018660      -0.053192      -0.035119       0.043881       0.046854      -0.072673       0.002956       0.069717             10.448453      13.118992      -1.871907       1.371402       6.657645      -2.049836      11.568722          -0.000003
          519              N      12.613394       0.697610       8.793889      -0.377259      39.379631 0.59928329E+03  0.14965353E+05                                 9.504541                            7.801746       0.291619       2.092218                    0.998393      29.803613      82.745696       0.643974       0.380875      -1.110084       0.011746      -0.075271      -0.086491       0.115258      -0.026456       0.014893       0.014334      -0.104521      -0.040919      -0.058906      -0.007903       0.066809             10.640332       6.004462      -1.381357       1.649668      10.153748      -0.546432      15.762785          -0.000001
          520              N      12.173479       0.938393       6.620416      -0.383121      40.571753 0.61875899E+03  0.15601108E+05                                 9.763783                            7.980224       0.115763       2.036217                    0.997266      30.126647      84.493950       0.629408       0.385958      -1.104612       0.051382      -0.094396       0.061665       0.123908      -0.010971      -0.021024       0.016253      -0.120149      -0.002276      -0.066673       0.000141       0.066532             10.990624       6.006591      -1.036217       1.221107      10.541768       0.065218      16.423512          -0.000000
          521              N       1.981794      15.797652       2.717576      -0.373063      39.087327 0.57789833E+03  0.14298606E+05                                 9.440211                            7.639354       0.358211       2.113470                    0.999132      29.567930      81.671626       0.653688       0.378698      -1.111848       0.059258      -0.071774      -0.072190       0.117789       0.015388      -0.039557       0.018655       0.067706      -0.079535      -0.058234      -0.006650       0.064884             10.691324      10.478876       1.111098      -1.993618      12.921410       4.319537       8.673685          -0.000001
          522              N       1.510517      13.775738       1.908774      -0.362815      38.302347 0.55992614E+03  0.13771876E+05                                 9.351173                            7.555417       0.299608       2.096314                    0.998861      29.527814      81.840633       0.651368       0.382312      -1.107042       0.093559       0.071475      -0.020598       0.119525      -0.001775      -0.039787       0.019019       0.049117      -0.042870      -0.046092      -0.010282       0.056374             10.527382      10.627847       1.806937      -2.089649      13.306060       3.179538       7.648240           0.000001
          523              N       9.239732      15.200643       1.835246      -0.382603      39.635002 0.59636516E+03  0.14893831E+05                                 9.575662                            7.804489       0.238126       2.075072                    0.998416      29.888859      83.342253       0.640330       0.383008      -1.107083       0.077710       0.041395       0.085480       0.122716      -0.010396       0.018670       0.017006       0.073822      -0.171896      -0.065955      -0.003189       0.069145             10.821838      11.080370      -0.878056       0.668246      12.246633       5.006345       9.138511          -0.000002
          524              N      12.830719       0.303452       3.349913      -0.385562      40.643546 0.60339876E+03  0.15123646E+05                                 9.764478                            7.871413       0.186355       2.060959                    0.997516      29.937469      83.807058       0.634632       0.385063      -1.104878       0.099062      -0.055247      -0.020750       0.115308      -0.004753       0.040166       0.028979       0.101047      -0.030137      -0.066987      -0.008203       0.075190             11.133278      11.121676      -1.052222       0.265558      10.724636       5.405451      11.553522          -0.000001
          525              N      13.558652       3.349518       4.888108      -0.443591      41.763424 0.62109771E+03  0.15658058E+05                                 9.858452                            7.999704       0.181833       2.058338                    0.997675      30.185559      84.357822       0.628795       0.386384      -1.105492       0.073343       0.000569       0.056536       0.092606      -0.028209       0.073638      -0.071037       0.002444      -0.061324      -0.097464      -0.018014       0.115478             10.947737      11.330808       4.347286       2.231130      13.609952      -0.460290       7.902451          -0.000003
          526              N       0.167935       5.120755       5.211629      -0.428068      40.781882 0.58855681E+03  0.14614369E+05                                 9.667729                            7.762287       0.304016       2.107553                    0.997270      29.465354      81.267397       0.642528       0.383904      -1.109170       0.013625      -0.073034       0.032550       0.081112      -0.033249       0.069596      -0.055089      -0.024261      -0.028405      -0.081589      -0.024057       0.105646             10.739020      10.785278       4.363913       2.291391      14.015725       0.073653       7.416056          -0.000002
          527              N       9.949178       2.389686       4.073424      -0.366534      37.768181 0.55850455E+03  0.13720480E+05                                 9.230816                            7.513163       0.294392       2.092303                    0.998960      29.543641      81.685629       0.657829       0.379010      -1.110069      -0.074685       0.055303      -0.072011       0.117567      -0.003540      -0.018035      -0.059637      -0.020450      -0.049611      -0.065525       0.001396       0.064129             10.314990      14.550607       0.170272       1.456232       8.182041      -2.879532       8.212321          -0.000003
          528              N       7.758027       2.153850       3.770490      -0.355035      36.401417 0.54301591E+03  0.13214875E+05                                 8.932737                            7.362272       0.500479       2.163859                    0.999670      28.965888      79.091532       0.672378       0.374319      -1.116196       0.075461       0.072499      -0.047758       0.115028       0.011427       0.023422      -0.045614      -0.041123       0.024660      -0.054650      -0.004192       0.058842              9.873312      13.654631       1.618525       0.837914       8.276384      -2.590676       7.688920          -0.000002
          529              N       3.215812       5.927212      17.861300      -0.353345      37.524446 0.54307826E+03  0.13266370E+05                                 9.228292                            7.444318       0.267150       2.090775                    0.998676      29.228251      80.942982       0.655236       0.382665      -1.105909       0.016249      -0.001614       0.110955       0.112150      -0.007571       0.031462      -0.028557      -0.050772       0.021336      -0.048198      -0.004234       0.052432             10.413799       5.627361      -1.568015       0.833116      13.608959       3.132785      12.005077           0.000001
          530              N       3.131704       7.630832      19.258323      -0.365036      36.620073 0.53801049E+03  0.13134678E+05                                 9.119397                            7.436286       0.172795       2.055412                    0.998625      29.540400      82.249777       0.650916       0.385436      -1.101994       0.017010      -0.119720       0.019831       0.122538      -0.043515       0.001962      -0.024686       0.021886       0.151298      -0.072859       0.012918       0.059941             10.137123       5.800799      -2.027145       0.681646      12.685892       2.248580      11.924677           0.000002
          531              N       0.277622       9.646150      19.099503      -0.389306      38.506292 0.59320678E+03  0.14772791E+05                                 9.317484                            7.728150       0.298660       2.090428                    0.998797      29.865230      82.745295       0.651438       0.377552      -1.112754      -0.073087       0.074809      -0.064853       0.123061       0.013653       0.020472      -0.024282      -0.084605      -0.144739      -0.064528      -0.007830       0.072358             10.234488      12.584649       0.249201       3.557344      10.807642      -1.020033       7.311174          -0.000000
          532              N      -1.669698       9.270133      18.117176      -0.373476      37.553724 0.57076658E+03  0.14115310E+05                                 9.230386                            7.634994       0.231780       2.073801                    0.998767      29.708490      82.745123       0.646672       0.382992      -1.105818       0.058443       0.104134       0.014210       0.120256      -0.008350      -0.001977      -0.046527      -0.037526      -0.140923      -0.067184       0.004265       0.062919             10.143217      12.771758       1.158453       2.745818      10.631395      -0.887130       7.026499          -0.000001
          533              N       2.009377       8.998016      22.296479      -0.370865      38.226930 0.55523422E+03  0.13618569E+05                                 9.336987                            7.518032       0.307094       2.101418                    0.998555      29.379777      81.137938       0.654165       0.381736      -1.108208      -0.055801      -0.056643       0.082138       0.114319       0.044627      -0.006574       0.005940       0.076568      -0.021564      -0.056550      -0.006018       0.062569             10.565111       9.425715       1.895083       1.190825       6.251170      -1.761392      16.018447           0.000001
          534              N       2.531855       8.701160      24.434659      -0.351457      36.177586 0.51949077E+03  0.12546384E+05                                 8.980074                            7.264241       0.385202       2.131463                    0.999307      28.856144      79.382140       0.665781       0.380920      -1.107499      -0.093575      -0.039422      -0.054844       0.115405       0.029455      -0.009217      -0.031102       0.034502      -0.053334      -0.046980      -0.004779       0.051760             10.056415       9.633580       1.849113       1.819099       6.340084      -2.056707      14.195582           0.000000
          535              N       3.043854       9.689029      28.019860      -0.391808      39.283804 0.59882204E+03  0.14975795E+05                                 9.511913                            7.834164       0.196807       2.065184                    0.997871      29.847732      83.379893       0.637228       0.384343      -1.105735       0.045281       0.050185       0.094467       0.116159       0.003771       0.036467       0.034714       0.111706      -0.029706      -0.072548      -0.006092       0.078640             10.478339      11.995813      -2.017308      -1.093365       8.392891       3.500076      11.046312          -0.000002
          536              N       1.959337      10.833571       0.158819      -0.388994      38.805707 0.59842721E+03  0.14927154E+05                                 9.380330                            7.787173       0.348332       2.115010                    0.998258      29.571846      81.850190       0.646191       0.379996      -1.111580       0.120108      -0.022649      -0.000423       0.122226       0.006877       0.045258       0.032031       0.082855       0.016989      -0.062305      -0.013011       0.075316             10.335995      11.880011      -2.140086      -1.362815       8.299353       3.296316      10.828622          -0.000002
          537              N       4.716556       3.961370      15.179017      -0.387027      39.868334 0.58959692E+03  0.14679847E+05                                 9.579614                            7.727532       0.263785       2.079228                    0.998636      29.921349      83.249929       0.647712       0.379802      -1.109638       0.046356      -0.102225      -0.050339       0.123016       0.040870       0.000567       0.058576       0.001479      -0.032069      -0.072087       0.000117       0.071970             10.856004      15.095480      -1.181251      -1.095474       9.976004       3.159271       7.496528          -0.000002
          538              N       6.823377       3.418784      14.837850      -0.370219      37.380679 0.55817272E+03  0.13707827E+05                                 9.169229                            7.522542       0.390096       2.128472                    0.998964      29.358280      81.112164       0.656016       0.380182      -1.109411      -0.103573      -0.069415      -0.027516       0.127683      -0.013444       0.030201       0.048451      -0.052163      -0.032071      -0.066062       0.002483       0.063579             10.240418      14.329985      -1.066324       0.311843       9.571730       2.562190       6.819539          -0.000002
          539              N       2.613980       4.437988      27.602224      -0.368458      39.220039 0.58805572E+03  0.14633334E+05                                 9.506411                            7.751863       0.219653       2.071778                    0.998693      29.639336      82.468816       0.642327       0.383200      -1.107062       0.027085       0.019385      -0.109795       0.114736       0.023389      -0.023632       0.044462      -0.044396       0.093915      -0.065981       0.000664       0.065317             10.650912       6.800617       2.960324      -1.965655      14.378928      -1.219725      10.773192          -0.000001
          540              N       3.362868       6.392285      26.725776      -0.374769      39.732057 0.59167085E+03  0.14717665E+05                                 9.530569                            7.722589       0.375800       2.115616                    0.999465      29.715841      82.150519       0.651434       0.377987      -1.112988      -0.021884      -0.100941      -0.054387       0.116730      -0.011119      -0.006529       0.016308      -0.075365       0.182450      -0.069832       0.003789       0.066042             10.818672       6.160495       2.503201      -1.651084      15.056975      -2.251028      11.238547           0.000000
          541              N       9.928625       2.740964      13.293772      -0.371037      37.804013 0.57402185E+03  0.14188420E+05                                 9.202704                            7.601621       0.382001       2.120559                    0.999324      29.584763      81.857928       0.656425       0.377499      -1.111977      -0.021812      -0.038615      -0.114866       0.123130       0.011785       0.028981      -0.001095       0.107067       0.047070      -0.062911      -0.001134       0.064045             10.156567      12.714999      -0.654108      -1.347108       5.588397       1.536791      12.166304          -0.000003
          542              N      11.382494       2.137359      11.737930      -0.376384      38.693976 0.59439254E+03  0.14832333E+05                                 9.415027                            7.783976       0.240252       2.077804                    0.997988      29.766706      82.968503       0.642109       0.382262      -1.107619      -0.120468      -0.000280       0.002429       0.120493      -0.018660       0.053192       0.035119       0.043881       0.046854      -0.072673       0.002956       0.069717             10.448455      13.118996      -1.871907      -1.371401       6.657645       2.049836      11.568723          -0.000003
          543              N       5.403476      15.794354      23.499389      -0.377259      39.379630 0.59928332E+03  0.14965354E+05                                 9.504541                            7.801746       0.291619       2.092218                    0.998393      29.803614      82.745700       0.643974       0.380875      -1.110084      -0.011746       0.075271      -0.086491       0.115258      -0.026456      -0.014893      -0.014334      -0.104521      -0.040919      -0.058906      -0.007903       0.066809             10.640331       6.004462      -1.381357      -1.649668      10.153748       0.546433      15.762784          -0.000001
          544              N       5.843391      15.553571      21.325916      -0.383121      40.571756 0.61875903E+03  0.15601109E+05                                 9.763783                            7.980224       0.115763       2.036217                    0.997266      30.126648      84.493952       0.629408       0.385958      -1.104612      -0.051382       0.094396       0.061665       0.123908      -0.010971       0.021024      -0.016253      -0.120149      -0.002276      -0.066673       0.000141       0.066532             10.990624       6.006591      -1.036216      -1.221107      10.541768      -0.065218      16.423514          -0.000000
          545              N       1.359476       0.694312      17.423076      -0.373063      39.087327 0.57789833E+03  0.14298606E+05                                 9.440211                            7.639354       0.358211       2.113470                    0.999132      29.567930      81.671626       0.653688       0.378698      -1.111848      -0.059258       0.071774      -0.072190       0.117789       0.015388       0.039557      -0.018655       0.067706      -0.079535      -0.058234      -0.006650       0.064884             10.691324      10.478876       1.111098       1.993618      12.921410      -4.319537       8.673685          -0.000001
          546              N       1.830753       2.716226      16.614274      -0.362815      38.302345 0.55992611E+03  0.13771875E+05                                 9.351172                            7.555416       0.299608       2.096314                    0.998861      29.527813      81.840630       0.651368       0.382312      -1.107042      -0.093559      -0.071475      -0.020598       0.119525      -0.001775       0.039787      -0.019019       0.049117      -0.042870      -0.046092      -0.010282       0.056374             10.527382      10.627847       1.806937       2.089649      13.306059      -3.179538       7.648240           0.000001
          547              N       8.777138       1.291321      16.540746      -0.382603      39.635000 0.59636514E+03  0.14893830E+05                                 9.575662                            7.804489       0.238126       2.075072                    0.998416      29.888858      83.342248       0.640330       0.383008      -1.107083      -0.077710      -0.041395       0.085480       0.122716      -0.010396      -0.018670      -0.017006       0.073822      -0.171896      -0.065955      -0.003189       0.069145             10.821837      11.080370      -0.878056      -0.668246      12.246632      -5.006345       9.138510          -0.000002
          548              N       5.186151      16.188512      18.055413      -0.385562      40.643547 0.60339877E+03  0.15123646E+05                                 9.764478                            7.871413       0.186355       2.060959                    0.997516      29.937469      83.807058       0.634632       0.385063      -1.104878      -0.099062       0.055247      -0.020750       0.115308      -0.004753      -0.040166      -0.028979       0.101047      -0.030137      -0.066987      -0.008203       0.075190             11.133278      11.121676      -1.052222      -0.265558      10.724636      -5.405452      11.553523          -0.000001
          549              N       4.458218      13.142446      19.593608      -0.443591      41.763423 0.62109770E+03  0.15658058E+05                                 9.858452                            7.999704       0.181833       2.058338                    0.997675      30.185559      84.357821       0.628795       0.386384      -1.105492      -0.073343      -0.000569       0.056536       0.092606      -0.028209      -0.073638       0.071037       0.002444      -0.061324      -0.097464      -0.018014       0.115478             10.947736      11.330807       4.347286      -2.231129      13.609951       0.460290       7.902451          -0.000003
          550              N       3.173335      11.371209      19.917129      -0.428068      40.781882 0.58855681E+03  0.14614369E+05                                 9.667729                            7.762287       0.304016       2.107553                    0.997270      29.465354      81.267397       0.642528       0.383904      -1.109170      -0.013625       0.073034       0.032550       0.081112      -0.033249      -0.069596       0.055089      -0.024261      -0.028405      -0.081589      -0.024057       0.105646             10.739020      10.785278       4.363913      -2.291391      14.015725      -0.073653       7.416056          -0.000002
          551              N       8.067692      14.102278      18.778923      -0.366534      37.768176 0.55850439E+03  0.13720476E+05                                 9.230816                            7.513162       0.294392       2.092303                    0.998960      29.543641      81.685631       0.657829       0.379010      -1.110069       0.074685      -0.055303      -0.072011       0.117567      -0.003540       0.018035       0.059637      -0.020450      -0.049611      -0.065525       0.001396       0.064129             10.314989      14.550603       0.170270      -1.456230       8.182043       2.879534       8.212321          -0.000003
          552              N      10.258843      14.338114      18.475990      -0.355035      36.401413 0.54301590E+03  0.13214875E+05                                 8.932737                            7.362271       0.500479       2.163859                    0.999670      28.965888      79.091532       0.672378       0.374319      -1.116196      -0.075461      -0.072499      -0.047758       0.115028       0.011427      -0.023422       0.045614      -0.041123       0.024660      -0.054650      -0.004192       0.058842              9.873311      13.654630       1.618525      -0.837913       8.276383       2.590675       7.688920          -0.000002

******************************************************
Auxiliary information for the entire system
The total spin magnetic moment of the unit cell is   0.000080
The total net atomic charge of the unit cell is   -0.000009
Accuracy of reproducing the electrostatic potential in the unit cell:
  The inner radius (bohr) =    5.0000
  The outer radius (bohr) =   12.0000
  Valid grid points have density less than (e/(bohr^3)) =    0.0001
  The number of valid grid points were=        68444
  The rms potential error without charges in kcal/mol is=      2.07611
  The rms potential error with partial charges in kcal/mol is=      0.75462
  The RRMSE value at monopole order=      0.36348
  The rms potential error with partial charges and cloud penetration in kcal/mol is=      0.75803
  The RRMSE value at monopole order with cloud penetration is=      0.36512
  The rms potential error with partial charges and atomic dipoles in kcal/mol is=      0.71615
  The RRMSE value at dipole order=      0.34495
  The rms potential error with partial charges, atomic dipoles and cloud penetration in kcal/mol is=      0.72543
  The RRMSE value at dipole order with cloud penetration=      0.34942

******************************************************
The electron densities and ab initio electrostatic potential were computed in VASP using the PBE functional and
projector augmented wave method. See the main text of the journal article for a description of computational details.
The atomic charges, dipoles, and quadrupoles were computed with the DDEC6 method as described in
(a) T. A. Manz and N. Gabaldon Limas, RSC Adv. 6 (2016) 47771-47801 DOI: 10.1039/c6ra04656h
(b) N. Gabaldon Limas and T. A. Manz, RSC Adv. 8 (2018) 2678-2707 DOI: 10.1039/c7ra11829e.
For each atom in the material, the electron cloud parameters were fit to the spherically averaged atom-in-material
electron density using radial positions for which this density was between 10^-4 and 10^-2 electrons per cubic bohr.
The polarizabilities, dispersion coefficients, and quantum Drude oscillator (QDO) parameters were fit using the MCLF method.
The magnetic structure of the system was optimized in VASP from the default ferromagnetic initial guess using spin polarization.
The atomic spin moments (ASMs) were computed on this optimized magnetic structure using the DDEC6 partition as inputs
to the method of T. A. Manz and D. S. Sholl, J. Chem. Theory Comput. 7 (2011) 4146-4164 DOI: 10.1021/ct200539n.
The RMSE and RRMSE were computed using a uniform grid with Ewald summation.
