# Supplementary material for: A collection of forcefield precursors for metal–organic frameworks
Source: RSC Adv. 2019 Nov 13;9(63):36492–507. doi: 10.1039/c9ra07327b (PMC9075174; doi:10.1039/c9ra07327b)
Supplement: RA-009-C9RA07327B-s4209 [file RA-009-C9RA07327B-s4209.xyz]

  140
jmolscript: load "" {1 1 1} spacegroup "x,y,z" unitcell [{     15.692900     0.000000     0.000000 }, {     -5.230910    14.795428     0.000000 }, {     -5.230910    -7.397593    12.813286 }]
Cd     7.846493     5.548316     3.203321     0.751857
Cd    -2.615413     1.849519     9.609965     0.758088
Cd    -2.615412     7.397774     6.406643     0.757715
Cd     7.846493     0.000061     6.406643     0.752228
Cd     2.615540     9.247173     3.203321     0.758291
Cd     2.615540    -1.849338     9.609965     0.758042
H      4.752747     4.588845     4.579981     0.086600
H     -2.488792    -1.387142     8.233305     0.083884
H     10.454121     6.851626     1.231101     0.084051
H     -2.255864     4.742414    11.582057     0.086019
H     -5.709313     9.069733     6.549255     0.092552
H      7.973159     0.426202     9.898007     0.089127
H     -0.007838     5.038272     6.264031     0.086386
H      8.205995     0.261463     2.915279     0.080866
H     -0.478223     8.534685     1.684050     0.086263
H      2.742178     0.961182     7.495260     0.086827
H      5.223143    10.303438     5.318026     0.091527
H      2.975115    -5.003783    11.129236     0.085324
H     -0.478223    -2.808834     8.233305     0.084630
H      2.742178     6.010538     4.579981     0.085632
H      5.223143    -0.546064    11.582057     0.086252
H      2.975115    12.140104     1.231101     0.083549
H      4.752747     1.672016     6.264031     0.085774
H     -2.488792     7.823850     2.915279     0.081687
H     10.454121    -2.359587     6.549255     0.094325
H     -2.255864     7.659243     9.898007     0.086472
H     -5.709313     1.137060    11.129236     0.088670
H      7.973159     8.358875     5.318026     0.091945
H     -0.007838     2.905745     7.495260     0.084898
H      8.205995     2.393990     1.684050     0.086154
H      5.327420     9.140632     1.779509     0.130630
H      6.850360     8.070183     1.789247     0.132369
H      6.516847     9.227051     3.208959     0.122181
H      1.085602     1.955159     9.628672     0.123827
H      1.755116     0.701554    10.831327     0.128520
H      0.160880     1.588395    11.202143     0.134885
H      1.325963    -3.671736    12.687588     0.123888
H      0.554240    -2.145668    11.951721     0.133298
H      5.883451     5.057604     0.987264     0.129129
H      3.308408     7.167946     0.538414     0.137072
H     -2.843895    -0.110559    11.738508     0.126373
H      1.462244     7.406448     0.536364     0.125358
H     -3.719644     5.625106     3.391421     0.106582
H     10.539917     4.490670     3.743658     0.132660
H     -3.818659     4.728296     5.019861     0.133864
H     -5.552245     5.815989     5.709088     0.024125
H     -3.954037     2.050782     6.527729     0.135459
H     10.560265     0.828524     5.764313     0.127557
H     -3.604614     0.225545     6.640614     0.123634
H     -4.662078     4.020000     8.732511     0.131524
H     -4.594911     5.693577     7.919764     0.115735
H     -3.903210     5.462045     9.632644     0.124729
H      8.074264     4.624516     6.068116     0.115678
H      8.221935     3.027063     7.012455     0.132550
H      6.554301     3.611033     6.426632     0.123078
H      1.530343     9.295951     6.142817     0.112849
H      1.391665     7.448004     6.321178     0.123722
H      0.079642     8.553969     7.043079     0.129802
H      7.108878    -2.140081     8.223311     0.121826
H      5.540631    -3.139289     8.311850     0.132514
H      6.045171    -2.069788     9.749629     0.126774
H      0.702640    11.425953     3.780176     0.131898
H      6.547774    -1.662161     3.363616     0.106056
H      5.744150    -1.985943     5.011276     0.135366
H      7.334102    -3.296072     5.709088     0.025394
H     -2.317606    10.377124     5.784942     0.131976
H      2.924301    -2.805520     6.714546     0.130647
H      1.319854    -3.706786     6.433295     0.122199
C      4.792661     5.632658     4.123315    -0.078774
C     -1.517973    -1.001568     8.689971    -0.080403
C      9.575836     6.400508     0.661166    -0.078110
C     -2.388364     3.764072    12.152120    -0.080177
C     -5.669251     8.152336     5.873610    -0.062425
C      8.943971     0.628894     9.335760    -0.080455
C     -0.886061     4.770112     6.939676    -0.078202
C      8.073502     1.244328     3.477526    -0.079687
C     -0.438304     8.408268     2.816360    -0.080920
C      3.712992     0.372917     7.600841    -0.077236
C      4.344918    11.022643     5.212445    -0.063816
C      2.842554    -5.008158     9.996926    -0.078163
C     -0.438304    -1.765012     8.689971    -0.079105
C      3.712992     6.396102     4.123315    -0.078109
C      4.344918    -0.997097    12.152120    -0.081080
C      2.842554    11.161677     0.661166    -0.076682
C      4.792661     0.754632     6.939676    -0.080256
C     -1.517973     8.026553     3.477526    -0.079484
C      9.575836    -2.627613     5.873610    -0.063078
C     -2.388364     8.642098     9.335760    -0.078668
C     -5.669251     1.010622     9.996926    -0.077449
C      8.943971     7.770608     5.212445    -0.063832
C     -0.886061     3.624952     7.600841    -0.079372
C      8.073502     2.389488     2.816360    -0.079050
C      6.037631     8.538465     2.437087    -0.454353
C      5.233108     7.400703     3.175132     0.391543
C      0.806688     1.140825    10.376199    -0.454196
C      0.002156     0.003050     9.638154     0.395964
C      6.414230     4.849941     0.000000    -0.455224
C      7.821363     5.561601     0.000000     0.395456
C      2.434521     7.664032     0.000000    -0.455374
C      2.636443     9.227908     0.000000     0.391537
C     -4.424304     5.239101     4.200195    -0.434209
C     -5.228818     6.447153     4.816514     0.356553
C     -4.424304     1.017988     6.637282    -0.454034
C     -5.228818     0.947723     7.991646     0.392576
C     -4.047646     4.972825     8.613091    -0.456199
C     -2.640521     4.616989     7.996772     0.391405
C      7.665513     3.565756     6.176004    -0.453941
C      7.867417     2.783805     4.821640     0.398024
C      0.806688     8.415698     6.176004    -0.452271
C      0.002156     8.345407     4.821640     0.396124
C      6.037631    -2.158572     8.613091    -0.460321
C      5.233108    -0.950531     7.996772     0.393041
C      6.414230    -2.424931     4.200195    -0.434241
C      7.821363    -2.780755     4.816514     0.356642
C      2.434521    -3.831953     6.637282    -0.454470
C      2.636443    -4.613879     7.991646     0.392689
N      5.811652     6.316941     3.524935    -0.358092
N     -1.212476     0.187250     9.288351    -0.358370
N      8.425024     5.809435     1.098099    -0.358687
N     -2.562040     2.482044    11.715187    -0.358257
N     -4.650264     7.291979     5.580186    -0.364330
N      9.249450     0.552685     8.007022    -0.358443
N     -2.036870     5.444046     7.233100    -0.356126
N      7.899844     1.506960     4.806264    -0.356990
N      0.580695     8.584342     3.708165    -0.357247
N      4.018481    -0.739693     8.331199    -0.359875
N      3.194100    10.939782     4.482087    -0.364978
N      2.668884    -3.988761     9.105121    -0.356896
N      0.580695    -1.080718     9.288351    -0.358313
N      4.018481     7.584909     3.524935    -0.356815
N      3.194100    -1.588179    11.715187    -0.359561
N      2.668884     9.879657     1.098099    -0.360949
N      5.811652    -0.105719     7.233100    -0.354967
N     -1.212476     7.950369     4.806264    -0.357929
N      8.425024    -1.953684     5.580186    -0.364515
N     -2.562040     8.904704     8.007022    -0.358504
N     -4.650264     1.186679     9.105121    -0.361315
N      9.249450     6.657985     4.482087    -0.364148
N     -2.036870     3.542104     8.331199    -0.357974
N      7.899844     3.408902     3.708165    -0.356272

The following XYZ coordinates are in angstroms. Other properties are in atomic units.
The sperically averaged electron density of each atom fit to a function of the form exp(a - br)
eigen_1, eigen_2 and eigen_3 are the three eigenvalues of traceless quadrupole moment tensor
  atom number  atomic symbol              X              Y              Z     net charge C6 coefficient C8 coefficient C10 coefficient fluctuating dipole atomic polarizability isotropic forcefield polarizability              a              b squared Pearson coefficient          <r^3>          <r^4>         wp_QDO          m_QDO          q_QDO       dipole_x       dipole_y       dipole_z         dipole            Qxy            Qxz            Qyz     Q(x^2-y^2)  Q(3z^2 - R^2)        eigen_1        eigen_2        eigen_3 static polarizability      alpha(xx)      alpha(xy)      alpha(xz)      alpha(yy)      alpha(yz)      alpha(zz) atomic spin moment
            1             Cd       7.846493       5.548316       3.203321       0.751857     204.184711 0.48097569E+04  0.18673901E+06                                25.379652                           20.953307       1.176369       2.061182                    0.996385      80.860826     216.004311       0.460873       0.342305      -1.234280      -0.002674      -0.003303       0.006138       0.007466       0.014480      -0.039927       0.028650      -0.007777      -0.007197      -0.057558       0.016154       0.041404             30.835843      31.086211      -3.117349       5.672477      28.085796      -3.516126      33.335521           0.008975
            2             Cd      -2.615413       1.849519       9.609965       0.758088     200.827337 0.47092647E+04  0.18187141E+06                                25.109592                           20.741169       1.151052       2.057790                    0.995564      80.475122     214.392257       0.462967       0.342566      -1.234068       0.002572       0.007112      -0.004566       0.008834       0.017856      -0.033449       0.036712      -0.003871      -0.045121      -0.062356       0.024651       0.037706             30.399741      30.170563      -2.921502       4.936498      28.488687      -3.788770      32.539972          -0.000021
            3             Cd      -2.615412       7.397774       6.406643       0.757715     201.435612 0.47418529E+04  0.18344995E+06                                25.159373                           20.808475       1.176042       2.063794                    0.995929      80.570229     214.848371       0.462352       0.342424      -1.234170      -0.001826      -0.008583       0.001808       0.008959      -0.037335      -0.010353       0.014165       0.026713       0.093140      -0.055555       0.010800       0.044756             30.522561      31.283880       6.590580      -0.028219      34.405491       0.092783      25.878312           0.008906
            4             Cd       7.846493       0.000061       6.406643       0.752228     204.000555 0.48067682E+04  0.18659576E+06                                25.361362                           20.944011       1.166374       2.058506                    0.996178      80.856184     215.982919       0.461062       0.342214      -1.234351      -0.012617       0.002035       0.001111       0.012828      -0.037813       0.020865       0.005859       0.012206       0.081494      -0.055869       0.015719       0.040150             30.792198      30.299572       6.223530       0.000528      35.916247      -0.118500      26.160776           0.008912
            5             Cd       2.615540       9.247173       3.203321       0.758291     200.677761 0.47282409E+04  0.18279265E+06                                25.094008                           20.777507       1.174624       2.064093                    0.995685      80.519404     214.638936       0.462731       0.342388      -1.234197      -0.002297      -0.007047       0.005972       0.009518       0.012700       0.037090      -0.023027      -0.020382       0.009832      -0.052127       0.014179       0.037948             30.395971      30.127871      -3.272491      -4.976248      28.366873       3.914911      32.693170           0.008932
            6             Cd       2.615540      -1.849338       9.609965       0.758042     200.711119 0.47105324E+04  0.18192907E+06                                25.098936                           20.745269       1.154774       2.058835                    0.995653      80.469294     214.368264       0.462887       0.342610      -1.234053       0.002438      -0.005724      -0.000936       0.006291       0.019714       0.037525      -0.031337      -0.002349      -0.050782      -0.063039       0.027693       0.035345             30.372685      30.361118      -2.897704      -5.050277      28.285953       3.652595      32.470984          -0.000070
            7              H       4.752747       4.588845       4.579981       0.086600       2.410168 0.19658625E+02  0.23673227E+03                                 2.746744                            2.423588      -1.211034       2.217788                    0.997003       4.436203      12.864168       0.453948       1.120458      -0.748055      -0.017395      -0.055758       0.026899       0.064305       0.002256      -0.015674      -0.022905      -0.006266      -0.084117      -0.041229       0.010616       0.030613              2.962013       2.270901      -0.349556       0.085288       4.196260      -1.025624       2.418880          -0.000038
            8              H      -2.488792      -1.387142       8.233305       0.083884       2.455663 0.20000630E+02  0.24194218E+03                                 2.782105                            2.444074      -1.221065       2.209819                    0.997034       4.482585      13.037003       0.452087       1.119996      -0.747975      -0.046838      -0.036129      -0.026184       0.064690       0.004222       0.016321       0.023103       0.003604      -0.082419      -0.041231       0.010019       0.031212              3.013951       4.275682       0.330142       1.031328       2.305381       0.259275       2.460791           0.000022
            9              H      10.454121       6.851626       1.231101       0.084051       2.533239 0.20824119E+02  0.25462501E+03                                 2.844410                            2.497727      -1.258111       2.192797                    0.996658       4.556519      13.352085       0.445879       1.123452      -0.746908       0.054579       0.029047       0.016697       0.064042       0.031385       0.001096      -0.000710       0.038007       0.031965      -0.042043       0.010663       0.031380              3.079103       3.572491       0.681692       1.196575       2.278813       0.481943       3.386007           0.002733
           10              H      -2.255864       4.742414      11.582057       0.086019       2.419796 0.19682716E+02  0.23711748E+03                                 2.754924                            2.425050      -1.213608       2.215564                    0.997033       4.445269      12.897044       0.453774       1.120437      -0.747987       0.010727       0.060932      -0.017552       0.064310       0.012097      -0.001619      -0.001793      -0.067917       0.032481      -0.041494       0.010650       0.030844              2.979235       1.949457       0.112405      -0.039370       3.714546      -1.239629       3.273701          -0.000034
           11              H      -5.709313       9.069733       6.549255       0.092552       2.412855 0.19577914E+02  0.23678923E+03                                 2.819342                            2.471827      -1.211642       2.230118                    0.996390       4.420596      13.074748       0.432723       1.170310      -0.735985      -0.015458       0.052220       0.034591       0.064517      -0.015331       0.006762       0.029854       0.006697      -0.031376      -0.039494       0.009978       0.029516              3.057793       2.315630       0.262301       0.270376       3.945968       1.350312       2.911782           0.002329
           12              H       7.973159       0.426202       9.898007       0.089127       2.356900 0.19207307E+02  0.23003502E+03                                 2.712468                            2.401167      -1.168641       2.240718                    0.997217       4.384501      12.693317       0.454328       1.125666      -0.746939      -0.047391      -0.007198       0.043542       0.064758       0.013951      -0.011264       0.005758       0.051215       0.061847      -0.040639       0.010806       0.029833              2.917311       4.111560       0.669284      -0.781573       2.123933      -0.195942       2.516440          -0.000099
           13              H      -0.007838       5.038272       6.264031       0.086386       2.414471 0.19672328E+02  0.23694172E+03                                 2.750644                            2.424572      -1.208671       2.218694                    0.997019       4.437601      12.869992       0.453811       1.120587      -0.748023       0.053915       0.000682      -0.034891       0.064224      -0.013899      -0.027096      -0.016207       0.012731      -0.041733      -0.041282       0.010765       0.030517              2.969812       3.457374       0.664189      -1.130671       2.591784      -0.670858       2.860280          -0.000002
           14              H       8.205995       0.261463       2.915279       0.080866       2.590898 0.21285509E+02  0.26154876E+03                                 2.876861                            2.516220      -1.291109       2.172863                    0.996607       4.615052      13.531901       0.446882       1.115435      -0.748669       0.010452      -0.044292      -0.045426       0.064301      -0.006342      -0.010993       0.009387      -0.054563       0.074032      -0.041851       0.009238       0.032612              3.125578       2.017474      -0.082420      -0.080034       4.711687       0.861213       2.647573           0.003057
           15              H      -0.478223       8.534685       1.684050       0.086263       2.406975 0.19566771E+02  0.23529902E+03                                 2.741963                            2.415427      -1.211983       2.216644                    0.997062       4.432820      12.836268       0.455518       1.118149      -0.748604      -0.018935       0.005025      -0.062139       0.065154       0.013251       0.009922      -0.007612       0.045381       0.078597      -0.040873       0.010010       0.030862              2.963355       2.286765       0.092854      -0.352010       1.969895      -0.239291       4.633406          -0.000056
           16              H       2.742178       0.961182       7.495260       0.086827       2.411086 0.19626909E+02  0.23628225E+03                                 2.750260                            2.423369      -1.201039       2.223198                    0.997038       4.429940      12.849004       0.453428       1.122066      -0.747700      -0.046839       0.040932      -0.016667       0.064398      -0.015973      -0.005144      -0.028566       0.013497      -0.050604      -0.040987       0.010666       0.030321              2.971408       4.217397      -1.046758      -0.201040       2.626950      -0.065423       2.069878           0.000017
           17              H       5.223143      10.303438       5.318026       0.091527       2.413641 0.19580242E+02  0.23683360E+03                                 2.818555                            2.470377      -1.213794       2.227663                    0.996428       4.435358      13.120521       0.433253       1.168799      -0.736195       0.054000      -0.031356       0.014960       0.064211      -0.015488       0.025375       0.011954       0.006393      -0.054638      -0.039811       0.010059       0.029752              3.059798       3.603471      -1.394351      -0.026957       3.466130       0.239355       2.109793           0.002355
           18              H       2.975115      -5.003783      11.129236       0.085324       2.433739 0.19807729E+02  0.23893425E+03                                 2.762116                            2.430198      -1.218396       2.212801                    0.996999       4.453959      12.918784       0.454132       1.118098      -0.748589       0.011005      -0.015247       0.061555       0.064363      -0.004378       0.011023      -0.006831      -0.052403       0.077886      -0.041189       0.010253       0.030936              2.988029       1.953988      -0.020877       0.118831       2.309450       0.419578       4.700648           0.000023
           19              H      -0.478223      -2.808834       8.233305       0.084630       2.451634 0.19994676E+02  0.24193229E+03                                 2.783583                            2.447446      -1.218633       2.211824                    0.997014       4.477732      13.038663       0.450592       1.123422      -0.747157      -0.017577      -0.055767      -0.026115       0.064038       0.002172       0.016201       0.022972      -0.006900      -0.085604      -0.041876       0.010826       0.031050              3.012695       2.300681      -0.359560      -0.090552       4.283178       1.060227       2.454226           0.000028
           20              H       2.742178       6.010538       4.579981       0.085632       2.423884 0.19761298E+02  0.23823083E+03                                 2.754213                            2.427376      -1.218474       2.213240                    0.996973       4.448905      12.899622       0.454395       1.118124      -0.748595      -0.046796      -0.035516       0.026320       0.064374       0.004021      -0.016058      -0.022856       0.002545      -0.083364      -0.041173       0.010304       0.030870              2.972930       4.221930       0.325930      -1.008064       2.273027      -0.252449       2.423833          -0.000004
           21              H       5.223143      -0.546064      11.582057       0.086252       2.407983 0.19562396E+02  0.23521486E+03                                 2.741662                            2.414256      -1.212684       2.216358                    0.997045       4.433334      12.833617       0.455919       1.117316      -0.748802       0.054723       0.030921      -0.017236       0.065175       0.029959      -0.001762      -0.002462       0.038740       0.030753      -0.040835       0.009926       0.030910              2.965208       3.425032       0.629825      -1.139418       2.209448      -0.431153       3.261143          -0.000052
           22              H       2.975115      12.140104       1.231101       0.083549       2.541454 0.20908088E+02  0.25593673E+03                                 2.851311                            2.503339      -1.264127       2.189656                    0.996618       4.566711      13.394138       0.445176       1.123974      -0.746740       0.009422       0.061151       0.016593       0.064058       0.012597      -0.000831       0.000684      -0.068547       0.030985      -0.041696       0.010332       0.031364              3.085913       1.998061       0.124395       0.056227       3.867786       1.293468       3.391893           0.002775
           23              H       4.752747       1.672016       6.264031       0.085774       2.428133 0.19773575E+02  0.23840704E+03                                 2.757182                            2.427600      -1.219048       2.212714                    0.996994       4.450469      12.903362       0.454540       1.117636      -0.748705      -0.017735       0.050725      -0.035274       0.064279      -0.015422      -0.006247      -0.031135       0.007197      -0.040612      -0.041470       0.010397       0.031072              2.979095       2.279785       0.254820      -0.255359       3.798300      -1.292762       2.859200          -0.000009
           24              H      -2.488792       7.823850       2.915279       0.081687       2.574138 0.21109513E+02  0.25882308E+03                                 2.864289                            2.505585      -1.286910       2.175747                    0.996625       4.596209      13.457725       0.447930       1.115248      -0.748773      -0.045304      -0.004704      -0.045431       0.064331       0.012093       0.012384      -0.007125       0.050362       0.073797      -0.041694       0.009250       0.032444              3.112533       4.445928       0.780552       0.832402       2.257346       0.206565       2.634323           0.003051
           25              H      10.454121      -2.359587       6.549255       0.094325       2.354837 0.19095811E+02  0.22954903E+03                                 2.776887                            2.443971      -1.125365       2.271205                    0.996842       4.372393      12.897406       0.434394       1.172965      -0.735486       0.055200       0.004034       0.033886       0.064896      -0.012365       0.025591       0.016379       0.013179      -0.034617      -0.038849       0.010076       0.028774              3.002820       3.532769       0.677977       1.151233       2.600573       0.684282       2.875118           0.002262
           26              H      -2.255864       7.659243       9.898007       0.086472       2.405245 0.19609182E+02  0.23599138E+03                                 2.742772                            2.420325      -1.208995       2.218587                    0.997019       4.435208      12.857879       0.454308       1.120261      -0.748078       0.010159      -0.046064       0.043687       0.064293      -0.006788       0.009957      -0.008439      -0.056343       0.066123      -0.041278       0.010815       0.030463              2.957427       1.942767      -0.094866       0.073147       4.394665      -0.812323       2.534849          -0.000030
           27              H      -5.709313       1.137060      11.129236       0.088670       2.373308 0.19317729E+02  0.23168267E+03                                 2.725501                            2.408000      -1.173521       2.238285                    0.997196       4.392124      12.723131       0.453712       1.125611      -0.746969      -0.016763       0.004029       0.062514       0.064848       0.012233      -0.008245       0.007012       0.045982       0.079127      -0.040403       0.010568       0.029836              2.938425       2.243149       0.102242       0.317727       1.963663       0.254048       4.608463           0.000018
           28              H       7.973159       8.358875       5.318026       0.091945       2.403350 0.19473849E+02  0.23522779E+03                                 2.810888                            2.463835      -1.210944       2.229427                    0.996445       4.426265      13.085061       0.433777       1.168969      -0.736162      -0.047581       0.040497       0.014983       0.064253      -0.013992       0.002846       0.027951       0.014561      -0.054093      -0.039779       0.010134       0.029645              3.052159       4.343922      -1.120868       0.235406       2.707803       0.053417       2.104752           0.002357
           29              H      -0.007838       2.905745       7.495260       0.084898       2.440834 0.19855339E+02  0.23961936E+03                                 2.765672                            2.431446      -1.220548       2.211334                    0.996992       4.460119      12.933829       0.454547       1.116563      -0.748949       0.053933      -0.030488      -0.017958       0.064504      -0.016405      -0.025704      -0.013704       0.010182      -0.053109      -0.041115       0.010035       0.031080              2.993612       3.475965      -1.332903       0.019340       3.405847      -0.230700       2.099022           0.000030
           30              H       8.205995       2.393990       1.684050       0.086154       2.419102 0.19722024E+02  0.23777128E+03                                 2.757823                            2.430446      -1.206521       2.219152                    0.997076       4.445406      12.913282       0.452321       1.123186      -0.747335       0.010018      -0.015322      -0.061641       0.064302      -0.005058      -0.010799       0.006535      -0.053531       0.077239      -0.041662       0.010998       0.030664              2.978425       1.948397      -0.010530      -0.122654       2.308826      -0.406531       4.678052          -0.000053
           31              H       5.327420       9.140632       1.779509       0.130630       1.798957 0.15398569E+02  0.17616177E+03                                 2.337537                            2.198435      -1.294113       2.196287                    0.998695       4.266275      12.449429       0.454880       1.177005      -0.731716      -0.018352       0.013617      -0.020718       0.030846      -0.000502       0.006233      -0.008659      -0.004364       0.013990      -0.009686      -0.003207       0.012892              2.435648       2.537341      -0.585679       0.558991       2.289569      -0.478813       2.480034           0.000097
           32              H       6.850360       8.070183       1.789247       0.132369       1.749079 0.14867254E+02  0.16845564E+03                                 2.288361                            2.156035      -1.260733       2.213186                    0.998907       4.193506      12.145074       0.461041       1.172498      -0.733032       0.018881      -0.013289      -0.021472       0.031530       0.001325      -0.010003       0.003516       0.003298       0.016104      -0.010105      -0.002817       0.012922              2.382057       2.645996      -0.523471      -0.610028       2.099863       0.346465       2.400311           0.000096
           33              H       6.516847       9.227051       3.208959       0.122181       2.074891 0.18969852E+02  0.22641884E+03                                 2.497506                            2.388096      -1.202349       2.226272                    0.999208       4.276461      12.347561       0.455184       1.127381      -0.746875       0.009891       0.014422       0.019834       0.026443       0.006426       0.001833       0.002683      -0.004826       0.019223      -0.010068       0.001505       0.008562              2.551482       2.408475       0.241942       0.435124       2.589931       0.623092       2.656041           0.000163
           34              H       1.085602       1.955159       9.628672       0.123827       2.139641 0.19627765E+02  0.23644828E+03                                 2.558119                            2.436035      -1.270404       2.197600                    0.998974       4.321234      12.564398       0.448449       1.133776      -0.745279       0.004975       0.017596      -0.019636       0.026832       0.006090       0.000869      -0.004057      -0.007559       0.018746      -0.010748       0.002024       0.008724              2.622033       2.250204       0.116153      -0.204316       2.935431      -0.783226       2.680464           0.000004
           35              H       1.755116       0.701554      10.831327       0.128520       1.885069 0.16224375E+02  0.18782492E+03                                 2.402837                            2.250483      -1.310210       2.186931                    0.998653       4.301159      12.576828       0.451966       1.170617      -0.733587       0.023396      -0.011084       0.014926       0.029883       0.000363       0.008162       0.000657       0.010294       0.003182      -0.005910      -0.005311       0.011221              2.510551       3.051559      -0.598204       0.545706       2.191699      -0.266630       2.288395           0.000003
           36              H       0.160880       1.588395      11.202143       0.134885       1.634160 0.13785099E+02  0.15319066E+03                                 2.184090                            2.074347      -1.178961       2.253986                    0.999226       4.076300      11.671611       0.470868       1.170534      -0.733723      -0.018332       0.007954       0.025429       0.032341       0.001838      -0.009306       0.006740      -0.000754       0.021403      -0.012248      -0.001701       0.013948              2.260073       2.257797      -0.393728      -0.558449       1.972258       0.414830       2.550162          -0.000006
           37              H       1.325963      -3.671736      12.687588       0.123888       2.136751 0.19670335E+02  0.23713181E+03                                 2.558487                            2.441281      -1.241406       2.210189                    0.999025       4.319202      12.570336       0.447170       1.136201      -0.744748       0.006414      -0.025622      -0.003091       0.026592      -0.002696      -0.000876       0.001576      -0.004667      -0.033395      -0.011291       0.002002       0.009289              2.616877       2.013161      -0.201655      -0.037781       3.531176       0.213705       2.306294           0.000015
           38              H       0.554240      -2.145668      11.951721       0.133298       1.699463 0.14415392E+02  0.16199811E+03                                 2.241217                            2.120441      -1.224585       2.230728                    0.999083       4.140520      11.922649       0.465978       1.169653      -0.733850      -0.017907       0.015318      -0.021611       0.031974      -0.003197       0.010411      -0.005816       0.005219      -0.013522      -0.012192      -0.001842       0.014034              2.325261       2.280688      -0.335861       0.601968       1.949799      -0.388270       2.745297           0.000004
           39              H       5.883451       5.057604       0.987264       0.129129       1.851669 0.15896989E+02  0.18325026E+03                                 2.380574                            2.231982      -1.301085       2.191577                    0.998734       4.297995      12.574548       0.452146       1.175162      -0.732273      -0.015148       0.007911       0.024386       0.029777       0.000097      -0.008810       0.001678       0.008746      -0.000386      -0.007549      -0.003764       0.011313              2.485504       2.298578      -0.213734      -0.635445       1.958635       0.280215       3.199299          -0.000036
           40              H       3.308408       7.167946       0.538414       0.137072       1.533557 0.12900303E+02  0.14101604E+03                                 2.096722                            2.010074      -1.058465       2.313286                    0.999377       3.974716      11.291533       0.477070       1.174507      -0.733020       0.027762      -0.010806       0.014226       0.033013      -0.004583       0.009492      -0.004544       0.010016      -0.024602      -0.012893      -0.002641       0.015535              2.155812       2.418591      -0.495180       0.463890       1.948998      -0.268118       2.099847          -0.000011
           41              H      -2.843895      -0.110559      11.738508       0.126373       2.031128 0.17759583E+02  0.21003049E+03                                 2.515788                            2.348159      -1.406336       2.144770                    0.997846       4.382570      12.898643       0.444839       1.164269      -0.735518      -0.001174      -0.010983      -0.027491       0.029627      -0.000209       0.003567       0.006618      -0.014666       0.014030      -0.010732      -0.000986       0.011718              2.635863       2.078867      -0.049928       0.014644       2.185278       0.507943       3.643444           0.000011
           42              H       1.462244       7.406448       0.536364       0.125358       2.129380 0.19248656E+02  0.23116287E+03                                 2.565044                            2.422800      -1.307822       2.184216                    0.998698       4.333056      12.652295       0.445987       1.143578      -0.742359      -0.024200      -0.003698       0.013512       0.027962       0.001074      -0.006760       0.000295      -0.000098      -0.015412      -0.009132       0.002518       0.006614              2.651173       3.184969       0.288881      -0.761477       2.074264      -0.157115       2.694285          -0.000010
           43              H      -3.719644       5.625106       3.391421       0.106582       2.276005 0.21006410E+02  0.25752704E+03                                 2.665960                            2.518871      -1.216294       2.205914                    0.999246       4.494190      13.205572       0.441107       1.132639      -0.745062       0.014415       0.014323      -0.013815       0.024572      -0.000289      -0.005221      -0.004050      -0.007182      -0.011644      -0.008900       0.001527       0.007372              2.746029       2.990312       0.485872      -0.691170       2.277813      -0.362714       2.969962           0.010921
           44              H      10.539917       4.490670       3.743658       0.132660       1.876505 0.16385453E+02  0.19094580E+03                                 2.440246                            2.298402      -1.389333       2.164284                    0.997745       4.320831      12.848294       0.434740       1.208996      -0.724695      -0.018939      -0.022792      -0.010676       0.031499       0.001145       0.002264       0.005765      -0.013255      -0.018994      -0.008809      -0.003043       0.011852              2.546788       2.677145       0.721821       0.466353       2.718132       0.415424       2.245088          -0.000733
           45              H      -3.818659       4.728296       5.019861       0.133864       1.694945 0.14743634E+02  0.16739786E+03                                 2.276384                            2.176467      -1.399571       2.162160                    0.997768       4.240448      12.460924       0.447744       1.204844      -0.725056       0.016523      -0.016008       0.024522       0.033624      -0.010969       0.005783      -0.004523      -0.009646       0.013601      -0.014577      -0.000027       0.014604              2.351162       2.344418      -0.358079       0.622326       2.181579      -0.459483       2.527488           0.001544
           46              H      -5.552245       5.815989       5.709088       0.024125       2.338862 0.23647142E+02  0.30259344E+03                                 2.725386                            2.650600      -1.767150       1.896614                    0.996504       6.006424      18.828649       0.429620       1.114143      -0.738290      -0.007898       0.010214       0.006333       0.014381      -0.006412       0.007152       0.015306       0.000531      -0.032540      -0.023208       0.008306       0.014902              2.808792       2.474072       0.173391       0.049362       3.117607      -0.635049       2.834696           0.227750
           47              H      -3.954037       2.050782       6.527729       0.135459       1.591639 0.13431442E+02  0.14850824E+03                                 2.158190                            2.056931      -1.157795       2.266327                    0.999135       4.067145      11.670950       0.468954       1.181267      -0.730994       0.009439       0.030819      -0.001596       0.032272       0.006398      -0.005619      -0.000931      -0.018042      -0.016220      -0.012257      -0.001872       0.014128              2.230137       2.025626       0.566234       0.008995       2.885329      -0.166018       1.779456           0.000438
           48              H      10.560265       0.828524       5.764313       0.127557       1.974112 0.17166844E+02  0.20140453E+03                                 2.471033                            2.310394      -1.386220       2.153481                    0.998200       4.355699      12.789075       0.447728       1.166039      -0.734876      -0.017453      -0.002878      -0.023552       0.029455       0.002345       0.002121       0.000253       0.001012       0.031642      -0.007745      -0.003110       0.010855              2.585534       2.715520       0.185508       0.853576       2.103819       0.145162       2.937262           0.000229
           49              H      -3.604614       0.225545       6.640614       0.123634       2.122936 0.19237848E+02  0.23076687E+03                                 2.549766                            2.414279      -1.282453       2.192801                    0.998913       4.323466      12.575362       0.449406       1.136187      -0.744317       0.018783      -0.019567       0.002643       0.027252      -0.006846      -0.002344      -0.003156      -0.000931       0.002179      -0.008800       0.002197       0.006603              2.630054       3.070893      -0.793305       0.168088       2.750046      -0.019609       2.069224           0.000110
           50              H      -4.662078       4.020000       8.732511       0.131524       1.796111 0.15471419E+02  0.17778884E+03                                 2.367360                            2.228893      -1.288405       2.202378                    0.998557       4.310394      12.742717       0.442641       1.204148      -0.725164      -0.018647      -0.026026       0.000273       0.032018       0.010517      -0.003784       0.004064       0.004927      -0.024628      -0.013044      -0.001872       0.014915              2.464888       2.372104       0.725625      -0.036969       3.089787      -0.221469       1.932773           0.000626
           51              H      -4.594911       5.693577       7.919764       0.115735       2.266339 0.20204867E+02  0.24832748E+03                                 2.745058                            2.526874      -1.633976       2.023515                    0.997161       4.883307      14.953813       0.420528       1.185066      -0.727709      -0.008859       0.019965      -0.014563       0.026252      -0.007578      -0.006586      -0.007188      -0.009463      -0.000114      -0.014847       0.004339       0.010508              2.902776       2.667261      -0.573546       0.723174       2.977285      -0.868063       3.063783           0.011197
           52              H      -3.903210       5.462045       9.632644       0.124729       2.107774 0.19278010E+02  0.23160633E+03                                 2.555587                            2.432027      -1.209786       2.226424                    0.999092       4.295163      12.544597       0.443110       1.150551      -0.741223       0.005700       0.011797       0.023571       0.026968       0.000744       0.002305       0.007091       0.010140       0.010611      -0.010448       0.002162       0.008286              2.621017       2.012279       0.082070       0.212922       2.452924       0.458605       3.397849           0.000099
           53              H       8.074264       4.624516       6.068116       0.115678       2.253375 0.20046484E+02  0.24571700E+03                                 2.727796                            2.511857      -1.622024       2.028130                    0.997326       4.853393      14.806790       0.423376       1.180274      -0.728979       0.005943       0.024667      -0.006325       0.026150      -0.001833      -0.007884      -0.002436      -0.021017       0.002328      -0.015166       0.004448       0.010718              2.884429       2.525952       0.824029      -0.032528       3.961027      -0.250450       2.166309           0.011304
           54              H       8.221935       3.027063       7.012455       0.132550       1.753202 0.15015542E+02  0.17109202E+03                                 2.321616                            2.190118      -1.250153       2.220400                    0.998815       4.244233      12.452874       0.448737       1.197914      -0.726839       0.019273      -0.013373       0.021818       0.032035      -0.006788       0.007610      -0.000359       0.010361       0.026067      -0.013366      -0.000637       0.014003              2.412689       2.223874      -0.310974       0.592010       2.319629      -0.596422       2.694564           0.000578
           55              H       6.554301       3.611033       6.426632       0.123078       2.136412 0.19635114E+02  0.23684232E+03                                 2.572093                            2.449489      -1.213609       2.222489                    0.999103       4.318263      12.613090       0.443130       1.145905      -0.742410      -0.026522       0.000337       0.003630       0.026772       0.001230      -0.000040       0.005523       0.015614      -0.004113      -0.010533       0.001925       0.008608              2.634847       3.543586      -0.000927      -0.361665       2.223560      -0.120941       2.137394           0.000054
           56              H       1.530343       9.295951       6.142817       0.112849       2.210644 0.19576319E+02  0.23841171E+03                                 2.681347                            2.470891      -1.586228       2.035411                    0.998061       4.874467      14.798301       0.430033       1.169519      -0.731026       0.016612       0.015317      -0.005413       0.023236       0.004222       0.000537      -0.009072       0.015210       0.006893      -0.014593       0.005722       0.008872              2.832742       2.935809       1.088536      -0.134630       3.453478      -0.043772       2.108941           0.015188
           57              H       1.391665       7.448004       6.321178       0.123722       2.130151 0.19556278E+02  0.23573243E+03                                 2.570732                            2.447509      -1.211766       2.224101                    0.999129       4.313315      12.608045       0.442363       1.148666      -0.741717       0.013606      -0.022853       0.000948       0.026613      -0.005849       0.004433       0.002997      -0.011144      -0.002976      -0.010503       0.001801       0.008701              2.634554       2.606692      -0.643761      -0.027412       3.208171      -0.202220       2.088797           0.000188
           58              H       0.079642       8.553969       7.043079       0.129802       1.862150 0.16026985E+02  0.18560890E+03                                 2.416760                            2.262100      -1.292114       2.198274                    0.998696       4.332812      12.814624       0.441729       1.197300      -0.726965      -0.018145       0.007438       0.023140       0.030332      -0.003524      -0.003236       0.004327       0.001769       0.030818      -0.008900      -0.003432       0.012332              2.526770       2.685822      -0.071368      -0.862765       2.026091       0.181455       2.868397          -0.000046
           59              H       7.108878      -2.140081       8.223311       0.121826       2.344642 0.21299838E+02  0.26532229E+03                                 2.834515                            2.621755      -1.611256       2.053061                    0.995369       4.769416      14.714294       0.406321       1.210150      -0.723744       0.028497       0.002977      -0.008069       0.029767      -0.000934      -0.002826      -0.008935       0.020575      -0.018696      -0.015885       0.002077       0.013808              2.988554       4.019107       0.058018      -0.785727       2.312594       0.064547       2.633961           0.004088
           60              H       5.540631      -3.139289       8.311850       0.132514       1.721866 0.15007334E+02  0.17133172E+03                                 2.309540                            2.201615      -1.297642       2.200576                    0.998236       4.298123      12.709480       0.442957       1.211185      -0.723331      -0.017825      -0.026906      -0.009067       0.033524       0.009328       0.013435       0.001322      -0.018996      -0.024389      -0.021140       0.001977       0.019163              2.383334       2.199182       0.586417       0.044922       3.006686       0.334424       1.944133           0.003741
           61              H       6.045171      -2.069788       9.749629       0.126774       2.100530 0.18844206E+02  0.22557473E+03                                 2.567771                            2.416449      -1.258866       2.208577                    0.998751       4.311213      12.653589       0.440336       1.162007      -0.737867      -0.000928       0.003582       0.028189       0.028431      -0.004966       0.000603       0.000048      -0.005171       0.017407      -0.008520       0.002674       0.005846              2.664763       2.162103       0.020621      -0.215119       2.011783       0.120215       3.820404          -0.000072
           62              H       0.702640      11.425953       3.780176       0.131898       1.873411 0.16372237E+02  0.19078401E+03                                 2.437793                            2.297532      -1.389974       2.163087                    0.997825       4.332441      12.889330       0.434736       1.209055      -0.724569      -0.015830      -0.025598      -0.009869       0.031674       0.005444       0.004615       0.003459       0.008669      -0.020440      -0.008729      -0.003339       0.012069              2.542527       2.283080       0.601520       0.226719       3.145513       0.538125       2.198987          -0.000674
           63              H       6.547774      -1.662161       3.363616       0.106056       2.283012 0.21127894E+02  0.25934518E+03                                 2.669799                            2.525148      -1.213833       2.206319                    0.999251       4.499021      13.220681       0.440895       1.131746      -0.745338       0.009038       0.017407      -0.014495       0.024389       0.002242      -0.002270      -0.006218       0.006520      -0.008964      -0.008627       0.001098       0.007529              2.745887       2.053933       0.148001      -0.117657       3.148653      -0.764853       3.035074           0.011072
           64              H       5.744150      -1.985943       5.011276       0.135366       1.676056 0.14533655E+02  0.16440688E+03                                 2.261500                            2.163187      -1.333059       2.193537                    0.998077       4.195373      12.301814       0.448452       1.207382      -0.724746      -0.021124       0.010866       0.024946       0.034447      -0.005125      -0.006677       0.003982       0.022409       0.012553      -0.014776      -0.000462       0.015238              2.334401       2.379190      -0.351809      -0.614962       2.128623       0.460182       2.495391           0.001333
           65              H       7.334102      -3.296072       5.709088       0.025394       2.347389 0.23823248E+02  0.30551159E+03                                 2.735550                            2.663923      -1.785944       1.890871                    0.996024       6.013181      18.890288       0.427568       1.117053      -0.737570       0.012864      -0.002853       0.007269       0.015049      -0.006453       0.011876       0.012180       0.005959      -0.033855      -0.023951       0.009698       0.014252              2.814792       2.955992       0.371256      -0.601506       2.694048      -0.199374       2.794337           0.227588
           66              H      -2.317606      10.377124       5.784942       0.131976       1.756211 0.14969324E+02  0.16993270E+03                                 2.295775                            2.164702      -1.263034       2.211623                    0.998901       4.205474      12.198310       0.459628       1.173884      -0.732686       0.017471      -0.013734      -0.022374       0.031535      -0.004059      -0.007518       0.000831       0.007904       0.025316      -0.010214      -0.002923       0.013136              2.387555       2.148933      -0.292767      -0.532174       2.324992       0.620542       2.688739           0.000274
           67              H       2.924301      -2.805520       6.714546       0.130647       1.789118 0.15302188E+02  0.17480785E+03                                 2.331009                            2.193288      -1.279021       2.203346                    0.998767       4.254750      12.412278       0.454810       1.178879      -0.731328       0.016728       0.025948       0.000815       0.030883       0.008261      -0.000550      -0.006138      -0.006789      -0.012918      -0.009265      -0.003569       0.012834              2.428697       2.205314       0.647517      -0.012413       3.182358       0.142521       1.898418           0.000097
           68              H       1.319854      -3.706786       6.433295       0.122199       2.114045 0.19392837E+02  0.23282372E+03                                 2.533418                            2.418105      -1.219908       2.218148                    0.999137       4.304721      12.478921       0.451211       1.130681      -0.746084      -0.026346       0.001125      -0.002367       0.026477       0.001143      -0.000044      -0.005009       0.017050      -0.002158      -0.010735       0.001756       0.008978              2.592315       3.482528      -0.157781       0.269120       2.209339       0.097233       2.085078           0.000115
           69              C       4.792661       5.632658       4.123315      -0.078774      35.994231 0.45749827E+03  0.10914664E+05                                 9.411645                            7.030654       0.200161       2.009056                    0.999881      30.678581      89.402680       0.633654       0.405166      -1.069465       0.093667       0.031379      -0.039998       0.106574       0.020617      -0.012789      -0.032880      -0.020124      -0.090620      -0.045695      -0.006972       0.052668             11.052308      11.702435      -2.698244      -1.094737      14.551470      -3.879722       6.903020          -0.000066
           70              C      -1.517973      -1.001568       8.689971      -0.080403      36.374892 0.45996689E+03  0.10989382E+05                                 9.481934                            7.045732       0.181284       2.001521                    0.999888      30.780685      89.792922       0.633435       0.404722      -1.069656      -0.001209       0.096444       0.042209       0.105283       0.026066       0.024622       0.024974      -0.006848      -0.085724      -0.043318      -0.011899       0.055217             11.188697      16.173033      -1.197890       3.418804      10.395897       2.334402       6.997162           0.000042
           71              C       9.575836       6.400508       0.661166      -0.078110      36.379855 0.45941557E+03  0.10982330E+05                                 9.506599                            7.058669       0.160459       1.996476                    0.999897      30.810503      90.157045       0.630008       0.406697      -1.067439      -0.077677      -0.042681       0.056645       0.105186       0.042526       0.008312      -0.004652       0.043613      -0.034287      -0.044195      -0.009648       0.053843             11.213920      12.051881       3.273234       2.490813       6.138095       1.065352      15.451785           0.002289
           72              C      -2.388364       3.764072      12.152120      -0.080177      36.211861 0.45825467E+03  0.10938978E+05                                 9.457754                            7.037809       0.187436       2.004780                    0.999887      30.719096      89.593290       0.633048       0.405321      -1.069191      -0.014066      -0.087573      -0.058145       0.106056       0.021361       0.002584      -0.005813      -0.087987      -0.024432      -0.045230      -0.008169       0.053398             11.142540       4.718336       0.683582      -0.140874      13.382193      -2.705167      15.327091          -0.000282
           73              C      -5.669251       8.152336       5.873610      -0.062425      36.252553 0.46615557E+03  0.11215340E+05                                 9.585625                            7.173911       0.081360       1.972416                    0.999815      30.999122      91.834089       0.614911       0.414011      -1.059733       0.089252      -0.035119      -0.013407       0.096846      -0.026926       0.007869       0.031743      -0.034280      -0.015447      -0.044625      -0.002481       0.047106             11.288518      11.607116       0.408427       2.895299      13.025593       5.439810       9.232843           0.067485
           74              C       8.943971       0.628894       9.335760      -0.080455      35.892069 0.45770500E+03  0.10918391E+05                                 9.384271                            7.027972       0.193338       2.006722                    0.999884      30.674654      89.321119       0.634494       0.404674      -1.070028      -0.001562      -0.014868      -0.105646       0.106698       0.012529      -0.032510       0.007437       0.049256       0.081743      -0.045089      -0.007585       0.052674             10.991454      15.751203       3.459179      -0.661846       5.761443       0.319728      11.461716          -0.000187
           75              C      -0.886061       4.770112       6.939676      -0.078202      35.996298 0.45702483E+03  0.10900696E+05                                 9.413332                            7.027012       0.197390       2.008375                    0.999882      30.668550      89.366490       0.633810       0.405166      -1.069450      -0.078748       0.071341       0.006850       0.106478      -0.015025      -0.041144      -0.003267       0.033930      -0.045757      -0.044458      -0.007924       0.052381             11.051506      12.039320       0.464867      -4.031509      11.913307      -4.393022       9.201889          -0.000091
           76              C       8.073502       1.244328       3.477526      -0.079687      36.561779 0.46128228E+03  0.11037543E+05                                 9.535480                            7.070132       0.144998       1.990327                    0.999902      30.877139      90.379501       0.629913       0.406368      -1.067713      -0.012899      -0.004679       0.103986       0.104888      -0.004966      -0.019898       0.031079      -0.044169       0.089447      -0.042789      -0.012778       0.055567             11.259706       4.742337      -0.445205      -0.498510      17.490948       0.600337      11.545832           0.002689
           77              C      -0.438304       8.408268       2.816360      -0.080920      36.314121 0.45898791E+03  0.10957452E+05                                 9.465575                            7.035407       0.196633       2.006772                    0.999880      30.723836      89.520049       0.634438       0.404397      -1.070134       0.090237       0.020115       0.047707       0.104035       0.002579       0.029050      -0.008242       0.042608       0.121809      -0.043278      -0.013061       0.056339             11.165334      11.852072       2.339463      -1.816167       5.483423      -1.303529      16.160508          -0.000251
           78              C       3.712992       0.372917       7.600841      -0.077236      35.960461 0.45664053E+03  0.10888846E+05                                 9.404885                            7.020654       0.200762       2.009254                    0.999879      30.663430      89.330007       0.634580       0.404773      -1.069748      -0.001023      -0.082748       0.066018       0.105862      -0.034078       0.007394      -0.032213       0.007389      -0.043324      -0.044156      -0.008929       0.053084             11.045821      15.905793      -2.391367      -2.621149       9.836719      -2.608548       7.394951           0.000042
           79              C       4.344918      11.022643       5.212445      -0.063816      36.320046 0.46728855E+03  0.11250380E+05                                 9.599913                            7.185448       0.074635       1.969916                    0.999811      31.042965      92.021349       0.614003       0.414337      -1.059434      -0.063276      -0.025267      -0.068767       0.096805      -0.017938       0.022725      -0.000491       0.027683      -0.116296      -0.045765      -0.001331       0.047096             11.305006      12.643910      -4.070003       1.416296      13.895316       3.449767       7.375792           0.064575
           80              C       2.842554      -5.008158       9.996926      -0.078163      36.050585 0.45731281E+03  0.10908955E+05                                 9.420426                            7.027482       0.187948       2.004949                    0.999885      30.684286      89.409260       0.634043       0.404965      -1.069615      -0.010264       0.094443      -0.047664       0.106286      -0.011525       0.017109      -0.021122      -0.038054       0.117549      -0.043521      -0.009298       0.052819             11.070881       4.702423      -0.208902       0.663987      12.308682       2.123250      16.201539          -0.000019
           81              C      -0.438304      -1.765012       8.689971      -0.079105      36.223776 0.45811688E+03  0.10935113E+05                                 9.459375                            7.034942       0.180789       2.002398                    0.999889      30.730692      89.631338       0.633407       0.405113      -1.069304       0.093037       0.031097       0.041080       0.106351       0.020682       0.013504       0.032073      -0.022569      -0.091389      -0.045222      -0.007858       0.053079             11.147040      11.757949      -2.677678       1.094045      14.713111       3.981676       6.970062           0.000043
           82              C       3.712992       6.396102       4.123315      -0.078109      36.008337 0.45733719E+03  0.10909832E+05                                 9.413030                            7.028320       0.186197       2.004428                    0.999887      30.684907      89.416317       0.633909       0.405040      -1.069551      -0.002176       0.097809      -0.041613       0.106315       0.023280      -0.024528      -0.024098      -0.008484      -0.091021      -0.044679      -0.008248       0.052926             11.058242      15.981981      -1.198085      -3.375654      10.303412      -2.271170       6.889332          -0.000021
           83              C       4.344918      -0.997097      12.152120      -0.081080      36.349418 0.45931928E+03  0.10967983E+05                                 9.474341                            7.039051       0.191940       2.005227                    0.999883      30.740242      89.595689       0.634088       0.404524      -1.069987      -0.078491      -0.040194      -0.056080       0.104505       0.044189      -0.006571      -0.000943       0.043629      -0.035980      -0.043512      -0.012310       0.055822             11.191205      11.992238       3.214545      -2.517514       6.101502      -1.032506      15.479874          -0.000269
           84              C       2.842554      11.161677       0.661166      -0.076682      36.313345 0.45947115E+03  0.10985967E+05                                 9.497153                            7.061047       0.162552       1.997208                    0.999897      30.819536      90.245974       0.629528       0.406922      -1.067100      -0.015373      -0.087062       0.056841       0.105105       0.019882      -0.005909       0.006635      -0.086043      -0.035827      -0.043099      -0.010682       0.053781             11.184218       4.733426       0.693742       0.187378      13.454475       2.715282      15.364753           0.002320
           85              C       4.792661       0.754632       6.939676      -0.080256      36.107367 0.45815162E+03  0.10933557E+05                                 9.431077                            7.034715       0.186352       2.004336                    0.999888      30.704953      89.477185       0.633634       0.405056      -1.069595       0.094066      -0.050371       0.007289       0.106952      -0.023695       0.009687      -0.040117      -0.006580      -0.043188      -0.044899      -0.007866       0.052765             11.074185      11.632543       0.358155      -2.789052      12.386927      -5.296509       9.203085          -0.000107
           86              C      -1.517973       8.026553       3.477526      -0.079484      36.639884 0.46133375E+03  0.11040315E+05                                 9.555729                            7.074066       0.138429       1.988431                    0.999903      30.883123      90.436278       0.629196       0.406775      -1.067327      -0.000229      -0.013602       0.103569       0.104459       0.009006       0.035697      -0.009635       0.040767       0.090129      -0.042818      -0.012732       0.055550             11.300857      16.412888       3.691119       0.727264       5.902974      -0.266467      11.586709           0.002704
           87              C       9.575836      -2.627613       5.873610      -0.063078      36.154569 0.46696975E+03  0.11239365E+05                                 9.565481                            7.182396       0.085100       1.973623                    0.999815      31.006997      91.863119       0.614288       0.414268      -1.059613      -0.062545       0.072193      -0.014008       0.096540      -0.008081       0.027763       0.018577       0.063290      -0.022930      -0.045040      -0.004032       0.049072             11.238870      12.497670       0.689152       4.109899      11.997559       4.527197       9.221381           0.068288
           88              C      -2.388364       8.642098       9.335760      -0.078668      35.942432 0.45718438E+03  0.10904222E+05                                 9.397954                            7.026241       0.203933       2.010233                    0.999877      30.663098      89.316495       0.634186       0.404936      -1.069723      -0.012861      -0.006300      -0.105514       0.106481      -0.005168       0.020581      -0.027485      -0.051810       0.081248      -0.045434      -0.006926       0.052360             11.021328       4.701254      -0.477521       0.491285      16.856201      -0.528099      11.506530          -0.000108
           89              C      -5.669251       1.010622       9.996926      -0.077449      35.857572 0.45646406E+03  0.10881706E+05                                 9.377775                            7.015258       0.194280       2.007123                    0.999884      30.649454      89.226893       0.635483       0.404308      -1.070241       0.092645       0.019340      -0.047380       0.105840       0.003000      -0.024387       0.007425       0.042495       0.124327      -0.043335      -0.009797       0.053132             10.999700      11.550114       2.246746       1.732119       5.427121       1.335451      16.021864           0.000005
           90              C       8.943971       7.770608       5.212445      -0.063832      36.361069 0.46730379E+03  0.11250234E+05                                 9.609644                            7.185991       0.077038       1.970824                    0.999811      31.030426      91.965936       0.613958       0.414386      -1.059460      -0.002608      -0.067696      -0.069068       0.096747      -0.022798      -0.008048       0.021689       0.001410      -0.114033      -0.045397      -0.001660       0.047058             11.330045      16.329686      -2.736538       2.801805      10.269624       2.497452       7.390825           0.064585
           91              C      -0.886061       3.624952       7.600841      -0.079372      36.209721 0.45894353E+03  0.10959433E+05                                 9.454492                            7.042229       0.177409       2.000967                    0.999891      30.751716      89.702053       0.632973       0.405221      -1.069267      -0.078983      -0.029790       0.063740       0.105776      -0.028159      -0.035153      -0.002399       0.034927      -0.044424      -0.044592      -0.009524       0.054116             11.124163      12.092610      -3.874942      -1.548837      13.827315      -3.396072       7.452565           0.000042
           92              C       8.073502       2.389488       2.816360      -0.079050      36.037100 0.45649417E+03  0.10882792E+05                                 9.414607                            7.016131       0.205707       2.010783                    0.999860      30.646912      89.226067       0.635345       0.404382      -1.070173      -0.013400       0.093371       0.047381       0.105559      -0.013827      -0.014285       0.022164      -0.039542       0.121594      -0.045062      -0.008877       0.053940             11.073020       4.694427      -0.163624      -0.668479      12.527869      -2.051291      15.996763          -0.000284
           93              C       6.037631       8.538465       2.437087      -0.454353      35.938392 0.61507144E+03  0.15627663E+05                                 8.940232                            7.766558       0.400224       2.054347                    0.999352      34.199484      99.214184       0.655503       0.367759      -1.107823      -0.007204      -0.011261       0.007003       0.015091       0.003113      -0.009264      -0.010561      -0.005295       0.014529      -0.011734      -0.005464       0.017198              9.537400       9.825754      -0.431167      -0.503752       9.521297      -0.783271       9.265149           0.000037
           94              C       5.233108       7.400703       3.175132       0.391543      25.674723 0.29623468E+03  0.64125578E+04                                 8.037096                            6.069874      -0.076276       2.009311                    0.998752      24.373511      70.231458       0.606675       0.466396      -1.020759      -0.003091      -0.005546       0.010061       0.011897       0.052672      -0.004497      -0.004466      -0.037501       0.095609      -0.071857       0.028490       0.043367              9.358660      11.197842      -1.016053      -1.988019      10.521909      -2.793567       6.356228          -0.000217
           95              C       0.806688       1.140825      10.376199      -0.454196      35.810579 0.61184214E+03  0.15520022E+05                                 8.904559                            7.733390       0.415003       2.059121                    0.999445      34.121728      98.800045       0.658751       0.366549      -1.109104      -0.008502      -0.012652      -0.005569       0.016229       0.004681       0.011726       0.008391       0.003806       0.009453      -0.011120      -0.006612       0.017732              9.500742       9.741731      -0.394970       0.635605       9.577691       0.687943       9.182805           0.000008
           96              C       0.002156       0.003050       9.638154       0.395964      25.505619 0.29351964E+03  0.63372919E+04                                 8.000851                            6.039503      -0.053282       2.018903                    0.998675      24.231600      69.664152       0.608756       0.466011      -1.021273      -0.004819      -0.005531      -0.008343       0.011109       0.053414       0.000912       0.003746      -0.036318       0.103697      -0.073718       0.032620       0.041098              9.317565      11.160013      -0.901692       2.016217      10.472700       2.796515       6.319982           0.000002
           97              C       6.414230       4.849941       0.000000      -0.455224      35.901923 0.61361255E+03  0.15581796E+05                                 8.928723                            7.750074       0.406912       2.056458                    0.999370      34.192061      99.174072       0.657104       0.367070      -1.108310       0.014427       0.008592       0.000085       0.016792       0.004890      -0.001783      -0.000375       0.024720      -0.013116      -0.011106      -0.004538       0.015644              9.527148      10.125550       0.322448      -0.039662       8.385397       0.079641      10.070496          -0.000028
           98              C       7.821363       5.561601       0.000000       0.395456      25.555634 0.29342653E+03  0.63349223E+04                                 8.010584                            6.036535      -0.057188       2.017435                    0.998717      24.240635      69.693293       0.609196       0.465701      -1.021420       0.011122       0.000334      -0.000254       0.011130       0.003021       0.000167      -0.000377       0.005683      -0.221357      -0.073787       0.032747       0.041040              9.345228      10.745653       2.793639      -0.007624       5.419207      -0.001102      11.870823          -0.000058
           99              C       2.434521       7.664032       0.000000      -0.455374      36.130174 0.61804047E+03  0.15725849E+05                                 8.974621                            7.783807       0.367656       2.042556                    0.999363      34.311634      99.690975       0.654803       0.367619      -1.107658       0.003404       0.015165      -0.000930       0.015570      -0.001699      -0.002381       0.007802      -0.029081      -0.012268      -0.013129      -0.006247       0.019375              9.589594       8.293560      -0.225386      -0.174085      10.170525       0.068606      10.304696          -0.000030
          100              C       2.636443       9.227908       0.000000       0.391537      25.751081 0.29645870E+03  0.64214722E+04                                 8.065833                            6.078274      -0.089178       2.005071                    0.998809      24.419850      70.489477       0.605073       0.467334      -1.019793      -0.005033       0.011262       0.000233       0.012337       0.002094      -0.000034       0.000209      -0.012641      -0.217317      -0.072439       0.029561       0.042878              9.401355       4.291378       0.521012       0.014852      11.989332       0.049409      11.923354          -0.000058
          101              C      -4.424304       5.239101       4.200195      -0.434209      35.759875 0.62202826E+03  0.15903489E+05                                 9.000983                            7.870295       0.264522       2.013236                    0.998804      34.463970     101.426676       0.641535       0.373425      -1.099810      -0.011844       0.018933       0.008216       0.023796      -0.015544       0.010471       0.017066      -0.032438      -0.095336      -0.041067       0.000581       0.040486              9.593947      10.090762      -0.312858       0.068809       9.544408       0.886751       9.146670           0.036056
          102              C      -5.228818       6.447153       4.816514       0.356553      21.199933 0.25720121E+03  0.54464599E+04                                 7.117937                            5.603393      -0.526356       1.859128                    0.998125      25.469398      75.815342       0.631836       0.457784      -1.011952       0.013333       0.048683      -0.049736       0.070862      -0.023386      -0.027552       0.000076      -0.038978       0.005035      -0.045101       0.009809       0.035292              8.197932       9.272013      -0.835974       1.153631       8.658055       1.958305       6.663729           0.001075
          103              C      -4.424304       1.017988       6.637282      -0.454034      36.015864 0.61578262E+03  0.15652649E+05                                 8.952935                            7.768417       0.385110       2.049112                    0.999368      34.234863      99.388446       0.655657       0.367510      -1.107841      -0.009300       0.001197       0.012229       0.015410      -0.000039      -0.003547      -0.005715       0.008016       0.053668      -0.014028      -0.005385       0.019413              9.568824       9.946761       0.595661       0.145568       8.620481      -0.274141      10.139230           0.000504
          104              C      -5.228818       0.947723       7.991646       0.392576      25.637920 0.29567710E+03  0.63995965E+04                                 8.037931                            6.069341      -0.081299       2.008232                    0.998797      24.376565      70.311503       0.605724       0.467193      -1.019985      -0.004301      -0.004903       0.009340       0.011391      -0.024622      -0.046851      -0.015158      -0.056195       0.042203      -0.072393       0.030004       0.042389              9.361380      11.168386       2.218115      -0.148275       5.003123       0.414493      11.912631          -0.000105
          105              C      -4.047646       4.972825       8.613091      -0.456199      36.899473 0.62821294E+03  0.16104737E+05                                 9.183175                            7.885796       0.251360       2.005934                    0.998709      34.842053     102.746672       0.643641       0.371206      -1.101221       0.014540      -0.001170      -0.001159       0.014633      -0.001760      -0.016902      -0.004943       0.013537      -0.051342      -0.025331       0.002795       0.022536              9.870772      10.393966      -0.338637      -0.050530       9.913384      -0.995189       9.304965           0.006611
          106              C      -2.640521       4.616989       7.996772       0.391405      25.730771 0.29690865E+03  0.64357400E+04                                 8.071025                            6.088140      -0.095186       2.003090                    0.998866      24.453909      70.687304       0.603605       0.468142      -1.019023       0.013154       0.001995       0.001830       0.013430      -0.004274      -0.005573       0.043839       0.083921       0.018505      -0.070216       0.027189       0.043027              9.404933      10.990774      -1.531972      -2.331031      10.240110      -2.755745       6.983913           0.000031
          107              C       7.665513       3.565756       6.176004      -0.453941      36.568569 0.62250590E+03  0.15910269E+05                                 9.106819                            7.837513       0.286390       2.017839                    0.998909      34.648889     101.776065       0.647631       0.370036      -1.102907       0.000245      -0.008465      -0.013501       0.015938      -0.010283      -0.000538       0.006106      -0.017915       0.049489      -0.021997       0.002952       0.019045              9.772843       8.552096       0.476949       0.178109      10.661255      -0.018807      10.105177           0.006704
          108              C       7.867417       2.783805       4.821640       0.398024      25.343551 0.29152800E+03  0.62825832E+04                                 7.964482                            6.015603      -0.032025       2.027375                    0.998661      24.138537      69.295875       0.610575       0.465489      -1.021723      -0.000513      -0.004856      -0.009413       0.010604      -0.000646      -0.000068       0.048771       0.079231       0.031064      -0.073247       0.034407       0.038840              9.277680       4.207360      -0.201370      -0.403798      11.979768       0.200813      11.645911           0.000179
          109              C       0.806688       8.415698       6.176004      -0.452271      36.650451 0.62168735E+03  0.15891141E+05                                 9.139084                            7.843927       0.275736       2.015698                    0.998757      34.651080     101.935245       0.645649       0.371130      -1.101607      -0.006362      -0.001191      -0.013015       0.014536      -0.002351       0.004343       0.002904       0.027149       0.062098      -0.024366       0.002531       0.021835              9.825641      10.169046       0.974008      -0.093170       9.152026       0.224194      10.155853           0.007014
          110              C       0.002156       8.345407       4.821640       0.396124      25.499240 0.29310488E+03  0.63282075E+04                                 8.008365                            6.038165      -0.056459       2.018348                    0.998773      24.241767      69.768526       0.608177       0.466464      -1.020685      -0.003286      -0.003657      -0.009942       0.011091      -0.023492       0.046806       0.016043      -0.059902       0.032676      -0.072773       0.032618       0.040155              9.342159      11.284020       2.293067       0.311348       4.981785      -0.289284      11.760673           0.000189
          111              C       6.037631      -2.158572       8.613091      -0.460321      37.027445 0.63357144E+03  0.16277017E+05                                 9.185498                            7.901292       0.196351       1.986109                    0.998810      35.010663     103.362794       0.645201       0.369515      -1.102453      -0.008571       0.013991      -0.001018       0.016439      -0.006793       0.005006      -0.020691       0.003634      -0.038417      -0.026559       0.003453       0.023107              9.872292      10.284506      -0.369588      -0.972213      10.057493      -0.489857       9.274878           0.006992
          112              C       5.233108      -0.950531       7.996772       0.393041      25.646248 0.29582359E+03  0.64061107E+04                                 8.054053                            6.077743      -0.087025       2.006658                    0.998849      24.404112      70.500989       0.604034       0.468256      -1.019000      -0.003972       0.011579       0.000421       0.012248      -0.027925       0.044265       0.010761      -0.061365       0.021901      -0.071223       0.029975       0.041248              9.380034      11.286132      -1.398026      -1.794530       9.870144      -3.131264       6.983827          -0.000004
          113              C       6.414230      -2.424931       4.200195      -0.434241      35.682640 0.62112233E+03  0.15871172E+05                                 8.978413                            7.858095       0.271799       2.015363                    0.998870      34.434520     101.240574       0.642962       0.372811      -1.100496       0.021713      -0.004240       0.007725       0.023433      -0.001957       0.011595       0.017142       0.047058      -0.091404      -0.041346       0.000678       0.040669              9.559551       9.778333      -0.414619       0.826191       9.803250       0.341074       9.097071           0.035897
          114              C       7.821363      -2.780755       4.816514       0.356642      21.158035 0.25691351E+03  0.54388949E+04                                 7.104252                            5.597938      -0.518292       1.861885                    0.998097      25.459226      75.777045       0.632531       0.457405      -1.012153       0.041705       0.029226      -0.049261       0.070853      -0.007023       0.009206      -0.025666       0.059358       0.007958      -0.044914       0.009572       0.035342              8.173214       9.229382      -0.824584       1.475572       8.673260       1.720708       6.616999           0.001131
          115              C       2.434521      -3.831953       6.637282      -0.454470      35.949431 0.61531519E+03  0.15638400E+05                                 8.943454                            7.768229       0.396716       2.053220                    0.999341      34.223866      99.361497       0.655290       0.367771      -1.107602       0.002739      -0.007987       0.012838       0.015366       0.002742      -0.006067      -0.009213      -0.010596       0.033853      -0.012505      -0.005387       0.017892              9.543715       8.471721       0.217578      -0.255048      10.093925      -0.042614      10.065500           0.000444
          116              C       2.636443      -4.613879       7.991646       0.392689      25.607359 0.29577230E+03  0.64005512E+04                                 8.025779                            6.067800      -0.075558       2.010110                    0.998772      24.352550      70.178099       0.606331       0.466806      -1.020455      -0.003852      -0.005962       0.009247       0.011657      -0.001253       0.001549      -0.049460       0.073636       0.042849      -0.072236       0.029384       0.042851              9.335032       4.278627      -0.227513       0.406348      11.836769      -0.052616      11.889701          -0.000155
          117              N       5.811652       6.316941       3.524935      -0.358092      40.538812 0.55319714E+03  0.13625723E+05                                 9.871729                            7.598830       0.104803       2.037902                    0.998211      29.697180      83.572943       0.635304       0.391422      -1.095664      -0.100354      -0.016267       0.052467       0.114404       0.018593      -0.010231      -0.027574      -0.032161      -0.040950      -0.028458      -0.017420       0.045878             11.902783      16.723503      -4.271323      -1.421873      12.015450      -2.071536       6.969396          -0.000981
          118              N      -1.212476       0.187250       9.288351      -0.358370      40.658841 0.55473222E+03  0.13677633E+05                                 9.908645                            7.621897       0.069997       2.027060                    0.998005      29.738492      83.825062       0.632564       0.392712      -1.094392       0.019624      -0.100700      -0.048506       0.113483       0.024980       0.021975       0.020593      -0.002868      -0.038638      -0.028337      -0.018316       0.046652             11.934891      15.284625      -4.724613       1.500931      13.534073       2.085020       6.985974           0.000027
          119              N       8.425024       5.809435       1.098099      -0.358687      40.826772 0.55637476E+03  0.13728236E+05                                 9.931403                            7.628299       0.084406       2.030268                    0.998172      29.788679      83.996644       0.632907       0.392211      -1.094745       0.083760       0.028047      -0.073800       0.115103       0.028935       0.010579       0.002487       0.039796      -0.049336      -0.027661      -0.017478       0.045139             11.992943      10.329330       2.092921      -0.408389       6.343775      -0.678010      19.305725           0.001860
          120              N      -2.562040       2.482044      11.715187      -0.358257      40.544456 0.55347648E+03  0.13632112E+05                                 9.861402                            7.592751       0.125541       2.042938                    0.998462      29.724664      83.604478       0.636666       0.390598      -1.096419      -0.000033       0.090870       0.073426       0.116827       0.008388      -0.001727      -0.013004      -0.065129      -0.042738      -0.026505      -0.017214       0.043719             11.868447       5.423901       0.406254       0.522032      11.173287       0.639459      19.008153           0.000174
          121              N      -4.650264       7.291979       5.580186      -0.364330      42.114904 0.58026842E+03  0.14534409E+05                                10.284349                            7.867226      -0.171723       1.941186                    0.997274      30.623872      88.291672       0.611353       0.399987      -1.084490      -0.111121       0.015088      -0.022948       0.114465      -0.038686       0.006490       0.048240      -0.040662       0.010455      -0.063052      -0.004621       0.067673             12.530818      17.558367       1.942982       4.403096      11.398563       3.414808       8.635525           0.258671
          122              N       9.249450       0.552685       8.007022      -0.358443      40.636333 0.55534179E+03  0.13691340E+05                                 9.879763                            7.610275       0.113022       2.038996                    0.998337      29.750751      83.753954       0.635256       0.391085      -1.095935       0.017263       0.007646       0.114119       0.115671       0.005422      -0.030775      -0.003436       0.032632       0.046331      -0.025096      -0.018453       0.043548             11.889830      15.135140       3.747502       3.309240       6.914511       1.839159      13.619839          -0.001082
          123              N      -2.036870       5.444046       7.233100      -0.356126      40.101694 0.55085840E+03  0.13552502E+05                                 9.786128                            7.579862       0.113878       2.041481                    0.998258      29.639196      83.336596       0.636521       0.391124      -1.095974       0.083304      -0.076668       0.011899       0.113839      -0.008524      -0.031671      -0.001088       0.047437      -0.022240      -0.029333      -0.017511       0.046843             11.717692      10.339524      -1.425212      -1.582066      16.088752      -4.998110       8.724799          -0.001133
          124              N       7.899844       1.506960       4.806264      -0.356990      40.654107 0.55372654E+03  0.13645444E+05                                 9.902879                            7.611266       0.081541       2.030836                    0.998113      29.708719      83.694408       0.633525       0.392328      -1.094756       0.000290       0.020641      -0.111742       0.113633      -0.000922      -0.009163       0.031005      -0.029912       0.057222      -0.028213      -0.016645       0.044858             11.937762       5.434350       0.245514      -0.569288      16.833983      -3.676270      13.544952           0.001695
          125              N       0.580695       8.584342       3.708165      -0.357247      40.351682 0.55318568E+03  0.13627091E+05                                 9.844290                            7.605219       0.088769       2.033447                    0.998071      29.686527      83.582513       0.634147       0.392088      -1.095060      -0.100393      -0.035471      -0.036949       0.112704       0.001722       0.024933      -0.001448       0.020982       0.108361      -0.029019      -0.018410       0.047429             11.826970      16.550488       3.383139      -2.750976       6.436251      -1.045748      12.494170          -0.000806
          126              N       4.018481      -0.739693       8.331199      -0.359875      40.797421 0.55751064E+03  0.13768034E+05                                 9.937844                            7.647714       0.050615       2.020376                    0.997880      29.818731      84.212306       0.630443       0.393406      -1.093534       0.019329       0.092776      -0.061860       0.113171      -0.031149       0.009987      -0.021128      -0.005100      -0.059970      -0.031549      -0.017030       0.048579             11.955768      15.345350       0.958864      -4.863837      10.420556      -3.793955      10.101397          -0.000214
          127              N       3.194100      10.939782       4.482087      -0.364978      41.957237 0.57979657E+03  0.14515145E+05                                10.236924                            7.852939      -0.136288       1.951392                    0.997568      30.613488      88.149962       0.613395       0.398860      -1.085592       0.053056       0.069641       0.075328       0.115495      -0.028670       0.034421      -0.011090       0.019801      -0.141984      -0.059996      -0.004759       0.064755             12.426511      10.860127      -1.309568       1.284242      15.395327       6.628902      11.024079           0.262396
          128              N       2.668884      -3.988761       9.105121      -0.356896      40.346373 0.55232385E+03  0.13600119E+05                                 9.838931                            7.597473       0.095284       2.035342                    0.998118      29.681589      83.542139       0.634719       0.391900      -1.095226       0.001450      -0.107200       0.040364       0.114556      -0.004712       0.012407      -0.018798      -0.016169       0.110026      -0.028871      -0.016846       0.045717             11.800498       5.408065      -0.634644       0.068660      17.416634       3.046556      12.576797          -0.000211
          129              N       0.580695      -1.080718       9.288351      -0.358313      40.502340 0.55342659E+03  0.13630784E+05                                 9.860085                            7.597445       0.115396       2.040492                    0.998361      29.704052      83.550353       0.635827       0.391117      -1.096039      -0.102314      -0.016821      -0.052273       0.116119       0.017330       0.010099       0.026789      -0.033649      -0.041197      -0.027774      -0.017192       0.044967             11.858500      16.631734      -4.103407       1.486504      11.968293       2.116580       6.975474           0.000031
          130              N       4.018481       7.584909       3.524935      -0.356815      40.410329 0.55225176E+03  0.13597042E+05                                 9.851262                            7.595028       0.099528       2.036633                    0.998160      29.675090      83.502643       0.635105       0.391699      -1.095436       0.017069      -0.100688       0.051576       0.114409       0.024292      -0.021105      -0.019282       0.003142      -0.048946      -0.029504      -0.016177       0.045681             11.858536      15.145591      -4.767943      -1.560666      13.514295      -2.004522       6.915722          -0.000960
          131              N       3.194100      -1.588179      11.715187      -0.359561      40.828522 0.55647541E+03  0.13731233E+05                                 9.936054                            7.632112       0.072422       2.026899                    0.998042      29.784175      83.983356       0.632365       0.392532      -1.094530       0.082252       0.028460       0.074183       0.114361       0.030783      -0.009309      -0.002717       0.038624      -0.049296      -0.028540      -0.017451       0.045991             11.993604      10.326486       2.082791       0.402672       6.352899       0.635053      19.301426           0.000188
          132              N       2.668884       9.879657       1.098099      -0.360949      41.022504 0.56018350E+03  0.13855384E+05                                 9.986842                            7.672211       0.033411       2.013984                    0.997810      29.906948      84.622109       0.628457       0.394042      -1.092716      -0.000346       0.086565      -0.073566       0.113602       0.008494       0.000412       0.008814      -0.076081      -0.046933      -0.031177      -0.016841       0.048018             12.047130       5.511852       0.390090      -0.481667      11.224221      -0.566670      19.405318           0.001859
          133              N       5.811652      -0.105719       7.233100      -0.354967      39.983613 0.54889388E+03  0.13487361E+05                                 9.749909                            7.555154       0.144837       2.051010                    0.998484      29.589108      83.048350       0.639202       0.389969      -1.097171      -0.101456       0.053464       0.009580       0.115080      -0.018243       0.007585      -0.027110      -0.031663      -0.021259      -0.025501      -0.017677       0.043178             11.661102      16.261064       0.664595      -4.126476      10.029767      -3.155639       8.692474          -0.001084
          134              N      -1.212476       7.950369       4.806264      -0.357929      40.764637 0.55536987E+03  0.13696776E+05                                 9.919283                            7.620797       0.086838       2.031387                    0.998190      29.762722      83.893583       0.633316       0.392148      -1.094827       0.019097       0.005007      -0.113487       0.115191       0.007515       0.031472       0.001024       0.027878       0.051568      -0.027117      -0.016648       0.043765             11.965689      15.388421       3.806869      -3.257706       6.900445      -1.750332      13.608202           0.001878
          135              N       8.425024      -1.953684       5.580186      -0.364515      42.291083 0.58179414E+03  0.14584592E+05                                10.317753                            7.880222      -0.185295       1.936495                    0.997150      30.668884      88.505257       0.610439       0.400257      -1.084129       0.049845      -0.100801      -0.023103       0.114800      -0.018370       0.042763       0.021388       0.082042       0.007081      -0.063123      -0.004800       0.067923             12.587534      10.829605      -0.409858       1.775737      18.250969       5.375054       8.682028           0.257848
          136              N      -2.562040       8.904704       8.007022      -0.358504      40.436367 0.55319063E+03  0.13624570E+05                                 9.848775                            7.597882       0.108508       2.039045                    0.998231      29.692166      83.536723       0.635501       0.391329      -1.095806      -0.001172       0.019032       0.113136       0.114731      -0.004320       0.010190      -0.030918      -0.034656       0.052383      -0.028688      -0.017122       0.045810             11.837055       5.466187       0.269362       0.576507      16.457068       3.718195      13.587911          -0.001019
          137              N      -4.650264       1.186679       9.105121      -0.361315      40.951245 0.56047878E+03  0.13862055E+05                                 9.968047                            7.672860       0.036098       2.014771                    0.997805      29.894990      84.537366       0.628711       0.393901      -1.093007      -0.101462      -0.034058       0.037917       0.113544       0.004219      -0.024222       0.003577       0.021337       0.113531      -0.031755      -0.016510       0.048265             11.995929      16.737794       3.369225       3.008226       6.499484       1.143670      12.750509          -0.000089
          138              N       9.249450       6.657985       4.482087      -0.364148      42.058838 0.57901244E+03  0.14490304E+05                                10.257223                            7.846397      -0.135368       1.951896                    0.997569      30.595458      88.076125       0.613808       0.398735      -1.085700       0.048177       0.073278       0.074886       0.115319      -0.029214      -0.021572       0.028063       0.019270      -0.141581      -0.059279      -0.005491       0.064770             12.485671      15.804979       0.442359       5.877758      10.568884       3.426298      11.083150           0.261831
          139              N      -2.036870       3.542104       8.331199      -0.357974      40.631386 0.55475649E+03  0.13679586E+05                                 9.898724                            7.620027       0.075617       2.028334                    0.998070      29.760182      83.914498       0.632840       0.392502      -1.094442       0.083570       0.048997      -0.060514       0.114222      -0.024094      -0.024345       0.003859       0.034792      -0.050189      -0.030853      -0.015985       0.046838             11.901636      10.390308      -0.826499      -1.964560      15.240932      -5.847486      10.073667          -0.000081
          140              N       7.899844       3.408902       3.708165      -0.356272      40.105167 0.55003711E+03  0.13522711E+05                                 9.782044                            7.569297       0.129194       2.046546                    0.998336      29.593185      83.086644       0.637799       0.390616      -1.096698       0.000104      -0.107055      -0.038308       0.113702      -0.005611      -0.007568       0.021256      -0.015453       0.111539      -0.028149      -0.018217       0.046366             11.736287       5.394881      -0.541050      -0.098772      17.466534      -2.877652      12.347447          -0.000784

******************************************************
Auxiliary information for the entire system
The total spin magnetic moment of the unit cell is   1.999311
The total net atomic charge of the unit cell is   -0.000002
Accuracy of reproducing the electrostatic potential in the unit cell:
  The inner radius (bohr) =    5.0000
  The outer radius (bohr) =   12.0000
  Valid grid points have density less than (e/(bohr^3)) =    0.0001
  The number of valid grid points were=       328106
  The rms potential error without charges in kcal/mol is=      1.51804
  The rms potential error with partial charges in kcal/mol is=      0.71262
  The RRMSE value at monopole order=      0.46944
  The rms potential error with partial charges and cloud penetration in kcal/mol is=      0.70987
  The RRMSE value at monopole order with cloud penetration is=      0.46762
  The rms potential error with partial charges and atomic dipoles in kcal/mol is=      0.40629
  The RRMSE value at dipole order=      0.26764
  The rms potential error with partial charges, atomic dipoles and cloud penetration in kcal/mol is=      0.40662
  The RRMSE value at dipole order with cloud penetration=      0.26786

******************************************************
The electron densities and ab initio electrostatic potential were computed in VASP using the PBE functional and
projector augmented wave method. See the main text of the journal article for a description of computational details.
The atomic charges, dipoles, and quadrupoles were computed with the DDEC6 method as described in
(a) T. A. Manz and N. Gabaldon Limas, RSC Adv. 6 (2016) 47771-47801 DOI: 10.1039/c6ra04656h
(b) N. Gabaldon Limas and T. A. Manz, RSC Adv. 8 (2018) 2678-2707 DOI: 10.1039/c7ra11829e.
For each atom in the material, the electron cloud parameters were fit to the spherically averaged atom-in-material
electron density using radial positions for which this density was between 10^-4 and 10^-2 electrons per cubic bohr.
The polarizabilities, dispersion coefficients, and quantum Drude oscillator (QDO) parameters were fit using the MCLF method.
The magnetic structure of the system was optimized in VASP from the default ferromagnetic initial guess using spin polarization.
The atomic spin moments (ASMs) were computed on this optimized magnetic structure using the DDEC6 partition as inputs
to the method of T. A. Manz and D. S. Sholl, J. Chem. Theory Comput. 7 (2011) 4146-4164 DOI: 10.1021/ct200539n.
The RMSE and RRMSE were computed using a uniform grid with Ewald summation.
