# Supplementary material for: A collection of forcefield precursors for metal–organic frameworks
Source: RSC Adv. 2019 Nov 13;9(63):36492–507. doi: 10.1039/c9ra07327b (PMC9075174; doi:10.1039/c9ra07327b)
Supplement: RA-009-C9RA07327B-s4210 [file RA-009-C9RA07327B-s4210.xyz]

  504
jmolscript: load "" {1 1 1} spacegroup "x,y,z" unitcell [{     26.413500     0.000000     0.000000 }, {     -8.804404    24.902921     0.000000 }, {     -8.804404   -12.451257    21.566679 }]
Cd    13.206792     0.000059     6.262101     0.733269
Cd    13.206852     0.000144    15.304578     0.733269
Cd    -8.093671    15.061886    10.783340     0.733311
Cd    -0.710589     9.841238    10.783340     0.733281
Cd     4.402346    -7.028177    18.435629     0.733311
Cd     4.402346     0.802752    13.914390     0.733281
Cd     0.710775    14.259193     3.131050     0.733269
Cd     8.093917    16.869560     7.652289     0.733265
Cd    -4.402100     7.028525    18.435629     0.733265
Cd    -4.402160    -0.802490    13.914390     0.733266
Cd     9.515281     8.033505     7.652289     0.733281
Cd    16.898363    10.643787     3.131050     0.733311
Cd    -4.402100    12.451605    15.304578     0.733269
Cd    -4.402160    12.451520     6.262101     0.733269
Cd    16.898363    -2.610222    10.783340     0.733311
Cd     9.515281     2.610426    10.783340     0.733281
Cd     4.402346    19.479841     3.131050     0.733311
Cd     4.402346    11.648912     7.652289     0.733281
Cd     8.093917    -1.807529    18.435629     0.733269
Cd     0.710775    -4.417896    13.914390     0.733266
Cd    13.206792     5.423139     3.131050     0.733265
Cd    13.206852    13.254154     7.652289     0.733266
Cd    -0.710589     4.418159    13.914390     0.733281
Cd    -8.093671     1.807877    18.435629     0.733311
H     15.911550     1.610047     7.701461     0.110268
H     16.154534     1.374687     4.856816     0.118111
H     13.823169     3.086848    13.865218     0.110267
H     13.520314     3.237537    16.709863     0.118111
H     -8.578978    11.882543    12.062244     0.110274
H    -10.871662    13.567228    12.396527     0.118115
H     -3.546357     8.323891     9.504435     0.110283
H     -1.193803     6.723875     9.170152     0.118031
H      7.107076    -6.586669    16.321663     0.110274
H      7.350082    -8.932508    17.947790     0.118115
H      5.018637    -1.987140    11.960880     0.110283
H      4.715761     0.401035    10.408079     0.118031
H      0.225496    16.956448     5.245016     0.110268
H     -2.067209    16.403588     3.618889     0.118111
H      5.258175    16.520688     9.605799     0.110267
H      7.610750    17.031213    11.158600     0.118111
H     -1.697361     4.977029    19.110234     0.110267
H     -1.454339     7.558228    20.328752     0.118111
H     -3.785824    -1.099301    17.307260     0.110268
H     -4.088717    -3.638166    16.015416     0.118111
H      9.029956     8.515594     4.259419     0.110283
H      6.737269     7.383768     5.551263     0.118031
H     14.062612    12.510006     2.456445     0.110274
H     16.415170    13.599497     1.237927     0.118115
H     12.590516    -3.086586    13.865218     0.110268
H     12.893409    -3.237222    16.709863     0.118111
H     10.502053    -1.609901     7.701461     0.110267
H     10.259031    -1.374595     4.856816     0.118111
H     -5.257920    16.579209     9.504435     0.110274
H     -7.610478    18.179219     9.170152     0.118115
H     -0.225264    13.020606    12.062244     0.110283
H      2.067423    11.335927    12.396527     0.118031
H     17.383670     7.946572     5.245016     0.110274
H     19.676354     8.499401     3.618889     0.118115
H     12.351049     8.382414     9.605799     0.110283
H      9.998495     7.871919    11.158600     0.118031
H     -7.106858     6.586977    16.321663     0.110268
H     -7.349842     8.932847    17.947790     0.118111
H     -5.018477     1.987366    11.960880     0.110267
H     -4.715622    -0.400839    10.408079     0.118111
H      3.546517    12.392962     2.456445     0.110267
H      1.193942    11.303448     1.237927     0.118111
H      8.579196    16.387407     4.259419     0.110268
H     10.871901    17.519257     5.551263     0.118111
H      3.786055     1.099627    17.307260     0.110283
H      4.088931     3.638468    16.015416     0.118031
H      1.697616    -4.976668    19.110234     0.110274
H      1.454610    -7.557845    20.328752     0.118115
H     -7.106858    10.841617    13.865218     0.110268
H     -7.349842    11.076977    16.709863     0.118111
H     -5.018477     9.364816     7.701461     0.110267
H     -4.715622     9.214127     4.856816     0.118110
H     17.383670     0.569121     9.504435     0.110274
H     19.676354    -1.115564     9.170152     0.118115
H     12.351049     4.127773    12.062244     0.110283
H      9.998495     5.727789    12.396527     0.118031
H      1.697616    19.038333     5.245016     0.110274
H      1.454610    21.384172     3.618889     0.118115
H      3.786055    14.438804     9.605799     0.110283
H      4.088931    12.050629    11.158600     0.118031
H      8.579196    -4.504784    16.321663     0.110268
H     10.871901    -3.951924    17.947790     0.118111
H      3.546517    -4.069024    11.960880     0.110267
H      1.193942    -4.579549    10.408079     0.118110
H     10.502053     7.474635     2.456445     0.110267
H     10.259031     4.893436     1.237927     0.118110
H     12.590516    13.550965     4.259419     0.110268
H     12.893409    16.089830     5.551263     0.118111
H     -0.225264     3.936070    17.307260     0.110283
H      2.067423     5.067896    16.015416     0.118031
H     -5.257920    -0.058342    19.110234     0.110274
H     -7.610478    -1.147833    20.328752     0.118115
H     -3.785824    15.538250     7.701461     0.110268
H     -4.088717    15.688886     4.856816     0.118111
H     -1.697361    14.061565    13.865218     0.110267
H     -1.454339    13.826259    16.709863     0.118110
H     14.062612    -4.127545    12.062244     0.110274
H     16.415170    -5.727555    12.396527     0.118115
H      9.029956    -0.568942     9.504435     0.110283
H      6.737269     1.115737     9.170152     0.118031
H     -8.578978     4.505092    16.321663     0.110274
H    -10.871662     3.952263    17.947790     0.118115
H     -3.546357     4.069250    11.960880     0.110283
H     -1.193803     4.579745    10.408079     0.118031
H     15.911550     5.864687     5.245016     0.110268
H     16.154534     3.518817     3.618889     0.118111
H     13.823169    10.464298     9.605799     0.110267
H     13.520314    12.852503    11.158600     0.118110
H      5.258175     0.058702    19.110234     0.110267
H      7.610750     1.148216    20.328752     0.118110
H      0.225496    -3.935743    17.307260     0.110268
H     -2.067209    -5.067593    16.015416     0.118111
H      5.018637    11.352037     4.259419     0.110283
H      4.715761     8.813196     5.551263     0.118031
H      7.107076    17.428332     2.456445     0.110274
H      7.350082    20.009509     1.237927     0.118115
C     15.823504     0.749654     8.048685    -0.004559
C     15.400869     1.866518     4.626053    -0.011000
C     13.041326     2.717036    13.517994    -0.004556
C     14.235239     2.690920    16.940626    -0.011027
C     -7.860527    12.297180    12.487107    -0.004550
C    -11.040713    13.727844    11.497197    -0.011001
C     -3.394919     9.139458     9.079572    -0.004618
C     -0.986011     6.618046    10.069482    -0.010914
C      7.019038    -5.855762    16.893180    -0.004550
C      6.596413    -9.378274    17.637230    -0.011001
C      4.236800    -2.102934    12.454757    -0.004618
C      5.430691     0.874194    10.766086    -0.010914
C      0.943940    17.117067     4.673499    -0.004559
C     -2.236257    15.544440     3.929449    -0.010999
C      5.409606    15.744958     9.111922    -0.004556
C      7.818537    17.862967    10.800593    -0.011027
C     -1.785411     5.106516    18.191494    -0.004556
C     -2.208000     7.512163    20.870075    -0.011027
C     -4.567662    -0.613695    17.160606    -0.004559
C     -3.373795    -3.564708    15.426645    -0.011000
C      9.748402     7.940338     4.406073    -0.004618
C      6.568229     8.082301     6.140034    -0.010914
C     14.214055    12.470170     3.375185    -0.004550
C     16.622950    12.873572     0.696604    -0.011001
C     13.372354    -2.716781    13.517994    -0.004559
C     12.178487    -2.690601    16.940626    -0.010999
C     10.590103    -0.749502     8.048685    -0.004556
C     11.012692    -1.866430     4.626053    -0.011027
C     -5.409363    15.763635     9.079572    -0.004550
C     -7.818258    18.285065    10.069482    -0.011001
C     -0.943710    12.605976    12.487107    -0.004618
C      2.236463    11.175294    11.497197    -0.010914
C     16.665219     7.785942     4.673499    -0.004550
C     19.845405     9.358555     3.929449    -0.011001
C     12.199611     9.158135     9.111922    -0.004618
C      9.790703     7.040158    10.800593    -0.010914
C     -7.018812     5.856081    16.893180    -0.004559
C     -6.596177     9.378606    17.637230    -0.010999
C     -4.236634     2.103169    12.454757    -0.004556
C     -5.430547    -0.873991    10.766086    -0.011027
C      3.395086    12.432815     3.375185    -0.004556
C      0.986155    12.029363     0.696604    -0.011027
C      7.860752    16.962666     4.406073    -0.004559
C     11.040949    16.820736     6.140034    -0.011000
C      4.567892     0.614019    17.160606    -0.004618
C      3.374001     3.564999    15.426645    -0.010914
C      1.785654    -5.106172    18.191494    -0.004550
C      2.208279    -7.511769    20.870075    -0.011001
C     -7.018812    11.702010    13.517994    -0.004559
C     -6.596177    10.585146    16.940626    -0.010996
C     -4.236634     9.734628     8.048685    -0.004556
C     -5.430547     9.760744     4.626053    -0.011024
C     16.665219     0.154484     9.079572    -0.004550
C     19.845405    -1.276180    10.069482    -0.010998
C     12.199611     3.312206    12.487107    -0.004618
C      9.790703     5.833618    11.497197    -0.010910
C      1.785654    18.307426     4.673499    -0.004550
C      2.208279    21.829938     3.929449    -0.010998
C      4.567892    14.554598     9.111922    -0.004618
C      3.374001    11.577470    10.800593    -0.010910
C      7.860752    -4.665403    16.893180    -0.004559
C     11.040949    -3.092776    17.637230    -0.010996
C      3.395086    -3.293294    12.454757    -0.004556
C      0.986155    -5.411303    10.766086    -0.011024
C     10.590103     7.345148     3.375185    -0.004556
C     11.012692     4.939501     0.696604    -0.011024
C     13.372354    13.065359     4.406073    -0.004559
C     12.178487    16.016372     6.140034    -0.010996
C     -0.943710     4.511326    17.160606    -0.004618
C      2.236463     4.369363    15.426645    -0.010910
C     -5.409363    -0.018506    18.191494    -0.004550
C     -7.818258    -0.421908    20.870075    -0.010998
C     -4.567662    15.168445     8.048685    -0.004559
C     -3.373795    15.142265     4.626053    -0.010996
C     -1.785411    13.201166    13.517994    -0.004556
C     -2.208000    14.318094    16.940626    -0.011024
C     14.214055    -3.311971    12.487107    -0.004550
C     16.622950    -5.833401    11.497197    -0.010998
C      9.748402    -0.154312     9.079572    -0.004618
C      6.568229     1.276370    10.069482    -0.010910
C     -7.860527     4.665722    16.893180    -0.004550
C    -11.040713     3.093109    17.637230    -0.010998
C     -3.394919     3.293529    12.454757    -0.004618
C     -0.986011     5.411506    10.766086    -0.010910
C     15.823504     6.595583     4.673499    -0.004559
C     15.400869     3.073058     3.929449    -0.010996
C     13.041326    10.348495     9.111922    -0.004557
C     14.235239    13.325655    10.800593    -0.011024
C      5.409606     0.018849    18.191494    -0.004556
C      7.818537     0.422301    20.870075    -0.011024
C      0.943940    -4.511002    17.160606    -0.004559
C     -2.236257    -4.369072    15.426645    -0.010996
C      4.236800    11.837645     4.406073    -0.004618
C      5.430691     8.886665     6.140034    -0.010910
C      7.019038    17.557836     3.375185    -0.004550
C      6.596413    19.963433     0.696604    -0.010998
C     15.175488    -1.216428     8.473548     0.197598
C     11.403681     1.450719    13.093131     0.197580
C     -6.370796    13.668092    13.093131     0.197598
C     -2.598989    11.000945     8.473548     0.197580
C      6.371042    -4.504765    18.383437     0.197598
C      2.599173    -1.837706    13.763855     0.197580
C      2.433650    16.956429     3.183242     0.197598
C      6.205519    14.289370     7.802824     0.197580
C     -2.433433     5.721600    16.276373     0.197580
C     -6.205301     0.387394    16.276373     0.197598
C     11.238125     6.730064     5.290306     0.197580
C     15.009993    12.064270     5.290306     0.197598
C     15.009993    -1.450472    13.093131     0.197598
C     11.238125     1.216588     8.473548     0.197580
C     -6.205301    13.902136     8.473548     0.197598
C     -2.433433    11.235076    13.093131     0.197580
C     15.175488     7.946552     3.183242     0.197598
C     11.403681    10.613699     7.802824     0.197580
C     -6.370796     4.505112    18.383437     0.197598
C     -2.598989     1.837965    13.763855     0.197580
C      2.599173    12.838751     5.290306     0.197580
C      6.371042    18.172957     5.290306     0.197598
C      6.205519    -0.387087    16.276373     0.197580
C      2.433650    -5.721293    16.276373     0.197598
C     13.384640     2.537649     4.395289     0.238672
C    -10.873439     1.013711    17.171390     0.238661
C    -10.873439    14.364094     9.463459     0.238661
C     -0.441878     6.987874    12.103220     0.238657
C      4.580177    -9.913691    17.171390     0.238661
C      6.735531     1.912659    12.103220     0.238657
C     -2.068976    13.465051     4.395289     0.238672
C     17.167056    -5.463612     9.463459     0.238661
C      4.580177    19.827706     0.000000     0.238661
C     -2.068976    -2.925962    13.858748     0.238672
C      6.735531     9.525440     7.707931     0.238657
C     17.167056    10.927402     0.000000     0.238661
C     10.873668    -1.013387    17.171390     0.238672
C     13.028919    -2.537566     4.395289     0.238661
C      0.442040    -6.987645    12.103220     0.238661
C      2.069161    10.539005     9.463459     0.238657
C     -6.735369    11.437953     4.395289     0.238661
C      9.246570     5.463790     9.463459     0.238657
C     -4.579948     9.914015    17.171390     0.238672
C     -6.735369    -1.912430    12.103220     0.238661
C      0.442040    13.975519     0.000000     0.238661
C     10.873668    15.377626     7.707931     0.238672
C      2.069161     2.926224    13.858748     0.238657
C     13.028919     5.075215     0.000000     0.238661
N     14.943048    -0.110745     7.705774    -0.279415
N     14.129500     1.532821     4.910733    -0.301750
N     12.523620     1.600143    13.860905    -0.279418
N     14.344408     1.381024    16.655946    -0.301732
N     -7.441430    13.483802    12.264970    -0.279471
N    -10.227181    14.385273    10.651783    -0.301748
N     -2.415854     9.930128     9.301709    -0.279395
N     -0.637344     7.604210    10.914896    -0.301743
N      6.138594    -5.722523    17.809764    -0.279471
N      5.325046    -8.964884    17.783884    -0.301748
N      3.719104    -1.247511    13.250568    -0.279395
N      5.539877     1.282614    12.042834    -0.301743
N      1.363025    16.331371     3.756915    -0.279415
N     -1.422726    14.483575     3.782795    -0.301750
N      6.388661    15.541991     8.316111    -0.279417
N      8.167188    18.102023     9.523845    -0.301731
N     -2.665862     5.833675    17.617820    -0.279417
N     -3.479373     7.432470    20.438742    -0.301731
N     -5.085374    -0.352225    16.021886    -0.279414
N     -3.264622    -2.663231    14.434578    -0.301749
N     10.167503     7.539412     5.544793    -0.279395
N      7.381773     8.485738     7.132101    -0.301743
N     15.193117    11.882466     3.948859    -0.279471
N     16.971607    11.648352     1.127937    -0.301748
N     13.890066    -1.599882    13.860905    -0.279415
N     12.069314    -1.380710    16.655946    -0.301750
N     11.470554     0.110891     7.705774    -0.279418
N     12.284065    -1.532728     4.910733    -0.301732
N     -6.388425    14.972969     9.301709    -0.279471
N     -8.166915    17.298917    10.914896    -0.301748
N     -1.362811    11.419350    12.264970    -0.279395
N      1.422919    10.517849    10.651783    -0.301743
N     16.246122     8.571621     3.756915    -0.279471
N     19.031873    10.419418     3.782795    -0.301748
N     11.220546     9.361086     8.316111    -0.279395
N      9.442036     6.801078     9.523845    -0.301743
N     -6.138356     5.722859    17.809764    -0.279414
N     -5.324808     8.965219    17.783884    -0.301749
N     -3.718928     1.247761    13.250568    -0.279417
N     -5.539716    -1.282387    12.042834    -0.301731
N      2.416031    13.020530     3.948859    -0.279418
N      0.637504    13.254590     1.127937    -0.301732
N      7.441667    17.363614     5.544793    -0.279414
N     10.227418    16.417318     7.132101    -0.301749
N      5.085588     0.352528    16.021886    -0.279395
N      3.264815     2.663504    14.434578    -0.301743
N      2.666098    -5.833343    17.617820    -0.279471
N      3.479646    -7.432084    20.438742    -0.301748
N     -6.138356    12.562409    13.860905    -0.279415
N     -5.324808    10.918843    16.655946    -0.301750
N     -3.718928    10.851521     7.705774    -0.279418
N     -5.539716    11.070640     4.910733    -0.301732
N     16.246122    -1.032138     9.301709    -0.279471
N     19.031873    -1.933609    10.914896    -0.301749
N     11.220546     2.521536    12.264970    -0.279395
N      9.442036     4.847454    10.651783    -0.301744
N      2.666098    18.174187     3.756915    -0.279471
N      3.479646    21.416548     3.782795    -0.301749
N      5.085588    13.699175     8.316111    -0.279395
N      3.264815    11.169050     9.523845    -0.301744
N      7.441667    -3.879707    17.809764    -0.279415
N     10.227418    -2.031911    17.783884    -0.301750
N      2.416031    -3.090327    13.250568    -0.279417
N      0.637504    -5.650359    12.042834    -0.301731
N     11.470554     6.617989     3.948859    -0.279417
N     12.284065     5.019194     1.127937    -0.301731
N     13.890066    12.803889     5.544793    -0.279414
N     12.069314    15.114895     7.132101    -0.301749
N     -1.362811     4.912252    16.021886    -0.279395
N      1.422919     3.965926    14.434578    -0.301744
N     -6.388425     0.569198    17.617820    -0.279471
N     -8.166915     0.803312    20.438742    -0.301749
N     -5.085374    14.051546     7.705774    -0.279415
N     -3.264622    13.832374     4.910733    -0.301750
N     -2.665862    12.340773    13.860905    -0.279418
N     -3.479373    13.984392    16.655946    -0.301732
N     15.193117    -2.521305    12.264970    -0.279471
N     16.971607    -4.847253    10.651783    -0.301749
N     10.167503     1.032314     9.301709    -0.279395
N      7.381773     1.933815    10.914896    -0.301744
N     -7.441430     3.880043    17.809764    -0.279471
N    -10.227181     2.032246    17.783884    -0.301749
N     -2.415854     3.090578    13.250568    -0.279395
N     -0.637344     5.650586    12.042834    -0.301744
N     14.943048     6.728805     3.756915    -0.279414
N     14.129500     3.486445     3.782795    -0.301749
N     12.523620    11.203903     8.316111    -0.279417
N     14.344408    13.734051     9.523845    -0.301731
N      6.388661    -0.568866    17.617820    -0.279418
N      8.167188    -0.802926    20.438742    -0.301732
N      1.363025    -4.911950    16.021886    -0.279414
N     -1.422726    -3.965654    14.434578    -0.301749
N      3.719104    12.099136     5.544793    -0.279395
N      5.539877     9.788160     7.132101    -0.301744
N      6.138594    18.285007     3.948859    -0.279471
N      5.325046    19.883748     1.127937    -0.301749
N     14.411253    -2.379395     8.426101     0.513280
N     10.561967     0.342539    13.140578     0.513255
N     -5.606561    14.831059    13.140578     0.513280
N     -1.757275    12.109125     8.426101     0.513255
N      5.606820    -3.964362    19.414324     0.513280
N      1.757472    -1.242517    14.699848     0.513256
N      3.197872    16.416026     2.152355     0.513280
N      7.047220    13.694181     6.866831     0.513256
N     -3.197668     6.344163    15.292932     0.513256
N     -7.047016     0.900385    15.292932     0.513280
N     12.002360     6.107501     6.273747     0.513256
N     15.851708    11.551279     6.273747     0.513280
N     15.851708    -0.342291    13.140578     0.513280
N     12.002360     2.379554     8.426101     0.513255
N     -7.047016    12.793955     8.426101     0.513280
N     -3.197668    10.072110    13.140578     0.513255
N     14.411253     8.486936     2.152355     0.513280
N     10.561967    11.208870     6.866831     0.513255
N     -5.606561     3.964728    19.414324     0.513280
N     -1.757275     1.242794    14.699848     0.513256
N      1.757472    13.351760     6.273747     0.513255
N      5.606820    18.795539     6.273747     0.513280
N      7.047220    -0.900096    15.292932     0.513255
N      3.197872    -6.343875    15.292932     0.513280
N     11.993530     2.568778     4.449206     0.505846
N    -10.380392    -0.287467    17.117473     0.505897
N    -10.380392    14.967979     8.309641     0.505897
N     -0.036861     7.654038    13.257038     0.505809
N      3.189066    -9.882563    17.117473     0.505897
N      7.228593     2.516565    13.257038     0.505809
N     -1.575929    12.163874     4.449206     0.505846
N     17.572058    -4.797469     8.309641     0.505897
N      3.189066    19.765448     0.000000     0.505897
N     -1.575929    -2.228691    12.758847     0.505846
N      7.228593    10.222732     8.807832     0.505809
N     17.572058     9.595095     0.000000     0.505897
N     10.380621     0.287790    17.117473     0.505846
N     14.420030    -2.568694     4.449206     0.505897
N      0.037038    -7.653788    13.257038     0.505897
N      1.576099     9.935099     8.309641     0.505809
N     -7.228416    12.739131     4.449206     0.505897
N      8.841553     4.797626     8.309641     0.505809
N     -3.188838     9.882886    17.117473     0.505846
N     -7.228416    -2.516315    13.257038     0.505897
N      0.037038    15.307826     0.000000     0.505897
N     10.380621    14.680355     8.807832     0.505846
N      1.576099     2.228932    12.758847     0.505809
N     14.420030     5.137473     0.000000     0.505897
O     14.717651    -3.290835     9.163682    -0.369688
O     11.407150     3.510104     3.922979    -0.356277
O      9.600511     0.327590    12.402997    -0.369654
O     -9.297436    -0.526530    17.643700    -0.356283
O     -4.676800    14.868420    13.916978    -0.369693
O     15.355154    14.920654     7.287381    -0.356345
O     -2.031977    12.998152     7.649701    -0.369690
O      0.144516     6.999101    14.279298    -0.356266
O      5.913224    -2.869874    19.834875    -0.369693
O     -6.201725    14.093964    16.565366    -0.356345
O      0.796020    -1.873802    15.081579    -0.369690
O      8.311548     3.091822    13.200964    -0.356266
O      4.127627    17.069724     1.731804    -0.369688
O     -2.253875    11.302238     5.001313    -0.356278
O      6.772513    12.577281     6.485100    -0.369654
O     17.753436    -3.584697     8.365715    -0.356283
O     -2.891280     6.161116    14.134801    -0.369654
O      2.602694    19.750517     1.078334    -0.356283
O     -8.008463     1.546619    15.648782    -0.369688
O     -0.492980    -2.564885    12.288694    -0.356277
O     12.932110     5.416441     5.917897    -0.369690
O      6.550653    11.131693     9.277985    -0.356266
O     15.577016    11.779152     7.431878    -0.369693
O      8.949017    -3.413997    20.488345    -0.356345
O     16.813155    -0.327356    12.402997    -0.369688
O      9.297672     0.526863    17.643700    -0.356278
O     11.695972     3.291007     9.163682    -0.369654
O      6.201998    21.392891     3.922979    -0.356283
O     -6.772324    11.904914     7.649701    -0.369693
O     -0.144325    -6.998831    14.279298    -0.356345
O     -4.127418    10.034763    13.916978    -0.369690
O      2.254039     9.982405     7.287381    -0.356266
O     13.481492     7.833230     1.731804    -0.369693
O     -6.550462    13.600777     5.001313    -0.356345
O     10.836669    12.325762     6.485100    -0.369690
O      8.660176     3.584854     8.365715    -0.356266
O     -5.912959     2.870249    19.834875    -0.369688
O     -2.602458    10.809269    16.565366    -0.356278
O     -0.795819     1.874087    15.081579    -0.369654
O     18.102128    -3.091573    13.200964    -0.356283
O      2.032179    13.123909     7.431878    -0.369654
O     -8.948744     3.414384    20.488345    -0.356283
O      4.677065    19.486592     5.917897    -0.369688
O     11.058567    13.771403     9.277985    -0.356277
O      8.008672    -1.546324    15.648782    -0.369690
O      0.493144     2.565117    12.288694    -0.356266
O      2.891468    -6.160849    14.134801    -0.369693
O     15.006417     5.152425     1.078334    -0.356345
O     -5.912959    15.742499    12.402997    -0.369688
O     -2.602458     8.941560    17.643700    -0.356277
O     -0.795819    12.124074     9.163682    -0.369654
O     18.102128    12.978194     3.922979    -0.356283
O     13.481492    -2.416756     7.649701    -0.369693
O     -6.550462    -2.468990    14.279298    -0.356345
O     10.836669    -0.546488    13.916978    -0.369690
O      8.660176     5.452563     7.287381    -0.356266
O      2.891468    15.321538     1.731804    -0.369693
O     15.006417    -1.642300     5.001313    -0.356345
O      8.008672    14.325466     6.485100    -0.369690
O      0.493144     9.359842     8.365715    -0.356266
O      4.677065    -4.618060    19.834875    -0.369688
O     11.058567     1.149426    16.565366    -0.356278
O      2.032179    -0.125617    15.081579    -0.369654
O     -8.948744    16.036361    13.200964    -0.356283
O     11.695972     6.290548     7.431878    -0.369654
O      6.201998    -7.298853    20.488345    -0.356283
O     16.813155    10.905045     5.917897    -0.369688
O      9.297672    15.016549     9.277985    -0.356277
O     -4.127418     7.035223    15.648782    -0.369690
O      2.254039     1.319971    12.288694    -0.356266
O     -6.772324     0.672512    14.134801    -0.369693
O     -0.144325    15.865661     1.078334    -0.356345
O     -8.008463    12.779020     9.163682    -0.369688
O     -0.492980    11.924801     3.922979    -0.356278
O     -2.891280     9.160657    12.402997    -0.369654
O      2.602694    -8.941227    17.643700    -0.356283
O     15.577016     0.546750    13.916978    -0.369693
O      8.949017    19.450495     7.287381    -0.356345
O     12.932110     2.416901     7.649701    -0.369690
O      6.550653     2.469259    14.279298    -0.356266
O     -4.676800     4.618434    19.834875    -0.369693
O     15.355154    -1.149113    16.565366    -0.356345
O     -2.031977     0.125902    15.081579    -0.369690
O      0.144516     8.866810    13.200964    -0.356266
O     14.717651     9.581415     1.731804    -0.369688
O     11.407150     1.642395     5.001313    -0.356278
O      9.600511    10.577577     6.485100    -0.369654
O     -9.297436    15.543237     8.365715    -0.356283
O      6.772513    -0.672245    14.134801    -0.369654
O     17.753436     9.037280     1.078334    -0.356283
O      4.127627    -7.034928    15.648782    -0.369688
O     -2.253875    -1.319739    12.288694    -0.356277
O      0.796020    13.997988     5.917897    -0.369690
O      8.311548     9.886547     9.277985    -0.356266
O      5.913224    18.612513     7.431878    -0.369693
O     -6.201725     7.299239    20.488345    -0.356345

The following XYZ coordinates are in angstroms. Other properties are in atomic units.
The sperically averaged electron density of each atom fit to a function of the form exp(a - br)
eigen_1, eigen_2 and eigen_3 are the three eigenvalues of traceless quadrupole moment tensor
  atom number  atomic symbol              X              Y              Z     net charge C6 coefficient C8 coefficient C10 coefficient fluctuating dipole atomic polarizability isotropic forcefield polarizability              a              b squared Pearson coefficient          <r^3>          <r^4>         wp_QDO          m_QDO          q_QDO       dipole_x       dipole_y       dipole_z         dipole            Qxy            Qxz            Qyz     Q(x^2-y^2)  Q(3z^2 - R^2)        eigen_1        eigen_2        eigen_3 static polarizability      alpha(xx)      alpha(xy)      alpha(xz)      alpha(yy)      alpha(yz)      alpha(zz) atomic spin moment
            1             Cd      13.206792       0.000059       6.262101       0.733269     198.805936 0.48741360E+04  0.19083730E+06                                26.760677                           22.596457       1.255812       2.050953                    0.998042      83.666599     228.203492       0.398223       0.392839      -1.186461       0.000025       0.000020      -0.003516       0.003516      -0.024069       0.000161       0.000257      -0.042348      -0.235188      -0.078397       0.007142       0.071255             33.573771      21.737489      -3.718133       0.000002      40.130740       0.000429      38.853085          -0.000000
            2             Cd      13.206852       0.000144      15.304578       0.733269     198.805964 0.48741364E+04  0.19083732E+06                                26.760679                           22.596458       1.255811       2.050953                    0.998042      83.666601     228.203500       0.398223       0.392839      -1.186461      -0.000010      -0.000030       0.003516       0.003516      -0.005412       0.000188       0.000237       0.063194      -0.235188      -0.078397       0.007142       0.071255             33.573776      40.424069       2.888483       0.000403      21.444169       0.000136      38.853089          -0.000000
            3             Cd      -8.093671      15.061886      10.783340       0.733311     199.616983 0.48991812E+04  0.19202308E+06                                26.799855                           22.629574       1.255923       2.051000                    0.998043      83.659277     228.147341       0.398672       0.391977      -1.187365      -0.002855       0.002019      -0.000000       0.003497       0.048189       0.016313       0.023069      -0.034074       0.165484      -0.078693       0.006967       0.071726             33.624097      36.119935      -3.945824       5.732189      33.329847       8.106483      31.422509          -0.000000
            4             Cd      -0.710589       9.841238      10.783340       0.733281     199.638953 0.48998360E+04  0.19206048E+06                                26.805468                           22.634089       1.255665       2.050914                    0.998043      83.665271     228.191309       0.398542       0.392081      -1.187253       0.002842      -0.002009       0.000000       0.003480       0.048154      -0.015976      -0.022593      -0.034049       0.165607      -0.078676       0.007442       0.071234             33.631461      36.128635      -3.946267      -5.733332      33.338241      -8.108103      31.427507          -0.000000
            5             Cd       4.402346      -7.028177      18.435629       0.733311     199.616962 0.48991812E+04  0.19202308E+06                                26.799854                           22.629573       1.255924       2.051000                    0.998043      83.659277     228.147340       0.398672       0.391977      -1.187365      -0.000000      -0.003029       0.001749       0.003497       0.012164       0.021069       0.060365       0.061821       0.077583      -0.078693       0.006968       0.071726             33.624092      21.767738       1.862922       3.226631      39.231165       0.556169      39.873374          -0.000000
            6             Cd       4.402346       0.802752      13.914390       0.733281     199.638926 0.48998360E+04  0.19206048E+06                                26.805467                           22.634090       1.255665       2.050914                    0.998043      83.665271     228.191311       0.398542       0.392081      -1.187253       0.000000       0.003014      -0.001740       0.003480       0.002866       0.004965       0.037515       0.127731      -0.041093      -0.078676       0.007442       0.071234             33.631456      40.496661      -1.447798      -2.507665      34.558893      -7.551971      25.838813          -0.000000
            7             Cd       0.710775      14.259193       3.131050       0.733269     198.805974 0.48741366E+04  0.19083733E+06                                26.760681                           22.596459       1.255811       2.050953                    0.998042      83.666603     228.203510       0.398223       0.392839      -1.186461      -0.002889      -0.000995      -0.001741       0.003516      -0.010001      -0.049609      -0.039563      -0.063488       0.077712      -0.078397       0.007142       0.071256             33.573779      36.066519       6.925046       0.551936      24.843091      -3.220208      39.811725          -0.000000
            8             Cd       8.093917      16.869560       7.652289       0.733265     198.806459 0.48741521E+04  0.19083810E+06                                26.760727                           22.596498       1.255821       2.050955                    0.998042      83.666738     228.204019       0.398222       0.392839      -1.186461       0.002888       0.001011       0.001733       0.003517      -0.037960      -0.033463      -0.016706      -0.103082      -0.041077      -0.078394       0.007140       0.071254             33.573837      36.066575      -2.984482       6.273279      38.858517       4.871392      25.796420          -0.000000
            9             Cd      -4.402100       7.028525      18.435629       0.733265     198.806421 0.48741530E+04  0.19083814E+06                                26.760724                           22.596500       1.255821       2.050954                    0.998042      83.666742     228.204036       0.398222       0.392839      -1.186461      -0.000024       0.003054       0.001743       0.003517       0.012175      -0.020767      -0.059957       0.061951       0.077703      -0.078395       0.007140       0.071255             33.573828      21.737522       1.859052      -3.220028      39.172179      -0.553022      39.811784          -0.000000
           10             Cd      -4.402160      -0.802490      13.914390       0.733266     198.806459 0.48741524E+04  0.19083811E+06                                26.760727                           22.596498       1.255821       2.050954                    0.998042      83.666739     228.204022       0.398222       0.392839      -1.186461       0.000009      -0.003060      -0.001733       0.003517       0.002870      -0.004596      -0.037117       0.127895      -0.041077      -0.078395       0.007140       0.071255             33.573837      40.424155      -1.443867       2.501728      34.500942       7.538289      25.796414          -0.000000
           11             Cd       9.515281       8.033505       7.652289       0.733281     199.638942 0.48998362E+04  0.19206049E+06                                26.805467                           22.634090       1.255665       2.050914                    0.998043      83.665271     228.191310       0.398542       0.392081      -1.187253      -0.002842      -0.001005       0.001740       0.003480      -0.037912       0.033715       0.017186      -0.102949      -0.041093      -0.078676       0.007442       0.071233             33.631456      36.128627      -2.992132      -6.284196      38.926916      -4.881562      25.838826          -0.000000
           12             Cd      16.898363      10.643787       3.131050       0.733311     199.616959 0.48991811E+04  0.19202308E+06                                26.799854                           22.629573       1.255924       2.051000                    0.998043      83.659277     228.147340       0.398672       0.391977      -1.187365       0.002855       0.001010      -0.001749       0.003497      -0.009967       0.049889       0.039986      -0.063374       0.077583      -0.078693       0.006967       0.071726             33.624094      36.119923       6.937124      -0.551156      24.878978       3.227488      39.873381          -0.000000
           13             Cd      -4.402100      12.451605      15.304578       0.733269     198.805934 0.48741358E+04  0.19083729E+06                                26.760678                           22.596458       1.255811       2.050953                    0.998042      83.666601     228.203505       0.398223       0.392839      -1.186461      -0.000025      -0.000020       0.003516       0.003516      -0.024069       0.000161       0.000257      -0.042348      -0.235188      -0.078397       0.007142       0.071255             33.573774      21.737490      -3.718134       0.000002      40.130744       0.000429      38.853088          -0.000000
           14             Cd      -4.402160      12.451520       6.262101       0.733269     198.805963 0.48741363E+04  0.19083731E+06                                26.760680                           22.596459       1.255811       2.050953                    0.998042      83.666604     228.203514       0.398223       0.392839      -1.186461       0.000010       0.000030      -0.003516       0.003516      -0.005412       0.000188       0.000237       0.063195      -0.235188      -0.078397       0.007141       0.071256             33.573777      40.424072       2.888484       0.000403      21.444169       0.000136      38.853091          -0.000000
           15             Cd      16.898363      -2.610222      10.783340       0.733311     199.616980 0.48991810E+04  0.19202307E+06                                26.799857                           22.629574       1.255923       2.051000                    0.998043      83.659279     228.147354       0.398672       0.391977      -1.187365       0.002856      -0.002019      -0.000000       0.003497       0.048189       0.016313       0.023069      -0.034074       0.165484      -0.078693       0.006967       0.071726             33.624099      36.119946      -3.945821       5.732181      33.329839       8.106491      31.422512          -0.000000
           16             Cd       9.515281       2.610426      10.783340       0.733281     199.638943 0.48998356E+04  0.19206046E+06                                26.805469                           22.634090       1.255665       2.050914                    0.998043      83.665272     228.191322       0.398542       0.392081      -1.187253      -0.002842       0.002009      -0.000000       0.003480       0.048154      -0.015976      -0.022593      -0.034049       0.165607      -0.078676       0.007442       0.071234             33.631463      36.128646      -3.946264      -5.733324      33.338234      -8.108111      31.427510          -0.000000
           17             Cd       4.402346      19.479841       3.131050       0.733311     199.616955 0.48991809E+04  0.19202307E+06                                26.799855                           22.629574       1.255923       2.051000                    0.998043      83.659278     228.147351       0.398672       0.391977      -1.187365       0.000000       0.003029      -0.001749       0.003497       0.012164       0.021069       0.060365       0.061821       0.077583      -0.078693       0.006967       0.071726             33.624094      21.767738       1.862923       3.226632      39.231167       0.556169      39.873378          -0.000000
           18             Cd       4.402346      11.648912       7.652289       0.733281     199.638918 0.48998356E+04  0.19206047E+06                                26.805468                           22.634090       1.255665       2.050914                    0.998043      83.665272     228.191322       0.398542       0.392081      -1.187253      -0.000000      -0.003014       0.001740       0.003480       0.002866       0.004965       0.037515       0.127731      -0.041093      -0.078676       0.007442       0.071234             33.631458      40.496664      -1.447798      -2.507665      34.558895      -7.551972      25.838814          -0.000000
           19             Cd       8.093917      -1.807529      18.435629       0.733269     198.805971 0.48741364E+04  0.19083732E+06                                26.760682                           22.596460       1.255811       2.050953                    0.998042      83.666605     228.203523       0.398223       0.392839      -1.186461       0.002889       0.000995       0.001741       0.003516      -0.010001      -0.049609      -0.039563      -0.063488       0.077712      -0.078397       0.007142       0.071256             33.573781      36.066521       6.925048       0.551936      24.843092      -3.220209      39.811730          -0.000000
           20             Cd       0.710775      -4.417896      13.914390       0.733266     198.806458 0.48741520E+04  0.19083809E+06                                26.760728                           22.596498       1.255821       2.050954                    0.998042      83.666740     228.204031       0.398222       0.392839      -1.186461      -0.002888      -0.001011      -0.001733       0.003517      -0.037960      -0.033463      -0.016706      -0.103082      -0.041077      -0.078394       0.007140       0.071254             33.573839      36.066577      -2.984482       6.273279      38.858521       4.871393      25.796421          -0.000000
           21             Cd      13.206792       5.423139       3.131050       0.733265     198.806418 0.48741528E+04  0.19083813E+06                                26.760725                           22.596501       1.255820       2.050954                    0.998042      83.666744     228.204050       0.398222       0.392839      -1.186461       0.000024      -0.003054      -0.001743       0.003517       0.012175      -0.020767      -0.059957       0.061951       0.077703      -0.078395       0.007140       0.071255             33.573830      21.737522       1.859052      -3.220029      39.172182      -0.553022      39.811788          -0.000000
           22             Cd      13.206852      13.254154       7.652289       0.733266     198.806452 0.48741521E+04  0.19083810E+06                                26.760728                           22.596499       1.255821       2.050954                    0.998042      83.666741     228.204036       0.398222       0.392839      -1.186461      -0.000009       0.003060       0.001733       0.003517       0.002870      -0.004596      -0.037117       0.127895      -0.041077      -0.078395       0.007140       0.071255             33.573839      40.424158      -1.443867       2.501728      34.500943       7.538290      25.796415          -0.000000
           23             Cd      -0.710589       4.418159      13.914390       0.733281     199.638940 0.48998361E+04  0.19206049E+06                                26.805468                           22.634091       1.255665       2.050914                    0.998043      83.665273     228.191323       0.398542       0.392081      -1.187253       0.002842       0.001005      -0.001740       0.003480      -0.037912       0.033715       0.017186      -0.102949      -0.041093      -0.078676       0.007442       0.071233             33.631458      36.128629      -2.992132      -6.284197      38.926920      -4.881563      25.838826          -0.000000
           24             Cd      -8.093671       1.807877      18.435629       0.733311     199.616956 0.48991809E+04  0.19202307E+06                                26.799855                           22.629574       1.255923       2.051000                    0.998043      83.659278     228.147351       0.398672       0.391977      -1.187365      -0.002855      -0.001010       0.001749       0.003497      -0.009967       0.049889       0.039986      -0.063374       0.077583      -0.078693       0.006967       0.071726             33.624097      36.119926       6.937125      -0.551156      24.878979       3.227489      39.873385          -0.000000
           25              H      15.911550       1.610047       7.701461       0.110268       1.360522 0.95646252E+01  0.96698396E+02                                 1.928944                            1.740229      -0.950145       2.430437                    0.998350       3.366390       9.098452       0.510245       1.187343      -0.733449       0.001961       0.044741      -0.013280       0.046711       0.012895       0.015684      -0.004480      -0.017832      -0.036798      -0.027057       0.004831       0.022226              2.048724       1.540811       0.030807       0.060302       2.762376      -0.618297       1.842986          -0.000001
           26              H      16.154534       1.374687       4.856816       0.118111       1.310767 0.92465839E+01  0.92579489E+02                                 1.882655                            1.713414      -0.804037       2.506020                    0.999612       3.246238       8.695417       0.513805       1.190624      -0.733866       0.038909      -0.025525       0.008034       0.047223      -0.002748      -0.004356      -0.014644       0.021192      -0.060005      -0.028405       0.007260       0.021145              1.955763       2.143373      -0.563618       0.272609       2.060926      -0.310783       1.662990          -0.000000
           27              H      13.823169       3.086848      13.865218       0.110267       1.358139 0.95456042E+01  0.96467575E+02                                 1.927218                            1.738850      -0.950271       2.430384                    0.998349       3.366605       9.100143       0.510242       1.187824      -0.733303       0.041526       0.016762       0.013280       0.046709       0.015629       0.009473      -0.013275      -0.002367      -0.036800      -0.027055       0.004837       0.022218              2.046778       2.604475       0.407255       0.602145       1.694462       0.149032       1.841396          -0.000001
           28              H      13.520314       3.237537      16.709863       0.118111       1.314315 0.92769673E+01  0.92966985E+02                                 1.887077                            1.717080      -0.803985       2.506037                    0.999612       3.247609       8.705154       0.512834       1.191808      -0.733627      -0.037020       0.028179      -0.008029       0.047212      -0.008768       0.012386       0.009025      -0.013004      -0.059935      -0.028421       0.007313       0.021107              1.960536       2.431025      -0.465951       0.385436       1.783942      -0.153974       1.666642          -0.000000
           29              H      -8.578978      11.882543      12.062244       0.110274       1.358451 0.95479920E+01  0.96491579E+02                                 1.927019                            1.738698      -0.950252       2.430395                    0.998352       3.366294       9.097399       0.510460       1.187319      -0.733427      -0.032587      -0.023085      -0.024225       0.046708       0.014017       0.014941      -0.005522      -0.021345      -0.026963      -0.027055       0.004825       0.022229              2.046546       2.463730       0.411088       0.657098       1.758973       0.226876       1.916934          -0.000001
           30              H     -10.871662      13.567228      12.396527       0.118115       1.317712 0.93042642E+01  0.93294277E+02                                 1.889511                            1.719056      -0.803852       2.506105                    0.999613       3.247152       8.701936       0.512866       1.191047      -0.733861       0.005629      -0.005965       0.046507       0.047225       0.016091      -0.001217      -0.010216       0.019344       0.048432      -0.028423       0.007290       0.021132              1.963170       1.724598      -0.017858       0.416863       1.506137      -0.111009       2.658774          -0.000000
           31              H      -3.546357       8.323891       9.504435       0.110283       1.357747 0.95425686E+01  0.96430479E+02                                 1.926931                            1.738631      -0.950123       2.430457                    0.998349       3.366472       9.099866       0.510242       1.187902      -0.733281      -0.010900      -0.038416       0.024225       0.046705       0.017603       0.010205      -0.012224      -0.001031      -0.026963      -0.027048       0.004829       0.022219              2.046442       1.578847       0.098235       0.005136       2.643645      -0.695083       1.916833          -0.000001
           32              H      -1.193803       6.723875       9.170152       0.118031       1.320094 0.93242472E+01  0.93541490E+02                                 1.891688                            1.720862      -0.803721       2.506070                    0.999614       3.248201       8.705919       0.512633       1.190993      -0.733895      -0.007501       0.003322      -0.046533       0.047251       0.006444       0.009258       0.004573      -0.035301       0.048392      -0.028443       0.007286       0.021157              1.965512       1.543173      -0.082705       0.244072       1.690974      -0.356755       2.662388          -0.000000
           33              H       7.107076      -6.586669      16.321663       0.110274       1.358453 0.95480089E+01  0.96491783E+02                                 1.927020                            1.738699      -0.950252       2.430394                    0.998352       3.366294       9.097398       0.510460       1.187318      -0.733427       0.001964      -0.033869      -0.032104       0.046708       0.007131      -0.019000       0.014081      -0.001224       0.013038      -0.027055       0.004825       0.022229              2.046547       1.539451       0.036748      -0.056742       2.605250       0.706023       1.994941          -0.000001
           34              H       7.350082      -8.932508      17.947790       0.118115       1.317713 0.93042716E+01  0.93294367E+02                                 1.889512                            1.719056      -0.803852       2.506105                    0.999613       3.247152       8.701936       0.512866       1.191047      -0.733861       0.038909       0.019727       0.018087       0.047225      -0.002388       0.004576       0.015753       0.023043      -0.054360      -0.028423       0.007290       0.021132              1.963171       2.151776       0.520974       0.353906       2.039583       0.329791       1.698153          -0.000000
           35              H       5.018637      -1.987140      11.960880       0.110283       1.357746 0.95425643E+01  0.96430430E+02                                 1.926931                            1.738631      -0.950123       2.430457                    0.998349       3.366471       9.099865       0.510242       1.187903      -0.733281       0.041522       0.003119      -0.021157       0.046706       0.000380      -0.018259       0.015126       0.000824      -0.027227      -0.027048       0.004829       0.022219              2.046442       2.603935       0.317751      -0.653607       1.675395      -0.138124       1.859995          -0.000001
           36              H       4.715761       0.401035      10.408079       0.118031       1.320095 0.93242603E+01  0.93541647E+02                                 1.891688                            1.720862      -0.803721       2.506070                    0.999614       3.248202       8.705921       0.512633       1.190993      -0.733895      -0.037060      -0.021058      -0.020389       0.047251       0.015122       0.001425       0.011332       0.022166       0.045545      -0.028443       0.007286       0.021157              1.965512       2.437954       0.569074       0.211590       1.833719       0.128274       1.624864          -0.000000
           37              H       0.225496      16.956448       5.245016       0.110268       1.360518 0.95645949E+01  0.96698019E+02                                 1.928942                            1.740227      -0.950133       2.430442                    0.998349       3.366385       9.098437       0.510245       1.187344      -0.733449      -0.032588      -0.009441       0.032107       0.046711       0.005935      -0.019600       0.013233      -0.008017       0.013023      -0.027056       0.004831       0.022225              2.048722       2.466529       0.364109      -0.685756       1.682557      -0.182171       1.997079          -0.000001
           38              H      -2.067209      16.403588       3.618889       0.118111       1.310768 0.92465855E+01  0.92579512E+02                                 1.882655                            1.713414      -0.804031       2.506023                    0.999612       3.246238       8.695418       0.513804       1.190624      -0.733865       0.005623       0.043257      -0.018088       0.047222      -0.009114      -0.013307      -0.009539      -0.014924      -0.054386      -0.028404       0.007260       0.021145              1.955764       1.718519       0.367686      -0.191697       2.456470      -0.440922       1.692302          -0.000000
           39              H       5.258175      16.520688       9.605799       0.110267       1.358143 0.95456320E+01  0.96467958E+02                                 1.927224                            1.738855      -0.950271       2.430384                    0.998349       3.366608       9.100166       0.510240       1.187827      -0.733302      -0.010901       0.040191       0.021156       0.046709       0.000044      -0.020344       0.012188      -0.001131      -0.027225      -0.027055       0.004837       0.022218              2.046785       1.579031      -0.044695      -0.087678       2.701060       0.662425       1.860264          -0.000001
           40              H       7.610750      17.031213      11.158600       0.118111       1.314314 0.92769634E+01  0.92966935E+02                                 1.887077                            1.717079      -0.803985       2.506037                    0.999612       3.247609       8.705153       0.512835       1.191807      -0.733627      -0.007499      -0.041917       0.020389       0.047212       0.004787      -0.010167      -0.005080      -0.036234       0.045570      -0.028421       0.007313       0.021107              1.960535       1.539931       0.251725      -0.050203       2.720402      -0.241349       1.621274          -0.000000
           41              H      -1.697361       4.977029      19.110234       0.110267       1.358138 0.95455913E+01  0.96467410E+02                                 1.927217                            1.738848      -0.950271       2.430384                    0.998349       3.366604       9.100138       0.510242       1.187823      -0.733303       0.001962      -0.010869       0.045385       0.046709      -0.020024       0.003335      -0.009569       0.006574       0.036340      -0.027055       0.004837       0.022218              2.046776       1.539598      -0.067523      -0.003455       1.536208      -0.088774       3.064523          -0.000001
           42              H      -1.454339       7.558228      20.328752       0.118111       1.314314 0.92769592E+01  0.92966888E+02                                 1.887077                            1.717079      -0.803985       2.506037                    0.999612       3.247609       8.705155       0.512834       1.191808      -0.733627       0.038907       0.005801      -0.026107       0.047212       0.005160      -0.000177      -0.001057       0.048405       0.021869      -0.028421       0.007313       0.021107              1.960536       2.148704       0.045892      -0.626790       1.496287      -0.016999       2.236617          -0.000000
           43              H      -3.785824      -1.099301      17.307260       0.110268       1.360522 0.95646241E+01  0.96698383E+02                                 1.928944                            1.740229      -0.950144       2.430437                    0.998350       3.366391       9.098455       0.510245       1.187343      -0.733449       0.041528      -0.019882       0.007877       0.046711      -0.016002       0.008813      -0.001826       0.023850       0.041771      -0.027057       0.004831       0.022226              2.048724       2.607286      -0.726175       0.051705       1.935463      -0.010935       1.603424          -0.000001
           44              H      -4.088717      -3.638166      16.015416       0.118111       1.310767 0.92465825E+01  0.92579480E+02                                 1.882656                            1.713415      -0.804035       2.506021                    0.999612       3.246237       8.695417       0.513804       1.190625      -0.733865      -0.037035      -0.007130       0.028418       0.047223      -0.006301      -0.013796      -0.020307       0.006575      -0.001195      -0.028405       0.007260       0.021145              1.955764       2.424340      -0.100313      -0.594019       1.559363       0.026067       1.883589          -0.000000
           45              H       9.029956       8.515594       4.259419       0.110283       1.357747 0.95425684E+01  0.96430477E+02                                 1.926931                            1.738631      -0.950123       2.430457                    0.998349       3.366472       9.099866       0.510242       1.187902      -0.733281      -0.032585       0.032520      -0.007877       0.046706      -0.019934       0.004675      -0.007681       0.001586       0.041775      -0.027048       0.004829       0.022219              2.046442       2.463593      -0.774534       0.027454       2.073806      -0.045042       1.601926          -0.000001
           46              H       6.737269       7.383768       5.551263       0.118031       1.320096 0.93242635E+01  0.93541684E+02                                 1.891689                            1.720862      -0.803721       2.506070                    0.999614       3.248202       8.705920       0.512633       1.190993      -0.733895       0.005632      -0.037317      -0.028431       0.047251      -0.006992       0.014561       0.019794       0.002829      -0.001189      -0.028443       0.007286       0.021157              1.965513       1.726535      -0.352810      -0.224334       2.277408       0.555628       1.892595          -0.000000
           47              H      14.062612      12.510006       2.456445       0.110274       1.358451 0.95479922E+01  0.96491582E+02                                 1.927019                            1.738698      -0.950252       2.430395                    0.998352       3.366293       9.097397       0.510459       1.187319      -0.733427      -0.010903      -0.001771      -0.045383       0.046708      -0.017627       0.010158       0.000065       0.020080       0.036332      -0.027055       0.004825       0.022229              2.046546       1.578895      -0.053569       0.082528       1.496641       0.032841       3.064102          -0.000001
           48              H      16.415170      13.599497       1.237927       0.118115       1.317713 0.93042674E+01  0.93294321E+02                                 1.889512                            1.719056      -0.803852       2.506105                    0.999613       3.247152       8.701938       0.512866       1.191048      -0.733860      -0.007500       0.038617       0.026128       0.047225      -0.011209       0.000961       0.000573      -0.044150       0.021800      -0.028423       0.007290       0.021132              1.963171       1.541635      -0.169704      -0.193291       2.108045       0.597893       2.239832          -0.000000
           49              H      12.590516      -3.086586      13.865218       0.110268       1.360518 0.95645898E+01  0.96697956E+02                                 1.928942                            1.740227      -0.950133       2.430442                    0.998349       3.366385       9.098437       0.510245       1.187344      -0.733449      -0.041528      -0.016762       0.013280       0.046711       0.015633      -0.009452       0.013294      -0.002340      -0.036798      -0.027056       0.004831       0.022225              2.048721       2.607282       0.407858      -0.603036       1.695898      -0.149243       1.842983          -0.000001
           50              H      12.893409      -3.237222      16.709863       0.118111       1.310768 0.92465839E+01  0.92579487E+02                                 1.882655                            1.713414      -0.804031       2.506023                    0.999612       3.246239       8.695419       0.513805       1.190623      -0.733866       0.037035      -0.028175      -0.008034       0.047222      -0.008797      -0.012355      -0.008989      -0.013028      -0.060005      -0.028404       0.007260       0.021145              1.955763       2.424340      -0.464283      -0.383878       1.779960       0.153426       1.662990          -0.000000
           51              H      10.502053      -1.609901       7.701461       0.110267       1.358143 0.95456355E+01  0.96467998E+02                                 1.927224                            1.738855      -0.950271       2.430384                    0.998349       3.366608       9.100165       0.510240       1.187827      -0.733302      -0.001962      -0.044739      -0.013280       0.046709       0.012900      -0.015673       0.004507      -0.017806      -0.036800      -0.027055       0.004837       0.022218              2.046785       1.539604       0.030768      -0.060205       2.759349       0.617389       1.841403          -0.000001
           52              H      10.259031      -1.374595       4.856816       0.118111       1.314314 0.92769622E+01  0.92966925E+02                                 1.887077                            1.717080      -0.803985       2.506037                    0.999612       3.247609       8.705155       0.512834       1.191808      -0.733627      -0.038907       0.025510       0.008029       0.047212      -0.002733       0.004381       0.014686       0.021137      -0.059935      -0.028421       0.007313       0.021107              1.960536       2.148704      -0.565765      -0.273645       2.066263       0.312069       1.666642          -0.000000
           53              H      -5.257920      16.579209       9.504435       0.110274       1.358451 0.95479909E+01  0.96491563E+02                                 1.927019                            1.738697      -0.950252       2.430394                    0.998352       3.366294       9.097398       0.510460       1.187318      -0.733427       0.010903       0.038418       0.024225       0.046708       0.017610      -0.010186       0.012246      -0.001019      -0.026963      -0.027055       0.004825       0.022229              2.046545       1.578894       0.098255      -0.005129       2.643808       0.695144       1.916934          -0.000001
           54              H      -7.610478      18.179219       9.170152       0.118115       1.317712 0.93042657E+01  0.93294297E+02                                 1.889512                            1.719056      -0.803852       2.506105                    0.999613       3.247152       8.701937       0.512866       1.191048      -0.733861       0.007500      -0.003319      -0.046507       0.047225       0.006436      -0.009227      -0.004553      -0.035273       0.048432      -0.028423       0.007290       0.021132              1.963170       1.541635      -0.082545      -0.243613       1.689101       0.356021       2.658775          -0.000000
           55              H      -0.225264      13.020606      12.062244       0.110283       1.357746 0.95425618E+01  0.96430400E+02                                 1.926931                            1.738631      -0.950123       2.430457                    0.998349       3.366471       9.099865       0.510242       1.187903      -0.733281       0.032585       0.023082      -0.024225       0.046705       0.014016      -0.014926       0.005547      -0.021326      -0.026963      -0.027048       0.004829       0.022219              2.046441       2.463593       0.411036      -0.657043       1.758899      -0.226850       1.916833          -0.000001
           56              H       2.067423      11.335927      12.396527       0.118031       1.320095 0.93242549E+01  0.93541584E+02                                 1.891688                            1.720862      -0.803721       2.506070                    0.999614       3.248202       8.705922       0.512633       1.190993      -0.733895      -0.005632       0.005964       0.046533       0.047251       0.016106       0.001225       0.010253       0.019356       0.048392      -0.028443       0.007286       0.021157              1.965512       1.726535      -0.017878      -0.417709       1.507612       0.111197       2.662389          -0.000000
           57              H      17.383670       7.946572       5.245016       0.110274       1.358452 0.95479986E+01  0.96491656E+02                                 1.927019                            1.738698      -0.950252       2.430394                    0.998352       3.366294       9.097398       0.510460       1.187318      -0.733427       0.032587       0.009437       0.032104       0.046708       0.005931       0.019610      -0.013220      -0.008011       0.013038      -0.027055       0.004825       0.022229              2.046546       2.463730       0.363527       0.684559       1.680967       0.181841       1.994941          -0.000001
           58              H      19.676354       8.499401       3.618889       0.118115       1.317713 0.93042727E+01  0.93294387E+02                                 1.889513                            1.719057      -0.803852       2.506105                    0.999613       3.247152       8.701938       0.512866       1.191048      -0.733860      -0.005629      -0.043259      -0.018087       0.047225      -0.009099       0.013327       0.009565      -0.014920      -0.054360      -0.028423       0.007290       0.021132              1.963171       1.724599       0.369945       0.192962       2.466761       0.443596       1.698153          -0.000000
           59              H      12.351049       8.382414       9.605799       0.110283       1.357746 0.95425658E+01  0.96430445E+02                                 1.926931                            1.738631      -0.950123       2.430457                    0.998349       3.366472       9.099866       0.510242       1.187902      -0.733281       0.010900      -0.040187       0.021157       0.046706       0.000037       0.020347      -0.012173      -0.001119      -0.027227      -0.027048       0.004829       0.022219              2.046441       1.578847      -0.044669       0.087642       2.700482      -0.662268       1.859995          -0.000001
           60              H       9.998495       7.871919      11.158600       0.118031       1.320095 0.93242605E+01  0.93541652E+02                                 1.891689                            1.720863      -0.803721       2.506070                    0.999614       3.248202       8.705922       0.512633       1.190993      -0.733895       0.007501       0.041960       0.020389       0.047251       0.004796       0.010209       0.005121      -0.036250       0.045545      -0.028443       0.007286       0.021157              1.965513       1.543174       0.252725       0.050409       2.728500       0.242247       1.624865          -0.000000
           61              H      -7.106858       6.586977      16.321663       0.110268       1.360519 0.95646066E+01  0.96698170E+02                                 1.928944                            1.740229      -0.950132       2.430443                    0.998349       3.366386       9.098442       0.510244       1.187345      -0.733449      -0.001961       0.033871      -0.032107       0.046711       0.007136       0.019009      -0.014068      -0.001226       0.013023      -0.027056       0.004831       0.022226              2.048723       1.540810       0.036821       0.056830       2.608280      -0.707262       1.997080          -0.000001
           62              H      -7.349842       8.932847      17.947790       0.118111       1.310767 0.92465795E+01  0.92579442E+02                                 1.882655                            1.713414      -0.804029       2.506024                    0.999612       3.246238       8.695419       0.513804       1.190625      -0.733865      -0.038909      -0.019720       0.018088       0.047222      -0.002399      -0.004558      -0.015726       0.023065      -0.054386      -0.028404       0.007260       0.021145              1.955763       2.143373       0.517892      -0.351807       2.031614      -0.327706       1.692302          -0.000000
           63              H      -5.018477       1.987366      11.960880       0.110267       1.358138 0.95455945E+01  0.96467449E+02                                 1.927217                            1.738849      -0.950271       2.430384                    0.998349       3.366604       9.100138       0.510242       1.187823      -0.733303      -0.041526      -0.003119      -0.021156       0.046709       0.000390       0.018272      -0.015118       0.000824      -0.027225      -0.027055       0.004837       0.022218              2.046776       2.604473       0.317851       0.653762       1.675599       0.138141       1.860257          -0.000001
           64              H      -4.715622      -0.400839      10.408079       0.118111       1.314315 0.92769675E+01  0.92966987E+02                                 1.887077                            1.717080      -0.803985       2.506037                    0.999612       3.247609       8.705154       0.512834       1.191808      -0.733627       0.037020       0.021043      -0.020389       0.047212       0.015111      -0.001401      -0.011279       0.022165       0.045570      -0.028421       0.007313       0.021107              1.960536       2.431024       0.566770      -0.210812       1.829310      -0.127781       1.621274          -0.000000
           65              H       3.546517      12.392962       2.456445       0.110267       1.358139 0.95455994E+01  0.96467518E+02                                 1.927218                            1.738850      -0.950271       2.430384                    0.998349       3.366605       9.100144       0.510242       1.187824      -0.733302       0.010901       0.001773      -0.045385       0.046709      -0.017640      -0.010134      -0.000045       0.020058       0.036340      -0.027055       0.004837       0.022218              2.046778       1.579026      -0.053584      -0.082545       1.496782      -0.032849       3.064525          -0.000001
           66              H       1.193942      11.303448       1.237927       0.118111       1.314315 0.92769646E+01  0.92966954E+02                                 1.887077                            1.717080      -0.803985       2.506037                    0.999612       3.247609       8.705155       0.512834       1.191808      -0.733627       0.007499      -0.038616       0.026107       0.047212      -0.011198      -0.000938      -0.000519      -0.044135       0.021869      -0.028421       0.007313       0.021107              1.960536       1.539931      -0.169339       0.192901       2.105060      -0.596610       2.236617          -0.000000
           67              H       8.579196      16.387407       4.259419       0.110268       1.360522 0.95646256E+01  0.96698407E+02                                 1.928945                            1.740230      -0.950144       2.430437                    0.998350       3.366390       9.098454       0.510244       1.187344      -0.733449       0.032588      -0.032526      -0.007877       0.046711      -0.019942      -0.004660       0.007700       0.001566       0.041771      -0.027057       0.004831       0.022226              2.048725       2.466533      -0.775938      -0.027545       2.076217       0.045103       1.603424          -0.000001
           68              H      10.871901      17.519257       5.551263       0.118111       1.310767 0.92465800E+01  0.92579445E+02                                 1.882655                            1.713414      -0.804035       2.506021                    0.999612       3.246238       8.695418       0.513805       1.190624      -0.733865      -0.005623       0.037293      -0.028418       0.047223      -0.006967      -0.014547      -0.019776       0.002807      -0.001195      -0.028405       0.007260       0.021145              1.955763       1.718519      -0.349855       0.222580       2.265182      -0.551358       1.883588          -0.000000
           69              H       3.786055       1.099627      17.307260       0.110283       1.357747 0.95425692E+01  0.96430487E+02                                 1.926931                            1.738631      -0.950123       2.430457                    0.998349       3.366472       9.099866       0.510242       1.187902      -0.733281      -0.041522       0.019882       0.007877       0.046705      -0.016003      -0.008800       0.001847       0.023825       0.041775      -0.027048       0.004829       0.022219              2.046442       2.603936      -0.724916      -0.051617       1.933463       0.010870       1.601926          -0.000001
           70              H       4.088931       3.638468      16.015416       0.118031       1.320095 0.93242565E+01  0.93541601E+02                                 1.891688                            1.720862      -0.803721       2.506070                    0.999614       3.248201       8.705918       0.512633       1.190993      -0.733895       0.037060       0.007129       0.028431       0.047251      -0.006327       0.013809       0.020326       0.006589      -0.001189      -0.028442       0.007286       0.021157              1.965512       2.437953      -0.101289       0.598629       1.565989      -0.026297       1.892595          -0.000000
           71              H       1.697616      -4.976668      19.110234       0.110274       1.358452 0.95479967E+01  0.96491638E+02                                 1.927020                            1.738698      -0.950252       2.430395                    0.998352       3.366293       9.097397       0.510459       1.187319      -0.733427      -0.001964       0.010869       0.045383       0.046708      -0.020020      -0.003325       0.009599       0.006540       0.036332      -0.027055       0.004825       0.022229              2.046546       1.539451      -0.067515       0.003454       1.536086       0.088755       3.064102          -0.000001
           72              H       1.454610      -7.557845      20.328752       0.118115       1.317713 0.93042682E+01  0.93294328E+02                                 1.889512                            1.719056      -0.803852       2.506105                    0.999613       3.247152       8.701937       0.512866       1.191048      -0.733861      -0.038909      -0.005801      -0.026128       0.047225       0.005157       0.000220       0.001097       0.048429       0.021800      -0.028423       0.007290       0.021132              1.963170       2.151777       0.046011       0.628129       1.497903       0.017059       2.239831          -0.000000
           73              H      -7.106858      10.841617      13.865218       0.110268       1.360522 0.95646306E+01  0.96698463E+02                                 1.928945                            1.740230      -0.950145       2.430436                    0.998350       3.366391       9.098455       0.510245       1.187343      -0.733449      -0.001961      -0.044741       0.013280       0.046711       0.012895       0.015684      -0.004480      -0.017832      -0.036798      -0.027057       0.004831       0.022226              2.048725       1.540811       0.030807       0.060302       2.762377      -0.618297       1.842986          -0.000001
           74              H      -7.349842      11.076977      16.709863       0.118111       1.310771 0.92466093E+01  0.92579805E+02                                 1.882658                            1.713416      -0.804038       2.506019                    0.999612       3.246241       8.695427       0.513804       1.190624      -0.733866      -0.038909       0.025525      -0.008034       0.047223      -0.002748      -0.004356      -0.014644       0.021192      -0.060006      -0.028405       0.007260       0.021145              1.955766       2.143377      -0.563620       0.272610       2.060930      -0.310784       1.662992          -0.000000
           75              H      -5.018477       9.364816       7.701461       0.110267       1.358140 0.95456096E+01  0.96467642E+02                                 1.927218                            1.738850      -0.950272       2.430384                    0.998349       3.366606       9.100146       0.510242       1.187824      -0.733303      -0.041526      -0.016762      -0.013280       0.046709       0.015629       0.009473      -0.013275      -0.002367      -0.036801      -0.027055       0.004837       0.022218              2.046778       2.604475       0.407255       0.602145       1.694463       0.149032       1.841397          -0.000001
           76              H      -4.715622       9.214127       4.856816       0.118110       1.314318 0.92769935E+01  0.92967310E+02                                 1.887080                            1.717082      -0.803986       2.506036                    0.999612       3.247612       8.705164       0.512834       1.191808      -0.733627       0.037020      -0.028179       0.008029       0.047212      -0.008768       0.012386       0.009025      -0.013004      -0.059935      -0.028421       0.007313       0.021107              1.960540       2.431030      -0.465953       0.385437       1.783945      -0.153974       1.666644          -0.000000
           77              H      17.383670       0.569121       9.504435       0.110274       1.358452 0.95479955E+01  0.96491624E+02                                 1.927020                            1.738698      -0.950253       2.430394                    0.998352       3.366294       9.097400       0.510459       1.187319      -0.733427       0.032586       0.023085       0.024225       0.046708       0.014017       0.014941      -0.005522      -0.021345      -0.026963      -0.027055       0.004825       0.022229              2.046546       2.463731       0.411089       0.657099       1.758973       0.226876       1.916934          -0.000001
           78              H      19.676354      -1.115564       9.170152       0.118115       1.317715 0.93042888E+01  0.93294580E+02                                 1.889514                            1.719057      -0.803853       2.506105                    0.999613       3.247155       8.701945       0.512866       1.191047      -0.733861      -0.005629       0.005965      -0.046507       0.047225       0.016091      -0.001217      -0.010217       0.019344       0.048432      -0.028423       0.007291       0.021132              1.963172       1.724600      -0.017858       0.416864       1.506138      -0.111009       2.658779          -0.000000
           79              H      12.351049       4.127773      12.062244       0.110283       1.357747 0.95425735E+01  0.96430547E+02                                 1.926932                            1.738632      -0.950123       2.430457                    0.998349       3.366472       9.099869       0.510242       1.187903      -0.733281       0.010900       0.038416      -0.024225       0.046705       0.017603       0.010205      -0.012224      -0.001031      -0.026963      -0.027048       0.004829       0.022219              2.046443       1.578848       0.098235       0.005136       2.643647      -0.695083       1.916834          -0.000001
           80              H       9.998495       5.727789      12.396527       0.118031       1.320097 0.93242718E+01  0.93541793E+02                                 1.891690                            1.720863      -0.803722       2.506070                    0.999614       3.248204       8.705928       0.512633       1.190993      -0.733895       0.007501      -0.003322       0.046533       0.047251       0.006444       0.009258       0.004573      -0.035301       0.048392      -0.028443       0.007286       0.021157              1.965514       1.543174      -0.082705       0.244072       1.690975      -0.356756       2.662393          -0.000000
           81              H       1.697616      19.038333       5.245016       0.110274       1.358453 0.95480116E+01  0.96491823E+02                                 1.927021                            1.738699      -0.950253       2.430394                    0.998352       3.366294       9.097400       0.510459       1.187319      -0.733427      -0.001964       0.033869       0.032104       0.046708       0.007131      -0.019000       0.014081      -0.001224       0.013038      -0.027055       0.004825       0.022229              2.046548       1.539451       0.036748      -0.056742       2.605251       0.706023       1.994942          -0.000001
           82              H       1.454610      21.384172       3.618889       0.118115       1.317716 0.93042971E+01  0.93294684E+02                                 1.889515                            1.719058      -0.803853       2.506105                    0.999613       3.247155       8.701946       0.512866       1.191047      -0.733861      -0.038909      -0.019727      -0.018087       0.047225      -0.002388       0.004576       0.015753       0.023043      -0.054360      -0.028423       0.007290       0.021132              1.963174       2.151780       0.520976       0.353907       2.039586       0.329792       1.698155          -0.000000
           83              H       3.786055      14.438804       9.605799       0.110283       1.357747 0.95425717E+01  0.96430526E+02                                 1.926932                            1.738632      -0.950124       2.430457                    0.998349       3.366472       9.099869       0.510242       1.187903      -0.733281      -0.041522      -0.003119       0.021157       0.046705       0.000380      -0.018259       0.015126       0.000824      -0.027227      -0.027048       0.004829       0.022219              2.046443       2.603937       0.317751      -0.653607       1.675395      -0.138124       1.859996          -0.000001
           84              H       4.088931      12.050629      11.158600       0.118031       1.320099 0.93242849E+01  0.93541951E+02                                 1.891691                            1.720864      -0.803722       2.506070                    0.999614       3.248205       8.705930       0.512633       1.190992      -0.733895       0.037060       0.021058       0.020389       0.047251       0.015122       0.001425       0.011332       0.022167       0.045545      -0.028443       0.007286       0.021157              1.965515       2.437958       0.569075       0.211591       1.833722       0.128274       1.624866          -0.000000
           85              H       8.579196      -4.504784      16.321663       0.110268       1.360519 0.95645982E+01  0.96698058E+02                                 1.928942                            1.740227      -0.950134       2.430442                    0.998349       3.366386       9.098439       0.510245       1.187344      -0.733449       0.032588       0.009441      -0.032107       0.046711       0.005935      -0.019600       0.013233      -0.008017       0.013023      -0.027056       0.004831       0.022226              2.048722       2.466529       0.364109      -0.685756       1.682557      -0.182171       1.997079          -0.000001
           86              H      10.871901      -3.951924      17.947790       0.118111       1.310771 0.92466110E+01  0.92579828E+02                                 1.882658                            1.713416      -0.804032       2.506022                    0.999612       3.246241       8.695428       0.513804       1.190624      -0.733866      -0.005623      -0.043257       0.018088       0.047222      -0.009114      -0.013307      -0.009539      -0.014924      -0.054386      -0.028405       0.007260       0.021145              1.955767       1.718522       0.367687      -0.191698       2.456475      -0.440924       1.692305          -0.000000
           87              H       3.546517      -4.069024      11.960880       0.110267       1.358143 0.95456374E+01  0.96468025E+02                                 1.927225                            1.738855      -0.950272       2.430384                    0.998349       3.366609       9.100169       0.510240       1.187827      -0.733302       0.010901      -0.040191      -0.021156       0.046709       0.000044      -0.020344       0.012188      -0.001131      -0.027225      -0.027055       0.004837       0.022218              2.046786       1.579031      -0.044695      -0.087678       2.701061       0.662425       1.860265          -0.000001
           88              H       1.193942      -4.579549      10.408079       0.118110       1.314318 0.92769896E+01  0.92967260E+02                                 1.887080                            1.717082      -0.803986       2.506036                    0.999612       3.247612       8.705163       0.512834       1.191807      -0.733627       0.007499       0.041917      -0.020389       0.047212       0.004787      -0.010167      -0.005080      -0.036234       0.045571      -0.028421       0.007313       0.021107              1.960539       1.539933       0.251726      -0.050204       2.720408      -0.241350       1.621276          -0.000000
           89              H      10.502053       7.474635       2.456445       0.110267       1.358139 0.95455955E+01  0.96467466E+02                                 1.927217                            1.738849      -0.950272       2.430384                    0.998349       3.366604       9.100140       0.510242       1.187824      -0.733303      -0.001962       0.010869      -0.045385       0.046709      -0.020024       0.003335      -0.009569       0.006574       0.036340      -0.027055       0.004837       0.022218              2.046777       1.539599      -0.067523      -0.003455       1.536209      -0.088774       3.064525          -0.000001
           90              H      10.259031       4.893436       1.237927       0.118110       1.314317 0.92769815E+01  0.92967165E+02                                 1.887080                            1.717081      -0.803986       2.506036                    0.999612       3.247611       8.705162       0.512834       1.191808      -0.733627      -0.038907      -0.005801       0.026107       0.047212       0.005160      -0.000177      -0.001057       0.048405       0.021869      -0.028421       0.007313       0.021107              1.960539       2.148708       0.045893      -0.626792       1.496288      -0.016999       2.236621          -0.000000
           91              H      12.590516      13.550965       4.259419       0.110268       1.360522 0.95646289E+01  0.96698451E+02                                 1.928946                            1.740230      -0.950145       2.430436                    0.998350       3.366391       9.098458       0.510244       1.187344      -0.733449      -0.041528       0.019882      -0.007877       0.046711      -0.016002       0.008813      -0.001826       0.023850       0.041771      -0.027057       0.004831       0.022226              2.048726       2.607288      -0.726176       0.051705       1.935464      -0.010935       1.603425          -0.000001
           92              H      12.893409      16.089830       5.551263       0.118111       1.310770 0.92466080E+01  0.92579796E+02                                 1.882658                            1.713417      -0.804036       2.506020                    0.999612       3.246240       8.695427       0.513804       1.190625      -0.733865       0.037035       0.007130      -0.028418       0.047223      -0.006301      -0.013796      -0.020307       0.006575      -0.001195      -0.028405       0.007260       0.021145              1.955767       2.424345      -0.100313      -0.594021       1.559365       0.026067       1.883592          -0.000000
           93              H      -0.225264       3.936070      17.307260       0.110283       1.357747 0.95425732E+01  0.96430544E+02                                 1.926932                            1.738632      -0.950123       2.430457                    0.998349       3.366472       9.099869       0.510242       1.187903      -0.733281       0.032585      -0.032520       0.007877       0.046705      -0.019934       0.004675      -0.007681       0.001586       0.041775      -0.027048       0.004829       0.022219              2.046443       2.463594      -0.774535       0.027454       2.073808      -0.045042       1.601927          -0.000001
           94              H       2.067423       5.067896      16.015416       0.118031       1.320099 0.93242870E+01  0.93541981E+02                                 1.891692                            1.720865      -0.803722       2.506070                    0.999614       3.248204       8.705929       0.512632       1.190993      -0.733895      -0.005632       0.037317       0.028431       0.047251      -0.006992       0.014561       0.019794       0.002829      -0.001189      -0.028443       0.007286       0.021157              1.965516       1.726538      -0.352811      -0.224335       2.277413       0.555630       1.892599          -0.000000
           95              H      -5.257920      -0.058342      19.110234       0.110274       1.358452 0.95479975E+01  0.96491649E+02                                 1.927020                            1.738698      -0.950252       2.430394                    0.998352       3.366294       9.097400       0.510459       1.187319      -0.733427       0.010903       0.001771       0.045383       0.046708      -0.017627       0.010158       0.000065       0.020080       0.036332      -0.027055       0.004825       0.022229              2.046546       1.578895      -0.053569       0.082528       1.496642       0.032841       3.064102          -0.000001
           96              H      -7.610478      -1.147833      20.328752       0.118115       1.317715 0.93042896E+01  0.93294593E+02                                 1.889514                            1.719058      -0.803853       2.506105                    0.999613       3.247155       8.701946       0.512866       1.191047      -0.733861       0.007500      -0.038617      -0.026128       0.047225      -0.011209       0.000961       0.000573      -0.044150       0.021800      -0.028423       0.007291       0.021132              1.963173       1.541636      -0.169705      -0.193291       2.108048       0.597895       2.239834          -0.000000
           97              H      -3.785824      15.538250       7.701461       0.110268       1.360518 0.95645959E+01  0.96698035E+02                                 1.928942                            1.740228      -0.950134       2.430442                    0.998349       3.366386       9.098441       0.510244       1.187345      -0.733449       0.041528       0.016762      -0.013280       0.046711       0.015633      -0.009452       0.013294      -0.002340      -0.036798      -0.027056       0.004831       0.022225              2.048722       2.607283       0.407858      -0.603037       1.695899      -0.149243       1.842984          -0.000001
           98              H      -4.088717      15.688886       4.856816       0.118111       1.310771 0.92466086E+01  0.92579799E+02                                 1.882658                            1.713416      -0.804032       2.506022                    0.999612       3.246241       8.695428       0.513804       1.190624      -0.733866      -0.037035       0.028175       0.008034       0.047222      -0.008797      -0.012355      -0.008989      -0.013028      -0.060005      -0.028405       0.007260       0.021145              1.955767       2.424345      -0.464285      -0.383880       1.779963       0.153426       1.662992          -0.000000
           99              H      -1.697361      14.061565      13.865218       0.110267       1.358143 0.95456395E+01  0.96468048E+02                                 1.927225                            1.738855      -0.950272       2.430384                    0.998349       3.366609       9.100168       0.510240       1.187827      -0.733302       0.001962       0.044739       0.013280       0.046709       0.012900      -0.015673       0.004506      -0.017806      -0.036801      -0.027055       0.004837       0.022218              2.046785       1.539604       0.030768      -0.060205       2.759350       0.617389       1.841403          -0.000001
          100              H      -1.454339      13.826259      16.709863       0.118110       1.314317 0.92769854E+01  0.92967216E+02                                 1.887080                            1.717082      -0.803986       2.506036                    0.999612       3.247611       8.705163       0.512834       1.191808      -0.733627       0.038907      -0.025510      -0.008029       0.047212      -0.002733       0.004381       0.014686       0.021137      -0.059935      -0.028421       0.007313       0.021107              1.960540       2.148708      -0.565767      -0.273646       2.066267       0.312070       1.666644          -0.000000
          101              H      14.062612      -4.127545      12.062244       0.110274       1.358451 0.95479937E+01  0.96491602E+02                                 1.927019                            1.738698      -0.950253       2.430394                    0.998352       3.366294       9.097400       0.510460       1.187319      -0.733427      -0.010903      -0.038418      -0.024225       0.046708       0.017610      -0.010186       0.012246      -0.001018      -0.026963      -0.027055       0.004825       0.022229              2.046546       1.578895       0.098255      -0.005129       2.643809       0.695144       1.916934          -0.000001
          102              H      16.415170      -5.727555      12.396527       0.118115       1.317715 0.93042870E+01  0.93294555E+02                                 1.889513                            1.719057      -0.803853       2.506105                    0.999613       3.247155       8.701944       0.512866       1.191046      -0.733861      -0.007500       0.003319       0.046507       0.047225       0.006436      -0.009227      -0.004553      -0.035273       0.048432      -0.028423       0.007290       0.021132              1.963172       1.541636      -0.082545      -0.243613       1.689102       0.356022       2.658778          -0.000000
          103              H       9.029956      -0.568942       9.504435       0.110283       1.357747 0.95425693E+01  0.96430495E+02                                 1.926932                            1.738632      -0.950123       2.430457                    0.998349       3.366472       9.099869       0.510242       1.187903      -0.733281      -0.032585      -0.023082       0.024225       0.046705       0.014016      -0.014926       0.005547      -0.021326      -0.026963      -0.027048       0.004829       0.022219              2.046442       2.463594       0.411036      -0.657044       1.758900      -0.226850       1.916834          -0.000001
          104              H       6.737269       1.115737       9.170152       0.118031       1.320098 0.93242786E+01  0.93541874E+02                                 1.891690                            1.720864      -0.803722       2.506070                    0.999614       3.248205       8.705930       0.512633       1.190992      -0.733895       0.005632      -0.005964      -0.046533       0.047251       0.016106       0.001225       0.010253       0.019356       0.048392      -0.028443       0.007286       0.021157              1.965515       1.726537      -0.017878      -0.417710       1.507614       0.111197       2.662394          -0.000000
          105              H      -8.578978       4.505092      16.321663       0.110274       1.358452 0.95480027E+01  0.96491713E+02                                 1.927020                            1.738699      -0.950253       2.430394                    0.998352       3.366294       9.097400       0.510459       1.187319      -0.733427      -0.032586      -0.009437      -0.032104       0.046708       0.005931       0.019610      -0.013220      -0.008011       0.013038      -0.027055       0.004825       0.022229              2.046547       2.463731       0.363527       0.684559       1.680968       0.181841       1.994942          -0.000001
          106              H     -10.871662       3.952263      17.947790       0.118115       1.317716 0.93042950E+01  0.93294659E+02                                 1.889515                            1.719058      -0.803853       2.506105                    0.999613       3.247155       8.701946       0.512866       1.191047      -0.733861       0.005629       0.043259       0.018087       0.047225      -0.009099       0.013327       0.009565      -0.014920      -0.054360      -0.028423       0.007291       0.021132              1.963173       1.724600       0.369946       0.192963       2.466765       0.443597       1.698155          -0.000000
          107              H      -3.546357       4.069250      11.960880       0.110283       1.357747 0.95425706E+01  0.96430512E+02                                 1.926932                            1.738632      -0.950123       2.430457                    0.998349       3.366472       9.099869       0.510242       1.187903      -0.733281      -0.010900       0.040187      -0.021157       0.046705       0.000037       0.020347      -0.012173      -0.001119      -0.027227      -0.027048       0.004829       0.022219              2.046442       1.578848      -0.044669       0.087642       2.700484      -0.662268       1.859996          -0.000001
          108              H      -1.193803       4.579745      10.408079       0.118031       1.320098 0.93242828E+01  0.93541925E+02                                 1.891691                            1.720864      -0.803722       2.506070                    0.999614       3.248205       8.705930       0.512633       1.190992      -0.733895      -0.007501      -0.041960      -0.020389       0.047251       0.004796       0.010209       0.005121      -0.036250       0.045545      -0.028443       0.007286       0.021157              1.965515       1.543175       0.252726       0.050409       2.728504       0.242248       1.624866          -0.000000
          109              H      15.911550       5.864687       5.245016       0.110268       1.360520 0.95646099E+01  0.96698208E+02                                 1.928944                            1.740229      -0.950133       2.430443                    0.998349       3.366387       9.098444       0.510244       1.187344      -0.733449       0.001961      -0.033871       0.032107       0.046711       0.007136       0.019009      -0.014068      -0.001226       0.013023      -0.027056       0.004831       0.022226              2.048723       1.540810       0.036821       0.056830       2.608280      -0.707261       1.997080          -0.000001
          110              H      16.154534       3.518817       3.618889       0.118111       1.310770 0.92466041E+01  0.92579744E+02                                 1.882657                            1.713416      -0.804030       2.506023                    0.999612       3.246241       8.695428       0.513804       1.190624      -0.733866       0.038909       0.019720      -0.018088       0.047222      -0.002399      -0.004558      -0.015726       0.023065      -0.054386      -0.028405       0.007260       0.021145              1.955766       2.143377       0.517894      -0.351808       2.031617      -0.327707       1.692304          -0.000000
          111              H      13.823169      10.464298       9.605799       0.110267       1.358139 0.95456006E+01  0.96467527E+02                                 1.927217                            1.738849      -0.950272       2.430384                    0.998349       3.366605       9.100142       0.510242       1.187823      -0.733303       0.041526       0.003119       0.021156       0.046709       0.000390       0.018272      -0.015118       0.000824      -0.027225      -0.027055       0.004837       0.022218              2.046777       2.604474       0.317851       0.653762       1.675600       0.138141       1.860258          -0.000001
          112              H      13.520314      12.852503      11.158600       0.118110       1.314318 0.92769930E+01  0.92967309E+02                                 1.887081                            1.717083      -0.803986       2.506036                    0.999612       3.247611       8.705163       0.512834       1.191808      -0.733627      -0.037020      -0.021043       0.020389       0.047212       0.015111      -0.001401      -0.011279       0.022165       0.045571      -0.028421       0.007313       0.021107              1.960540       2.431031       0.566773      -0.210813       1.829313      -0.127782       1.621277          -0.000000
          113              H       5.258175       0.058702      19.110234       0.110267       1.358139 0.95456034E+01  0.96467563E+02                                 1.927218                            1.738849      -0.950272       2.430384                    0.998349       3.366606       9.100145       0.510242       1.187823      -0.733303      -0.010901      -0.001773       0.045385       0.046709      -0.017640      -0.010134      -0.000045       0.020058       0.036340      -0.027055       0.004837       0.022218              2.046778       1.579026      -0.053584      -0.082545       1.496782      -0.032849       3.064525          -0.000001
          114              H       7.610750       1.148216      20.328752       0.118110       1.314318 0.92769899E+01  0.92967266E+02                                 1.887080                            1.717082      -0.803986       2.506036                    0.999612       3.247612       8.705164       0.512834       1.191808      -0.733627      -0.007499       0.038616      -0.026107       0.047212      -0.011198      -0.000938      -0.000519      -0.044135       0.021869      -0.028421       0.007313       0.021107              1.960539       1.539933      -0.169339       0.192901       2.105064      -0.596612       2.236621          -0.000000
          115              H       0.225496      -3.935743      17.307260       0.110268       1.360523 0.95646331E+01  0.96698503E+02                                 1.928946                            1.740231      -0.950145       2.430436                    0.998350       3.366391       9.098458       0.510244       1.187344      -0.733449      -0.032588       0.032526       0.007877       0.046711      -0.019942      -0.004660       0.007700       0.001566       0.041771      -0.027057       0.004831       0.022226              2.048726       2.466535      -0.775939      -0.027545       2.076218       0.045103       1.603425          -0.000001
          116              H      -2.067209      -5.067593      16.015416       0.118111       1.310770 0.92466048E+01  0.92579757E+02                                 1.882658                            1.713416      -0.804036       2.506020                    0.999612       3.246240       8.695427       0.513804       1.190625      -0.733865       0.005623      -0.037293       0.028418       0.047223      -0.006967      -0.014547      -0.019776       0.002807      -0.001195      -0.028405       0.007260       0.021145              1.955767       1.718522      -0.349856       0.222581       2.265187      -0.551360       1.883592          -0.000000
          117              H       5.018637      11.352037       4.259419       0.110283       1.357747 0.95425734E+01  0.96430543E+02                                 1.926932                            1.738632      -0.950123       2.430457                    0.998349       3.366472       9.099868       0.510242       1.187903      -0.733281       0.041522      -0.019882      -0.007878       0.046705      -0.016003      -0.008800       0.001847       0.023825       0.041775      -0.027048       0.004829       0.022219              2.046443       2.603937      -0.724916      -0.051617       1.933464       0.010870       1.601926          -0.000001
          118              H       4.715761       8.813196       5.551263       0.118031       1.320098 0.93242821E+01  0.93541918E+02                                 1.891691                            1.720864      -0.803722       2.506070                    0.999614       3.248204       8.705928       0.512632       1.190993      -0.733895      -0.037060      -0.007129      -0.028431       0.047251      -0.006327       0.013809       0.020326       0.006589      -0.001189      -0.028443       0.007286       0.021157              1.965516       2.437958      -0.101289       0.598631       1.565991      -0.026297       1.892598          -0.000000
          119              H       7.107076      17.428332       2.456445       0.110274       1.358452 0.95480014E+01  0.96491694E+02                                 1.927020                            1.738698      -0.950252       2.430394                    0.998352       3.366294       9.097399       0.510460       1.187319      -0.733427       0.001964      -0.010869      -0.045383       0.046708      -0.020020      -0.003325       0.009599       0.006540       0.036332      -0.027055       0.004825       0.022229              2.046546       1.539451      -0.067515       0.003454       1.536086       0.088755       3.064102          -0.000001
          120              H       7.350082      20.009509       1.237927       0.118115       1.317716 0.93042937E+01  0.93294645E+02                                 1.889515                            1.719058      -0.803853       2.506105                    0.999613       3.247155       8.701947       0.512866       1.191047      -0.733861       0.038909       0.005801       0.026128       0.047225       0.005157       0.000220       0.001097       0.048429       0.021800      -0.028423       0.007291       0.021132              1.963174       2.151781       0.046012       0.628131       1.497905       0.017060       2.239835          -0.000000
          121              C      15.823504       0.749654       8.048685      -0.004559      27.936380 0.34825813E+03  0.77606802E+04                                 7.998264                            6.205387       0.273128       2.079476                    0.999831      27.357726      77.051827       0.662888       0.414637      -1.063306      -0.048706      -0.030871      -0.014144       0.059375       0.001594       0.002413      -0.000856      -0.046681      -0.010641      -0.021945      -0.003244       0.025189              9.284432       7.421062      -0.046711       2.941525      11.973395      -3.486618       8.458838          -0.000001
          122              C      15.400869       1.866518       4.626053      -0.011000      28.400317 0.35403342E+03  0.79136823E+04                                 8.060305                            6.238030       0.308414       2.089249                    0.999852      27.418756      77.081285       0.664798       0.412175      -1.065993      -0.062498      -0.034971       0.016165       0.073418      -0.009563      -0.007532      -0.010665       0.037046      -0.061099      -0.028855      -0.002651       0.031506              9.310430       9.027246      -1.807105       0.472685      11.995017      -4.258830       6.909027           0.000000
          123              C      13.041326       2.717036      13.517994      -0.004556      27.939511 0.34835229E+03  0.77633174E+04                                 7.999252                            6.206539       0.273093       2.079471                    0.999831      27.358516      77.057187       0.662775       0.414679      -1.063277      -0.012875      -0.056201       0.014145       0.059367       0.015900       0.001753      -0.001808       0.034284      -0.010604      -0.021908      -0.003274       0.025181              9.285461      11.497410       1.393685       4.268117       7.898537      -1.611933       8.460437          -0.000001
          124              C      14.235239       2.690920      16.940626      -0.011027      28.399700 0.35394893E+03  0.79114693E+04                                 8.060087                            6.236747       0.308140       2.089157                    0.999853      27.420110      77.088211       0.664940       0.412104      -1.066020      -0.012122      -0.070607      -0.016152       0.073438      -0.019045       0.007669       0.010763      -0.016716      -0.061155      -0.029004      -0.002468       0.031471              9.310823      12.802755      -0.473308       4.173877       8.221052       0.973802       6.908661           0.000000
          125              C      -7.860527      12.297180      12.487107      -0.004550      27.939421 0.34834520E+03  0.77630466E+04                                 7.999020                            6.206411       0.273118       2.079470                    0.999830      27.358061      77.052977       0.662798       0.414670      -1.063292       0.019222       0.051722      -0.021915       0.059371       0.006774       0.014466       0.016198      -0.006089      -0.021967      -0.021899      -0.003450       0.025349              9.285148      10.192857       1.302321       4.852533       8.679345      -0.785284       8.983243          -0.000001
          126              C     -11.040713      13.727844      11.497197      -0.011001      28.394788 0.35381626E+03  0.79077901E+04                                 8.058859                            6.235311       0.308267       2.089205                    0.999853      27.419245      77.083172       0.665057       0.412069      -1.066039       0.050499       0.043464      -0.030856       0.073426       0.011705      -0.008153      -0.011592       0.019633       0.076471      -0.029024      -0.002510       0.031534              9.309418      10.724530       2.195291       3.479206       5.481250      -0.008835      11.722474           0.000000
          127              C      -3.394919       9.139458       9.079572      -0.004618      27.940254 0.34837312E+03  0.77639196E+04                                 7.999546                            6.206835       0.272976       2.079423                    0.999831      27.359344      77.060916       0.662739       0.414693      -1.063264       0.042320       0.035348       0.021922       0.059339       0.007156      -0.010289      -0.018865      -0.003824      -0.021889      -0.021682      -0.003442       0.025123              9.285753       8.029396       0.537216       2.358012      10.844011      -4.313665       8.983853          -0.000001
          128              C      -0.986011       6.618046      10.069482      -0.010914      28.391880 0.35372075E+03  0.79052009E+04                                 8.058287                            6.234329       0.308233       2.089214                    0.999853      27.418191      77.080509       0.665125       0.412050      -1.066040       0.024108       0.062130       0.030786       0.073410       0.002920       0.008331       0.011706      -0.029950       0.076555      -0.029051      -0.002640       0.031691              9.309038       4.683433       0.059687       1.168253      11.521496      -3.277629      11.722184           0.000000
          129              C       7.019038      -5.855762      16.893180      -0.004550      27.939456 0.34834569E+03  0.77630596E+04                                 7.999026                            6.206414       0.273118       2.079469                    0.999830      27.358058      77.052961       0.662798       0.414670      -1.063293      -0.048683       0.003177       0.033835       0.059371       0.001309      -0.002458       0.013025      -0.025849       0.051679      -0.021899      -0.003450       0.025349              9.285157       7.422518       2.571842      -1.430812      12.357699       3.263806       8.075253          -0.000001
          130              C       6.596413      -9.378274      17.637230      -0.011001      28.394816 0.35381651E+03  0.79077968E+04                                 8.058865                            6.235313       0.308268       2.089205                    0.999853      27.419245      77.083171       0.665057       0.412069      -1.066039      -0.062516       0.031460       0.022214       0.073426      -0.001733       0.012132       0.010718       0.036801      -0.061763      -0.029024      -0.002510       0.031534              9.309427       9.027559       1.315508       1.330205      11.866860       4.331911       7.033862           0.000000
          131              C       4.236800      -2.102934      12.454757      -0.004618      27.940259 0.34837329E+03  0.77639240E+04                                 7.999548                            6.206836       0.272976       2.079423                    0.999831      27.359345      77.060920       0.662739       0.414693      -1.063265      -0.012870       0.040337       0.041573       0.059339      -0.006407      -0.014493      -0.004007       0.023881      -0.041975      -0.021681      -0.003442       0.025123              9.285754      11.497085       2.999508      -3.341018       9.716895       0.562754       6.643283          -0.000001
          132              C       5.430691       0.874194      10.766086      -0.010914      28.391899 0.35372109E+03  0.79052102E+04                                 8.058291                            6.234332       0.308233       2.089214                    0.999853      27.418192      77.080514       0.665125       0.412050      -1.066040      -0.012187       0.021261       0.069199       0.073410       0.016195       0.012800       0.011626       0.021769       0.054538      -0.029051      -0.002640       0.031691              9.309042      12.801471       3.852025      -1.675147       6.392465       0.082128       8.733190           0.000000
          133              C       0.943940      17.117067       4.673499      -0.004559      27.936373 0.34825793E+03  0.77606749E+04                                 7.998264                            6.205386       0.273127       2.079476                    0.999831      27.357732      77.051855       0.662887       0.414637      -1.063306       0.019239      -0.044859      -0.033808       0.059375       0.009153      -0.012967      -0.001840       0.018540       0.051620      -0.021945      -0.003244       0.025189              9.284432      10.192665       3.550702      -3.555221       9.585312       0.260098       8.075319          -0.000001
          134              C      -2.236257      15.544440       3.929449      -0.010999      28.400298 0.35403302E+03  0.79136715E+04                                 8.060303                            6.238028       0.308403       2.089247                    0.999852      27.418752      77.081281       0.664798       0.412175      -1.065993       0.050517      -0.048429      -0.022203       0.073418      -0.012929      -0.005922      -0.014873      -0.026456      -0.061752      -0.028857      -0.002650       0.031507              9.310428      10.727787       1.914122      -3.641144      10.168152      -2.696585       7.035345           0.000000
          135              C       5.409606      15.744958       9.111922      -0.004556      27.939513 0.34835222E+03  0.77633152E+04                                 7.999251                            6.206537       0.273094       2.079471                    0.999831      27.358514      77.057177       0.662775       0.414678      -1.063277       0.042334       0.001311      -0.041600       0.059367      -0.012494      -0.000901       0.015217      -0.010455      -0.041941      -0.021908      -0.003274       0.025181              9.285461       8.028579       1.773079      -1.644158      13.184755       2.962374       6.643050          -0.000001
          136              C       7.818537      17.862967      10.800593      -0.011027      28.399707 0.35394904E+03  0.79114720E+04                                 8.060088                            6.236747       0.308141       2.089157                    0.999853      27.420109      77.088205       0.664940       0.412104      -1.066020       0.024136      -0.004324      -0.069224       0.073438       0.005719      -0.006602      -0.015761      -0.037280       0.054413      -0.029004      -0.002468       0.031472              9.310824       4.684850       0.981274      -0.635702      14.511326       1.553982       8.736295           0.000000
          137              C      -1.785411       5.106516      18.191494      -0.004556      27.939503 0.34835216E+03  0.77633136E+04                                 7.999250                            6.206538       0.273092       2.079471                    0.999831      27.358516      77.057183       0.662775       0.414679      -1.063277      -0.048696       0.027686      -0.019664       0.059367      -0.002778       0.000235      -0.011871      -0.024272       0.056540      -0.021908      -0.003274       0.025181              9.285459       7.422419      -2.524725      -1.511912       6.319121       0.222218      14.114836          -0.000001
          138              C      -2.208000       7.512163      20.870075      -0.011027      28.399681 0.35394864E+03  0.79114611E+04                                 8.060083                            6.236744       0.308141       2.089157                    0.999853      27.420110      77.088209       0.664941       0.412104      -1.066020      -0.062529       0.003493      -0.038356       0.073438       0.011353      -0.004484       0.000167       0.055391      -0.005808      -0.029004      -0.002468       0.031472              9.310817       9.027605       0.494210      -1.802369       4.491471      -0.072988      14.413375           0.000000
          139              C      -4.567662      -0.613695      17.160606      -0.004559      27.936356 0.34825775E+03  0.77606698E+04                                 7.998260                            6.205384       0.273130       2.079477                    0.999831      27.357726      77.051830       0.662888       0.414637      -1.063306      -0.012870       0.015856      -0.055752       0.059375      -0.009351       0.012973       0.006118       0.027154      -0.032091      -0.021945      -0.003244       0.025189              9.284426      11.496947      -4.393117      -0.926294       6.923264       1.048634       9.433066          -0.000001
          140              C      -3.373795      -3.564708      15.426645      -0.011000      28.400367 0.35403412E+03  0.79137025E+04                                 8.060318                            6.238039       0.308400       2.089245                    0.999852      27.418777      77.081385       0.664797       0.412176      -1.065993      -0.012139       0.049289      -0.053042       0.073418       0.003007      -0.020296      -0.022192       0.003189      -0.001156      -0.028855      -0.002651       0.031506              9.310445      12.801120      -3.377373      -2.495900       8.080512      -1.055155       7.049702           0.000000
          141              C       9.748402       7.940338       4.406073      -0.004618      27.940248 0.34837314E+03  0.77639200E+04                                 7.999545                            6.206835       0.272975       2.079422                    0.999831      27.359347      77.060926       0.662739       0.414693      -1.063264       0.019220      -0.006856       0.055719       0.059339      -0.015817      -0.001317      -0.014037      -0.009401      -0.032029      -0.021681      -0.003442       0.025123              9.285751      10.193623      -4.853990      -1.298540       8.227769       0.524319       9.435861          -0.000001
          142              C       6.568229       8.082301       6.140034      -0.010914      28.391897 0.35372095E+03  0.79052062E+04                                 8.058291                            6.234331       0.308233       2.089214                    0.999853      27.418191      77.080511       0.665125       0.412050      -1.066040       0.050541       0.004942       0.053012       0.073410       0.001311       0.014248       0.026702      -0.006262      -0.001102      -0.029051      -0.002640       0.031691              9.309042      10.724216      -4.111119       0.161511      10.154158       2.707064       7.048752           0.000000
          143              C      14.214055      12.470170       3.375185      -0.004550      27.939451 0.34834582E+03  0.77630638E+04                                 7.999026                            6.206416       0.273122       2.079471                    0.999831      27.358071      77.053015       0.662798       0.414670      -1.063293       0.042357      -0.036661       0.019668       0.059371       0.005458       0.011444       0.003945       0.022363       0.056457      -0.021898      -0.003450       0.025348              9.285155       8.028957      -2.310617      -0.713616       5.712879       1.351304      14.113629          -0.000001
          144              C      16.622950      12.873572       0.696604      -0.011001      28.394800 0.35381646E+03  0.79077954E+04                                 8.058862                            6.235312       0.308268       2.089205                    0.999853      27.419245      77.083173       0.665057       0.412069      -1.066039       0.024146      -0.057771       0.038352       0.073426      -0.008578      -0.001565       0.004289      -0.057420      -0.005836      -0.029024      -0.002510       0.031534              9.309422       4.684011      -1.041404      -0.532342       8.834118       1.725611      14.410135           0.000000
          145              C      13.372354      -2.716781      13.517994      -0.004559      27.936364 0.34825794E+03  0.77606753E+04                                 7.998262                            6.205386       0.273127       2.079476                    0.999831      27.357731      77.051850       0.662887       0.414637      -1.063306       0.012871       0.056211       0.014144       0.059375       0.015910      -0.001612       0.001990       0.034303      -0.010641      -0.021945      -0.003244       0.025189              9.284429      11.496949       1.394318      -4.267714       7.897503       1.611104       8.458834          -0.000001
          146              C      12.178487      -2.690601      16.940626      -0.010999      28.400306 0.35403314E+03  0.79136749E+04                                 8.060305                            6.238030       0.308404       2.089247                    0.999852      27.418754      77.081291       0.664798       0.412176      -1.065993       0.012138       0.070580      -0.016165       0.073418      -0.019081      -0.007546      -0.010657      -0.016793      -0.061100      -0.028857      -0.002650       0.031507              9.310430      12.801102      -0.472867      -4.172831       8.221162      -0.973940       6.909028           0.000000
          147              C      10.590103      -0.749502       8.048685      -0.004556      27.939513 0.34835224E+03  0.77633159E+04                                 7.999251                            6.206537       0.273093       2.079471                    0.999831      27.358516      77.057185       0.662775       0.414678      -1.063277       0.048696       0.030872      -0.014145       0.059367       0.001593      -0.002289       0.001050      -0.046653      -0.010604      -0.021908      -0.003274       0.025181              9.285462       7.422420      -0.047025      -2.942435      11.973530       3.486724       8.460436          -0.000001
          148              C      11.012692      -1.866430       4.626053      -0.011027      28.399692 0.35394870E+03  0.79114630E+04                                 8.060085                            6.236744       0.308140       2.089157                    0.999853      27.420111      77.088213       0.664941       0.412104      -1.066020       0.062529       0.034964       0.016152       0.073438      -0.009560       0.007591       0.010818       0.036942      -0.061155      -0.029004      -0.002468       0.031472              9.310821       9.027603      -1.808006      -0.473167      11.996199       4.259773       6.908662           0.000000
          149              C      -5.409363      15.763635       9.079572      -0.004550      27.939423 0.34834531E+03  0.77630494E+04                                 7.999019                            6.206411       0.273118       2.079469                    0.999830      27.358058      77.052959       0.662798       0.414670      -1.063293      -0.042357      -0.035364       0.021915       0.059371       0.007182       0.010449       0.019038      -0.003779      -0.021967      -0.021899      -0.003450       0.025349              9.285148       8.028951       0.537277      -2.357864      10.843249       4.313262       8.983242          -0.000001
          150              C      -7.818258      18.285065      10.069482      -0.011001      28.394801 0.35381644E+03  0.79077948E+04                                 8.058862                            6.235312       0.308267       2.089205                    0.999853      27.419246      77.083176       0.665057       0.412069      -1.066039      -0.024146      -0.062099       0.030856       0.073426       0.002934      -0.008211      -0.011551      -0.029984       0.076471      -0.029024      -0.002510       0.031534              9.309422       4.684011       0.059670      -1.168053      11.521778       3.277296      11.722477           0.000000
          151              C      -0.943710      12.605976      12.487107      -0.004618      27.940249 0.34837306E+03  0.77639179E+04                                 7.999545                            6.206834       0.272976       2.079423                    0.999831      27.359344      77.060914       0.662739       0.414693      -1.063265      -0.019220      -0.051682      -0.021922       0.059339       0.006768      -0.014357      -0.015989      -0.006021      -0.021889      -0.021681      -0.003442       0.025123              9.285752      10.193623       1.302376      -4.852962       8.679780       0.785286       8.983852          -0.000001
          152              C       2.236463      11.175294      11.497197      -0.010914      28.391877 0.35372070E+03  0.79051995E+04                                 8.058286                            6.234328       0.308233       2.089214                    0.999853      27.418192      77.080513       0.665126       0.412050      -1.066040      -0.050541      -0.043439      -0.030786       0.073410       0.011684       0.008260       0.011757       0.019624       0.076555      -0.029051      -0.002640       0.031691              9.309036      10.724208       2.195398      -3.479596       5.480717       0.008912      11.722184           0.000000
          153              C      16.665219       7.785942       4.673499      -0.004550      27.939432 0.34834538E+03  0.77630513E+04                                 7.999021                            6.206412       0.273118       2.079469                    0.999830      27.358057      77.052957       0.662798       0.414670      -1.063293      -0.019222       0.044840      -0.033835       0.059371       0.009141       0.013099       0.002025       0.018460       0.051679      -0.021899      -0.003450       0.025349              9.285150      10.192859       3.551293       3.554079       9.587341      -0.261061       8.075250          -0.000001
          154              C      19.845405       9.358555       3.929449      -0.011001      28.394804 0.35381646E+03  0.79077954E+04                                 8.058863                            6.235312       0.308267       2.089205                    0.999853      27.419245      77.083173       0.665057       0.412069      -1.066039      -0.050499       0.048454      -0.022214       0.073426      -0.012913       0.006061       0.015011      -0.026445      -0.061763      -0.029024      -0.002510       0.031534              9.309423      10.724535       1.915472       3.640767      10.169875       2.698085       7.033858           0.000000
          155              C      12.199611       9.158135       9.111922      -0.004618      27.940253 0.34837323E+03  0.77639227E+04                                 7.999546                            6.206836       0.272975       2.079422                    0.999831      27.359347      77.060927       0.662739       0.414693      -1.063264      -0.042320      -0.001311      -0.041573       0.059339      -0.012488       0.001053      -0.015000      -0.010519      -0.041974      -0.021681      -0.003442       0.025123              9.285752       8.029395       1.773506       1.644231      13.184579      -2.962364       6.643283          -0.000001
          156              C       9.790703       7.040158      10.800593      -0.010914      28.391892 0.35372099E+03  0.79052073E+04                                 8.058290                            6.234331       0.308233       2.089214                    0.999853      27.418192      77.080515       0.665125       0.412050      -1.066040      -0.024108       0.004403      -0.069199       0.073410       0.005755       0.006695       0.015943      -0.037289       0.054538      -0.029051      -0.002640       0.031691              9.309041       4.683434       0.981899       0.635807      14.510498      -1.551971       8.733191           0.000000
          157              C      -7.018812       5.856081      16.893180      -0.004559      27.936388 0.34825821E+03  0.77606826E+04                                 7.998267                            6.205388       0.273129       2.079477                    0.999831      27.357732      77.051856       0.662887       0.414637      -1.063306       0.048706      -0.003186       0.033808       0.059375       0.001293       0.002588      -0.012839      -0.025926       0.051621      -0.021945      -0.003244       0.025189              9.284435       7.421063       2.570803       1.430285      12.356922      -3.265202       8.075321          -0.000001
          158              C      -6.596177       9.378606      17.637230      -0.010999      28.400343 0.35403378E+03  0.79136935E+04                                 8.060316                            6.238038       0.308390       2.089242                    0.999852      27.418774      77.081390       0.664797       0.412176      -1.065993       0.062498      -0.031485       0.022203       0.073418      -0.001742      -0.012048      -0.010541       0.036831      -0.061750      -0.028856      -0.002650       0.031507              9.310443       9.027258       1.312902      -1.328671      11.868715      -4.331766       7.035356           0.000000
          159              C      -4.236634       2.103169      12.454757      -0.004556      27.939511 0.34835232E+03  0.77633180E+04                                 7.999252                            6.206540       0.273092       2.079471                    0.999831      27.358515      77.057181       0.662775       0.414679      -1.063277       0.012875      -0.040350       0.041600       0.059367      -0.006432       0.014647       0.004223       0.023839      -0.041941      -0.021908      -0.003274       0.025181              9.285460      11.497406       2.999483       3.340997       9.715925      -0.562687       6.643049          -0.000001
          160              C      -5.430547      -0.873991      10.766086      -0.011027      28.399712 0.35394921E+03  0.79114769E+04                                 8.060089                            6.236749       0.308141       2.089157                    0.999853      27.420110      77.088208       0.664940       0.412104      -1.066020       0.012122      -0.021314       0.069224       0.073438       0.016164      -0.012659      -0.011478       0.021807       0.054413      -0.029004      -0.002468       0.031472              9.310825      12.802758       3.851354       1.677006       6.393421      -0.081358       8.736294           0.000000
          161              C       3.395086      12.432815       3.375185      -0.004556      27.939515 0.34835237E+03  0.77633193E+04                                 7.999252                            6.206540       0.273093       2.079471                    0.999831      27.358515      77.057181       0.662775       0.414679      -1.063277      -0.042334       0.036682       0.019664       0.059367       0.005467      -0.011271      -0.003736       0.022371       0.056540      -0.021908      -0.003274       0.025182              9.285462       8.028582      -2.310417       0.713478       5.712962      -1.351379      14.114843          -0.000001
          162              C       0.986155      12.029363       0.696604      -0.011027      28.399684 0.35394868E+03  0.79114623E+04                                 8.060084                            6.236744       0.308140       2.089157                    0.999853      27.420111      77.088214       0.664941       0.412104      -1.066020      -0.024136       0.057788       0.038356       0.073438      -0.008577       0.001652      -0.004172      -0.057354      -0.005809      -0.029004      -0.002468       0.031471              9.310818       4.684847      -1.041168       0.531967       8.834232      -1.723616      14.413374           0.000000
          163              C       7.860752      16.962666       4.406073      -0.004559      27.936357 0.34825775E+03  0.77606697E+04                                 7.998260                            6.205383       0.273130       2.079477                    0.999831      27.357726      77.051829       0.662888       0.414637      -1.063306      -0.019239       0.006849       0.055752       0.059375      -0.015806       0.001444       0.014270      -0.009365      -0.032091      -0.021945      -0.003244       0.025189              9.284426      10.192657      -4.854246       1.297426       8.227551      -0.523780       9.433070          -0.000001
          164              C      11.040949      16.820736       6.140034      -0.011000      28.400350 0.35403388E+03  0.79136957E+04                                 8.060314                            6.238037       0.308400       2.089245                    0.999852      27.418776      77.081380       0.664797       0.412176      -1.065993      -0.050516      -0.004985       0.053042       0.073418       0.001336      -0.014158      -0.026533      -0.006260      -0.001156      -0.028855      -0.002651       0.031506              9.310441      10.727801      -4.110390      -0.162853      10.153820      -2.704873       7.049700           0.000000
          165              C       4.567892       0.614019      17.160606      -0.004618      27.940239 0.34837288E+03  0.77639131E+04                                 7.999543                            6.206832       0.272976       2.079423                    0.999831      27.359344      77.060916       0.662739       0.414693      -1.063264       0.012870      -0.015836      -0.055719       0.059339      -0.009348      -0.012796      -0.005921       0.027196      -0.032029      -0.021682      -0.003442       0.025123              9.285749      11.497081      -4.393148       0.927175       6.924300      -1.049509       9.435866          -0.000001
          166              C       3.374001       3.564999      15.426645      -0.010914      28.391890 0.35372086E+03  0.79052037E+04                                 8.058289                            6.234329       0.308233       2.089214                    0.999853      27.418191      77.080506       0.665126       0.412050      -1.066040       0.012187      -0.049298      -0.053012       0.073410       0.002988       0.020425       0.022334       0.003222      -0.001102      -0.029051      -0.002640       0.031691              9.309040      12.801470      -3.376707       2.498410       8.076899       1.054618       7.048750           0.000000
          167              C       1.785654      -5.106172      18.191494      -0.004550      27.939457 0.34834589E+03  0.77630656E+04                                 7.999027                            6.206417       0.273122       2.079470                    0.999831      27.358071      77.053016       0.662798       0.414670      -1.063293       0.048683      -0.027714      -0.019668       0.059371      -0.002783      -0.000096       0.012105      -0.024255       0.056457      -0.021898      -0.003450       0.025348              9.285157       7.422516      -2.525025       1.511896       6.319322      -0.222373      14.113631          -0.000000
          168              C       2.208279      -7.511769      20.870075      -0.011001      28.394796 0.35381632E+03  0.79077917E+04                                 8.058861                            6.235311       0.308268       2.089205                    0.999853      27.419245      77.083173       0.665057       0.412069      -1.066039       0.062516      -0.003508      -0.038352       0.073426       0.011373       0.004565      -0.000045       0.055444      -0.005836      -0.029024      -0.002510       0.031534              9.309420       9.027562       0.494256       1.804361       4.490567       0.073300      14.410133           0.000000
          169              C      -7.018812      11.702010      13.517994      -0.004559      27.936385 0.34825820E+03  0.77606822E+04                                 7.998265                            6.205387       0.273127       2.079476                    0.999831      27.357730      77.051841       0.662888       0.414637      -1.063306       0.048706       0.030871       0.014144       0.059375       0.001594       0.002413      -0.000856      -0.046681      -0.010641      -0.021945      -0.003244       0.025189              9.284433       7.421063      -0.046712       2.941525      11.973397      -3.486618       8.458839          -0.000001
          170              C      -6.596177      10.585146      16.940626      -0.010996      28.400243 0.35403223E+03  0.79136483E+04                                 8.060287                            6.238017       0.308419       2.089251                    0.999852      27.418713      77.081105       0.664799       0.412175      -1.065994       0.062498       0.034971      -0.016165       0.073418      -0.009563      -0.007533      -0.010665       0.037046      -0.061099      -0.028855      -0.002651       0.031506              9.310409       9.027229      -1.807104       0.472686      11.994987      -4.258818       6.909010           0.000000
          171              C      -4.236634       9.734628       8.048685      -0.004556      27.939515 0.34835235E+03  0.77633191E+04                                 7.999253                            6.206540       0.273093       2.079471                    0.999831      27.358519      77.057201       0.662774       0.414679      -1.063277       0.012875       0.056201      -0.014145       0.059367       0.015900       0.001753      -0.001808       0.034284      -0.010604      -0.021908      -0.003274       0.025181              9.285462      11.497411       1.393686       4.268117       7.898538      -1.611933       8.460438          -0.000001
          172              C      -5.430547       9.760744       4.626053      -0.011024      28.399625 0.35394773E+03  0.79114348E+04                                 8.060069                            6.236732       0.308145       2.089159                    0.999853      27.420067      77.088028       0.664942       0.412104      -1.066020       0.012122       0.070607       0.016152       0.073438      -0.019045       0.007669       0.010763      -0.016716      -0.061155      -0.029004      -0.002468       0.031471              9.310801      12.802725      -0.473312       4.173866       8.221034       0.973797       6.908644           0.000000
          173              C      16.665219       0.154484       9.079572      -0.004550      27.939425 0.34834525E+03  0.77630482E+04                                 7.999020                            6.206411       0.273118       2.079469                    0.999830      27.358064      77.052989       0.662798       0.414670      -1.063292      -0.019222      -0.051722       0.021915       0.059371       0.006774       0.014466       0.016198      -0.006089      -0.021967      -0.021898      -0.003450       0.025349              9.285149      10.192858       1.302322       4.852534       8.679345      -0.785284       8.983244          -0.000001
          174              C      19.845405      -1.276180      10.069482      -0.010998      28.394715 0.35381507E+03  0.79077561E+04                                 8.058842                            6.235297       0.308272       2.089208                    0.999853      27.419202      77.082991       0.665059       0.412068      -1.066039      -0.050499      -0.043464       0.030856       0.073426       0.011705      -0.008153      -0.011592       0.019633       0.076471      -0.029024      -0.002510       0.031534              9.309397      10.724501       2.195284       3.479197       5.481237      -0.008837      11.722452           0.000000
          175              C      12.199611       3.312206      12.487107      -0.004618      27.940259 0.34837318E+03  0.77639213E+04                                 7.999548                            6.206835       0.272976       2.079423                    0.999831      27.359347      77.060930       0.662739       0.414693      -1.063264      -0.042320      -0.035348      -0.021922       0.059339       0.007156      -0.010289      -0.018865      -0.003824      -0.021888      -0.021681      -0.003442       0.025123              9.285755       8.029397       0.537216       2.358012      10.844013      -4.313666       8.983854          -0.000001
          176              C       9.790703       5.833618      11.497197      -0.010910      28.391805 0.35371956E+03  0.79051667E+04                                 8.058269                            6.234315       0.308238       2.089216                    0.999853      27.418148      77.080326       0.665127       0.412050      -1.066040      -0.024108      -0.062130      -0.030786       0.073410       0.002920       0.008331       0.011706      -0.029951       0.076555      -0.029051      -0.002640       0.031691              9.309016       4.683423       0.059686       1.168251      11.521465      -3.277621      11.722161           0.000000
          177              C       1.785654      18.307426       4.673499      -0.004550      27.939460 0.34834575E+03  0.77630614E+04                                 7.999027                            6.206415       0.273117       2.079469                    0.999830      27.358061      77.052974       0.662798       0.414670      -1.063293       0.048683      -0.003177      -0.033835       0.059371       0.001309      -0.002458       0.013025      -0.025849       0.051679      -0.021899      -0.003450       0.025349              9.285158       7.422518       2.571842      -1.430812      12.357701       3.263806       8.075254          -0.000001
          178              C       2.208279      21.829938       3.929449      -0.010998      28.394741 0.35381530E+03  0.79077623E+04                                 8.058847                            6.235299       0.308272       2.089208                    0.999853      27.419201      77.082989       0.665059       0.412068      -1.066039       0.062516      -0.031459      -0.022214       0.073426      -0.001733       0.012132       0.010718       0.036801      -0.061763      -0.029024      -0.002510       0.031534              9.309406       9.027542       1.315509       1.330204      11.866830       4.331899       7.033846           0.000000
          179              C       4.567892      14.554598       9.111922      -0.004618      27.940264 0.34837335E+03  0.77639259E+04                                 7.999548                            6.206836       0.272975       2.079423                    0.999831      27.359349      77.060935       0.662739       0.414693      -1.063265       0.012870      -0.040337      -0.041573       0.059339      -0.006407      -0.014493      -0.004007       0.023881      -0.041975      -0.021681      -0.003442       0.025123              9.285755      11.497087       2.999508      -3.341019       9.716895       0.562754       6.643283          -0.000001
          180              C       3.374001      11.577470      10.800593      -0.010910      28.391824 0.35371989E+03  0.79051758E+04                                 8.058273                            6.234318       0.308238       2.089216                    0.999853      27.418148      77.080331       0.665127       0.412050      -1.066040       0.012187      -0.021261      -0.069199       0.073410       0.016195       0.012800       0.011626       0.021769       0.054539      -0.029051      -0.002640       0.031691              9.309021      12.801442       3.852017      -1.675139       6.392452       0.082129       8.733169           0.000000
          181              C       7.860752      -4.665403      16.893180      -0.004559      27.936377 0.34825797E+03  0.77606763E+04                                 7.998265                            6.205386       0.273127       2.079476                    0.999831      27.357734      77.051866       0.662887       0.414637      -1.063306      -0.019240       0.044859       0.033808       0.059375       0.009153      -0.012967      -0.001840       0.018540       0.051621      -0.021945      -0.003244       0.025189              9.284433      10.192666       3.550702      -3.555221       9.585314       0.260098       8.075320          -0.000001
          182              C      11.040949      -3.092776      17.637230      -0.010996      28.400224 0.35403182E+03  0.79136372E+04                                 8.060285                            6.238014       0.308408       2.089249                    0.999852      27.418709      77.081099       0.664799       0.412175      -1.065994      -0.050516       0.048429       0.022203       0.073418      -0.012929      -0.005922      -0.014873      -0.026456      -0.061753      -0.028857      -0.002650       0.031507              9.310407      10.727758       1.914119      -3.641133      10.168134      -2.696580       7.035329           0.000000
          183              C       3.395086      -3.293294      12.454757      -0.004556      27.939517 0.34835227E+03  0.77633167E+04                                 7.999252                            6.206537       0.273093       2.079471                    0.999831      27.358517      77.057189       0.662775       0.414678      -1.063277      -0.042334      -0.001311       0.041600       0.059367      -0.012494      -0.000901       0.015217      -0.010455      -0.041941      -0.021908      -0.003274       0.025181              9.285462       8.028580       1.773079      -1.644159      13.184757       2.962375       6.643050          -0.000001
          184              C       0.986155      -5.411303      10.766086      -0.011024      28.399632 0.35394784E+03  0.79114377E+04                                 8.060070                            6.236733       0.308145       2.089159                    0.999853      27.420066      77.088024       0.664942       0.412104      -1.066020      -0.024136       0.004324       0.069224       0.073438       0.005719      -0.006602      -0.015761      -0.037280       0.054413      -0.029004      -0.002468       0.031472              9.310803       4.684840       0.981273      -0.635701      14.511294       1.553974       8.736274           0.000000
          185              C      10.590103       7.345148       3.375185      -0.004556      27.939506 0.34835219E+03  0.77633147E+04                                 7.999251                            6.206538       0.273092       2.079471                    0.999831      27.358518      77.057194       0.662775       0.414679      -1.063277       0.048696      -0.027686       0.019664       0.059367      -0.002778       0.000235      -0.011872      -0.024272       0.056540      -0.021908      -0.003274       0.025181              9.285460       7.422419      -2.524725      -1.511912       6.319122       0.222218      14.114839          -0.000001
          186              C      11.012692       4.939501       0.696604      -0.011024      28.399605 0.35394742E+03  0.79114263E+04                                 8.060065                            6.236729       0.308146       2.089159                    0.999853      27.420066      77.088022       0.664942       0.412104      -1.066020       0.062529      -0.003493       0.038356       0.073438       0.011353      -0.004484       0.000167       0.055391      -0.005808      -0.029004      -0.002467       0.031472              9.310795       9.027588       0.494209      -1.802369       4.491462      -0.072988      14.413337           0.000000
          187              C      13.372354      13.065359       4.406073      -0.004559      27.936361 0.34825782E+03  0.77606719E+04                                 7.998261                            6.205384       0.273129       2.079477                    0.999831      27.357730      77.051846       0.662888       0.414637      -1.063306       0.012870      -0.015856       0.055752       0.059375      -0.009351       0.012973       0.006118       0.027154      -0.032091      -0.021945      -0.003244       0.025189              9.284427      11.496949      -4.393118      -0.926294       6.923265       1.048633       9.433067          -0.000001
          188              C      12.178487      16.016372       6.140034      -0.010996      28.400290 0.35403289E+03  0.79136673E+04                                 8.060300                            6.238025       0.308405       2.089247                    0.999852      27.418732      77.081199       0.664799       0.412175      -1.065993       0.012139      -0.049289       0.053042       0.073418       0.003006      -0.020296      -0.022192       0.003189      -0.001156      -0.028855      -0.002651       0.031506              9.310423      12.801091      -3.377361      -2.495898       8.080491      -1.055152       7.049688           0.000000
          189              C      -0.943710       4.511326      17.160606      -0.004618      27.940252 0.34837319E+03  0.77639217E+04                                 7.999546                            6.206835       0.272974       2.079422                    0.999831      27.359350      77.060941       0.662739       0.414693      -1.063264      -0.019220       0.006856      -0.055719       0.059339      -0.015817      -0.001317      -0.014037      -0.009401      -0.032029      -0.021681      -0.003442       0.025123              9.285752      10.193625      -4.853992      -1.298540       8.227770       0.524319       9.435861          -0.000001
          190              C       2.236463       4.369363      15.426645      -0.010910      28.391821 0.35371973E+03  0.79051715E+04                                 8.058272                            6.234316       0.308238       2.089216                    0.999853      27.418147      77.080325       0.665127       0.412050      -1.066040      -0.050541      -0.004942      -0.053012       0.073410       0.001311       0.014248       0.026702      -0.006261      -0.001102      -0.029051      -0.002640       0.031691              9.309020      10.724186      -4.111107       0.161508      10.154136       2.707061       7.048738           0.000000
          191              C      -5.409363      -0.018506      18.191494      -0.004550      27.939455 0.34834588E+03  0.77630654E+04                                 7.999027                            6.206417       0.273121       2.079470                    0.999831      27.358074      77.053028       0.662798       0.414670      -1.063292      -0.042357       0.036661      -0.019668       0.059371       0.005458       0.011444       0.003945       0.022363       0.056457      -0.021898      -0.003450       0.025348              9.285156       8.028958      -2.310617      -0.713615       5.712879       1.351304      14.113631          -0.000001
          192              C      -7.818258      -0.421908      20.870075      -0.010998      28.394726 0.35381527E+03  0.79077614E+04                                 8.058844                            6.235299       0.308272       2.089208                    0.999853      27.419202      77.082989       0.665059       0.412068      -1.066039      -0.024146       0.057771      -0.038351       0.073426      -0.008578      -0.001565       0.004289      -0.057420      -0.005835      -0.029024      -0.002510       0.031534              9.309400       4.684002      -1.041403      -0.532342       8.834101       1.725611      14.410098           0.000000
          193              C      -4.567662      15.168445       8.048685      -0.004559      27.936368 0.34825800E+03  0.77606770E+04                                 7.998263                            6.205387       0.273127       2.079476                    0.999831      27.357734      77.051865       0.662887       0.414637      -1.063306      -0.012871      -0.056211      -0.014144       0.059375       0.015910      -0.001612       0.001990       0.034303      -0.010641      -0.021945      -0.003244       0.025189              9.284430      11.496950       1.394319      -4.267715       7.897504       1.611104       8.458835          -0.000001
          194              C      -3.373795      15.142265       4.626053      -0.010996      28.400230 0.35403192E+03  0.79136399E+04                                 8.060287                            6.238015       0.308408       2.089249                    0.999852      27.418710      77.081105       0.664799       0.412175      -1.065994      -0.012138      -0.070580       0.016165       0.073418      -0.019081      -0.007546      -0.010657      -0.016793      -0.061101      -0.028857      -0.002650       0.031507              9.310409      12.801072      -0.472871      -4.172819       8.221143      -0.973935       6.909010           0.000000
          195              C      -1.785411      13.201166      13.517994      -0.004556      27.939517 0.34835228E+03  0.77633172E+04                                 7.999252                            6.206538       0.273093       2.079471                    0.999831      27.358518      77.057196       0.662775       0.414678      -1.063277      -0.048696      -0.030872       0.014145       0.059367       0.001593      -0.002289       0.001050      -0.046653      -0.010604      -0.021908      -0.003274       0.025181              9.285463       7.422421      -0.047025      -2.942436      11.973532       3.486724       8.460437          -0.000001
          196              C      -2.208000      14.318094      16.940626      -0.011024      28.399617 0.35394749E+03  0.79114282E+04                                 8.060067                            6.236730       0.308145       2.089159                    0.999853      27.420067      77.088028       0.664942       0.412104      -1.066020      -0.062529      -0.034964      -0.016152       0.073438      -0.009560       0.007591       0.010818       0.036942      -0.061155      -0.029004      -0.002468       0.031472              9.310800       9.027586      -1.808006      -0.473168      11.996169       4.259761       6.908645           0.000000
          197              C      14.214055      -3.311971      12.487107      -0.004550      27.939427 0.34834535E+03  0.77630507E+04                                 7.999020                            6.206412       0.273117       2.079469                    0.999830      27.358060      77.052970       0.662798       0.414670      -1.063293       0.042357       0.035364      -0.021915       0.059371       0.007182       0.010449       0.019038      -0.003779      -0.021967      -0.021899      -0.003450       0.025349              9.285149       8.028952       0.537278      -2.357864      10.843251       4.313263       8.983243          -0.000001
          198              C      16.622950      -5.833401      11.497197      -0.010998      28.394725 0.35381523E+03  0.79077603E+04                                 8.058844                            6.235298       0.308272       2.089208                    0.999853      27.419202      77.082989       0.665059       0.412068      -1.066039       0.024146       0.062099      -0.030856       0.073426       0.002934      -0.008211      -0.011550      -0.029984       0.076471      -0.029024      -0.002510       0.031534              9.309400       4.684002       0.059669      -1.168051      11.521746       3.277287      11.722454           0.000000
          199              C       9.748402      -0.154312       9.079572      -0.004618      27.940253 0.34837311E+03  0.77639195E+04                                 7.999547                            6.206835       0.272976       2.079423                    0.999831      27.359347      77.060930       0.662739       0.414693      -1.063264       0.019220       0.051682       0.021922       0.059339       0.006768      -0.014357      -0.015989      -0.006021      -0.021888      -0.021681      -0.003442       0.025123              9.285753      10.193626       1.302377      -4.852964       8.679781       0.785286       8.983854          -0.000001
          200              C       6.568229       1.276370      10.069482      -0.010910      28.391803 0.35371950E+03  0.79051651E+04                                 8.058269                            6.234314       0.308238       2.089216                    0.999853      27.418148      77.080329       0.665127       0.412050      -1.066040       0.050541       0.043439       0.030786       0.073410       0.011684       0.008260       0.011757       0.019624       0.076554      -0.029051      -0.002640       0.031691              9.309015      10.724180       2.195391      -3.479587       5.480704       0.008914      11.722162           0.000000
          201              C      -7.860527       4.665722      16.893180      -0.004550      27.939435 0.34834543E+03  0.77630529E+04                                 7.999022                            6.206412       0.273117       2.079469                    0.999830      27.358060      77.052970       0.662798       0.414670      -1.063293       0.019222      -0.044840       0.033835       0.059371       0.009141       0.013099       0.002025       0.018459       0.051680      -0.021899      -0.003450       0.025349              9.285151      10.192860       3.551294       3.554080       9.587342      -0.261061       8.075252          -0.000001
          202              C     -11.040713       3.093109      17.637230      -0.010998      28.394729 0.35381525E+03  0.79077610E+04                                 8.058845                            6.235299       0.308272       2.089208                    0.999853      27.419201      77.082988       0.665059       0.412068      -1.066039       0.050499      -0.048454       0.022214       0.073426      -0.012913       0.006061       0.015011      -0.026445      -0.061763      -0.029024      -0.002510       0.031534              9.309401      10.724506       1.915468       3.640756      10.169856       2.698080       7.033842           0.000000
          203              C      -3.394919       3.293529      12.454757      -0.004618      27.940256 0.34837327E+03  0.77639236E+04                                 7.999547                            6.206836       0.272974       2.079422                    0.999831      27.359349      77.060937       0.662739       0.414693      -1.063264       0.042320       0.001311       0.041573       0.059339      -0.012488       0.001053      -0.015000      -0.010519      -0.041974      -0.021681      -0.003442       0.025123              9.285753       8.029395       1.773506       1.644231      13.184581      -2.962365       6.643284          -0.000001
          204              C      -0.986011       5.411506      10.766086      -0.010910      28.391817 0.35371978E+03  0.79051729E+04                                 8.058272                            6.234317       0.308238       2.089216                    0.999853      27.418148      77.080329       0.665127       0.412050      -1.066040       0.024108      -0.004403       0.069199       0.073410       0.005755       0.006695       0.015943      -0.037289       0.054539      -0.029051      -0.002640       0.031691              9.309019       4.683424       0.981898       0.635806      14.510465      -1.551963       8.733169           0.000000
          205              C      15.823504       6.595583       4.673499      -0.004559      27.936392 0.34825827E+03  0.77606845E+04                                 7.998268                            6.205389       0.273128       2.079477                    0.999831      27.357735      77.051869       0.662887       0.414637      -1.063306      -0.048706       0.003186      -0.033808       0.059375       0.001293       0.002588      -0.012839      -0.025926       0.051621      -0.021945      -0.003244       0.025189              9.284437       7.421064       2.570803       1.430285      12.356924      -3.265202       8.075322          -0.000001
          206              C      15.400869       3.073058       3.929449      -0.010996      28.400267 0.35403256E+03  0.79136586E+04                                 8.060297                            6.238024       0.308395       2.089244                    0.999852      27.418730      77.081203       0.664798       0.412175      -1.065993      -0.062498       0.031485      -0.022203       0.073418      -0.001742      -0.012048      -0.010541       0.036831      -0.061751      -0.028857      -0.002650       0.031507              9.310421       9.027241       1.312902      -1.328669      11.868683      -4.331754       7.035339           0.000000
          207              C      13.041326      10.348495       9.111922      -0.004557      27.939516 0.34835240E+03  0.77633203E+04                                 7.999253                            6.206541       0.273092       2.079471                    0.999831      27.358519      77.057199       0.662774       0.414679      -1.063277      -0.012875       0.040350      -0.041600       0.059367      -0.006432       0.014647       0.004223       0.023839      -0.041941      -0.021908      -0.003274       0.025181              9.285462      11.497409       2.999484       3.340998       9.715927      -0.562687       6.643051          -0.000001
          208              C      14.235239      13.325655      10.800593      -0.011024      28.399635 0.35394798E+03  0.79114417E+04                                 8.060071                            6.236734       0.308146       2.089159                    0.999853      27.420066      77.088021       0.664942       0.412103      -1.066020      -0.012122       0.021315      -0.069224       0.073438       0.016164      -0.012659      -0.011478       0.021807       0.054413      -0.029004      -0.002467       0.031472              9.310802      12.802728       3.851346       1.676997       6.393408      -0.081360       8.736271           0.000000
          209              C       5.409606       0.018849      18.191494      -0.004556      27.939520 0.34835243E+03  0.77633212E+04                                 7.999254                            6.206541       0.273093       2.079471                    0.999831      27.358518      77.057195       0.662774       0.414679      -1.063277       0.042334      -0.036682      -0.019664       0.059367       0.005467      -0.011271      -0.003736       0.022371       0.056540      -0.021908      -0.003274       0.025182              9.285464       8.028583      -2.310418       0.713478       5.712962      -1.351379      14.114845          -0.000001
          210              C       7.818537       0.422301      20.870075      -0.011024      28.399609 0.35394746E+03  0.79114277E+04                                 8.060066                            6.236730       0.308145       2.089159                    0.999853      27.420067      77.088031       0.664942       0.412104      -1.066020       0.024136      -0.057788      -0.038356       0.073438      -0.008577       0.001652      -0.004172      -0.057354      -0.005808      -0.029004      -0.002467       0.031471              9.310797       4.684838      -1.041166       0.531967       8.834215      -1.723616      14.413337           0.000000
          211              C       0.943940      -4.511002      17.160606      -0.004559      27.936363 0.34825782E+03  0.77606718E+04                                 7.998261                            6.205384       0.273129       2.079477                    0.999831      27.357730      77.051846       0.662888       0.414637      -1.063306       0.019239      -0.006849      -0.055752       0.059375      -0.015806       0.001444       0.014270      -0.009365      -0.032091      -0.021945      -0.003244       0.025189              9.284428      10.192658      -4.854247       1.297426       8.227553      -0.523780       9.433071          -0.000001
          212              C      -2.236257      -4.369072      15.426645      -0.010996      28.400275 0.35403267E+03  0.79136613E+04                                 8.060297                            6.238023       0.308405       2.089247                    0.999852      27.418732      77.081199       0.664799       0.412175      -1.065993       0.050516       0.004985      -0.053042       0.073418       0.001336      -0.014158      -0.026533      -0.006260      -0.001156      -0.028855      -0.002651       0.031506              9.310420      10.727772      -4.110379      -0.162851      10.153800      -2.704870       7.049687           0.000000
          213              C       4.236800      11.837645       4.406073      -0.004618      27.940243 0.34837294E+03  0.77639147E+04                                 7.999544                            6.206833       0.272976       2.079423                    0.999831      27.359347      77.060929       0.662739       0.414693      -1.063264      -0.012870       0.015836       0.055719       0.059339      -0.009348      -0.012796      -0.005921       0.027196      -0.032029      -0.021682      -0.003442       0.025123              9.285750      11.497083      -4.393148       0.927175       6.924301      -1.049509       9.435867          -0.000001
          214              C       5.430691       8.886665       6.140034      -0.010910      28.391815 0.35371966E+03  0.79051694E+04                                 8.058271                            6.234316       0.308238       2.089216                    0.999853      27.418147      77.080325       0.665127       0.412050      -1.066040      -0.012187       0.049298       0.053012       0.073410       0.002988       0.020425       0.022334       0.003222      -0.001102      -0.029051      -0.002640       0.031691              9.309019      12.801441      -3.376695       2.498408       8.076878       1.054615       7.048737           0.000000
          215              C       7.019038      17.557836       3.375185      -0.004550      27.939461 0.34834594E+03  0.77630671E+04                                 7.999028                            6.206418       0.273121       2.079470                    0.999831      27.358074      77.053027       0.662798       0.414670      -1.063292      -0.048683       0.027714       0.019668       0.059371      -0.002783      -0.000096       0.012105      -0.024255       0.056457      -0.021898      -0.003450       0.025348              9.285157       7.422517      -2.525025       1.511896       6.319323      -0.222373      14.113632          -0.000001
          216              C       6.596413      19.963433       0.696604      -0.010998      28.394722 0.35381513E+03  0.79077575E+04                                 8.058843                            6.235297       0.308272       2.089208                    0.999853      27.419202      77.082992       0.665059       0.412068      -1.066039      -0.062516       0.003508       0.038351       0.073426       0.011373       0.004565      -0.000045       0.055444      -0.005835      -0.029024      -0.002510       0.031534              9.309399       9.027545       0.494255       1.804361       4.490557       0.073301      14.410096           0.000000
          217              C      15.175488      -1.216428       8.473548       0.197598      31.103080 0.36525713E+03  0.82437233E+04                                 8.785721                            6.546786       0.149484       2.062182                    0.999688      25.799236      73.319943       0.616726       0.440037      -1.046769       0.030168       0.033953      -0.005001       0.045694       0.009556      -0.002942       0.002804      -0.007714      -0.020282      -0.010860      -0.002849       0.013709             10.393445       9.225362       2.685818       3.558639      13.752830      -0.999048       8.202144          -0.000000
          218              C      11.403681       1.450719      13.093131       0.197580      31.103218 0.36526810E+03  0.82440315E+04                                 8.785696                            6.546832       0.149575       2.062198                    0.999688      25.799756      73.321649       0.616732       0.440030      -1.046774       0.021959       0.039745       0.005018       0.045684       0.009849      -0.003478       0.002030      -0.006024      -0.020347      -0.010853      -0.002848       0.013701             10.393331      11.561396       3.511573       2.128226      11.416369      -3.022139       8.202228           0.000000
          219              C      -6.370796      13.668092      13.093131       0.197598      31.103080 0.36525713E+03  0.82437234E+04                                 8.785721                            6.546786       0.149484       2.062182                    0.999688      25.799236      73.319943       0.616726       0.440037      -1.046769      -0.030168      -0.033953       0.005001       0.045694       0.009556      -0.002942       0.002804      -0.007714      -0.020282      -0.010860      -0.002849       0.013709             10.393445       9.225362       2.685817       3.558639      13.752830      -0.999049       8.202144           0.000000
          220              C      -2.598989      11.000945       8.473548       0.197580      31.103218 0.36526810E+03  0.82440315E+04                                 8.785696                            6.546832       0.149575       2.062198                    0.999688      25.799756      73.321649       0.616732       0.440030      -1.046774      -0.021959      -0.039745      -0.005018       0.045684       0.009849      -0.003478       0.002030      -0.006024      -0.020347      -0.010853      -0.002848       0.013701             10.393331      11.561396       3.511573       2.128226      11.416369      -3.022139       8.202228           0.000000
          221              C       6.371042      -4.504765      18.383437       0.197598      31.103054 0.36525654E+03  0.82437074E+04                                 8.785715                            6.546781       0.149486       2.062182                    0.999688      25.799243      73.319969       0.616727       0.440037      -1.046769       0.030145      -0.021341      -0.026903       0.045694      -0.007336      -0.006661       0.004863       0.005154       0.018498      -0.010860      -0.002849       0.013709             10.393439       9.225322       1.738991      -4.105422      10.454998       2.902837      11.499998           0.000000
          222              C       2.599173      -1.837706      13.763855       0.197580      31.103203 0.36526757E+03  0.82440167E+04                                 8.785693                            6.546827       0.149576       2.062198                    0.999688      25.799754      73.321641       0.616732       0.440030      -1.046774       0.021958      -0.015528      -0.036929       0.045684      -0.007940      -0.006690       0.004838       0.005603       0.014594      -0.010853      -0.002848       0.013701             10.393328      11.561203       0.087281      -4.105245      11.623139       2.902841       7.995641           0.000000
          223              C       2.433650      16.956429       3.183242       0.197598      31.103054 0.36525654E+03  0.82437074E+04                                 8.785715                            6.546781       0.149486       2.062182                    0.999688      25.799243      73.319969       0.616727       0.440037      -1.046769      -0.030145       0.021341       0.026903       0.045694      -0.007336      -0.006661       0.004863       0.005154       0.018498      -0.010860      -0.002849       0.013709             10.393440       9.225322       1.738991      -4.105422      10.454998       2.902837      11.499999          -0.000000
          224              C       6.205519      14.289370       7.802824       0.197580      31.103201 0.36526754E+03  0.82440161E+04                                 8.785693                            6.546827       0.149576       2.062198                    0.999688      25.799753      73.321640       0.616732       0.440030      -1.046774      -0.021958       0.015528       0.036929       0.045684      -0.007940      -0.006690       0.004838       0.005603       0.014594      -0.010853      -0.002848       0.013701             10.393328      11.561203       0.087281      -4.105245      11.623139       2.902841       7.995641          -0.000000
          225              C      -2.433433       5.721600      16.276373       0.197580      31.103212 0.36526781E+03  0.82440234E+04                                 8.785695                            6.546829       0.149576       2.062198                    0.999688      25.799753      73.321640       0.616732       0.440030      -1.046774       0.030152      -0.012629       0.031912       0.045684      -0.002116       0.009810      -0.007373       0.000567       0.004441      -0.010853      -0.002848       0.013701             10.393330       9.225337      -4.424751       0.546549       8.724451      -1.903695      13.230202           0.000000
          226              C      -6.205301       0.387394      16.276373       0.197598      31.103059 0.36525662E+03  0.82437095E+04                                 8.785716                            6.546781       0.149486       2.062183                    0.999688      25.799240      73.319956       0.616727       0.440037      -1.046769       0.021955      -0.024211       0.031933       0.045694      -0.001790       0.010348      -0.006613       0.002256       0.004523      -0.010859      -0.002850       0.013709             10.393440      11.561656      -3.598890       1.977293       6.388519       0.119250      13.230147           0.000000
          227              C      11.238125       6.730064       5.290306       0.197580      31.103214 0.36526783E+03  0.82440240E+04                                 8.785695                            6.546829       0.149576       2.062198                    0.999688      25.799754      73.321641       0.616732       0.440030      -1.046774      -0.030152       0.012629      -0.031912       0.045684      -0.002116       0.009810      -0.007373       0.000567       0.004441      -0.010853      -0.002848       0.013701             10.393330       9.225336      -4.424751       0.546549       8.724451      -1.903695      13.230202           0.000000
          228              C      15.009993      12.064270       5.290306       0.197598      31.103059 0.36525662E+03  0.82437095E+04                                 8.785716                            6.546781       0.149486       2.062183                    0.999688      25.799240      73.319956       0.616727       0.440037      -1.046769      -0.021955       0.024211      -0.031933       0.045694      -0.001790       0.010348      -0.006613       0.002256       0.004523      -0.010859      -0.002850       0.013709             10.393441      11.561656      -3.598890       1.977293       6.388519       0.119250      13.230146           0.000000
          229              C      15.009993      -1.450472      13.093131       0.197598      31.103059 0.36525675E+03  0.82437130E+04                                 8.785717                            6.546783       0.149484       2.062182                    0.999688      25.799237      73.319945       0.616727       0.440037      -1.046769      -0.021955      -0.039760       0.005001       0.045694       0.009857       0.003624      -0.001839      -0.006013      -0.020282      -0.010860      -0.002849       0.013709             10.393441      11.561653       3.511808      -2.128116      11.416523       3.022109       8.202145          -0.000000
          230              C      11.238125       1.216588       8.473548       0.197580      31.103217 0.36526801E+03  0.82440291E+04                                 8.785696                            6.546831       0.149575       2.062197                    0.999688      25.799756      73.321650       0.616732       0.440030      -1.046774      -0.030152      -0.033952      -0.005018       0.045684       0.009554       0.003073      -0.002602      -0.007696      -0.020347      -0.010853      -0.002848       0.013701             10.393331       9.225340       2.685668      -3.558701      13.752427       0.999145       8.202226          -0.000000
          231              C      -6.205301      13.902136       8.473548       0.197598      31.103058 0.36525673E+03  0.82437123E+04                                 8.785717                            6.546783       0.149484       2.062182                    0.999688      25.799236      73.319944       0.616726       0.440037      -1.046769       0.021955       0.039760      -0.005001       0.045694       0.009857       0.003624      -0.001839      -0.006013      -0.020282      -0.010860      -0.002849       0.013709             10.393441      11.561653       3.511809      -2.128116      11.416524       3.022109       8.202145           0.000000
          232              C      -2.433433      11.235076      13.093131       0.197580      31.103217 0.36526802E+03  0.82440291E+04                                 8.785696                            6.546831       0.149575       2.062197                    0.999688      25.799756      73.321649       0.616732       0.440030      -1.046774       0.030152       0.033952       0.005018       0.045684       0.009554       0.003073      -0.002602      -0.007696      -0.020347      -0.010853      -0.002848       0.013701             10.393331       9.225340       2.685668      -3.558701      13.752427       0.999146       8.202226           0.000000
          233              C      15.175488       7.946552       3.183242       0.197598      31.103063 0.36525670E+03  0.82437116E+04                                 8.785717                            6.546782       0.149486       2.062183                    0.999688      25.799241      73.319959       0.616727       0.440037      -1.046769       0.030168      -0.021307       0.026903       0.045694      -0.007326       0.006805      -0.004660       0.005213       0.018498      -0.010860      -0.002849       0.013709             10.393441       9.225357       1.739002       4.105283      10.454966      -2.903036      11.500000          -0.000000
          234              C      11.403681      10.613699       7.802824       0.197580      31.103228 0.36526815E+03  0.82440329E+04                                 8.785698                            6.546833       0.149576       2.062198                    0.999688      25.799753      73.321640       0.616732       0.440030      -1.046774       0.021959      -0.015526       0.036929       0.045684      -0.007937       0.006791      -0.004695       0.005623       0.014594      -0.010853      -0.002848       0.013701             10.393333      11.561402       0.087345       4.105229      11.622954      -2.902869       7.995644          -0.000000
          235              C      -6.370796       4.505112      18.383437       0.197598      31.103062 0.36525668E+03  0.82437110E+04                                 8.785717                            6.546782       0.149486       2.062183                    0.999688      25.799240      73.319958       0.616727       0.440037      -1.046769      -0.030168       0.021307      -0.026903       0.045694      -0.007326       0.006805      -0.004660       0.005213       0.018498      -0.010860      -0.002849       0.013709             10.393441       9.225358       1.739002       4.105283      10.454966      -2.903036      11.500001           0.000000
          236              C      -2.598989       1.837965      13.763855       0.197580      31.103228 0.36526815E+03  0.82440329E+04                                 8.785698                            6.546833       0.149576       2.062198                    0.999688      25.799753      73.321640       0.616732       0.440030      -1.046774      -0.021959       0.015526      -0.036929       0.045684      -0.007937       0.006791      -0.004695       0.005623       0.014594      -0.010853      -0.002848       0.013701             10.393333      11.561402       0.087345       4.105229      11.622954      -2.902869       7.995644          -0.000000
          237              C       2.599173      12.838751       5.290306       0.197580      31.103209 0.36526781E+03  0.82440237E+04                                 8.785694                            6.546829       0.149575       2.062198                    0.999688      25.799756      73.321652       0.616732       0.440030      -1.046774       0.021958      -0.024218      -0.031912       0.045684      -0.001824      -0.010221       0.006792       0.002219       0.004441      -0.010853      -0.002848       0.013701             10.393329      11.561203      -3.598906      -1.977000       6.388581      -0.119270      13.230203           0.000000
          238              C       6.371042      18.172957       5.290306       0.197598      31.103064 0.36525672E+03  0.82437123E+04                                 8.785717                            6.546782       0.149486       2.062183                    0.999688      25.799240      73.319956       0.616727       0.440037      -1.046769       0.030145      -0.012629      -0.031933       0.045694      -0.002101      -0.009684       0.007552       0.000496       0.004523      -0.010859      -0.002850       0.013709             10.393442       9.225321      -4.424899      -0.546659       8.724857       1.903964      13.230149           0.000000
          239              C       6.205519      -0.387087      16.276373       0.197580      31.103209 0.36526781E+03  0.82440237E+04                                 8.785694                            6.546829       0.149575       2.062198                    0.999688      25.799756      73.321653       0.616732       0.440030      -1.046774      -0.021958       0.024218       0.031912       0.045684      -0.001824      -0.010221       0.006792       0.002219       0.004441      -0.010853      -0.002848       0.013701             10.393329      11.561203      -3.598906      -1.977000       6.388581      -0.119270      13.230203           0.000000
          240              C       2.433650      -5.721293      16.276373       0.197598      31.103064 0.36525672E+03  0.82437123E+04                                 8.785717                            6.546782       0.149486       2.062183                    0.999688      25.799240      73.319956       0.616727       0.440037      -1.046769      -0.030145       0.012629       0.031933       0.045694      -0.002101      -0.009684       0.007552       0.000496       0.004523      -0.010859      -0.002850       0.013709             10.393442       9.225321      -4.424900      -0.546660       8.724857       1.903964      13.230148           0.000000
          241              C      13.384640       2.537649       4.395289       0.238672      29.612484 0.35035190E+03  0.78454234E+04                                 8.576437                            6.462165      -0.029256       2.009693                    0.999783      25.556214      72.951405       0.611943       0.446975      -1.040020       0.038551       0.001098       0.001902       0.038613       0.003034       0.005255       0.020900       0.021088       0.027180      -0.027141       0.003879       0.023262              9.900392      11.576782      -0.441702      -0.765044      11.295646      -3.868534       6.828748           0.000000
          242              C     -10.873439       1.013711      17.171390       0.238661      29.614518 0.35035544E+03  0.78454035E+04                                 8.576452                            6.461876      -0.029284       2.009690                    0.999782      25.555840      72.946256       0.612012       0.446930      -1.040062      -0.011811       0.036699      -0.001893       0.038600      -0.004272      -0.017857      -0.011787      -0.020202       0.027172      -0.027022       0.003919       0.023102              9.900519      11.604143      -0.432371       3.391946      11.269022       2.010807       6.828393           0.000000
          243              C     -10.873439      14.364094       9.463459       0.238661      29.614515 0.35035550E+03  0.78454049E+04                                 8.576452                            6.461876      -0.029284       2.009690                    0.999782      25.555839      72.946252       0.612012       0.446930      -1.040062      -0.011811      -0.019989       0.030836       0.038600      -0.013329      -0.012628      -0.004385      -0.033023      -0.011291      -0.027022       0.003919       0.023102              9.900520      11.604145       3.153708       1.321505       6.197121      -0.917389      11.900292           0.000000
          244              C      -0.441878       6.987874      12.103220       0.238657      29.616980 0.35037557E+03  0.78459485E+04                                 8.576844                            6.462013      -0.029600       2.009604                    0.999783      25.555782      72.945977       0.612014       0.446923      -1.040068      -0.014902      -0.017774      -0.030785       0.038545       0.000003       0.000004       0.013552       0.042506      -0.011209      -0.027209       0.004088       0.023121              9.901084       4.815930       0.753823       1.305646      12.986459      -0.940182      11.900863           0.000000
          245              C       4.580177      -9.913691      17.171390       0.238661      29.614525 0.35035572E+03  0.78454111E+04                                 8.576453                            6.461879      -0.029284       2.009690                    0.999782      25.555840      72.946256       0.612012       0.446930      -1.040062       0.038538       0.001097      -0.001893       0.038600       0.003026      -0.005160      -0.020765       0.021084       0.027172      -0.027022       0.003919       0.023102              9.900519      11.578019      -0.441606       0.765174      11.295146       3.868221       6.828392           0.000000
          246              C       6.735531       1.912659      12.103220       0.238657      29.616973 0.35037535E+03  0.78459428E+04                                 8.576843                            6.462011      -0.029600       2.009604                    0.999783      25.555781      72.945977       0.612014       0.446923      -1.040068      -0.011790      -0.019974      -0.030785       0.038545      -0.013356       0.012775       0.004521      -0.033063      -0.011210      -0.027209       0.004088       0.023121              9.901083      11.604835       3.154035      -1.321619       6.197549       0.917588      11.900865           0.000000
          247              C      -2.068976      13.465051       4.395289       0.238672      29.612452 0.35035154E+03  0.78454130E+04                                 8.576429                            6.462161      -0.029243       2.009697                    0.999783      25.556199      72.951338       0.611944       0.446975      -1.040020      -0.011814       0.036712       0.001902       0.038613      -0.004267       0.017953       0.011922      -0.020216       0.027179      -0.027140       0.003879       0.023262              9.900382      11.604491      -0.431901      -3.392276      11.267913      -2.010786       6.828742           0.000000
          248              C      17.167056      -5.463612       9.463459       0.238661      29.614515 0.35035558E+03  0.78454071E+04                                 8.576452                            6.461877      -0.029284       2.009690                    0.999782      25.555839      72.946253       0.612012       0.446930      -1.040062      -0.014908      -0.017798       0.030837       0.038600       0.000011       0.000076      -0.013368       0.042441      -0.011291      -0.027022       0.003919       0.023102              9.900520       4.815678       0.753652      -1.305419      12.985596       0.940136      11.900286           0.000000
          249              C       4.580177      19.827706       0.000000       0.238661      29.614517 0.35035549E+03  0.78454046E+04                                 8.576452                            6.461876      -0.029284       2.009690                    0.999782      25.555839      72.946252       0.612012       0.446930      -1.040062       0.038538      -0.002188       0.000004       0.038600      -0.005982       0.000041       0.000065      -0.014995      -0.081064      -0.027021       0.003919       0.023102              9.900517      11.578020       0.883464       0.000133       4.595102       0.000031      13.528429           0.000000
          250              C      -2.068976      -2.925962      13.858748       0.238672      29.612504 0.35035226E+03  0.78454342E+04                                 8.576443                            6.462170      -0.029268       2.009689                    0.999783      25.556229      72.951475       0.611943       0.446975      -1.040020      -0.011815      -0.016708       0.032745       0.038613       0.017682       0.005281       0.007469      -0.012503       0.050319      -0.027141       0.003879       0.023262              9.900398      11.604515      -2.721871      -2.070154       9.679885      -2.927626       8.416795           0.000000
          251              C       6.735531       9.525440       7.707931       0.238657      29.616962 0.35037515E+03  0.78459372E+04                                 8.576841                            6.462009      -0.029600       2.009604                    0.999783      25.555782      72.945978       0.612014       0.446923      -1.040068      -0.011790      -0.016674      -0.032690       0.038545       0.017742      -0.005179      -0.007325      -0.012545       0.050345      -0.027209       0.004088       0.023121              9.901079      11.604831      -2.721549       2.070691       9.680430       2.928390       8.417975           0.000000
          252              C      17.167056      10.927402       0.000000       0.238661      29.614515 0.35035545E+03  0.78454036E+04                                 8.576452                            6.461876      -0.029284       2.009690                    0.999782      25.555840      72.946258       0.612012       0.446930      -1.040062      -0.014908       0.035604       0.000004       0.038600       0.000060       0.000047       0.000060       0.019183      -0.081064      -0.027022       0.003919       0.023102              9.900519       4.815678      -1.507353      -0.000014      11.357439       0.000137      13.528441           0.000000
          253              C      10.873668      -1.013387      17.171390       0.238672      29.612452 0.35035154E+03  0.78454130E+04                                 8.576430                            6.462161      -0.029243       2.009697                    0.999783      25.556199      72.951339       0.611944       0.446975      -1.040020       0.011814      -0.036712      -0.001902       0.038613      -0.004267       0.017953       0.011922      -0.020216       0.027179      -0.027140       0.003879       0.023262              9.900382      11.604492      -0.431902      -3.392276      11.267912      -2.010785       6.828742           0.000000
          254              C      13.028919      -2.537566       4.395289       0.238661      29.614525 0.35035572E+03  0.78454111E+04                                 8.576453                            6.461879      -0.029284       2.009690                    0.999782      25.555840      72.946257       0.612012       0.446930      -1.040062      -0.038538      -0.001097       0.001893       0.038600       0.003026      -0.005160      -0.020765       0.021084       0.027172      -0.027022       0.003919       0.023102              9.900519      11.578019      -0.441607       0.765174      11.295146       3.868221       6.828392           0.000000
          255              C       0.442040      -6.987645      12.103220       0.238661      29.614514 0.35035558E+03  0.78454071E+04                                 8.576451                            6.461877      -0.029284       2.009690                    0.999782      25.555839      72.946252       0.612012       0.446930      -1.040062       0.014908       0.017798      -0.030837       0.038600       0.000011       0.000075      -0.013368       0.042441      -0.011291      -0.027022       0.003919       0.023102              9.900520       4.815678       0.753652      -1.305419      12.985595       0.940136      11.900286           0.000000
          256              C       2.069161      10.539005       9.463459       0.238657      29.616974 0.35037535E+03  0.78459428E+04                                 8.576843                            6.462011      -0.029600       2.009604                    0.999783      25.555781      72.945976       0.612014       0.446923      -1.040068       0.011790       0.019974       0.030785       0.038545      -0.013356       0.012775       0.004521      -0.033063      -0.011210      -0.027209       0.004088       0.023121              9.901083      11.604833       3.154034      -1.321620       6.197548       0.917587      11.900867           0.000000
          257              C      -6.735369      11.437953       4.395289       0.238661      29.614518 0.35035545E+03  0.78454035E+04                                 8.576452                            6.461876      -0.029284       2.009690                    0.999782      25.555840      72.946257       0.612012       0.446930      -1.040062       0.011811      -0.036699       0.001893       0.038600      -0.004272      -0.017857      -0.011787      -0.020202       0.027172      -0.027022       0.003919       0.023102              9.900520      11.604142      -0.432370       3.391946      11.269023       2.010808       6.828393           0.000000
          258              C       9.246570       5.463790       9.463459       0.238657      29.616980 0.35037557E+03  0.78459485E+04                                 8.576844                            6.462013      -0.029600       2.009604                    0.999783      25.555782      72.945977       0.612014       0.446923      -1.040068       0.014902       0.017774       0.030785       0.038545       0.000003       0.000004       0.013552       0.042506      -0.011210      -0.027209       0.004088       0.023121              9.901084       4.815930       0.753823       1.305646      12.986460      -0.940181      11.900863           0.000000
          259              C      -4.579948       9.914015      17.171390       0.238672      29.612484 0.35035190E+03  0.78454233E+04                                 8.576437                            6.462165      -0.029256       2.009693                    0.999783      25.556214      72.951406       0.611943       0.446975      -1.040020      -0.038551      -0.001098      -0.001902       0.038613       0.003034       0.005255       0.020900       0.021088       0.027180      -0.027141       0.003879       0.023262              9.900392      11.576782      -0.441700      -0.765044      11.295646      -3.868534       6.828748           0.000000
          260              C      -6.735369      -1.912430      12.103220       0.238661      29.614514 0.35035549E+03  0.78454048E+04                                 8.576451                            6.461876      -0.029284       2.009690                    0.999782      25.555839      72.946251       0.612012       0.446930      -1.040062       0.011811       0.019989      -0.030837       0.038600      -0.013329      -0.012628      -0.004385      -0.033023      -0.011291      -0.027022       0.003919       0.023102              9.900519      11.604146       3.153709       1.321504       6.197122      -0.917389      11.900290           0.000000
          261              C       0.442040      13.975519       0.000000       0.238661      29.614514 0.35035545E+03  0.78454036E+04                                 8.576451                            6.461876      -0.029284       2.009690                    0.999782      25.555840      72.946257       0.612012       0.446930      -1.040062       0.014908      -0.035604      -0.000004       0.038600       0.000060       0.000047       0.000060       0.019183      -0.081064      -0.027022       0.003919       0.023102              9.900519       4.815678      -1.507353      -0.000014      11.357438       0.000136      13.528441           0.000000
          262              C      10.873668      15.377626       7.707931       0.238672      29.612503 0.35035224E+03  0.78454336E+04                                 8.576443                            6.462170      -0.029268       2.009689                    0.999783      25.556228      72.951474       0.611943       0.446975      -1.040020       0.011815       0.016708      -0.032745       0.038613       0.017682       0.005281       0.007469      -0.012503       0.050319      -0.027141       0.003879       0.023262              9.900399      11.604514      -2.721872      -2.070153       9.679886      -2.927627       8.416795           0.000000
          263              C       2.069161       2.926224      13.858748       0.238657      29.616961 0.35037513E+03  0.78459367E+04                                 8.576841                            6.462009      -0.029600       2.009604                    0.999783      25.555781      72.945977       0.612014       0.446923      -1.040068       0.011790       0.016674       0.032690       0.038545       0.017742      -0.005179      -0.007325      -0.012545       0.050345      -0.027209       0.004088       0.023121              9.901079      11.604832      -2.721549       2.070692       9.680429       2.928389       8.417975           0.000000
          264              C      13.028919       5.075215       0.000000       0.238661      29.614517 0.35035549E+03  0.78454046E+04                                 8.576452                            6.461876      -0.029284       2.009690                    0.999782      25.555839      72.946252       0.612012       0.446930      -1.040062      -0.038538       0.002188      -0.000004       0.038600      -0.005982       0.000041       0.000065      -0.014995      -0.081064      -0.027021       0.003919       0.023102              9.900517      11.578020       0.883464       0.000135       4.595102       0.000032      13.528429           0.000000
          265              N      14.943048      -0.110745       7.705774      -0.279415      36.708785 0.53440779E+03  0.13033425E+05                                 9.240191                            7.494549      -0.043448       1.996298                    0.998749      28.886498      80.561571       0.637193       0.394139      -1.095137       0.091650       0.013272       0.061514       0.111175      -0.003808      -0.043281      -0.004437      -0.055024      -0.000835      -0.059549       0.027582       0.031966             10.726173       9.681524      -0.208138       4.452832      12.095570      -2.673748      10.401425          -0.000000
          266              N      14.129500       1.532821       4.910733      -0.301750      39.158862 0.55577327E+03  0.13669724E+05                                 9.660164                            7.626768      -0.020435       2.002090                    0.998469      29.167505      81.334746       0.634497       0.392477      -1.097759       0.074108       0.082444      -0.040836       0.118138      -0.031370       0.014998       0.014758       0.064492       0.031898      -0.055968       0.013770       0.042198             11.821124       9.797851      -0.416966      -0.624178      16.158706      -6.192871       9.506814           0.000000
          267              N      12.523620       1.600143      13.860905      -0.279418      36.707636 0.53439989E+03  0.13033220E+05                                 9.240039                            7.494513      -0.043464       1.996301                    0.998749      28.886629      80.562604       0.637190       0.394141      -1.095132      -0.018028       0.090821      -0.061488       0.111150       0.014326      -0.010122       0.042456       0.047615      -0.000892      -0.059686       0.027545       0.032141             10.726014      11.957840       0.596167       4.005518       9.818329      -3.306977      10.401872          -0.000000
          268              N      14.344408       1.381024      16.655946      -0.301732      39.160446 0.55577676E+03  0.13669845E+05                                 9.660598                            7.626941      -0.020472       2.002081                    0.998469      29.167320      81.334619       0.634470       0.392493      -1.097747       0.053034       0.097351       0.040816       0.118134      -0.044670      -0.008804      -0.018931      -0.010718       0.031860      -0.055876       0.013689       0.042187             11.821385      15.713234       1.674043       5.629972      10.244513       2.653003       9.506408           0.000000
          269              N      -7.441430      13.483802      12.264970      -0.279471      36.708530 0.53440718E+03  0.13033276E+05                                 9.239620                            7.494200      -0.043650       1.996229                    0.998748      28.886934      80.559733       0.637258       0.394103      -1.095173       0.013406      -0.087527       0.067131       0.111118       0.012471      -0.010988       0.041263       0.052113      -0.015793      -0.059713       0.027771       0.031942             10.725430      10.266600       0.197213       4.925728      11.228074      -2.004426      10.681616          -0.000000
          270              N     -10.227181      14.385273      10.651783      -0.301748      39.153911 0.55566967E+03  0.13666155E+05                                 9.658295                            7.625332      -0.020502       2.002075                    0.998468      29.165451      81.318529       0.634665       0.392403      -1.097842      -0.096909      -0.066336       0.012900       0.118145      -0.033347      -0.008420      -0.018359      -0.020135       0.105379      -0.055891       0.013666       0.042224             11.818071      15.987364       3.755284       4.311126       7.157316       0.790031      12.309531           0.000000
          271              N      -2.415854       9.930128       9.301709      -0.279395      36.706292 0.53437510E+03  0.13032442E+05                                 9.239703                            7.494299      -0.043465       1.996307                    0.998749      28.885993      80.559848       0.637205       0.394137      -1.095137      -0.087058      -0.016562      -0.067182       0.111206      -0.006655      -0.042417      -0.003184      -0.056237      -0.015865      -0.059556       0.027529       0.032027             10.725530      10.997387       0.455320       3.531900      10.497437      -3.975988      10.681767          -0.000000
          272              N      -0.637344       7.604210      10.914896      -0.301743      39.162583 0.55578602E+03  0.13669973E+05                                 9.660485                            7.626745      -0.020403       2.002100                    0.998469      29.166824      81.329883       0.634518       0.392466      -1.097778      -0.030223      -0.113467      -0.012879       0.118127      -0.019624       0.014609       0.014193       0.057615       0.105462      -0.055986       0.013647       0.042339             11.820986       5.779218       0.146053       0.692517      17.371398      -4.328781      12.312343           0.000000
          273              N       6.138594      -5.722523      17.809764      -0.279471      36.708527 0.53440709E+03  0.13033274E+05                                 9.239619                            7.494199      -0.043650       1.996229                    0.998748      28.886936      80.559740       0.637258       0.394103      -1.095173       0.091604       0.046606      -0.042236       0.111118      -0.035578       0.025097       0.014502      -0.037932       0.050550      -0.059713       0.027771       0.031942             10.725430       9.680694       3.960083      -2.045876      13.140004       2.070047       9.355593          -0.000000
          274              N       5.325046      -8.964884      17.783884      -0.301748      39.153912 0.55567001E+03  0.13666165E+05                                 9.658295                            7.625335      -0.020502       2.002075                    0.998468      29.165450      81.318527       0.634664       0.392403      -1.097842       0.074106      -0.076587      -0.050999       0.118145       0.028667       0.019775      -0.028105       0.041097      -0.038218      -0.055891       0.013666       0.042224             11.818070       9.798578      -0.332087       0.673245      16.526125       5.973767       9.129508           0.000000
          275              N       3.719104      -1.247511      13.250568      -0.279395      36.706304 0.53437537E+03  0.13032450E+05                                 9.239705                            7.494301      -0.043466       1.996307                    0.998749      28.885994      80.559849       0.637205       0.394137      -1.095137      -0.018028      -0.098713      -0.047934       0.111206      -0.015940      -0.007228      -0.031164       0.066849       0.056980      -0.059556       0.027529       0.032028             10.725533      11.957141       3.170399      -2.519186      13.119206       1.400624       7.100251          -0.000000
          276              N       5.539877       1.282614      12.042834      -0.301743      39.162587 0.55578627E+03  0.13669980E+05                                 9.660486                            7.626746      -0.020403       2.002100                    0.998469      29.166824      81.329884       0.634518       0.392466      -1.097778       0.053047      -0.013301      -0.104705       0.118127       0.014721       0.043208       0.004998      -0.035045      -0.041128      -0.055986       0.013647       0.042339             11.820987      15.711870       4.038396      -4.263588       7.393210      -1.005973      12.357881           0.000000
          277              N       1.363025      16.331371       3.756915      -0.279415      36.708761 0.53440700E+03  0.13033402E+05                                 9.240187                            7.494543      -0.043451       1.996297                    0.998749      28.886492      80.561548       0.637193       0.394139      -1.095137       0.013421       0.101955       0.042250       0.111175      -0.015756      -0.005181      -0.028282       0.074219       0.050478      -0.059550       0.027582       0.031967             10.726169      10.266924       4.167322      -2.634122      12.555050       1.238948       9.356534          -0.000000
          278              N      -1.422726      14.483575       3.782795      -0.301750      39.158832 0.55577274E+03  0.13669706E+05                                 9.660157                            7.626763      -0.020425       2.002093                    0.998469      29.167490      81.334678       0.634497       0.392477      -1.097759      -0.096909       0.044341       0.050981       0.118138       0.009376       0.033189      -0.009128      -0.068031      -0.038200      -0.055968       0.013770       0.042198             11.821116      15.993248       1.858300      -5.410648      10.337440      -2.626952       9.132658           0.000000
          279              N       6.388661      15.541991       8.316111      -0.279417      36.707626 0.53439937E+03  0.13033204E+05                                 9.240038                            7.494510      -0.043465       1.996301                    0.998749      28.886617      80.562564       0.637190       0.394141      -1.095132      -0.087008      -0.049884       0.047910       0.111149      -0.033401       0.027103       0.017374      -0.031980       0.056848      -0.059686       0.027545       0.032141             10.726013      10.997798       2.831391      -2.160414      14.079922       1.908024       7.100318          -0.000000
          280              N       8.167188      18.102023       9.523845      -0.301731      39.160436 0.55577656E+03  0.13669839E+05                                 9.660597                            7.626940      -0.020473       2.002081                    0.998469      29.167308      81.334579       0.634470       0.392493      -1.097747      -0.030242       0.045559       0.104716       0.118134       0.022453       0.009753      -0.042253       0.008762      -0.041107      -0.055875       0.013688       0.042187             11.821383       5.779323       0.526588      -0.472203      17.327294       4.356460      12.357533           0.000000
          281              N      -2.665862       5.833675      17.617820      -0.279417      36.707589 0.53439878E+03  0.13033187E+05                                 9.240031                            7.494506      -0.043465       1.996301                    0.998749      28.886617      80.562565       0.637190       0.394141      -1.095132       0.091636      -0.059888      -0.019246       0.111149       0.039498       0.018392      -0.009806      -0.030075       0.074010      -0.059686       0.027545       0.032141             10.726003       9.681319      -3.752089      -2.407186       8.509245       0.604034      13.987445           0.000000
          282              N      -3.479373       7.432470      20.438742      -0.301731      39.160421 0.55577646E+03  0.13669836E+05                                 9.660594                            7.626939      -0.020473       2.002081                    0.998469      29.167309      81.334582       0.634470       0.392493      -1.097747       0.074105      -0.005877       0.091813       0.118134       0.002772      -0.034628       0.013554       0.015706      -0.114493      -0.055875       0.013688       0.042187             11.821376       9.799944       0.749253      -0.048471       5.806551       0.216150      19.857635           0.000000
          283              N      -5.085374      -0.352225      16.021886      -0.279414      36.708753 0.53440680E+03  0.13033396E+05                                 9.240187                            7.494543      -0.043464       1.996293                    0.998749      28.886490      80.561556       0.637193       0.394139      -1.095136      -0.018037       0.007858       0.109420       0.111175       0.001706       0.017532      -0.011022      -0.006568      -0.163285      -0.059549       0.027582       0.031967             10.726169      11.958171      -3.766919      -1.485691       7.391943       1.905745      12.828391          -0.000000
          284              N      -3.264622      -2.663231      14.434578      -0.301749      39.158739 0.55577118E+03  0.13669657E+05                                 9.660138                            7.626749      -0.020412       2.002097                    0.998469      29.167454      81.334525       0.634498       0.392477      -1.097759       0.053027      -0.084037       0.063893       0.118137       0.030054      -0.034225       0.014117      -0.002167       0.057594      -0.055970       0.013774       0.042196             11.821089      15.713987      -5.713617      -1.364940      11.988021      -1.644981       7.761258           0.000000
          285              N      10.167503       7.539412       5.544793      -0.279395      36.706282 0.53437499E+03  0.13032438E+05                                 9.239701                            7.494298      -0.043466       1.996307                    0.998749      28.885994      80.559850       0.637205       0.394137      -1.095137       0.013404      -0.014383      -0.109455       0.111206       0.003397       0.016391      -0.012680       0.002964      -0.163293      -0.059556       0.027529       0.032027             10.725527      10.266801      -4.364478      -2.292273       9.082310       0.765797      12.827470          -0.000000
          286              N       7.381773       8.485738       7.132101      -0.301743      39.162564 0.55578565E+03  0.13669962E+05                                 9.660482                            7.626742      -0.020403       2.002100                    0.998469      29.166825      81.329886       0.634518       0.392466      -1.097778      -0.096904       0.022004      -0.063871       0.118127       0.024055      -0.024643       0.027724      -0.036113       0.057554      -0.055986       0.013647       0.042339             11.820981      15.991597      -5.612655       1.097365      11.708201       1.836422       7.763146           0.000000
          287              N      15.193117      11.882466       3.948859      -0.279471      36.708521 0.53440701E+03  0.13033271E+05                                 9.239618                            7.494199      -0.043650       1.996229                    0.998748      28.886935      80.559735       0.637258       0.394103      -1.095173      -0.086990       0.066405       0.019245       0.111118       0.040201       0.015500      -0.013892      -0.026268       0.074031      -0.059713       0.027771       0.031942             10.725428      10.997283      -3.286314      -1.371298       7.192372       2.067787      13.986629          -0.000000
          288              N      16.971607      11.648352       1.127937      -0.301748      39.153911 0.55566983E+03  0.13666160E+05                                 9.658295                            7.625334      -0.020502       2.002075                    0.998468      29.165451      81.318532       0.634665       0.392403      -1.097842      -0.030240       0.067910      -0.091826       0.118145      -0.002755      -0.024233       0.028252      -0.015704      -0.114476      -0.055891       0.013666       0.042224             11.818071       5.778090      -0.672348      -0.219811       9.825710      -0.025719      19.850412           0.000000
          289              N      13.890066      -1.599882      13.860905      -0.279415      36.708772 0.53440732E+03  0.13033411E+05                                 9.240188                            7.494545      -0.043448       1.996298                    0.998749      28.886498      80.561567       0.637193       0.394139      -1.095137       0.018037      -0.090833      -0.061514       0.111175       0.014331       0.010243      -0.042284       0.047583      -0.000835      -0.059549       0.027583       0.031966             10.726170      11.958169       0.596772      -4.005099       9.818918       3.306933      10.401423          -0.000000
          290              N      12.069314      -1.380710      16.655946      -0.301750      39.158832 0.55577276E+03  0.13669707E+05                                 9.660157                            7.626763      -0.020425       2.002093                    0.998469      29.167490      81.334678       0.634497       0.392477      -1.097759      -0.053027      -0.097351       0.040836       0.118138      -0.044667       0.008915       0.019059      -0.010727       0.031898      -0.055968       0.013770       0.042198             11.821115      15.714023       1.674690      -5.630642      10.242514      -2.652746       9.506808           0.000000
          291              N      11.470554       0.110891       7.705774      -0.279418      36.707633 0.53439978E+03  0.13033216E+05                                 9.240039                            7.494513      -0.043464       1.996301                    0.998749      28.886629      80.562605       0.637190       0.394141      -1.095132      -0.091637      -0.013276       0.061488       0.111150      -0.003821       0.043402       0.004609      -0.055043      -0.000892      -0.059686       0.027545       0.032141             10.726013       9.681328      -0.208682      -4.453005      12.094841       2.674130      10.401870           0.000000
          292              N      12.284065      -1.532728       4.910733      -0.301732      39.160458 0.55577717E+03  0.13669857E+05                                 9.660600                            7.626944      -0.020472       2.002081                    0.998469      29.167320      81.334619       0.634470       0.392493      -1.097747      -0.074105      -0.082451      -0.040816       0.118134      -0.031375      -0.014913      -0.014611       0.064490       0.031860      -0.055876       0.013689       0.042187             11.821386       9.799946      -0.416592       0.624643      16.157804       6.192320       9.506408           0.000000
          293              N      -6.388425      14.972969       9.301709      -0.279471      36.708530 0.53440715E+03  0.13033275E+05                                 9.239620                            7.494200      -0.043650       1.996229                    0.998748      28.886934      80.559732       0.637258       0.394103      -1.095173       0.086990       0.016536      -0.067131       0.111118      -0.006677       0.042565       0.003395      -0.056210      -0.015793      -0.059713       0.027771       0.031942             10.725430      10.997286       0.455546      -3.531686      10.497383       3.975896      10.681622          -0.000000
          294              N      -8.166915      17.298917      10.914896      -0.301748      39.153925 0.55567018E+03  0.13666170E+05                                 9.658297                            7.625336      -0.020502       2.002075                    0.998468      29.165451      81.318530       0.634664       0.392403      -1.097842       0.030240       0.113479      -0.012900       0.118145      -0.019609      -0.014502      -0.014058       0.057581       0.105379      -0.055891       0.013666       0.042224             11.818075       5.778093       0.145806      -0.692176      17.366602       4.327918      12.309529           0.000000
          295              N      -1.362811      11.419350      12.264970      -0.279395      36.706294 0.53437512E+03  0.13032442E+05                                 9.239704                            7.494299      -0.043465       1.996307                    0.998749      28.885993      80.559848       0.637205       0.394137      -1.095137      -0.013404       0.087600       0.067182       0.111206       0.012497       0.011137      -0.041052       0.052107      -0.015865      -0.059556       0.027529       0.032027             10.725531      10.266803       0.197025      -4.925889      11.228022       2.004598      10.681767          -0.000000
          296              N       1.422919      10.517849      10.651783      -0.301743      39.162576 0.55578587E+03  0.13669968E+05                                 9.660484                            7.626744      -0.020403       2.002100                    0.998469      29.166824      81.329884       0.634518       0.392466      -1.097778       0.096904       0.066316       0.012879       0.118128      -0.033369       0.008511       0.018504      -0.020144       0.105462      -0.055986       0.013647       0.042339             11.820984      15.991596       3.756633      -4.312056       7.159009      -0.789999      12.312346           0.000000
          297              N      16.246122       8.571621       3.756915      -0.279471      36.708533 0.53440729E+03  0.13033279E+05                                 9.239620                            7.494201      -0.043650       1.996229                    0.998748      28.886936      80.559739       0.637258       0.394103      -1.095173      -0.013406      -0.101900       0.042236       0.111118      -0.015751       0.005307       0.028495       0.074227       0.050550      -0.059713       0.027771       0.031942             10.725431      10.266603       4.167229       2.633613      12.554094      -1.238867       9.355595          -0.000000
          298              N      19.031873      10.419418       3.782795      -0.301748      39.153903 0.55566963E+03  0.13666154E+05                                 9.658294                            7.625332      -0.020502       2.002075                    0.998468      29.165450      81.318526       0.634665       0.392403      -1.097842       0.096909      -0.044339       0.050999       0.118145       0.009381      -0.033090       0.009276      -0.068001      -0.038218      -0.055891       0.013666       0.042224             11.818069      15.987360       1.855953       5.407718      10.337339       2.625978       9.129508           0.000000
          299              N      11.220546       9.361086       8.316111      -0.279395      36.706307 0.53437562E+03  0.13032457E+05                                 9.239706                            7.494303      -0.043466       1.996307                    0.998749      28.885994      80.559849       0.637205       0.394137      -1.095137       0.087058       0.049901       0.047934       0.111206      -0.033407      -0.026972      -0.017203      -0.031956       0.056980      -0.059556       0.027529       0.032028             10.725532      10.997387       2.831075       2.160242      14.078957      -1.908245       7.100252          -0.000000
          300              N       9.442036       6.801078       9.523845      -0.301743      39.162591 0.55578630E+03  0.13669981E+05                                 9.660487                            7.626746      -0.020403       2.002100                    0.998469      29.166825      81.329885       0.634518       0.392466      -1.097778       0.030223      -0.045579       0.104705       0.118127       0.022464      -0.009690       0.042403       0.008751      -0.041128      -0.055986       0.013647       0.042339             11.820989       5.779219       0.526715       0.472738      17.325862      -4.355080      12.357885           0.000000
          301              N      -6.138356       5.722859      17.809764      -0.279414      36.708762 0.53440706E+03  0.13033404E+05                                 9.240189                            7.494545      -0.043465       1.996293                    0.998749      28.886490      80.561555       0.637193       0.394139      -1.095137      -0.091650      -0.046638      -0.042250       0.111175      -0.035579      -0.024938      -0.014312      -0.037920       0.050478      -0.059549       0.027582       0.031967             10.726171       9.681519       3.960352       2.046124      13.140457      -2.070501       9.356536           0.000000
          302              N      -5.324808       8.965219      17.783884      -0.301749      39.158718 0.55577085E+03  0.13669646E+05                                 9.660134                            7.626746      -0.020402       2.002100                    0.998469      29.167440      81.334462       0.634498       0.392477      -1.097759      -0.074108       0.076584      -0.050983       0.118137       0.028672      -0.019669       0.028252       0.041121      -0.038201      -0.055970       0.013775       0.042196             11.821084       9.797824      -0.332072      -0.673188      16.532794      -5.976836       9.132634           0.000000
          303              N      -3.718928       1.247761      13.250568      -0.279417      36.707616 0.53439948E+03  0.13033207E+05                                 9.240036                            7.494510      -0.043465       1.996301                    0.998749      28.886617      80.562564       0.637190       0.394141      -1.095132       0.018028       0.098660      -0.047910       0.111149      -0.015929       0.007346       0.031344       0.066861       0.056848      -0.059686       0.027545       0.032141             10.726009      11.957838       3.170813       2.519029      13.119871      -1.400863       7.100317          -0.000000
          304              N      -5.539716      -1.282387      12.042834      -0.301731      39.160430 0.55577658E+03  0.13669840E+05                                 9.660596                            7.626940      -0.020473       2.002081                    0.998469      29.167308      81.334580       0.634470       0.392493      -1.097747      -0.053034       0.013327      -0.104716       0.118134       0.014710      -0.043088      -0.004888      -0.035040      -0.041107      -0.055875       0.013688       0.042187             11.821382      15.713234       4.038715       4.264714       7.393382       1.006941      12.357531           0.000000
          305              N       2.416031      13.020530       3.948859      -0.279418      36.707641 0.53439984E+03  0.13033218E+05                                 9.240040                            7.494513      -0.043464       1.996301                    0.998749      28.886629      80.562605       0.637190       0.394141      -1.095132       0.087008      -0.066433       0.019246       0.111150       0.040172      -0.015375       0.014071      -0.026259       0.074010      -0.059686       0.027545       0.032141             10.726015      10.997801      -3.286659       1.371888       7.192788      -2.068187      13.987457          -0.000000
          306              N       0.637504      13.254590       1.127937      -0.301732      39.160436 0.55577645E+03  0.13669836E+05                                 9.660596                            7.626939      -0.020472       2.002081                    0.998469      29.167320      81.334620       0.634470       0.392493      -1.097747       0.030242      -0.067908      -0.091813       0.118134      -0.002780       0.024322      -0.028130      -0.015700      -0.114493      -0.055875       0.013688       0.042187             11.821382       5.779322      -0.672234       0.219943       9.827174       0.026353      19.857649           0.000000
          307              N       7.441667      17.363614       5.544793      -0.279414      36.708758 0.53440690E+03  0.13033400E+05                                 9.240189                            7.494544      -0.043465       1.996293                    0.998749      28.886492      80.561566       0.637193       0.394139      -1.095136      -0.013421       0.014386      -0.109420       0.111175       0.003391      -0.016235       0.012856       0.002965      -0.163286      -0.059549       0.027582       0.031967             10.726170      10.266923      -4.364857       2.291983       9.083191      -0.765484      12.828396          -0.000000
          308              N      10.227418      16.417318       7.132101      -0.301749      39.158744 0.55577131E+03  0.13669661E+05                                 9.660139                            7.626750      -0.020412       2.002097                    0.998469      29.167454      81.334524       0.634498       0.392477      -1.097759       0.096906      -0.021982      -0.063893       0.118137       0.024056       0.024717      -0.027562      -0.036094       0.057594      -0.055970       0.013774       0.042196             11.821090      15.993208      -5.614901      -1.095932      11.708803      -1.835198       7.761259           0.000000
          309              N       5.085588       0.352528      16.021886      -0.279395      36.706282 0.53437490E+03  0.13032436E+05                                 9.239701                            7.494298      -0.043465       1.996307                    0.998749      28.885993      80.559847       0.637205       0.394137      -1.095137       0.018028      -0.007843       0.109455       0.111206       0.001710      -0.017419       0.011227      -0.006575      -0.163293      -0.059556       0.027529       0.032027             10.725528      11.957133      -3.766861       1.486080       7.391975      -1.905919      12.827475          -0.000000
          310              N       3.264815       2.663504      14.434578      -0.301743      39.162569 0.55578583E+03  0.13669967E+05                                 9.660484                            7.626743      -0.020403       2.002100                    0.998469      29.166824      81.329884       0.634518       0.392466      -1.097778      -0.053047       0.084027       0.063871       0.118128       0.030059       0.034353      -0.013993      -0.002151       0.057554      -0.055986       0.013647       0.042339             11.820983      15.711868      -5.711555       1.365612      11.987935       1.646741       7.763147           0.000000
          311              N       2.666098      -5.833343      17.617820      -0.279471      36.708528 0.53440715E+03  0.13033275E+05                                 9.239619                            7.494199      -0.043650       1.996229                    0.998748      28.886935      80.559735       0.637258       0.394103      -1.095173      -0.091604       0.059880      -0.019245       0.111118       0.039523      -0.018264       0.009983      -0.030105       0.074031      -0.059713       0.027771       0.031942             10.725429       9.680691      -3.751796       2.406629       8.508968      -0.603619      13.986630          -0.000000
          312              N       3.479646      -7.432084      20.438742      -0.301748      39.153904 0.55566972E+03  0.13666156E+05                                 9.658293                            7.625333      -0.020502       2.002075                    0.998468      29.165451      81.318528       0.634665       0.392403      -1.097842      -0.074106       0.005874       0.091826       0.118145       0.002792       0.034714      -0.013430       0.015678      -0.114475      -0.055891       0.013666       0.042224             11.818066       9.798581       0.749092       0.049022       5.805222      -0.215817      19.850396           0.000000
          313              N      -6.138356      12.562409      13.860905      -0.279415      36.708787 0.53440781E+03  0.13033426E+05                                 9.240192                            7.494549      -0.043448       1.996298                    0.998749      28.886499      80.561575       0.637193       0.394139      -1.095137      -0.091650      -0.013272      -0.061514       0.111175      -0.003808      -0.043281      -0.004437      -0.055024      -0.000835      -0.059549       0.027582       0.031966             10.726173       9.681524      -0.208138       4.452833      12.095571      -2.673748      10.401425          -0.000000
          314              N      -5.324808      10.918843      16.655946      -0.301750      39.158890 0.55577375E+03  0.13669738E+05                                 9.660169                            7.626772      -0.020436       2.002089                    0.998469      29.167515      81.334786       0.634496       0.392477      -1.097759      -0.074108      -0.082444       0.040836       0.118138      -0.031369       0.014998       0.014758       0.064492       0.031898      -0.055968       0.013770       0.042198             11.821131       9.797856      -0.416966      -0.624178      16.158718      -6.192877       9.506821           0.000000
          315              N      -3.718928      10.851521       7.705774      -0.279418      36.707637 0.53439991E+03  0.13033220E+05                                 9.240040                            7.494513      -0.043464       1.996301                    0.998749      28.886630      80.562609       0.637190       0.394141      -1.095132       0.018028      -0.090821       0.061488       0.111150       0.014326      -0.010122       0.042456       0.047615      -0.000892      -0.059686       0.027545       0.032141             10.726014      11.957840       0.596167       4.005517       9.818330      -3.306977      10.401873          -0.000000
          316              N      -5.539716      11.070640       4.910733      -0.301732      39.160475 0.55577725E+03  0.13669860E+05                                 9.660603                            7.626945      -0.020473       2.002081                    0.998469      29.167331      81.334659       0.634470       0.392493      -1.097747      -0.053034      -0.097350      -0.040816       0.118134      -0.044670      -0.008804      -0.018931      -0.010718       0.031860      -0.055876       0.013689       0.042187             11.821392      15.713244       1.674045       5.629977      10.244518       2.653006       9.506413           0.000000
          317              N      16.246122      -1.032138       9.301709      -0.279471      36.708531 0.53440724E+03  0.13033278E+05                                 9.239620                            7.494201      -0.043650       1.996229                    0.998748      28.886935      80.559737       0.637258       0.394103      -1.095173      -0.013406       0.087527      -0.067131       0.111118       0.012471      -0.010988       0.041263       0.052113      -0.015793      -0.059713       0.027771       0.031942             10.725430      10.266600       0.197215       4.925728      11.228073      -2.004425      10.681617           0.000000
          318              N      19.031873      -1.933609      10.914896      -0.301749      39.153937 0.55567012E+03  0.13666169E+05                                 9.658300                            7.625336      -0.020502       2.002075                    0.998468      29.165461      81.318567       0.634664       0.392403      -1.097842       0.096909       0.066336      -0.012900       0.118145      -0.033347      -0.008420      -0.018359      -0.020135       0.105378      -0.055891       0.013666       0.042224             11.818077      15.987376       3.755287       4.311128       7.157320       0.790031      12.309536           0.000000
          319              N      11.220546       2.521536      12.264970      -0.279395      36.706294 0.53437509E+03  0.13032442E+05                                 9.239703                            7.494299      -0.043466       1.996307                    0.998749      28.885994      80.559852       0.637205       0.394137      -1.095137       0.087058       0.016562       0.067182       0.111206      -0.006655      -0.042417      -0.003184      -0.056237      -0.015865      -0.059556       0.027529       0.032027             10.725531      10.997389       0.455320       3.531901      10.497437      -3.975987      10.681766          -0.000000
          320              N       9.442036       4.847454      10.651783      -0.301744      39.162613 0.55578652E+03  0.13669988E+05                                 9.660491                            7.626748      -0.020404       2.002100                    0.998469      29.166835      81.329922       0.634518       0.392466      -1.097778       0.030223       0.113467       0.012878       0.118127      -0.019623       0.014609       0.014192       0.057615       0.105462      -0.055986       0.013647       0.042339             11.820994       5.779221       0.146054       0.692517      17.371411      -4.328787      12.312350           0.000000
          321              N       2.666098      18.174187       3.756915      -0.279471      36.708528 0.53440712E+03  0.13033274E+05                                 9.239619                            7.494199      -0.043650       1.996229                    0.998748      28.886937      80.559744       0.637258       0.394103      -1.095173      -0.091604      -0.046606       0.042236       0.111118      -0.035578       0.025097       0.014502      -0.037932       0.050550      -0.059713       0.027771       0.031942             10.725430       9.680694       3.960083      -2.045876      13.140004       2.070047       9.355593          -0.000000
          322              N       3.479646      21.416548       3.782795      -0.301749      39.153940 0.55567049E+03  0.13666180E+05                                 9.658300                            7.625339      -0.020502       2.002075                    0.998468      29.165461      81.318566       0.634664       0.392403      -1.097842      -0.074106       0.076587       0.050999       0.118145       0.028667       0.019775      -0.028105       0.041097      -0.038218      -0.055891       0.013666       0.042224             11.818077       9.798583      -0.332088       0.673245      16.526136       5.973771       9.129513           0.000000
          323              N       5.085588      13.699175       8.316111      -0.279395      36.706305 0.53437540E+03  0.13032451E+05                                 9.239705                            7.494301      -0.043466       1.996307                    0.998749      28.885995      80.559854       0.637205       0.394137      -1.095137       0.018028       0.098713       0.047934       0.111206      -0.015940      -0.007228      -0.031164       0.066849       0.056980      -0.059556       0.027529       0.032027             10.725533      11.957141       3.170398      -2.519186      13.119207       1.400624       7.100252          -0.000000
          324              N       3.264815      11.169050       9.523845      -0.301744      39.162615 0.55578675E+03  0.13669995E+05                                 9.660491                            7.626750      -0.020404       2.002100                    0.998469      29.166835      81.329922       0.634518       0.392466      -1.097778      -0.053047       0.013301       0.104705       0.118127       0.014721       0.043208       0.004998      -0.035045      -0.041128      -0.055986       0.013647       0.042339             11.820994      15.711879       4.038398      -4.263593       7.393214      -1.005975      12.357889           0.000000
          325              N       7.441667      -3.879707      17.809764      -0.279415      36.708761 0.53440700E+03  0.13033402E+05                                 9.240188                            7.494543      -0.043451       1.996297                    0.998749      28.886492      80.561552       0.637193       0.394139      -1.095137      -0.013421      -0.101955      -0.042250       0.111175      -0.015756      -0.005181      -0.028282       0.074219       0.050478      -0.059550       0.027582       0.031967             10.726170      10.266925       4.167323      -2.634122      12.555051       1.238948       9.356535          -0.000000
          326              N      10.227418      -2.031911      17.783884      -0.301750      39.158860 0.55577321E+03  0.13669721E+05                                 9.660163                            7.626767      -0.020426       2.002093                    0.998469      29.167500      81.334717       0.634497       0.392477      -1.097759       0.096909      -0.044341      -0.050981       0.118138       0.009376       0.033189      -0.009128      -0.068030      -0.038200      -0.055968       0.013770       0.042198             11.821123      15.993260       1.858302      -5.410653      10.337445      -2.626954       9.132664           0.000000
          327              N       2.416031      -3.090327      13.250568      -0.279417      36.707626 0.53439937E+03  0.13033204E+05                                 9.240038                            7.494510      -0.043465       1.996301                    0.998749      28.886617      80.562568       0.637190       0.394141      -1.095132       0.087008       0.049884      -0.047910       0.111149      -0.033401       0.027103       0.017374      -0.031980       0.056848      -0.059686       0.027545       0.032141             10.726013      10.997798       2.831391      -2.160414      14.079923       1.908025       7.100319          -0.000000
          328              N       0.637504      -5.650359      12.042834      -0.301731      39.160464 0.55577703E+03  0.13669854E+05                                 9.660602                            7.626944      -0.020473       2.002081                    0.998469      29.167318      81.334619       0.634470       0.392493      -1.097747       0.030242      -0.045559      -0.104716       0.118134       0.022453       0.009753      -0.042253       0.008762      -0.041107      -0.055875       0.013688       0.042187             11.821391       5.779326       0.526588      -0.472203      17.327306       4.356465      12.357541           0.000000
          329              N      11.470554       6.617989       3.948859      -0.279417      36.707590 0.53439881E+03  0.13033187E+05                                 9.240032                            7.494506      -0.043465       1.996301                    0.998749      28.886618      80.562570       0.637190       0.394141      -1.095132      -0.091636       0.059888       0.019246       0.111149       0.039498       0.018392      -0.009806      -0.030075       0.074010      -0.059686       0.027545       0.032141             10.726004       9.681319      -3.752089      -2.407186       8.509245       0.604033      13.987446          -0.000000
          330              N      12.284065       5.019194       1.127937      -0.301731      39.160448 0.55577693E+03  0.13669850E+05                                 9.660599                            7.626943      -0.020473       2.002081                    0.998469      29.167319      81.334620       0.634470       0.392493      -1.097747      -0.074105       0.005877      -0.091813       0.118134       0.002772      -0.034628       0.013554       0.015706      -0.114492      -0.055875       0.013688       0.042187             11.821383       9.799948       0.749253      -0.048470       5.806553       0.216150      19.857649           0.000000
          331              N      13.890066      12.803889       5.544793      -0.279414      36.708754 0.53440683E+03  0.13033397E+05                                 9.240188                            7.494543      -0.043465       1.996293                    0.998749      28.886491      80.561561       0.637193       0.394139      -1.095136       0.018037      -0.007858      -0.109420       0.111175       0.001706       0.017532      -0.011022      -0.006568      -0.163285      -0.059549       0.027582       0.031967             10.726169      11.958171      -3.766920      -1.485691       7.391944       1.905745      12.828392          -0.000000
          332              N      12.069314      15.114895       7.132101      -0.301749      39.158767 0.55577164E+03  0.13669672E+05                                 9.660143                            7.626753      -0.020412       2.002096                    0.998469      29.167464      81.334563       0.634498       0.392477      -1.097759      -0.053027       0.084037      -0.063892       0.118136       0.030054      -0.034225       0.014117      -0.002167       0.057594      -0.055970       0.013774       0.042196             11.821095      15.713997      -5.713621      -1.364940      11.988029      -1.644982       7.761261           0.000000
          333              N      -1.362811       4.912252      16.021886      -0.279395      36.706283 0.53437502E+03  0.13032439E+05                                 9.239701                            7.494298      -0.043466       1.996307                    0.998749      28.885995      80.559854       0.637205       0.394137      -1.095137      -0.013404       0.014383       0.109455       0.111206       0.003397       0.016391      -0.012680       0.002964      -0.163293      -0.059556       0.027529       0.032027             10.725527      10.266801      -4.364479      -2.292272       9.082311       0.765797      12.827470          -0.000000
          334              N       1.422919       3.965926      14.434578      -0.301744      39.162591 0.55578611E+03  0.13669976E+05                                 9.660487                            7.626745      -0.020404       2.002100                    0.998469      29.166835      81.329923       0.634518       0.392466      -1.097778       0.096904      -0.022005       0.063871       0.118127       0.024055      -0.024643       0.027724      -0.036113       0.057554      -0.055986       0.013647       0.042339             11.820988      15.991608      -5.612660       1.097366      11.708207       1.836423       7.763150           0.000000
          335              N      -6.388425       0.569198      17.617820      -0.279471      36.708522 0.53440704E+03  0.13033272E+05                                 9.239618                            7.494199      -0.043650       1.996229                    0.998748      28.886936      80.559739       0.637258       0.394103      -1.095173       0.086990      -0.066405      -0.019245       0.111118       0.040202       0.015500      -0.013892      -0.026268       0.074031      -0.059713       0.027771       0.031942             10.725428      10.997283      -3.286314      -1.371298       7.192372       2.067787      13.986629          -0.000000
          336              N      -8.166915       0.803312      20.438742      -0.301749      39.153938 0.55567028E+03  0.13666174E+05                                 9.658300                            7.625338      -0.020502       2.002075                    0.998468      29.165461      81.318569       0.634664       0.392403      -1.097842       0.030240      -0.067910       0.091826       0.118145      -0.002755      -0.024233       0.028252      -0.015704      -0.114475      -0.055890       0.013666       0.042224             11.818078       5.778093      -0.672348      -0.219811       9.825714      -0.025720      19.850426           0.000000
          337              N      -5.085374      14.051546       7.705774      -0.279415      36.708772 0.53440732E+03  0.13033411E+05                                 9.240189                            7.494545      -0.043449       1.996298                    0.998749      28.886498      80.561570       0.637193       0.394139      -1.095137      -0.018037       0.090833       0.061514       0.111175       0.014331       0.010243      -0.042284       0.047583      -0.000835      -0.059549       0.027583       0.031966             10.726170      11.958169       0.596773      -4.005099       9.818918       3.306933      10.401423          -0.000000
          338              N      -3.264622      13.832374       4.910733      -0.301750      39.158860 0.55577323E+03  0.13669722E+05                                 9.660163                            7.626767      -0.020425       2.002093                    0.998469      29.167500      81.334717       0.634497       0.392477      -1.097759       0.053027       0.097351      -0.040836       0.118138      -0.044667       0.008915       0.019059      -0.010727       0.031898      -0.055968       0.013770       0.042198             11.821122      15.714033       1.674692      -5.630646      10.242520      -2.652749       9.506814           0.000000
          339              N      -2.665862      12.340773      13.860905      -0.279418      36.707635 0.53439981E+03  0.13033217E+05                                 9.240039                            7.494513      -0.043464       1.996301                    0.998749      28.886630      80.562609       0.637190       0.394141      -1.095132       0.091637       0.013276      -0.061488       0.111150      -0.003821       0.043402       0.004609      -0.055043      -0.000892      -0.059686       0.027545       0.032141             10.726014       9.681329      -0.208682      -4.453005      12.094842       2.674131      10.401871          -0.000000
          340              N      -3.479373      13.984392      16.655946      -0.301732      39.160486 0.55577764E+03  0.13669872E+05                                 9.660606                            7.626948      -0.020473       2.002081                    0.998469      29.167330      81.334658       0.634470       0.392493      -1.097747       0.074105       0.082451       0.040816       0.118134      -0.031375      -0.014913      -0.014611       0.064490       0.031860      -0.055876       0.013689       0.042187             11.821394       9.799951      -0.416592       0.624644      16.157815       6.192325       9.506414           0.000000
          341              N      15.193117      -2.521305      12.264970      -0.279471      36.708532 0.53440714E+03  0.13033275E+05                                 9.239620                            7.494200      -0.043650       1.996229                    0.998748      28.886935      80.559737       0.637258       0.394103      -1.095173      -0.086990      -0.016536       0.067131       0.111118      -0.006677       0.042565       0.003395      -0.056210      -0.015793      -0.059713       0.027771       0.031942             10.725431      10.997288       0.455545      -3.531687      10.497383       3.975895      10.681621          -0.000000
          342              N      16.971607      -4.847253      10.651783      -0.301749      39.153952 0.55567064E+03  0.13666184E+05                                 9.658303                            7.625340      -0.020502       2.002075                    0.998468      29.165461      81.318567       0.634664       0.392403      -1.097842      -0.030240      -0.113479       0.012900       0.118145      -0.019609      -0.014502      -0.014058       0.057581       0.105378      -0.055891       0.013666       0.042224             11.818082       5.778096       0.145806      -0.692176      17.366614       4.327924      12.309537           0.000000
          343              N      10.167503       1.032314       9.301709      -0.279395      36.706295 0.53437518E+03  0.13032444E+05                                 9.239704                            7.494300      -0.043466       1.996307                    0.998749      28.885994      80.559852       0.637205       0.394137      -1.095137       0.013404      -0.087600      -0.067182       0.111206       0.012497       0.011137      -0.041052       0.052107      -0.015865      -0.059556       0.027529       0.032027             10.725531      10.266803       0.197026      -4.925889      11.228021       2.004597      10.681768          -0.000000
          344              N       7.381773       1.933815      10.914896      -0.301744      39.162604 0.55578635E+03  0.13669983E+05                                 9.660489                            7.626747      -0.020404       2.002100                    0.998469      29.166835      81.329923       0.634518       0.392466      -1.097778      -0.096904      -0.066316      -0.012878       0.118127      -0.033369       0.008511       0.018504      -0.020143       0.105462      -0.055986       0.013647       0.042339             11.820990      15.991607       3.756636      -4.312058       7.159013      -0.789999      12.312351           0.000000
          345              N      -7.441430       3.880043      17.809764      -0.279471      36.708534 0.53440732E+03  0.13033280E+05                                 9.239620                            7.494201      -0.043650       1.996229                    0.998748      28.886937      80.559743       0.637258       0.394103      -1.095173       0.013406       0.101900      -0.042236       0.111118      -0.015751       0.005307       0.028495       0.074227       0.050550      -0.059713       0.027771       0.031942             10.725431      10.266604       4.167229       2.633613      12.554094      -1.238867       9.355596          -0.000000
          346              N     -10.227181       2.032246      17.783884      -0.301749      39.153930 0.55567009E+03  0.13666168E+05                                 9.658299                            7.625336      -0.020502       2.002075                    0.998468      29.165460      81.318564       0.634664       0.392403      -1.097842      -0.096909       0.044339      -0.050999       0.118145       0.009381      -0.033089       0.009276      -0.068001      -0.038218      -0.055891       0.013666       0.042224             11.818076      15.987372       1.855955       5.407723      10.337343       2.625979       9.129514           0.000000
          347              N      -2.415854       3.090578      13.250568      -0.279395      36.706309 0.53437565E+03  0.13032458E+05                                 9.239706                            7.494303      -0.043466       1.996307                    0.998749      28.885995      80.559853       0.637205       0.394137      -1.095137      -0.087058      -0.049901      -0.047934       0.111206      -0.033407      -0.026972      -0.017202      -0.031956       0.056980      -0.059556       0.027529       0.032028             10.725533      10.997388       2.831075       2.160242      14.078957      -1.908245       7.100253          -0.000000
          348              N      -0.637344       5.650586      12.042834      -0.301744      39.162619 0.55578676E+03  0.13669996E+05                                 9.660492                            7.626750      -0.020404       2.002100                    0.998469      29.166835      81.329923       0.634518       0.392466      -1.097778      -0.030223       0.045580      -0.104705       0.118127       0.022463      -0.009690       0.042403       0.008751      -0.041128      -0.055986       0.013647       0.042339             11.820996       5.779222       0.526715       0.472738      17.325873      -4.355085      12.357893           0.000000
          349              N      14.943048       6.728805       3.756915      -0.279414      36.708763 0.53440709E+03  0.13033405E+05                                 9.240189                            7.494545      -0.043465       1.996292                    0.998749      28.886491      80.561560       0.637193       0.394139      -1.095136       0.091650       0.046638       0.042250       0.111175      -0.035579      -0.024938      -0.014312      -0.037920       0.050478      -0.059549       0.027582       0.031967             10.726171       9.681520       3.960352       2.046124      13.140458      -2.070501       9.356536           0.000000
          350              N      14.129500       3.486445       3.782795      -0.301749      39.158745 0.55577131E+03  0.13669661E+05                                 9.660139                            7.626750      -0.020402       2.002100                    0.998469      29.167450      81.334499       0.634498       0.392477      -1.097759       0.074108      -0.076584       0.050983       0.118137       0.028672      -0.019669       0.028252       0.041121      -0.038201      -0.055970       0.013775       0.042196             11.821091       9.797828      -0.332073      -0.673188      16.532805      -5.976841       9.132640           0.000000
          351              N      12.523620      11.203903       8.316111      -0.279417      36.707615 0.53439947E+03  0.13033207E+05                                 9.240036                            7.494511      -0.043465       1.996301                    0.998749      28.886617      80.562568       0.637190       0.394141      -1.095132      -0.018028      -0.098660       0.047910       0.111149      -0.015929       0.007346       0.031344       0.066861       0.056848      -0.059686       0.027545       0.032141             10.726009      11.957839       3.170813       2.519029      13.119871      -1.400863       7.100317          -0.000000
          352              N      14.344408      13.734051       9.523845      -0.301731      39.160458 0.55577705E+03  0.13669854E+05                                 9.660601                            7.626944      -0.020473       2.002081                    0.998469      29.167318      81.334618       0.634470       0.392493      -1.097747       0.053034      -0.013326       0.104716       0.118134       0.014710      -0.043087      -0.004888      -0.035040      -0.041107      -0.055875       0.013688       0.042187             11.821389      15.713244       4.038718       4.264718       7.393385       1.006942      12.357539           0.000000
          353              N       6.388661      -0.568866      17.617820      -0.279418      36.707642 0.53439986E+03  0.13033219E+05                                 9.240040                            7.494513      -0.043464       1.996301                    0.998749      28.886630      80.562608       0.637190       0.394141      -1.095132      -0.087008       0.066433      -0.019246       0.111150       0.040172      -0.015375       0.014071      -0.026259       0.074010      -0.059686       0.027545       0.032141             10.726015      10.997801      -3.286659       1.371888       7.192788      -2.068187      13.987456          -0.000000
          354              N       8.167188      -0.802926      20.438742      -0.301732      39.160465 0.55577695E+03  0.13669851E+05                                 9.660601                            7.626943      -0.020473       2.002081                    0.998469      29.167331      81.334661       0.634470       0.392493      -1.097747      -0.030242       0.067908       0.091813       0.118134      -0.002780       0.024322      -0.028130      -0.015700      -0.114493      -0.055875       0.013688       0.042187             11.821389       5.779325      -0.672235       0.219943       9.827179       0.026354      19.857664           0.000000
          355              N       1.363025      -4.911950      16.021886      -0.279414      36.708757 0.53440690E+03  0.13033400E+05                                 9.240189                            7.494544      -0.043465       1.996293                    0.998749      28.886492      80.561570       0.637193       0.394139      -1.095136       0.013421      -0.014386       0.109420       0.111175       0.003391      -0.016235       0.012856       0.002965      -0.163286      -0.059549       0.027582       0.031967             10.726171      10.266924      -4.364857       2.291983       9.083192      -0.765484      12.828397          -0.000000
          356              N      -1.422726      -3.965654      14.434578      -0.301749      39.158773 0.55577180E+03  0.13669676E+05                                 9.660144                            7.626754      -0.020412       2.002096                    0.998469      29.167465      81.334564       0.634498       0.392477      -1.097759      -0.096906       0.021982       0.063892       0.118136       0.024056       0.024717      -0.027562      -0.036094       0.057594      -0.055970       0.013774       0.042196             11.821097      15.993219      -5.614905      -1.095933      11.708809      -1.835199       7.761262           0.000000
          357              N       3.719104      12.099136       5.544793      -0.279395      36.706284 0.53437492E+03  0.13032437E+05                                 9.239702                            7.494298      -0.043466       1.996307                    0.998749      28.885994      80.559852       0.637205       0.394137      -1.095137      -0.018028       0.007843      -0.109455       0.111206       0.001710      -0.017419       0.011227      -0.006575      -0.163293      -0.059556       0.027529       0.032027             10.725528      11.957134      -3.766861       1.486080       7.391976      -1.905919      12.827476          -0.000000
          358              N       5.539877       9.788160       7.132101      -0.301744      39.162598 0.55578632E+03  0.13669982E+05                                 9.660489                            7.626747      -0.020404       2.002100                    0.998469      29.166835      81.329924       0.634518       0.392466      -1.097778       0.053047      -0.084027      -0.063871       0.118127       0.030059       0.034353      -0.013993      -0.002151       0.057554      -0.055986       0.013647       0.042339             11.820991      15.711878      -5.711560       1.365612      11.987943       1.646743       7.763150           0.000000
          359              N       6.138594      18.285007       3.948859      -0.279471      36.708529 0.53440718E+03  0.13033276E+05                                 9.239619                            7.494200      -0.043650       1.996229                    0.998748      28.886936      80.559739       0.637258       0.394103      -1.095173       0.091604      -0.059880       0.019245       0.111118       0.039523      -0.018264       0.009983      -0.030105       0.074031      -0.059713       0.027771       0.031942             10.725430       9.680691      -3.751796       2.406629       8.508968      -0.603619      13.986630          -0.000000
          360              N       5.325046      19.883748       1.127937      -0.301749      39.153931 0.55567018E+03  0.13666171E+05                                 9.658299                            7.625337      -0.020502       2.002075                    0.998468      29.165461      81.318567       0.634664       0.392403      -1.097842       0.074106      -0.005874      -0.091826       0.118145       0.002792       0.034714      -0.013430       0.015678      -0.114475      -0.055890       0.013666       0.042224             11.818074       9.798585       0.749093       0.049021       5.805225      -0.215818      19.850411           0.000000
          361              N      14.411253      -2.379395       8.426101       0.513280      19.653156 0.20542519E+03  0.39614001E+04                                 6.023779                            4.628108       0.325599       2.224995                    0.999271      19.977140      50.222265       0.812319       0.391007      -1.092749      -0.045875      -0.076204      -0.006547       0.089188      -0.035867      -0.041925       0.026793       0.030331       0.077729      -0.051911      -0.023788       0.075699              6.775984       6.148403       0.527017       2.547435       7.933123      -0.985933       6.246424           0.000000
          362              N      10.561967       0.342539      13.140578       0.513255      19.653302 0.20542817E+03  0.39614756E+04                                 6.023887                            4.628204       0.325612       2.225005                    0.999270      19.977113      50.222468       0.812293       0.391018      -1.092741      -0.056537      -0.068652       0.006553       0.089177      -0.037426      -0.039221       0.030591       0.021474       0.077744      -0.051908      -0.023774       0.075683              6.776075       7.403701       0.970765       1.778800       6.677972      -2.073097       6.246551           0.000000
          363              N      -5.606561      14.831059      13.140578       0.513280      19.653155 0.20542519E+03  0.39614000E+04                                 6.023779                            4.628108       0.325599       2.224995                    0.999271      19.977140      50.222264       0.812319       0.391007      -1.092749       0.045875       0.076204       0.006547       0.089188      -0.035867      -0.041925       0.026793       0.030331       0.077729      -0.051911      -0.023788       0.075699              6.775983       6.148403       0.527017       2.547435       7.933123      -0.985933       6.246424           0.000000
          364              N      -1.757275      12.109125       8.426101       0.513255      19.653302 0.20542817E+03  0.39614756E+04                                 6.023887                            4.628204       0.325612       2.225005                    0.999270      19.977113      50.222468       0.812293       0.391018      -1.092741       0.056537       0.068652      -0.006553       0.089177      -0.037426      -0.039221       0.030591       0.021474       0.077744      -0.051908      -0.023774       0.075683              6.776075       7.403702       0.970765       1.778800       6.677972      -2.073097       6.246551           0.000000
          365              N       5.606820      -3.964362      19.414324       0.513280      19.653169 0.20542541E+03  0.39614053E+04                                 6.023782                            4.628111       0.325598       2.224995                    0.999271      19.977142      50.222271       0.812319       0.391007      -1.092749      -0.045868       0.032441       0.069269       0.089188      -0.018381       0.052029      -0.036785       0.012979       0.025769      -0.051911      -0.023788       0.075698              6.775987       6.148292       1.942609      -1.730074       7.522034       1.223393       6.657636           0.000000
          366              N       1.757472      -1.242517      14.699848       0.513256      19.653311 0.20542826E+03  0.39614777E+04                                 6.023888                            4.628205       0.325613       2.225005                    0.999270      19.977111      50.222459       0.812293       0.391018      -1.092741      -0.056558       0.039970       0.056178       0.089177      -0.015245       0.052015      -0.036788       0.010806       0.045601      -0.051908      -0.023774       0.075683              6.776077       7.403668       1.055100      -1.730122       8.149774       1.223366       4.774789           0.000000
          367              N       3.197872      16.416026       2.152355       0.513280      19.653169 0.20542541E+03  0.39614052E+04                                 6.023783                            4.628111       0.325598       2.224995                    0.999271      19.977142      50.222272       0.812319       0.391007      -1.092749       0.045868      -0.032441      -0.069269       0.089188      -0.018381       0.052029      -0.036785       0.012979       0.025769      -0.051911      -0.023788       0.075698              6.775987       6.148292       1.942609      -1.730074       7.522034       1.223393       6.657636           0.000000
          368              N       7.047220      13.694181       6.866831       0.513256      19.653311 0.20542826E+03  0.39614777E+04                                 6.023888                            4.628205       0.325613       2.225005                    0.999270      19.977111      50.222459       0.812293       0.391018      -1.092741       0.056558      -0.039970      -0.056178       0.089177      -0.015245       0.052015      -0.036788       0.010806       0.045601      -0.051908      -0.023774       0.075683              6.776077       7.403668       1.055100      -1.730122       8.149774       1.223366       4.774789           0.000000
          369              N      -3.197668       6.344163      15.292932       0.513256      19.653307 0.20542819E+03  0.39614762E+04                                 6.023888                            4.628204       0.325613       2.225005                    0.999270      19.977110      50.222457       0.812293       0.391018      -1.092741      -0.045880       0.043768      -0.062704       0.089177       0.054229      -0.010097       0.010011      -0.033381      -0.113435      -0.051908      -0.023774       0.075683              6.776076       6.148447      -2.469660      -0.817336       5.814273      -0.237307       8.365509           0.000000
          370              N      -7.047016       0.900385      15.292932       0.513280      19.653165 0.20542532E+03  0.39614032E+04                                 6.023781                            4.628110       0.325599       2.224995                    0.999271      19.977142      50.222270       0.812319       0.391007      -1.092749      -0.056554       0.028655      -0.062729       0.089188       0.052693      -0.012797       0.006184      -0.042211      -0.113391      -0.051911      -0.023787       0.075698              6.775986       7.403581      -2.025778      -0.048597       4.558960       0.849733       8.365418           0.000000
          371              N      12.002360       6.107501       6.273747       0.513256      19.653307 0.20542819E+03  0.39614762E+04                                 6.023888                            4.628204       0.325613       2.225005                    0.999270      19.977110      50.222457       0.812293       0.391018      -1.092741       0.045880      -0.043768       0.062704       0.089177       0.054229      -0.010097       0.010011      -0.033381      -0.113435      -0.051908      -0.023774       0.075683              6.776076       6.148447      -2.469660      -0.817336       5.814273      -0.237307       8.365509           0.000000
          372              N      15.851708      11.551279       6.273747       0.513280      19.653165 0.20542532E+03  0.39614032E+04                                 6.023781                            4.628110       0.325599       2.224995                    0.999271      19.977142      50.222270       0.812319       0.391007      -1.092749       0.056554      -0.028655       0.062729       0.089188       0.052693      -0.012797       0.006184      -0.042211      -0.113391      -0.051911      -0.023787       0.075698              6.775986       7.403581      -2.025778      -0.048597       4.558960       0.849733       8.365417           0.000000
          373              N      15.851708      -0.342291      13.140578       0.513280      19.653155 0.20542519E+03  0.39614001E+04                                 6.023779                            4.628108       0.325599       2.224995                    0.999271      19.977140      50.222265       0.812319       0.391007      -1.092749       0.056554       0.068652       0.006547       0.089188      -0.037428       0.039235      -0.030596       0.021496       0.077729      -0.051911      -0.023787       0.075698              6.775983       7.403575       0.970783      -1.778683       6.677950       2.073108       6.246426           0.000000
          374              N      12.002360       2.379554       8.426101       0.513255      19.653300 0.20542807E+03  0.39614733E+04                                 6.023886                            4.628203       0.325612       2.225005                    0.999270      19.977114      50.222470       0.812293       0.391018      -1.092741       0.045880       0.076187      -0.006553       0.089177      -0.035858       0.041915      -0.026781       0.030345       0.077744      -0.051908      -0.023774       0.075683              6.776074       6.148448       0.526970      -2.547465       7.933223       0.986048       6.246551           0.000000
          375              N      -7.047016      12.793955       8.426101       0.513280      19.653155 0.20542519E+03  0.39614001E+04                                 6.023779                            4.628108       0.325599       2.224995                    0.999271      19.977140      50.222265       0.812319       0.391007      -1.092749      -0.056554      -0.068652      -0.006547       0.089188      -0.037428       0.039235      -0.030596       0.021496       0.077729      -0.051911      -0.023787       0.075698              6.775983       7.403575       0.970783      -1.778683       6.677950       2.073108       6.246426           0.000000
          376              N      -3.197668      10.072110      13.140578       0.513255      19.653300 0.20542807E+03  0.39614733E+04                                 6.023886                            4.628203       0.325612       2.225005                    0.999270      19.977114      50.222469       0.812293       0.391018      -1.092741      -0.045880      -0.076187       0.006553       0.089177      -0.035858       0.041915      -0.026781       0.030345       0.077744      -0.051908      -0.023774       0.075683              6.776074       6.148448       0.526970      -2.547465       7.933223       0.986048       6.246551           0.000000
          377              N      14.411253       8.486936       2.152355       0.513280      19.653160 0.20542526E+03  0.39614017E+04                                 6.023780                            4.628109       0.325599       2.224995                    0.999271      19.977142      50.222269       0.812319       0.391007      -1.092749      -0.045875       0.032431      -0.069269       0.089188      -0.018375      -0.052024       0.036792       0.013011       0.025769      -0.051911      -0.023788       0.075698              6.775984       6.148401       1.942647       1.730111       7.521918      -1.223340       6.657633           0.000000
          378              N      10.561967      11.208870       6.866831       0.513255      19.653297 0.20542805E+03  0.39614727E+04                                 6.023885                            4.628202       0.325614       2.225005                    0.999270      19.977111      50.222459       0.812293       0.391017      -1.092741      -0.056537       0.040000      -0.056178       0.089177      -0.015253      -0.052022       0.036777       0.010760       0.045601      -0.051908      -0.023774       0.075683              6.776073       7.403702       1.055118       1.730099       8.149733      -1.223391       4.774785           0.000000
          379              N      -5.606561       3.964728      19.414324       0.513280      19.653160 0.20542526E+03  0.39614017E+04                                 6.023780                            4.628109       0.325599       2.224995                    0.999271      19.977142      50.222270       0.812319       0.391007      -1.092749       0.045875      -0.032431       0.069269       0.089188      -0.018375      -0.052024       0.036792       0.013011       0.025769      -0.051911      -0.023788       0.075698              6.775984       6.148401       1.942647       1.730111       7.521919      -1.223340       6.657634           0.000000
          380              N      -1.757275       1.242794      14.699848       0.513256      19.653297 0.20542805E+03  0.39614728E+04                                 6.023885                            4.628202       0.325614       2.225005                    0.999270      19.977111      50.222459       0.812294       0.391017      -1.092741       0.056537      -0.040000       0.056178       0.089177      -0.015253      -0.052022       0.036777       0.010760       0.045601      -0.051908      -0.023774       0.075683              6.776073       7.403702       1.055118       1.730099       8.149733      -1.223391       4.774785           0.000000
          381              N       1.757472      13.351760       6.273747       0.513255      19.653317 0.20542836E+03  0.39614802E+04                                 6.023890                            4.628206       0.325612       2.225005                    0.999270      19.977114      50.222468       0.812293       0.391018      -1.092741      -0.056558       0.028667       0.062704       0.089177       0.052669       0.012804      -0.006182      -0.042206      -0.113435      -0.051908      -0.023774       0.075683              6.776079       7.403667      -2.025879       0.048705       4.559055      -0.849696       8.365514           0.000000
          382              N       5.606820      18.795539       6.273747       0.513280      19.653163 0.20542531E+03  0.39614029E+04                                 6.023781                            4.628109       0.325599       2.224995                    0.999271      19.977142      50.222271       0.812319       0.391007      -1.092749      -0.045868       0.043768       0.062729       0.089188       0.054249       0.010096      -0.010004      -0.033407      -0.113391      -0.051911      -0.023787       0.075698              6.775986       6.148291      -2.469584       0.817337       5.814249       0.237422       8.365417           0.000000
          383              N       7.047220      -0.900096      15.292932       0.513255      19.653316 0.20542835E+03  0.39614798E+04                                 6.023890                            4.628206       0.325612       2.225005                    0.999270      19.977113      50.222468       0.812293       0.391018      -1.092741       0.056558      -0.028667      -0.062704       0.089177       0.052669       0.012804      -0.006182      -0.042206      -0.113435      -0.051908      -0.023774       0.075683              6.776079       7.403667      -2.025879       0.048705       4.559055      -0.849696       8.365514           0.000000
          384              N       3.197872      -6.343875      15.292932       0.513280      19.653163 0.20542531E+03  0.39614029E+04                                 6.023781                            4.628109       0.325599       2.224995                    0.999271      19.977142      50.222271       0.812319       0.391007      -1.092749       0.045868      -0.043768      -0.062729       0.089188       0.054249       0.010096      -0.010004      -0.033407      -0.113391      -0.051911      -0.023787       0.075698              6.775986       6.148291      -2.469584       0.817336       5.814249       0.237422       8.365417           0.000000
          385              N      11.993530       2.568778       4.449206       0.505846      20.555679 0.21542773E+03  0.41984740E+04                                 6.237398                            4.759988       0.178666       2.174821                    0.999451      20.076839      50.524645       0.796847       0.394404      -1.091813      -0.083246       0.002115       0.003663       0.083353       0.000844       0.001462       0.042368      -0.051202       0.149044      -0.050464      -0.023701       0.074165              7.133568       6.867307      -0.188741      -0.326910       9.071100      -3.125384       5.462297           0.000000
          386              N     -10.380392      -0.287467      17.117473       0.505897      20.556118 0.21542717E+03  0.41984669E+04                                 6.237517                            4.759961       0.178801       2.174847                    0.999450      20.077123      50.525637       0.796853       0.394401      -1.091814       0.029746      -0.077819      -0.003753       0.083394       0.016747      -0.039406      -0.015448       0.038742       0.149021      -0.050452      -0.023649       0.074101              7.133844       8.945160       0.545662       2.837778       6.993975       1.350016       5.462395           0.000000
          387              N     -10.380392      14.967979       8.309641       0.505897      20.556119 0.21542721E+03  0.41984678E+04                                 6.237517                            4.759961       0.178802       2.174847                    0.999450      20.077124      50.525638       0.796853       0.394401      -1.091814       0.029746       0.035658      -0.069270       0.083394      -0.042500      -0.005199       0.032927      -0.045048      -0.102350      -0.050452      -0.023649       0.074101              7.133844       8.945162       2.184774       1.891429       4.676142       0.011845       7.780227           0.000000
          388              N      -0.036861       7.654038      13.257038       0.505809      20.558782 0.21545891E+03  0.41992081E+04                                 6.237978                            4.760260       0.178983       2.174904                    0.999448      20.077825      50.526881       0.796847       0.394392      -1.091828       0.023770       0.039974       0.069237       0.083407      -0.018920      -0.032770      -0.006012       0.088542      -0.102426      -0.050424      -0.023729       0.074153              7.134424       3.777504       0.357665       0.619489       9.844855      -1.787468       7.780914           0.000000
          389              N       3.189066      -9.882563      17.117473       0.505897      20.556120 0.21542721E+03  0.41984678E+04                                 6.237517                            4.759961       0.178801       2.174847                    0.999450      20.077124      50.525638       0.796853       0.394401      -1.091814      -0.083283       0.002105      -0.003753       0.083394       0.000851      -0.001430      -0.042302      -0.051185       0.149021      -0.050452      -0.023649       0.074101              7.133843       6.867801      -0.188783       0.326895       9.071334       3.125487       5.462394           0.000000
          390              N       7.228593       2.516565      13.257038       0.505809      20.558770 0.21545868E+03  0.41992026E+04                                 6.237975                            4.760257       0.178983       2.174904                    0.999448      20.077825      50.526880       0.796848       0.394392      -1.091829       0.029765       0.035736       0.069237       0.083407      -0.042541       0.005255      -0.032899      -0.045083      -0.102426      -0.050424      -0.023729       0.074153              7.134420       8.945909       2.184951      -1.891736       4.676442      -0.011756       7.780911           0.000000
          391              N      -1.575929      12.163874       4.449206       0.505846      20.555677 0.21542767E+03  0.41984725E+04                                 6.237398                            4.759988       0.178666       2.174821                    0.999451      20.076839      50.524646       0.796847       0.394404      -1.091813       0.029742      -0.077780       0.003663       0.083354       0.016747       0.039458       0.015500       0.038763       0.149044      -0.050464      -0.023701       0.074165              7.133568       8.944871       0.545780      -2.837677       6.993535      -1.349997       5.462297           0.000000
          392              N      17.572058      -4.797469       8.309641       0.505897      20.556112 0.21542712E+03  0.41984656E+04                                 6.237515                            4.759960       0.178802       2.174847                    0.999450      20.077124      50.525638       0.796853       0.394401      -1.091814       0.023704       0.039930      -0.069270       0.083394      -0.018899       0.032777       0.006074       0.088463      -0.102350      -0.050452      -0.023649       0.074101              7.133842       3.777262       0.357671      -0.619300       9.844041       1.787208       7.780223           0.000000
          393              N       3.189066      19.765448       0.000000       0.505897      20.556116 0.21542712E+03  0.41984656E+04                                 6.237516                            4.759960       0.178802       2.174847                    0.999450      20.077124      50.525636       0.796853       0.394401      -1.091814      -0.083283      -0.004303      -0.000053       0.083394      -0.001664       0.000022       0.000030      -0.124508      -0.070946      -0.050452      -0.023649       0.074100              7.133842       6.867801       0.377491      -0.000048       3.657878       0.000097      10.875848           0.000000
          394              N      -1.575929      -2.228691      12.758847       0.505846      20.555670 0.21542752E+03  0.41984691E+04                                 6.237397                            4.759986       0.178667       2.174822                    0.999451      20.076837      50.524643       0.796847       0.394404      -1.091813       0.029742       0.042062      -0.065528       0.083353       0.025798       0.034232       0.048411      -0.018241      -0.021970      -0.050464      -0.023701       0.074165              7.133567       8.944873      -2.730402      -0.946153       7.014212      -1.338057       5.441617           0.000000
          395              N       7.228593      10.222732       8.807832       0.505809      20.558781 0.21545883E+03  0.41992063E+04                                 6.237978                            4.760260       0.178983       2.174904                    0.999448      20.077826      50.526886       0.796847       0.394392      -1.091828       0.029765       0.042094       0.065566       0.083407       0.025821      -0.034215      -0.048387      -0.018258      -0.021950      -0.050424      -0.023729       0.074153              7.134424       8.945914      -2.730758       0.946384       7.015000       1.338382       5.442357           0.000000
          396              N      17.572058       9.595095       0.000000       0.505897      20.556118 0.21542718E+03  0.41984671E+04                                 6.237516                            4.759961       0.178801       2.174847                    0.999450      20.077124      50.525637       0.796853       0.394401      -1.091814       0.023704      -0.079955      -0.000053       0.083394       0.037835       0.000021       0.000031       0.098931      -0.070946      -0.050452      -0.023649       0.074101              7.133843       3.777263      -0.715166       0.000108       6.748414      -0.000015      10.875852           0.000000
          397              N      10.380621       0.287790      17.117473       0.505846      20.555678 0.21542768E+03  0.41984730E+04                                 6.237398                            4.759988       0.178666       2.174821                    0.999451      20.076840      50.524647       0.796847       0.394404      -1.091813      -0.029742       0.077780      -0.003663       0.083354       0.016747       0.039458       0.015500       0.038763       0.149044      -0.050464      -0.023701       0.074165              7.133568       8.944871       0.545780      -2.837677       6.993535      -1.349997       5.462297           0.000000
          398              N      14.420030      -2.568694       4.449206       0.505897      20.556120 0.21542722E+03  0.41984680E+04                                 6.237517                            4.759961       0.178801       2.174847                    0.999450      20.077124      50.525638       0.796853       0.394401      -1.091814       0.083283      -0.002105       0.003753       0.083394       0.000851      -0.001430      -0.042302      -0.051185       0.149021      -0.050452      -0.023649       0.074101              7.133843       6.867801      -0.188783       0.326895       9.071335       3.125487       5.462394           0.000000
          399              N       0.037038      -7.653788      13.257038       0.505897      20.556113 0.21542712E+03  0.41984657E+04                                 6.237516                            4.759960       0.178802       2.174847                    0.999450      20.077124      50.525638       0.796853       0.394401      -1.091814      -0.023704      -0.039930       0.069270       0.083394      -0.018899       0.032777       0.006074       0.088463      -0.102350      -0.050452      -0.023649       0.074101              7.133842       3.777263       0.357671      -0.619300       9.844042       1.787208       7.780223           0.000000
          400              N       1.576099       9.935099       8.309641       0.505809      20.558770 0.21545868E+03  0.41992027E+04                                 6.237975                            4.760257       0.178983       2.174904                    0.999448      20.077825      50.526880       0.796848       0.394392      -1.091829      -0.029765      -0.035736      -0.069237       0.083407      -0.042541       0.005255      -0.032899      -0.045083      -0.102426      -0.050424      -0.023729       0.074153              7.134420       8.945909       2.184951      -1.891736       4.676442      -0.011756       7.780910           0.000000
          401              N      -7.228416      12.739131       4.449206       0.505897      20.556119 0.21542719E+03  0.41984672E+04                                 6.237517                            4.759961       0.178801       2.174847                    0.999450      20.077124      50.525637       0.796853       0.394401      -1.091814      -0.029746       0.077819       0.003753       0.083394       0.016747      -0.039406      -0.015448       0.038742       0.149021      -0.050452      -0.023649       0.074101              7.133843       8.945160       0.545662       2.837778       6.993975       1.350016       5.462395           0.000000
          402              N       8.841553       4.797626       8.309641       0.505809      20.558782 0.21545891E+03  0.41992081E+04                                 6.237978                            4.760260       0.178983       2.174904                    0.999448      20.077825      50.526881       0.796847       0.394392      -1.091828      -0.023770      -0.039974      -0.069237       0.083407      -0.018920      -0.032770      -0.006012       0.088542      -0.102426      -0.050424      -0.023729       0.074153              7.134424       3.777504       0.357665       0.619489       9.844854      -1.787468       7.780915           0.000000
          403              N      -3.188838       9.882886      17.117473       0.505846      20.555679 0.21542773E+03  0.41984740E+04                                 6.237398                            4.759989       0.178666       2.174821                    0.999451      20.076839      50.524646       0.796847       0.394404      -1.091813       0.083246      -0.002115      -0.003663       0.083353       0.000844       0.001462       0.042368      -0.051202       0.149044      -0.050464      -0.023701       0.074165              7.133568       6.867307      -0.188741      -0.326910       9.071100      -3.125384       5.462297           0.000000
          404              N      -7.228416      -2.516315      13.257038       0.505897      20.556119 0.21542721E+03  0.41984678E+04                                 6.237517                            4.759961       0.178802       2.174847                    0.999450      20.077124      50.525638       0.796853       0.394401      -1.091814      -0.029746      -0.035658       0.069270       0.083394      -0.042500      -0.005199       0.032927      -0.045048      -0.102350      -0.050452      -0.023649       0.074101              7.133844       8.945162       2.184774       1.891430       4.676142       0.011845       7.780227           0.000000
          405              N       0.037038      15.307826       0.000000       0.505897      20.556117 0.21542717E+03  0.41984668E+04                                 6.237517                            4.759961       0.178801       2.174847                    0.999450      20.077123      50.525636       0.796853       0.394401      -1.091814      -0.023704       0.079955       0.000053       0.083394       0.037835       0.000021       0.000031       0.098931      -0.070946      -0.050452      -0.023649       0.074101              7.133843       3.777263      -0.715166       0.000108       6.748415      -0.000014      10.875852           0.000000
          406              N      10.380621      14.680355       8.807832       0.505846      20.555670 0.21542752E+03  0.41984691E+04                                 6.237397                            4.759986       0.178667       2.174822                    0.999451      20.076837      50.524643       0.796847       0.394404      -1.091813      -0.029742      -0.042062       0.065528       0.083353       0.025798       0.034232       0.048411      -0.018241      -0.021970      -0.050464      -0.023701       0.074165              7.133567       8.944873      -2.730402      -0.946153       7.014212      -1.338057       5.441617           0.000000
          407              N       1.576099       2.228932      12.758847       0.505809      20.558781 0.21545883E+03  0.41992063E+04                                 6.237978                            4.760259       0.178983       2.174904                    0.999448      20.077826      50.526885       0.796847       0.394392      -1.091828      -0.029765      -0.042094      -0.065566       0.083407       0.025821      -0.034215      -0.048387      -0.018258      -0.021950      -0.050424      -0.023729       0.074153              7.134424       8.945914      -2.730758       0.946384       7.015000       1.338382       5.442357           0.000000
          408              N      14.420030       5.137473       0.000000       0.505897      20.556116 0.21542712E+03  0.41984655E+04                                 6.237516                            4.759960       0.178802       2.174847                    0.999450      20.077124      50.525636       0.796853       0.394401      -1.091814       0.083283       0.004303       0.000053       0.083394      -0.001664       0.000022       0.000030      -0.124508      -0.070946      -0.050452      -0.023649       0.074100              7.133842       6.867801       0.377491      -0.000048       3.657877       0.000097      10.875847           0.000000
          409              O      14.717651      -3.290835       9.163682      -0.369688      29.875744 0.43351450E+03  0.99010287E+04                                 7.794710                            6.611732       0.286176       2.181588                    0.995053      25.370678      65.552884       0.709204       0.378145      -1.121393      -0.008099       0.040805      -0.040893       0.058334      -0.109150      -0.026247      -0.065121      -0.067336       0.183904      -0.161340       0.045000       0.116340              8.661011       6.268743      -2.044328       2.085998      10.955125      -2.787075       8.759166          -0.000000
          410              O      11.407150       3.510104       3.922979      -0.356277      28.321631 0.39336351E+03  0.87616872E+04                                 7.481183                            6.234123       0.390239       2.215029                    0.996766      25.035595      63.722984       0.742206       0.370500      -1.127992       0.031868      -0.034632       0.024070       0.052862      -0.089319       0.051190      -0.012847      -0.206660       0.156373      -0.171235       0.047057       0.124178              8.735336       6.169480      -2.476334       1.056457      12.408355      -3.846929       7.628173           0.000001
          411              O       9.600511       0.327590      12.402997      -0.369654      29.873188 0.43346795E+03  0.98995802E+04                                 7.793878                            6.611065       0.286253       2.181622                    0.995054      25.369467      65.545888       0.709299       0.378109      -1.121433       0.041199       0.005969       0.040920       0.058373      -0.063734       0.052767       0.046568       0.189579       0.183961      -0.161422       0.044974       0.116449              8.660044      11.718031      -0.117219       3.322705       5.503890      -1.037432       8.758212          -0.000000
          412              O      -9.297436      -0.526530      17.643700      -0.356283      28.319959 0.39332985E+03  0.87609158E+04                                 7.481418                            6.234208       0.390138       2.215000                    0.996764      25.036208      63.728409       0.742124       0.370542      -1.127939      -0.043283       0.018505      -0.024050       0.052861      -0.004535       0.029248      -0.043838       0.273086       0.156395      -0.171219       0.046967       0.124252              8.735796      13.272394       0.034661       3.979479       5.306531       0.286253       7.628462           0.000001
          413              O      -4.676800      14.868420      13.916978      -0.369693      29.875772 0.43351087E+03  0.99008971E+04                                 7.794595                            6.611625       0.286108       2.181564                    0.995053      25.370552      65.551786       0.709225       0.378136      -1.121403      -0.049920       0.000223      -0.030152       0.058320      -0.063725       0.052589       0.046330       0.190120       0.183397      -0.161395       0.044977       0.116418              8.660890       9.338008      -0.252663       4.373356       6.886539       0.447978       9.758121          -0.000000
          414              O      15.355154      14.920654       7.287381      -0.356345      28.330191 0.39350015E+03  0.87654938E+04                                 7.482868                            6.235404       0.390096       2.214977                    0.996765      25.036503      63.728123       0.742094       0.370523      -1.127974       0.025293      -0.005791       0.045967       0.052785      -0.066583       0.113626       0.075536       0.006804       0.071464      -0.171237       0.046949       0.124289              8.737474      10.138812       1.016701       4.693501       5.487035       1.295431      10.586576           0.000001
          415              O      -2.031977      12.998152       7.649701      -0.369690      29.873544 0.43347526E+03  0.98998860E+04                                 7.794167                            6.611321       0.286161       2.181578                    0.995056      25.370338      65.550703       0.709246       0.378132      -1.121405       0.016845      -0.047000       0.030158       0.058329      -0.109313      -0.026080      -0.064893      -0.067793       0.183416      -0.161330       0.044994       0.116336              8.660338       7.317281      -0.966935       1.035422       8.906183      -4.272160       9.757550          -0.000000
          416              O       0.144516       6.999101      14.279298      -0.356266      28.314597 0.39323796E+03  0.87582731E+04                                 7.480060                            6.233150       0.390172       2.215021                    0.996764      25.035227      63.721735       0.742253       0.370502      -1.127980      -0.013931       0.021931      -0.046020       0.052848      -0.053950      -0.033241      -0.132178       0.078446       0.071444      -0.171112       0.046944       0.124168              8.734088       5.363065      -0.671172       0.343390      10.256601      -4.854920      10.582599           0.000001
          417              O       5.913224      -2.869874      19.834875      -0.369693      29.875788 0.43351135E+03  0.99009106E+04                                 7.794599                            6.611629       0.286108       2.181564                    0.995053      25.370554      65.551798       0.709224       0.378136      -1.121403      -0.008085      -0.055806      -0.014883       0.058320       0.031867       0.107715       0.007436      -0.167438      -0.116445      -0.161395       0.044977       0.116418              8.660894       6.268539       2.828579       0.727560      11.721766       2.344426       7.992378          -0.000000
          418              O      -6.201725      14.093964      16.565366      -0.356345      28.330206 0.39350045E+03  0.87655021E+04                                 7.482870                            6.235406       0.390096       2.214977                    0.996765      25.036509      63.728142       0.742094       0.370523      -1.127974       0.031831       0.038082       0.017968       0.052785       0.088958       0.051869       0.017436      -0.198891       0.179659      -0.171238       0.046949       0.124289              8.737477       6.171119       2.153597       1.616830      12.157566       3.994593       7.883746           0.000001
          419              O       0.796020      -1.873802      15.081579      -0.369690      29.873594 0.43347641E+03  0.98999191E+04                                 7.794177                            6.611330       0.286161       2.181577                    0.995057      25.370357      65.550776       0.709245       0.378132      -1.121405       0.041165       0.032421      -0.025624       0.058329       0.077535       0.028911      -0.104020       0.089850      -0.115254      -0.161330       0.044995       0.116335              8.660349      11.718449       2.936186      -1.559860       8.843330      -0.890571       5.419267          -0.000000
          420              O       8.311548       3.091822      13.200964      -0.356266      28.314698 0.39323963E+03  0.87583206E+04                                 7.480083                            6.233169       0.390172       2.215021                    0.996764      25.035241      63.721834       0.742251       0.370503      -1.127979      -0.043270      -0.030074      -0.004017       0.052848       0.027574      -0.010602      -0.070933       0.074016      -0.440587      -0.171111       0.046943       0.124168              8.734119      13.269718       3.428353      -2.019115       6.798957      -1.148264       6.133682           0.000001
          421              O       4.127627      17.069724       1.731804      -0.369688      29.875737 0.43351448E+03  0.99010282E+04                                 7.794709                            6.611731       0.286176       2.181588                    0.995053      25.370677      65.552882       0.709204       0.378145      -1.121393      -0.049925      -0.026241       0.014892       0.058334       0.077390       0.028978      -0.103935       0.090206      -0.116423      -0.161340       0.045000       0.116340              8.661010       9.337983       3.913810      -1.967887       8.652544      -1.467339       7.992504          -0.000000
          422              O      -2.253875      11.302238       5.001313      -0.356278      28.321634 0.39336344E+03  0.87616851E+04                                 7.481183                            6.234122       0.390240       2.215029                    0.996766      25.035599      63.722994       0.742206       0.370500      -1.127992       0.025357       0.042766      -0.017958       0.052862       0.131732       0.000932      -0.054569       0.042855       0.179571      -0.171236       0.047058       0.124178              8.735336      10.136398       3.555571      -3.226224       8.187765      -2.855034       7.881846           0.000001
          423              O       6.772513      12.577281       6.485100      -0.369654      29.873190 0.43346802E+03  0.98995818E+04                                 7.793879                            6.611065       0.286253       2.181622                    0.995054      25.369464      65.545877       0.709299       0.378109      -1.121433       0.016865       0.049660       0.025629       0.058373       0.032098       0.107804       0.007554      -0.167370      -0.115291      -0.161422       0.044974       0.116448              8.660046       7.317039       1.380200       0.319560      13.244086       1.767409       5.419012          -0.000000
          424              O      17.753436      -3.584697       8.365715      -0.356283      28.319958 0.39332969E+03  0.87609115E+04                                 7.481417                            6.234207       0.390138       2.215000                    0.996764      25.036209      63.728412       0.742124       0.370542      -1.127939      -0.013933      -0.050835       0.004001       0.052861      -0.001812       0.063435       0.033773      -0.092297      -0.440670      -0.171218       0.046967       0.124252              8.735796       5.363974       0.633007       0.409627      14.708518       2.287067       6.134894           0.000001
          425              O      -2.891280       6.161116      14.134801      -0.369654      29.873188 0.43346786E+03  0.98995775E+04                                 7.793878                            6.611064       0.286253       2.181622                    0.995054      25.369464      65.545875       0.709299       0.378109      -1.121433      -0.008105       0.015023       0.055822       0.058373       0.077364      -0.081369       0.057887      -0.054543       0.222332      -0.161422       0.044974       0.116449              8.660045       6.268010      -0.784224      -2.813038       6.893641       0.442724      12.818484          -0.000000
          426              O       2.602694      19.750517       1.078334      -0.356283      28.319965 0.39332992E+03  0.87609179E+04                                 7.481419                            6.234209       0.390138       2.215000                    0.996764      25.036211      63.728420       0.742124       0.370542      -1.127939       0.031874      -0.003509      -0.042024       0.052861       0.000437      -0.102919      -0.004410      -0.176610       0.246667      -0.171218       0.046967       0.124252              8.735798       6.169821       0.323157      -2.672966       5.491751      -0.146335      14.545820           0.000001
          427              O      -8.008463       1.546619      15.648782      -0.369688      29.875738 0.43351442E+03  0.99010267E+04                                 7.794709                            6.611731       0.286176       2.181588                    0.995053      25.370678      65.552885       0.709204       0.378145      -1.121393       0.041171      -0.038397      -0.015280       0.058334      -0.013728      -0.081519       0.057634       0.009295      -0.356957      -0.161340       0.045000       0.116340              8.661010      11.719356      -2.819191      -1.763034       7.046875       1.928149       7.216799          -0.000000
          428              O      -0.492980      -2.564885      12.288694      -0.356277      28.321634 0.39336331E+03  0.87616817E+04                                 7.481184                            6.234121       0.390239       2.215029                    0.996766      25.035595      63.722987       0.742206       0.370500      -1.127992      -0.043274       0.011595       0.028058       0.052862      -0.023004      -0.018506       0.114955       0.150081      -0.212432      -0.171235       0.047057       0.124178              8.735338      13.271625      -3.463312      -1.959521       7.295607       0.862294       5.638782           0.000001
          429              O      12.932110       5.416441       5.917897      -0.369690      29.873589 0.43347618E+03  0.98999126E+04                                 7.794175                            6.611328       0.286160       2.181577                    0.995057      25.370356      65.550770       0.709245       0.378132      -1.121405      -0.049927       0.026011       0.015265       0.058329      -0.013598      -0.081423       0.057766       0.010030      -0.356921      -0.161330       0.044995       0.116335              8.660348       9.337401      -3.660770      -2.405321       9.427547       1.019449       7.216095          -0.000000
          430              O       6.550653      11.131693       9.277985      -0.356266      28.314611 0.39323821E+03  0.87582799E+04                                 7.480063                            6.233153       0.390172       2.215021                    0.996764      25.035227      63.721741       0.742253       0.370502      -1.127980       0.025320      -0.036943      -0.028054       0.052848      -0.065021      -0.114458      -0.020760      -0.087836      -0.212477      -0.171111       0.046943       0.124168              8.734093      10.134744      -4.571100      -1.466070      10.429320       1.560044       5.638214           0.000001
          431              O      15.577016      11.779152       7.431878      -0.369693      29.875777 0.43351100E+03  0.99009008E+04                                 7.794597                            6.611626       0.286108       2.181564                    0.995053      25.370549      65.551783       0.709225       0.378136      -1.121403       0.016850      -0.002618      -0.055771       0.058320       0.077303      -0.081593       0.057548      -0.054815       0.222245      -0.161395       0.044977       0.116418              8.660892       7.317728      -0.413239      -1.355087       5.845192       2.504978      12.819756          -0.000000
          432              O       8.949017      -3.413997      20.488345      -0.356345      28.330203 0.39350031E+03  0.87654981E+04                                 7.482869                            6.235405       0.390096       2.214977                    0.996765      25.036510      63.728142       0.742094       0.370523      -1.127974      -0.013891       0.028850       0.041963       0.052785       0.055837      -0.030031       0.098603       0.136785       0.246594      -0.171238       0.046949       0.124289              8.737477       5.364857       0.038392      -0.752778       6.299042       2.569505      14.548531           0.000001
          433              O      16.813155      -0.327356      12.402997      -0.369688      29.875743 0.43351457E+03  0.99010309E+04                                 7.794710                            6.611732       0.286176       2.181588                    0.995053      25.370677      65.552881       0.709204       0.378145      -1.121393      -0.041171      -0.005966       0.040893       0.058334      -0.063734      -0.052648      -0.046452       0.189582       0.183904      -0.161340       0.045000       0.116340              8.661011      11.719352      -0.117269      -3.323008       5.504513       1.037686       8.759167          -0.000000
          434              O       9.297672       0.526863      17.643700      -0.356278      28.321631 0.39336339E+03  0.87616839E+04                                 7.481182                            6.234121       0.390240       2.215029                    0.996766      25.035600      63.722995       0.742206       0.370500      -1.127992       0.043274      -0.018502      -0.024070       0.052862      -0.004525      -0.029175       0.043980       0.273016       0.156373      -0.171236       0.047058       0.124178              8.735335      13.271618       0.034622      -3.979074       5.306214      -0.286257       7.628173           0.000001
          435              O      11.695972       3.291007       9.163682      -0.369654      29.873190 0.43346778E+03  0.98995753E+04                                 7.793878                            6.611063       0.286253       2.181622                    0.995054      25.369467      65.545885       0.709299       0.378109      -1.121433       0.008105      -0.040832      -0.040920       0.058373      -0.109149       0.026316       0.065272      -0.067333       0.183961      -0.161422       0.044974       0.116449              8.660045       6.268011      -2.044069      -2.085660      10.953910       2.786876       8.758215          -0.000000
          436              O       6.201998      21.392891       3.922979      -0.356283      28.319958 0.39332989E+03  0.87609168E+04                                 7.481417                            6.234208       0.390138       2.215000                    0.996764      25.036208      63.728406       0.742124       0.370542      -1.127939      -0.031874       0.034640       0.024050       0.052861      -0.089349      -0.051080       0.012962      -0.206701       0.156395      -0.171218       0.046967       0.124252              8.735795       6.169819      -2.476445      -1.056595      12.409106       3.847310       7.628461           0.000001
          437              O      -6.772324      11.904914       7.649701      -0.369693      29.875774 0.43351076E+03  0.99008942E+04                                 7.794596                            6.611624       0.286108       2.181564                    0.995053      25.370554      65.551799       0.709225       0.378136      -1.121403      -0.016850       0.046991       0.030152       0.058320      -0.109313       0.026151       0.065024      -0.067764       0.183397      -0.161395       0.044977       0.116418              8.660891       7.317726      -0.966931      -1.035411       8.906822       4.272572       9.758126          -0.000000
          438              O      -0.144325      -6.998831      14.279298      -0.356345      28.330187 0.39350005E+03  0.87654909E+04                                 7.482866                            6.235403       0.390096       2.214977                    0.996765      25.036503      63.728118       0.742094       0.370523      -1.127974       0.013891      -0.021916      -0.045967       0.052785      -0.053925       0.033341       0.132306       0.078407       0.071465      -0.171237       0.046949       0.124289              8.737473       5.364855      -0.671123      -0.343134      10.260990       4.856887      10.586574           0.000001
          439              O      -4.127418      10.034763      13.916978      -0.369690      29.873570 0.43347562E+03  0.98998968E+04                                 7.794173                            6.611325       0.286162       2.181578                    0.995056      25.370344      65.550734       0.709245       0.378132      -1.121405       0.049927      -0.000215      -0.030158       0.058329      -0.063716      -0.052488      -0.046220       0.190142       0.183416      -0.161330       0.044994       0.116336              8.660345       9.337402      -0.252727      -4.372979       6.886075      -0.447832       9.757558          -0.000000
          440              O       2.254039       9.982405       7.287381      -0.356266      28.314698 0.39323956E+03  0.87583188E+04                                 7.480083                            6.233168       0.390172       2.215021                    0.996764      25.035241      63.721833       0.742251       0.370503      -1.127979      -0.025320       0.005824       0.046020       0.052848      -0.066614      -0.113538      -0.075399       0.006805       0.071444      -0.171112       0.046943       0.124168              8.734119      10.134779       1.015856      -4.691751       5.484943      -1.294545      10.582635           0.000001
          441              O      13.481492       7.833230       1.731804      -0.369693      29.875774 0.43351109E+03  0.99009032E+04                                 7.794597                            6.611627       0.286108       2.181564                    0.995053      25.370548      65.551778       0.709225       0.378136      -1.121403       0.049920       0.026224       0.014883       0.058320       0.077406      -0.028894       0.104033       0.090172      -0.116446      -0.161395       0.044977       0.116418              8.660891       9.338005       3.913786       1.967831       8.652293       1.467417       7.992374          -0.000000
          442              O      -6.550462      13.600777       5.001313      -0.356345      28.330203 0.39350038E+03  0.87655001E+04                                 7.482869                            6.235405       0.390096       2.214977                    0.996765      25.036509      63.728139       0.742094       0.370523      -1.127974      -0.025293      -0.042704      -0.017968       0.052785       0.131695      -0.000851       0.054715       0.042869       0.179659      -0.171238       0.046949       0.124289              8.737477      10.138813       3.556371       3.227208       8.189870       2.855881       7.883747           0.000001
          443              O      10.836669      12.325762       6.485100      -0.369690      29.873603 0.43347636E+03  0.98999179E+04                                 7.794179                            6.611330       0.286161       2.181577                    0.995057      25.370360      65.550792       0.709245       0.378132      -1.121405      -0.016845      -0.049618       0.025624       0.058329       0.032069      -0.107708      -0.007415      -0.167350      -0.115254      -0.161330       0.044995       0.116335              8.660351       7.317292       1.380166      -0.319693      13.244494      -1.767506       5.419267          -0.000000
          444              O       8.660176       3.584854       8.365715      -0.356266      28.314613 0.39323837E+03  0.87582844E+04                                 7.480063                            6.233154       0.390172       2.215021                    0.996764      25.035228      63.721743       0.742253       0.370502      -1.127980       0.013931       0.050820       0.004017       0.052848      -0.001814      -0.063342      -0.033639      -0.092231      -0.440587      -0.171111       0.046944       0.124168              8.734093       5.363068       0.632965      -0.409564      14.705547      -2.286383       6.133664           0.000001
          445              O      -5.912959       2.870249      19.834875      -0.369688      29.875734 0.43351428E+03  0.99010228E+04                                 7.794708                            6.611730       0.286176       2.181588                    0.995053      25.370678      65.552884       0.709204       0.378145      -1.121393       0.008099       0.055817      -0.014892       0.058334       0.031844      -0.107651      -0.007324      -0.167445      -0.116423      -0.161340       0.045000       0.116340              8.661009       6.268741       2.828682      -0.727468      11.721784      -2.344454       7.992503          -0.000000
          446              O      -2.602458      10.809269      16.565366      -0.356278      28.321619 0.39336320E+03  0.87616783E+04                                 7.481180                            6.234119       0.390240       2.215029                    0.996766      25.035597      63.722982       0.742206       0.370500      -1.127992      -0.031868      -0.038162       0.017958       0.052862       0.088991      -0.051759      -0.017311      -0.198927       0.179570      -0.171236       0.047058       0.124178              8.735332       6.169479       2.153072      -1.616360      12.154674      -3.993382       7.881842           0.000001
          447              O      -0.795819       1.874087      15.081579      -0.369654      29.873188 0.43346787E+03  0.98995778E+04                                 7.793878                            6.611064       0.286253       2.181622                    0.995054      25.369464      65.545876       0.709299       0.378109      -1.121433      -0.041199      -0.032454      -0.025629       0.058373       0.077564      -0.028812       0.104157       0.089828      -0.115291      -0.161422       0.044974       0.116448              8.660045      11.718034       2.936172       1.559812       8.843091       0.890415       5.419011          -0.000000
          448              O      18.102128      -3.091573      13.200964      -0.356283      28.319963 0.39332991E+03  0.87609176E+04                                 7.481418                            6.234209       0.390138       2.215000                    0.996764      25.036210      63.728415       0.742124       0.370542      -1.127939       0.043283       0.030081      -0.004001       0.052861       0.027597       0.010696       0.071064       0.074065      -0.440670      -0.171218       0.046967       0.124252              8.735797      13.272396       3.429018       2.019729       6.800099       1.148547       6.134896           0.000001
          449              O       2.032179      13.123909       7.431878      -0.369654      29.873195 0.43346803E+03  0.98995824E+04                                 7.793880                            6.611065       0.286253       2.181622                    0.995054      25.369467      65.545888       0.709299       0.378109      -1.121433      -0.016865       0.002634      -0.055822       0.058373       0.077313       0.081699      -0.057420      -0.054829       0.222333      -0.161422       0.044974       0.116449              8.660047       7.317039      -0.413341       1.355072       5.844615      -2.504590      12.818487          -0.000000
          450              O      -8.948744       3.414384      20.488345      -0.356283      28.319984 0.39333029E+03  0.87609283E+04                                 7.481423                            6.234213       0.390138       2.215000                    0.996764      25.036214      63.728441       0.742124       0.370542      -1.127939       0.013933      -0.028882       0.042024       0.052861       0.055842       0.030148      -0.098503       0.136816       0.246667      -0.171219       0.046967       0.124252              8.735803       5.363979       0.038252       0.753012       6.297601      -2.568880      14.545829           0.000001
          451              O       4.677065      19.486592       5.917897      -0.369688      29.875738 0.43351442E+03  0.99010267E+04                                 7.794709                            6.611731       0.286176       2.181588                    0.995053      25.370678      65.552885       0.709204       0.378145      -1.121393       0.049925      -0.026018       0.015280       0.058334      -0.013599       0.081511      -0.057646       0.010028      -0.356957      -0.161340       0.045000       0.116340              8.661010       9.337984      -3.661123       2.405549       9.428247      -1.019496       7.216799          -0.000000
          452              O      11.058567      13.771403       9.277985      -0.356277      28.321629 0.39336323E+03  0.87616795E+04                                 7.481183                            6.234120       0.390239       2.215029                    0.996766      25.035595      63.722986       0.742206       0.370500      -1.127992      -0.025356       0.036934      -0.028058       0.052862      -0.065058       0.114549       0.020871      -0.087812      -0.212432      -0.171235       0.047057       0.124178              8.735337      10.136399      -4.571766       1.466146      10.430829      -1.560029       5.638782           0.000001
          453              O       8.008672      -1.546324      15.648782      -0.369690      29.873548 0.43347562E+03  0.98998961E+04                                 7.794168                            6.611323       0.286161       2.181578                    0.995056      25.370338      65.550701       0.709246       0.378132      -1.121405      -0.041165       0.038402      -0.015265       0.058329      -0.013729       0.081604      -0.057512       0.009294      -0.356921      -0.161330       0.044994       0.116336              8.660338      11.718430      -2.818951       1.762908       7.046497      -1.927946       7.216086          -0.000000
          454              O       0.493144       2.565117      12.288694      -0.356266      28.314597 0.39323794E+03  0.87582725E+04                                 7.480060                            6.233150       0.390172       2.215021                    0.996764      25.035226      63.721731       0.742253       0.370502      -1.127980       0.043270      -0.011558       0.028054       0.052848      -0.022968       0.018580      -0.114832       0.150053      -0.212477      -0.171111       0.046943       0.124168              8.734088      13.269671      -3.462745       1.959510       7.294383      -0.862218       5.638212           0.000001
          455              O       2.891468      -6.160849      14.134801      -0.369693      29.875778 0.43351102E+03  0.99009013E+04                                 7.794597                            6.611626       0.286108       2.181563                    0.995053      25.370549      65.551782       0.709225       0.378136      -1.121403       0.008084      -0.015014       0.055771       0.058320       0.077351       0.081454      -0.057744      -0.054541       0.222245      -0.161395       0.044977       0.116418              8.660892       6.268539      -0.784179       2.813410       6.894382      -0.442608      12.819755          -0.000000
          456              O      15.006417       5.152425       1.078334      -0.356345      28.330199 0.39350030E+03  0.87654981E+04                                 7.482869                            6.235405       0.390096       2.214977                    0.996765      25.036504      63.728127       0.742094       0.370523      -1.127974      -0.031831       0.003480      -0.041963       0.052785       0.000442       0.102974       0.004554      -0.176579       0.246595      -0.171237       0.046949       0.124289              8.737476       6.171118       0.323444       2.673482       5.492784       0.146766      14.548527           0.000001
          457              O      -5.912959      15.742499      12.402997      -0.369688      29.875745 0.43351452E+03  0.99010296E+04                                 7.794710                            6.611732       0.286176       2.181588                    0.995053      25.370678      65.552886       0.709204       0.378145      -1.121393       0.008099      -0.040805       0.040893       0.058334      -0.109150      -0.026247      -0.065121      -0.067336       0.183904      -0.161340       0.045000       0.116340              8.661012       6.268744      -2.044328       2.085998      10.955126      -2.787075       8.759167          -0.000000
          458              O      -2.602458       8.941560      17.643700      -0.356277      28.321626 0.39336342E+03  0.87616846E+04                                 7.481183                            6.234122       0.390240       2.215030                    0.996766      25.035592      63.722974       0.742206       0.370500      -1.127992      -0.031868       0.034632      -0.024070       0.052862      -0.089319       0.051190      -0.012847      -0.206660       0.156373      -0.171235       0.047057       0.124178              8.735335       6.169480      -2.476333       1.056457      12.408354      -3.846929       7.628173           0.000001
          459              O      -0.795819      12.124074       9.163682      -0.369654      29.873189 0.43346796E+03  0.98995805E+04                                 7.793878                            6.611065       0.286253       2.181622                    0.995054      25.369468      65.545890       0.709299       0.378109      -1.121433      -0.041199      -0.005969      -0.040920       0.058373      -0.063734       0.052767       0.046568       0.189579       0.183961      -0.161422       0.044974       0.116449              8.660044      11.718032      -0.117218       3.322705       5.503889      -1.037432       8.758212          -0.000000
          460              O      18.102128      12.978194       3.922979      -0.356283      28.319952 0.39332973E+03  0.87609125E+04                                 7.481416                            6.234207       0.390139       2.215000                    0.996764      25.036206      63.728399       0.742124       0.370542      -1.127939       0.043283      -0.018505       0.024050       0.052861      -0.004535       0.029248      -0.043838       0.273086       0.156395      -0.171219       0.046967       0.124252              8.735794      13.272392       0.034661       3.979478       5.306530       0.286252       7.628461           0.000001
          461              O      13.481492      -2.416756       7.649701      -0.369693      29.875775 0.43351091E+03  0.99008983E+04                                 7.794596                            6.611625       0.286108       2.181563                    0.995053      25.370553      65.551790       0.709225       0.378136      -1.121403       0.049920      -0.000223       0.030152       0.058320      -0.063725       0.052589       0.046330       0.190120       0.183397      -0.161395       0.044977       0.116418              8.660890       9.338009      -0.252663       4.373357       6.886540       0.447978       9.758121          -0.000000
          462              O      -6.550462      -2.468990      14.279298      -0.356345      28.330184 0.39350002E+03  0.87654900E+04                                 7.482866                            6.235403       0.390097       2.214977                    0.996765      25.036501      63.728112       0.742094       0.370523      -1.127974      -0.025293       0.005791      -0.045967       0.052785      -0.066583       0.113626       0.075536       0.006804       0.071464      -0.171237       0.046949       0.124289              8.737472      10.138810       1.016701       4.693500       5.487034       1.295431      10.586573           0.000001
          463              O      10.836669      -0.546488      13.916978      -0.369690      29.873547 0.43347530E+03  0.98998872E+04                                 7.794168                            6.611321       0.286161       2.181578                    0.995056      25.370339      65.550707       0.709246       0.378132      -1.121405      -0.016845       0.047000      -0.030158       0.058329      -0.109313      -0.026080      -0.064893      -0.067793       0.183416      -0.161330       0.044994       0.116336              8.660339       7.317281      -0.966936       1.035422       8.906184      -4.272161       9.757550          -0.000000
          464              O       8.660176       5.452563       7.287381      -0.356266      28.314589 0.39323783E+03  0.87582694E+04                                 7.480058                            6.233149       0.390173       2.215022                    0.996764      25.035224      63.721723       0.742253       0.370502      -1.127980       0.013931      -0.021931       0.046020       0.052848      -0.053950      -0.033241      -0.132178       0.078446       0.071444      -0.171112       0.046944       0.124168              8.734086       5.363064      -0.671172       0.343390      10.256599      -4.854918      10.582597           0.000001
          465              O       2.891468      15.321538       1.731804      -0.369693      29.875793 0.43351143E+03  0.99009130E+04                                 7.794600                            6.611630       0.286108       2.181563                    0.995053      25.370555      65.551804       0.709224       0.378136      -1.121403       0.008085       0.055806       0.014883       0.058320       0.031867       0.107715       0.007436      -0.167438      -0.116445      -0.161395       0.044977       0.116418              8.660895       6.268540       2.828580       0.727560      11.721767       2.344427       7.992379          -0.000000
          466              O      15.006417      -1.642300       5.001313      -0.356345      28.330194 0.39350024E+03  0.87654962E+04                                 7.482867                            6.235404       0.390097       2.214977                    0.996765      25.036506      63.728126       0.742094       0.370523      -1.127974      -0.031831      -0.038081      -0.017968       0.052785       0.088958       0.051869       0.017436      -0.198891       0.179659      -0.171238       0.046949       0.124289              8.737474       6.171116       2.153597       1.616830      12.157562       3.994591       7.883743           0.000001
          467              O       8.008672      14.325466       6.485100      -0.369690      29.873594 0.43347643E+03  0.98999195E+04                                 7.794177                            6.611330       0.286161       2.181577                    0.995057      25.370358      65.550778       0.709245       0.378132      -1.121405      -0.041165      -0.032421       0.025624       0.058329       0.077535       0.028911      -0.104020       0.089850      -0.115254      -0.161330       0.044995       0.116335              8.660349      11.718450       2.936186      -1.559860       8.843330      -0.890571       5.419267          -0.000000
          468              O       0.493144       9.359842       8.365715      -0.356266      28.314688 0.39323947E+03  0.87583161E+04                                 7.480081                            6.233167       0.390173       2.215022                    0.996764      25.035238      63.721820       0.742251       0.370503      -1.127979       0.043270       0.030074       0.004017       0.052848       0.027575      -0.010602      -0.070933       0.074016      -0.440587      -0.171111       0.046943       0.124168              8.734117      13.269714       3.428352      -2.019114       6.798956      -1.148264       6.133680           0.000001
          469              O       4.677065      -4.618060      19.834875      -0.369688      29.875738 0.43351449E+03  0.99010285E+04                                 7.794709                            6.611731       0.286176       2.181588                    0.995053      25.370678      65.552884       0.709204       0.378145      -1.121393       0.049925       0.026241      -0.014892       0.058334       0.077390       0.028978      -0.103935       0.090206      -0.116423      -0.161340       0.045000       0.116340              8.661010       9.337983       3.913810      -1.967887       8.652544      -1.467339       7.992504          -0.000000
          470              O      11.058567       1.149426      16.565366      -0.356278      28.321626 0.39336330E+03  0.87616811E+04                                 7.481182                            6.234120       0.390241       2.215030                    0.996766      25.035597      63.722983       0.742206       0.370500      -1.127992      -0.025357      -0.042766       0.017958       0.052862       0.131732       0.000932      -0.054569       0.042855       0.179571      -0.171236       0.047058       0.124178              8.735334      10.136395       3.555570      -3.226223       8.187763      -2.855033       7.881844           0.000001
          471              O       2.032179      -0.125617      15.081579      -0.369654      29.873190 0.43346802E+03  0.98995821E+04                                 7.793879                            6.611065       0.286253       2.181622                    0.995054      25.369465      65.545879       0.709299       0.378109      -1.121433      -0.016865      -0.049660      -0.025629       0.058373       0.032098       0.107804       0.007554      -0.167370      -0.115291      -0.161422       0.044974       0.116448              8.660046       7.317039       1.380200       0.319560      13.244087       1.767409       5.419012          -0.000000
          472              O      -8.948744      16.036361      13.200964      -0.356283      28.319950 0.39332955E+03  0.87609074E+04                                 7.481415                            6.234205       0.390138       2.215000                    0.996764      25.036207      63.728401       0.742124       0.370542      -1.127939       0.013933       0.050835      -0.004001       0.052861      -0.001812       0.063435       0.033773      -0.092297      -0.440670      -0.171218       0.046967       0.124252              8.735794       5.363973       0.633006       0.409627      14.708515       2.287067       6.134893           0.000001
          473              O      11.695972       6.290548       7.431878      -0.369654      29.873190 0.43346791E+03  0.98995789E+04                                 7.793879                            6.611064       0.286253       2.181622                    0.995054      25.369465      65.545879       0.709299       0.378109      -1.121433       0.008105      -0.015023      -0.055822       0.058373       0.077364      -0.081369       0.057887      -0.054543       0.222333      -0.161422       0.044974       0.116449              8.660046       6.268011      -0.784224      -2.813038       6.893641       0.442724      12.818485          -0.000000
          474              O       6.201998      -7.298853      20.488345      -0.356283      28.319960 0.39332982E+03  0.87609151E+04                                 7.481418                            6.234208       0.390138       2.215000                    0.996764      25.036209      63.728411       0.742124       0.370542      -1.127939      -0.031874       0.003509       0.042024       0.052861       0.000437      -0.102919      -0.004410      -0.176610       0.246667      -0.171218       0.046967       0.124252              8.735796       6.169820       0.323157      -2.672966       5.491751      -0.146335      14.545818           0.000001
          475              O      16.813155      10.905045       5.917897      -0.369688      29.875741 0.43351446E+03  0.99010280E+04                                 7.794710                            6.611732       0.286176       2.181588                    0.995053      25.370678      65.552888       0.709204       0.378145      -1.121393      -0.041171       0.038397       0.015280       0.058334      -0.013728      -0.081519       0.057634       0.009295      -0.356957      -0.161340       0.045000       0.116340              8.661011      11.719358      -2.819192      -1.763034       7.046876       1.928149       7.216800          -0.000000
          476              O       9.297672      15.016549       9.277985      -0.356277      28.321625 0.39336315E+03  0.87616773E+04                                 7.481182                            6.234119       0.390240       2.215030                    0.996766      25.035593      63.722975       0.742206       0.370500      -1.127992       0.043274      -0.011595      -0.028058       0.052862      -0.023004      -0.018506       0.114955       0.150081      -0.212432      -0.171235       0.047057       0.124178              8.735336      13.271621      -3.463311      -1.959521       7.295605       0.862293       5.638781           0.000001
          477              O      -4.127418       7.035223      15.648782      -0.369690      29.873592 0.43347624E+03  0.98999144E+04                                 7.794176                            6.611329       0.286160       2.181577                    0.995057      25.370357      65.550775       0.709245       0.378132      -1.121405       0.049927      -0.026011      -0.015265       0.058329      -0.013598      -0.081423       0.057766       0.010030      -0.356921      -0.161330       0.044995       0.116335              8.660348       9.337402      -3.660771      -2.405321       9.427548       1.019450       7.216096          -0.000000
          478              O       2.254039       1.319971      12.288694      -0.356266      28.314604 0.39323809E+03  0.87582766E+04                                 7.480061                            6.233152       0.390173       2.215022                    0.996764      25.035225      63.721731       0.742253       0.370502      -1.127980      -0.025320       0.036943       0.028054       0.052848      -0.065021      -0.114458      -0.020760      -0.087836      -0.212477      -0.171111       0.046944       0.124168              8.734091      10.134742      -4.571099      -1.466070      10.429318       1.560043       5.638213           0.000001
          479              O      -6.772324       0.672512      14.134801      -0.369693      29.875778 0.43351101E+03  0.99009011E+04                                 7.794597                            6.611627       0.286108       2.181563                    0.995053      25.370549      65.551784       0.709224       0.378136      -1.121403      -0.016850       0.002618       0.055771       0.058320       0.077303      -0.081593       0.057548      -0.054815       0.222245      -0.161395       0.044977       0.116418              8.660892       7.317728      -0.413239      -1.355087       5.845193       2.504978      12.819757          -0.000000
          480              O      -0.144325      15.865661       1.078334      -0.356345      28.330190 0.39350009E+03  0.87654919E+04                                 7.482866                            6.235403       0.390097       2.214977                    0.996765      25.036506      63.728124       0.742094       0.370523      -1.127974       0.013891      -0.028850      -0.041963       0.052785       0.055837      -0.030031       0.098603       0.136785       0.246594      -0.171238       0.046949       0.124289              8.737474       5.364855       0.038391      -0.752778       6.299040       2.569504      14.548526           0.000001
          481              O      -8.008463      12.779020       9.163682      -0.369688      29.875746 0.43351462E+03  0.99010322E+04                                 7.794711                            6.611733       0.286176       2.181588                    0.995053      25.370678      65.552885       0.709204       0.378145      -1.121393       0.041171       0.005966      -0.040893       0.058334      -0.063734      -0.052648      -0.046452       0.189582       0.183904      -0.161340       0.045000       0.116340              8.661012      11.719354      -0.117269      -3.323008       5.504513       1.037686       8.759168          -0.000000
          482              O      -0.492980      11.924801       3.922979      -0.356278      28.321623 0.39336325E+03  0.87616798E+04                                 7.481181                            6.234120       0.390241       2.215030                    0.996766      25.035597      63.722982       0.742206       0.370500      -1.127992      -0.043274       0.018502       0.024070       0.052862      -0.004525      -0.029175       0.043980       0.273016       0.156374      -0.171236       0.047058       0.124178              8.735333      13.271615       0.034622      -3.979073       5.306213      -0.286257       7.628171           0.000001
          483              O      -2.891280       9.160657      12.402997      -0.369654      29.873192 0.43346782E+03  0.98995765E+04                                 7.793879                            6.611064       0.286253       2.181622                    0.995054      25.369467      65.545888       0.709299       0.378109      -1.121433      -0.008105       0.040832       0.040920       0.058373      -0.109149       0.026316       0.065272      -0.067333       0.183961      -0.161422       0.044974       0.116449              8.660046       6.268012      -2.044069      -2.085660      10.953911       2.786876       8.758215          -0.000000
          484              O       2.602694      -8.941227      17.643700      -0.356283      28.319955 0.39332983E+03  0.87609152E+04                                 7.481417                            6.234208       0.390139       2.215000                    0.996764      25.036206      63.728399       0.742124       0.370542      -1.127939       0.031874      -0.034640      -0.024050       0.052861      -0.089349      -0.051080       0.012962      -0.206701       0.156395      -0.171219       0.046967       0.124252              8.735795       6.169819      -2.476445      -1.056595      12.409106       3.847310       7.628460           0.000001
          485              O      15.577016       0.546750      13.916978      -0.369693      29.875775 0.43351077E+03  0.99008945E+04                                 7.794596                            6.611624       0.286108       2.181564                    0.995053      25.370555      65.551801       0.709225       0.378136      -1.121403       0.016850      -0.046991      -0.030152       0.058320      -0.109313       0.026151       0.065024      -0.067764       0.183397      -0.161395       0.044977       0.116418              8.660891       7.317726      -0.966931      -1.035411       8.906822       4.272573       9.758126          -0.000000
          486              O       8.949017      19.450495       7.287381      -0.356345      28.330182 0.39349996E+03  0.87654884E+04                                 7.482865                            6.235402       0.390096       2.214977                    0.996765      25.036500      63.728108       0.742094       0.370523      -1.127974      -0.013891       0.021916       0.045967       0.052785      -0.053925       0.033341       0.132306       0.078407       0.071464      -0.171237       0.046949       0.124289              8.737472       5.364855      -0.671123      -0.343134      10.260989       4.856887      10.586573           0.000001
          487              O      12.932110       2.416901       7.649701      -0.369690      29.873572 0.43347566E+03  0.98998980E+04                                 7.794173                            6.611325       0.286162       2.181578                    0.995056      25.370344      65.550737       0.709245       0.378132      -1.121405      -0.049927       0.000215       0.030158       0.058329      -0.063716      -0.052488      -0.046220       0.190142       0.183416      -0.161330       0.044994       0.116336              8.660346       9.337403      -0.252727      -4.372979       6.886076      -0.447832       9.757559          -0.000000
          488              O       6.550653       2.469259      14.279298      -0.356266      28.314692 0.39323945E+03  0.87583155E+04                                 7.480082                            6.233167       0.390173       2.215022                    0.996764      25.035239      63.721823       0.742251       0.370503      -1.127979       0.025320      -0.005824      -0.046020       0.052848      -0.066614      -0.113538      -0.075399       0.006805       0.071444      -0.171112       0.046943       0.124168              8.734118      10.134777       1.015856      -4.691750       5.484942      -1.294545      10.582633           0.000001
          489              O      -4.676800       4.618434      19.834875      -0.369693      29.875777 0.43351115E+03  0.99009050E+04                                 7.794597                            6.611628       0.286108       2.181563                    0.995053      25.370549      65.551783       0.709224       0.378136      -1.121403      -0.049920      -0.026224      -0.014883       0.058320       0.077406      -0.028894       0.104033       0.090172      -0.116446      -0.161395       0.044977       0.116418              8.660892       9.338006       3.913786       1.967832       8.652294       1.467417       7.992375          -0.000000
          490              O      15.355154      -1.149113      16.565366      -0.356345      28.330194 0.39350022E+03  0.87654956E+04                                 7.482867                            6.235404       0.390096       2.214977                    0.996765      25.036507      63.728127       0.742094       0.370523      -1.127974       0.025293       0.042704       0.017968       0.052785       0.131695      -0.000851       0.054715       0.042869       0.179659      -0.171238       0.046949       0.124289              8.737474      10.138810       3.556370       3.227207       8.189868       2.855880       7.883744           0.000001
          491              O      -2.031977       0.125902      15.081579      -0.369690      29.873605 0.43347640E+03  0.98999192E+04                                 7.794179                            6.611331       0.286161       2.181577                    0.995057      25.370361      65.550796       0.709245       0.378132      -1.121405       0.016845       0.049618      -0.025624       0.058329       0.032069      -0.107708      -0.007415      -0.167350      -0.115254      -0.161330       0.044995       0.116335              8.660352       7.317293       1.380166      -0.319693      13.244496      -1.767507       5.419268          -0.000000
          492              O       0.144516       8.866810      13.200964      -0.356266      28.314606 0.39323824E+03  0.87582807E+04                                 7.480062                            6.233153       0.390173       2.215022                    0.996764      25.035225      63.721731       0.742253       0.370502      -1.127980      -0.013931      -0.050820      -0.004017       0.052848      -0.001814      -0.063342      -0.033639      -0.092231      -0.440587      -0.171111       0.046944       0.124168              8.734092       5.363067       0.632965      -0.409563      14.705544      -2.286383       6.133663           0.000001
          493              O      14.717651       9.581415       1.731804      -0.369688      29.875734 0.43351428E+03  0.99010227E+04                                 7.794708                            6.611730       0.286176       2.181588                    0.995053      25.370678      65.552884       0.709204       0.378145      -1.121393      -0.008099      -0.055817       0.014892       0.058334       0.031844      -0.107651      -0.007324      -0.167445      -0.116423      -0.161340       0.045000       0.116340              8.661009       6.268741       2.828682      -0.727468      11.721784      -2.344455       7.992503          -0.000000
          494              O      11.407150       1.642395       5.001313      -0.356278      28.321612 0.39336307E+03  0.87616747E+04                                 7.481179                            6.234118       0.390241       2.215030                    0.996766      25.035594      63.722970       0.742207       0.370500      -1.127992       0.031868       0.038162      -0.017958       0.052862       0.088991      -0.051759      -0.017311      -0.198927       0.179570      -0.171236       0.047058       0.124178              8.735330       6.169478       2.153071      -1.616360      12.154671      -3.993381       7.881841           0.000001
          495              O       9.600511      10.577577       6.485100      -0.369654      29.873191 0.43346793E+03  0.98995795E+04                                 7.793879                            6.611065       0.286253       2.181622                    0.995054      25.369465      65.545881       0.709299       0.378109      -1.121433       0.041199       0.032454       0.025629       0.058373       0.077564      -0.028812       0.104157       0.089828      -0.115291      -0.161422       0.044974       0.116448              8.660046      11.718035       2.936173       1.559812       8.843091       0.890415       5.419011          -0.000000
          496              O      -9.297436      15.543237       8.365715      -0.356283      28.319955 0.39332977E+03  0.87609135E+04                                 7.481417                            6.234207       0.390138       2.215000                    0.996764      25.036207      63.728402       0.742124       0.370542      -1.127939      -0.043283      -0.030081       0.004001       0.052861       0.027597       0.010696       0.071064       0.074065      -0.440670      -0.171218       0.046967       0.124252              8.735795      13.272392       3.429018       2.019728       6.800098       1.148547       6.134894           0.000001
          497              O       6.772513      -0.672245      14.134801      -0.369654      29.873197 0.43346806E+03  0.98995832E+04                                 7.793880                            6.611065       0.286253       2.181622                    0.995054      25.369468      65.545891       0.709299       0.378109      -1.121433       0.016865      -0.002634       0.055822       0.058373       0.077313       0.081699      -0.057420      -0.054829       0.222333      -0.161422       0.044974       0.116449              8.660047       7.317039      -0.413341       1.355072       5.844615      -2.504590      12.818488          -0.000000
          498              O      17.753436       9.037280       1.078334      -0.356283      28.319983 0.39333025E+03  0.87609274E+04                                 7.481423                            6.234213       0.390139       2.215000                    0.996764      25.036213      63.728437       0.742124       0.370542      -1.127939      -0.013933       0.028882      -0.042024       0.052861       0.055842       0.030148      -0.098503       0.136816       0.246667      -0.171219       0.046967       0.124252              8.735803       5.363979       0.038252       0.753012       6.297600      -2.568880      14.545829           0.000001
          499              O       4.127627      -7.034928      15.648782      -0.369688      29.875739 0.43351445E+03  0.99010275E+04                                 7.794709                            6.611731       0.286176       2.181588                    0.995053      25.370679      65.552888       0.709204       0.378145      -1.121393      -0.049925       0.026018      -0.015280       0.058334      -0.013599       0.081511      -0.057646       0.010028      -0.356957      -0.161340       0.045000       0.116340              8.661010       9.337984      -3.661123       2.405549       9.428247      -1.019496       7.216799          -0.000000
          500              O      -2.253875      -1.319739      12.288694      -0.356277      28.321621 0.39336308E+03  0.87616751E+04                                 7.481181                            6.234119       0.390240       2.215030                    0.996766      25.035593      63.722974       0.742206       0.370500      -1.127992       0.025356      -0.036934       0.028058       0.052862      -0.065058       0.114549       0.020871      -0.087812      -0.212432      -0.171235       0.047057       0.124178              8.735334      10.136396      -4.571764       1.466146      10.430826      -1.560029       5.638780           0.000001
          501              O       0.796020      13.997988       5.917897      -0.369690      29.873550 0.43347565E+03  0.98998968E+04                                 7.794168                            6.611324       0.286161       2.181578                    0.995056      25.370339      65.550704       0.709246       0.378132      -1.121405       0.041165      -0.038402       0.015265       0.058329      -0.013729       0.081604      -0.057512       0.009294      -0.356921      -0.161330       0.044994       0.116336              8.660338      11.718431      -2.818951       1.762908       7.046497      -1.927946       7.216086          -0.000000
          502              O       8.311548       9.886547       9.277985      -0.356266      28.314592 0.39323786E+03  0.87582702E+04                                 7.480059                            6.233149       0.390173       2.215022                    0.996764      25.035224      63.721723       0.742253       0.370502      -1.127980      -0.043270       0.011558      -0.028054       0.052848      -0.022968       0.018580      -0.114832       0.150053      -0.212477      -0.171112       0.046944       0.124168              8.734087      13.269669      -3.462744       1.959510       7.294382      -0.862218       5.638211           0.000001
          503              O       5.913224      18.612513       7.431878      -0.369693      29.875780 0.43351105E+03  0.99009022E+04                                 7.794598                            6.611627       0.286108       2.181563                    0.995053      25.370549      65.551784       0.709224       0.378136      -1.121403      -0.008084       0.015014      -0.055771       0.058320       0.077351       0.081454      -0.057744      -0.054541       0.222245      -0.161395       0.044977       0.116418              8.660893       6.268539      -0.784179       2.813410       6.894382      -0.442608      12.819756          -0.000000
          504              O      -6.201725       7.299239      20.488345      -0.356345      28.330189 0.39350013E+03  0.87654930E+04                                 7.482867                            6.235403       0.390096       2.214977                    0.996765      25.036502      63.728114       0.742094       0.370523      -1.127974       0.031831      -0.003480       0.041963       0.052785       0.000442       0.102974       0.004554      -0.176579       0.246595      -0.171237       0.046949       0.124289              8.737473       6.171116       0.323443       2.673482       5.492782       0.146766      14.548522           0.000001

******************************************************
Auxiliary information for the entire system
The total spin magnetic moment of the unit cell is   -0.000005
The total net atomic charge of the unit cell is   0.000010
Accuracy of reproducing the electrostatic potential in the unit cell:
  The inner radius (bohr) =    5.0000
  The outer radius (bohr) =   12.0000
  Valid grid points have density less than (e/(bohr^3)) =    0.0001
  The number of valid grid points were=      2045019
  The rms potential error without charges in kcal/mol is=      4.90961
  The rms potential error with partial charges in kcal/mol is=      0.47740
  The RRMSE value at monopole order=      0.09724
  The rms potential error with partial charges and cloud penetration in kcal/mol is=      0.46856
  The RRMSE value at monopole order with cloud penetration is=      0.09544
  The rms potential error with partial charges and atomic dipoles in kcal/mol is=      0.67034
  The RRMSE value at dipole order=      0.13654
  The rms potential error with partial charges, atomic dipoles and cloud penetration in kcal/mol is=      0.66007
  The RRMSE value at dipole order with cloud penetration=      0.13445

******************************************************
The electron densities and ab initio electrostatic potential were computed in VASP using the PBE functional and
projector augmented wave method. See the main text of the journal article for a description of computational details.
The atomic charges, dipoles, and quadrupoles were computed with the DDEC6 method as described in
(a) T. A. Manz and N. Gabaldon Limas, RSC Adv. 6 (2016) 47771-47801 DOI: 10.1039/c6ra04656h
(b) N. Gabaldon Limas and T. A. Manz, RSC Adv. 8 (2018) 2678-2707 DOI: 10.1039/c7ra11829e.
For each atom in the material, the electron cloud parameters were fit to the spherically averaged atom-in-material
electron density using radial positions for which this density was between 10^-4 and 10^-2 electrons per cubic bohr.
The polarizabilities, dispersion coefficients, and quantum Drude oscillator (QDO) parameters were fit using the MCLF method.
The magnetic structure of the system was optimized in VASP from the default ferromagnetic initial guess using spin polarization.
The atomic spin moments (ASMs) were computed on this optimized magnetic structure using the DDEC6 partition as inputs
to the method of T. A. Manz and D. S. Sholl, J. Chem. Theory Comput. 7 (2011) 4146-4164 DOI: 10.1021/ct200539n.
The RMSE and RRMSE were computed using a uniform grid with Ewald summation.
