# Supplementary material for: A collection of forcefield precursors for metal–organic frameworks
Source: RSC Adv. 2019 Nov 13;9(63):36492–507. doi: 10.1039/c9ra07327b (PMC9075174; doi:10.1039/c9ra07327b)
Supplement: RA-009-C9RA07327B-s4211 [file RA-009-C9RA07327B-s4211.xyz]

   50
jmolscript: load "" {1 1 1} spacegroup "x,y,z" unitcell [{      9.247000     0.000000     0.000000 }, {     -3.631729     8.720379     0.000000 }, {     -3.631729    -3.545066     7.967278 }]
Mn     3.303521    -3.120559     7.691531     0.949338
Mn    -1.319979     8.295872     0.275747     0.949409
H      3.453420     0.493027     4.056141     0.137125
H      1.810248     5.192164     5.144471     0.099378
H      2.338663     6.181424     3.115206     0.135085
H      3.153622     1.669893     5.867900     0.137118
H      4.796794     2.585876     1.132150     0.099377
H      4.268379     4.842053     1.053274     0.135085
H     -1.469878     4.682286     3.911137     0.137125
H      0.173294    -0.016851     2.822807     0.099378
H     -0.355121    -1.006111     4.852072     0.135085
H     -1.170080     3.505420     2.099378     0.137118
H     -2.813252     2.589437     6.835128     0.099377
H     -2.284837     0.333260     6.914004     0.135085
C      4.972254    -0.223680     2.031576     0.586447
C      4.752729    -0.918346     3.357411     0.038752
C      3.902703    -0.316427     4.274923    -0.207847
C      1.423784     6.033636     4.930948     0.117923
C      3.714219    -0.910456     5.517260     0.168072
C      1.726403     6.603802     3.706378    -0.163801
C      1.634788     3.228254     7.345751     0.586424
C      1.854313     1.734520     7.441438     0.038698
C      2.704339     1.140941     6.518508    -0.207814
C      5.183258     3.123040     0.450151     0.117905
C      2.892823    -0.235596     6.556193     0.168031
C      4.880639     4.473643     0.427046    -0.163830
C     -2.988712     5.398993     5.935702     0.586446
C     -2.769187     6.093659     4.609867     0.038748
C     -1.919161     5.491740     3.692355    -0.207850
C      0.559758    -0.858323     3.036330     0.117922
C     -1.730677     6.085769     2.450018     0.168072
C      0.257139    -1.428489     4.260900    -0.163802
C      0.348754     1.947059     0.621527     0.586424
C      0.129229     3.440793     0.525840     0.038694
C     -0.720797     4.034372     1.448770    -0.207817
C     -3.199716     2.052273     7.517127     0.117904
C     -0.909281     5.410909     1.411085     0.168031
C     -2.897097     0.701670     7.540232    -0.163831
N      4.241743    -2.110449     5.834517    -0.288246
N      2.365299    -1.013283     7.523580    -0.288307
N     -2.258201     7.285762     2.132761    -0.288251
N     -0.381757     6.188596     0.443698    -0.288313
O      6.167035    -0.160692     1.637196    -0.534251
O      3.991303     0.290260     1.460960    -0.563211
O      0.440007     3.614182     7.448529    -0.534243
O      2.615739     3.958522     7.108166    -0.563233
O     -4.183493     5.336005     6.330082    -0.534251
O     -2.007761     4.885053     6.506318    -0.563209
O      1.543535     1.561131     0.518749    -0.534243
O     -0.632197     1.216791     0.859112    -0.563230

The following XYZ coordinates are in angstroms. Other properties are in atomic units.
The sperically averaged electron density of each atom fit to a function of the form exp(a - br)
eigen_1, eigen_2 and eigen_3 are the three eigenvalues of traceless quadrupole moment tensor
  atom number  atomic symbol              X              Y              Z     net charge C6 coefficient C8 coefficient C10 coefficient fluctuating dipole atomic polarizability isotropic forcefield polarizability              a              b squared Pearson coefficient          <r^3>          <r^4>         wp_QDO          m_QDO          q_QDO       dipole_x       dipole_y       dipole_z         dipole            Qxy            Qxz            Qyz     Q(x^2-y^2)  Q(3z^2 - R^2)        eigen_1        eigen_2        eigen_3 static polarizability      alpha(xx)      alpha(xy)      alpha(xz)      alpha(yy)      alpha(yz)      alpha(zz) atomic spin moment
            1             Mn       3.303521      -3.120559       7.691531       0.949338     129.402323 0.29521982E+04  0.10604420E+06                                21.810853                           18.620053       0.299107       1.860300                    0.999635      56.644490     168.186412       0.387184       0.440400      -1.108744       0.000001      -0.109149       0.070905       0.130158       0.030150       0.046428       0.034646       0.035592       0.026090      -0.044647      -0.033742       0.078389             24.693159      26.533073       0.841819       1.296096      25.601625      -4.108967      21.944778           4.643354
            2             Mn      -1.319979       8.295872       0.275747       0.949409     129.400633 0.29521429E+04  0.10604149E+06                                21.810497                           18.619747       0.299165       1.860325                    0.999634      56.643401     168.181412       0.387192       0.440394      -1.108750      -0.000002       0.109149      -0.070905       0.130158       0.030151       0.046431       0.034644       0.035584       0.026095      -0.044642      -0.033748       0.078390             24.692763      26.532610       0.841798       1.296064      25.601232      -4.108894      21.944448           4.643329
            3              H       3.453420       0.493027       4.056141       0.137125       1.037602 0.80647193E+01  0.79317425E+02                                 1.690199                            1.661463      -1.163932       2.339563                    0.996145       3.455453       9.676315       0.485180       1.283582      -0.708533      -0.018406       0.033296      -0.012684       0.040103      -0.009826      -0.001702      -0.007137      -0.015323      -0.026315      -0.013692      -0.004388       0.018080              1.673936       1.513985      -0.263003       0.013759       1.857668      -0.073641       1.650154           0.000161
            4              H       1.810248       5.192164       5.144471       0.099378       1.166753 0.83706431E+01  0.82862089E+02                                 1.810093                            1.673810      -0.997820       2.397794                    0.997600       3.539159       9.851753       0.492974       1.255118      -0.714529       0.023596      -0.042896       0.008704       0.049725      -0.010851      -0.011301       0.003238      -0.015690      -0.014293      -0.017705      -0.001118       0.018823              1.867862       1.643089      -0.455856       0.155987       2.332741      -0.365780       1.627757           0.000192
            5              H       2.338663       6.181424       3.115206       0.135085       0.994038 0.71980843E+01  0.68710265E+02                                 1.639559                            1.566399      -0.868611       2.479368                    0.999288       3.289853       9.032982       0.501975       1.278260      -0.710302       0.025665      -0.015680      -0.023870       0.038397      -0.014152      -0.007293      -0.000172      -0.007060       0.009663      -0.017869       0.003082       0.014787              1.659067       1.747755      -0.238395      -0.366459       1.481636       0.207218       1.747810           0.000173
            6              H       3.153622       1.669893       5.867900       0.137118       1.037650 0.80651887E+01  0.79323119E+02                                 1.690241                            1.661503      -1.164026       2.339511                    0.996143       3.455544       9.676605       0.485179       1.283568      -0.708536       0.018407       0.025127      -0.025259       0.040103       0.002441      -0.009669      -0.012507      -0.003248       0.009919      -0.013687      -0.004391       0.018077              1.673977       1.514020       0.119494      -0.234706       1.739196      -0.126381       1.768716           0.000160
            7              H       4.796794       2.585876       1.132150       0.099377       1.166740 0.83705503E+01  0.82861015E+02                                 1.810088                            1.673807      -0.997804       2.397803                    0.997601       3.539153       9.851756       0.492972       1.255128      -0.714527      -0.023594      -0.025396       0.035657       0.049730      -0.005915      -0.014511      -0.003404      -0.000773       0.030468      -0.017710      -0.001115       0.018825              1.867857       1.643085       0.327830      -0.353071       2.015975      -0.506719       1.944510           0.000188
            8              H       4.268379       4.842053       1.053274       0.135085       0.994059 0.71983037E+01  0.68713067E+02                                 1.639599                            1.566436      -0.868692       2.479330                    0.999287       3.289923       9.033300       0.501961       1.278282      -0.710297      -0.025667       0.015438       0.024028       0.038398      -0.000913      -0.015895       0.000366      -0.008279       0.006021      -0.017872       0.003084       0.014787              1.659107       1.747798      -0.237905      -0.366794       1.549929       0.237596       1.679594           0.000169
            9              H      -1.469878       4.682286       3.911137       0.137125       1.037601 0.80647035E+01  0.79317228E+02                                 1.690197                            1.661462      -1.163930       2.339563                    0.996145       3.455450       9.676303       0.485181       1.283582      -0.708534       0.018405      -0.033296       0.012684       0.040103      -0.009826      -0.001702      -0.007137      -0.015323      -0.026316      -0.013692      -0.004388       0.018080              1.673934       1.513984      -0.263002       0.013759       1.857666      -0.073641       1.650152           0.000161
           10              H       0.173294      -0.016851       2.822807       0.099378       1.166753 0.83706490E+01  0.82862170E+02                                 1.810094                            1.673811      -0.997823       2.397793                    0.997600       3.539161       9.851763       0.492974       1.255119      -0.714529      -0.023595       0.042896      -0.008704       0.049725      -0.010850      -0.011301       0.003238      -0.015690      -0.014293      -0.017705      -0.001118       0.018823              1.867864       1.643090      -0.455856       0.155987       2.332743      -0.365780       1.627758           0.000192
           11              H      -0.355121      -1.006111       4.852072       0.135085       0.994037 0.71980773E+01  0.68710187E+02                                 1.639559                            1.566399      -0.868611       2.479368                    0.999288       3.289852       9.032981       0.501975       1.278261      -0.710302      -0.025665       0.015680       0.023870       0.038397      -0.014152      -0.007293      -0.000172      -0.007060       0.009663      -0.017869       0.003082       0.014787              1.659067       1.747754      -0.238395      -0.366459       1.481636       0.207218       1.747810           0.000173
           12              H      -1.170080       3.505420       2.099378       0.137118       1.037649 0.80651729E+01  0.79322922E+02                                 1.690239                            1.661501      -1.164025       2.339512                    0.996143       3.455541       9.676593       0.485179       1.283567      -0.708536      -0.018407      -0.025127       0.025260       0.040103       0.002441      -0.009669      -0.012507      -0.003248       0.009919      -0.013687      -0.004391       0.018078              1.673975       1.514019       0.119493      -0.234706       1.739194      -0.126381       1.768714           0.000160
           13              H      -2.813252       2.589437       6.835128       0.099377       1.166741 0.83705572E+01  0.82861110E+02                                 1.810089                            1.673808      -0.997807       2.397802                    0.997601       3.539155       9.851767       0.492971       1.255129      -0.714527       0.023593       0.025396      -0.035657       0.049729      -0.005915      -0.014511      -0.003404      -0.000773       0.030469      -0.017710      -0.001115       0.018825              1.867858       1.643087       0.327830      -0.353071       2.015977      -0.506719       1.944512           0.000188
           14              H      -2.284837       0.333260       6.914004       0.135085       0.994058 0.71983007E+01  0.68713037E+02                                 1.639599                            1.566437      -0.868692       2.479330                    0.999287       3.289923       9.033302       0.501961       1.278283      -0.710297       0.025667      -0.015438      -0.024028       0.038398      -0.000913      -0.015895       0.000366      -0.008280       0.006021      -0.017872       0.003085       0.014787              1.659107       1.747798      -0.237905      -0.366794       1.549930       0.237596       1.679594           0.000169
           15              C       4.972254      -0.223680       2.031576       0.586447      24.012216 0.25233883E+03  0.52432124E+04                                 7.691549                            5.653439      -0.078618       2.033700                    0.999231      22.468790      63.255266       0.620612       0.474977      -1.016981       0.012563       0.035860      -0.057323       0.068773       0.002466      -0.001106       0.072326      -0.138711      -0.042183      -0.062875      -0.053603       0.116478              9.054836      10.297971       0.530368      -1.395272       5.781618      -3.254700      11.084918           0.023238
           16              C       4.752729      -0.918346       3.357411       0.038752      34.419284 0.43779668E+03  0.10269639E+05                                 9.301059                            7.034719      -0.180840       1.952033                    0.999080      27.042984      76.655265       0.615986       0.423889      -1.063704      -0.007497      -0.018545       0.042487       0.046960       0.018530       0.017842       0.022515       0.043203      -0.089768      -0.044088      -0.007093       0.051181             10.977086       7.609869      -1.201338      -3.271289       8.880700      -3.155405      16.440689           0.007768
           17              C       3.902703      -0.316427       4.274923      -0.207847      34.657507 0.49291487E+03  0.12015214E+05                                 9.373623                            7.512912      -0.157707       1.913655                    0.998432      31.184918      92.723457       0.585154       0.429414      -1.051024       0.006750      -0.004176      -0.020887       0.022345       0.015178       0.027172       0.002872      -0.023021      -0.130315      -0.054917       0.011250       0.043666             10.592525       7.666328      -1.509537      -3.938099       7.615264      -0.214213      16.495984           0.002866
           18              C       1.423784       6.033636       4.930948       0.117923      25.514518 0.33114979E+03  0.72955157E+04                                 7.614724                            6.142109       0.231923       2.098192                    0.999726      25.702695      72.250104       0.650778       0.427210      -1.054174      -0.024326       0.039930       0.032619       0.057010       0.006352       0.023240       0.017634       0.016138      -0.087131      -0.042273       0.005361       0.036912              8.288676       6.562697      -2.179401      -1.662586       8.267009      -1.401936      10.036323           0.005858
           19              C       3.714219      -0.910456       5.517260       0.168072      33.105602 0.40444236E+03  0.93956080E+04                                 9.322587                            6.944008      -0.404515       1.885351                    0.999104      26.853945      78.293638       0.589716       0.447090      -1.039071       0.026710      -0.042607      -0.007099       0.050786       0.009252       0.002417       0.010675       0.016156      -0.053388      -0.022724       0.000366       0.022357             11.092926       8.050825      -3.050788      -4.092303       9.902926       1.575580      15.325028           0.007065
           20              C       1.726403       6.603802       3.706378      -0.163801      30.760650 0.45507995E+03  0.10815968E+05                                 8.509543                            7.137662       0.212481       2.043401                    0.999659      29.502557      85.126620       0.613865       0.419813      -1.062622      -0.001639       0.016147       0.001092       0.016267      -0.007618       0.005356       0.021671       0.010086      -0.009731      -0.027475       0.008886       0.018589              9.056716       7.221520      -1.777592      -1.798998       8.388048      -2.105330      11.560578           0.004023
           21              C       1.634788       3.228254       7.345751       0.586424      24.012868 0.25234642E+03  0.52434056E+04                                 7.691631                            5.653485      -0.078512       2.033725                    0.999232      22.469240      63.256586       0.620616       0.474970      -1.016985      -0.012568       0.066957      -0.009459       0.068780      -0.002004       0.001784       0.014835      -0.009483       0.345481      -0.062867      -0.053608       0.116474              9.054944      10.298059      -1.490414      -0.082653      12.626386      -0.209191       4.240386           0.023262
           22              C       1.854313       1.734520       7.441438       0.038698      34.420427 0.43781291E+03  0.10270110E+05                                 9.301205                            7.034807      -0.180870       1.952016                    0.999080      27.043641      76.657341       0.615988       0.423884      -1.063707       0.007478      -0.046377      -0.000347       0.046977       0.008736       0.024158       0.006401       0.079358       0.018694      -0.044073      -0.007076       0.051150             10.977276       7.609976      -2.500430      -2.427490      17.535613       0.695454       7.786238           0.007856
           23              C       2.704339       1.140941       6.518508      -0.207814      34.657166 0.49290903E+03  0.12015048E+05                                 9.373589                            7.512887      -0.157710       1.913653                    0.998432      31.184844      92.723447       0.585153       0.429416      -1.051022      -0.006760       0.017395       0.012320       0.022362       0.018679       0.024915      -0.026552       0.043085       0.068099      -0.054927       0.011262       0.043664             10.592480       7.666299      -2.984289      -2.980107      15.187370       3.154988       8.923770           0.002819
           24              C       5.183258       3.123040       0.450151       0.117905      25.515393 0.33116346E+03  0.72958946E+04                                 7.614866                            6.142211       0.231933       2.098181                    0.999726      25.703403      72.252555       0.650776       0.427207      -1.054176       0.024340      -0.013576      -0.049751       0.057025       0.018643       0.015232      -0.001409       0.058869       0.041035      -0.042271       0.005383       0.036888              8.288838       6.562821      -0.633056      -2.667115      10.785579      -0.281389       7.518115           0.005879
           25              C       2.892823      -0.235596       6.556193       0.168031      33.106185 0.40445146E+03  0.93958633E+04                                 9.322633                            6.944040      -0.404428       1.885373                    0.999104      26.854329      78.294693       0.589721       0.447084      -1.039076      -0.026714      -0.010839       0.041823       0.050796      -0.001564       0.009418       0.000243       0.039600       0.017081      -0.022723       0.000393       0.022330             11.092983       8.050864      -2.498668      -4.450974      13.258611       3.068678      11.969472           0.007094
           26              C       4.880639       4.473643       0.427046      -0.163830      30.762018 0.45510410E+03  0.10816692E+05                                 8.509769                            7.137826       0.212317       2.043333                    0.999659      29.503571      85.130319       0.613861       0.419810      -1.062623       0.001624       0.005575      -0.015224       0.016294       0.007980      -0.004814       0.014582       0.026010       0.038085      -0.027467       0.008871       0.018596              9.056969       7.221715      -0.921039      -2.355489      12.600583      -0.231118       7.348610           0.004073
           27              C      -2.988712       5.398993       5.935702       0.586446      24.012258 0.25233923E+03  0.52432232E+04                                 7.691558                            5.653444      -0.078624       2.033698                    0.999231      22.468818      63.255373       0.620612       0.474977      -1.016981      -0.012562      -0.035861       0.057323       0.068773       0.002466      -0.001105       0.072326      -0.138712      -0.042183      -0.062875      -0.053603       0.116478              9.054849      10.297984       0.530369      -1.395275       5.781625      -3.254706      11.084938           0.023238
           28              C      -2.769187       6.093659       4.609867       0.038748      34.419345 0.43779731E+03  0.10269657E+05                                 9.301068                            7.034721      -0.180838       1.952033                    0.999080      27.043011      76.655344       0.615987       0.423889      -1.063704       0.007495       0.018545      -0.042488       0.046961       0.018530       0.017841       0.022515       0.043202      -0.089768      -0.044088      -0.007092       0.051180             10.977101       7.609878      -1.201334      -3.271301       8.880706      -3.155412      16.440718           0.007769
           29              C      -1.919161       5.491740       3.692355      -0.207850      34.657574 0.49291585E+03  0.12015244E+05                                 9.373634                            7.512919      -0.157707       1.913655                    0.998432      31.184954      92.723584       0.585154       0.429414      -1.051024      -0.006751       0.004175       0.020887       0.022344       0.015178       0.027172       0.002872      -0.023022      -0.130318      -0.054917       0.011251       0.043667             10.592541       7.666339      -1.509538      -3.938110       7.615270      -0.214214      16.496014           0.002867
           30              C       0.559758      -0.858323       3.036330       0.117922      25.514567 0.33115049E+03  0.72955362E+04                                 7.614737                            6.142118       0.231911       2.098188                    0.999726      25.702736      72.250284       0.650777       0.427211      -1.054174       0.024326      -0.039930      -0.032619       0.057010       0.006353       0.023240       0.017634       0.016137      -0.087133      -0.042274       0.005361       0.036913              8.288692       6.562708      -2.179405      -1.662590       8.267024      -1.401940      10.036343           0.005858
           31              C      -1.730677       6.085769       2.450018       0.168072      33.105622 0.40444237E+03  0.93956100E+04                                 9.322596                            6.944011      -0.404523       1.885348                    0.999104      26.853966      78.293750       0.589715       0.447090      -1.039071      -0.026709       0.042608       0.007099       0.050786       0.009253       0.002417       0.010675       0.016156      -0.053388      -0.022724       0.000366       0.022358             11.092940       8.050838      -3.050794      -4.092316       9.902934       1.575587      15.325050           0.007066
           32              C       0.257139      -1.428489       4.260900      -0.163802      30.760677 0.45508032E+03  0.10815979E+05                                 8.509550                            7.137666       0.212479       2.043401                    0.999659      29.502573      85.126694       0.613865       0.419813      -1.062621       0.001639      -0.016148      -0.001092       0.016267      -0.007618       0.005356       0.021671       0.010085      -0.009731      -0.027474       0.008885       0.018589              9.056725       7.221525      -1.777591      -1.799003       8.388054      -2.105334      11.560595           0.004024
           33              C       0.348754       1.947059       0.621527       0.586424      24.012908 0.25234680E+03  0.52434158E+04                                 7.691640                            5.653489      -0.078516       2.033723                    0.999232      22.469266      63.256686       0.620616       0.474970      -1.016985       0.012568      -0.066957       0.009460       0.068780      -0.002003       0.001784       0.014835      -0.009484       0.345483      -0.062867      -0.053609       0.116475              9.054956      10.298071      -1.490417      -0.082653      12.626407      -0.209191       4.240390           0.023262
           34              C       0.129229       3.440793       0.525840       0.038694      34.420482 0.43781347E+03  0.10270126E+05                                 9.301213                            7.034809      -0.180868       1.952017                    0.999080      27.043665      76.657411       0.615989       0.423884      -1.063707      -0.007477       0.046378       0.000347       0.046978       0.008735       0.024157       0.006400       0.079357       0.018694      -0.044073      -0.007076       0.051149             10.977290       7.609984      -2.500442      -2.427492      17.535644       0.695457       7.786242           0.007858
           35              C      -0.720797       4.034372       1.448770      -0.207817      34.657227 0.49290990E+03  0.12015074E+05                                 9.373599                            7.512893      -0.157709       1.913653                    0.998432      31.184876      92.723560       0.585152       0.429416      -1.051022       0.006761      -0.017395      -0.012319       0.022362       0.018678       0.024914      -0.026553       0.043085       0.068100      -0.054927       0.011263       0.043665             10.592494       7.666309      -2.984298      -2.980111      15.187395       3.154995       8.923779           0.002819
           36              C      -3.199716       2.052273       7.517127       0.117904      25.515447 0.33116425E+03  0.72959174E+04                                 7.614881                            6.142221       0.231920       2.098176                    0.999726      25.703448      72.252753       0.650775       0.427207      -1.054176      -0.024340       0.013576       0.049750       0.057025       0.018643       0.015233      -0.001409       0.058870       0.041037      -0.042272       0.005383       0.036889              8.288855       6.562833      -0.633058      -2.667120      10.785603      -0.281389       7.518129           0.005881
           37              C      -0.909281       5.410909       1.411085       0.168031      33.106210 0.40445156E+03  0.93958676E+04                                 9.322642                            6.944043      -0.404435       1.885371                    0.999104      26.854353      78.294811       0.589720       0.447084      -1.039076       0.026714       0.010840      -0.041823       0.050797      -0.001564       0.009419       0.000244       0.039600       0.017081      -0.022723       0.000392       0.022330             11.092997       8.050876      -2.498677      -4.450984      13.258625       3.068687      11.969489           0.007096
           38              C      -2.897097       0.701670       7.540232      -0.163831      30.762042 0.45510440E+03  0.10816702E+05                                 8.509774                            7.137829       0.212315       2.043332                    0.999659      29.503586      85.130384       0.613861       0.419810      -1.062623      -0.001623      -0.005575       0.015225       0.016295       0.007979      -0.004814       0.014582       0.026009       0.038085      -0.027467       0.008871       0.018596              9.056977       7.221718      -0.921044      -2.355490      12.600599      -0.231116       7.348614           0.004072
           39              N       4.241743      -2.110449       5.834517      -0.288246      37.783260 0.59018563E+03  0.14762134E+05                                 9.486816                            7.959260      -0.233524       1.941050                    0.995964      29.322422      82.939172       0.608356       0.402521      -1.088900       0.041953       0.056636      -0.144853       0.161090      -0.025241       0.020450       0.057854       0.016411      -0.228836      -0.107185       0.038859       0.068326             10.328176       9.042000      -3.438030      -2.600822      10.971605       0.435301      10.970925           0.036381
           40              N       2.365299      -1.013283       7.523580      -0.288307      37.785317 0.59022494E+03  0.14763381E+05                                 9.487159                            7.959525      -0.233482       1.941047                    0.995965      29.323603      82.943591       0.608345       0.402520      -1.088898      -0.041898       0.155397       0.007189       0.161106       0.028898      -0.014758      -0.000755       0.148046       0.166097      -0.107171       0.038833       0.068338             10.328565       9.042317      -0.978645      -4.198559      10.648170       0.291197      11.295209           0.036481
           41              N      -2.258201       7.285762       2.132761      -0.288251      37.783557 0.59019123E+03  0.14762310E+05                                 9.486863                            7.959296      -0.233518       1.941048                    0.995964      29.322575      82.939715       0.608354       0.402520      -1.088900      -0.041952      -0.056636       0.144855       0.161092      -0.025241       0.020450       0.057855       0.016412      -0.228840      -0.107187       0.038860       0.068327             10.328231       9.042044      -3.438049      -2.600841      10.971659       0.435302      10.970991           0.036382
           42              N      -0.381757       6.188596       0.443698      -0.288313      37.785632 0.59023087E+03  0.14763568E+05                                 9.487209                            7.959563      -0.233477       1.941045                    0.995965      29.323766      82.944172       0.608344       0.402520      -1.088899       0.041896      -0.155399      -0.007190       0.161108       0.028897      -0.014758      -0.000754       0.148049       0.166100      -0.107173       0.038834       0.068339             10.328624       9.042364      -0.978655      -4.198585      10.648237       0.291202      11.295269           0.036482
           43              O       6.167035      -0.160692       1.637196      -0.534251      37.978165 0.52414086E+03  0.12514348E+05                                 8.976721                            7.073298       0.391138       2.189914                    0.995937      27.107633      70.901695       0.716669       0.357954      -1.140363      -0.023371       0.008589      -0.018112       0.030790       0.029476      -0.047412       0.049555       0.036397      -0.107667      -0.094523       0.034273       0.060250             10.386823      14.936608       2.182053      -4.951570       6.387386      -2.127313       9.836476           0.045677
           44              O       3.991303       0.290260       1.460960      -0.563211      38.570475 0.60004935E+03  0.14852436E+05                                 9.104256                            7.656027       0.058692       2.068219                    0.994188      28.156366      75.530344       0.675529       0.366312      -1.131284       0.030718       0.018559      -0.000794       0.035897      -0.028881       0.060555       0.027305      -0.016956      -0.068584      -0.086484       0.033198       0.053286             10.016621      12.758541      -0.703080       3.933072       7.407529      -2.012602       9.883792           0.044745
           45              O       0.440007       3.614182       7.448529      -0.534243      37.977843 0.52413412E+03  0.12514144E+05                                 8.976661                            7.073245       0.391165       2.189925                    0.995938      27.107518      70.901210       0.716673       0.357953      -1.140364       0.023381       0.020029      -0.000454       0.030790      -0.055283       0.007658       0.019953       0.102913       0.091926      -0.094489       0.034252       0.060237             10.386759      14.936508      -5.410980      -0.019350      10.846659      -0.143108       5.377108           0.045661
           46              O       2.615739       3.958522       7.108166      -0.563233      38.571999 0.60007814E+03  0.14853335E+05                                 9.104494                            7.656212       0.058689       2.068204                    0.994189      28.157038      75.532765       0.675520       0.366312      -1.131283      -0.030713       0.008255      -0.016623       0.035885       0.067067      -0.001772       0.002416       0.039031       0.099318      -0.086476       0.033181       0.053295             10.016894      12.758887       3.879347       0.956571      10.969932      -0.427659       6.321865           0.044754
           47              O      -4.183493       5.336005       6.330082      -0.534251      37.978589 0.52414766E+03  0.12514552E+05                                 8.976785                            7.073342       0.391157       2.189916                    0.995937      27.107815      70.902295       0.716667       0.357954      -1.140364       0.023370      -0.008589       0.018112       0.030789       0.029476      -0.047412       0.049557       0.036396      -0.107669      -0.094525       0.034274       0.060250             10.386904      14.936720       2.182076      -4.951622       6.387430      -2.127337       9.836562           0.045676
           48              O      -2.007761       4.885053       6.506318      -0.563209      38.570207 0.60004408E+03  0.14852274E+05                                 9.104220                            7.655998       0.058670       2.068216                    0.994188      28.156234      75.529933       0.675530       0.366312      -1.131283      -0.030719      -0.018558       0.000794       0.035898      -0.028881       0.060556       0.027305      -0.016954      -0.068582      -0.086484       0.033196       0.053288             10.016580      12.758490      -0.703079       3.933055       7.407500      -2.012592       9.883749           0.044746
           49              O       1.543535       1.561131       0.518749      -0.534243      37.978260 0.52414080E+03  0.12514344E+05                                 8.976724                            7.073288       0.391183       2.189926                    0.995938      27.107696      70.901800       0.716671       0.357953      -1.140364      -0.023380      -0.020029       0.000454       0.030789      -0.055283       0.007658       0.019954       0.102914       0.091932      -0.094491       0.034254       0.060237             10.386838      14.936619      -5.411036      -0.019350      10.846755      -0.143108       5.377141           0.045661
           50              O      -0.632197       1.216791       0.859112      -0.563230      38.571726 0.60007279E+03  0.14853171E+05                                 9.104457                            7.656182       0.058667       2.068201                    0.994188      28.156904      75.532347       0.675521       0.366313      -1.131282       0.030714      -0.008255       0.016622       0.035886       0.067067      -0.001771       0.002416       0.039031       0.099314      -0.086476       0.033180       0.053297             10.016852      12.758834       3.879330       0.956564      10.969883      -0.427658       6.321841           0.044754

******************************************************
Auxiliary information for the entire system
The total spin magnetic moment of the unit cell is   9.999782
The total net atomic charge of the unit cell is   -0.000004
Accuracy of reproducing the electrostatic potential in the unit cell:
  The inner radius (bohr) =    5.0000
  The outer radius (bohr) =   12.0000
  Valid grid points have density less than (e/(bohr^3)) =    0.0001
  The number of valid grid points were=         2696
  The rms potential error without charges in kcal/mol is=      1.81865
  The rms potential error with partial charges in kcal/mol is=      0.35484
  The RRMSE value at monopole order=      0.19511
  The rms potential error with partial charges and cloud penetration in kcal/mol is=      0.38281
  The RRMSE value at monopole order with cloud penetration is=      0.21049
  The rms potential error with partial charges and atomic dipoles in kcal/mol is=      0.24790
  The RRMSE value at dipole order=      0.13631
  The rms potential error with partial charges, atomic dipoles and cloud penetration in kcal/mol is=      0.24567
  The RRMSE value at dipole order with cloud penetration=      0.13509

******************************************************
The electron densities and ab initio electrostatic potential were computed in VASP using the PBE functional and
projector augmented wave method. See the main text of the journal article for a description of computational details.
The atomic charges, dipoles, and quadrupoles were computed with the DDEC6 method as described in
(a) T. A. Manz and N. Gabaldon Limas, RSC Adv. 6 (2016) 47771-47801 DOI: 10.1039/c6ra04656h
(b) N. Gabaldon Limas and T. A. Manz, RSC Adv. 8 (2018) 2678-2707 DOI: 10.1039/c7ra11829e.
For each atom in the material, the electron cloud parameters were fit to the spherically averaged atom-in-material
electron density using radial positions for which this density was between 10^-4 and 10^-2 electrons per cubic bohr.
The polarizabilities, dispersion coefficients, and quantum Drude oscillator (QDO) parameters were fit using the MCLF method.
The magnetic structure of the system was optimized in VASP from the default ferromagnetic initial guess using spin polarization.
The atomic spin moments (ASMs) were computed on this optimized magnetic structure using the DDEC6 partition as inputs
to the method of T. A. Manz and D. S. Sholl, J. Chem. Theory Comput. 7 (2011) 4146-4164 DOI: 10.1021/ct200539n.
The RMSE and RRMSE were computed using a uniform grid with Ewald summation.
