# Supplementary material for: A collection of forcefield precursors for metal–organic frameworks
Source: RSC Adv. 2019 Nov 13;9(63):36492–507. doi: 10.1039/c9ra07327b (PMC9075174; doi:10.1039/c9ra07327b)
Supplement: RA-009-C9RA07327B-s4212 [file RA-009-C9RA07327B-s4212.xyz]

   50
jmolscript: load "" {1 1 1} spacegroup "x,y,z" unitcell [{      9.249400     0.000000     0.000000 }, {     -3.661470     8.680590     0.000000 }, {     -3.661470    -3.543405     7.924451 }]
Mn     3.275580    -3.118010     7.648680     0.947879
Mn    -1.349120     8.255195     0.275771     0.947891
H      3.436345     0.487374     4.035130     0.137440
H      2.315620     6.157643     3.095291     0.133875
H      1.765182     5.145850     5.123158     0.102214
H      3.114815     1.652487     5.832396     0.137434
H      4.235540     4.825057     1.039688     0.133875
H      4.785978     2.560819     1.135574     0.102215
H     -1.509885     4.649811     3.889321     0.137440
H     -0.389160    -1.020458     4.829160     0.133875
H      0.161278    -0.008665     2.801293     0.102214
H     -1.188355     3.484698     2.092055     0.137434
H     -2.309080     0.312128     6.884763     0.133875
H     -2.859518     2.576366     6.788877     0.102215
C      3.689407    -0.916206     5.488633     0.168521
C      3.882488    -0.321743     4.253528    -0.208328
C      4.736574    -0.919857     3.335718     0.038392
C      1.693021     6.568311     3.682175    -0.160397
C      1.381356     5.987514     4.907296     0.112815
C      4.972471    -0.225357     2.021131     0.583813
C      2.861753    -0.247345     6.520397     0.168475
C      2.668672     1.122833     6.481884    -0.208297
C      1.814586     1.716546     7.402547     0.038336
C      4.858139     4.456928     0.425226    -0.160434
C      5.169804     3.101444     0.455339     0.112785
C      1.578689     3.200118     7.305155     0.583789
C     -1.762947     6.053391     2.435818     0.168520
C     -1.956028     5.458928     3.670923    -0.208328
C     -2.810114     6.057042     4.588733     0.038392
C      0.233439    -1.431126     4.242276    -0.160397
C      0.545104    -0.850329     3.017155     0.112814
C     -3.046011     5.362542     5.903320     0.583813
C     -0.935293     5.384530     1.404054     0.168475
C     -0.742212     4.014352     1.442567    -0.208297
C      0.111874     3.420639     0.521904     0.038336
C     -2.931679     0.680257     7.499225    -0.160434
C     -3.243344     2.035741     7.469112     0.112785
C      0.347771     1.937067     0.619296     0.583790
N      4.216964    -2.111686     5.802521    -0.287120
N      2.334196    -1.021884     7.483614    -0.287184
N     -2.290504     7.248871     2.121930    -0.287121
N     -0.407736     6.159069     0.440837    -0.287186
O      6.168646    -0.160385     1.631803    -0.530277
O      3.982954     0.289748     1.450967    -0.564762
O      0.382514     3.582054     7.404766    -0.530271
O      2.568206     3.930882     7.067659    -0.564791
O     -4.242186     5.297570     6.292648    -0.530280
O     -2.056494     4.847437     6.473484    -0.564760
O      1.543946     1.555131     0.519685    -0.530275
O     -0.641746     1.206303     0.856792    -0.564787

The following XYZ coordinates are in angstroms. Other properties are in atomic units.
The sperically averaged electron density of each atom fit to a function of the form exp(a - br)
eigen_1, eigen_2 and eigen_3 are the three eigenvalues of traceless quadrupole moment tensor
  atom number  atomic symbol              X              Y              Z     net charge C6 coefficient C8 coefficient C10 coefficient fluctuating dipole atomic polarizability isotropic forcefield polarizability              a              b squared Pearson coefficient          <r^3>          <r^4>         wp_QDO          m_QDO          q_QDO       dipole_x       dipole_y       dipole_z         dipole            Qxy            Qxz            Qyz     Q(x^2-y^2)  Q(3z^2 - R^2)        eigen_1        eigen_2        eigen_3 static polarizability      alpha(xx)      alpha(xy)      alpha(xz)      alpha(yy)      alpha(yz)      alpha(zz) atomic spin moment
            1             Mn       3.275580      -3.118010       7.648680       0.947879     126.648238 0.28671760E+04  0.10232518E+06                                21.564670                           18.393560       0.298533       1.860453                    0.999594      56.632088     168.059690       0.387855       0.442495      -1.106513       0.000001      -0.108878       0.070585       0.129756       0.030016       0.046317       0.034775       0.033106       0.029112      -0.043946      -0.034167       0.078113             24.416568      26.314235       0.863252       1.331772      25.266639      -4.022735      21.668829           4.631858
            2             Mn      -1.349120       8.255195       0.275771       0.947891     126.648003 0.28671677E+04  0.10232476E+06                                21.564606                           18.393504       0.298545       1.860458                    0.999594      56.631892     168.058750       0.387857       0.442494      -1.106515      -0.000001       0.108878      -0.070585       0.129756       0.030016       0.046317       0.034775       0.033105       0.029112      -0.043945      -0.034168       0.078113             24.416497      26.314154       0.863251       1.331771      25.266568      -4.022720      21.668771           4.631854
            3              H       3.436345       0.487374       4.035130       0.137440       1.025773 0.79512997E+01  0.77946330E+02                                 1.678948                            1.651043      -1.156083       2.343724                    0.996336       3.445551       9.641212       0.486002       1.285613      -0.708064      -0.018037       0.033227      -0.012503       0.039821      -0.009793      -0.001578      -0.007026      -0.015449      -0.026261      -0.013513      -0.004555       0.018068              1.662876       1.503353      -0.259067       0.011125       1.843725      -0.072768       1.641551           0.000181
            4              H       2.315620       6.157643       3.095291       0.133875       0.993665 0.71982341E+01  0.68707675E+02                                 1.637719                            1.565240      -0.859929       2.481800                    0.999357       3.298234       9.053845       0.502758       1.276343      -0.710614       0.026555      -0.015738      -0.024169       0.039204      -0.013989      -0.007314      -0.000298      -0.006096       0.008581      -0.017500       0.002835       0.014666              1.656612       1.758496      -0.235867      -0.367701       1.473580       0.198491       1.737760           0.000180
            5              H       1.765182       5.145850       5.123158       0.102214       1.152792 0.82518054E+01  0.81443971E+02                                 1.799730                            1.665141      -1.010690       2.394221                    0.997548       3.527832       9.825273       0.492506       1.260040      -0.713394       0.023416      -0.042796       0.008475       0.049514      -0.010351      -0.011514       0.003408      -0.015203      -0.015308      -0.017598      -0.001018       0.018616              1.856910       1.632201      -0.449217       0.156354       2.317364      -0.365713       1.621167           0.000207
            6              H       3.114815       1.652487       5.832396       0.137434       1.025823 0.79517789E+01  0.77952054E+02                                 1.678985                            1.651078      -1.156129       2.343692                    0.996336       3.445639       9.641462       0.486005       1.285589      -0.708069       0.018039       0.024980      -0.025224       0.039820       0.002559      -0.009583      -0.012452      -0.003307       0.010175      -0.013508      -0.004558       0.018066              1.662913       1.503384       0.115911      -0.231969       1.729509      -0.123863       1.755846           0.000179
            7              H       4.235540       4.825057       1.039688       0.133875       0.993688 0.71984662E+01  0.68710565E+02                                 1.637753                            1.565273      -0.860047       2.481744                    0.999356       3.298305       9.054136       0.502749       1.276355      -0.710611      -0.026556       0.015643       0.024230       0.039205      -0.000969      -0.015757       0.000262      -0.007360       0.004809      -0.017504       0.002838       0.014666              1.656647       1.758533      -0.239396      -0.365424       1.545843       0.230793       1.665564           0.000175
            8              H       4.785978       2.560819       1.135574       0.102215       1.152789 0.82517965E+01  0.81443973E+02                                 1.799737                            1.665149      -1.010737       2.394202                    0.997547       3.527844       9.825356       0.492501       1.260053      -0.713391      -0.023414      -0.025211       0.035613       0.049518      -0.006288      -0.014153      -0.003416       0.000049       0.030457      -0.017604      -0.001015       0.018620              1.856917       1.632207       0.326103      -0.346263       2.009741      -0.503270       1.928804           0.000203
            9              H      -1.509885       4.649811       3.889321       0.137440       1.025773 0.79513062E+01  0.77946410E+02                                 1.678948                            1.651044      -1.156083       2.343724                    0.996336       3.445552       9.641216       0.486002       1.285613      -0.708064       0.018038      -0.033227       0.012503       0.039821      -0.009793      -0.001578      -0.007026      -0.015449      -0.026261      -0.013513      -0.004555       0.018067              1.662877       1.503354      -0.259067       0.011125       1.843726      -0.072768       1.641552           0.000181
           10              H      -0.389160      -1.020458       4.829160       0.133875       0.993665 0.71982294E+01  0.68707617E+02                                 1.637718                            1.565240      -0.859928       2.481800                    0.999357       3.298233       9.053840       0.502759       1.276343      -0.710614      -0.026555       0.015738       0.024169       0.039204      -0.013989      -0.007314      -0.000298      -0.006096       0.008581      -0.017500       0.002835       0.014666              1.656611       1.758495      -0.235867      -0.367700       1.473579       0.198491       1.737759           0.000180
           11              H       0.161278      -0.008665       2.801293       0.102214       1.152794 0.82518202E+01  0.81444155E+02                                 1.799732                            1.665143      -1.010692       2.394220                    0.997548       3.527835       9.825284       0.492506       1.260040      -0.713394      -0.023416       0.042796      -0.008475       0.049514      -0.010351      -0.011515       0.003409      -0.015203      -0.015308      -0.017598      -0.001018       0.018616              1.856912       1.632202      -0.449217       0.156354       2.317366      -0.365713       1.621168           0.000207
           12              H      -1.188355       3.484698       2.092055       0.137434       1.025823 0.79517806E+01  0.77952080E+02                                 1.678986                            1.651079      -1.156130       2.343691                    0.996336       3.445639       9.641465       0.486005       1.285590      -0.708069      -0.018039      -0.024980       0.025224       0.039820       0.002559      -0.009583      -0.012452      -0.003307       0.010175      -0.013508      -0.004558       0.018066              1.662914       1.503385       0.115911      -0.231969       1.729510      -0.123863       1.755847           0.000179
           13              H      -2.309080       0.312128       6.884763       0.133875       0.993688 0.71984669E+01  0.68710569E+02                                 1.637753                            1.565273      -0.860047       2.481744                    0.999356       3.298305       9.054134       0.502749       1.276354      -0.710611       0.026556      -0.015643      -0.024230       0.039205      -0.000969      -0.015757       0.000262      -0.007360       0.004809      -0.017504       0.002838       0.014666              1.656646       1.758533      -0.239396      -0.365424       1.545842       0.230793       1.665564           0.000175
           14              H      -2.859518       2.576366       6.788877       0.102215       1.152790 0.82518100E+01  0.81444141E+02                                 1.799739                            1.665150      -1.010739       2.394201                    0.997547       3.527847       9.825367       0.492501       1.260053      -0.713391       0.023414       0.025210      -0.035613       0.049518      -0.006288      -0.014153      -0.003416       0.000049       0.030457      -0.017604      -0.001015       0.018620              1.856919       1.632209       0.326104      -0.346263       2.009743      -0.503270       1.928806           0.000203
           15              C       3.689407      -0.916206       5.488633       0.168521      32.865118 0.39917854E+03  0.92481917E+04                                 9.287183                            6.907187      -0.413689       1.883187                    0.998980      26.823403      78.241854       0.589861       0.448195      -1.037848       0.025826      -0.041500      -0.006470       0.049306       0.010283       0.003359       0.010580       0.015191      -0.052930      -0.022422      -0.000750       0.023172             11.054133       8.085869      -3.047495      -4.120514       9.852017       1.522481      15.224513           0.007275
           16              C       3.882488      -0.321743       4.253528      -0.208328      34.717066 0.49199722E+03  0.11991091E+05                                 9.395264                            7.514219      -0.173518       1.908975                    0.998404      31.194123      92.840893       0.583947       0.430364      -1.050108       0.007458      -0.004554      -0.021589       0.023290       0.015455       0.027420       0.004318      -0.022190      -0.133103      -0.055677       0.010990       0.044687             10.633956       7.723200      -1.484621      -4.021430       7.603464      -0.247241      16.575203           0.003126
           17              C       4.736574      -0.919857       3.335718       0.038392      34.398080 0.43668782E+03  0.10239229E+05                                 9.299885                            7.026910      -0.188297       1.949677                    0.999090      27.035626      76.669166       0.616057       0.424023      -1.063402      -0.010872      -0.018321       0.042467       0.047511       0.017436       0.019370       0.022958       0.042301      -0.086983      -0.044116      -0.006655       0.050771             10.983571       7.683763      -1.176946      -3.351974       8.837719      -3.154426      16.429232           0.008181
           18              C       1.693021       6.568311       3.682175      -0.160397      30.658409 0.45545381E+03  0.10825898E+05                                 8.492618                            7.141469       0.216812       2.045438                    0.999682      29.466946      84.997771       0.613655       0.419916      -1.062672      -0.000260       0.014830       0.001191       0.014880      -0.008673       0.005222       0.020969       0.011071      -0.005926      -0.027184       0.008951       0.018233              9.026675       7.285196      -1.765841      -1.814540       8.340599      -2.121984      11.454231           0.004387
           19              C       1.381356       5.987514       4.907296       0.112815      25.783529 0.33720202E+03  0.74618342E+04                                 7.673208                            6.202911       0.229167       2.095620                    0.999714      25.842886      72.781996       0.646872       0.427890      -1.053859      -0.025413       0.040201       0.032656       0.057692       0.006152       0.022624       0.018926       0.018056      -0.082625      -0.041626       0.004728       0.036898              8.343883       6.642884      -2.202862      -1.658457       8.362360      -1.450430      10.026405           0.006262
           20              C       4.972471      -0.225357       2.021131       0.583813      24.150116 0.25379334E+03  0.52803048E+04                                 7.715744                            5.665680      -0.077622       2.032957                    0.999287      22.508302      63.379808       0.620686       0.474302      -1.017480       0.012868       0.035539      -0.057596       0.068891       0.001603      -0.000899       0.072115      -0.137856      -0.044150      -0.061904      -0.054157       0.116060              9.088969      10.367573       0.585609      -1.476164       5.812510      -3.275157      11.086823           0.024721
           21              C       2.861753      -0.247345       6.520397       0.168475      32.865753 0.39918834E+03  0.92484681E+04                                 9.287243                            6.907230      -0.413560       1.883222                    0.998980      26.823845      78.243148       0.589865       0.448189      -1.037852      -0.025831      -0.011040       0.040537       0.049319      -0.001143       0.010735       0.000034       0.038770       0.017970      -0.022419      -0.000719       0.023138             11.054207       8.085925      -2.517619      -4.464063      13.194708       3.017136      11.881990           0.007305
           22              C       2.668672       1.122833       6.481884      -0.208297      34.716652 0.49199038E+03  0.11990888E+05                                 9.395191                            7.514166      -0.173491       1.908980                    0.998404      31.194050      92.840688       0.583949       0.430364      -1.050107      -0.007470       0.017860       0.012984       0.023310       0.018747       0.025301      -0.026055       0.045704       0.070704      -0.055686       0.011002       0.044683             10.633860       7.723143      -3.065047      -2.996827      15.264373       3.178302       8.914063           0.003077
           23              C       1.814586       1.716546       7.402547       0.038336      34.399371 0.43670611E+03  0.10239765E+05                                 9.300067                            7.027022      -0.188277       1.949674                    0.999090      27.036381      76.671685       0.616057       0.424018      -1.063405       0.010854      -0.046272      -0.000628       0.047532       0.010534       0.023795       0.006955       0.078025       0.020177      -0.044099      -0.006637       0.050736             10.983807       7.683898      -2.579602      -2.442740      17.515681       0.725694       7.751841           0.008281
           24              C       4.858139       4.456928       0.425226      -0.160434      30.660236 0.45548616E+03  0.10826872E+05                                 8.492937                            7.141706       0.216653       2.045366                    0.999681      29.468282      85.002756       0.613647       0.419914      -1.062672       0.000243       0.004976      -0.014055       0.014912       0.008297      -0.005826       0.014947       0.024522       0.034487      -0.027177       0.008930       0.018246              9.027032       7.285463      -0.935720      -2.352806      12.517463      -0.254565       7.278171           0.004444
           25              C       5.169804       3.101444       0.455339       0.112785      25.784723 0.33722062E+03  0.74623532E+04                                 7.673405                            6.203050       0.229179       2.095605                    0.999714      25.843854      72.785383       0.646870       0.427886      -1.053861       0.025426      -0.013410      -0.050040       0.057709       0.018132       0.014826       0.000554       0.059068       0.040380      -0.041621       0.004754       0.036867              8.344108       6.643053      -0.614832      -2.688020      10.830459      -0.346974       7.558812           0.006285
           26              C       1.578689       3.200118       7.305155       0.583789      24.150832 0.25380166E+03  0.52805176E+04                                 7.715839                            5.665734      -0.077519       2.032978                    0.999288      22.508796      63.381294       0.620690       0.474296      -1.017484      -0.012873       0.067097      -0.008932       0.068902      -0.001469       0.001072       0.014180      -0.008270       0.344590      -0.061897      -0.054159       0.116056              9.089093      10.367684      -1.586654      -0.067973      12.649127      -0.218283       4.250469           0.024749
           27              C      -1.762947       6.053391       2.435818       0.168520      32.865120 0.39917854E+03  0.92481920E+04                                 9.287184                            6.907188      -0.413690       1.883186                    0.998980      26.823408      78.241880       0.589861       0.448195      -1.037848      -0.025827       0.041500       0.006470       0.049306       0.010283       0.003360       0.010580       0.015191      -0.052931      -0.022422      -0.000750       0.023172             11.054135       8.085872      -3.047496      -4.120516       9.852018       1.522481      15.224515           0.007274
           28              C      -1.956028       5.458928       3.670923      -0.208328      34.717060 0.49199711E+03  0.11991087E+05                                 9.395263                            7.514218      -0.173518       1.908975                    0.998404      31.194120      92.840884       0.583947       0.430364      -1.050108      -0.007458       0.004554       0.021589       0.023290       0.015455       0.027420       0.004318      -0.022190      -0.133103      -0.055677       0.010990       0.044687             10.633955       7.723200      -1.484621      -4.021429       7.603464      -0.247242      16.575200           0.003128
           29              C      -2.810114       6.057042       4.588733       0.038392      34.398069 0.43668764E+03  0.10239224E+05                                 9.299882                            7.026908      -0.188295       1.949677                    0.999090      27.035618      76.669128       0.616057       0.424023      -1.063402       0.010872       0.018321      -0.042467       0.047511       0.017436       0.019370       0.022958       0.042301      -0.086983      -0.044116      -0.006655       0.050771             10.983568       7.683762      -1.176945      -3.351975       8.837716      -3.154425      16.429228           0.008179
           30              C       0.233439      -1.431126       4.242276      -0.160397      30.658397 0.45545356E+03  0.10825891E+05                                 8.492616                            7.141467       0.216813       2.045438                    0.999682      29.466936      84.997734       0.613655       0.419916      -1.062672       0.000260      -0.014830      -0.001191       0.014880      -0.008673       0.005222       0.020969       0.011071      -0.005926      -0.027184       0.008951       0.018232              9.026674       7.285194      -1.765840      -1.814540       8.340597      -2.121984      11.454230           0.004389
           31              C       0.545104      -0.850329       3.017155       0.112814      25.783541 0.33720218E+03  0.74618391E+04                                 7.673212                            6.202914       0.229164       2.095619                    0.999714      25.842897      72.782047       0.646872       0.427890      -1.053858       0.025412      -0.040201      -0.032656       0.057692       0.006152       0.022624       0.018926       0.018056      -0.082626      -0.041627       0.004728       0.036899              8.343887       6.642887      -2.202864      -1.658458       8.362365      -1.450431      10.026410           0.006261
           32              C      -3.046011       5.362542       5.903320       0.583813      24.150099 0.25379313E+03  0.52802992E+04                                 7.715740                            5.665677      -0.077619       2.032958                    0.999287      22.508290      63.379759       0.620687       0.474302      -1.017480      -0.012869      -0.035539       0.057596       0.068891       0.001603      -0.000899       0.072116      -0.137855      -0.044150      -0.061903      -0.054157       0.116060              9.088964      10.367568       0.585608      -1.476163       5.812507      -3.275155      11.086816           0.024721
           33              C      -0.935293       5.384530       1.404054       0.168475      32.865758 0.39918839E+03  0.92484698E+04                                 9.287245                            6.907231      -0.413561       1.883222                    0.998980      26.823851      78.243175       0.589865       0.448189      -1.037852       0.025831       0.011040      -0.040537       0.049319      -0.001143       0.010735       0.000034       0.038771       0.017970      -0.022419      -0.000719       0.023138             11.054210       8.085927      -2.517621      -4.464065      13.194710       3.017137      11.881992           0.007306
           34              C      -0.742212       4.014352       1.442567      -0.208297      34.716643 0.49199021E+03  0.11990883E+05                                 9.395189                            7.514165      -0.173491       1.908980                    0.998404      31.194044      92.840669       0.583949       0.430364      -1.050107       0.007470      -0.017860      -0.012984       0.023310       0.018747       0.025301      -0.026055       0.045704       0.070704      -0.055686       0.011002       0.044683             10.633858       7.723143      -3.065047      -2.996826      15.264371       3.178300       8.914061           0.003076
           35              C       0.111874       3.420639       0.521904       0.038336      34.399361 0.43670595E+03  0.10239759E+05                                 9.300064                            7.027020      -0.188276       1.949675                    0.999090      27.036374      76.671650       0.616057       0.424018      -1.063405      -0.010854       0.046272       0.000628       0.047532       0.010534       0.023795       0.006955       0.078026       0.020177      -0.044099      -0.006637       0.050736             10.983804       7.683896      -2.579604      -2.442739      17.515676       0.725694       7.751839           0.008283
           36              C      -2.931679       0.680257       7.499225      -0.160434      30.660229 0.45548599E+03  0.10826867E+05                                 8.492936                            7.141704       0.216655       2.045367                    0.999681      29.468276      85.002733       0.613647       0.419914      -1.062672      -0.000243      -0.004976       0.014056       0.014912       0.008296      -0.005826       0.014947       0.024522       0.034487      -0.027177       0.008930       0.018246              9.027031       7.285462      -0.935721      -2.352806      12.517463      -0.254565       7.278170           0.004441
           37              C      -3.243344       2.035741       7.469112       0.112785      25.784738 0.33722084E+03  0.74623596E+04                                 7.673410                            6.203053       0.229175       2.095603                    0.999714      25.843867      72.785444       0.646869       0.427886      -1.053861      -0.025426       0.013410       0.050040       0.057709       0.018132       0.014826       0.000554       0.059068       0.040380      -0.041621       0.004754       0.036867              8.344113       6.643056      -0.614833      -2.688022      10.830465      -0.346974       7.558817           0.006287
           38              C       0.347771       1.937067       0.619296       0.583790      24.150825 0.25380158E+03  0.52805153E+04                                 7.715837                            5.665732      -0.077517       2.032979                    0.999288      22.508790      63.381267       0.620690       0.474296      -1.017484       0.012873      -0.067097       0.008932       0.068902      -0.001469       0.001072       0.014180      -0.008269       0.344590      -0.061897      -0.054159       0.116056              9.089091      10.367682      -1.586654      -0.067973      12.649123      -0.218283       4.250468           0.024749
           39              N       4.216964      -2.111686       5.802521      -0.287120      37.736138 0.58965651E+03  0.14748972E+05                                 9.482089                            7.957884      -0.250387       1.935791                    0.995973      29.327121      83.014788       0.608017       0.402742      -1.088500       0.043114       0.057836      -0.145291       0.162214      -0.025312       0.020227       0.058134       0.016479      -0.224890      -0.106423       0.038468       0.067955             10.320084       9.096198      -3.473371      -2.579457      10.994338       0.402122      10.869715           0.037473
           40              N       2.334196      -1.021884       7.483614      -0.287184      37.738400 0.58969974E+03  0.14750348E+05                                 9.482476                            7.958181      -0.250396       1.935771                    0.995973      29.328431      83.019770       0.608004       0.402743      -1.088498      -0.043055       0.156279       0.006561       0.162234       0.028749      -0.014860      -0.000112       0.146651       0.165635      -0.106410       0.038441       0.067969             10.320523       9.096559      -0.937044      -4.223906      10.591340       0.221712      11.273669           0.037590
           41              N      -2.290504       7.248871       2.121930      -0.287121      37.736210 0.58965789E+03  0.14749016E+05                                 9.482100                            7.957893      -0.250385       1.935791                    0.995973      29.327159      83.014925       0.608017       0.402742      -1.088500      -0.043114      -0.057836       0.145292       0.162215      -0.025312       0.020227       0.058134       0.016479      -0.224890      -0.106424       0.038468       0.067955             10.320097       9.096209      -3.473376      -2.579461      10.994351       0.402123      10.869729           0.037474
           42              N      -0.407736       6.159069       0.440837      -0.287186      37.738476 0.58970118E+03  0.14750393E+05                                 9.482487                            7.958190      -0.250394       1.935771                    0.995973      29.328471      83.019908       0.608004       0.402743      -1.088498       0.043055      -0.156280      -0.006561       0.162235       0.028749      -0.014860      -0.000112       0.146652       0.165635      -0.106410       0.038441       0.067969             10.320536       9.096571      -0.937046      -4.223912      10.591354       0.221714      11.273682           0.037588
           43              O       6.168646      -0.160385       1.631803      -0.530277      37.964714 0.52293978E+03  0.12479578E+05                                 8.980541                            7.069674       0.372144       2.185276                    0.995804      27.056522      70.770468       0.716110       0.358409      -1.139904      -0.022028       0.008645      -0.018140       0.029817       0.029480      -0.046037       0.049420       0.035412      -0.107147      -0.093481       0.034614       0.058867             10.394926      14.966515       2.220901      -4.950974       6.405029      -2.143605       9.813234           0.046194
           44              O       3.982954       0.289748       1.450967      -0.564762      38.827841 0.60618066E+03  0.15039019E+05                                 9.141547                            7.691005       0.053193       2.065616                    0.994204      28.208042      75.701434       0.674673       0.365928      -1.131833       0.030287       0.018280       0.000257       0.035377      -0.030273       0.060712       0.027086      -0.013340      -0.071983      -0.086991       0.031800       0.055191             10.057567      12.791866      -0.661965       3.935631       7.457218      -2.014806       9.923617           0.045665
           45              O       0.382514       3.582054       7.404766      -0.530271      37.964300 0.52293139E+03  0.12479322E+05                                 8.980459                            7.069602       0.372208       2.185299                    0.995805      27.056391      70.769861       0.716116       0.358407      -1.139906       0.022040       0.020078      -0.000450       0.029818      -0.054036       0.008118       0.019594       0.102099       0.092947      -0.093443       0.034593       0.058849             10.394836      14.966382      -5.426233       0.006449      10.842849      -0.159189       5.375277           0.046177
           46              O       2.568206       3.930882       7.067659      -0.564791      38.829512 0.60621219E+03  0.15040007E+05                                 9.141811                            7.691209       0.053202       2.065606                    0.994203      28.208765      75.704062       0.674663       0.365928      -1.131832      -0.030284       0.007214      -0.016784       0.035368       0.067781      -0.002861       0.002188       0.042402       0.095183      -0.086984       0.031785       0.055200             10.057870      12.792252       3.863156       1.002249      11.014630      -0.424294       6.366729           0.045677
           47              O      -4.242186       5.297570       6.292648      -0.530280      37.964798 0.52294112E+03  0.12479618E+05                                 8.980558                            7.069685       0.372139       2.185274                    0.995804      27.056547      70.770574       0.716109       0.358409      -1.139904       0.022028      -0.008645       0.018139       0.029816       0.029480      -0.046037       0.049421       0.035412      -0.107147      -0.093481       0.034615       0.058866             10.394947      14.966544       2.220907      -4.950987       6.405041      -2.143611       9.813256           0.046194
           48              O      -2.056494       4.847437       6.473484      -0.564760      38.827752 0.60617898E+03  0.15038966E+05                                 9.141533                            7.690993       0.053192       2.065616                    0.994204      28.208004      75.701297       0.674674       0.365928      -1.131834      -0.030286      -0.018280      -0.000257       0.035376      -0.030273       0.060713       0.027086      -0.013340      -0.071983      -0.086991       0.031800       0.055191             10.057550      12.791844      -0.661964       3.935623       7.457206      -2.014802       9.923599           0.045665
           49              O       1.543946       1.555131       0.519685      -0.530275      37.964392 0.52293285E+03  0.12479366E+05                                 8.980476                            7.069614       0.372204       2.185297                    0.995805      27.056421      70.769980       0.716115       0.358407      -1.139906      -0.022040      -0.020077       0.000450       0.029817      -0.054036       0.008118       0.019594       0.102099       0.092948      -0.093442       0.034594       0.058849             10.394857      14.966410      -5.426247       0.006449      10.842875      -0.159190       5.375286           0.046177
           50              O      -0.641746       1.206303       0.856792      -0.564787      38.829407 0.60621020E+03  0.15039944E+05                                 9.141792                            7.691194       0.053204       2.065607                    0.994203      28.208724      75.703903       0.674664       0.365928      -1.131833       0.030284      -0.007214       0.016784       0.035367       0.067782      -0.002861       0.002188       0.042403       0.095182      -0.086984       0.031784       0.055200             10.057849      12.792224       3.863147       1.002246      11.014605      -0.424294       6.366717           0.045677

******************************************************
Auxiliary information for the entire system
The total spin magnetic moment of the unit cell is   9.999697
The total net atomic charge of the unit cell is   0.000001
Accuracy of reproducing the electrostatic potential in the unit cell:
  The inner radius (bohr) =    5.0000
  The outer radius (bohr) =   12.0000
  Valid grid points have density less than (e/(bohr^3)) =    0.0001
  The number of valid grid points were=         2488
  The rms potential error without charges in kcal/mol is=      1.80942
  The rms potential error with partial charges in kcal/mol is=      0.34211
  The RRMSE value at monopole order=      0.18907
  The rms potential error with partial charges and cloud penetration in kcal/mol is=      0.37039
  The RRMSE value at monopole order with cloud penetration is=      0.20470
  The rms potential error with partial charges and atomic dipoles in kcal/mol is=      0.23961
  The RRMSE value at dipole order=      0.13242
  The rms potential error with partial charges, atomic dipoles and cloud penetration in kcal/mol is=      0.23648
  The RRMSE value at dipole order with cloud penetration=      0.13070

******************************************************
The electron densities and ab initio electrostatic potential were computed in VASP using the PBE functional and
projector augmented wave method. See the main text of the journal article for a description of computational details.
The atomic charges, dipoles, and quadrupoles were computed with the DDEC6 method as described in
(a) T. A. Manz and N. Gabaldon Limas, RSC Adv. 6 (2016) 47771-47801 DOI: 10.1039/c6ra04656h
(b) N. Gabaldon Limas and T. A. Manz, RSC Adv. 8 (2018) 2678-2707 DOI: 10.1039/c7ra11829e.
For each atom in the material, the electron cloud parameters were fit to the spherically averaged atom-in-material
electron density using radial positions for which this density was between 10^-4 and 10^-2 electrons per cubic bohr.
The polarizabilities, dispersion coefficients, and quantum Drude oscillator (QDO) parameters were fit using the MCLF method.
The magnetic structure of the system was optimized in VASP from the default ferromagnetic initial guess using spin polarization.
The atomic spin moments (ASMs) were computed on this optimized magnetic structure using the DDEC6 partition as inputs
to the method of T. A. Manz and D. S. Sholl, J. Chem. Theory Comput. 7 (2011) 4146-4164 DOI: 10.1021/ct200539n.
The RMSE and RRMSE were computed using a uniform grid with Ewald summation.
