# Supplementary material for: A collection of forcefield precursors for metal–organic frameworks
Source: RSC Adv. 2019 Nov 13;9(63):36492–507. doi: 10.1039/c9ra07327b (PMC9075174; doi:10.1039/c9ra07327b)
Supplement: RA-009-C9RA07327B-s4213 [file RA-009-C9RA07327B-s4213.xyz]

   32
jmolscript: load "" {1 1 1} spacegroup "x,y,z" unitcell [{      5.003000     0.000000     0.000000 }, {     -0.218423     8.540607     0.000000 }, {     -1.544994    -0.688282    12.318022 }]
Zn     1.689121     7.331777     0.733538     1.088617
Zn     2.965003     4.850150    10.599658     1.110251
Zn     0.257090     0.066710     3.666706     1.065893
Zn     1.550462     0.520548    11.584484     1.088617
Zn     0.274580     3.002175     1.718364     1.110253
Zn     2.982493     7.785615     8.651316     1.065892
P      0.496656     6.486187     9.850722     1.542950
P      4.448147     5.997039     1.516349     1.548634
P      2.742927     1.366138     2.467300     1.542953
P     -1.208564     1.855286    10.801673     1.548632
C      3.854753     7.482422     5.945909     0.461980
C     -0.615170     0.369903     6.372113     0.461980
O      2.957628     6.107075     1.518812    -0.713886
O      0.670658     7.183401    11.205705    -0.827297
O      0.140634     7.255203     2.110077    -0.770891
O      0.063538     5.930050     0.086226    -0.833724
O     -0.159379     4.769758     2.341656    -0.657430
O      1.157420     5.111277     9.955425    -0.722016
O     -1.019017     6.285555     9.589580    -0.785860
O      1.065102     7.366764     8.749491    -0.750572
O     -0.740715     7.103753     4.805260    -0.410831
O      3.256195     6.766144     6.766289    -0.345819
O      0.281955     1.745250    10.799210    -0.713884
O      2.568925     0.668924     1.112317    -0.827298
O      3.098949     0.597122    10.207945    -0.770892
O      3.176045     1.922275    12.231796    -0.833726
O      3.398962     3.082567     9.976366    -0.657424
O      2.082163     2.741048     2.362597    -0.722018
O      4.258600     1.566770     2.728442    -0.785861
O      2.174481     0.485561     3.568531    -0.750572
O      3.980298     0.748572     7.512762    -0.410832
O     -0.016612     1.086181     5.551733    -0.345819

The following XYZ coordinates are in angstroms. Other properties are in atomic units.
The sperically averaged electron density of each atom fit to a function of the form exp(a - br)
eigen_1, eigen_2 and eigen_3 are the three eigenvalues of traceless quadrupole moment tensor
  atom number  atomic symbol              X              Y              Z     net charge C6 coefficient C8 coefficient C10 coefficient fluctuating dipole atomic polarizability isotropic forcefield polarizability              a              b squared Pearson coefficient          <r^3>          <r^4>         wp_QDO          m_QDO          q_QDO       dipole_x       dipole_y       dipole_z         dipole            Qxy            Qxz            Qyz     Q(x^2-y^2)  Q(3z^2 - R^2)        eigen_1        eigen_2        eigen_3 static polarizability      alpha(xx)      alpha(xy)      alpha(xz)      alpha(yy)      alpha(yz)      alpha(zz) atomic spin moment
            1             Zn       1.689121       7.331777       0.733538       1.088617      69.566030 0.15806477E+04  0.48518105E+05                                14.317893                           13.405440       0.008006       1.904016                    0.998477      42.954242     117.503058       0.468036       0.426342      -1.118919      -0.003031       0.005952      -0.001832       0.006926      -0.007388       0.014698      -0.026462      -0.055418       0.029732      -0.037260      -0.009138       0.046398             15.265636      17.815455       2.206876      -1.528810      14.898243      -0.908195      13.083211           0.005955
            2             Zn       2.965003       4.850150      10.599658       1.110251      69.200470 0.14624815E+04  0.43873409E+05                                14.077403                           12.774282       0.112875       1.949836                    0.998515      41.548261     111.082827       0.487957       0.418421      -1.128123       0.014067      -0.013407      -0.029274       0.035137       0.043199       0.008219       0.023328       0.054958       0.168187      -0.081258       0.015369       0.065889             15.187058      14.862748      -0.687264       1.149652      19.022004      -0.620921      11.676422           0.006405
            3             Zn       0.257090       0.066710       3.666706       1.065893      77.279268 0.16128574E+04  0.49501472E+05                                15.131986                           13.374222       0.135564       1.943819                    0.997863      42.633487     114.673794       0.479857       0.415884      -1.131702       0.031708      -0.008070      -0.042504       0.053639      -0.028718       0.039593       0.021318      -0.027897      -0.172938      -0.082929       0.022080       0.060849             16.770029      16.827673      -0.139317      -2.995996      12.281870      -0.434753      21.200543           0.075931
            4             Zn       1.550462       0.520548      11.584484       1.088617      69.565833 0.15806429E+04  0.48517916E+05                                14.317860                           13.405413       0.008007       1.904018                    0.998477      42.954147     117.502710       0.468037       0.426342      -1.118920       0.003030      -0.005952       0.001832       0.006925      -0.007389       0.014699      -0.026462      -0.055414       0.029729      -0.037259      -0.009139       0.046398             15.265596      17.815395       2.206868      -1.528805      14.898207      -0.908190      13.083186           0.005954
            5             Zn       0.274580       3.002175       1.718364       1.110253      69.200870 0.14624916E+04  0.43873803E+05                                14.077475                           12.774342       0.112854       1.949829                    0.998515      41.548378     111.083387       0.487954       0.418422      -1.128122      -0.014068       0.013408       0.029274       0.035138       0.043196       0.008219       0.023328       0.054954       0.168190      -0.081255       0.015366       0.065889             15.187141      14.862840      -0.687272       1.149660      19.022116      -0.620932      11.676468           0.006415
            6             Zn       2.982493       7.785615       8.651316       1.065892      77.279195 0.16128556E+04  0.49501402E+05                                15.131976                           13.374215       0.135566       1.943819                    0.997863      42.633463     114.673699       0.479857       0.415884      -1.131702      -0.031708       0.008070       0.042504       0.053638      -0.028719       0.039594       0.021318      -0.027896      -0.172937      -0.082930       0.022081       0.060849             16.770017      16.827662      -0.139316      -2.995995      12.281856      -0.434753      21.200531           0.075910
            7              P       0.496656       6.486187       9.850722       1.542950      57.150575 0.98049459E+03  0.28086642E+05                                12.269137                           10.140867       0.373611       1.916479                    0.999888      46.205970     143.897116       0.543645       0.393311      -1.085728      -0.053241      -0.009210      -0.018263       0.057035       0.019749       0.005803       0.050108      -0.087540       0.122003      -0.068638      -0.016252       0.084890             13.510534      15.895463      -0.029417      -0.012189      12.278814      -0.805764      12.357323          -0.001429
            8              P       4.448147       5.997039       1.516349       1.548634      58.625822 0.98299904E+03  0.28083466E+05                                12.357859                           10.091906       0.478475       1.952956                    0.999985      45.304519     139.390433       0.551803       0.388530      -1.092654      -0.000424       0.000346       0.043807       0.043811       0.023066      -0.019501       0.029141       0.029255       0.216238      -0.071840      -0.008816       0.080656             13.720521      15.404601      -0.028331      -0.177635      15.207488       0.178070      10.549476           0.000540
            9              P       2.742927       1.366138       2.467300       1.542953      57.150512 0.98049272E+03  0.28086580E+05                                12.269138                           10.140865       0.373607       1.916478                    0.999888      46.205958     143.897148       0.543644       0.393312      -1.085727       0.053240       0.009210       0.018263       0.057033       0.019749       0.005804       0.050108      -0.087537       0.122003      -0.068636      -0.016253       0.084889             13.510538      15.895474      -0.029422      -0.012187      12.278824      -0.805764      12.357317          -0.001413
           10              P      -1.208564       1.855286      10.801673       1.548632      58.625306 0.98298928E+03  0.28083106E+05                                12.357777                           10.091844       0.478464       1.952958                    0.999985      45.304146     139.388913       0.551806       0.388529      -1.092655       0.000422      -0.000348      -0.043806       0.043810       0.023066      -0.019500       0.029136       0.029259       0.216227      -0.071837      -0.008814       0.080651             13.720427      15.404486      -0.028331      -0.177632      15.207378       0.178065      10.549416           0.000536
           11              C       3.854753       7.482422       5.945909       0.461980      24.431129 0.28597932E+03  0.60611823E+04                                 7.525056                            5.888049       0.177387       2.106955                    0.999657      22.799612      62.443571       0.635688       0.454611      -1.040038      -0.027031      -0.127489      -0.041430       0.136750      -0.063750       0.084421      -0.016525       0.136836      -0.168265      -0.096647      -0.058909       0.155557              8.473151       5.409347       0.905507      -2.815324       6.727305      -0.027212      13.282799          -0.007295
           12              C      -0.615170       0.369903       6.372113       0.461980      24.431122 0.28597924E+03  0.60611802E+04                                 7.525054                            5.888049       0.177388       2.106956                    0.999657      22.799607      62.443553       0.635688       0.454611      -1.040038       0.027031       0.127489       0.041431       0.136751      -0.063750       0.084421      -0.016525       0.136836      -0.168265      -0.096647      -0.058909       0.155557              8.473149       5.409346       0.905507      -2.815323       6.727304      -0.027212      13.282796          -0.007300
           13              O       2.957628       6.107075       1.518812      -0.713886      38.606497 0.64907127E+03  0.16292354E+05                                 8.978460                            7.833033       0.224152       2.120821                    0.994656      28.744355      76.234100       0.688360       0.354486      -1.147044      -0.089409      -0.047244       0.060985       0.118090       0.009692      -0.007110      -0.017426      -0.021073       0.025952      -0.018647      -0.009505       0.028152              9.807400      16.029810      -2.647900       1.065884       7.653053      -0.561131       5.739335          -0.009900
           14              O       0.670658       7.183401      11.205705      -0.827297      48.900459 0.94859654E+03  0.26316688E+05                                10.558626                            9.513277      -0.337013       1.885798                    0.996084      32.670174      92.653662       0.617087       0.357775      -1.138457      -0.003672       0.017826       0.031010       0.035956       0.007082       0.009198       0.000416       0.006970       0.005599      -0.011013      -0.002158       0.013170             11.148648       7.644528       1.284037      -0.044208      11.048824       2.919946      14.752593           0.007381
           15              O       0.140634       7.255203       2.110077      -0.770891      48.079980 0.84018896E+03  0.22540942E+05                                10.485329                            8.954788      -0.147623       1.970555                    0.994907      30.981538      85.513399       0.637890       0.357903      -1.141974       0.012366       0.022104       0.072211       0.076524       0.003944       0.005642      -0.022041       0.010878      -0.007465      -0.026764       0.007890       0.018875             11.603842      10.233903       2.342754      -0.467460      13.438499       4.768121      11.139125           0.023308
           16              O       0.063538       5.930050       0.086226      -0.833724      45.749279 0.92520295E+03  0.25417669E+05                                10.002035                            9.343786      -0.109494       1.956293                    0.996163      32.408996      90.411026       0.630039       0.353867      -1.145642       0.035970      -0.028381      -0.047393       0.065920      -0.004670      -0.020065      -0.004419       0.015710      -0.023896      -0.022519      -0.001889       0.024409             10.266913       9.124250       1.270081      -1.000497       8.260507       1.307738      13.415981           0.015817
           17              O      -0.159379       4.769758       2.341656      -0.657430      34.131741 0.53798951E+03  0.12864198E+05                                 8.274635                            7.075897       0.495751       2.228207                    0.995380      27.405723      70.566844       0.733967       0.348996      -1.153394       0.014233      -0.025703       0.113534       0.117275       0.002817       0.002110      -0.014677       0.049054      -0.074162      -0.034560      -0.002516       0.037077              9.187219       6.120353      -2.061876       0.381905      15.257002      -1.323698       6.184301          -0.012942
           18              O       1.157420       5.111277       9.955425      -0.722016      35.612999 0.60999654E+03  0.15072293E+05                                 8.478089                            7.554835       0.381821       2.165675                    0.996042      28.804485      75.738408       0.706481       0.350876      -1.150243      -0.016273      -0.124920      -0.048402       0.134953      -0.015451       0.001230       0.012510      -0.007848       0.051219      -0.026307       0.002584       0.023723              9.081808      10.664786      -3.289035       1.001630      11.005297      -0.782106       5.575341           0.020714
           19              O      -1.019017       6.285555       9.589580      -0.785860      45.850172 0.80535639E+03  0.21393042E+05                                10.159542                            8.749636      -0.241002       1.942476                    0.994597      30.949320      85.184966       0.646842       0.356470      -1.142366      -0.035588      -0.034285      -0.040442       0.063856      -0.002542       0.009161       0.027215      -0.003481       0.001474      -0.028839      -0.000088       0.028927             11.209557      16.204911       1.007496       1.455964       9.217993      -2.152727       8.205766           0.006475
           20              O       1.065102       7.366764       8.749491      -0.750572      40.691464 0.71948268E+03  0.18538356E+05                                 9.335782                            8.266288       0.107453       2.065452                    0.994771      29.819321      80.233139       0.667457       0.356149      -1.145235      -0.002490       0.054910      -0.092589       0.107675       0.016220      -0.010211       0.011362      -0.048975      -0.014733      -0.033162      -0.000429       0.033592             10.022130      12.016002       2.150883      -2.387513       7.472403      -2.563721      10.577984           0.026037
           21              O      -0.740715       7.103753       4.805260      -0.410831      28.747598 0.39334778E+03  0.87095525E+04                                 7.350305                            6.041355       0.762593       2.340159                    0.998661      24.830813      61.808245       0.794994       0.347955      -1.152637      -0.027006      -0.054494       0.039938       0.072760      -0.023597      -0.026852      -0.011196       0.092331       0.161716      -0.081071       0.012529       0.068542              8.336634       5.425781      -0.164581      -2.656975       5.522200       1.100558      14.061922           0.099531
           22              O       3.256195       6.766144       6.766289      -0.345819      23.542046 0.32700753E+03  0.69177395E+04                                 6.388614                            5.488499       0.870938       2.389782                    0.999373      23.811208      58.039171       0.838144       0.345446      -1.154080       0.021477      -0.034670      -0.060644       0.073082      -0.015799      -0.017173      -0.029734       0.057584       0.078103      -0.058900       0.016641       0.042259              6.926475       5.313437       1.072099      -2.128959       5.397680      -1.779127      10.068308           0.190303
           23              O       0.281955       1.745250      10.799210      -0.713884      38.606131 0.64906421E+03  0.16292142E+05                                 8.978442                            7.833021       0.224156       2.120823                    0.994656      28.744131      76.233568       0.688356       0.354489      -1.147041       0.089408       0.047248      -0.060987       0.118091       0.009695      -0.007113      -0.017443      -0.021099       0.025933      -0.018656      -0.009517       0.028173              9.807377      16.029766      -2.647893       1.065881       7.653038      -0.561129       5.739326          -0.009898
           24              O       2.568925       0.668924       1.112317      -0.827298      48.900444 0.94859617E+03  0.26316674E+05                                10.558625                            9.513275      -0.337018       1.885797                    0.996084      32.670165      92.653630       0.617087       0.357775      -1.138457       0.003670      -0.017825      -0.031009       0.035955       0.007083       0.009198       0.000416       0.006972       0.005600      -0.011013      -0.002158       0.013171             11.148647       7.644527       1.284037      -0.044208      11.048830       2.919950      14.752584           0.007390
           25              O       3.098949       0.597122      10.207945      -0.770892      48.079801 0.84018557E+03  0.22540833E+05                                10.485319                            8.954783      -0.147620       1.970556                    0.994907      30.981457      85.513194       0.637889       0.357904      -1.141973      -0.012366      -0.022105      -0.072211       0.076524       0.003937       0.005648      -0.022043       0.010878      -0.007476      -0.026767       0.007889       0.018878             11.603830      10.233890       2.342750      -0.467458      13.438483       4.768115      11.139116           0.023300
           26              O       3.176045       1.922275      12.231796      -0.833726      45.749193 0.92520093E+03  0.25417598E+05                                10.002022                            9.343776      -0.109480       1.956298                    0.996163      32.408959      90.410879       0.630039       0.353867      -1.145642      -0.035971       0.028380       0.047394       0.065920      -0.004674      -0.020064      -0.004420       0.015712      -0.023898      -0.022520      -0.001889       0.024409             10.266899       9.124235       1.270079      -1.000494       8.260496       1.307736      13.415966           0.015821
           27              O       3.398962       3.082567       9.976366      -0.657424      34.131288 0.53798072E+03  0.12863953E+05                                 8.274643                            7.075905       0.495709       2.228198                    0.995380      27.405265      70.565875       0.733956       0.349003      -1.153387      -0.014236       0.025700      -0.113530       0.117270       0.002833       0.002106      -0.014680       0.049117      -0.074238      -0.034587      -0.002535       0.037122              9.187226       6.120356      -2.061876       0.381906      15.257015      -1.323700       6.184308          -0.012943
           28              O       2.082163       2.741048       2.362597      -0.722018      35.613291 0.61000238E+03  0.15072474E+05                                 8.478131                            7.554867       0.381802       2.165667                    0.996042      28.804616      75.738852       0.706480       0.350876      -1.150244       0.016273       0.124918       0.048401       0.134952      -0.015451       0.001230       0.012509      -0.007849       0.051214      -0.026307       0.002586       0.023721              9.081857      10.664850      -3.289059       1.001637      11.005356      -0.782111       5.575363           0.020736
           29              O       4.258600       1.566770       2.728442      -0.785861      45.850275 0.80535829E+03  0.21393105E+05                                10.159555                            8.749645      -0.241005       1.942475                    0.994597      30.949355      85.185089       0.646842       0.356470      -1.142366       0.035589       0.034285       0.040443       0.063856      -0.002542       0.009162       0.027215      -0.003478       0.001477      -0.028840      -0.000087       0.028927             11.209574      16.204943       1.007497       1.455966       9.218007      -2.152731       8.205773           0.006488
           30              O       2.174481       0.485561       3.568531      -0.750572      40.691472 0.71948286E+03  0.18538361E+05                                 9.335780                            8.266286       0.107452       2.065452                    0.994771      29.819329      80.233143       0.667457       0.356149      -1.145235       0.002489      -0.054909       0.092589       0.107675       0.016221      -0.010211       0.011361      -0.048973      -0.014729      -0.033162      -0.000429       0.033590             10.022128      12.016000       2.150883      -2.387511       7.472405      -2.563721      10.577978           0.026056
           31              O       3.980298       0.748572       7.512762      -0.410832      28.747566 0.39334730E+03  0.87095383E+04                                 7.350296                            6.041348       0.762589       2.340158                    0.998661      24.830814      61.808218       0.794995       0.347955      -1.152637       0.027006       0.054494      -0.039938       0.072760      -0.023597      -0.026852      -0.011195       0.092331       0.161717      -0.081071       0.012528       0.068543              8.336624       5.425775      -0.164581      -2.656971       5.522194       1.100557      14.061902           0.099513
           32              O      -0.016612       1.086181       5.551733      -0.345819      23.542043 0.32700750E+03  0.69177389E+04                                 6.388615                            5.488500       0.870943       2.389784                    0.999373      23.811201      58.039160       0.838144       0.345447      -1.154080      -0.021477       0.034671       0.060644       0.073082      -0.015800      -0.017173      -0.029733       0.057585       0.078102      -0.058900       0.016642       0.042258              6.926475       5.313437       1.072099      -2.128959       5.397681      -1.779127      10.068307           0.190310

******************************************************
Auxiliary information for the entire system
The total spin magnetic moment of the unit cell is   0.893706
The total net atomic charge of the unit cell is   0.000000
Accuracy of reproducing the electrostatic potential in the unit cell:
  The inner radius (bohr) =    5.0000
  The outer radius (bohr) =   12.0000
  Valid grid points have density less than (e/(bohr^3)) =    0.0001
  The number of valid grid points were=         7832
  The rms potential error without charges in kcal/mol is=      1.80492
  The rms potential error with partial charges in kcal/mol is=      0.43549
  The RRMSE value at monopole order=      0.24128
  The rms potential error with partial charges and cloud penetration in kcal/mol is=      0.43943
  The RRMSE value at monopole order with cloud penetration is=      0.24346
  The rms potential error with partial charges and atomic dipoles in kcal/mol is=      0.48105
  The RRMSE value at dipole order=      0.26652
  The rms potential error with partial charges, atomic dipoles and cloud penetration in kcal/mol is=      0.45360
  The RRMSE value at dipole order with cloud penetration=      0.25131

******************************************************
The electron densities and ab initio electrostatic potential were computed in VASP using the PBE functional and
projector augmented wave method. See the main text of the journal article for a description of computational details.
The atomic charges, dipoles, and quadrupoles were computed with the DDEC6 method as described in
(a) T. A. Manz and N. Gabaldon Limas, RSC Adv. 6 (2016) 47771-47801 DOI: 10.1039/c6ra04656h
(b) N. Gabaldon Limas and T. A. Manz, RSC Adv. 8 (2018) 2678-2707 DOI: 10.1039/c7ra11829e.
For each atom in the material, the electron cloud parameters were fit to the spherically averaged atom-in-material
electron density using radial positions for which this density was between 10^-4 and 10^-2 electrons per cubic bohr.
The polarizabilities, dispersion coefficients, and quantum Drude oscillator (QDO) parameters were fit using the MCLF method.
The magnetic structure of the system was optimized in VASP from the default ferromagnetic initial guess using spin polarization.
The atomic spin moments (ASMs) were computed on this optimized magnetic structure using the DDEC6 partition as inputs
to the method of T. A. Manz and D. S. Sholl, J. Chem. Theory Comput. 7 (2011) 4146-4164 DOI: 10.1021/ct200539n.
The RMSE and RRMSE were computed using a uniform grid with Ewald summation.
