# Supplementary material for: A collection of forcefield precursors for metal–organic frameworks
Source: RSC Adv. 2019 Nov 13;9(63):36492–507. doi: 10.1039/c9ra07327b (PMC9075174; doi:10.1039/c9ra07327b)
Supplement: RA-009-C9RA07327B-s4214 [file RA-009-C9RA07327B-s4214.xyz]

  160
jmolscript: load "" {1 1 1} spacegroup "x,y,z" unitcell [{     16.274000     0.000000     0.000000 }, {      0.000000    20.465000     0.000000 }, {      0.000000     0.000000    21.243000 }]
Mn     4.201133     0.181934    13.372256     1.083013
Mn     0.270474    12.795332    10.507213     1.087837
Mn    12.338133    20.283066     7.870744     1.082999
Mn     8.407474     7.669668    10.735787     1.087945
Mn     4.201133    10.414434    18.492244     1.083006
Mn     0.270474     2.562832     0.114287     1.087869
Mn    12.338133    10.050566     2.750756     1.083094
Mn     8.407474    17.902168    21.128713     1.088009
Cr     0.196753    18.172306    10.657401     1.422671
Cr     4.259231    -0.002251    18.763517     1.419632
Cr     8.333753     2.292694    10.585599     1.422506
Cr    12.396231     0.002251     2.479483     1.419643
Cr     0.196753     7.939806    -0.035901     1.422900
Cr     4.259231    10.230249    13.100983     1.419715
Cr     8.333753    12.525194     0.035901     1.422711
Cr    12.396231    10.234751     8.142017     1.419733
C      0.234346    15.549307    11.371378     0.492197
C      0.270148    15.580005     9.816390     0.485371
C      2.657544    19.073380    11.515830     0.494619
C      1.604616    19.795795    12.393166     0.494608
C      5.840739     1.667898    11.522203     0.485886
C      6.835080     0.873856    12.393166     0.490303
C      5.762623    18.768452    20.301935     0.489225
C      6.776494    19.652540    19.515944     0.494366
C      4.118949     0.865670    16.165923     0.490334
C      4.310983    19.758958    16.123437     0.497711
C      1.803159     0.769484    19.705007     0.490923
C      2.857714     1.643340    20.408150     0.493717
C      8.371346     4.915693     9.871622     0.492202
C      8.407148     4.884996    11.426610     0.485372
C     10.794544     1.391620     9.727170     0.494613
C      9.741616     0.669206     8.849834     0.494608
C     13.977739    18.797103     9.720797     0.485890
C     14.972080    19.591145     8.849834     0.490308
C     13.899623     1.696549     0.941065     0.489226
C     14.913494     0.812461     1.727056     0.494368
C     12.255949    19.599331     5.077077     0.490337
C     12.447983     0.706043     5.119563     0.497707
C      9.940159    19.695516     1.537993     0.490917
C     10.994714    18.821661     0.834850     0.493712
C      0.234346     5.316807    20.493122     0.492206
C      0.270148     5.347504     0.805110     0.485377
C      2.657544     8.840880    20.348670     0.494623
C      1.604616     9.563295    19.471334     0.494618
C      5.840739    11.900398    20.342297     0.485892
C      6.835080    11.106356    19.471334     0.490308
C      5.762623     8.535952    11.562565     0.489232
C      6.776494     9.420040    12.348556     0.494369
C      4.118949    11.098170    15.698577     0.490340
C      4.310983     9.526458    15.741063     0.497710
C      1.803159    11.001984    12.159493     0.490919
C      2.857714    11.875840    11.456350     0.493715
C      8.371346    15.148193     0.749878     0.492199
C      8.407148    15.117496    20.437890     0.485374
C     10.794544    11.624120     0.894330     0.494623
C      9.741616    10.901706     1.771666     0.494614
C     13.977739     8.564603     0.900703     0.485893
C     14.972080     9.358645     1.771666     0.490316
C     13.899623    11.929049     9.680435     0.489225
C     14.913494    11.044961     8.894444     0.494365
C     12.255949     9.366831     5.544423     0.490339
C     12.447983    10.938543     5.501937     0.497717
C      9.940159     9.463016     9.083507     0.490921
C     10.994714     8.589161     9.786650     0.493716
O      0.257129    16.672836    11.927944    -0.473238
O      0.211562    16.754696     9.306558    -0.479998
O      0.182269    14.442151    11.936442    -0.434172
O      0.304324    14.501499     9.198219    -0.417282
O      2.159560    18.330501    10.587511    -0.494192
O      0.377557    19.509284    12.104261    -0.493714
O      3.835782    19.226868    11.766498    -0.422410
O      2.014721     0.098232    13.238638    -0.417470
O      6.361507     2.304359    10.530155    -0.486266
O      8.063767     0.967995    12.042657    -0.486432
O      4.644600     1.631061    11.821729    -0.425411
O      6.387545     0.257859    13.344853    -0.421511
O      6.215041    17.896643    21.053937    -0.423816
O      7.967750    19.429471    19.613662    -0.420695
O      6.223178     0.096186    18.783061    -0.496168
O      4.532309    19.016078    20.074635    -0.481042
O      4.057108     1.485759    15.116519    -0.417650
O      4.358177    19.228914    15.027298    -0.428182
O      4.089656     1.348644    17.344909    -0.491353
O      4.309355    19.196170    17.249316    -0.483520
O      2.297889    20.331978    18.942383    -0.487357
O      4.060363     1.405946    20.127742    -0.469096
O      0.611902     0.974134    19.900442    -0.422527
O      2.431336     2.527427    21.183520    -0.439092
O      8.394129     3.792165     9.315055    -0.473237
O      8.348562     3.710305    11.936442    -0.480010
O      8.319269     6.022850     9.306558    -0.434177
O      8.441324     5.963501    12.044781    -0.417279
O     10.296560     2.134500    10.655489    -0.494189
O      8.514557     0.955716     9.138739    -0.493721
O     11.972782     1.238133     9.476502    -0.422418
O     10.151721    20.366768     8.004362    -0.417490
O     14.498507    18.160641    10.712845    -0.486277
O     16.200767    19.497006     9.200343    -0.486438
O     12.781600    18.833940     9.421270    -0.425414
O     14.524545    20.207141     7.898147    -0.421508
O     14.352041     2.568358     0.189063    -0.423800
O     16.104750     1.035529     1.629338    -0.420682
O     14.360178    20.368815     2.459939    -0.496187
O     12.669309     1.448922     1.168365    -0.481055
O     12.194108    18.979241     6.126481    -0.417650
O     12.495177     1.236086     6.215702    -0.428174
O     12.226656    19.116357     3.898090    -0.491368
O     12.446355     1.268830     3.993684    -0.483515
O     10.434889     0.133023     2.300617    -0.487333
O     12.197363    19.059055     1.115257    -0.469070
O      8.748902    19.490866     1.342558    -0.422528
O     10.568336    17.937573     0.059480    -0.439094
O      0.257129     6.440335    19.936556    -0.473253
O      0.211562     6.522196     1.314942    -0.480018
O      0.182269     4.209651    19.928058    -0.434159
O      0.304324     4.268999     1.423281    -0.417257
O      2.159560     8.098001     0.033989    -0.494188
O      0.377557     9.276785    19.760239    -0.493719
O      3.835782     8.994368    20.098002    -0.422400
O      2.014721    10.330732    18.625862    -0.417471
O      6.361507    12.536859     0.091345    -0.486272
O      8.063767    11.200495    19.821843    -0.486433
O      4.644600    11.863561    20.042770    -0.425409
O      6.387545    10.490359    18.519647    -0.421504
O      6.215041     7.664143    10.810563    -0.423820
O      7.967750     9.196971    12.250838    -0.420686
O      6.223178    10.328686    13.081439    -0.496183
O      4.532309     8.783578    11.789865    -0.481055
O      4.057108    11.718259    16.747981    -0.417653
O      4.358177     8.996414    16.837202    -0.428174
O      4.089656    11.581143    14.519590    -0.491367
O      4.309355     8.963670    14.615184    -0.483517
O      2.297889    10.099478    12.922117    -0.487345
O      4.060363    11.638446    11.736757    -0.469085
O      0.611902    11.206634    11.964058    -0.422537
O      2.431336    12.759928    10.680980    -0.439109
O      8.394129    14.024665     1.306444    -0.473235
O      8.348562    13.942805    19.928058    -0.480001
O      8.319269    16.255350     1.314942    -0.434172
O      8.441324    16.196001    19.819719    -0.417276
O     10.296560    12.367000    -0.033989    -0.494190
O      8.514557    11.188215     1.482761    -0.493715
O     11.972782    11.470633     1.144998    -0.422410
O     10.151721    10.134268     2.617138    -0.417473
O     14.498507     7.928141    21.151655    -0.486268
O     16.200767     9.264506     1.421157    -0.486443
O     12.781600     8.601440     1.200230    -0.425396
O     14.524545     9.974641     2.723353    -0.421498
O     14.352041    12.800857    10.432437    -0.423820
O     16.104750    11.268029     8.992162    -0.420694
O     14.360178    10.136315     8.161561    -0.496175
O     12.669309    11.681422     9.453135    -0.481048
O     12.194108     8.746741     4.495019    -0.417645
O     12.495177    11.468586     4.405798    -0.428178
O     12.226656     8.883857     6.723409    -0.491359
O     12.446355    11.501330     6.627816    -0.483524
O     10.434889    10.365523     8.320883    -0.487350
O     12.197363     8.826555     9.506242    -0.469088
O      8.748902     9.258366     9.278942    -0.422534
O     10.568336     7.705073    10.562020    -0.439101

The following XYZ coordinates are in angstroms. Other properties are in atomic units.
The sperically averaged electron density of each atom fit to a function of the form exp(a - br)
eigen_1, eigen_2 and eigen_3 are the three eigenvalues of traceless quadrupole moment tensor
  atom number  atomic symbol              X              Y              Z     net charge C6 coefficient C8 coefficient C10 coefficient fluctuating dipole atomic polarizability isotropic forcefield polarizability              a              b squared Pearson coefficient          <r^3>          <r^4>         wp_QDO          m_QDO          q_QDO       dipole_x       dipole_y       dipole_z         dipole            Qxy            Qxz            Qyz     Q(x^2-y^2)  Q(3z^2 - R^2)        eigen_1        eigen_2        eigen_3 static polarizability      alpha(xx)      alpha(xy)      alpha(xz)      alpha(yy)      alpha(yz)      alpha(zz) atomic spin moment
            1             Mn       4.201133       0.181934      13.372256       1.083013     152.931285 0.33267878E+04  0.12101506E+06                                22.070154                           17.984826       0.308923       1.908226                    0.998361      51.399050     145.156360       0.461820       0.364602      -1.182594      -0.002970       0.006356      -0.006848       0.009803      -0.101196      -0.001460       0.000502      -0.108287      -0.232031      -0.077899      -0.075549       0.153448             28.072661      29.598630       9.621262      -0.036609      19.139592      -0.226364      35.479762           4.300768
            2             Mn       0.270474      12.795332      10.507213       1.087837     154.215474 0.33311854E+04  0.12123923E+06                                22.187800                           17.991866       0.308875       1.907295                    0.998288      51.520613     145.633047       0.461824       0.364405      -1.182517       0.004921      -0.009131      -0.006586       0.012286       0.005766      -0.112471      -0.010715       0.066648       0.248988      -0.084113      -0.075281       0.159394             28.495653      31.057089      -0.477772      11.391599      34.046989      -0.194657      20.382880           4.259585
            3             Mn      12.338133      20.283066       7.870744       1.082999     152.935164 0.33268766E+04  0.12101925E+06                                22.070607                           17.985130       0.308871       1.908206                    0.998362      51.399634     145.159197       0.461813       0.364604      -1.182590      -0.002967      -0.006353       0.006850       0.009802       0.101196       0.001461       0.000499      -0.108289      -0.232012      -0.077897      -0.075548       0.153445             28.073330      29.599445      -9.621610       0.036361      19.140040      -0.226223      35.480504           4.300885
            4             Mn       8.407474       7.669668      10.735787       1.087945     154.205994 0.33309233E+04  0.12122717E+06                                22.186891                           17.991137       0.308921       1.907324                    0.998288      51.518751     145.625756       0.461835       0.364405      -1.182519       0.004919       0.009128       0.006589       0.012286      -0.005759       0.112458      -0.010690       0.066630       0.248988      -0.084105      -0.075272       0.159377             28.494490      31.055675       0.477697     -11.391047      34.045770      -0.194613      20.382024           4.259503
            5             Mn       4.201133      10.414434      18.492244       1.083006     152.932014 0.33268087E+04  0.12101603E+06                                22.070237                           17.984894       0.308921       1.908224                    0.998361      51.399182     145.156963       0.461819       0.364602      -1.182593      -0.002968       0.006353       0.006851       0.009803      -0.101199       0.001461      -0.000501      -0.108290      -0.232037      -0.077902      -0.075550       0.153452             28.072746      29.598645       9.621262       0.036567      19.139660       0.226334      35.479932           4.300771
            6             Mn       0.270474       2.562832       0.114287       1.087869     154.215126 0.33311646E+04  0.12123840E+06                                22.187871                           17.991887       0.308830       1.907284                    0.998288      51.520374     145.632807       0.461821       0.364409      -1.182513       0.004921      -0.009132       0.006585       0.012287       0.005766       0.112463       0.010711       0.066668       0.248956      -0.084099      -0.075285       0.159384             28.495798      31.057181      -0.477853     -11.391687      34.047222       0.194696      20.382993           4.259470
            7             Mn      12.338133      10.050566       2.750756       1.083094     152.924846 0.33266126E+04  0.12100698E+06                                22.069514                           17.984324       0.308963       1.908248                    0.998361      51.397824     145.151452       0.461828       0.364601      -1.182596      -0.002969      -0.006355      -0.006851       0.009805       0.101192      -0.001459      -0.000499      -0.108279      -0.232010      -0.077893      -0.075545       0.153439             28.071815      29.597699      -9.620946      -0.036419      19.139054       0.226254      35.478690           4.300732
            8             Mn       8.407474      17.902168      21.128713       1.088009     154.201138 0.33308113E+04  0.12122190E+06                                22.186329                           17.990757       0.308979       1.907346                    0.998287      51.518015     145.622271       0.461844       0.364401      -1.182523       0.004919       0.009130      -0.006587       0.012286      -0.005763      -0.112455       0.010719       0.066644       0.248938      -0.084101      -0.075269       0.159370             28.493645      31.054752       0.477568      11.390639      34.044707       0.194513      20.381476           4.259444
            9             Cr       0.196753      18.172306      10.657401       1.422671      93.183501 0.15996828E+04  0.48072906E+05                                16.202655                           12.718133       0.875493       2.202035                    0.993231      41.444492     103.658400       0.537521       0.379179      -1.180400      -0.001220       0.006035       0.001541       0.006347       0.002294      -0.056246       0.001164       0.031342       0.131459      -0.043822      -0.036533       0.080355             21.193976      23.071051       0.705404       8.713620      24.083005       0.742592      16.427873           2.585566
           10             Cr       4.259231      -0.002251      18.763517       1.419632      92.988429 0.15941398E+04  0.47855536E+05                                16.162995                           12.687062       0.878150       2.203781                    0.993172      41.394828     103.414059       0.538857       0.378640      -1.181047      -0.000295      -0.000742      -0.001878       0.002040       0.049929       0.000990      -0.000736      -0.054945      -0.106320      -0.039627      -0.035081       0.074708             20.978954      22.591826      -7.900505      -0.205667      15.684690      -0.125163      24.660346           2.598803
           11             Cr       8.333753       2.292694      10.585599       1.422506      93.190520 0.15998173E+04  0.48078113E+05                                16.203598                           12.718776       0.875303       2.201958                    0.993231      41.446209     103.665058       0.537499       0.379185      -1.180391      -0.001215      -0.006032      -0.001545       0.006344      -0.002290       0.056240       0.001160       0.031357       0.131507      -0.043811      -0.036549       0.080360             21.195359      23.072532      -0.705618      -8.714308      24.084628       0.742788      16.428917           2.585762
           12             Cr      12.396231       0.002251       2.479483       1.419643      92.987549 0.15941285E+04  0.47855063E+05                                16.162836                           12.686977       0.878211       2.203799                    0.993173      41.394676     103.413175       0.538862       0.378638      -1.181051      -0.000293       0.000746       0.001878       0.002042      -0.049933      -0.000999      -0.000731      -0.054942      -0.106316      -0.039634      -0.035077       0.074711             20.978684      22.591440       7.900313       0.205433      15.684469      -0.125341      24.660143           2.598724
           13             Cr       0.196753       7.939806      -0.035901       1.422900      93.174081 0.15994896E+04  0.48065507E+05                                16.201486                           12.717283       0.875649       2.202112                    0.993231      41.442037     103.649566       0.537546       0.379174      -1.180407      -0.001218       0.006032      -0.001542       0.006344       0.002297       0.056237      -0.001163       0.031350       0.131426      -0.043813      -0.036529       0.080342             21.192347      23.069085       0.705379      -8.712776      24.081315      -0.742573      16.426641           2.585403
           14             Cr       4.259231      10.230249      13.100983       1.419715      92.984562 0.15940605E+04  0.47852529E+05                                16.162556                           12.686743       0.878185       2.203804                    0.993172      41.393774     103.410534       0.538864       0.378640      -1.181048      -0.000293      -0.000745       0.001877       0.002040       0.049931      -0.000993       0.000733      -0.054934      -0.106314      -0.039627      -0.035079       0.074706             20.978351      22.591161      -7.900235       0.205523      15.684253       0.125284      24.659638           2.598781
           15             Cr       8.333753      12.525194       0.035901       1.422711      93.182106 0.15996520E+04  0.48071753E+05                                16.202520                           12.718024       0.875484       2.202039                    0.993231      41.444065     103.657138       0.537522       0.379180      -1.180399      -0.001217      -0.006036       0.001542       0.006348      -0.002295      -0.056244      -0.001162       0.031349       0.131462      -0.043818      -0.036536       0.080354             21.193803      23.070827      -0.705478       8.713550      24.082817      -0.742639      16.427765           2.585598
           16             Cr      12.396231      10.234751       8.142017       1.419733      92.984111 0.15940527E+04  0.47852210E+05                                16.162471                           12.686688       0.878222       2.203816                    0.993172      41.393691     103.410042       0.538867       0.378639      -1.181050      -0.000293       0.000744      -0.001877       0.002040      -0.049927       0.000994       0.000739      -0.054937      -0.106315      -0.039628      -0.035076       0.074704             20.978220      22.591012       7.900166      -0.205573      15.684153       0.125212      24.659496           2.598734
           17              C       0.234346      15.549307      11.371378       0.492197      25.179563 0.27138782E+03  0.56749083E+04                                 7.673821                            5.732207       0.331552       2.167923                    0.999683      22.320456      60.643873       0.645138       0.454030      -1.040773      -0.008638       0.005780       0.149868       0.150227      -0.007123       0.004346       0.010370       0.260846      -0.195331      -0.101120      -0.062125       0.163245              9.284575       4.259142       0.157166       0.278240      16.221172      -0.378043       7.373409           0.009986
           18              C       0.270148      15.580005       9.816390       0.485371      25.769555 0.28011401E+03  0.58982024E+04                                 7.788540                            5.817902       0.347706       2.170171                    0.999730      22.447696      61.008823       0.641936       0.453137      -1.042293       0.007524       0.014314      -0.155185       0.156025       0.011393      -0.002319      -0.014028       0.255669      -0.204961      -0.100248      -0.062291       0.162539              9.445473       4.333057      -0.374493       0.277014      16.480565       0.617724       7.522799           0.012282
           19              C       2.657544      19.073380      11.515830       0.494619      25.269783 0.26788673E+03  0.55770470E+04                                 7.674525                            5.678873       0.362701       2.178273                    0.999781      22.152014      59.825708       0.651701       0.451445      -1.043475       0.095531      -0.070413      -0.096663       0.153062      -0.005408      -0.009345      -0.111248      -0.170742       0.095590      -0.104016      -0.059473       0.163488              9.432659      13.056210       3.164397       3.349757       7.260587       3.361854       7.981181           0.010825
           20              C       1.604616      19.795795      12.393166       0.494608      25.415079 0.26833560E+03  0.55874130E+04                                 7.692500                            5.681507       0.382837       2.184351                    0.999794      22.155287      59.793948       0.652069       0.451108      -1.043915      -0.114338       0.068501       0.081249       0.156099      -0.013324      -0.010114      -0.128425      -0.115286       0.043907      -0.104048      -0.058142       0.162190              9.451270      11.712196       3.097108       3.520865       7.760240       4.060666       8.881375           0.011862
           21              C       5.840739       1.667898      11.522203       0.485886      25.547889 0.27840657E+03  0.58521124E+04                                 7.738158                            5.791348       0.307784       2.155061                    0.999755      22.431143      60.870881       0.645003       0.451763      -1.043295      -0.090979       0.079366      -0.093586       0.152757       0.013837       0.025929       0.106547      -0.171843       0.066817      -0.103182      -0.057888       0.161071              9.416173      13.042046       2.480049      -3.629966       6.829596      -3.194952       8.376877           0.012665
           22              C       6.835080       0.873856      12.393166       0.490303      25.515992 0.26803077E+03  0.55845803E+04                                 7.722918                            5.684710       0.346403       2.172430                    0.999768      22.232030      60.199355       0.650185       0.452130      -1.042372       0.106385      -0.072299       0.081735       0.152399       0.010146       0.031335       0.123730      -0.137042      -0.014434      -0.106159      -0.059411       0.165570              9.521562      12.006173       2.381682      -4.108746       6.941033      -3.753096       9.617481           0.011997
           23              C       5.762623      18.768452      20.301935       0.489225      25.771064 0.27300573E+03  0.57076406E+04                                 7.760972                            5.725398       0.393444       2.186031                    0.999798      22.274150      60.181349       0.650654       0.450268      -1.044693      -0.107848      -0.086655       0.071722       0.155835       0.013006      -0.009886       0.124992      -0.088337       0.166337      -0.100016      -0.062437       0.162453              9.559493      12.141015      -3.637718       3.089525       8.921841      -3.938219       7.615623           0.012235
           24              C       6.776494      19.652540      19.515944       0.494366      25.339141 0.27211476E+03  0.56868675E+04                                 7.690145                            5.726174       0.362487       2.176633                    0.999793      22.259383      60.216590       0.648600       0.451864      -1.043310       0.088834       0.093713      -0.082349       0.153150       0.013324       0.000941       0.110342      -0.138147       0.192822      -0.103590      -0.058546       0.162136              9.390260      13.172793      -3.217832       2.998357       7.814931      -3.241089       7.183057           0.010208
           25              C       4.118949       0.865670      16.165923       0.490334      25.422878 0.27278128E+03  0.57061699E+04                                 7.707910                            5.739599       0.372983       2.180266                    0.999764      22.326898      60.492951       0.646541       0.452876      -1.042382      -0.019830       0.155124       0.017695       0.157384       0.029393      -0.000752       0.016502       0.227419      -0.277511      -0.101466      -0.062240       0.163706              9.355566       4.288547      -0.380512      -0.120546       7.477771      -0.757015      16.300381           0.009166
           26              C       4.310983      19.758958      16.123437       0.497711      25.088089 0.26648684E+03  0.55454379E+04                                 7.643651                            5.677319       0.363810       2.179627                    0.999743      22.207383      60.131658       0.648939       0.453568      -1.041350       0.019554      -0.155284       0.006789       0.156657       0.023823      -0.000128      -0.010808       0.230778      -0.286361      -0.099395      -0.066160       0.165555              9.291955       4.250604      -0.328523       0.110724       7.290369       0.253319      16.334892           0.008350
           27              C       1.803159       0.769484      19.705007       0.490923      25.317467 0.26969174E+03  0.56260391E+04                                 7.690433                            5.701570       0.346613       2.172479                    0.999818      22.226737      60.157635       0.649559       0.452015      -1.042778      -0.097543      -0.092926      -0.072698       0.153084       0.003510       0.013884      -0.113084      -0.135142       0.188043      -0.102811      -0.060746       0.163557              9.437239      13.103987      -2.968574      -3.400443       7.762581       3.337453       7.445148           0.011609
           28              C       2.857714       1.643340      20.408150       0.493717      25.492576 0.26959778E+03  0.56233719E+04                                 7.725547                            5.700922       0.346851       2.173069                    0.999828      22.201128      60.076966       0.649562       0.452069      -1.042787       0.109292       0.085437       0.064857       0.153136       0.007405       0.017350      -0.124118      -0.092957       0.160950      -0.099674      -0.062542       0.162215              9.502175      12.040205      -3.382925      -3.245025       8.737295       3.936239       7.729024           0.013557
           29              C       8.371346       4.915693       9.871622       0.492202      25.179783 0.27138997E+03  0.56749707E+04                                 7.673890                            5.732245       0.331497       2.167904                    0.999683      22.320586      60.644542       0.645133       0.454033      -1.040771      -0.008642      -0.005778      -0.149866       0.150226       0.007123      -0.004346       0.010368       0.260843      -0.195352      -0.101115      -0.062132       0.163247              9.284672       4.259173      -0.157183      -0.278241      16.221368      -0.378039       7.373475           0.010013
           30              C       8.407148       4.884996      11.426610       0.485372      25.769972 0.28011831E+03  0.58983226E+04                                 7.788642                            5.817959       0.347674       2.170156                    0.999730      22.447944      61.009885       0.641931       0.453139      -1.042291       0.007521      -0.014311       0.155185       0.156025      -0.011392       0.002318      -0.014028       0.255667      -0.204973      -0.100246      -0.062294       0.162540              9.445618       4.333103       0.374475      -0.277019      16.480853       0.617762       7.522898           0.012314
           31              C      10.794544       1.391620       9.727170       0.494613      25.270340 0.26789237E+03  0.55772043E+04                                 7.674674                            5.678958       0.362615       2.178242                    0.999781      22.152332      59.827148       0.651691       0.451448      -1.043470       0.095527       0.070409       0.096658       0.153054       0.005404       0.009340      -0.111256      -0.170748       0.095588      -0.104016      -0.059482       0.163498              9.432873      13.056522      -3.164498      -3.349853       7.260747       3.361950       7.981351           0.010842
           32              C       9.741616       0.669206       8.849834       0.494608      25.415653 0.26834085E+03  0.55875625E+04                                 7.692660                            5.681592       0.382720       2.184309                    0.999794      22.155614      59.795497       0.652057       0.451112      -1.043910      -0.114332      -0.068498      -0.081245       0.156091       0.013318       0.010108      -0.128433      -0.115297       0.043916      -0.104047      -0.058156       0.162203              9.451508      11.712495      -3.097222      -3.520988       7.760434       4.060797       8.881594           0.011877
           33              C      13.977739      18.797103       9.720797       0.485890      25.548016 0.27840809E+03  0.58521557E+04                                 7.738195                            5.791373       0.307743       2.155046                    0.999755      22.431222      60.871267       0.645000       0.451765      -1.043294      -0.090977      -0.079358       0.093592       0.152755      -0.013840      -0.025929       0.106547      -0.171847       0.066833      -0.103186      -0.057887       0.161072              9.416216      13.042093      -2.480074       3.629972       6.829648      -3.194978       8.376907           0.012658
           34              C      14.972080      19.591145       8.849834       0.490308      25.515984 0.26803085E+03  0.55845839E+04                                 7.722922                            5.684715       0.346378       2.172421                    0.999768      22.232046      60.199469       0.650184       0.452131      -1.042371       0.106385       0.072303      -0.081728       0.152397      -0.010144      -0.031335       0.123731      -0.137039      -0.014449      -0.106162      -0.059407       0.165569              9.521555      12.006184      -2.381670       4.108719       6.941031      -3.753083       9.617450           0.011982
           35              C      13.899623       1.696549       0.941065       0.489226      25.771017 0.27300513E+03  0.57076238E+04                                 7.760958                            5.725387       0.393474       2.186041                    0.999798      22.274120      60.181211       0.650656       0.450267      -1.044694      -0.107850       0.086656      -0.071724       0.155837      -0.013003       0.009884       0.124991      -0.088316       0.166319      -0.100015      -0.062431       0.162446              9.559477      12.141003       3.637697      -3.089536       8.921799      -3.938212       7.615630           0.012219
           36              C      14.913494       0.812461       1.727056       0.494368      25.339106 0.27211414E+03  0.56868506E+04                                 7.690131                            5.726161       0.362518       2.176643                    0.999793      22.259372      60.216516       0.648602       0.451863      -1.043310       0.088835      -0.093713       0.082350       0.153151      -0.013320      -0.000945       0.110331      -0.138156       0.192824      -0.103592      -0.058536       0.162127              9.390249      13.172766       3.217823      -2.998385       7.814907      -3.241094       7.183075           0.010179
           37              C      12.255949      19.599331       5.077077       0.490337      25.422988 0.27278234E+03  0.57062020E+04                                 7.707953                            5.739623       0.372929       2.180248                    0.999764      22.326955      60.493304       0.646537       0.452879      -1.042380      -0.019826      -0.155121      -0.017698       0.157381      -0.029393       0.000751       0.016506       0.227428      -0.277510      -0.101470      -0.062239       0.163710              9.355625       4.288568       0.380518       0.120509       7.477815      -0.757022      16.300492           0.009147
           38              C      12.447983       0.706043       5.119563       0.497707      25.088203 0.26648823E+03  0.55454740E+04                                 7.643670                            5.677332       0.363793       2.179621                    0.999743      22.207447      60.131867       0.648939       0.453567      -1.041350       0.019559       0.155280      -0.006791       0.156654      -0.023822       0.000126      -0.010811       0.230779      -0.286365      -0.099399      -0.066157       0.165556              9.291976       4.250613       0.328524      -0.110764       7.290384       0.253302      16.334931           0.008331
           39              C       9.940159      19.695516       1.537993       0.490917      25.316937 0.26968697E+03  0.56259002E+04                                 7.690277                            5.701489       0.346684       2.172506                    0.999818      22.226409      60.156026       0.649570       0.452010      -1.042784      -0.097545       0.092934       0.072695       0.153090      -0.003517      -0.013890      -0.113087      -0.135140       0.188037      -0.102815      -0.060745       0.163559              9.437010      13.103653       2.968469       3.400324       7.762405       3.337351       7.444974           0.011616
           40              C      10.994714      18.821661       0.834850       0.493712      25.492077 0.26959335E+03  0.56232433E+04                                 7.725403                            5.700848       0.346924       2.173096                    0.999828      22.200826      60.075496       0.649572       0.452065      -1.042792       0.109295      -0.085436      -0.064864       0.153141      -0.007411      -0.017356      -0.124116      -0.092965       0.160955      -0.099680      -0.062536       0.162216              9.501965      12.039933       3.382820       3.244922       8.737104       3.936126       7.728857           0.013564
           41              C       0.234346       5.316807      20.493122       0.492206      25.179773 0.27139000E+03  0.56749729E+04                                 7.673888                            5.732247       0.331519       2.167909                    0.999683      22.320617      60.644678       0.645133       0.454033      -1.040771      -0.008639       0.005778      -0.149870       0.150230      -0.007123      -0.004346      -0.010377       0.260848      -0.195338      -0.101124      -0.062123       0.163247              9.284659       4.259175       0.157172      -0.278245      16.221316       0.378036       7.373486           0.010004
           42              C       0.270148       5.347504       0.805110       0.485377      25.769898 0.28011786E+03  0.58983118E+04                                 7.788634                            5.817959       0.347669       2.170155                    0.999730      22.447914      61.009835       0.641930       0.453139      -1.042290       0.007523       0.014313       0.155189       0.156029       0.011392       0.002317       0.014036       0.255666      -0.204963      -0.100253      -0.062285       0.162538              9.445593       4.333103      -0.374501      -0.277021      16.480775      -0.617730       7.522903           0.012300
           43              C       2.657544       8.840880      20.348670       0.494623      25.269790 0.26788718E+03  0.55770601E+04                                 7.674534                            5.678885       0.362700       2.178272                    0.999781      22.152020      59.825794       0.651699       0.451446      -1.043474       0.095531      -0.070415       0.096663       0.153062      -0.005409       0.009347       0.111249      -0.170745       0.095592      -0.104018      -0.059472       0.163490              9.432659      13.056182       3.164392      -3.349740       7.260606      -3.361862       7.981188           0.010839
           44              C       1.604616       9.563295      19.471334       0.494618      25.415021 0.26833484E+03  0.55873967E+04                                 7.692505                            5.681512       0.382820       2.184346                    0.999794      22.155262      59.794000       0.652066       0.451110      -1.043914      -0.114339       0.068499      -0.081250       0.156100      -0.013325       0.010115       0.128427      -0.115287       0.043908      -0.104051      -0.058143       0.162193              9.451272      11.712187       3.097101      -3.520857       7.760252      -4.060670       8.881378           0.011878
           45              C       5.840739      11.900398      20.342297       0.485892      25.547864 0.27840648E+03  0.58521120E+04                                 7.738163                            5.791355       0.307769       2.155056                    0.999755      22.431137      60.870938       0.645001       0.451765      -1.043294      -0.090979       0.079361       0.093592       0.152757       0.013838      -0.025930      -0.106549      -0.171844       0.066825      -0.103185      -0.057888       0.161073              9.416166      13.042011       2.480039       3.629954       6.829605       3.194957       8.376883           0.012668
           46              C       6.835080      11.106356      19.471334       0.490308      25.515917 0.26803038E+03  0.55845705E+04                                 7.722907                            5.684710       0.346402       2.172429                    0.999768      22.231997      60.199269       0.650184       0.452131      -1.042372       0.106386      -0.072303      -0.081730       0.152399       0.010144      -0.031336      -0.123731      -0.137042      -0.014439      -0.106162      -0.059409       0.165571              9.521531      12.006128       2.381652       4.108712       6.941015       3.753078       9.617450           0.011996
           47              C       5.762623       8.535952      11.562565       0.489232      25.771121 0.27300609E+03  0.57076534E+04                                 7.760998                            5.725411       0.393437       2.186028                    0.999798      22.274181      60.181583       0.650652       0.450269      -1.044691      -0.107847      -0.086656      -0.071720       0.155834       0.013004       0.009884      -0.124992      -0.088329       0.166331      -0.100015      -0.062436       0.162451              9.559533      12.141069      -3.637733      -3.089546       8.921870       3.938240       7.615660           0.012258
           48              C       6.776494       9.420040      12.348556       0.494369      25.339268 0.27211595E+03  0.56869027E+04                                 7.690187                            5.726197       0.362459       2.176623                    0.999793      22.259452      60.216976       0.648596       0.451866      -1.043308       0.088832       0.093709       0.082351       0.153147       0.013319      -0.000945      -0.110339      -0.138149       0.192825      -0.103588      -0.058545       0.162133              9.390323      13.172875      -3.217859      -2.998396       7.814978       3.241121       7.183114           0.010214
           49              C       4.118949      11.098170      15.698577       0.490340      25.422936 0.27278155E+03  0.57061817E+04                                 7.707943                            5.739615       0.372948       2.180254                    0.999764      22.326930      60.493229       0.646537       0.452879      -1.042380      -0.019830       0.155123      -0.017695       0.157383       0.029393       0.000751      -0.016502       0.227425      -0.277511      -0.101467      -0.062242       0.163709              9.355612       4.288564      -0.380517       0.120531       7.477802       0.757033      16.300469           0.009160
           50              C       4.310983       9.526458      15.741063       0.497710      25.088111 0.26648739E+03  0.55454527E+04                                 7.643657                            5.677327       0.363805       2.179626                    0.999743      22.207398      60.131731       0.648938       0.453568      -1.041349       0.019557      -0.155283      -0.006789       0.156657       0.023823       0.000127       0.010807       0.230776      -0.286364      -0.099396      -0.066159       0.165555              9.291956       4.250607      -0.328525      -0.110743       7.290382      -0.253309      16.334878           0.008344
           51              C       1.803159      11.001984      12.159493       0.490919      25.317207 0.26968912E+03  0.56259659E+04                                 7.690370                            5.701537       0.346624       2.172486                    0.999818      22.226567      60.156905       0.649562       0.452014      -1.042780      -0.097542      -0.092927       0.072695       0.153083       0.003511      -0.013886       0.113090      -0.135140       0.188044      -0.102812      -0.060751       0.163563              9.437148      13.103860      -2.968533       3.400396       7.762507      -3.337409       7.445076           0.011628
           52              C       2.857714      11.875840      11.456350       0.493715      25.492297 0.26959496E+03  0.56232937E+04                                 7.725480                            5.700885       0.346872       2.173079                    0.999828      22.200959      60.076246       0.649566       0.452068      -1.042788       0.109291       0.085435      -0.064859       0.153135       0.007406      -0.017352       0.124119      -0.092965       0.160961      -0.099676      -0.062544       0.162220              9.502080      12.040092      -3.382881       3.244978       8.737207      -3.936184       7.728943           0.013584
           53              C       8.371346      15.148193       0.749878       0.492199      25.179731 0.27138969E+03  0.56749621E+04                                 7.673873                            5.732240       0.331504       2.167905                    0.999683      22.320569      60.644428       0.645134       0.454032      -1.040771      -0.008640      -0.005779       0.149868       0.150228       0.007122       0.004345      -0.010366       0.260854      -0.195336      -0.101121      -0.062128       0.163250              9.284640       4.259168      -0.157184       0.278244      16.221284       0.378036       7.373467           0.009979
           54              C       8.407148      15.117496      20.437890       0.485374      25.769623 0.28011488E+03  0.58982289E+04                                 7.788566                            5.817921       0.347674       2.170159                    0.999730      22.447753      61.009135       0.641933       0.453138      -1.042292       0.007522      -0.014314      -0.155186       0.156026      -0.011392      -0.002317       0.014025       0.255677      -0.204962      -0.100249      -0.062294       0.162543              9.445500       4.333068       0.374472       0.277017      16.480592      -0.617746       7.522840           0.012281
           55              C      10.794544      11.624120       0.894330       0.494623      25.269965 0.26788860E+03  0.55771030E+04                                 7.674595                            5.678916       0.362652       2.178257                    0.999781      22.152120      59.826347       0.651694       0.451448      -1.043471       0.095529       0.070409      -0.096664       0.153059       0.005406      -0.009344       0.111255      -0.170745       0.095589      -0.104016      -0.059480       0.163496              9.432750      13.056332      -3.164427       3.349787       7.260658      -3.361895       7.981261           0.010840
           56              C       9.741616      10.901706       1.771666       0.494614      25.415283 0.26833754E+03  0.55874715E+04                                 7.692575                            5.681552       0.382776       2.184331                    0.999794      22.155405      59.794648       0.652061       0.451111      -1.043912      -0.114336      -0.068502       0.081245       0.156096       0.013323      -0.010112       0.128430      -0.115296       0.043914      -0.104049      -0.058150       0.162199              9.451372      11.712317      -3.097140       3.520909       7.760322      -4.060721       8.881478           0.011879
           57              C      13.977739       8.564603       0.900703       0.485893      25.547821 0.27840659E+03  0.58521128E+04                                 7.738144                            5.791351       0.307795       2.155063                    0.999755      22.431119      60.870811       0.645002       0.451764      -1.043295      -0.090980      -0.079366      -0.093592       0.152761      -0.013835       0.025934      -0.106544      -0.171846       0.066830      -0.103188      -0.057881       0.161069              9.416132      13.041951      -2.480034      -3.629913       6.829602       3.194946       8.376843           0.012654
           58              C      14.972080       9.358645       1.771666       0.490316      25.515778 0.26802886E+03  0.55845313E+04                                 7.722882                            5.684696       0.346412       2.172433                    0.999768      22.231933      60.199071       0.650185       0.452131      -1.042371       0.106390       0.072302       0.081733       0.152404      -0.010141       0.031339      -0.123730      -0.137038      -0.014444      -0.106165      -0.059404       0.165569              9.521492      12.006081      -2.381639      -4.108677       6.940998       3.753056       9.617398           0.011986
           59              C      13.899623      11.929049       9.680435       0.489225      25.770986 0.27300463E+03  0.57076112E+04                                 7.760956                            5.725385       0.393455       2.186036                    0.999798      22.274105      60.181180       0.650655       0.450268      -1.044693      -0.107848       0.086652       0.071723       0.155833      -0.013003      -0.009885      -0.124992      -0.088329       0.166337      -0.100015      -0.062437       0.162452              9.559474      12.141004       3.637704       3.089528       8.921803       3.938206       7.615615           0.012233
           60              C      14.913494      11.044961       8.894444       0.494365      25.339105 0.27211427E+03  0.56868544E+04                                 7.690137                            5.726168       0.362497       2.176637                    0.999793      22.259360      60.216502       0.648600       0.451864      -1.043310       0.088832      -0.093713      -0.082347       0.153148      -0.013322       0.000944      -0.110338      -0.138149       0.192824      -0.103589      -0.058544       0.162133              9.390254      13.172782       3.217825       2.998370       7.814914       3.241089       7.183065           0.010193
           61              C      12.255949       9.366831       5.544423       0.490339      25.422933 0.27278202E+03  0.57061930E+04                                 7.707938                            5.739619       0.372953       2.180255                    0.999764      22.326935      60.493218       0.646538       0.452878      -1.042380      -0.019829      -0.155124       0.017696       0.157384      -0.029392      -0.000752      -0.016503       0.227422      -0.277519      -0.101469      -0.062240       0.163708              9.355598       4.288562       0.380516      -0.120529       7.477808       0.757017      16.300423           0.009161
           62              C      12.447983      10.938543       5.501937       0.497717      25.088090 0.26648672E+03  0.55454376E+04                                 7.643662                            5.677326       0.363792       2.179621                    0.999743      22.207393      60.131792       0.648937       0.453569      -1.041348       0.019557       0.155283       0.006790       0.156657      -0.023823      -0.000127       0.010808       0.230778      -0.286369      -0.099398      -0.066159       0.165556              9.291964       4.250611       0.328525       0.110747       7.290381      -0.253317      16.334902           0.008345
           63              C       9.940159       9.463016       9.083507       0.490921      25.317386 0.26969139E+03  0.56260262E+04                                 7.690402                            5.701558       0.346618       2.172480                    0.999818      22.226690      60.157339       0.649561       0.452013      -1.042780      -0.097543       0.092929      -0.072698       0.153086      -0.003513       0.013887       0.113088      -0.135139       0.188042      -0.102812      -0.060748       0.163561              9.437188      13.103911       2.968546      -3.400409       7.762546      -3.337428       7.445107           0.011623
           64              C      10.994714       8.589161       9.786650       0.493716      25.492448 0.26959699E+03  0.56233465E+04                                 7.725502                            5.700902       0.346877       2.173077                    0.999828      22.201057      60.076554       0.649566       0.452068      -1.042789       0.109294      -0.085436       0.064860       0.153138      -0.007408       0.017354       0.124117      -0.092961       0.160958      -0.099677      -0.062539       0.162216              9.502104      12.040112       3.382885      -3.244980       8.737237      -3.936199       7.728964           0.013570
           65              O       0.257129      16.672836      11.927944      -0.473238      29.099520 0.38716682E+03  0.85736637E+04                                 7.434735                            6.001446       0.525246       2.236827                    0.999347      25.769307      65.007075       0.792853       0.348855      -1.147211      -0.014631      -0.074420       0.057623       0.095251      -0.009802       0.001587       0.007606       0.005152      -0.226343      -0.076012       0.028058       0.047954              8.833001       4.913940       0.374507       0.499019      15.263657       1.331533       6.321406          -0.003747
           66              O       0.211562      16.754696       9.306558      -0.479998      29.796277 0.40054417E+03  0.89386462E+04                                 7.559693                            6.102455       0.509226       2.229547                    0.999259      25.929255      65.498288       0.787217       0.348650      -1.148265       0.018260      -0.066178      -0.061432       0.092124       0.007935      -0.001532      -0.006893      -0.014074      -0.235698      -0.078956       0.028696       0.050260              9.033881       5.080547      -0.767815       0.505964      15.708018      -1.100490       6.313078          -0.006691
           67              O       0.182269      14.442151      11.936442      -0.434172      26.646133 0.34948441E+03  0.75357497E+04                                 6.987278                            5.679358       0.603701       2.283373                    0.998437      24.965723      61.935620       0.820740       0.346100      -1.150684      -0.013336       0.054102       0.033731       0.065135       0.008256       0.001025      -0.009068      -0.014340      -0.296086      -0.099239       0.038571       0.060669              8.251622       4.682371      -0.138333       0.278711      14.069760      -1.824119       6.002736           0.026530
           68              O       0.304324      14.501499       9.198219      -0.417282      25.904147 0.33800418E+03  0.72262945E+04                                 6.848001                            5.576761       0.599565       2.288092                    0.998448      24.666488      60.896766       0.830308       0.345043      -1.151773       0.008229       0.056046      -0.027210       0.062843      -0.007344      -0.001828       0.012449      -0.013255      -0.280303      -0.094493       0.036908       0.057585              8.057353       4.583820       0.046917       0.239647      13.555082       1.950505       6.033157           0.012929
           69              O       2.159560      18.330501      10.587511      -0.494192      30.357677 0.40276635E+03  0.89953467E+04                                 7.644720                            6.101793       0.550913       2.237569                    0.999346      26.123160      65.886570       0.791131       0.346651      -1.150598       0.092811       0.017351      -0.012733       0.095273       0.037708       0.053933      -0.017076      -0.021128       0.047835      -0.078342       0.021243       0.057099              9.308665      10.827930       3.731792       3.806864       8.522575       3.532879       8.575490          -0.012429
           70              O       0.377557      19.509284      12.104261      -0.493714      30.084183 0.39887267E+03  0.88848402E+04                                 7.582523                            6.063602       0.528107       2.229961                    0.999357      26.115378      65.733023       0.795486       0.345667      -1.151667       0.009552       0.054875       0.074903       0.093343       0.048244       0.041684      -0.025924      -0.006597      -0.050278      -0.078164       0.019679       0.058484              9.181999      12.648002       2.987346       3.865564       7.215046       2.544964       7.682948          -0.006303
           71              O       3.835782      19.226868      11.766498      -0.422410      25.859807 0.32844781E+03  0.69732331E+04                                 6.839082                            5.493519       0.659507       2.309987                    0.998546      24.528523      60.385598       0.837283       0.344561      -1.151942      -0.023954      -0.042385      -0.044702       0.066095       0.039228       0.058373      -0.048317      -0.026186       0.011094      -0.098978       0.038762       0.060216              8.192769      12.452612       2.933723       2.687139       5.993589       1.540015       6.132106           0.024340
           72              O       2.014721       0.098232      13.238638      -0.417470      25.939348 0.32672118E+03  0.69259978E+04                                 6.847402                            5.477304       0.660268       2.309867                    0.998656      24.473121      60.162302       0.839099       0.344340      -1.152366      -0.063077      -0.005600      -0.018305       0.065917       0.048932       0.050442      -0.042434      -0.048072      -0.007209      -0.098081       0.038719       0.059362              8.214994       8.269589       2.711370       3.270757       7.374459       3.678547       9.000933           0.013502
           73              O       6.361507       2.304359      10.530155      -0.486266      29.574482 0.39939928E+03  0.89051040E+04                                 7.518689                            6.085772       0.583928       2.251830                    0.999369      26.022169      65.664576       0.789985       0.347741      -1.149224      -0.093734      -0.009484      -0.011917       0.094963       0.039107      -0.052359       0.022022      -0.015610       0.064196      -0.080401       0.022539       0.057861              9.027730      10.673894       3.089137      -3.843178       7.644350      -3.118761       8.764945          -0.010876
           74              O       8.063767       0.967995      12.042657      -0.486432      29.878122 0.39618713E+03  0.88143235E+04                                 7.557453                            6.053380       0.507041       2.225399                    0.999334      26.028994      65.577772       0.793763       0.346838      -1.150146      -0.014591      -0.049160       0.077986       0.093335       0.044917      -0.042493       0.032200      -0.001612      -0.052821      -0.080690       0.025852       0.054838              9.140389      12.946276       2.078855      -4.328467       6.595814      -2.092968       7.879076          -0.004391
           75              O       4.644600       1.631061      11.821729      -0.425411      25.618184 0.33334600E+03  0.71005914E+04                                 6.783856                            5.525592       0.672700       2.310351                    0.998652      24.670738      60.755520       0.837169       0.343474      -1.153319       0.026767       0.040692      -0.042804       0.064842       0.043225      -0.059341       0.048877      -0.006542      -0.008947      -0.101642       0.043908       0.057734              8.007957      12.134262       2.207480      -2.800271       5.739280      -1.380875       6.150328           0.023065
           76              O       6.387545       0.257859      13.344853      -0.421511      27.063178 0.33880170E+03  0.72476404E+04                                 7.059996                            5.587732       0.648552       2.302532                    0.998693      24.654023      60.884771       0.828511       0.345587      -1.151316       0.066102       0.008804      -0.017207       0.068870       0.052943      -0.045653       0.043078      -0.037473       0.003744      -0.096502       0.037734       0.058768              8.575378       8.782188       2.617855      -3.870798       6.749747      -3.597926      10.194200           0.014683
           77              O       6.215041      17.896643      21.053937      -0.423816      26.927552 0.34239815E+03  0.73404066E+04                                 7.033981                            5.611331       0.654476       2.301887                    0.998770      24.752648      61.098323       0.828487       0.344851      -1.152483      -0.065972       0.007866      -0.005781       0.066690      -0.048409       0.050305       0.034956      -0.016120       0.061140      -0.092332       0.037301       0.055031              8.507780       8.880589      -3.560532       2.996205       9.305250      -3.613963       7.337500           0.003632
           78              O       7.967750      19.429471      19.613662      -0.420695      25.284337 0.32451454E+03  0.68694594E+04                                 6.727382                            5.457198       0.672326       2.313930                    0.998457      24.510400      60.265149       0.840778       0.344141      -1.152217      -0.023762       0.040394      -0.045537       0.065345      -0.056218       0.041878       0.052012      -0.010070       0.014226      -0.100480       0.040778       0.059702              7.958149      12.157907      -2.415856       2.574088       5.880892      -1.427671       5.835647           0.028335
           79              O       6.223178       0.096186      18.783061      -0.496168      30.124962 0.40420487E+03  0.90367754E+04                                 7.603417                            6.114704       0.539138       2.233650                    0.999339      26.162265      66.049042       0.789793       0.346881      -1.150248       0.093780       0.011629       0.008110       0.094845      -0.050761       0.037945       0.020997      -0.025966      -0.005045      -0.076280       0.021891       0.054390              9.179157      10.904361      -3.644513       3.516275       8.327716      -3.322955       8.305392          -0.011177
           80              O       4.532309      19.016078      20.074635      -0.481042      29.561856 0.38985866E+03  0.86383906E+04                                 7.500421                            6.000516       0.514023       2.230009                    0.999315      25.882505      65.069309       0.798140       0.346339      -1.150599       0.014969      -0.077646       0.051002       0.094097      -0.038299       0.045923       0.032941       0.016773       0.031186      -0.078530       0.025589       0.052941              9.056212      12.850823      -3.801791       2.747735       7.508060      -2.245342       6.809753          -0.005141
           81              O       4.057108       1.485759      15.116519      -0.417650      25.545386 0.32933473E+03  0.69983044E+04                                 6.781177                            5.506555       0.611202       2.294456                    0.998268      24.545169      60.496616       0.834828       0.345266      -1.151102      -0.006560       0.029978       0.057252       0.064957       0.013676       0.009035      -0.012224       0.139097       0.143741      -0.096022       0.040161       0.055862              7.976864       4.487923       0.014704      -0.084415       6.099699      -1.996660      13.342970           0.018697
           82              O       4.358177      19.228914      15.027298      -0.428182      26.238207 0.33729145E+03  0.72117602E+04                                 6.910900                            5.578523       0.595904       2.285267                    0.998229      24.742448      61.212172       0.827953       0.345991      -1.150264       0.011755      -0.032859       0.055294       0.065386       0.013176      -0.007732      -0.002718       0.144035       0.144592      -0.097339       0.040712       0.056627              8.191573       4.563194       0.082413       0.130329       5.897708       1.639289      14.113818           0.015408
           83              O       4.089656       1.348644      17.344909      -0.491353      30.182743 0.40196927E+03  0.89774296E+04                                 7.611829                            6.105402       0.526433       2.232051                    0.999267      26.051768      65.809708       0.788642       0.347750      -1.149134       0.006936       0.063911      -0.070586       0.095473       0.014367       0.011788       0.002887       0.107411       0.133223      -0.077813       0.025642       0.052171              9.125413       5.007451      -0.473724      -0.568108       6.353077       0.905291      16.015711          -0.008760
           84              O       4.309355      19.196170      17.249316      -0.483520      29.461162 0.39085386E+03  0.86716866E+04                                 7.487212                            6.021481       0.518112       2.232150                    0.999305      25.882556      65.252228       0.793585       0.347875      -1.148568      -0.012018      -0.059012      -0.072296       0.094094       0.014966      -0.012052      -0.008332       0.108272       0.119125      -0.076405       0.025025       0.051379              8.938522       4.918640      -0.361218       0.535878       6.401080      -1.363089      15.495844          -0.008679
           85              O       2.297889      20.331978      18.942383      -0.487357      29.587543 0.39587671E+03  0.88066400E+04                                 7.514548                            6.052869       0.531496       2.233893                    0.999313      25.999533      65.523708       0.793345       0.347051      -1.149846      -0.090268      -0.012402       0.018391       0.092954      -0.055528      -0.036232      -0.021700      -0.033823       0.015087      -0.081101       0.025093       0.056008              9.059364      10.438022      -3.343981      -3.628872       8.217771       3.397088       8.522298          -0.008589
           86              O       4.060363       1.405946      20.127742      -0.469096      29.103348 0.38135915E+03  0.84104857E+04                                 7.438327                            5.948903       0.511754       2.234265                    0.999370      25.678791      64.577770       0.798083       0.347993      -1.148292      -0.013659       0.074403       0.050821       0.091133      -0.037764      -0.041185      -0.034864       0.003276       0.061843      -0.077539       0.026522       0.051018              8.970619      12.596175      -3.557760      -2.983214       7.234308       2.303001       7.081375          -0.003376
           87              O       0.611902       0.974134      19.900442      -0.422527      26.089623 0.33222312E+03  0.70729730E+04                                 6.882217                            5.526687       0.646755       2.303937                    0.998514      24.611451      60.657153       0.834455       0.344771      -1.151863       0.024391      -0.040524      -0.046202       0.066119      -0.060659      -0.039756      -0.045389      -0.008295       0.024587      -0.098693       0.040256       0.058436              8.252233      12.534218      -2.405716      -3.188952       6.042616       1.579916       6.179863           0.019592
           88              O       2.431336       2.527427      21.183520      -0.439092      27.194448 0.34949660E+03  0.75279831E+04                                 7.067422                            5.655965       0.678307       2.304036                    0.998888      24.983529      61.729668       0.828455       0.343243      -1.154311       0.065294      -0.011027      -0.012711       0.067428      -0.057821      -0.052550      -0.026452      -0.019185       0.070745      -0.097672       0.036239       0.061432              8.522005       8.788197      -3.452182      -2.988157       9.246649       3.689715       7.531169           0.010140
           89              O       8.394129       3.792165       9.315055      -0.473237      29.100100 0.38717558E+03  0.85739077E+04                                 7.434824                            6.001504       0.525218       2.236811                    0.999347      25.769583      65.007996       0.792851       0.348854      -1.147212      -0.014632       0.074412      -0.057596       0.095229       0.009799      -0.001587       0.007608       0.005141      -0.226408      -0.076034       0.028074       0.047960              8.833124       4.913987      -0.374534      -0.499022      15.263909       1.331567       6.321475          -0.003769
           90              O       8.348562       3.710305      11.936442      -0.480010      29.797144 0.40055689E+03  0.89390067E+04                                 7.559852                            6.102561       0.509154       2.229518                    0.999259      25.929544      65.499442       0.787208       0.348651      -1.148263       0.018259       0.066175       0.061412       0.092109      -0.007937       0.001531      -0.006892      -0.014079      -0.235732      -0.078967       0.028698       0.050269              9.034096       5.080637       0.767809      -0.505981      15.708442      -1.100492       6.313209          -0.006722
           91              O       8.319269       6.022850       9.306558      -0.434177      26.646771 0.34949379E+03  0.75360085E+04                                 6.987421                            5.679459       0.603579       2.283331                    0.998437      24.965876      61.936389       0.820727       0.346103      -1.150681      -0.013338      -0.054101      -0.033719       0.065129      -0.008255      -0.001024      -0.009066      -0.014330      -0.296087      -0.099239       0.038575       0.060665              8.251810       4.682451       0.138329      -0.278716      14.070129      -1.824156       6.002851           0.026512
           92              O       8.441324       5.963501      12.044781      -0.417279      25.904905 0.33801522E+03  0.72265900E+04                                 6.848124                            5.576842       0.599610       2.288098                    0.998448      24.666898      60.898044       0.830304       0.345042      -1.151774       0.008225      -0.056048       0.027206       0.062842       0.007345       0.001828       0.012453      -0.013246      -0.280325      -0.094501       0.036914       0.057587              8.057520       4.583887      -0.046931      -0.239654      13.555411       1.950558       6.033263           0.012928
           93              O      10.296560       2.134500      10.655489      -0.494189      30.358671 0.40278078E+03  0.89957526E+04                                 7.644879                            6.101894       0.550811       2.237527                    0.999346      26.123561      65.887960       0.791126       0.346651      -1.150598       0.092788      -0.017359       0.012721       0.095251      -0.037719      -0.053945      -0.017079      -0.021134       0.047840      -0.078361       0.021249       0.057112              9.308895      10.828204      -3.731928      -3.806990       8.522789       3.533000       8.575691          -0.012436
           94              O       8.514557       0.955716       9.138739      -0.493721      30.085796 0.39889615E+03  0.88854993E+04                                 7.582790                            6.063776       0.527969       2.229903                    0.999356      26.116026      65.735289       0.795475       0.345667      -1.151667       0.009571      -0.054855      -0.074886       0.093320      -0.048259      -0.041695      -0.025933      -0.006603      -0.050281      -0.078187       0.019687       0.058500              9.182374      12.648533      -2.987519      -3.865776       7.215335       2.545116       7.683254          -0.006315
           95              O      11.972782       1.238133       9.476502      -0.422418      25.861034 0.32846570E+03  0.69737114E+04                                 6.839296                            5.493666       0.659428       2.309947                    0.998546      24.529093      60.387532       0.837272       0.344561      -1.151941      -0.023962       0.042376       0.044690       0.066084      -0.039235      -0.058383      -0.048332      -0.026181       0.011083      -0.098998       0.038770       0.060228              8.193056      12.453079      -2.933862      -2.687263       5.993785       1.540091       6.132302           0.024339
           96              O      10.151721      20.366768       8.004362      -0.417490      25.941146 0.32674703E+03  0.69266877E+04                                 6.847716                            5.477518       0.660163       2.309812                    0.998656      24.473953      60.165098       0.839083       0.344340      -1.152366      -0.063061       0.005609       0.018314       0.065906      -0.048943      -0.050453      -0.042443      -0.048094      -0.007188      -0.098104       0.038728       0.059376              8.215420       8.270039      -2.711558      -3.270984       7.374824       3.678784       9.001396           0.013502
           97              O      14.498507      18.160641      10.712845      -0.486277      29.574885 0.39940596E+03  0.89052891E+04                                 7.518749                            6.085817       0.583952       2.251831                    0.999369      26.022406      65.665280       0.789984       0.347740      -1.149224      -0.093750       0.009494       0.011922       0.094980      -0.039104       0.052351       0.022023      -0.015609       0.064193      -0.080393       0.022540       0.057853              9.027801      10.673967      -3.089182       3.843204       7.644429      -3.118802       8.765007          -0.010876
           98              O      16.200767      19.497006       9.200343      -0.486438      29.878338 0.39619084E+03  0.88144253E+04                                 7.557482                            6.053404       0.507075       2.225406                    0.999334      26.029143      65.578188       0.793762       0.346838      -1.150147      -0.014595       0.049173      -0.077994       0.093349      -0.044913       0.042487       0.032194      -0.001624      -0.052827      -0.080680       0.025846       0.054834              9.140418      12.946337      -2.078854       4.328466       6.595834      -2.092968       7.879082          -0.004400
           99              O      12.781600      18.833940       9.421270      -0.425414      25.618568 0.33335211E+03  0.71007535E+04                                 6.783909                            5.525631       0.672670       2.310334                    0.998652      24.670985      60.756249       0.837169       0.343472      -1.153320       0.026764      -0.040678       0.042803       0.064831      -0.043230       0.059345       0.048887      -0.006531      -0.008950      -0.101654       0.043913       0.057740              8.008023      12.134359      -2.207520       2.800297       5.739339      -1.380895       6.150371           0.023063
          100              O      14.524545      20.207141       7.898147      -0.421508      27.063270 0.33880335E+03  0.72476838E+04                                 7.059999                            5.587737       0.648557       2.302529                    0.998693      24.654121      60.885026       0.828513       0.345585      -1.151317       0.066095      -0.008795       0.017211       0.068863      -0.052943       0.045658       0.043078      -0.037487       0.003750      -0.096507       0.037737       0.058770              8.575374       8.782195      -2.617853       3.870778       6.749747      -3.597918      10.194181           0.014701
          101              O      14.352041       2.568358       0.189063      -0.423800      26.927344 0.34239475E+03  0.73403175E+04                                 7.033960                            5.611315       0.654446       2.301885                    0.998770      24.752428      61.097768       0.828485       0.344853      -1.152481      -0.065956      -0.007870       0.005783       0.066675       0.048414      -0.050311       0.034962      -0.016120       0.061141      -0.092343       0.037305       0.055037              8.507755       8.880570       3.560504      -2.996203       9.305202      -3.613948       7.337491           0.003678
          102              O      16.104750       1.035529       1.629338      -0.420682      25.284398 0.32451528E+03  0.68694801E+04                                 6.727398                            5.457208       0.672316       2.313930                    0.998456      24.510355      60.265089       0.840776       0.344142      -1.152216      -0.023765      -0.040383       0.045525       0.065331       0.056225      -0.041886       0.052015      -0.010071       0.014221      -0.100492       0.040786       0.059706              7.958173      12.157943       2.415861      -2.574122       5.880897      -1.427679       5.835678           0.028393
          103              O      14.360178      20.368815       2.459939      -0.496187      30.125107 0.40420673E+03  0.90368334E+04                                 7.603479                            6.114749       0.539124       2.233651                    0.999339      26.162163      66.048989       0.789784       0.346885      -1.150245       0.093789      -0.011632      -0.008106       0.094855       0.050749      -0.037938       0.020999      -0.025966      -0.005041      -0.076268       0.021892       0.054376              9.179240      10.904449       3.644544      -3.516351       8.327777      -3.323004       8.305494          -0.011186
          104              O      12.669309       1.448922       1.168365      -0.481055      29.561897 0.38985922E+03  0.86384080E+04                                 7.500440                            6.000530       0.514024       2.230011                    0.999315      25.882486      65.069326       0.798137       0.346340      -1.150598       0.014971       0.077654      -0.051008       0.094107       0.038292      -0.045918       0.032940       0.016765       0.031200      -0.078521       0.025586       0.052935              9.056235      12.850853       3.801778      -2.747751       7.508056      -2.245354       6.809795          -0.005148
          105              O      12.194108      18.979241       6.126481      -0.417650      25.546029 0.32934459E+03  0.69985676E+04                                 6.781284                            5.506631       0.611153       2.294430                    0.998268      24.545506      60.497710       0.834824       0.345265      -1.151103      -0.006559      -0.029967      -0.057245       0.064946      -0.013677      -0.009039      -0.012229       0.139117       0.143753      -0.096035       0.040164       0.055872              7.977002       4.487986      -0.014703       0.084391       6.099799      -1.996685      13.343223           0.018711
          106              O      12.495177       1.236086       6.215702      -0.428174      26.238202 0.33729175E+03  0.72117649E+04                                 6.910870                            5.578503       0.595901       2.285259                    0.998229      24.742581      61.212402       0.827960       0.345988      -1.150267       0.011757       0.032853      -0.055288       0.065378      -0.013175       0.007730      -0.002712       0.144053       0.144611      -0.097351       0.040720       0.056631              8.191531       4.563178      -0.082414      -0.130355       5.897677       1.639279      14.113739           0.015422
          107              O      12.226656      19.116357       3.898090      -0.491368      30.183142 0.40197527E+03  0.89775971E+04                                 7.611890                            6.105441       0.526406       2.232037                    0.999267      26.051982      65.810370       0.788641       0.347749      -1.149134       0.006941      -0.063915       0.070596       0.095484      -0.014366      -0.011789       0.002885       0.107401       0.133204      -0.077804       0.025638       0.052166              9.125495       5.007487       0.473737       0.568074       6.353136       0.905290      16.015862          -0.008761
          108              O      12.446355       1.268830       3.993684      -0.483515      29.460792 0.39084800E+03  0.86715244E+04                                 7.487154                            6.021441       0.518082       2.232144                    0.999305      25.882378      65.251665       0.793587       0.347876      -1.148568      -0.012012       0.059019       0.072299       0.094099      -0.014965       0.012052      -0.008331       0.108254       0.119118      -0.076395       0.025020       0.051375              8.938444       4.918607       0.361210      -0.535917       6.401026      -1.363108      15.495700          -0.008673
          109              O      10.434889       0.133023       2.300617      -0.487333      29.585469 0.39584577E+03  0.88057665E+04                                 7.514156                            6.052600       0.531614       2.233942                    0.999313      25.998864      65.521009       0.793370       0.347048      -1.149850      -0.090282       0.012415      -0.018390       0.092968       0.055521       0.036231      -0.021695      -0.033813       0.015078      -0.081091       0.025089       0.056002              9.058832      10.437364       3.343728       3.628588       8.217321       3.396843       8.521813          -0.008584
          110              O      12.197363      19.059055       1.115257      -0.469070      29.101285 0.38132854E+03  0.84096305E+04                                 7.437946                            5.948640       0.511866       2.234316                    0.999370      25.678046      64.574919       0.798107       0.347990      -1.148296      -0.013648      -0.074407      -0.050836       0.091142       0.037761       0.041180      -0.034853       0.003280       0.061840      -0.077527       0.026517       0.051010              8.970108      12.595432       3.557495       2.982989       7.233900       2.302820       7.080992          -0.003388
          111              O       8.748902      19.490866       1.342558      -0.422528      26.088145 0.33220225E+03  0.70724108E+04                                 6.881939                            5.526501       0.646811       2.303964                    0.998514      24.610929      60.655171       0.834472       0.344770      -1.151865       0.024381       0.040542       0.046210       0.066133       0.060648       0.039746      -0.045382      -0.008301       0.024580      -0.098674       0.040245       0.058429              8.251853      12.533605       2.405559       3.188748       6.042361       1.579810       6.179595           0.019552
          112              O      10.568336      17.937573       0.059480      -0.439094      27.193150 0.34947855E+03  0.75274904E+04                                 7.067181                            5.655807       0.678420       2.304080                    0.998889      24.983104      61.728018       0.828469       0.343242      -1.154313       0.065317       0.011022       0.012699       0.067447       0.057812       0.052537      -0.026447      -0.019179       0.070738      -0.097654       0.036234       0.061420              8.521670       8.787838       3.451993       2.987993       9.246286       3.689527       7.530887           0.010115
          113              O       0.257129       6.440335      19.936556      -0.473253      29.100476 0.38718145E+03  0.85740732E+04                                 7.434912                            6.001572       0.525268       2.236827                    0.999347      25.769677      65.008437       0.792842       0.348856      -1.147209      -0.014632      -0.074426      -0.057628       0.095259      -0.009803      -0.001588      -0.007609       0.005171      -0.226344      -0.076013       0.028056       0.047957              8.833227       4.914039       0.374531      -0.499032      15.264090      -1.331578       6.321553          -0.003758
          114              O       0.211562       6.522196       1.314942      -0.480018      29.797417 0.40056191E+03  0.89391471E+04                                 7.559912                            6.102612       0.509227       2.229541                    0.999259      25.929636      65.499786       0.787203       0.348653      -1.148262       0.018260      -0.066187       0.061439       0.092135       0.007938       0.001531       0.006894      -0.014057      -0.235689      -0.078953       0.028698       0.050256              9.034162       5.080676      -0.767847      -0.505984      15.708551       1.100523       6.313260          -0.006708
          115              O       0.182269       4.209651      19.928058      -0.434159      26.646764 0.34949391E+03  0.75360089E+04                                 6.987395                            5.679440       0.603681       2.283362                    0.998437      24.965955      61.936500       0.820732       0.346101      -1.150683      -0.013335       0.054102      -0.033719       0.065130       0.008254      -0.001026       0.009064      -0.014336      -0.296117      -0.099249       0.038578       0.060671              8.251773       4.682437      -0.138338      -0.278715      14.070053       1.824152       6.002831           0.026527
          116              O       0.304324       4.268999       1.423281      -0.417257      25.904663 0.33801173E+03  0.72264973E+04                                 6.848086                            5.576817       0.599611       2.288101                    0.998448      24.666727      60.897565       0.830305       0.345042      -1.151773       0.008227       0.056049       0.027198       0.062840      -0.007345       0.001826      -0.012442      -0.013256      -0.280325      -0.094500       0.036910       0.057589              8.057464       4.583866       0.046913      -0.239652      13.555293      -1.950534       6.033233           0.012926
          117              O       2.159560       8.098001       0.033989      -0.494188      30.357853 0.40276971E+03  0.89954393E+04                                 7.644746                            6.101817       0.550944       2.237576                    0.999346      26.123264      65.886869       0.791130       0.346651      -1.150598       0.092819       0.017346       0.012737       0.095281       0.037705      -0.053933       0.017075      -0.021137       0.047838      -0.078341       0.021244       0.057097              9.308691      10.827935       3.731812      -3.806863       8.522621      -3.532899       8.575517          -0.012438
          118              O       0.377557       9.276785      19.760239      -0.493719      30.084842 0.39888321E+03  0.88851340E+04                                 7.582631                            6.063681       0.528138       2.229964                    0.999357      26.115688      65.734026       0.795481       0.345667      -1.151667       0.009551       0.054878      -0.074913       0.093353       0.048244      -0.041681       0.025929      -0.006594      -0.050278      -0.078165       0.019682       0.058483              9.182136      12.648179       2.987395      -3.865628       7.215166      -2.545019       7.683062          -0.006314
          119              O       3.835782       8.994368      20.098002      -0.422400      25.859491 0.32844326E+03  0.69731113E+04                                 6.839024                            5.493479       0.659532       2.309999                    0.998546      24.528375      60.385100       0.837286       0.344561      -1.151942      -0.023954      -0.042386       0.044701       0.066095       0.039229      -0.058374       0.048316      -0.026188       0.011095      -0.098978       0.038764       0.060215              8.192686      12.452471       2.933685      -2.687101       5.993537      -1.539996       6.132051           0.024323
          120              O       2.014721      10.330732      18.625862      -0.417471      25.939446 0.32672244E+03  0.69260321E+04                                 6.847424                            5.477318       0.660262       2.309866                    0.998656      24.473131      60.162382       0.839097       0.344341      -1.152366      -0.063076      -0.005603       0.018305       0.065917       0.048933      -0.050443       0.042437      -0.048069      -0.007212      -0.098083       0.038720       0.059363              8.215024       8.269616       2.711384      -3.270775       7.374489      -3.678567       9.000968           0.013480
          121              O       6.361507      12.536859       0.091345      -0.486272      29.574816 0.39940521E+03  0.89052674E+04                                 7.518733                            6.085808       0.583964       2.251835                    0.999369      26.022400      65.665225       0.789985       0.347740      -1.149225      -0.093743      -0.009492       0.011923       0.094974       0.039108       0.052356      -0.022024      -0.015619       0.064198      -0.080402       0.022545       0.057857              9.027776      10.673932       3.089156       3.843192       7.644399       3.118787       8.764997          -0.010881
          122              O       8.063767      11.200495      19.821843      -0.486433      29.878197 0.39618908E+03  0.88143761E+04                                 7.557459                            6.053392       0.507093       2.225413                    0.999334      26.029086      65.578002       0.793763       0.346838      -1.150147      -0.014590      -0.049171      -0.077989       0.093343       0.044914       0.042491      -0.032201      -0.001614      -0.052830      -0.080687       0.025852       0.054836              9.140382      12.946264       2.078837       4.328451       6.595810       2.092960       7.879071          -0.004402
          123              O       4.644600      11.863561      20.042770      -0.425409      25.618134 0.33334536E+03  0.71005742E+04                                 6.783847                            5.525587       0.672699       2.310352                    0.998652      24.670707      60.755429       0.837169       0.343474      -1.153319       0.026766       0.040686       0.042808       0.064840       0.043225       0.059341      -0.048878      -0.006537      -0.008940      -0.101642       0.043906       0.057736              8.007939      12.134219       2.207472       2.800265       5.739274       1.380875       6.150325           0.023055
          124              O       6.387545      10.490359      18.519647      -0.421504      27.062817 0.33879682E+03  0.72475080E+04                                 7.059924                            5.587686       0.648570       2.302541                    0.998693      24.653899      60.884295       0.828516       0.345586      -1.151317       0.066102       0.008797       0.017210       0.068870       0.052940       0.045653      -0.043077      -0.037472       0.003742      -0.096500       0.037734       0.058766              8.575275       8.782069       2.617808       3.870732       6.749674       3.597874      10.194081           0.014685
          125              O       6.215041       7.664143      10.810563      -0.423820      26.927740 0.34240055E+03  0.73404710E+04                                 7.034013                            5.611349       0.654474       2.301888                    0.998770      24.752703      61.098520       0.828486       0.344851      -1.152483      -0.065963       0.007865       0.005784       0.066682      -0.048416      -0.050310      -0.034960      -0.016132       0.061156      -0.092344       0.037307       0.055037              8.507831       8.880652      -3.560562      -2.996236       9.305299       3.613990       7.337543           0.003663
          126              O       7.967750       9.196971      12.250838      -0.420686      25.284332 0.32451388E+03  0.68694445E+04                                 6.727399                            5.457206       0.672244       2.313908                    0.998456      24.510276      60.264911       0.840774       0.344143      -1.152215      -0.023765       0.040379       0.045527       0.065330      -0.056224      -0.041883      -0.052016      -0.010071       0.014230      -0.100491       0.040784       0.059707              7.958179      12.157957      -2.415875      -2.574115       5.880909       1.427682       5.835671           0.028345
          127              O       6.223178      10.328686      13.081439      -0.496183      30.125859 0.40421891E+03  0.90371717E+04                                 7.603580                            6.114821       0.539081       2.233626                    0.999339      26.162598      66.050283       0.789784       0.346882      -1.150247       0.093777       0.011622      -0.008112       0.094842      -0.050764      -0.037944      -0.020999      -0.025969      -0.005037      -0.076284       0.021893       0.054391              9.179373      10.904628      -3.644613      -3.516393       8.327898       3.323054       8.305592          -0.011203
          128              O       4.532309       8.783578      11.789865      -0.481055      29.562473 0.38986814E+03  0.86386561E+04                                 7.500533                            6.000596       0.513998       2.229996                    0.999315      25.882749      65.070200       0.798133       0.346340      -1.150598       0.014973      -0.077647      -0.051000       0.094097      -0.038298      -0.045922      -0.032943       0.016772       0.031189      -0.078530       0.025590       0.052940              9.056361      12.851041      -3.801861      -2.747793       7.508175       2.245394       6.809867          -0.005183
          129              O       4.057108      11.718259      16.747981      -0.417653      25.545858 0.32934168E+03  0.69984907E+04                                 6.781263                            5.506614       0.611189       2.294447                    0.998268      24.545371      60.497328       0.834823       0.345266      -1.151102      -0.006559       0.029972      -0.057251       0.064954       0.013676      -0.009036       0.012226       0.139102       0.143750      -0.096027       0.040162       0.055865              7.976978       4.487972       0.014702       0.084408       6.099777       1.996691      13.343184           0.018695
          130              O       4.358177       8.996414      16.837202      -0.428174      26.237991 0.33728847E+03  0.72116787E+04                                 6.910852                            5.578490       0.595925       2.285274                    0.998229      24.742392      61.211909       0.827958       0.345990      -1.150265       0.011756      -0.032858      -0.055294       0.065386       0.013175       0.007731       0.002717       0.144034       0.144600      -0.097340       0.040714       0.056627              8.191507       4.563165       0.082413      -0.130336       5.897669      -1.639279      14.113685           0.015409
          131              O       4.089656      11.581143      14.519590      -0.491367      30.183406 0.40197927E+03  0.89777117E+04                                 7.611949                            6.105484       0.526410       2.232039                    0.999267      26.052018      65.810620       0.788635       0.347751      -1.149133       0.006937       0.063910       0.070588       0.095473       0.014367      -0.011788      -0.002888       0.107419       0.133213      -0.077814       0.025644       0.052170              9.125571       5.007523      -0.473740       0.568101       6.353176      -0.905283      16.016013          -0.008764
          132              O       4.309355       8.963670      14.615184      -0.483517      29.461085 0.39085301E+03  0.86716644E+04                                 7.487208                            6.021483       0.518105       2.232150                    0.999305      25.882492      65.252083       0.793583       0.347876      -1.148567      -0.012013      -0.059014       0.072295       0.094093       0.014966       0.012051       0.008334       0.108272       0.119123      -0.076405       0.025027       0.051378              8.938510       4.918639      -0.361215      -0.535902       6.401077       1.363104      15.495812          -0.008683
          133              O       2.297889      10.099478      12.922117      -0.487345      29.586933 0.39586797E+03  0.88063897E+04                                 7.514415                            6.052778       0.531511       2.233898                    0.999313      25.999425      65.523053       0.793356       0.347049      -1.149849      -0.090267      -0.012405      -0.018392       0.092953      -0.055532       0.036236       0.021698      -0.033826       0.015094      -0.081107       0.025095       0.056012              9.059183      10.437809      -3.343895       3.628773       8.217613      -3.396998       8.522127          -0.008597
          134              O       4.060363      11.638446      11.736757      -0.469085      29.102747 0.38135042E+03  0.84102405E+04                                 7.438212                            5.948825       0.511780       2.234277                    0.999370      25.678598      64.576971       0.798091       0.347992      -1.148293      -0.013653       0.074399      -0.050825       0.091131      -0.037767       0.041185       0.034864       0.003284       0.061839      -0.077541       0.026524       0.051017              8.970467      12.595959      -3.557685       2.983144       7.234188      -2.302944       7.081255          -0.003399
          135              O       0.611902      11.206634      11.964058      -0.422537      26.088909 0.33221284E+03  0.70726967E+04                                 6.882086                            5.526598       0.646746       2.303940                    0.998514      24.611168      60.656135       0.834463       0.344771      -1.151864       0.024387      -0.040529       0.046203       0.066122      -0.060657       0.039754       0.045389      -0.008293       0.024581      -0.098690       0.040254       0.058435              8.252058      12.533946      -2.405644       3.188860       6.042492      -1.579865       6.179736           0.019557
          136              O       2.431336      12.759928      10.680980      -0.439109      27.194018 0.34949076E+03  0.75278228E+04                                 7.067338                            5.655910       0.678339       2.304049                    0.998888      24.983408      61.729146       0.828461       0.343242      -1.154312       0.065303      -0.011027       0.012706       0.067436      -0.057822       0.052546       0.026450      -0.019187       0.070752      -0.097670       0.036239       0.061431              8.521889       8.788078      -3.452115       2.988100       9.246522      -3.689646       7.531067           0.010120
          137              O       8.394129      14.024665       1.306444      -0.473235      29.099941 0.38717323E+03  0.85738422E+04                                 7.434800                            6.001491       0.525252       2.236824                    0.999347      25.769518      65.007766       0.792851       0.348854      -1.147211      -0.014632       0.074417       0.057616       0.095245       0.009801       0.001588      -0.007610       0.005154      -0.226376      -0.076024       0.028065       0.047959              8.833087       4.913976      -0.374528       0.499024      15.263825      -1.331554       6.321459          -0.003743
          138              O       8.348562      13.942805      19.928058      -0.480001      29.796574 0.40054912E+03  0.89387842E+04                                 7.559737                            6.102488       0.509224       2.229543                    0.999259      25.929417      65.498798       0.787216       0.348650      -1.148265       0.018260       0.066177      -0.061426       0.092119      -0.007937      -0.001531       0.006895      -0.014072      -0.235722      -0.078964       0.028699       0.050265              9.033932       5.080570       0.767800       0.505969      15.708107       1.100487       6.313119          -0.006690
          139              O       8.319269      16.255350       1.314942      -0.434172      26.646713 0.34949349E+03  0.75359959E+04                                 6.987380                            5.679433       0.603679       2.283357                    0.998438      24.966014      61.936589       0.820734       0.346100      -1.150684      -0.013340      -0.054110       0.033732       0.065144      -0.008256       0.001025       0.009064      -0.014331      -0.296072      -0.099234       0.038570       0.060664              8.251752       4.682428       0.138323       0.278716      14.070004       1.824138       6.002823           0.026518
          140              O       8.441324      16.196001      19.819719      -0.417276      25.904335 0.33800715E+03  0.72263735E+04                                 6.848027                            5.576780       0.599584       2.288092                    0.998448      24.666642      60.897202       0.830308       0.345042      -1.151774       0.008226      -0.056053      -0.027213       0.062850       0.007345      -0.001827      -0.012444      -0.013252      -0.280288      -0.094488       0.036906       0.057582              8.057385       4.583831      -0.046933       0.239647      13.555138      -1.950526       6.033184           0.012909
          141              O      10.296560      12.367000      -0.033989      -0.494190      30.358339 0.40277675E+03  0.89956366E+04                                 7.644816                            6.101859       0.550895       2.237555                    0.999346      26.123496      65.887619       0.791129       0.346650      -1.150599       0.092801      -0.017360      -0.012729       0.095265      -0.037714       0.053942       0.017080      -0.021138       0.047837      -0.078356       0.021250       0.057106              9.308796      10.828079      -3.731863       3.806929       8.522699      -3.532947       8.575611          -0.012440
          142              O       8.514557      11.188215       1.482761      -0.493715      30.085048 0.39888593E+03  0.88852110E+04                                 7.582660                            6.063696       0.528069       2.229940                    0.999357      26.115776      65.734340       0.795481       0.345667      -1.151667       0.009561      -0.054868       0.074895       0.093333      -0.048252       0.041691       0.025931      -0.006599      -0.050282      -0.078178       0.019685       0.058493              9.182182      12.648258      -2.987418       3.865666       7.215184      -2.545034       7.683104          -0.006316
          143              O      11.972782      11.470633       1.144998      -0.422410      25.860409 0.32845671E+03  0.69734719E+04                                 6.839196                            5.493600       0.659482       2.309974                    0.998546      24.528768      60.386499       0.837275       0.344562      -1.151941      -0.023958       0.042381      -0.044702       0.066093      -0.039229       0.058375       0.048323      -0.026185       0.011095      -0.098983       0.038762       0.060221              8.192916      12.452843      -2.933787       2.687202       5.993690      -1.540056       6.132216           0.024326
          144              O      10.151721      10.134268       2.617138      -0.417473      25.940131 0.32673269E+03  0.69263049E+04                                 6.847539                            5.477400       0.660231       2.309846                    0.998656      24.473491      60.163541       0.839092       0.344340      -1.152366      -0.063075       0.005602      -0.018311       0.065918      -0.048933       0.050445       0.042438      -0.048078      -0.007205      -0.098088       0.038721       0.059367              8.215177       8.269775      -2.711445       3.270856       7.374616      -3.678650       9.001140           0.013484
          145              O      14.498507       7.928141      21.151655      -0.486268      29.574497 0.39940061E+03  0.89051396E+04                                 7.518694                            6.085788       0.584011       2.251855                    0.999369      26.022205      65.664648       0.789983       0.347741      -1.149223      -0.093761       0.009481      -0.011928       0.094991      -0.039100      -0.052348      -0.022020      -0.015615       0.064196      -0.080388       0.022538       0.057850              9.027718      10.673847      -3.089145      -3.843144       7.644374       3.118766       8.764933          -0.010874
          146              O      16.200767       9.264506       1.421157      -0.486443      29.878452 0.39619319E+03  0.88144911E+04                                 7.557511                            6.053431       0.507142       2.225428                    0.999334      26.029169      65.578316       0.793758       0.346839      -1.150146      -0.014586       0.049182       0.078007       0.093364      -0.044909      -0.042482      -0.032197      -0.001618      -0.052826      -0.080675       0.025848       0.054828              9.140447      12.946353      -2.078856      -4.328475       6.595873       2.092981       7.879115          -0.004395
          147              O      12.781600       8.601440       1.200230      -0.425396      25.617791 0.33334038E+03  0.71004407E+04                                 6.783787                            5.525547       0.672743       2.310369                    0.998652      24.670556      60.754914       0.837172       0.343474      -1.153319       0.026762      -0.040690      -0.042812       0.064844      -0.043225      -0.059337      -0.048875      -0.006543      -0.008943      -0.101637       0.043907       0.057730              8.007858      12.134086      -2.207452      -2.800219       5.739229       1.380856       6.150259           0.023051
          148              O      14.524545       9.974641       2.723353      -0.421498      27.062719 0.33879526E+03  0.72474666E+04                                 7.059915                            5.587679       0.648601       2.302553                    0.998693      24.653816      60.884069       0.828515       0.345587      -1.151316       0.066106      -0.008799      -0.017206       0.068873      -0.052938      -0.045651      -0.043077      -0.037470       0.003737      -0.096496       0.037731       0.058765              8.575263       8.782068      -2.617808      -3.870721       6.749666       3.597865      10.194055           0.014679
          149              O      14.352041      12.800857      10.432437      -0.423820      26.927389 0.34239541E+03  0.73403339E+04                                 7.033957                            5.611312       0.654444       2.301882                    0.998770      24.752518      61.097965       0.828488       0.344852      -1.152482      -0.065963      -0.007870      -0.005778       0.066682       0.048414       0.050308      -0.034959      -0.016123       0.061151      -0.092340       0.037305       0.055035              8.507751       8.880568       3.560507       2.996200       9.305203       3.613945       7.337483           0.003664
          150              O      16.104750      11.268029       8.992162      -0.420694      25.284113 0.32451103E+03  0.68693657E+04                                 6.727339                            5.457166       0.672321       2.313933                    0.998456      24.510271      60.264720       0.840781       0.344141      -1.152217      -0.023762      -0.040389      -0.045529       0.065336       0.056223       0.041883      -0.052015      -0.010065       0.014215      -0.100488       0.040783       0.059705              7.958097      12.157833       2.415832       2.574078       5.880843       1.427654       5.835615           0.028355
          151              O      14.360178      10.136315       8.161561      -0.496175      30.125209 0.40420878E+03  0.90368868E+04                                 7.603472                            6.114746       0.539115       2.233643                    0.999339      26.162319      66.049321       0.789788       0.346882      -1.150247       0.093783      -0.011633       0.008108       0.094849       0.050758       0.037944      -0.020997      -0.025973      -0.005034      -0.076279       0.021894       0.054385              9.179228      10.904451       3.644542       3.516325       8.327768       3.322987       8.305466          -0.011175
          152              O      12.669309      11.681422       9.453135      -0.481048      29.562073 0.38986203E+03  0.86384840E+04                                 7.500457                            6.000542       0.514008       2.230002                    0.999315      25.882617      65.069657       0.798139       0.346339      -1.150599       0.014968       0.077647       0.051007       0.094100       0.038298       0.045921      -0.032941       0.016777       0.031194      -0.078528       0.025588       0.052941              9.056261      12.850898       3.801809       2.747757       7.508090       2.245358       6.809795          -0.005159
          153              O      12.194108       8.746741       4.495019      -0.417645      25.545721 0.32934002E+03  0.69984463E+04                                 6.781239                            5.506601       0.611205       2.294453                    0.998268      24.545327      60.497167       0.834824       0.345266      -1.151102      -0.006559      -0.029977       0.057253       0.064958      -0.013676       0.009036       0.012224       0.139098       0.143737      -0.096022       0.040159       0.055863              7.976940       4.487958      -0.014704      -0.084401       6.099759       1.996674      13.343103           0.018687
          154              O      12.495177      11.468586       4.405798      -0.428178      26.238390 0.33729432E+03  0.72118363E+04                                 6.910924                            5.578540       0.595928       2.285270                    0.998229      24.742578      61.212539       0.827953       0.345990      -1.150265       0.011757       0.032860       0.055295       0.065387      -0.013174      -0.007730       0.002716       0.144035       0.144594      -0.097339       0.040714       0.056625              8.191603       4.563207      -0.082412       0.130347       5.897724      -1.639295      14.113877           0.015391
          155              O      12.226656       8.883857       6.723409      -0.491359      30.182995 0.40197329E+03  0.89775423E+04                                 7.611871                            6.105432       0.526427       2.232046                    0.999267      26.051892      65.810115       0.788640       0.347750      -1.149134       0.006937      -0.063915      -0.070591       0.095479      -0.014366       0.011789      -0.002886       0.107410       0.133211      -0.077809       0.025641       0.052168              9.125464       5.007476       0.473730      -0.568096       6.353115      -0.905295      16.015802          -0.008767
          156              O      12.446355      11.501330       6.627816      -0.483524      29.461353 0.39085675E+03  0.86717689E+04                                 7.487255                            6.021513       0.518103       2.232147                    0.999305      25.882599      65.252459       0.793581       0.347876      -1.148567      -0.012016       0.059017      -0.072299       0.094098      -0.014967      -0.012052       0.008332       0.108269       0.119111      -0.076402       0.025025       0.051377              8.938574       4.918667       0.361220       0.535905       6.401113       1.363102      15.495943          -0.008672
          157              O      10.434889      10.365523       8.320883      -0.487350      29.587191 0.39587205E+03  0.88065053E+04                                 7.514467                            6.052816       0.531534       2.233904                    0.999313      25.999505      65.523395       0.793352       0.347050      -1.149848      -0.090271       0.012402       0.018393       0.092957       0.055529      -0.036232       0.021698      -0.033820       0.015088      -0.081100       0.025092       0.056008              9.059249      10.437879       3.343922      -3.628805       8.217676      -3.397032       8.522191          -0.008620
          158              O      12.197363       8.826555       9.506242      -0.469088      29.102716 0.38135003E+03  0.84102294E+04                                 7.438203                            5.948820       0.511811       2.234287                    0.999370      25.678607      64.576973       0.798092       0.347992      -1.148293      -0.013656      -0.074404       0.050828       0.091137       0.037763      -0.041182       0.034860       0.003281       0.061841      -0.077534       0.026519       0.051014              8.970450      12.595930       3.557672      -2.983133       7.234176      -2.302940       7.081245          -0.003405
          159              O       8.748902       9.258366       9.278942      -0.422534      26.089110 0.33221578E+03  0.70727743E+04                                 6.882115                            5.526617       0.646789       2.303950                    0.998514      24.611306      60.656520       0.834462       0.344770      -1.151864       0.024385       0.040534      -0.046208       0.066127       0.060655      -0.039751       0.045392      -0.008295       0.024593      -0.098688       0.040254       0.058435              8.252096      12.533997       2.405663      -3.188880       6.042527      -1.579880       6.179764           0.019586
          160              O      10.568336       7.705073      10.562020      -0.439101      27.193934 0.34948954E+03  0.75277886E+04                                 7.067317                            5.655896       0.678380       2.304062                    0.998888      24.983414      61.729094       0.828463       0.343242      -1.154313       0.065309       0.011022      -0.012702       0.067439       0.057819      -0.052543       0.026452      -0.019191       0.070760      -0.097668       0.036242       0.061426              8.521861       8.788039       3.452103      -2.988083       9.246500      -3.689636       7.531042           0.010144

******************************************************
Auxiliary information for the entire system
The total spin magnetic moment of the unit cell is   55.999975
The total net atomic charge of the unit cell is   -0.000001
Accuracy of reproducing the electrostatic potential in the unit cell:
  The inner radius (bohr) =    5.0000
  The outer radius (bohr) =   12.0000
  Valid grid points have density less than (e/(bohr^3)) =    0.0001
  The number of valid grid points were=      1093884
  The rms potential error without charges in kcal/mol is=      2.12142
  The rms potential error with partial charges in kcal/mol is=      0.38194
  The RRMSE value at monopole order=      0.18004
  The rms potential error with partial charges and cloud penetration in kcal/mol is=      0.38292
  The RRMSE value at monopole order with cloud penetration is=      0.18050
  The rms potential error with partial charges and atomic dipoles in kcal/mol is=      0.43487
  The RRMSE value at dipole order=      0.20499
  The rms potential error with partial charges, atomic dipoles and cloud penetration in kcal/mol is=      0.42660
  The RRMSE value at dipole order with cloud penetration=      0.20109

******************************************************
The electron densities and ab initio electrostatic potential were computed in VASP using the PBE functional and
projector augmented wave method. See the main text of the journal article for a description of computational details.
The atomic charges, dipoles, and quadrupoles were computed with the DDEC6 method as described in
(a) T. A. Manz and N. Gabaldon Limas, RSC Adv. 6 (2016) 47771-47801 DOI: 10.1039/c6ra04656h
(b) N. Gabaldon Limas and T. A. Manz, RSC Adv. 8 (2018) 2678-2707 DOI: 10.1039/c7ra11829e.
For each atom in the material, the electron cloud parameters were fit to the spherically averaged atom-in-material
electron density using radial positions for which this density was between 10^-4 and 10^-2 electrons per cubic bohr.
The polarizabilities, dispersion coefficients, and quantum Drude oscillator (QDO) parameters were fit using the MCLF method.
The magnetic structure of the system was optimized in VASP from the default ferromagnetic initial guess using spin polarization.
The atomic spin moments (ASMs) were computed on this optimized magnetic structure using the DDEC6 partition as inputs
to the method of T. A. Manz and D. S. Sholl, J. Chem. Theory Comput. 7 (2011) 4146-4164 DOI: 10.1021/ct200539n.
The RMSE and RRMSE were computed using a uniform grid with Ewald summation.
