# Supplementary material for: A collection of forcefield precursors for metal–organic frameworks
Source: RSC Adv. 2019 Nov 13;9(63):36492–507. doi: 10.1039/c9ra07327b (PMC9075174; doi:10.1039/c9ra07327b)
Supplement: RA-009-C9RA07327B-s4215 [file RA-009-C9RA07327B-s4215.xyz]

  320
jmolscript: load "" {1 1 1} spacegroup "x,y,z" unitcell [{     13.502000     0.000000     0.000000 }, {      0.000000    15.465000     0.000000 }, {      0.000000     0.000000    32.416000 }]
In     9.753440    14.285948    21.356309     1.599082
In     3.742889    12.653154    12.368001     1.579222
In    10.499560     1.179052     5.148309     1.599363
In     3.008111     2.811846    28.576001     1.579343
In     3.748560     6.553448    27.267691     1.599364
In     9.759111     4.920654     3.839999     1.579343
In     3.002440     8.911552    11.059691     1.599083
In    10.493889    10.544346    20.047999     1.579222
In     3.748560     1.179052    11.059691     1.599083
In     9.759111     2.811846    20.047999     1.579223
In     3.002440    14.285948    27.267691     1.599363
In    10.493889    12.653154     3.839999     1.579343
In     9.753440     8.911552     5.148309     1.599363
In     3.742889    10.544346    28.576001     1.579344
In    10.499560     6.553448    21.356309     1.599082
In     3.008111     4.920654    12.368001     1.579222
H     -0.021603    15.342827    24.623194     0.160390
H      0.365904     3.883261    26.039773     0.127740
H     12.396186     4.746208    24.483805     0.158208
H      5.892273    11.125521    15.728243     0.128379
H      7.218169    10.601258    17.485190     0.148960
H      6.929226    14.602053    18.729965     0.137080
H      5.480462    15.052085    17.031366     0.130461
H     11.811550    13.078751    20.198410     0.402064
H     10.480252     0.204138    19.076816     0.396353
H      6.772603     0.122174     8.415194     0.160371
H      6.385096    11.581739     9.831773     0.127676
H      7.856814    10.718792     8.275805     0.158223
H      0.858727     4.339479    31.936243     0.128400
H     13.034831     4.863743     1.277190     0.148969
H     13.323774     0.862947     2.521965     0.137086
H      1.270538     0.412916     0.823366     0.130454
H      8.441450     2.386249     3.990410     0.401898
H      9.772748    15.260862     2.868816     0.396368
H      0.021603     7.610327    24.000806     0.160370
H     13.136096    11.615762    22.584227     0.127676
H      1.105814    12.478708    24.140195     0.158222
H      7.609727     3.393021     0.479757     0.128400
H      6.283831     2.868758    31.138810     0.148970
H      6.572774     6.869553    29.894035     0.137086
H      8.021538     7.319585    31.592634     0.130454
H      1.690450     5.346251    28.425590     0.401897
H      3.021748     7.936638    29.547184     0.396368
H      6.729397     7.854674     7.792806     0.160390
H      7.116904     3.849239     6.376227     0.127740
H      5.645186     2.986292     7.932195     0.158208
H     12.643273    12.071979    16.687757     0.128379
H      0.467169    12.596243    14.930810     0.148958
H      0.178226     8.595447    13.686035     0.137080
H     12.231462     8.145415    15.384634     0.130461
H      5.060550    10.118749    12.217590     0.402063
H      3.729252     7.528362    13.339184     0.396352
H      0.021603     0.122174     7.792806     0.160390
H     13.136096    11.581739     6.376227     0.127740
H      1.105814    10.718792     7.932195     0.158208
H      7.609727     4.339479    16.687757     0.128379
H      6.283831     4.863743    14.930810     0.148958
H      6.572774     0.862947    13.686035     0.137080
H      8.021538     0.412916    15.384634     0.130461
H      1.690450     2.386249    12.217590     0.402063
H      3.021748    15.260862    13.339184     0.396351
H      6.729397    15.342827    24.000806     0.160370
H      7.116904     3.883261    22.584227     0.127675
H      5.645186     4.746208    24.140195     0.158222
H     12.643273    11.125521     0.479757     0.128400
H      0.467169    10.601258    31.138810     0.148970
H      0.178226    14.602053    29.894035     0.137086
H     12.231462    15.052085    31.592634     0.130454
H      5.060550    13.078751    28.425590     0.401897
H      3.729252     0.204138    29.547184     0.396368
H     -0.021603     7.854674     8.415194     0.160371
H      0.365904     3.849239     9.831773     0.127676
H     12.396186     2.986292     8.275805     0.158223
H      5.892273    12.071979    31.936243     0.128400
H      7.218169    12.596243     1.277190     0.148969
H      6.929226     8.595447     2.521965     0.137086
H      5.480462     8.145415     0.823366     0.130454
H     11.811550    10.118749     3.990410     0.401898
H     10.480252     7.528362     2.868816     0.396367
H      6.772603     7.610327    24.623194     0.160390
H      6.385096    11.615762    26.039773     0.127739
H      7.856814    12.478708    24.483805     0.158208
H      0.858727     3.393021    15.728243     0.128379
H     13.034831     2.868758    17.485190     0.148959
H     13.323774     6.869553    18.729965     0.137079
H      1.270538     7.319585    17.031366     0.130460
H      8.441450     5.346251    20.198410     0.402063
H      9.772748     7.936638    19.076816     0.396352
C     12.406988     1.278956    23.683130    -0.017456
C     13.256264     0.779436    24.568086    -0.134676
C      0.298394     1.817137    25.449802    -0.020156
C     -0.036455     3.320336    25.417386    -0.046111
C     12.621670     3.844599    24.529187    -0.084250
C     12.108594     2.831642    23.657197    -0.006583
C     11.858807     0.066500    22.788448     0.633670
C     11.291723     3.491997    22.619885     0.547957
C      1.230032     1.302153    26.380141     0.568365
C      4.883673    13.589096    15.005366     0.529731
C      5.732949    13.258145    16.101027    -0.002053
C      6.189317    11.785877    16.311731    -0.092775
C      6.967032    11.470391    17.274486    -0.088958
C      7.426100    12.709137    18.026538    -0.000115
C      6.768553    13.984999    18.052470    -0.065808
C      5.930078    14.240172    17.073507    -0.089670
C      8.395544    12.467883    19.018467     0.577355
C      7.846012    14.186045     7.475130    -0.017441
C      6.996736    14.685564     8.360086    -0.134718
C      6.452606    13.647863     9.241802    -0.020271
C      6.787455    12.144665     9.209386    -0.046077
C      7.631330    11.620401     8.321187    -0.084304
C      8.144406    12.633358     7.449197    -0.006346
C      8.394193    15.398501     6.580448     0.633573
C      8.961277    11.973003     6.411885     0.547959
C      5.520968    14.162847    10.172141     0.568418
C      1.867327     1.875905    31.213366     0.529643
C      1.018051     2.206856    32.309027    -0.002107
C      0.561683     3.679124     0.103731    -0.092712
C     13.285968     3.994610     1.066486    -0.089034
C     12.826900     2.755863     1.818538     0.000087
C     -0.017553     1.480001     1.844470    -0.065875
C      0.820922     1.224828     0.865507    -0.089632
C     11.857456     2.997117     2.810467     0.577441
C      1.095012     9.011456    24.940870    -0.017440
C      0.245736     8.511936    24.055914    -0.134718
C     13.203606     9.549637    23.174198    -0.020271
C      0.036455    11.052836    23.206614    -0.046076
C      0.880330    11.577099    24.094813    -0.084305
C      1.393406    10.564141    24.966803    -0.006345
C      1.643193     7.798999    25.835552     0.633571
C      2.210277    11.224497    26.004115     0.547959
C     12.271968     9.034653    22.243859     0.568418
C      8.618327     5.856595     1.202634     0.529644
C      7.769051     5.525645     0.106973    -0.002108
C      7.312683     4.053377    32.312269    -0.092712
C      6.534968     3.737890    31.349514    -0.089034
C      6.075900     4.976637    30.597462     0.000087
C      6.733447     6.252499    30.571530    -0.065875
C      7.571922     6.507672    31.550493    -0.089632
C      5.106456     4.735383    29.605533     0.577441
C      5.655988     6.453545     8.732870    -0.017456
C      6.505264     6.953064     7.847914    -0.134676
C      7.049394     5.915362     6.966198    -0.020156
C      6.714545     4.412165     6.998614    -0.046110
C      5.870670     3.887901     7.886813    -0.084250
C      5.357594     4.900859     8.758803    -0.006583
C      5.107807     7.666000     9.627552     0.633669
C      4.540723     4.240503     9.796115     0.547957
C      7.981032     6.430347     6.035859     0.568365
C     11.634673     9.608404    17.410634     0.529732
C     12.483949     9.939356    16.314973    -0.002054
C     12.940317    11.411624    16.104269    -0.092775
C      0.216032    11.727109    15.141514    -0.088957
C      0.675100    10.488363    14.389462    -0.000116
C      0.017553     9.212501    14.363530    -0.065808
C     12.681078     8.957328    15.342493    -0.089670
C      1.644544    10.729617    13.397533     0.577356
C      1.095012    14.186045     8.732870    -0.017456
C      0.245736    14.685564     7.847914    -0.134676
C     13.203606    13.647863     6.966198    -0.020156
C      0.036455    12.144665     6.998614    -0.046111
C      0.880330    11.620401     7.886813    -0.084250
C      1.393406    12.633358     8.758803    -0.006583
C      1.643193    15.398501     9.627552     0.633669
C      2.210277    11.973003     9.796115     0.547957
C     12.271968    14.162847     6.035859     0.568365
C      8.618327     1.875905    17.410634     0.529733
C      7.769051     2.206856    16.314973    -0.002055
C      7.312683     3.679124    16.104269    -0.092775
C      6.534968     3.994610    15.141514    -0.088957
C      6.075900     2.755863    14.389462    -0.000116
C      6.733447     1.480001    14.363530    -0.065808
C      7.571922     1.224828    15.342493    -0.089670
C      5.106456     2.997117    13.397533     0.577356
C      5.655988     1.278956    24.940870    -0.017440
C      6.505264     0.779436    24.055914    -0.134718
C      7.049394     1.817137    23.174198    -0.020271
C      6.714545     3.320336    23.206614    -0.046075
C      5.870670     3.844599    24.094813    -0.084304
C      5.357594     2.831642    24.966803    -0.006346
C      5.107807     0.066500    25.835552     0.633571
C      4.540723     3.491997    26.004115     0.547959
C      7.981032     1.302153    22.243859     0.568418
C     11.634673    13.589096     1.202634     0.529645
C     12.483949    13.258145     0.106973    -0.002109
C     12.940317    11.785877    32.312269    -0.092711
C      0.216032    11.470391    31.349514    -0.089034
C      0.675100    12.709137    30.597462     0.000087
C      0.017553    13.984999    30.571530    -0.065875
C     12.681078    14.240172    31.550493    -0.089632
C      1.644544    12.467883    29.605533     0.577441
C     12.406988     6.453545     7.475130    -0.017441
C     13.256264     6.953064     8.360086    -0.134718
C      0.298394     5.915362     9.241802    -0.020271
C     -0.036455     4.412165     9.209386    -0.046076
C     12.621670     3.887901     8.321187    -0.084304
C     12.108594     4.900859     7.449197    -0.006346
C     11.858807     7.666000     6.580448     0.633574
C     11.291723     4.240503     6.411885     0.547959
C      1.230032     6.430347    10.172141     0.568418
C      4.883673     9.608404    31.213366     0.529644
C      5.732949     9.939356    32.309027    -0.002108
C      6.189317    11.411624     0.103731    -0.092712
C      6.967032    11.727109     1.066486    -0.089033
C      7.426100    10.488363     1.818538     0.000086
C      6.768553     9.212501     1.844470    -0.065875
C      5.930078     8.957328     0.865507    -0.089632
C      8.395544    10.729617     2.810467     0.577441
C      7.846012     9.011456    23.683130    -0.017456
C      6.996736     8.511936    24.568086    -0.134677
C      6.452606     9.549637    25.449802    -0.020156
C      6.787455    11.052836    25.417386    -0.046110
C      7.631330    11.577099    24.529187    -0.084252
C      8.144406    10.564141    23.657197    -0.006582
C      8.394193     7.798999    22.788448     0.633668
C      8.961277    11.224497    22.619885     0.547956
C      5.520968     9.034653    26.380141     0.568365
C      1.867327     5.856595    15.005366     0.529731
C      1.018051     5.525645    16.101027    -0.002054
C      0.561683     4.053377    16.311731    -0.092775
C     13.285968     3.737890    17.274486    -0.088958
C     12.826900     4.976637    18.026538    -0.000115
C     -0.017553     6.252499    18.052470    -0.065808
C      0.820922     6.507672    17.073507    -0.089670
C     11.857456     4.735383    19.018467     0.577355
O     10.755693    15.362931    22.912601    -0.494509
O     12.470447    14.741238    22.078538    -0.501835
O     10.906916     4.800336    22.834155    -0.566592
O     11.110796     2.698643    21.593270    -0.543637
O      1.656695     2.304285    27.106259    -0.543268
O      1.523026    15.406233    26.353884    -0.560486
O      4.913378    12.690579    14.019920    -0.578634
O      4.245029    14.728866    15.073440    -0.436102
O      9.096297    11.385333    18.782155    -0.553170
O      8.410396    13.346295    20.014935    -0.574719
O     10.966324    12.795741    20.464221    -0.926722
O     10.122449     0.480961    19.888188    -0.896097
O      9.497307     0.102069     6.704601    -0.494912
O      7.782553     0.723762     5.870538    -0.501180
O      9.346084    10.664664     6.626155    -0.566819
O      9.142204    12.766358     5.385270    -0.543648
O      5.094305    13.160715    10.898259    -0.543399
O      5.227974     0.058767    10.145884    -0.560524
O      1.837622     2.774421    30.227920    -0.578435
O      2.505971     0.736134    31.281440    -0.435734
O     11.156703     4.079667     2.574155    -0.553177
O     11.842604     2.118705     3.806935    -0.575120
O      9.286676     2.669259     4.256221    -0.928529
O     10.130551    14.984039     3.680188    -0.895910
O      2.746307     7.630431    25.711399    -0.494912
O      1.031553     7.008738    26.545462    -0.501179
O      2.595084    12.532836    25.789845    -0.566819
O      2.391204    10.431143    27.030730    -0.543648
O     11.845305    10.036785    21.517741    -0.543399
O     11.978974     7.673733    22.270116    -0.560524
O      8.588622     4.958079     2.188080    -0.578435
O      9.256971     6.996366     1.134560    -0.435736
O      4.405703     3.652833    29.841845    -0.553177
O      5.091604     5.613795    28.609065    -0.575120
O      2.535676     5.063241    28.159779    -0.928528
O      3.379551     8.213462    28.735812    -0.895912
O      4.004693     7.834569     9.503399    -0.494509
O      5.719447     8.456262    10.337462    -0.501834
O      4.155916     2.932164     9.581845    -0.566592
O      4.359796     5.033858    10.822730    -0.543637
O      8.407695     5.428215     5.309741    -0.543268
O      8.274026     7.791267     6.062116    -0.560487
O     11.664378    10.506921    18.396080    -0.578634
O     10.996029     8.468634    17.342560    -0.436104
O      2.345297    11.812167    13.633845    -0.553169
O      1.659396     9.851205    12.401065    -0.574720
O      4.215324    10.401759    11.951779    -0.926723
O      3.371449     7.251539    12.527812    -0.896096
O      2.746307     0.102069     9.503399    -0.494509
O      1.031553     0.723762    10.337462    -0.501834
O      2.595084    10.664664     9.581845    -0.566592
O      2.391204    12.766358    10.822730    -0.543637
O     11.845305    13.160715     5.309741    -0.543268
O     11.978974     0.058767     6.062116    -0.560486
O      8.588622     2.774421    18.396080    -0.578634
O      9.256971     0.736134    17.342560    -0.436105
O      4.405703     4.079667    13.633845    -0.553169
O      5.091604     2.118705    12.401065    -0.574720
O      2.535676     2.669259    11.951779    -0.926723
O      3.379551    14.984039    12.527812    -0.896095
O      4.004693    15.362931    25.711399    -0.494911
O      5.719447    14.741238    26.545462    -0.501179
O      4.155916     4.800336    25.789845    -0.566819
O      4.359796     2.698643    27.030730    -0.543648
O      8.407695     2.304285    21.517741    -0.543399
O      8.274026    15.406233    22.270116    -0.560524
O     11.664378    12.690579     2.188080    -0.578435
O     10.996029    14.728866     1.134560    -0.435737
O      2.345297    11.385333    29.841845    -0.553178
O      1.659396    13.346295    28.609065    -0.575120
O      4.215324    12.795741    28.159779    -0.928529
O      3.371449     0.480961    28.735812    -0.895909
O     10.755693     7.834569     6.704601    -0.494913
O     12.470447     8.456262     5.870538    -0.501182
O     10.906916     2.932164     6.626155    -0.566819
O     11.110796     5.033858     5.385270    -0.543648
O      1.656695     5.428215    10.898259    -0.543398
O      1.523026     7.791267    10.145884    -0.560524
O      4.913378    10.506921    30.227920    -0.578435
O      4.245029     8.468634    31.281440    -0.435735
O      9.096297    11.812167     2.574155    -0.553177
O      8.410396     9.851205     3.806935    -0.575120
O     10.966324    10.401759     4.256221    -0.928529
O     10.122449     7.251539     3.680188    -0.895908
O      9.497307     7.630431    22.912601    -0.494508
O      7.782553     7.008738    22.078538    -0.501830
O      9.346084    12.532836    22.834155    -0.566592
O      9.142204    10.431143    21.593270    -0.543638
O      5.094305    10.036785    27.106259    -0.543268
O      5.227974     7.673733    26.353884    -0.560487
O      1.837622     4.958079    14.019920    -0.578634
O      2.505971     6.996366    15.073440    -0.436103
O     11.156703     3.652833    18.782155    -0.553169
O     11.842604     5.613795    20.014935    -0.574719
O      9.286676     5.063241    20.464221    -0.926723
O     10.130551     8.213462    19.888188    -0.896096

The following XYZ coordinates are in angstroms. Other properties are in atomic units.
The sperically averaged electron density of each atom fit to a function of the form exp(a - br)
eigen_1, eigen_2 and eigen_3 are the three eigenvalues of traceless quadrupole moment tensor
  atom number  atomic symbol              X              Y              Z     net charge C6 coefficient C8 coefficient C10 coefficient fluctuating dipole atomic polarizability isotropic forcefield polarizability              a              b squared Pearson coefficient          <r^3>          <r^4>         wp_QDO          m_QDO          q_QDO       dipole_x       dipole_y       dipole_z         dipole            Qxy            Qxz            Qyz     Q(x^2-y^2)  Q(3z^2 - R^2)        eigen_1        eigen_2        eigen_3 static polarizability      alpha(xx)      alpha(xy)      alpha(xz)      alpha(yy)      alpha(yz)      alpha(zz) atomic spin moment
            1             In       9.753440      14.285948      21.356309       1.599082     154.812798 0.33030143E+04  0.11702000E+06                                19.151618                           15.371882       0.778565       2.001535                    0.998763      69.115608     177.753902       0.644439       0.268272      -1.308677      -0.031392      -0.013673       0.004606       0.034549       0.007563      -0.028222      -0.023181       0.038964       0.055108      -0.038551      -0.010876       0.049426             23.818149      18.104828       1.186149       2.951213      32.655993       5.644971      20.693626           0.003804
            2             In       3.742889      12.653154      12.368001       1.579222     159.822577 0.31107138E+04  0.10868352E+06                                19.616017                           14.894057       0.782942       2.009419                    0.997508      68.888594     176.559658       0.655549       0.267422      -1.308309       0.013233      -0.009389      -0.009347       0.018725      -0.101873      -0.024472       0.016559      -0.018642      -0.114371      -0.084369      -0.042016       0.126384             25.752688      21.412197       7.796451       1.039933      23.551569      -3.239885      32.294298           0.000855
            3             In      10.499560       1.179052       5.148309       1.599363     154.804606 0.33025743E+04  0.11700074E+06                                19.151270                           15.371029       0.777731       2.001375                    0.998758      69.108962     177.735193       0.644444       0.268278      -1.308667       0.031330       0.013732       0.004547       0.034508       0.007592       0.028194       0.023131       0.038756       0.054878      -0.038403      -0.010931       0.049334             23.818458      18.104402       1.185415      -2.951004      32.656979      -5.646941      20.693992          -0.001601
            4             In       3.008111       2.811846      28.576001       1.579343     159.812334 0.31105194E+04  0.10867504E+06                                19.615290                           14.893667       0.782719       2.009381                    0.997506      68.885927     176.551548       0.655553       0.267425      -1.308306      -0.013255       0.009611      -0.009392       0.018875      -0.101822       0.024392      -0.016482      -0.018593      -0.114410      -0.084306      -0.041994       0.126301             25.751552      21.410638       7.795968      -1.039810      23.552471       3.239425      32.291548           0.001035
            5             In       3.748560       6.553448      27.267691       1.599364     154.804217 0.33025650E+04  0.11700033E+06                                19.151239                           15.371008       0.777731       2.001375                    0.998758      69.108878     177.734889       0.644445       0.268278      -1.308667       0.031328      -0.013734      -0.004545       0.034507      -0.007592      -0.028194       0.023131       0.038757       0.054879      -0.038404      -0.010931       0.049335             23.818413      18.104372      -1.185406       2.950997      32.656916      -5.646924      20.693951          -0.001599
            6             In       9.759111       4.920654       3.839999       1.579343     159.812331 0.31105199E+04  0.10867506E+06                                19.615290                           14.893668       0.782718       2.009381                    0.997506      68.885931     176.551560       0.655553       0.267425      -1.308306      -0.013254      -0.009610       0.009392       0.018874       0.101821      -0.024392      -0.016482      -0.018593      -0.114410      -0.084306      -0.041994       0.126300             25.751549      21.410633      -7.795966       1.039813      23.552472       3.239424      32.291543           0.001034
            7             In       3.002440       8.911552      11.059691       1.599083     154.812663 0.33030105E+04  0.11701982E+06                                19.151603                           15.371869       0.778570       2.001537                    0.998763      69.115591     177.753801       0.644439       0.268272      -1.308677      -0.031392       0.013673      -0.004607       0.034549      -0.007564       0.028222      -0.023182       0.038966       0.055107      -0.038551      -0.010875       0.049427             23.818131      18.104818      -1.186145      -2.951211      32.655968       5.644968      20.693608           0.003806
            8             In      10.493889      10.544346      20.047999       1.579222     159.822618 0.31107148E+04  0.10868356E+06                                19.616024                           14.894061       0.782938       2.009417                    0.997508      68.888591     176.559676       0.655549       0.267422      -1.308309       0.013233       0.009388       0.009347       0.018725       0.101873       0.024472       0.016559      -0.018643      -0.114370      -0.084369      -0.042016       0.126384             25.752695      21.412200      -7.796454      -1.039941      23.551580      -3.239877      32.294305           0.000854
            9             In       3.748560       1.179052      11.059691       1.599083     154.812612 0.33030095E+04  0.11701977E+06                                19.151597                           15.371865       0.778572       2.001538                    0.998763      69.115591     177.753780       0.644439       0.268272      -1.308678       0.031391       0.013672      -0.004607       0.034548       0.007564      -0.028222      -0.023182       0.038966       0.055110      -0.038552      -0.010875       0.049427             23.818124      18.104812       1.186144       2.951210      32.655956       5.644965      20.693603           0.003804
           10             In       9.759111       2.811846      20.047999       1.579223     159.822622 0.31107142E+04  0.10868354E+06                                19.616023                           14.894059       0.782938       2.009418                    0.997508      68.888588     176.559657       0.655549       0.267422      -1.308309      -0.013233       0.009389       0.009347       0.018725      -0.101874      -0.024472       0.016558      -0.018641      -0.114370      -0.084369      -0.042015       0.126384             25.752698      21.412203       7.796453       1.039945      23.551572      -3.239882      32.294319           0.000854
           11             In       3.002440      14.285948      27.267691       1.599363     154.804269 0.33025659E+04  0.11700037E+06                                19.151242                           15.371009       0.777732       2.001376                    0.998758      69.108897     177.734943       0.644445       0.268278      -1.308667      -0.031328      -0.013732      -0.004549       0.034507       0.007593       0.028194       0.023131       0.038757       0.054876      -0.038404      -0.010930       0.049334             23.818419      18.104377       1.185409      -2.950999      32.656917      -5.646935      20.693961          -0.001600
           12             In      10.493889      12.653154       3.839999       1.579343     159.812459 0.31105224E+04  0.10867518E+06                                19.615302                           14.893676       0.782713       2.009379                    0.997506      68.885940     176.551620       0.655552       0.267425      -1.308305       0.013255      -0.009609       0.009392       0.018874      -0.101822       0.024393      -0.016481      -0.018595      -0.114412      -0.084307      -0.041995       0.126302             25.751569      21.410650       7.795974      -1.039814      23.552492       3.239427      32.291566           0.001032
           13             In       9.753440       8.911552       5.148309       1.599363     154.804434 0.33025695E+04  0.11700053E+06                                19.151257                           15.371019       0.777730       2.001375                    0.998758      69.108917     177.735036       0.644445       0.268278      -1.308667      -0.031328       0.013733       0.004546       0.034507      -0.007593      -0.028195       0.023131       0.038757       0.054876      -0.038403      -0.010931       0.049334             23.818441      18.104392      -1.185417       2.951005      32.656952      -5.646940      20.693979          -0.001601
           14             In       3.742889      10.544346      28.576001       1.579344     159.812324 0.31105194E+04  0.10867504E+06                                19.615290                           14.893667       0.782716       2.009380                    0.997506      68.885918     176.551527       0.655553       0.267425      -1.308306       0.013255       0.009610      -0.009392       0.018874       0.101822      -0.024392      -0.016481      -0.018594      -0.114411      -0.084307      -0.041994       0.126301             25.751550      21.410634      -7.795968       1.039810      23.552480       3.239421      32.291535           0.001034
           15             In      10.499560       6.553448      21.356309       1.599082     154.812648 0.33030110E+04  0.11701984E+06                                19.151604                           15.371872       0.778568       2.001536                    0.998763      69.115588     177.753805       0.644439       0.268272      -1.308677       0.031392      -0.013672       0.004606       0.034549      -0.007564       0.028222      -0.023182       0.038965       0.055108      -0.038552      -0.010875       0.049427             23.818128      18.104808      -1.186141      -2.951206      32.655971       5.644965      20.693605           0.003802
           16             In       3.008111       4.920654      12.368001       1.579222     159.822585 0.31107141E+04  0.10868353E+06                                19.616018                           14.894058       0.782941       2.009418                    0.997508      68.888597     176.559669       0.655549       0.267422      -1.308309      -0.013233      -0.009389      -0.009347       0.018725       0.101874       0.024472       0.016559      -0.018641      -0.114371      -0.084369      -0.042016       0.126385             25.752688      21.412197      -7.796450      -1.039935      23.551567      -3.239885      32.294301           0.000856
           17              H      -0.021603      15.342827      24.623194       0.160390       0.942756 0.66152937E+01  0.61959412E+02                                 1.598315                            1.513597      -1.037006       2.425647                    0.998282       3.167874       8.675725       0.503553       1.298681      -0.705995       0.007409      -0.040101       0.001080       0.040794       0.001881      -0.003827       0.000850      -0.018183      -0.036307      -0.013575      -0.001768       0.015343              1.639706       1.449182      -0.200028       0.197872       2.061137      -0.056259       1.408800          -0.000294
           18              H       0.365904       3.883261      26.039773       0.127740       1.050422 0.73968569E+01  0.71111236E+02                                 1.697986                            1.581788      -1.035181       2.402246                    0.997599       3.377645       9.316062       0.502267       1.268471      -0.711457       0.014218       0.033456       0.025594       0.044458      -0.000555       0.002756       0.007817      -0.013090       0.001587      -0.008653      -0.003150       0.011803              1.768077       1.690705       0.223304       0.465432       1.751014       0.305374       1.862512           0.000148
           19              H      12.396186       4.746208      24.483805       0.158208       0.980998 0.67178045E+01  0.62725734E+02                                 1.601684                            1.494788      -0.863985       2.501583                    0.999683       3.073399       8.215937       0.525926       1.247278      -0.718118      -0.008235       0.042376       0.003763       0.043332      -0.000995      -0.001265       0.006197      -0.022924      -0.015131      -0.009358      -0.006536       0.015894              1.657709       1.417715      -0.225496       0.158249       2.178664      -0.109346       1.376747          -0.000298
           20              H       5.892273      11.125521      15.728243       0.128379       1.042118 0.72467505E+01  0.68086731E+02                                 1.582641                            1.486514      -0.862835       2.481521                    0.999417       3.083711       7.932398       0.570113       1.143474      -0.743290      -0.007123      -0.035081      -0.020856       0.041430      -0.000193       0.006937       0.006420      -0.024559      -0.014238      -0.015247      -0.001472       0.016718              1.628486       1.464078       0.203517       0.348997       1.654005       0.337824       1.767375          -0.000246
           21              H       7.218169      10.601258      17.485190       0.148960       0.995228 0.68527847E+01  0.63497125E+02                                 1.542483                            1.453902      -0.822242       2.517093                    0.999769       2.942803       7.519627       0.571459       1.156736      -0.741087       0.005206      -0.041375       0.005527       0.042066      -0.000265       0.005849       0.000253      -0.030403      -0.010858      -0.016131      -0.000885       0.017016              1.572022       1.410761      -0.249585       0.184481       1.924286      -0.220616       1.381019          -0.000098
           22              H       6.929226      14.602053      18.729965       0.137080       1.042918 0.74039177E+01  0.70795250E+02                                 1.664316                            1.565965      -0.859557       2.490409                    0.999382       3.198340       8.636925       0.515739       1.242035      -0.719263      -0.000584       0.031836       0.029477       0.043390      -0.006996      -0.000500       0.013735      -0.014506      -0.006075      -0.013606      -0.005634       0.019240              1.716559       1.447442       0.115014       0.286019       1.730914       0.378400       1.971322          -0.000240
           23              H       5.480462      15.052085      17.031366       0.130461       1.118408 0.82191689E+01  0.80098666E+02                                 1.697942                            1.615482      -0.922082       2.454500                    0.998940       3.215164       8.564112       0.527839       1.190714      -0.732076      -0.018686       0.034948       0.006890       0.040225      -0.010191      -0.001392       0.010257      -0.018113      -0.003762      -0.013942      -0.005211       0.019153              1.720918       1.615922      -0.335258       0.157438       2.040299      -0.103900       1.506533           0.000512
           24              H      11.811550      13.078751      20.198410       0.402064       0.740179 0.52863230E+01  0.47670484E+02                                 1.476590                            1.448811      -1.571284       2.282473                    0.998188       2.550988       7.274052       0.456151       1.489022      -0.669986       0.031668       0.006507      -0.009779       0.033776       0.003573      -0.007872      -0.002888       0.019014      -0.023835      -0.011074      -0.005813       0.016888              1.488839       1.641343       0.078004      -0.078444       1.434026       0.012378       1.391148          -0.000160
           25              H      10.480252       0.204138      19.076816       0.396353       0.808080 0.59546771E+01  0.55422155E+02                                 1.549919                            1.520575      -1.819498       2.134384                    0.997866       2.846711       8.296590       0.451952       1.456092      -0.672497       0.012814      -0.011090      -0.024806       0.030042      -0.002780      -0.012451       0.009708       0.000855      -0.006336      -0.015198      -0.001744       0.016942              1.568083       1.420513      -0.050838      -0.037705       1.475832       0.041076       1.807903          -0.000823
           26              H       6.772603       0.122174       8.415194       0.160371       0.942831 0.66159704E+01  0.61967322E+02                                 1.598394                            1.513669      -1.037049       2.425615                    0.998281       3.168041       8.676287       0.503544       1.298672      -0.705997      -0.007402       0.040098       0.001081       0.040790       0.001881       0.003823      -0.000846      -0.018174      -0.036315      -0.013574      -0.001766       0.015340              1.639789       1.449255      -0.200039      -0.197890       2.061243       0.056261       1.408870          -0.000301
           27              H       6.385096      11.581739       9.831773       0.127676       1.050490 0.73973998E+01  0.71117067E+02                                 1.697997                            1.581797      -1.034733       2.402415                    0.997602       3.377708       9.315979       0.502293       1.268393      -0.711475      -0.014208      -0.033457       0.025589       0.044453      -0.000554      -0.002764      -0.007825      -0.013104       0.001600      -0.008666      -0.003150       0.011816              1.768087       1.690713       0.223305      -0.465432       1.751027      -0.305373       1.862520           0.000148
           28              H       7.856814      10.718792       8.275805       0.158223       0.981042 0.67182053E+01  0.62730648E+02                                 1.601747                            1.494844      -0.864154       2.501497                    0.999683       3.073522       8.216443       0.525908       1.247296      -0.718113       0.008232      -0.042373       0.003757       0.043329      -0.000987       0.001273      -0.006201      -0.022936      -0.015129      -0.009370      -0.006531       0.015901              1.657778       1.417773      -0.225509      -0.158263       2.178758       0.109356       1.376803          -0.000352
           29              H       0.858727       4.339479      31.936243       0.128400       1.042059 0.72462458E+01  0.68081267E+02                                 1.582637                            1.486508      -0.862673       2.481624                    0.999419       3.083583       7.932203       0.570084       1.143543      -0.743274       0.007123       0.035088      -0.020863       0.041439      -0.000193      -0.006937      -0.006421      -0.024557      -0.014225      -0.015245      -0.001471       0.016716              1.628486       1.464075       0.203523      -0.349001       1.654004      -0.337835       1.767379           0.000267
           30              H      13.034831       4.863743       1.277190       0.148969       0.995140 0.68520237E+01  0.63487914E+02                                 1.542346                            1.453785      -0.822334       2.517055                    0.999769       2.942683       7.519039       0.571506       1.156679      -0.741101      -0.005205       0.041375       0.005527       0.042066      -0.000268      -0.005847      -0.000252      -0.030413      -0.010845      -0.016134      -0.000884       0.017018              1.571877       1.410641      -0.249542      -0.184451       1.924086       0.220579       1.380903           0.000110
           31              H      13.323774       0.862947       2.521965       0.137086       1.042971 0.74044213E+01  0.70801373E+02                                 1.664374                            1.566018      -0.859742       2.490312                    0.999381       3.198470       8.637397       0.515729       1.242035      -0.719262       0.000584      -0.031831       0.029475       0.043386      -0.006994       0.000507      -0.013738      -0.014515      -0.006092      -0.013603      -0.005644       0.019247              1.716619       1.447495       0.115016      -0.286038       1.730969      -0.378407       1.971393           0.000292
           32              H       1.270538       0.412916       0.823366       0.130454       1.118415 0.82192157E+01  0.80099277E+02                                 1.697959                            1.615495      -0.921997       2.454547                    0.998941       3.215141       8.564073       0.527832       1.190728      -0.732073       0.018685      -0.034953       0.006889       0.040228      -0.010194       0.001389      -0.010253      -0.018115      -0.003754      -0.013946      -0.005206       0.019151              1.720937       1.615940      -0.335270      -0.157442       2.040327       0.103905       1.506544          -0.000523
           33              H       8.441450       2.386249       3.990410       0.401898       0.741353 0.52971640E+01  0.47790846E+02                                 1.477765                            1.449958      -1.573241       2.281153                    0.998183       2.553620       7.282348       0.456149       1.488327      -0.670090      -0.031643      -0.006505      -0.009786       0.033754       0.003583       0.007908       0.002841       0.018961      -0.023935      -0.011086      -0.005810       0.016896              1.490033       1.642627       0.078041       0.078498       1.435216      -0.012425       1.392258          -0.000226
           34              H       9.772748      15.260862       2.868816       0.396368       0.807945 0.59533689E+01  0.55407041E+02                                 1.549781                            1.520439      -1.819334       2.134511                    0.997865       2.846344       8.295352       0.451957       1.456151      -0.672489      -0.012822       0.011091      -0.024802       0.030042      -0.002758       0.012449      -0.009703       0.000904      -0.006309      -0.015196      -0.001733       0.016929              1.567941       1.420384      -0.050840       0.037718       1.475698      -0.041086       1.807740           0.000845
           35              H       0.021603       7.610327      24.000806       0.160370       0.942831 0.66159674E+01  0.61967286E+02                                 1.598394                            1.513669      -1.037050       2.425614                    0.998281       3.168041       8.676286       0.503544       1.298672      -0.705997      -0.007402      -0.040098      -0.001081       0.040790      -0.001881      -0.003823      -0.000846      -0.018174      -0.036315      -0.013574      -0.001766       0.015340              1.639789       1.449255       0.200040       0.197890       2.061243       0.056261       1.408870          -0.000302
           36              H      13.136096      11.615762      22.584227       0.127676       1.050489 0.73973872E+01  0.71116904E+02                                 1.697994                            1.581795      -1.034729       2.402416                    0.997602       3.377704       9.315960       0.502294       1.268392      -0.711476      -0.014208       0.033457      -0.025589       0.044453       0.000554       0.002764      -0.007825      -0.013104       0.001600      -0.008666      -0.003150       0.011816              1.768084       1.690711      -0.223305       0.465431       1.751024      -0.305372       1.862517           0.000147
           37              H       1.105814      12.478708      24.140195       0.158222       0.981042 0.67182075E+01  0.62730665E+02                                 1.601747                            1.494844      -0.864155       2.501496                    0.999683       3.073522       8.216439       0.525909       1.247295      -0.718113       0.008232       0.042373      -0.003757       0.043329       0.000987      -0.001273      -0.006201      -0.022937      -0.015129      -0.009370      -0.006531       0.015901              1.657777       1.417772       0.225509       0.158263       2.178757       0.109356       1.376802          -0.000353
           38              H       7.609727       3.393021       0.479757       0.128400       1.042061 0.72462656E+01  0.68081497E+02                                 1.582639                            1.486509      -0.862675       2.481623                    0.999419       3.083586       7.932212       0.570084       1.143542      -0.743274       0.007124      -0.035088       0.020863       0.041439       0.000193       0.006937      -0.006421      -0.024556      -0.014225      -0.015245      -0.001471       0.016716              1.628488       1.464076      -0.203523       0.349002       1.654006      -0.337835       1.767381           0.000270
           39              H       6.283831       2.868758      31.138810       0.148970       0.995139 0.68520101E+01  0.63487759E+02                                 1.542345                            1.453783      -0.822333       2.517055                    0.999769       2.942682       7.519036       0.571507       1.156679      -0.741101      -0.005205      -0.041375      -0.005527       0.042066       0.000268       0.005847      -0.000252      -0.030413      -0.010845      -0.016134      -0.000884       0.017018              1.571875       1.410640       0.249542       0.184451       1.924083       0.220578       1.380902           0.000110
           40              H       6.572774       6.869553      29.894035       0.137086       1.042971 0.74044202E+01  0.70801366E+02                                 1.664374                            1.566019      -0.859742       2.490313                    0.999381       3.198470       8.637400       0.515729       1.242036      -0.719262       0.000584       0.031831      -0.029475       0.043386       0.006994      -0.000507      -0.013738      -0.014515      -0.006092      -0.013603      -0.005644       0.019247              1.716620       1.447496      -0.115016       0.286038       1.730970      -0.378408       1.971394           0.000289
           41              H       8.021538       7.319585      31.592634       0.130454       1.118418 0.82192518E+01  0.80099736E+02                                 1.697965                            1.615501      -0.921997       2.454546                    0.998941       3.215146       8.564099       0.527830       1.190730      -0.732073       0.018685       0.034953      -0.006889       0.040228       0.010194      -0.001389      -0.010253      -0.018115      -0.003754      -0.013946      -0.005206       0.019152              1.720943       1.615945       0.335271       0.157442       2.040335       0.103905       1.506549          -0.000527
           42              H       1.690450       5.346251      28.425590       0.401897       0.741355 0.52971760E+01  0.47790982E+02                                 1.477767                            1.449959      -1.573238       2.281153                    0.998183       2.553624       7.282362       0.456148       1.488327      -0.670090      -0.031643       0.006505       0.009786       0.033754      -0.003583      -0.007909       0.002841       0.018961      -0.023935      -0.011086      -0.005810       0.016896              1.490035       1.642629      -0.078041      -0.078499       1.435218      -0.012425       1.392259          -0.000229
           43              H       3.021748       7.936638      29.547184       0.396368       0.807938 0.59532975E+01  0.55406210E+02                                 1.549773                            1.520431      -1.819322       2.134519                    0.997865       2.846329       8.295296       0.451958       1.456153      -0.672489      -0.012822      -0.011091       0.024802       0.030042       0.002758      -0.012449      -0.009703       0.000905      -0.006309      -0.015195      -0.001734       0.016929              1.567932       1.420377       0.050840      -0.037718       1.475691      -0.041086       1.807728           0.000843
           44              H       6.729397       7.854674       7.792806       0.160390       0.942756 0.66152991E+01  0.61959479E+02                                 1.598316                            1.513598      -1.037006       2.425647                    0.998282       3.167874       8.675728       0.503553       1.298682      -0.705995       0.007409       0.040101      -0.001080       0.040794      -0.001881       0.003827       0.000850      -0.018183      -0.036307      -0.013575      -0.001768       0.015343              1.639707       1.449183       0.200029      -0.197872       2.061139      -0.056259       1.408801          -0.000293
           45              H       7.116904       3.849239       6.376227       0.127740       1.050421 0.73968534E+01  0.71111173E+02                                 1.697984                            1.581786      -1.035179       2.402247                    0.997599       3.377642       9.316043       0.502268       1.268468      -0.711458       0.014218      -0.033456      -0.025594       0.044458       0.000555      -0.002756       0.007817      -0.013090       0.001587      -0.008653      -0.003150       0.011803              1.768075       1.690702      -0.223304      -0.465430       1.751012       0.305373       1.862509           0.000150
           46              H       5.645186       2.986292       7.932195       0.158208       0.980999 0.67178139E+01  0.62725838E+02                                 1.601684                            1.494788      -0.863986       2.501582                    0.999683       3.073400       8.215938       0.525926       1.247277      -0.718118      -0.008235      -0.042376      -0.003763       0.043332       0.000995       0.001265       0.006197      -0.022924      -0.015131      -0.009358      -0.006536       0.015894              1.657710       1.417716       0.225496      -0.158249       2.178665      -0.109347       1.376748          -0.000296
           47              H      12.643273      12.071979      16.687757       0.128379       1.042118 0.72467497E+01  0.68086721E+02                                 1.582640                            1.486514      -0.862836       2.481520                    0.999417       3.083712       7.932400       0.570113       1.143473      -0.743290      -0.007123       0.035081       0.020856       0.041430       0.000193      -0.006937       0.006420      -0.024559      -0.014238      -0.015247      -0.001472       0.016718              1.628486       1.464078      -0.203517      -0.348997       1.654005       0.337824       1.767375          -0.000246
           48              H       0.467169      12.596243      14.930810       0.148958       0.995233 0.68528320E+01  0.63497690E+02                                 1.542491                            1.453909      -0.822244       2.517092                    0.999769       2.942810       7.519659       0.571456       1.156740      -0.741087       0.005206       0.041375      -0.005527       0.042066       0.000265      -0.005849       0.000253      -0.030403      -0.010858      -0.016131      -0.000885       0.017016              1.572030       1.410768       0.249587      -0.184482       1.924297      -0.220618       1.381025          -0.000096
           49              H       0.178226       8.595447      13.686035       0.137080       1.042918 0.74039217E+01  0.70795301E+02                                 1.664317                            1.565966      -0.859557       2.490409                    0.999382       3.198341       8.636930       0.515739       1.242035      -0.719263      -0.000583      -0.031836      -0.029477       0.043390       0.006996       0.000500       0.013735      -0.014506      -0.006075      -0.013606      -0.005634       0.019240              1.716560       1.447443      -0.115015      -0.286020       1.730915       0.378401       1.971323          -0.000239
           50              H      12.231462       8.145415      15.384634       0.130461       1.118411 0.82191977E+01  0.80099029E+02                                 1.697946                            1.615486      -0.922084       2.454498                    0.998940       3.215169       8.564134       0.527837       1.190716      -0.732075      -0.018686      -0.034948      -0.006890       0.040225       0.010191       0.001392       0.010257      -0.018113      -0.003762      -0.013942      -0.005211       0.019153              1.720922       1.615926       0.335260      -0.157439       2.040304      -0.103900       1.506537           0.000514
           51              H       5.060550      10.118749      12.217590       0.402063       0.740179 0.52863273E+01  0.47670542E+02                                 1.476592                            1.448813      -1.571285       2.282473                    0.998188       2.550990       7.274064       0.456150       1.489025      -0.669985       0.031668      -0.006507       0.009779       0.033776      -0.003573       0.007872      -0.002888       0.019014      -0.023835      -0.011074      -0.005813       0.016887              1.488841       1.641345      -0.078004       0.078444       1.434029       0.012378       1.391149          -0.000160
           52              H       3.729252       7.528362      13.339184       0.396352       0.808078 0.59546628E+01  0.55421996E+02                                 1.549919                            1.520574      -1.819495       2.134386                    0.997866       2.846709       8.296586       0.451951       1.456094      -0.672497       0.012814       0.011090       0.024806       0.030042       0.002780       0.012451       0.009708       0.000856      -0.006336      -0.015198      -0.001744       0.016942              1.568082       1.420513       0.050838       0.037705       1.475832       0.041076       1.807902          -0.000823
           53              H       0.021603       0.122174       7.792806       0.160390       0.942757 0.66153034E+01  0.61959526E+02                                 1.598317                            1.513598      -1.037007       2.425646                    0.998282       3.167875       8.675730       0.503553       1.298681      -0.705995      -0.007409       0.040101      -0.001080       0.040794       0.001881      -0.003827       0.000850      -0.018183      -0.036307      -0.013575      -0.001768       0.015343              1.639708       1.449183      -0.200028       0.197872       2.061139      -0.056259       1.408801          -0.000293
           54              H      13.136096      11.581739       6.376227       0.127740       1.050422 0.73968548E+01  0.71111191E+02                                 1.697984                            1.581786      -1.035179       2.402247                    0.997599       3.377643       9.316046       0.502268       1.268468      -0.711458      -0.014218      -0.033456      -0.025594       0.044458      -0.000555       0.002756       0.007817      -0.013090       0.001587      -0.008653      -0.003150       0.011803              1.768075       1.690703       0.223304       0.465430       1.751012       0.305373       1.862509           0.000150
           55              H       1.105814      10.718792       7.932195       0.158208       0.981000 0.67178204E+01  0.62725915E+02                                 1.601685                            1.494789      -0.863986       2.501582                    0.999683       3.073402       8.215945       0.525926       1.247277      -0.718118       0.008235      -0.042376      -0.003763       0.043332      -0.000995      -0.001265       0.006197      -0.022924      -0.015131      -0.009358      -0.006536       0.015894              1.657710       1.417716      -0.225496       0.158250       2.178666      -0.109347       1.376748          -0.000295
           56              H       7.609727       4.339479      16.687757       0.128379       1.042119 0.72467559E+01  0.68086804E+02                                 1.582642                            1.486516      -0.862836       2.481520                    0.999417       3.083713       7.932408       0.570112       1.143475      -0.743290       0.007123       0.035081       0.020856       0.041430      -0.000193       0.006937       0.006420      -0.024559      -0.014238      -0.015247      -0.001472       0.016718              1.628488       1.464080       0.203517       0.348997       1.654006       0.337824       1.767377          -0.000246
           57              H       6.283831       4.863743      14.930810       0.148958       0.995234 0.68528405E+01  0.63497803E+02                                 1.542493                            1.453911      -0.822244       2.517092                    0.999769       2.942812       7.519672       0.571454       1.156742      -0.741086      -0.005206       0.041375      -0.005527       0.042066      -0.000265       0.005849       0.000253      -0.030403      -0.010858      -0.016131      -0.000885       0.017016              1.572033       1.410770      -0.249588       0.184483       1.924300      -0.220618       1.381028          -0.000097
           58              H       6.572774       0.862947      13.686035       0.137080       1.042919 0.74039295E+01  0.70795402E+02                                 1.664319                            1.565967      -0.859557       2.490409                    0.999382       3.198343       8.636940       0.515738       1.242036      -0.719263       0.000583      -0.031836      -0.029477       0.043390      -0.006996      -0.000500       0.013735      -0.014506      -0.006075      -0.013606      -0.005634       0.019240              1.716562       1.447444       0.115015       0.286020       1.730917       0.378401       1.971325          -0.000239
           59              H       8.021538       0.412916      15.384634       0.130461       1.118412 0.82192054E+01  0.80099128E+02                                 1.697947                            1.615487      -0.922085       2.454498                    0.998940       3.215172       8.564145       0.527837       1.190716      -0.732075       0.018686      -0.034948      -0.006890       0.040225      -0.010191      -0.001392       0.010257      -0.018113      -0.003762      -0.013942      -0.005211       0.019153              1.720924       1.615928      -0.335260       0.157439       2.040306      -0.103900       1.506538           0.000515
           60              H       1.690450       2.386249      12.217590       0.402063       0.740179 0.52863257E+01  0.47670524E+02                                 1.476592                            1.448813      -1.571285       2.282473                    0.998188       2.550989       7.274061       0.456150       1.489025      -0.669985      -0.031668      -0.006507       0.009779       0.033776       0.003573      -0.007872      -0.002888       0.019014      -0.023835      -0.011074      -0.005813       0.016887              1.488841       1.641345       0.078004      -0.078444       1.434028       0.012378       1.391149          -0.000159
           61              H       3.021748      15.260862      13.339184       0.396351       0.808078 0.59546593E+01  0.55421956E+02                                 1.549919                            1.520574      -1.819490       2.134388                    0.997866       2.846708       8.296583       0.451951       1.456095      -0.672497      -0.012814       0.011090       0.024806       0.030042      -0.002780      -0.012451       0.009708       0.000856      -0.006336      -0.015198      -0.001744       0.016942              1.568082       1.420513      -0.050838      -0.037705       1.475832       0.041076       1.807902          -0.000822
           62              H       6.729397      15.342827      24.000806       0.160370       0.942830 0.66159641E+01  0.61967262E+02                                 1.598395                            1.513670      -1.037050       2.425615                    0.998281       3.168041       8.676293       0.503543       1.298675      -0.705996       0.007402      -0.040098      -0.001081       0.040790       0.001881       0.003823      -0.000846      -0.018174      -0.036315      -0.013574      -0.001766       0.015340              1.639790       1.449256      -0.200040      -0.197890       2.061244       0.056261       1.408871          -0.000302
           63              H       7.116904       3.883261      22.584227       0.127675       1.050490 0.73973907E+01  0.71116937E+02                                 1.697994                            1.581795      -1.034733       2.402414                    0.997602       3.377705       9.315959       0.502295       1.268391      -0.711476       0.014208       0.033457      -0.025589       0.044453      -0.000554      -0.002764      -0.007825      -0.013104       0.001600      -0.008666      -0.003150       0.011816              1.768084       1.690711       0.223305      -0.465432       1.751023      -0.305372       1.862518           0.000147
           64              H       5.645186       4.746208      24.140195       0.158222       0.981040 0.67181928E+01  0.62730487E+02                                 1.601745                            1.494842      -0.864155       2.501497                    0.999683       3.073518       8.216423       0.525909       1.247295      -0.718113      -0.008232       0.042373      -0.003757       0.043329      -0.000987       0.001273      -0.006201      -0.022937      -0.015129      -0.009370      -0.006531       0.015901              1.657775       1.417770      -0.225509      -0.158263       2.178754       0.109356       1.376800          -0.000353
           65              H      12.643273      11.125521       0.479757       0.128400       1.042060 0.72462560E+01  0.68081381E+02                                 1.582638                            1.486508      -0.862675       2.481623                    0.999419       3.083584       7.932204       0.570085       1.143542      -0.743274      -0.007124      -0.035088       0.020863       0.041439      -0.000193      -0.006937      -0.006421      -0.024556      -0.014225      -0.015245      -0.001471       0.016716              1.628486       1.464075       0.203523      -0.349001       1.654005      -0.337835       1.767379           0.000270
           66              H       0.467169      10.601258      31.138810       0.148970       0.995139 0.68520099E+01  0.63487750E+02                                 1.542344                            1.453783      -0.822333       2.517055                    0.999769       2.942681       7.519030       0.571507       1.156678      -0.741102       0.005205      -0.041375      -0.005527       0.042066      -0.000268      -0.005847      -0.000252      -0.030413      -0.010845      -0.016134      -0.000884       0.017018              1.571874       1.410639      -0.249541      -0.184450       1.924082       0.220578       1.380901           0.000108
           67              H       0.178226      14.602053      29.894035       0.137086       1.042970 0.74044138E+01  0.70801282E+02                                 1.664373                            1.566017      -0.859741       2.490313                    0.999381       3.198469       8.637393       0.515729       1.242035      -0.719262      -0.000584       0.031831      -0.029475       0.043386      -0.006994       0.000507      -0.013738      -0.014515      -0.006092      -0.013603      -0.005644       0.019247              1.716618       1.447494       0.115016      -0.286038       1.730968      -0.378407       1.971392           0.000291
           68              H      12.231462      15.052085      31.592634       0.130454       1.118422 0.82192897E+01  0.80100201E+02                                 1.697969                            1.615504      -0.922003       2.454543                    0.998941       3.215153       8.564124       0.527829       1.190730      -0.732073      -0.018685       0.034953      -0.006889       0.040228      -0.010194       0.001390      -0.010253      -0.018116      -0.003754      -0.013946      -0.005206       0.019152              1.720947       1.615949      -0.335272      -0.157443       2.040341       0.103906       1.506552          -0.000525
           69              H       5.060550      13.078751      28.425590       0.401897       0.741354 0.52971700E+01  0.47790915E+02                                 1.477767                            1.449959      -1.573241       2.281152                    0.998183       2.553622       7.282356       0.456148       1.488328      -0.670090       0.031643       0.006505       0.009786       0.033754       0.003583       0.007909       0.002841       0.018960      -0.023935      -0.011086      -0.005810       0.016896              1.490035       1.642628       0.078041       0.078499       1.435217      -0.012425       1.392259          -0.000227
           70              H       3.729252       0.204138      29.547184       0.396368       0.807935 0.59532747E+01  0.55405951E+02                                 1.549771                            1.520429      -1.819319       2.134521                    0.997865       2.846323       8.295278       0.451958       1.456155      -0.672489       0.012822      -0.011091       0.024802       0.030042      -0.002758       0.012449      -0.009703       0.000905      -0.006309      -0.015195      -0.001734       0.016929              1.567930       1.420375      -0.050840       0.037718       1.475688      -0.041086       1.807726           0.000846
           71              H      -0.021603       7.854674       8.415194       0.160371       0.942831 0.66159738E+01  0.61967363E+02                                 1.598395                            1.513669      -1.037050       2.425615                    0.998281       3.168042       8.676291       0.503544       1.298672      -0.705997       0.007402       0.040098       0.001081       0.040790      -0.001881      -0.003823      -0.000846      -0.018174      -0.036315      -0.013574      -0.001766       0.015340              1.639790       1.449255       0.200040       0.197890       2.061243       0.056261       1.408871          -0.000301
           72              H       0.365904       3.849239       9.831773       0.127676       1.050491 0.73974028E+01  0.71117092E+02                                 1.697996                            1.581797      -1.034734       2.402414                    0.997602       3.377708       9.315974       0.502294       1.268391      -0.711476       0.014208      -0.033457       0.025589       0.044453       0.000554       0.002764      -0.007825      -0.013104       0.001600      -0.008666      -0.003150       0.011816              1.768086       1.690712      -0.223305       0.465432       1.751026      -0.305373       1.862519           0.000148
           73              H      12.396186       2.986292       8.275805       0.158223       0.981041 0.67181978E+01  0.62730552E+02                                 1.601746                            1.494843      -0.864154       2.501497                    0.999683       3.073520       8.216433       0.525909       1.247296      -0.718113      -0.008232      -0.042373       0.003757       0.043329       0.000987      -0.001273      -0.006201      -0.022936      -0.015129      -0.009370      -0.006531       0.015901              1.657776       1.417771       0.225509       0.158263       2.178755       0.109356       1.376801          -0.000352
           74              H       5.892273      12.071979      31.936243       0.128400       1.042059 0.72462416E+01  0.68081211E+02                                 1.582636                            1.486507      -0.862674       2.481624                    0.999419       3.083582       7.932197       0.570085       1.143542      -0.743274      -0.007123       0.035088      -0.020863       0.041439       0.000193       0.006937      -0.006421      -0.024557      -0.014225      -0.015245      -0.001471       0.016716              1.628485       1.464074      -0.203523       0.349001       1.654003      -0.337834       1.767378           0.000268
           75              H       7.218169      12.596243       1.277190       0.148969       0.995140 0.68520218E+01  0.63487883E+02                                 1.542345                            1.453784      -0.822334       2.517055                    0.999769       2.942682       7.519032       0.571507       1.156678      -0.741102       0.005205       0.041375       0.005527       0.042066       0.000268       0.005847      -0.000252      -0.030413      -0.010845      -0.016134      -0.000884       0.017018              1.571875       1.410640       0.249541       0.184450       1.924084       0.220578       1.380902           0.000110
           76              H       6.929226       8.595447       2.521965       0.137086       1.042970 0.74044161E+01  0.70801301E+02                                 1.664372                            1.566017      -0.859743       2.490312                    0.999381       3.198469       8.637389       0.515730       1.242033      -0.719262      -0.000584      -0.031831       0.029475       0.043386       0.006994      -0.000507      -0.013738      -0.014515      -0.006092      -0.013603      -0.005644       0.019247              1.716618       1.447494      -0.115016       0.286038       1.730967      -0.378407       1.971391           0.000291
           77              H       5.480462       8.145415       0.823366       0.130454       1.118415 0.82192226E+01  0.80099349E+02                                 1.697959                            1.615495      -0.921999       2.454546                    0.998941       3.215142       8.564072       0.527832       1.190726      -0.732074      -0.018685      -0.034953       0.006889       0.040228       0.010194      -0.001390      -0.010253      -0.018115      -0.003754      -0.013946      -0.005206       0.019152              1.720937       1.615939       0.335269       0.157441       2.040327       0.103905       1.506544          -0.000526
           78              H      11.811550      10.118749       3.990410       0.401898       0.741354 0.52971640E+01  0.47790846E+02                                 1.477765                            1.449958      -1.573240       2.281153                    0.998183       2.553620       7.282348       0.456149       1.488327      -0.670090       0.031643      -0.006505      -0.009786       0.033754      -0.003583      -0.007909       0.002841       0.018961      -0.023935      -0.011086      -0.005810       0.016896              1.490033       1.642627      -0.078041      -0.078499       1.435216      -0.012425       1.392258          -0.000225
           79              H      10.480252       7.528362       2.868816       0.396367       0.807940 0.59533175E+01  0.55406450E+02                                 1.549776                            1.520434      -1.819322       2.134519                    0.997865       2.846333       8.295315       0.451957       1.456154      -0.672489       0.012822       0.011091      -0.024802       0.030042       0.002758      -0.012449      -0.009703       0.000905      -0.006309      -0.015195      -0.001734       0.016929              1.567936       1.420380       0.050840      -0.037718       1.475694      -0.041086       1.807733           0.000845
           80              H       6.772603       7.610327      24.623194       0.160390       0.942756 0.66152931E+01  0.61959389E+02                                 1.598314                            1.513595      -1.037006       2.425646                    0.998282       3.167872       8.675711       0.503554       1.298678      -0.705996      -0.007409      -0.040101       0.001080       0.040794      -0.001881       0.003827       0.000850      -0.018183      -0.036306      -0.013575      -0.001768       0.015343              1.639705       1.449180       0.200028      -0.197871       2.061135      -0.056259       1.408798          -0.000294
           81              H       6.385096      11.615762      26.039773       0.127739       1.050421 0.73968540E+01  0.71111194E+02                                 1.697985                            1.581787      -1.035175       2.402249                    0.997599       3.377644       9.316055       0.502267       1.268470      -0.711458      -0.014218       0.033456       0.025594       0.044458       0.000555      -0.002755       0.007817      -0.013090       0.001587      -0.008653      -0.003150       0.011803              1.768076       1.690704      -0.223304      -0.465431       1.751013       0.305373       1.862511           0.000148
           82              H       7.856814      12.478708      24.483805       0.158208       0.981001 0.67178276E+01  0.62726015E+02                                 1.601688                            1.494791      -0.863986       2.501582                    0.999683       3.073404       8.215959       0.525925       1.247279      -0.718118       0.008235       0.042376       0.003762       0.043332       0.000995       0.001265       0.006197      -0.022924      -0.015131      -0.009358      -0.006536       0.015894              1.657713       1.417719       0.225497      -0.158250       2.178670      -0.109347       1.376750          -0.000298
           83              H       0.858727       3.393021      15.728243       0.128379       1.042118 0.72467456E+01  0.68086670E+02                                 1.582639                            1.486514      -0.862835       2.481521                    0.999417       3.083710       7.932393       0.570113       1.143473      -0.743290       0.007123      -0.035081      -0.020856       0.041430       0.000193      -0.006937       0.006420      -0.024559      -0.014238      -0.015247      -0.001472       0.016718              1.628485       1.464077      -0.203516      -0.348996       1.654004       0.337824       1.767373          -0.000245
           84              H      13.034831       2.868758      17.485190       0.148959       0.995228 0.68527843E+01  0.63497129E+02                                 1.542484                            1.453903      -0.822243       2.517093                    0.999769       2.942803       7.519631       0.571458       1.156738      -0.741087      -0.005206      -0.041375       0.005527       0.042066       0.000265      -0.005849       0.000253      -0.030403      -0.010858      -0.016131      -0.000885       0.017016              1.572023       1.410762       0.249586      -0.184481       1.924287      -0.220616       1.381020          -0.000098
           85              H      13.323774       6.869553      18.729965       0.137079       1.042918 0.74039216E+01  0.70795313E+02                                 1.664319                            1.565967      -0.859556       2.490410                    0.999382       3.198341       8.636936       0.515737       1.242037      -0.719262       0.000584       0.031836       0.029477       0.043390       0.006996       0.000500       0.013735      -0.014506      -0.006075      -0.013606      -0.005634       0.019240              1.716562       1.447444      -0.115015      -0.286020       1.730917       0.378401       1.971325          -0.000241
           86              H       1.270538       7.319585      17.031366       0.130460       1.118411 0.82191996E+01  0.80099060E+02                                 1.697947                            1.615487      -0.922083       2.454499                    0.998940       3.215169       8.564137       0.527837       1.190717      -0.732075       0.018686       0.034948       0.006890       0.040225       0.010191       0.001392       0.010257      -0.018113      -0.003762      -0.013942      -0.005211       0.019153              1.720924       1.615927       0.335260      -0.157439       2.040306      -0.103900       1.506538           0.000511
           87              H       8.441450       5.346251      20.198410       0.402063       0.740179 0.52863249E+01  0.47670491E+02                                 1.476588                            1.448810      -1.571286       2.282472                    0.998188       2.550988       7.274044       0.456152       1.489019      -0.669986      -0.031668       0.006507      -0.009779       0.033776      -0.003573       0.007872      -0.002888       0.019014      -0.023835      -0.011074      -0.005813       0.016888              1.488838       1.641341      -0.078004       0.078444       1.434025       0.012377       1.391147          -0.000161
           88              H       9.772748       7.936638      19.076816       0.396352       0.808080 0.59546822E+01  0.55422209E+02                                 1.549920                            1.520575      -1.819495       2.134385                    0.997866       2.846712       8.296591       0.451952       1.456091      -0.672497      -0.012814      -0.011090      -0.024806       0.030042       0.002780       0.012451       0.009708       0.000856      -0.006336      -0.015198      -0.001744       0.016942              1.568083       1.420514       0.050838       0.037705       1.475833       0.041077       1.807903          -0.000823
           89              C      12.406988       1.278956      23.683130      -0.017456      43.041845 0.49333658E+03  0.11835438E+05                                10.568140                            7.378691       0.006140       1.999190                    0.998580      27.823244      77.855775       0.616905       0.413853      -1.078032      -0.012906       0.052049       0.026348       0.059748       0.013033      -0.029794      -0.024999       0.053805      -0.066319      -0.046917      -0.010036       0.056953             13.446546      12.312285       0.417806       7.336546      15.281621       1.114572      12.745731           0.021831
           90              C      13.256264       0.779436      24.568086      -0.134676      36.989880 0.43682547E+03  0.10312272E+05                                 9.758515                            7.059825      -0.026752       1.964537                    0.999459      29.676961      86.318482       0.606385       0.427869      -1.053904       0.020888      -0.010335       0.018519       0.029767       0.025726      -0.059826      -0.008066       0.047452      -0.048169      -0.058183      -0.021142       0.079325             12.134701      12.571889      -0.189162       7.951521      10.692196       0.612565      13.140018           0.000825
           91              C       0.298394       1.817137      25.449802      -0.020156      42.699218 0.46891812E+03  0.11101420E+05                                10.508137                            7.130844       0.011000       2.003142                    0.999045      27.339377      75.854636       0.636222       0.406646      -1.083395      -0.040200       0.035597      -0.047009       0.071365       0.016181      -0.001370       0.018888      -0.000613       0.013333      -0.026012       0.001698       0.024315             13.959815      14.428052      -1.824727       9.297880      12.727202      -0.703008      14.724192           0.013889
           92              C      -0.036455       3.320336      25.417386      -0.046111      34.425730 0.41225499E+03  0.95556519E+04                                 9.265329                            6.830497       0.112769       2.027252                    0.999494      28.068375      79.888107       0.622647       0.424395      -1.060115       0.000612      -0.018855      -0.010535       0.021608       0.005562      -0.030999       0.010480      -0.014513      -0.034855      -0.040460       0.014952       0.025508             11.142547      10.941382      -2.364324       6.379821      11.166840      -1.603854      11.319419           0.037703
           93              C      12.621670       3.844599      24.529187      -0.084250      32.767145 0.38638266E+03  0.88183047E+04                                 8.898485                            6.564889       0.156751       2.040372                    0.999752      27.980634      79.208547       0.641609       0.418281      -1.063208      -0.004935       0.012561      -0.003561       0.013957       0.016278      -0.033366       0.015408       0.029148       0.034507      -0.044238       0.000682       0.043556             10.611650      10.065087      -1.672203       5.982689      10.700511      -0.897189      11.069351          -0.009543
           94              C      12.108594       2.831642      23.657197      -0.006583      42.056643 0.49832907E+03  0.11984173E+05                                10.444127                            7.404565       0.005062       1.996617                    0.999098      27.794473      77.844613       0.617305       0.412586      -1.078964       0.046574      -0.052775       0.040116       0.081016       0.001910      -0.013058       0.003611       0.024653       0.025118      -0.017727      -0.003628       0.021355             13.194177      11.201003      -2.284251       7.252435      14.480511      -1.807535      13.901018           0.056334
           95              C      11.858807       0.066500      22.788448       0.633670      20.088642 0.21734947E+03  0.43637157E+04                                 6.953080                            5.321920      -0.212341       2.004883                    0.998732      21.570064      60.273616       0.624308       0.488663      -1.006787      -0.019746      -0.040598       0.003022       0.045246      -0.029338       0.032964      -0.096572      -0.047204       0.203213      -0.078346      -0.064114       0.142460              8.135217       9.176280       1.703062       1.636639       8.446681       3.377790       6.782691          -0.005735
           96              C      11.291723       3.491997      22.619885       0.547957      28.217207 0.31291315E+03  0.68210777E+04                                 8.458969                            6.223680       0.034715       2.045117                    0.999677      23.625562      66.833896       0.605306       0.464197      -1.028844      -0.042136       0.034700      -0.051625       0.075131       0.049740      -0.059786       0.008647       0.089664      -0.096553      -0.081689      -0.021646       0.103335             10.276583       8.033215      -1.957392       4.371857      11.477430      -0.382157      11.319104          -0.001496
           97              C       1.230032       1.302153      26.380141       0.568365      28.914857 0.29073595E+03  0.62183849E+04                                 8.573587                            5.985956       0.084483       2.069588                    0.999750      22.951997      64.184638       0.619623       0.462168      -1.030610       0.061499      -0.034404       0.047606       0.085041       0.029065      -0.078931       0.005279       0.038135       0.011383      -0.078670      -0.013914       0.092584             10.883639      10.295860      -1.469619       5.491287      12.056846      -0.172968      10.298210          -0.000892
           98              C       4.883673      13.589096      15.005366       0.529731      28.135439 0.30052164E+03  0.64798527E+04                                 8.445153                            6.088047       0.049084       2.051017                    0.999820      23.409436      65.687590       0.614194       0.462500      -1.030623      -0.034661      -0.004730      -0.068246       0.076690       0.062416      -0.053496      -0.019247       0.012041      -0.083232      -0.069485      -0.029449       0.098933             10.588779       8.558529      -0.956560       5.639406       8.734304       1.163927      14.473505          -0.006009
           99              C       5.732949      13.258145      16.101027      -0.002053      40.081988 0.45636175E+03  0.10750060E+05                                10.147057                            7.093830      -0.010152       2.002130                    0.999140      27.053963      75.307821       0.628812       0.413508      -1.076969       0.039515      -0.031402       0.039938       0.064362       0.002951      -0.006916       0.006182       0.015357      -0.032691      -0.016042       0.000965       0.015076             13.219137      11.028980      -1.233399       8.616190      10.455485      -0.070034      18.172946           0.053180
          100              C       6.189317      11.785877      16.311731      -0.092775      32.570784 0.40056701E+03  0.92021156E+04                                 8.796983                            6.674758       0.141723       2.024954                    0.999607      28.359429      79.899020       0.639244       0.417087      -1.066591      -0.004741       0.027283      -0.006600       0.028468       0.004406      -0.020162       0.009949      -0.056449      -0.062467      -0.040873       0.000593       0.040280             10.292620       9.554794      -1.430520       6.117584       9.201195      -0.921427      12.121871           0.009759
          101              C       6.967032      11.470391      17.274486      -0.088958      31.081947 0.38093917E+03  0.86384118E+04                                 8.504729                            6.485647       0.206474       2.052263                    0.999738      27.840551      77.824955       0.652297       0.414078      -1.068965       0.017963       0.003695       0.015645       0.024106       0.018858      -0.018594       0.024705      -0.020529      -0.040308      -0.043660       0.010749       0.032911              9.905586       9.372966      -1.013656       5.825671       8.998820      -0.555977      11.344973           0.000899
          102              C       7.426100      12.709137      18.026538      -0.000115      39.535284 0.44816486E+03  0.10507427E+05                                10.068439                            7.026159      -0.025837       2.000976                    0.999105      26.811464      74.415358       0.632438       0.413076      -1.077437      -0.039490       0.007097      -0.074677       0.084773       0.000939      -0.020126      -0.001030       0.009705       0.065394      -0.016729      -0.015657       0.032386             13.080634      13.865995      -2.924692       8.628015      11.205077      -0.846909      14.170830           0.042562
          103              C       6.768553      13.984999      18.052470      -0.065808      32.079296 0.38276740E+03  0.87281115E+04                                 8.843666                            6.573921       0.106358       2.027288                    0.999731      27.831997      79.132254       0.634418       0.423395      -1.058426      -0.002550       0.001109      -0.006604       0.007166      -0.002453      -0.041162       0.006436       0.013385      -0.040879      -0.043729      -0.000309       0.044038             10.676166      10.018292      -2.256077       6.172917       9.309273      -0.710384      12.700934           0.004510
          104              C       5.930078      14.240172      17.073507      -0.089670      31.642567 0.37868378E+03  0.86274932E+04                                 8.769055                            6.542712       0.074017       2.011296                    0.999737      28.241076      80.737053       0.634203       0.423907      -1.056190       0.002314      -0.004063       0.011078       0.012024       0.008394      -0.043807       0.011168       0.005306      -0.002151      -0.047006       0.001950       0.045055             10.558777       9.538612      -1.092432       6.204220       8.779482       0.336205      13.358237           0.002842
          105              C       8.395544      12.467883      19.018467       0.577355      27.444633 0.27468565E+03  0.58089728E+04                                 8.336673                            5.845142       0.032280       2.056488                    0.999680      22.779294      63.940621       0.620951       0.466429      -1.025292       0.064709      -0.011458       0.056670       0.086776       0.061204      -0.068273      -0.029617      -0.000733      -0.062245      -0.079194      -0.030429       0.109623             10.551276      10.516109      -3.158607       4.938746       9.664884       0.707612      11.472836          -0.000863
          106              C       7.846012      14.186045       7.475130      -0.017441      43.042199 0.49333303E+03  0.11835345E+05                                10.568258                            7.378699       0.005969       1.999136                    0.998580      27.823128      77.855741       0.616900       0.413857      -1.078028       0.012917      -0.052056       0.026349       0.059758       0.012978       0.029882       0.025037       0.053868      -0.066113      -0.046968      -0.010033       0.057002             13.446848      12.312753       0.418010      -7.336850      15.281820      -1.114620      12.745970           0.019934
          107              C       6.996736      14.685564       8.360086      -0.134718      36.992628 0.43685905E+03  0.10313286E+05                                 9.759020                            7.060115      -0.026865       1.964483                    0.999459      29.678397      86.324221       0.606369       0.427872      -1.053900      -0.020861       0.010343       0.018526       0.029755       0.025731       0.059809       0.008066       0.047452      -0.048245      -0.058179      -0.021135       0.079314             12.135432      12.572775      -0.189094      -7.952121      10.692733      -0.612650      13.140789           0.000645
          108              C       6.452606      13.647863       9.241802      -0.020271      42.703022 0.46896148E+03  0.11102685E+05                                10.508598                            7.131066       0.011031       2.003127                    0.999045      27.340976      75.859502       0.636227       0.406633      -1.083405       0.040234      -0.035628      -0.047036       0.071418       0.016172       0.001334      -0.018876      -0.000626       0.013212      -0.025972       0.001656       0.024316             13.960552      14.428910      -1.824780      -9.298526      12.727710       0.703039      14.725036           0.013442
          109              C       6.787455      12.144665       9.209386      -0.046077      34.425387 0.41224852E+03  0.95554404E+04                                 9.265130                            6.830340       0.112911       2.027273                    0.999495      28.068504      79.887566       0.622670       0.424382      -1.060125      -0.000618       0.018870      -0.010545       0.021626       0.005574       0.031013      -0.010493      -0.014569      -0.034838      -0.040488       0.014979       0.025509             11.142308      10.941095      -2.364365      -6.379624      11.166710       1.603931      11.319119           0.036635
          110              C       7.631330      11.620401       8.321187      -0.084304      32.768798 0.38640440E+03  0.88189350E+04                                 8.898798                            6.565088       0.156677       2.040342                    0.999752      27.981429      79.211697       0.641596       0.418283      -1.063205       0.004924      -0.012574      -0.003596       0.013974       0.016299       0.033385      -0.015393       0.029172       0.034588      -0.044259       0.000670       0.043589             10.612058      10.065468      -1.672390      -5.982947      10.700965       0.897384      11.069741          -0.009445
          111              C       8.144406      12.633358       7.449197      -0.006346      42.051572 0.49825527E+03  0.11982041E+05                                10.443755                            7.404332       0.004688       1.996546                    0.999098      27.791684      77.837461       0.617271       0.412621      -1.078933      -0.046499       0.052763       0.040124       0.080969       0.002024       0.013202      -0.003552       0.024739       0.025085      -0.017788      -0.003722       0.021510             13.193708      11.200501      -2.284271      -7.252023      14.480288       1.807640      13.900335           0.053737
          112              C       8.394193      15.398501       6.580448       0.633573      20.089492 0.21736048E+03  0.43639513E+04                                 6.953036                            5.321884      -0.211942       2.005013                    0.998732      21.570193      60.272247       0.624346       0.488631      -1.006813       0.019793       0.040603       0.003009       0.045270      -0.029324      -0.032990       0.096558      -0.047299       0.203360      -0.078308      -0.064181       0.142489              8.135228       9.176127       1.703181      -1.636739       8.446777      -3.377904       6.782781          -0.006265
          113              C       8.961277      11.973003       6.411885       0.547959      28.215865 0.31289701E+03  0.68206504E+04                                 8.458805                            6.223586       0.034670       2.045131                    0.999678      23.624881      66.832001       0.605300       0.464206      -1.028837       0.042145      -0.034684      -0.051653       0.075148       0.049718       0.059735      -0.008564       0.089728      -0.096454      -0.081578      -0.021743       0.103321             10.276375       8.033036      -1.957442      -4.371740      11.477264       0.382311      11.318826          -0.001029
          114              C       5.520968      14.162847      10.172141       0.568418      28.914659 0.29073464E+03  0.62183612E+04                                 8.573583                            5.985964       0.084346       2.069536                    0.999750      22.952083      64.185287       0.619618       0.462171      -1.030606      -0.061532       0.034409       0.047628       0.085080       0.029073       0.078920      -0.005308       0.038088       0.011369      -0.078686      -0.013870       0.092556             10.883624      10.295985      -1.469574      -5.491421      12.056537       0.172972      10.298350          -0.001100
          115              C       1.867327       1.875905      31.213366       0.529643      28.138000 0.30055358E+03  0.64806905E+04                                 8.445547                            6.088303       0.049083       2.050994                    0.999820      23.410424      65.690352       0.614193       0.462489      -1.030633       0.034672       0.004711      -0.068228       0.076678       0.062418       0.053492       0.019246       0.012020      -0.083277      -0.069488      -0.029447       0.098934             10.589334       8.558947      -0.956474      -5.639790       8.734690      -1.164145      14.474364           0.005827
          116              C       1.018051       2.206856      32.309027      -0.002107      40.083294 0.45638149E+03  0.10750628E+05                                10.147189                            7.093928      -0.010135       2.002121                    0.999140      27.054700      75.309931       0.628816       0.413501      -1.076974      -0.039493       0.031415       0.039970       0.064375       0.002934       0.006896      -0.006197       0.015361      -0.032695      -0.016042       0.000976       0.015066             13.219328      11.029140      -1.233228      -8.616372      10.455509       0.069815      18.173334          -0.049942
          117              C       0.561683       3.679124       0.103731      -0.092712      32.568992 0.40054175E+03  0.92013923E+04                                 8.796693                            6.674563       0.141825       2.025000                    0.999607      28.358391      79.895533       0.639251       0.417089      -1.066589       0.004722      -0.027285      -0.006608       0.028469       0.004409       0.020185      -0.009944      -0.056466      -0.062459      -0.040897       0.000612       0.040286             10.292262       9.554474      -1.430309      -6.117375       9.200809       0.921202      12.121501          -0.009202
          118              C      13.285968       3.994610       1.066486      -0.089034      31.083240 0.38095995E+03  0.86389771E+04                                 8.504877                            6.485767       0.206559       2.052278                    0.999738      27.841288      77.826736       0.652302       0.414071      -1.068972      -0.017944      -0.003667       0.015640       0.024084       0.018863       0.018594      -0.024713      -0.020558      -0.040198      -0.043660       0.010742       0.032918              9.905775       9.373207      -1.013507      -5.825875       8.998810       0.555811      11.345309          -0.000647
          119              C      12.826900       2.755863       1.818538       0.000087      39.532852 0.44812346E+03  0.10506289E+05                                10.068423                            7.026081      -0.026189       2.000891                    0.999104      26.809730      74.411697       0.632404       0.413105      -1.077410       0.039413      -0.007142      -0.074695       0.084756       0.001011       0.020257       0.001039       0.009849       0.065270      -0.016813      -0.015670       0.032484             13.080737      13.866172      -2.924539      -8.628277      11.204865       0.846788      14.171173          -0.038868
          120              C      -0.017553       1.480001       1.844470      -0.065875      32.081288 0.38279284E+03  0.87288522E+04                                 8.844075                            6.574166       0.106221       2.027237                    0.999731      27.832981      79.136242       0.634401       0.423398      -1.058422       0.002551      -0.001093      -0.006575       0.007137      -0.002457       0.041147      -0.006404       0.013376      -0.040907      -0.043715      -0.000301       0.044016             10.676756      10.018934      -2.256216      -6.173452       9.309577       0.710510      12.701757          -0.003128
          121              C       0.820922       1.224828       0.865507      -0.089632      31.641767 0.37866972E+03  0.86270924E+04                                 8.768909                            6.542577       0.074123       2.011333                    0.999737      28.240607      80.735325       0.634211       0.423905      -1.056191      -0.002304       0.004070       0.011080       0.012026       0.008405       0.043823      -0.011158       0.005289      -0.002185      -0.047026       0.001962       0.045063             10.558637       9.538498      -1.092414      -6.204157       8.779349      -0.336215      13.358065          -0.003294
          122              C      11.857456       2.997117       2.810467       0.577441      27.442838 0.27466241E+03  0.58084199E+04                                 8.336673                            5.845119       0.031565       2.056294                    0.999679      22.778580      63.940488       0.620910       0.466465      -1.025261      -0.064759       0.011455       0.056670       0.086812       0.061205       0.068211       0.029663      -0.000641      -0.062230      -0.079100      -0.030514       0.109614             10.551327      10.516283      -3.158511      -4.938940       9.664705      -0.707600      11.472991           0.000704
          123              C       1.095012       9.011456      24.940870      -0.017440      43.042073 0.49333151E+03  0.11835300E+05                                10.568240                            7.378689       0.005973       1.999137                    0.998580      27.823079      77.855568       0.616900       0.413858      -1.078028       0.012917       0.052057      -0.026349       0.059758      -0.012977      -0.029884       0.025037       0.053870      -0.066112      -0.046969      -0.010034       0.057003             13.446820      12.312719      -0.417990       7.336824      15.281805      -1.114599      12.745935           0.019934
          124              C       0.245736       8.511936      24.055914      -0.134718      36.992545 0.43685814E+03  0.10313258E+05                                 9.759003                            7.060106      -0.026860       1.964485                    0.999459      29.678370      86.324097       0.606370       0.427871      -1.053901      -0.020861      -0.010343      -0.018526       0.029755      -0.025730      -0.059809       0.008066       0.047452      -0.048244      -0.058178      -0.021136       0.079314             12.135407      12.572743       0.189104       7.952097      10.692720      -0.612638      13.140756           0.000641
          125              C      13.203606       9.549637      23.174198      -0.020271      42.702953 0.46896100E+03  0.11102671E+05                                10.508589                            7.131064       0.011032       2.003127                    0.999045      27.340951      75.859416       0.636227       0.406634      -1.083405       0.040234       0.035629       0.047036       0.071418      -0.016173      -0.001334      -0.018876      -0.000625       0.013212      -0.025972       0.001657       0.024315             13.960534      14.428891       1.824778       9.298512      12.727692       0.703039      14.725020           0.013441
          126              C       0.036455      11.052836      23.206614      -0.046076      34.425300 0.41224755E+03  0.95554122E+04                                 9.265118                            6.830335       0.112912       2.027274                    0.999495      28.068459      79.887411       0.622669       0.424382      -1.060125      -0.000618      -0.018870       0.010545       0.021626      -0.005575      -0.031015      -0.010492      -0.014567      -0.034838      -0.040489       0.014978       0.025511             11.142289      10.941076       2.364356       6.379612      11.166687       1.603924      11.319102           0.036631
          127              C       0.880330      11.577099      24.094813      -0.084305      32.768740 0.38640375E+03  0.88189155E+04                                 8.898783                            6.565079       0.156681       2.040343                    0.999752      27.981403      79.211567       0.641597       0.418283      -1.063206       0.004924       0.012574       0.003595       0.013974      -0.016299      -0.033385      -0.015393       0.029172       0.034589      -0.044259       0.000670       0.043588             10.612038      10.065447       1.672384       5.982932      10.700948       0.897379      11.069719          -0.009450
          128              C       1.393406      10.564141      24.966803      -0.006345      42.051478 0.49825387E+03  0.11982000E+05                                10.443748                            7.404328       0.004684       1.996546                    0.999098      27.791632      77.837319       0.617271       0.412621      -1.078933      -0.046498      -0.052764      -0.040124       0.080969      -0.002025      -0.013204      -0.003552       0.024741       0.025086      -0.017789      -0.003724       0.021512             13.193697      11.200485       2.284274       7.252007      14.480294       1.807642      13.900312           0.053737
          129              C       1.643193       7.798999      25.835552       0.633571      20.089413 0.21735960E+03  0.43639285E+04                                 6.953014                            5.321870      -0.211936       2.005016                    0.998732      21.570133      60.272004       0.624347       0.488631      -1.006813       0.019793      -0.040602      -0.003009       0.045270       0.029324       0.032989       0.096556      -0.047298       0.203357      -0.078308      -0.064179       0.142487              8.135199       9.176095      -1.703169       1.636725       8.446748      -3.377887       6.782754          -0.006267
          130              C       2.210277      11.224497      26.004115       0.547959      28.215835 0.31289666E+03  0.68206405E+04                                 8.458798                            6.223581       0.034671       2.045132                    0.999678      23.624866      66.831936       0.605300       0.464206      -1.028837       0.042145       0.034684       0.051653       0.075148      -0.049717      -0.059735      -0.008564       0.089728      -0.096453      -0.081578      -0.021743       0.103321             10.276366       8.033027       1.957442       4.371733      11.477255       0.382311      11.318815          -0.001031
          131              C      12.271968       9.034653      22.243859       0.568418      28.914637 0.29073451E+03  0.62183574E+04                                 8.573578                            5.985962       0.084350       2.069537                    0.999750      22.952075      64.185248       0.619618       0.462171      -1.030606      -0.061532      -0.034409      -0.047628       0.085080      -0.029073      -0.078920      -0.005308       0.038088       0.011369      -0.078686      -0.013870       0.092556             10.883614      10.295973       1.469571       5.491413      12.056528       0.172970      10.298340          -0.001102
          132              C       8.618327       5.856595       1.202634       0.529644      28.138011 0.30055360E+03  0.64806916E+04                                 8.445552                            6.088305       0.049083       2.050994                    0.999820      23.410430      65.690389       0.614193       0.462490      -1.030632       0.034673      -0.004711       0.068228       0.076678      -0.062419      -0.053492       0.019246       0.012021      -0.083277      -0.069488      -0.029447       0.098935             10.589341       8.558953       0.956473       5.639797       8.734693      -1.164148      14.474377           0.005825
          133              C       7.769051       5.525645       0.106973      -0.002108      40.083310 0.45638140E+03  0.10750625E+05                                10.147191                            7.093927      -0.010136       2.002121                    0.999140      27.054707      75.309958       0.628816       0.413501      -1.076974      -0.039493      -0.031415      -0.039971       0.064375      -0.002934      -0.006896      -0.006197       0.015361      -0.032696      -0.016042       0.000976       0.015066             13.219333      11.029145       1.233226       8.616379      10.455509       0.069810      18.173346          -0.049939
          134              C       7.312683       4.053377      32.312269      -0.092712      32.569009 0.40054202E+03  0.92013998E+04                                 8.796697                            6.674566       0.141825       2.025000                    0.999607      28.358390      79.895535       0.639250       0.417089      -1.066589       0.004723       0.027285       0.006608       0.028469      -0.004409      -0.020185      -0.009944      -0.056466      -0.062459      -0.040897       0.000612       0.040285             10.292266       9.554477       1.430313       6.117376       9.200818       0.921205      12.121503          -0.009199
          135              C       6.534968       3.737890      31.349514      -0.089034      31.083232 0.38095991E+03  0.86389764E+04                                 8.504877                            6.485768       0.206559       2.052278                    0.999738      27.841292      77.826760       0.652301       0.414071      -1.068972      -0.017944       0.003667      -0.015641       0.024084      -0.018863      -0.018594      -0.024713      -0.020557      -0.040198      -0.043660       0.010742       0.032918              9.905775       9.373207       1.013510       5.825874       8.998810       0.555815      11.345308          -0.000649
          136              C       6.075900       4.976637      30.597462       0.000087      39.532832 0.44812317E+03  0.10506281E+05                                10.068423                            7.026081      -0.026190       2.000891                    0.999104      26.809718      74.411671       0.632404       0.413105      -1.077410       0.039413       0.007142       0.074694       0.084756      -0.001011      -0.020258       0.001040       0.009849       0.065270      -0.016814      -0.015671       0.032484             13.080737      13.866175       2.924541       8.628279      11.204864       0.846791      14.171174          -0.038867
          137              C       6.733447       6.252499      30.571530      -0.065875      32.081276 0.38279255E+03  0.87288442E+04                                 8.844075                            6.574165       0.106222       2.027238                    0.999731      27.832967      79.136207       0.634401       0.423398      -1.058421       0.002551       0.001093       0.006575       0.007137       0.002457      -0.041147      -0.006404       0.013377      -0.040907      -0.043715      -0.000302       0.044017             10.676758      10.018936       2.256216       6.173455       9.309576       0.710511      12.701761          -0.003133
          138              C       7.571922       6.507672      31.550493      -0.089632      31.641803 0.37867000E+03  0.86271014E+04                                 8.768918                            6.542581       0.074124       2.011333                    0.999737      28.240615      80.735386       0.634211       0.423905      -1.056191      -0.002304      -0.004071      -0.011079       0.012026      -0.008406      -0.043823      -0.011158       0.005289      -0.002184      -0.047026       0.001962       0.045063             10.558651       9.538509       1.092415       6.204167       8.779360      -0.336216      13.358085          -0.003300
          139              C       5.106456       4.735383      29.605533       0.577441      27.442834 0.27466236E+03  0.58084186E+04                                 8.336673                            5.845119       0.031564       2.056294                    0.999679      22.778577      63.940481       0.620910       0.466465      -1.025261      -0.064759      -0.011455      -0.056670       0.086812      -0.061205      -0.068211       0.029663      -0.000641      -0.062231      -0.079100      -0.030514       0.109614             10.551327      10.516285       3.158512       4.938942       9.664704      -0.707599      11.472992           0.000700
          140              C       5.655988       6.453545       8.732870      -0.017456      43.041775 0.49333556E+03  0.11835407E+05                                10.568130                            7.378685       0.006140       1.999190                    0.998580      27.823219      77.855690       0.616905       0.413854      -1.078031      -0.012906      -0.052049      -0.026348       0.059748      -0.013033       0.029794      -0.024999       0.053806      -0.066318      -0.046917      -0.010037       0.056953             13.446532      12.312275      -0.417812      -7.336540      15.281602       1.114579      12.745721           0.021833
          141              C       6.505264       6.953064       7.847914      -0.134676      36.989890 0.43682566E+03  0.10312277E+05                                 9.758515                            7.059825      -0.026752       1.964537                    0.999459      29.676953      86.318442       0.606385       0.427869      -1.053904       0.020888       0.010335      -0.018518       0.029767      -0.025725       0.059826      -0.008066       0.047452      -0.048168      -0.058183      -0.021142       0.079324             12.134701      12.571888       0.189160      -7.951519      10.692199       0.612567      13.140015           0.000831
          142              C       7.049394       5.915362       6.966198      -0.020156      42.699212 0.46891799E+03  0.11101416E+05                                10.508134                            7.130842       0.011000       2.003142                    0.999045      27.339378      75.854631       0.636222       0.406646      -1.083395      -0.040200      -0.035597       0.047008       0.071365      -0.016181       0.001370       0.018888      -0.000613       0.013333      -0.026012       0.001697       0.024315             13.959811      14.428042       1.824736      -9.297868      12.727214      -0.703015      14.724176           0.013891
          143              C       6.714545       4.412165       6.998614      -0.046110      34.425699 0.41225450E+03  0.95556369E+04                                 9.265321                            6.830492       0.112768       2.027252                    0.999494      28.068359      79.888025       0.622647       0.424395      -1.060115       0.000612       0.018856       0.010535       0.021608      -0.005562       0.031000       0.010480      -0.014512      -0.034855      -0.040460       0.014952       0.025509             11.142536      10.941365       2.364329      -6.379806      11.166846      -1.603858      11.319396           0.037708
          144              C       5.870670       3.887901       7.886813      -0.084250      32.767111 0.38638238E+03  0.88182955E+04                                 8.898474                            6.564883       0.156753       2.040373                    0.999752      27.980619      79.208451       0.641610       0.418281      -1.063208      -0.004935      -0.012561       0.003561       0.013957      -0.016278       0.033366       0.015408       0.029148       0.034507      -0.044238       0.000682       0.043556             10.611634      10.065069       1.672208      -5.982672      10.700509      -0.897194      11.069325          -0.009537
          145              C       5.357594       4.900859       8.758803      -0.006583      42.056608 0.49832897E+03  0.11984170E+05                                10.444124                            7.404566       0.005059       1.996616                    0.999098      27.794457      77.844565       0.617305       0.412586      -1.078964       0.046574       0.052775      -0.040116       0.081016      -0.001910       0.013059       0.003610       0.024654       0.025118      -0.017727      -0.003629       0.021356             13.194170      11.200994       2.284254      -7.252424      14.480515      -1.807538      13.901001           0.056335
          146              C       5.107807       7.666000       9.627552       0.633669      20.088605 0.21734895E+03  0.43637025E+04                                 6.953070                            5.321913      -0.212341       2.004884                    0.998732      21.570037      60.273517       0.624309       0.488663      -1.006787      -0.019746       0.040598      -0.003022       0.045246       0.029338      -0.032964      -0.096571      -0.047202       0.203210      -0.078345      -0.064113       0.142459              8.135206       9.176267      -1.703058      -1.636636       8.446669       3.377785       6.782682          -0.005733
          147              C       4.540723       4.240503       9.796115       0.547957      28.217195 0.31291316E+03  0.68210782E+04                                 8.458969                            6.223681       0.034714       2.045117                    0.999677      23.625553      66.833875       0.605306       0.464197      -1.028844      -0.042136      -0.034700       0.051625       0.075131      -0.049740       0.059786       0.008647       0.089664      -0.096553      -0.081689      -0.021646       0.103335             10.276581       8.033211       1.957394      -4.371849      11.477439      -0.382157      11.319092          -0.001493
          148              C       7.981032       6.430347       6.035859       0.568365      28.914876 0.29073619E+03  0.62183913E+04                                 8.573591                            5.985959       0.084481       2.069587                    0.999750      22.952006      64.184672       0.619623       0.462168      -1.030610       0.061499       0.034404      -0.047606       0.085041      -0.029065       0.078931       0.005279       0.038135       0.011383      -0.078670      -0.013914       0.092584             10.883643      10.295863       1.469624      -5.491287      12.056857      -0.172971      10.298210          -0.000890
          149              C      11.634673       9.608404      17.410634       0.529732      28.135446 0.30052177E+03  0.64798566E+04                                 8.445155                            6.088049       0.049085       2.051017                    0.999820      23.409443      65.687621       0.614193       0.462500      -1.030623      -0.034661       0.004730       0.068247       0.076690      -0.062416       0.053497      -0.019247       0.012041      -0.083234      -0.069485      -0.029449       0.098934             10.588782       8.558531       0.956563      -5.639407       8.734308       1.163924      14.473506          -0.006009
          150              C      12.483949       9.939356      16.314973      -0.002054      40.082021 0.45636234E+03  0.10750077E+05                                10.147064                            7.093836      -0.010153       2.002130                    0.999140      27.053974      75.307872       0.628812       0.413508      -1.076969       0.039515       0.031401      -0.039938       0.064363      -0.002951       0.006917       0.006182       0.015357      -0.032690      -0.016042       0.000965       0.015076             13.219147      11.028989       1.233405      -8.616195      10.455497      -0.070041      18.172954           0.053172
          151              C      12.940317      11.411624      16.104269      -0.092775      32.570790 0.40056697E+03  0.92021150E+04                                 8.796985                            6.674758       0.141723       2.024954                    0.999607      28.359441      79.899068       0.639244       0.417087      -1.066591      -0.004741      -0.027284       0.006601       0.028468      -0.004406       0.020162       0.009949      -0.056449      -0.062468      -0.040873       0.000593       0.040280             10.292623       9.554798       1.430519      -6.117588       9.201194      -0.921427      12.121877           0.009758
          152              C       0.216032      11.727109      15.141514      -0.088957      31.081971 0.38093934E+03  0.86384174E+04                                 8.504735                            6.485649       0.206473       2.052263                    0.999738      27.840554      77.824987       0.652297       0.414078      -1.068965       0.017963      -0.003695      -0.015645       0.024106      -0.018858       0.018594       0.024705      -0.020529      -0.040309      -0.043660       0.010749       0.032911              9.905594       9.372972       1.013657      -5.825677       8.998829      -0.555977      11.344981           0.000902
          153              C       0.675100      10.488363      14.389462      -0.000116      39.535304 0.44816498E+03  0.10507431E+05                                10.068446                            7.026163      -0.025840       2.000975                    0.999105      26.811464      74.415384       0.632438       0.413076      -1.077436      -0.039490      -0.007097       0.074677       0.084773      -0.000939       0.020127      -0.001031       0.009705       0.065395      -0.016729      -0.015657       0.032386             13.080645      13.866005       2.924694      -8.628022      11.205087      -0.846908      14.170842           0.042555
          154              C       0.017553       9.212501      14.363530      -0.065808      32.079289 0.38276731E+03  0.87281091E+04                                 8.843666                            6.573921       0.106358       2.027288                    0.999731      27.831994      79.132255       0.634418       0.423395      -1.058426      -0.002550      -0.001109       0.006604       0.007166       0.002453       0.041162       0.006436       0.013385      -0.040879      -0.043728      -0.000309       0.044038             10.676166      10.018292       2.256078      -6.172917       9.309274      -0.710385      12.700932           0.004512
          155              C      12.681078       8.957328      15.342493      -0.089670      31.642599 0.37868434E+03  0.86275098E+04                                 8.769062                            6.542717       0.074017       2.011295                    0.999737      28.241097      80.737145       0.634202       0.423907      -1.056190       0.002314       0.004063      -0.011077       0.012024      -0.008394       0.043807       0.011168       0.005305      -0.002151      -0.047006       0.001951       0.045055             10.558785       9.538620       1.092436      -6.204225       8.779491       0.336202      13.358243           0.002845
          156              C       1.644544      10.729617      13.397533       0.577356      27.444607 0.27468535E+03  0.58089651E+04                                 8.336670                            5.845140       0.032280       2.056489                    0.999680      22.779281      63.940583       0.620951       0.466429      -1.025292       0.064709       0.011458      -0.056670       0.086776      -0.061204       0.068273      -0.029617      -0.000733      -0.062245      -0.079194      -0.030429       0.109622             10.551272      10.516105       3.158604      -4.938744       9.664880       0.707612      11.472831          -0.000863
          157              C       1.095012      14.186045       8.732870      -0.017456      43.041779 0.49333585E+03  0.11835416E+05                                10.568132                            7.378688       0.006140       1.999190                    0.998580      27.823217      77.855687       0.616905       0.413854      -1.078031       0.012906      -0.052049      -0.026348       0.059748       0.013033      -0.029795      -0.024999       0.053806      -0.066318      -0.046917      -0.010037       0.056953             13.446535      12.312280       0.417810       7.336543      15.281599       1.114576      12.745725           0.021833
          158              C       0.245736      14.685564       7.847914      -0.134676      36.989888 0.43682552E+03  0.10312273E+05                                 9.758515                            7.059825      -0.026752       1.964537                    0.999459      29.676955      86.318454       0.606385       0.427869      -1.053904      -0.020888       0.010334      -0.018518       0.029766       0.025725      -0.059826      -0.008066       0.047452      -0.048168      -0.058183      -0.021142       0.079324             12.134701      12.571889      -0.189158       7.951521      10.692197       0.612569      13.140018           0.000830
          159              C      13.203606      13.647863       6.966198      -0.020156      42.699217 0.46891791E+03  0.11101414E+05                                10.508136                            7.130842       0.011000       2.003142                    0.999045      27.339377      75.854633       0.636222       0.406646      -1.083395       0.040200      -0.035597       0.047008       0.071365       0.016181      -0.001370       0.018888      -0.000613       0.013333      -0.026012       0.001697       0.024315             13.959815      14.428050      -1.824730       9.297876      12.727208      -0.703010      14.724186           0.013891
          160              C       0.036455      12.144665       6.998614      -0.046111      34.425718 0.41225478E+03  0.95556454E+04                                 9.265327                            6.830496       0.112767       2.027252                    0.999494      28.068360      79.888045       0.622647       0.424395      -1.060115      -0.000612       0.018856       0.010535       0.021608       0.005562      -0.031000       0.010480      -0.014512      -0.034855      -0.040460       0.014951       0.025509             11.142545      10.941376      -2.364332       6.379813      11.166851      -1.603861      11.319407           0.037709
          161              C       0.880330      11.620401       7.886813      -0.084250      32.767112 0.38638233E+03  0.88182945E+04                                 8.898475                            6.564883       0.156753       2.040373                    0.999752      27.980623      79.208479       0.641609       0.418281      -1.063208       0.004935      -0.012561       0.003560       0.013957       0.016278      -0.033366       0.015407       0.029148       0.034507      -0.044238       0.000682       0.043556             10.611637      10.065072      -1.672207       5.982676      10.700507      -0.897193      11.069331          -0.009536
          162              C       1.393406      12.633358       8.758803      -0.006583      42.056601 0.49832878E+03  0.11984165E+05                                10.444124                            7.404566       0.005058       1.996616                    0.999098      27.794453      77.844563       0.617305       0.412586      -1.078964      -0.046574       0.052775      -0.040116       0.081016       0.001910      -0.013059       0.003610       0.024654       0.025118      -0.017727      -0.003629       0.021356             13.194172      11.201001      -2.284251       7.252432      14.480503      -1.807535      13.901012           0.056335
          163              C       1.643193      15.398501       9.627552       0.633669      20.088584 0.21734874E+03  0.43636972E+04                                 6.953065                            5.321910      -0.212340       2.004884                    0.998732      21.570030      60.273487       0.624309       0.488663      -1.006787       0.019746       0.040598      -0.003022       0.045246      -0.029338       0.032964      -0.096571      -0.047202       0.203210      -0.078345      -0.064113       0.142458              8.135198       9.176262       1.703050       1.636630       8.446656       3.377780       6.782676          -0.005733
          164              C       2.210277      11.973003       9.796115       0.547957      28.217195 0.31291310E+03  0.68210765E+04                                 8.458968                            6.223680       0.034715       2.045117                    0.999677      23.625553      66.833871       0.605306       0.464197      -1.028844       0.042136      -0.034700       0.051625       0.075131       0.049740      -0.059786       0.008647       0.089664      -0.096553      -0.081689      -0.021646       0.103335             10.276580       8.033213      -1.957391       4.371852      11.477433      -0.382155      11.319095          -0.001493
          165              C      12.271968      14.162847       6.035859       0.568365      28.914874 0.29073611E+03  0.62183893E+04                                 8.573591                            5.985958       0.084482       2.069588                    0.999750      22.952005      64.184672       0.619623       0.462168      -1.030610      -0.061499       0.034403      -0.047606       0.085041       0.029065      -0.078931       0.005279       0.038135       0.011383      -0.078670      -0.013914       0.092584             10.883645      10.295866      -1.469621       5.491291      12.056854      -0.172969      10.298214          -0.000890
          166              C       8.618327       1.875905      17.410634       0.529733      28.135453 0.30052173E+03  0.64798554E+04                                 8.445157                            6.088049       0.049086       2.051017                    0.999820      23.409441      65.687619       0.614193       0.462500      -1.030623       0.034661       0.004729       0.068247       0.076690       0.062416      -0.053497      -0.019247       0.012042      -0.083235      -0.069485      -0.029450       0.098935             10.588787       8.558534      -0.956559       5.639413       8.734306       1.163928      14.473521          -0.006008
          167              C       7.769051       2.206856      16.314973      -0.002055      40.082040 0.45636241E+03  0.10750079E+05                                10.147067                            7.093836      -0.010153       2.002130                    0.999140      27.053978      75.307889       0.628812       0.413508      -1.076969      -0.039516       0.031401      -0.039938       0.064363       0.002951      -0.006917       0.006182       0.015356      -0.032690      -0.016041       0.000965       0.015076             13.219154      11.028993      -1.233402       8.616201      10.455500      -0.070036      18.172967           0.053173
          168              C       7.312683       3.679124      16.104269      -0.092775      32.570803 0.40056718E+03  0.92021212E+04                                 8.796989                            6.674761       0.141723       2.024954                    0.999607      28.359444      79.899096       0.639243       0.417088      -1.066590       0.004741      -0.027283       0.006600       0.028468       0.004406      -0.020162       0.009950      -0.056449      -0.062468      -0.040873       0.000592       0.040280             10.292628       9.554802      -1.430525       6.117591       9.201201      -0.921433      12.121881           0.009759
          169              C       6.534968       3.994610      15.141514      -0.088957      31.081969 0.38093941E+03  0.86384200E+04                                 8.504736                            6.485651       0.206473       2.052263                    0.999738      27.840560      77.825028       0.652297       0.414078      -1.068964      -0.017963      -0.003695      -0.015645       0.024106       0.018858      -0.018594       0.024705      -0.020529      -0.040309      -0.043660       0.010748       0.032912              9.905595       9.372973      -1.013663       5.825675       8.998834      -0.555984      11.344979           0.000902
          170              C       6.075900       2.755863      14.389462      -0.000116      39.535314 0.44816522E+03  0.10507438E+05                                10.068447                            7.026164      -0.025838       2.000976                    0.999105      26.811468      74.415395       0.632438       0.413076      -1.077437       0.039490      -0.007097       0.074677       0.084773       0.000939      -0.020126      -0.001031       0.009705       0.065395      -0.016729      -0.015657       0.032386             13.080645      13.866006      -2.924697       8.628022      11.205090      -0.846910      14.170840           0.042556
          171              C       6.733447       1.480001      14.363530      -0.065808      32.079310 0.38276750E+03  0.87281153E+04                                 8.843672                            6.573924       0.106356       2.027288                    0.999731      27.832001      79.132301       0.634417       0.423395      -1.058425       0.002550      -0.001109       0.006604       0.007166      -0.002453      -0.041162       0.006436       0.013385      -0.040879      -0.043728      -0.000309       0.044037             10.676175      10.018301      -2.256080       6.172925       9.309280      -0.710386      12.700944           0.004513
          172              C       7.571922       1.224828      15.342493      -0.089670      31.642599 0.37868421E+03  0.86275067E+04                                 8.769064                            6.542717       0.074016       2.011295                    0.999737      28.241105      80.737190       0.634202       0.423907      -1.056190      -0.002315       0.004063      -0.011077       0.012024       0.008394      -0.043807       0.011168       0.005305      -0.002151      -0.047006       0.001951       0.045055             10.558789       9.538624      -1.092437       6.204228       8.779493       0.336203      13.358249           0.002846
          173              C       5.106456       2.997117      13.397533       0.577356      27.444611 0.27468541E+03  0.58089668E+04                                 8.336671                            5.845141       0.032279       2.056488                    0.999680      22.779284      63.940598       0.620951       0.466429      -1.025292      -0.064710       0.011458      -0.056670       0.086776       0.061204      -0.068273      -0.029617      -0.000733      -0.062245      -0.079194      -0.030429       0.109622             10.551273      10.516106      -3.158605       4.938744       9.664882       0.707612      11.472831          -0.000863
          174              C       5.655988       1.278956      24.940870      -0.017440      43.042147 0.49333234E+03  0.11835325E+05                                10.568253                            7.378696       0.005971       1.999137                    0.998580      27.823103      77.855665       0.616900       0.413858      -1.078028      -0.012917       0.052057      -0.026349       0.059758       0.012977       0.029883       0.025037       0.053869      -0.066112      -0.046968      -0.010034       0.057002             13.446839      12.312740       0.417997      -7.336840      15.281820      -1.114607      12.745956           0.019934
          175              C       6.505264       0.779436      24.055914      -0.134718      36.992575 0.43685847E+03  0.10313269E+05                                 9.759011                            7.060110      -0.026862       1.964484                    0.999459      29.678381      86.324163       0.606369       0.427872      -1.053900       0.020861      -0.010343      -0.018526       0.029755       0.025731       0.059809       0.008067       0.047452      -0.048244      -0.058178      -0.021135       0.079314             12.135419      12.572760      -0.189101      -7.952109      10.692726      -0.612642      13.140772           0.000641
          176              C       7.049394       1.817137      23.174198      -0.020271      42.702987 0.46896135E+03  0.11102681E+05                                10.508593                            7.131065       0.011032       2.003127                    0.999045      27.340964      75.859456       0.636227       0.406633      -1.083405      -0.040234       0.035628       0.047036       0.071418       0.016172       0.001334      -0.018876      -0.000625       0.013212      -0.025972       0.001656       0.024315             13.960542      14.428902      -1.824777      -9.298521      12.727695       0.703036      14.725030           0.013441
          177              C       6.714545       3.320336      23.206614      -0.046075      34.425293 0.41224732E+03  0.95554053E+04                                 9.265114                            6.830331       0.112912       2.027274                    0.999495      28.068463      79.887407       0.622670       0.424382      -1.060125       0.000618      -0.018870       0.010545       0.021625       0.005574       0.031014      -0.010493      -0.014568      -0.034838      -0.040489       0.014979       0.025510             11.142285      10.941076      -2.364355      -6.379613      11.166677       1.603924      11.319103           0.036632
          178              C       5.870670       3.844599      24.094813      -0.084304      32.768739 0.38640360E+03  0.88189112E+04                                 8.898783                            6.565078       0.156680       2.040343                    0.999752      27.981401      79.211559       0.641597       0.418283      -1.063206      -0.004924       0.012574       0.003596       0.013975       0.016299       0.033385      -0.015393       0.029172       0.034589      -0.044259       0.000670       0.043589             10.612039      10.065450      -1.672383      -5.982936      10.700943       0.897379      11.069724          -0.009449
          179              C       5.357594       2.831642      24.966803      -0.006346      42.051524 0.49825439E+03  0.11982015E+05                                10.443753                            7.404330       0.004686       1.996546                    0.999098      27.791655      77.837388       0.617271       0.412621      -1.078933       0.046499      -0.052763      -0.040124       0.080969       0.002025       0.013204      -0.003552       0.024740       0.025085      -0.017788      -0.003723       0.021511             13.193705      11.200496      -2.284273      -7.252018      14.480291       1.807642      13.900328           0.053737
          180              C       5.107807       0.066500      25.835552       0.633571      20.089455 0.21736005E+03  0.43639401E+04                                 6.953025                            5.321877      -0.211936       2.005016                    0.998732      21.570155      60.272094       0.624347       0.488631      -1.006813      -0.019793      -0.040602      -0.003009       0.045270      -0.029324      -0.032990       0.096557      -0.047298       0.203358      -0.078308      -0.064180       0.142488              8.135215       9.176110       1.703180      -1.636735       8.446766      -3.377897       6.782768          -0.006266
          181              C       4.540723       3.491997      26.004115       0.547959      28.215847 0.31289674E+03  0.68206431E+04                                 8.458801                            6.223582       0.034672       2.045132                    0.999678      23.624874      66.831970       0.605300       0.464206      -1.028837      -0.042145       0.034684       0.051653       0.075148       0.049717       0.059735      -0.008564       0.089728      -0.096453      -0.081578      -0.021743       0.103321             10.276370       8.033032      -1.957443      -4.371738      11.477256       0.382312      11.318822          -0.001031
          182              C       7.981032       1.302153      22.243859       0.568418      28.914652 0.29073466E+03  0.62183616E+04                                 8.573581                            5.985964       0.084348       2.069536                    0.999750      22.952084      64.185283       0.619618       0.462171      -1.030606       0.061532      -0.034409      -0.047628       0.085080       0.029073       0.078920      -0.005308       0.038088       0.011369      -0.078686      -0.013870       0.092556             10.883619      10.295980      -1.469571      -5.491418      12.056531       0.172969      10.298346          -0.001102
          183              C      11.634673      13.589096       1.202634       0.529645      28.138075 0.30055445E+03  0.64807144E+04                                 8.445563                            6.088313       0.049086       2.050994                    0.999820      23.410468      65.690521       0.614192       0.462490      -1.030633      -0.034673      -0.004710       0.068229       0.076678       0.062420       0.053493       0.019246       0.012023      -0.083282      -0.069489      -0.029448       0.098937             10.589356       8.558967      -0.956477      -5.639807       8.734706      -1.164145      14.474396           0.005824
          184              C      12.483949      13.258145       0.106973      -0.002109      40.083385 0.45638250E+03  0.10750656E+05                                10.147195                            7.093930      -0.010134       2.002121                    0.999140      27.054751      75.310066       0.628817       0.413500      -1.076975       0.039494      -0.031414      -0.039971       0.064376       0.002935       0.006896      -0.006197       0.015357      -0.032692      -0.016041       0.000977       0.015064             13.219339      11.029150      -1.233229      -8.616383      10.455513       0.069814      18.173353          -0.049939
          185              C      12.940317      11.785877      32.312269      -0.092711      32.569011 0.40054201E+03  0.92013989E+04                                 8.796693                            6.674563       0.141826       2.025000                    0.999607      28.358399      79.895536       0.639251       0.417089      -1.066589      -0.004723       0.027285       0.006608       0.028468       0.004408       0.020185      -0.009944      -0.056466      -0.062458      -0.040897       0.000611       0.040285             10.292261       9.554473      -1.430309      -6.117374       9.200812       0.921200      12.121499          -0.009199
          186              C       0.216032      11.470391      31.349514      -0.089034      31.083250 0.38096005E+03  0.86389798E+04                                 8.504878                            6.485767       0.206559       2.052278                    0.999738      27.841297      77.826760       0.652302       0.414071      -1.068972       0.017944       0.003667      -0.015641       0.024084       0.018863       0.018594      -0.024713      -0.020558      -0.040198      -0.043660       0.010742       0.032918              9.905777       9.373210      -1.013506      -5.825878       8.998809       0.555809      11.345313          -0.000650
          187              C       0.675100      12.709137      30.597462       0.000087      39.532874 0.44812357E+03  0.10506292E+05                                10.068424                            7.026080      -0.026189       2.000891                    0.999104      26.809742      74.411725       0.632404       0.413104      -1.077410      -0.039413       0.007142       0.074694       0.084756       0.001011       0.020257       0.001039       0.009849       0.065268      -0.016813      -0.015670       0.032483             13.080741      13.866180      -2.924541      -8.628284      11.204864       0.846791      14.171180          -0.038866
          188              C       0.017553      13.984999      30.571530      -0.065875      32.081297 0.38279280E+03  0.87288513E+04                                 8.844078                            6.574166       0.106222       2.027237                    0.999731      27.832979      79.136244       0.634401       0.423398      -1.058422      -0.002551       0.001093       0.006575       0.007137      -0.002457       0.041147      -0.006404       0.013376      -0.040907      -0.043715      -0.000301       0.044017             10.676763      10.018942      -2.256220      -6.173460       9.309580       0.710514      12.701767          -0.003131
          189              C      12.681078      14.240172      31.550493      -0.089632      31.641844 0.37867056E+03  0.86271176E+04                                 8.768925                            6.542586       0.074121       2.011331                    0.999737      28.240648      80.735509       0.634210       0.423905      -1.056191       0.002305      -0.004071      -0.011079       0.012026       0.008406       0.043823      -0.011158       0.005288      -0.002183      -0.047026       0.001963       0.045063             10.558660       9.538517      -1.092419      -6.204173       8.779367      -0.336214      13.358096          -0.003297
          190              C       1.644544      12.467883      29.605533       0.577441      27.442854 0.27466251E+03  0.58084227E+04                                 8.336677                            5.845121       0.031562       2.056293                    0.999679      22.778586      63.940514       0.620910       0.466465      -1.025261       0.064759      -0.011454      -0.056670       0.086812       0.061205       0.068211       0.029663      -0.000641      -0.062230      -0.079100      -0.030513       0.109614             10.551334      10.516292      -3.158514      -4.938947       9.664709      -0.707598      11.473000           0.000702
          191              C      12.406988       6.453545       7.475130      -0.017441      43.042225 0.49333311E+03  0.11835348E+05                                10.568261                            7.378699       0.005968       1.999135                    0.998580      27.823142      77.855789       0.616900       0.413857      -1.078028      -0.012917      -0.052056       0.026349       0.059758      -0.012978      -0.029882       0.025038       0.053868      -0.066113      -0.046968      -0.010033       0.057001             13.446852      12.312755      -0.418013       7.336851      15.281830      -1.114624      12.745972           0.019934
          192              C      13.256264       6.953064       8.360086      -0.134718      36.992645 0.43685937E+03  0.10313295E+05                                 9.759023                            7.060117      -0.026866       1.964483                    0.999459      29.678404      86.324246       0.606369       0.427872      -1.053900       0.020861       0.010343       0.018526       0.029755      -0.025731      -0.059808       0.008067       0.047452      -0.048245      -0.058179      -0.021135       0.079314             12.135436      12.572779       0.189096       7.952123      10.692738      -0.612648      13.140790           0.000646
          193              C       0.298394       5.915362       9.241802      -0.020271      42.703020 0.46896159E+03  0.11102688E+05                                10.508596                            7.131066       0.011031       2.003126                    0.999045      27.340979      75.859502       0.636227       0.406633      -1.083405      -0.040234      -0.035628      -0.047037       0.071418      -0.016172      -0.001334      -0.018876      -0.000626       0.013213      -0.025972       0.001656       0.024316             13.960548      14.428902       1.824786       9.298518      12.727715       0.703043      14.725026           0.013442
          194              C      -0.036455       4.412165       9.209386      -0.046076      34.425364 0.41224819E+03  0.95554305E+04                                 9.265122                            6.830335       0.112913       2.027273                    0.999495      28.068504      79.887539       0.622670       0.424382      -1.060126       0.000618       0.018870      -0.010545       0.021626      -0.005574      -0.031013      -0.010493      -0.014569      -0.034838      -0.040488       0.014979       0.025509             11.142297      10.941082       2.364363       6.379615      11.166703       1.603928      11.319105           0.036634
          195              C      12.621670       3.887901       8.321187      -0.084304      32.768798 0.38640450E+03  0.88189371E+04                                 8.898795                            6.565087       0.156677       2.040341                    0.999752      27.981428      79.211672       0.641596       0.418283      -1.063206      -0.004924      -0.012574      -0.003596       0.013974      -0.016299      -0.033385      -0.015393       0.029172       0.034588      -0.044259       0.000670       0.043589             10.612054      10.065463       1.672391       5.982942      10.700966       0.897385      11.069734          -0.009446
          196              C      12.108594       4.900859       7.449197      -0.006346      42.051586 0.49825556E+03  0.11982049E+05                                10.443755                            7.404332       0.004689       1.996546                    0.999098      27.791692      77.837475       0.617271       0.412621      -1.078933       0.046499       0.052763       0.040124       0.080969      -0.002024      -0.013202      -0.003552       0.024739       0.025085      -0.017788      -0.003722       0.021509             13.193707      11.200495       2.284275       7.252014      14.480303       1.807643      13.900322           0.053736
          197              C      11.858807       7.666000       6.580448       0.633574      20.089516 0.21736072E+03  0.43639573E+04                                 6.953041                            5.321886      -0.211939       2.005013                    0.998732      21.570203      60.272284       0.624346       0.488631      -1.006813      -0.019793       0.040603       0.003009       0.045270       0.029324       0.032990       0.096558      -0.047300       0.203362      -0.078308      -0.064181       0.142490              8.135236       9.176132      -1.703190       1.636745       8.446790      -3.377910       6.782787          -0.006265
          198              C      11.291723       4.240503       6.411885       0.547959      28.215872 0.31289717E+03  0.68206547E+04                                 8.458806                            6.223587       0.034670       2.045131                    0.999678      23.624884      66.832008       0.605300       0.464206      -1.028837      -0.042145      -0.034684      -0.051653       0.075148      -0.049717      -0.059735      -0.008564       0.089728      -0.096453      -0.081578      -0.021743       0.103321             10.276375       8.033034       1.957445       4.371737      11.477271       0.382314      11.318821          -0.001029
          199              C       1.230032       6.430347      10.172141       0.568418      28.914664 0.29073476E+03  0.62183643E+04                                 8.573583                            5.985965       0.084347       2.069536                    0.999750      22.952086      64.185291       0.619618       0.462171      -1.030606       0.061532       0.034409       0.047628       0.085080      -0.029073      -0.078920      -0.005308       0.038088       0.011369      -0.078686      -0.013870       0.092556             10.883623      10.295983       1.469577       5.491418      12.056540       0.172974      10.298347          -0.001100
          200              C       4.883673       9.608404      31.213366       0.529644      28.138045 0.30055418E+03  0.64807068E+04                                 8.445556                            6.088309       0.049083       2.050993                    0.999820      23.410454      65.690460       0.614193       0.462489      -1.030633      -0.034672       0.004711      -0.068229       0.076678      -0.062419      -0.053491       0.019246       0.012021      -0.083278      -0.069488      -0.029447       0.098935             10.589344       8.558957       0.956479       5.639796       8.734701      -1.164141      14.474373           0.005823
          201              C       5.732949       9.939356      32.309027      -0.002108      40.083382 0.45638275E+03  0.10750663E+05                                10.147194                            7.093931      -0.010132       2.002122                    0.999140      27.054751      75.310056       0.628817       0.413500      -1.076975       0.039493       0.031415       0.039970       0.064375      -0.002934      -0.006895      -0.006197       0.015357      -0.032692      -0.016040       0.000977       0.015063             13.219334      11.029148       1.233233       8.616379      10.455512       0.069822      18.173342          -0.049936
          202              C       6.189317      11.411624       0.103731      -0.092712      32.569008 0.40054193E+03  0.92013969E+04                                 8.796692                            6.674562       0.141826       2.024999                    0.999607      28.358408      79.895566       0.639251       0.417089      -1.066589      -0.004723      -0.027285      -0.006608       0.028468      -0.004408      -0.020185      -0.009944      -0.056467      -0.062458      -0.040897       0.000611       0.040286             10.292261       9.554475       1.430305       6.117376       9.200806       0.921197      12.121502          -0.009202
          203              C       6.967032      11.727109       1.066486      -0.089033      31.083259 0.38096010E+03  0.86389808E+04                                 8.504879                            6.485767       0.206558       2.052278                    0.999738      27.841293      77.826741       0.652302       0.414071      -1.068972       0.017944      -0.003667       0.015640       0.024084      -0.018862      -0.018594      -0.024713      -0.020558      -0.040198      -0.043660       0.010742       0.032918              9.905779       9.373211       1.013502       5.825880       8.998809       0.555806      11.345316          -0.000649
          204              C       7.426100      10.488363       1.818538       0.000086      39.532934 0.44812442E+03  0.10506316E+05                                10.068427                            7.026082      -0.026185       2.000892                    0.999104      26.809777      74.411807       0.632405       0.413104      -1.077411      -0.039413      -0.007142      -0.074694       0.084756      -0.001011      -0.020255       0.001039       0.009849       0.065266      -0.016812      -0.015669       0.032481             13.080744      13.866181       2.924539       8.628286      11.204867       0.846788      14.171184          -0.038861
          205              C       6.768553       9.212501       1.844470      -0.065875      32.081301 0.38279303E+03  0.87288571E+04                                 8.844076                            6.574166       0.106221       2.027237                    0.999731      27.832993      79.136270       0.634401       0.423398      -1.058422      -0.002551      -0.001093      -0.006576       0.007138       0.002458      -0.041146      -0.006404       0.013376      -0.040907      -0.043715      -0.000301       0.044016             10.676756      10.018935       2.256217       6.173452       9.309578       0.710511      12.701757          -0.003130
          206              C       5.930078       8.957328       0.865507      -0.089632      31.641823 0.37867053E+03  0.86271153E+04                                 8.768919                            6.542584       0.074121       2.011332                    0.999737      28.240632      80.735412       0.634211       0.423905      -1.056191       0.002304       0.004070       0.011080       0.012027      -0.008405      -0.043823      -0.011158       0.005289      -0.002184      -0.047026       0.001963       0.045063             10.558649       9.538509       1.092415       6.204166       8.779357      -0.336214      13.358082          -0.003299
          207              C       8.395544      10.729617       2.810467       0.577441      27.442879 0.27466280E+03  0.58084302E+04                                 8.336681                            5.845123       0.031563       2.056293                    0.999679      22.778600      63.940561       0.620910       0.466465      -1.025261       0.064759       0.011454       0.056670       0.086812      -0.061205      -0.068211       0.029664      -0.000642      -0.062230      -0.079101      -0.030513       0.109614             10.551339      10.516296       3.158515       4.938949       9.664714      -0.707600      11.473006           0.000701
          208              C       7.846012       9.011456      23.683130      -0.017456      43.041651 0.49333430E+03  0.11835369E+05                                10.568112                            7.378677       0.006142       1.999191                    0.998580      27.823170      77.855513       0.616906       0.413854      -1.078031       0.012905       0.052049       0.026348       0.059748      -0.013033       0.029796      -0.024999       0.053807      -0.066318      -0.046917      -0.010038       0.056955             13.446504      12.312245      -0.417793      -7.336517      15.281580       1.114556      12.745688           0.021832
          209              C       6.996736       8.511936      24.568086      -0.134677      36.989824 0.43682487E+03  0.10312253E+05                                 9.758502                            7.059818      -0.026749       1.964538                    0.999459      29.676936      86.318358       0.606386       0.427869      -1.053904      -0.020888      -0.010334       0.018518       0.029766      -0.025725       0.059827      -0.008066       0.047452      -0.048167      -0.058183      -0.021142       0.079325             12.134681      12.571865       0.189168      -7.951502      10.692187       0.612558      13.139992           0.000826
          210              C       6.452606       9.549637      25.449802      -0.020156      42.699139 0.46891725E+03  0.11101394E+05                                10.508128                            7.130840       0.011001       2.003142                    0.999045      27.339344      75.854537       0.636221       0.406646      -1.083395       0.040200       0.035598      -0.047008       0.071365      -0.016181       0.001371       0.018888      -0.000612       0.013334      -0.026013       0.001699       0.024314             13.959800      14.428034       1.824732      -9.297864      12.727194      -0.703014      14.724171           0.013890
          211              C       6.787455      11.052836      25.417386      -0.046110      34.425697 0.41225456E+03  0.95556414E+04                                 9.265336                            6.830503       0.112762       2.027251                    0.999494      28.068334      79.888039       0.622645       0.424396      -1.060114      -0.000612      -0.018856      -0.010535       0.021608      -0.005563       0.031001       0.010480      -0.014510      -0.034855      -0.040461       0.014951       0.025510             11.142554      10.941388       2.364330      -6.379822      11.166854      -1.603860      11.319421           0.037704
          212              C       7.631330      11.577099      24.529187      -0.084252      32.767129 0.38638257E+03  0.88183024E+04                                 8.898484                            6.564889       0.156752       2.040373                    0.999752      27.980623      79.208523       0.641609       0.418281      -1.063208       0.004934       0.012561      -0.003560       0.013957      -0.016279       0.033366       0.015407       0.029149       0.034507      -0.044238       0.000682       0.043556             10.611647      10.065083       1.672206      -5.982684      10.700515      -0.897191      11.069343          -0.009542
          213              C       8.144406      10.564141      23.657197      -0.006582      42.056518 0.49832743E+03  0.11984127E+05                                10.444121                            7.404563       0.005053       1.996615                    0.999098      27.794402      77.844441       0.617304       0.412587      -1.078963      -0.046574      -0.052775       0.040116       0.081016      -0.001911       0.013062       0.003610       0.024656       0.025119      -0.017728      -0.003631       0.021359             13.194168      11.200992       2.284252      -7.252424      14.480511      -1.807536      13.901001           0.056334
          214              C       8.394193       7.798999      22.788448       0.633668      20.088542 0.21734835E+03  0.43636862E+04                                 6.953051                            5.321902      -0.212341       2.004884                    0.998732      21.569985      60.273290       0.624310       0.488662      -1.006788       0.019745      -0.040598       0.003022       0.045246       0.029337      -0.032963      -0.096570      -0.047200       0.203206      -0.078345      -0.064112       0.142456              8.135179       9.176241      -1.703043      -1.636620       8.446638       3.377769       6.782658          -0.005734
          215              C       8.961277      11.224497      22.619885       0.547956      28.217179 0.31291285E+03  0.68210696E+04                                 8.458966                            6.223678       0.034715       2.045117                    0.999677      23.625543      66.833837       0.605306       0.464197      -1.028844       0.042136       0.034700      -0.051626       0.075131      -0.049740       0.059786       0.008647       0.089665      -0.096553      -0.081689      -0.021647       0.103336             10.276578       8.033210       1.957391      -4.371852      11.477429      -0.382156      11.319096          -0.001495
          216              C       5.520968       9.034653      26.380141       0.568365      28.914842 0.29073582E+03  0.62183814E+04                                 8.573586                            5.985956       0.084482       2.069588                    0.999750      22.951989      64.184617       0.619623       0.462168      -1.030610      -0.061499      -0.034404       0.047606       0.085041      -0.029065       0.078931       0.005279       0.038135       0.011383      -0.078670      -0.013914       0.092584             10.883636      10.295856       1.469620      -5.491283      12.056847      -0.172969      10.298205          -0.000892
          217              C       1.867327       5.856595      15.005366       0.529731      28.135447 0.30052162E+03  0.64798520E+04                                 8.445153                            6.088046       0.049087       2.051018                    0.999820      23.409436      65.687587       0.614194       0.462500      -1.030623       0.034661      -0.004730      -0.068247       0.076690      -0.062416       0.053497      -0.019247       0.012041      -0.083233      -0.069485      -0.029449       0.098934             10.588783       8.558530       0.956555      -5.639411       8.734301       1.163932      14.473516          -0.006009
          218              C       1.018051       5.525645      16.101027      -0.002054      40.082007 0.45636185E+03  0.10750062E+05                                10.147059                            7.093830      -0.010151       2.002131                    0.999140      27.053969      75.307837       0.628812       0.413508      -1.076969      -0.039515      -0.031402       0.039938       0.064362      -0.002951       0.006917       0.006182       0.015356      -0.032690      -0.016041       0.000966       0.015076             13.219142      11.028983       1.233394      -8.616193      10.455486      -0.070027      18.172955           0.053179
          219              C       0.561683       4.053377      16.311731      -0.092775      32.570775 0.40056696E+03  0.92021137E+04                                 8.796980                            6.674757       0.141724       2.024954                    0.999607      28.359424      79.898992       0.639244       0.417087      -1.066591       0.004741       0.027283      -0.006600       0.028468      -0.004406       0.020162       0.009949      -0.056449      -0.062468      -0.040873       0.000593       0.040280             10.292616       9.554790       1.430524      -6.117579       9.201195      -0.921433      12.121863           0.009760
          220              C      13.285968       3.737890      17.274486      -0.088958      31.081923 0.38093896E+03  0.86384061E+04                                 8.504725                            6.485645       0.206474       2.052263                    0.999738      27.840547      77.824942       0.652297       0.414078      -1.068965      -0.017963       0.003695       0.015645       0.024106      -0.018858       0.018594       0.024705      -0.020529      -0.040309      -0.043660       0.010749       0.032911              9.905579       9.372958       1.013661      -5.825663       8.998819      -0.555984      11.344960           0.000899
          221              C      12.826900       4.976637      18.026538      -0.000115      39.535288 0.44816503E+03  0.10507432E+05                                10.068440                            7.026161      -0.025837       2.000976                    0.999105      26.811464      74.415359       0.632438       0.413076      -1.077437       0.039490       0.007097      -0.074676       0.084773      -0.000939       0.020126      -0.001030       0.009705       0.065394      -0.016729      -0.015657       0.032386             13.080634      13.865995       2.924697      -8.628013      11.205080      -0.846913      14.170827           0.042561
          222              C      -0.017553       6.252499      18.052470      -0.065808      32.079306 0.38276745E+03  0.87281136E+04                                 8.843670                            6.573923       0.106357       2.027288                    0.999731      27.831997      79.132281       0.634418       0.423395      -1.058425       0.002550       0.001109      -0.006604       0.007166       0.002453       0.041162       0.006436       0.013385      -0.040880      -0.043729      -0.000309       0.044038             10.676174      10.018300       2.256079      -6.172924       9.309278      -0.710386      12.700944           0.004509
          223              C       0.820922       6.507672      17.073507      -0.089670      31.642580 0.37868382E+03  0.86274953E+04                                 8.769060                            6.542714       0.074017       2.011296                    0.999737      28.241081      80.737098       0.634202       0.423907      -1.056190      -0.002314      -0.004063       0.011078       0.012024      -0.008394       0.043807       0.011168       0.005305      -0.002151      -0.047006       0.001951       0.045055             10.558784       9.538618       1.092434      -6.204226       8.779489       0.336205      13.358246           0.002841
          224              C      11.857456       4.735383      19.018467       0.577355      27.444619 0.27468554E+03  0.58089700E+04                                 8.336671                            5.845141       0.032282       2.056489                    0.999680      22.779289      63.940606       0.620951       0.466429      -1.025292      -0.064709      -0.011458       0.056670       0.086776      -0.061204       0.068273      -0.029617      -0.000733      -0.062245      -0.079194      -0.030429       0.109622             10.551273      10.516106       3.158608      -4.938743       9.664882       0.707610      11.472830          -0.000864
          225              O      10.755693      15.362931      22.912601      -0.494509      30.226821 0.42326606E+03  0.96654579E+04                                 7.881656                            6.497452       0.080128       2.102037                    0.995448      26.243512      69.105316       0.717122       0.374028      -1.117935       0.028948      -0.002618       0.022524       0.036772      -0.015940       0.014028      -0.060885      -0.011810       0.045614      -0.054923      -0.018404       0.073327              9.095713      14.101458       2.573031       2.165515       7.082628       1.322630       6.103052           0.087497
          226              O      12.470447      14.741238      22.078538      -0.501835      26.159836 0.40267553E+03  0.90049783E+04                                 6.860162                            6.120674       0.884144       2.334172                    0.999415      26.527267      67.245474       0.785062       0.348879      -1.147205      -0.024160      -0.002718       0.018260       0.030406      -0.028925      -0.021613       0.017872      -0.060829       0.068910      -0.055968       0.003600       0.052369              7.190326       6.606251      -1.530818      -0.648053       8.370583       2.544517       6.594143           0.204541
          227              O      10.906916       4.800336      22.834155      -0.566592      37.299327 0.55219285E+03  0.13304207E+05                                 8.835458                            7.220701       0.477317       2.198176                    0.997359      27.837458      72.199875       0.717974       0.354078      -1.148016       0.000537      -0.026587       0.022202       0.034642      -0.016278      -0.026070       0.022406      -0.080590      -0.185807      -0.074193      -0.005551       0.079744             10.376099       7.372402      -3.324843       1.239678      16.488757      -1.851796       7.267138           0.025511
          228              O      11.110796       2.698643      21.593270      -0.543637      38.247902 0.57641932E+03  0.14146632E+05                                 9.202596                            7.569712      -0.001111       2.055752                    0.994961      27.928910      74.976641       0.669484       0.372779      -1.124619       0.023096       0.001821       0.034321       0.041408       0.036362      -0.025247       0.040517       0.023635       0.017622      -0.070791       0.032517       0.038274             10.659776       8.523575       1.394345       4.497158       9.046909       2.183595      14.408844           0.010196
          229              O       1.656695       2.304285      27.106259      -0.543268      41.738502 0.55872133E+03  0.13557558E+05                                 9.683651                            7.369929       0.100229       2.094587                    0.995579      27.352840      72.172504       0.692400       0.364555      -1.134933      -0.020348      -0.013339      -0.043005       0.049410       0.028158      -0.032586       0.031808      -0.011283      -0.006870      -0.062087       0.027708       0.034380             12.066685      11.586624       3.840617       6.320359      11.030133       4.612112      13.583297           0.007106
          230              O       1.523026      15.406233      26.353884      -0.560486      39.996210 0.55278250E+03  0.13308350E+05                                 9.248610                            7.217986       0.331805       2.165578                    0.996203      27.284184      70.502219       0.719825       0.353435      -1.149714      -0.012307       0.028828      -0.029670       0.043160      -0.025332      -0.028559      -0.005032      -0.091296      -0.119527      -0.065240      -0.006938       0.072177             11.104711       9.487157      -4.443238       2.381952      16.195384      -2.836054       7.631592           0.000911
          231              O       4.913378      12.690579      14.019920      -0.578634      40.039338 0.52959371E+03  0.12660620E+05                                 9.339675                            7.073627       0.213243       2.113899                    0.997490      27.721661      72.242462       0.723138       0.354301      -1.144797       0.006310       0.014600       0.049260       0.051764       0.027418      -0.017451       0.051022      -0.025409       0.085021      -0.066350      -0.000315       0.066665             11.829629       8.426025       1.994569       5.461289       8.740031       4.719430      18.322831           0.005999
          232              O       4.245029      14.728866      15.073440      -0.436102      25.383680 0.39773508E+03  0.88377788E+04                                 6.725758                            6.078197       0.854443       2.342024                    0.999014      25.755176      64.379746       0.791352       0.348327      -1.151465       0.022760      -0.007279      -0.016651       0.029125      -0.033337      -0.013787      -0.022387      -0.057545      -0.012858      -0.052310       0.001824       0.050486              7.087096       6.406298      -1.915713       1.547638       8.514845      -0.855909       6.340144           0.200289
          233              O       9.096297      11.385333      18.782155      -0.553170      40.336574 0.54726335E+03  0.13182270E+05                                 9.386884                            7.226548       0.298933       2.152278                    0.997558      27.295696      71.250537       0.710584       0.357846      -1.142692      -0.021491       0.033490      -0.020077       0.044571      -0.015743      -0.038427      -0.008600      -0.023362      -0.142872      -0.068505       0.023474       0.045031             11.556575      13.242758      -7.231398       2.730262      13.127117      -1.614082       8.299849           0.006752
          234              O       8.410396      13.346295      20.014935      -0.574719      40.021959 0.57528279E+03  0.14063767E+05                                 9.373928                            7.463015       0.076571       2.069045                    0.996239      28.139994      74.561499       0.690093       0.363060      -1.135936      -0.012582      -0.030455      -0.034860       0.047969       0.025131      -0.033596       0.035740      -0.012025       0.037583      -0.063373       0.018292       0.045081             11.167307       7.973295       1.322265       3.980383      10.580125       4.988185      14.948501           0.028729
          235              O      10.966324      12.795741      20.464221      -0.926722      43.637127 0.84730236E+03  0.22754855E+05                                 9.673624                            8.843098       0.152358       2.023893                    0.997221      33.303499      91.641129       0.658975       0.346100      -1.152847      -0.017705      -0.030240      -0.000245       0.035042       0.018762      -0.039054      -0.006087       0.108678      -0.156666      -0.062892      -0.031370       0.094262             10.601509      10.409412      -0.925914      -0.283102      13.177033       1.341289       8.218082           0.043734
          236              O      10.122449       0.480961      19.888188      -0.896097      42.719285 0.84657360E+03  0.22767931E+05                                 9.618339                            8.911676       0.089664       2.006275                    0.995951      33.363068      92.367437       0.647384       0.351791      -1.146263      -0.016101       0.016716       0.017883       0.029299      -0.011373      -0.028069       0.039370       0.013483       0.169837      -0.049676      -0.030529       0.080206             10.455655       7.016358       0.248241       0.157769      12.645853      -0.914735      11.704753           0.128792
          237              O       9.497307       0.102069       6.704601      -0.494912      30.236864 0.42343931E+03  0.96704275E+04                                 7.883393                            6.498783       0.080108       2.101943                    0.995450      26.248772      69.123352       0.717047       0.374028      -1.117932      -0.028885       0.002594       0.022497       0.036704      -0.015964      -0.014045       0.061107      -0.011598       0.045450      -0.055210      -0.018284       0.073494              9.097917      14.104497       2.574141      -2.166510       7.084645      -1.323301       6.104609           0.081689
          238              O       7.782553       0.723762       5.870538      -0.501180      26.143568 0.40235377E+03  0.89959632E+04                                 6.857454                            6.118330       0.884109       2.334336                    0.999415      26.517473      67.213322       0.785195       0.348890      -1.147198       0.024301       0.002736       0.018192       0.030479      -0.028573       0.021664      -0.017895      -0.060695       0.068351      -0.055642       0.003445       0.052198              7.187456       6.603481      -1.530108       0.647897       8.367172      -2.543483       6.591714           0.203067
          239              O       9.346084      10.664664       6.626155      -0.566819      37.308659 0.55236261E+03  0.13309338E+05                                 8.836899                            7.221798       0.477135       2.198053                    0.997360      27.841105      72.212484       0.717920       0.354077      -1.148015      -0.000441       0.026562       0.022046       0.034522      -0.016245       0.026114      -0.022415      -0.080476      -0.186417      -0.074383      -0.005396       0.079779             10.377922       7.373660      -3.325611      -1.240127      16.491590       1.852450       7.268516           0.013884
          240              O       9.142204      12.766358       5.385270      -0.543648      38.243306 0.57634783E+03  0.14144376E+05                                 9.201699                            7.569115      -0.000788       2.055876                    0.994961      27.927690      74.970951       0.669530       0.372766      -1.124634      -0.023032      -0.001928       0.034282       0.041346       0.036363       0.025264      -0.040527       0.023573       0.017626      -0.070800       0.032512       0.038288             10.658594       8.522546       1.394080      -4.496393       9.046186      -2.183252      14.407052           0.006919
          241              O       5.094305      13.160715      10.898259      -0.543399      41.742509 0.55878494E+03  0.13559498E+05                                 9.684231                            7.370327       0.100448       2.094635                    0.995578      27.354461      72.178014       0.692384       0.364553      -1.134934       0.020367       0.013388      -0.043028       0.049452       0.028147       0.032563      -0.031798      -0.011314      -0.006840      -0.062058       0.027678       0.034380             12.067477      11.587660       3.840735      -6.321095      11.030275      -4.612213      13.584497           0.006767
          242              O       5.227974       0.058767      10.145884      -0.560524      39.995357 0.55278107E+03  0.13308302E+05                                 9.248421                            7.217945       0.331822       2.165579                    0.996203      27.284415      70.502707       0.719832       0.353432      -1.149716       0.012331      -0.028834      -0.029704       0.043194      -0.025321       0.028521       0.005038      -0.091288      -0.119548      -0.065203      -0.006968       0.072171             11.104336       9.486956      -4.443009      -2.381913      16.194634       2.835839       7.631419           0.001488
          243              O       1.837622       2.774421      30.227920      -0.578435      40.034181 0.52950604E+03  0.12658034E+05                                 9.339120                            7.073217       0.213019       2.113894                    0.997486      27.718792      72.234223       0.723130       0.354319      -1.144780      -0.006318      -0.014477       0.049219       0.051691       0.027409       0.017518      -0.051085      -0.025497       0.084930      -0.066412      -0.000313       0.066725             11.828927       8.425481       1.994589      -5.460897       8.739711      -4.719413      18.321589          -0.004947
          244              O       2.505971       0.736134      31.281440      -0.435734      25.375501 0.39757415E+03  0.88333055E+04                                 6.724373                            6.077023       0.854474       2.342116                    0.999014      25.750488      64.364666       0.791418       0.348333      -1.151460      -0.022780       0.007334      -0.016646       0.029151      -0.033372       0.013597       0.022290      -0.057526      -0.012416      -0.052198       0.001766       0.050432              7.085577       6.404969      -1.915252      -1.547112       8.513115       0.855668       6.338647          -0.199953
          245              O      11.156703       4.079667       2.574155      -0.553177      40.336998 0.54727984E+03  0.13182768E+05                                 9.386937                            7.226642       0.298954       2.152276                    0.997559      27.295993      71.251614       0.710582       0.357845      -1.142693       0.021420      -0.033599      -0.019979       0.044575      -0.015733       0.038415       0.008598      -0.023369      -0.142707      -0.068458       0.023462       0.044996             11.556565      13.242735      -7.231248      -2.730213      13.127076       1.613861       8.299885          -0.002937
          246              O      11.842604       2.118705       3.806935      -0.575120      40.038204 0.57556060E+03  0.14072323E+05                                 9.376498                            7.464854       0.076420       2.068922                    0.996238      28.145885      74.582935       0.689999       0.363064      -1.135927       0.012374       0.030509      -0.034833       0.047930       0.025203       0.033668      -0.035689      -0.012315       0.037861      -0.063460       0.018335       0.045125             11.170650       7.975877       1.322685      -3.982173      10.582829      -4.989665      14.953244          -0.014911
          247              O       9.286676       2.669259       4.256221      -0.928529      43.690673 0.84860235E+03  0.22798338E+05                                 9.680293                            8.848798       0.153522       2.023876                    0.997223      33.331756      91.733940       0.658888       0.346016      -1.152926       0.017820       0.030291      -0.000117       0.035144       0.018918       0.039669       0.005629       0.108469      -0.159114      -0.063921      -0.030888       0.094809             10.609254      10.416516      -0.927277       0.283360      13.187729      -1.342743       8.223517           0.010094
          248              O      10.130551      14.984039       3.680188      -0.895910      42.708771 0.84630101E+03  0.22758712E+05                                 9.616763                            8.910242       0.089621       2.006340                    0.995948      33.358088      92.349083       0.647437       0.351792      -1.146266       0.016018      -0.016621       0.017950       0.029241      -0.011077       0.028003      -0.039531       0.013965       0.169490      -0.049935      -0.030188       0.080122             10.453915       7.015227       0.248070      -0.157615      12.644019       0.914383      11.702498          -0.128081
          249              O       2.746307       7.630431      25.711399      -0.494912      30.236815 0.42343862E+03  0.96704090E+04                                 7.883391                            6.498784       0.080105       2.101942                    0.995450      26.248730      69.123256       0.717046       0.374029      -1.117932      -0.028884      -0.002592      -0.022498       0.036704       0.015966       0.014043       0.061103      -0.011600       0.045449      -0.055207      -0.018284       0.073491              9.097913      14.104490      -2.574136       2.166505       7.084643      -1.323300       6.104607           0.081687
          250              O       1.031553       7.008738      26.545462      -0.501179      26.143512 0.40235270E+03  0.89959364E+04                                 6.857464                            6.118339       0.884103       2.334336                    0.999415      26.517345      67.213060       0.785191       0.348892      -1.147196       0.024298      -0.002733      -0.018192       0.030477       0.028566      -0.021665      -0.017895      -0.060681       0.068329      -0.055630       0.003438       0.052191              7.187466       6.603493       1.530111      -0.647898       8.367184      -2.543485       6.591721           0.203057
          251              O       2.595084      12.532836      25.789845      -0.566819      37.308651 0.55236253E+03  0.13309337E+05                                 8.836901                            7.221801       0.477133       2.198053                    0.997360      27.841091      72.212462       0.717920       0.354077      -1.148015      -0.000440      -0.026562      -0.022046       0.034522       0.016245      -0.026114      -0.022415      -0.080476      -0.186415      -0.074382      -0.005396       0.079779             10.377924       7.373660       3.325609       1.240126      16.491592       1.852447       7.268518           0.013883
          252              O       2.391204      10.431143      27.030730      -0.543648      38.243248 0.57634676E+03  0.14144343E+05                                 9.201688                            7.569106      -0.000786       2.055877                    0.994961      27.927677      74.970888       0.669531       0.372766      -1.124634      -0.023032       0.001928      -0.034282       0.041345      -0.036363      -0.025264      -0.040527       0.023573       0.017626      -0.070800       0.032512       0.038288             10.658580       8.522534      -1.394077       4.496385       9.046171      -2.183249      14.407035           0.006919
          253              O      11.845305      10.036785      21.517741      -0.543399      41.742471 0.55878449E+03  0.13559484E+05                                 9.684224                            7.370323       0.100449       2.094636                    0.995578      27.354454      72.177980       0.692384       0.364552      -1.134934       0.020366      -0.013388       0.043028       0.049452      -0.028147      -0.032563      -0.031798      -0.011313      -0.006840      -0.062058       0.027678       0.034380             12.067465      11.587645      -3.840731       6.321084      11.030268      -4.612208      13.584482           0.006766
          254              O      11.978974       7.673733      22.270116      -0.560524      39.995315 0.55278052E+03  0.13308285E+05                                 9.248415                            7.217942       0.331824       2.165580                    0.996203      27.284403      70.502666       0.719832       0.353432      -1.149716       0.012331       0.028834       0.029704       0.043194       0.025321      -0.028521       0.005038      -0.091288      -0.119548      -0.065203      -0.006968       0.072171             11.104326       9.486946       4.443002       2.381908      16.194621       2.835834       7.631412           0.001486
          255              O       8.588622       4.958079       2.188080      -0.578435      40.034168 0.52950582E+03  0.12658027E+05                                 9.339116                            7.073214       0.213020       2.113895                    0.997486      27.718794      72.234215       0.723131       0.354319      -1.144780      -0.006318       0.014477      -0.049219       0.051691      -0.027410      -0.017518      -0.051085      -0.025496       0.084930      -0.066412      -0.000313       0.066725             11.828922       8.425477      -1.994588       5.460894       8.739709      -4.719413      18.321580          -0.004944
          256              O       9.256971       6.996366       1.134560      -0.435736      25.375597 0.39757605E+03  0.88333577E+04                                 6.724387                            6.077035       0.854475       2.342115                    0.999014      25.750551      64.364852       0.791418       0.348333      -1.151461      -0.022780      -0.007334       0.016645       0.029151       0.033372      -0.013598       0.022291      -0.057528      -0.012425      -0.052199       0.001765       0.050434              7.085592       6.404983       1.915257       1.547120       8.513131       0.855673       6.338663          -0.199949
          257              O       4.405703       3.652833      29.841845      -0.553177      40.337011 0.54728003E+03  0.13182774E+05                                 9.386939                            7.226643       0.298954       2.152276                    0.997559      27.295999      71.251633       0.710582       0.357845      -1.142693       0.021421       0.033600       0.019979       0.044575       0.015733      -0.038416       0.008598      -0.023370      -0.142707      -0.068459       0.023462       0.044996             11.556568      13.242739       7.231250       2.730216      13.127078       1.613863       8.299888          -0.002938
          258              O       5.091604       5.613795      28.609065      -0.575120      40.038183 0.57556027E+03  0.14072314E+05                                 9.376495                            7.464852       0.076422       2.068922                    0.996238      28.145875      74.582905       0.689999       0.363064      -1.135927       0.012374      -0.030509       0.034833       0.047930      -0.025202      -0.033667      -0.035689      -0.012314       0.037860      -0.063459       0.018335       0.045124             11.170646       7.975875      -1.322684       3.982172      10.582824      -4.989662      14.953240          -0.014912
          259              O       2.535676       5.063241      28.159779      -0.928528      43.690638 0.84860151E+03  0.22798311E+05                                 9.680292                            8.848797       0.153521       2.023875                    0.997223      33.331731      91.733889       0.658887       0.346016      -1.152926       0.017821      -0.030291       0.000117       0.035144      -0.018918      -0.039669       0.005629       0.108468      -0.159114      -0.063921      -0.030888       0.094808             10.609253      10.416518       0.927276      -0.283360      13.187725      -1.342741       8.223517           0.010092
          260              O       3.379551       8.213462      28.735812      -0.895912      42.708731 0.84630023E+03  0.22758689E+05                                 9.616771                            8.910251       0.089613       2.006338                    0.995948      33.358028      92.348959       0.647436       0.351793      -1.146265       0.016017       0.016621      -0.017950       0.029240       0.011078      -0.027998      -0.039530       0.013973       0.169488      -0.049938      -0.030181       0.080119             10.453924       7.015233      -0.248069       0.157618      12.644041       0.914385      11.702497          -0.128061
          261              O       4.004693       7.834569       9.503399      -0.494509      30.226806 0.42326576E+03  0.96654498E+04                                 7.881656                            6.497453       0.080126       2.102036                    0.995448      26.243494      69.105276       0.717122       0.374028      -1.117935       0.028948       0.002616      -0.022525       0.036772       0.015942      -0.014027      -0.060882      -0.011811       0.045612      -0.054921      -0.018404       0.073325              9.095714      14.101462      -2.573030      -2.165515       7.082628       1.322630       6.103052           0.087500
          262              O       5.719447       8.456262      10.337462      -0.501834      26.159835 0.40267550E+03  0.90049798E+04                                 6.860177                            6.120687       0.884142       2.334172                    0.999415      26.527191      67.245350       0.785059       0.348880      -1.147203      -0.024158       0.002716      -0.018260       0.030405       0.028920       0.021613       0.017872      -0.060818       0.068894      -0.055959       0.003594       0.052364              7.190342       6.606265       1.530821       0.648053       8.370603       2.544524       6.594157           0.204548
          263              O       4.155916       2.932164       9.581845      -0.566592      37.299358 0.55219340E+03  0.13304224E+05                                 8.835462                            7.220704       0.477318       2.198176                    0.997359      27.837471      72.199918       0.717974       0.354078      -1.148016       0.000537       0.026588      -0.022202       0.034642       0.016278       0.026070       0.022406      -0.080589      -0.185808      -0.074194      -0.005551       0.079745             10.376105       7.372405       3.324844      -1.239678      16.488768      -1.851797       7.267140           0.025511
          264              O       4.359796       5.033858      10.822730      -0.543637      38.247880 0.57641929E+03  0.14146631E+05                                 9.202592                            7.569712      -0.001109       2.055753                    0.994961      27.928902      74.976613       0.669484       0.372779      -1.124619       0.023096      -0.001820      -0.034321       0.041408      -0.036362       0.025247       0.040517       0.023635       0.017622      -0.070791       0.032517       0.038274             10.659769       8.523570      -1.394344      -4.497150       9.046910       2.183593      14.408827           0.010198
          265              O       8.407695       5.428215       5.309741      -0.543268      41.738495 0.55872137E+03  0.13557559E+05                                 9.683649                            7.369929       0.100229       2.094587                    0.995579      27.352843      72.172513       0.692400       0.364555      -1.134933      -0.020348       0.013339       0.043005       0.049411      -0.028158       0.032586       0.031809      -0.011283      -0.006870      -0.062087       0.027708       0.034380             12.066681      11.586621      -3.840615      -6.320356      11.030130       4.612110      13.583292           0.007107
          266              O       8.274026       7.791267       6.062116      -0.560487      39.996258 0.55278319E+03  0.13308371E+05                                 9.248618                            7.217991       0.331804       2.165578                    0.996203      27.284196      70.502270       0.719825       0.353435      -1.149713      -0.012307      -0.028828       0.029670       0.043160       0.025332       0.028559      -0.005031      -0.091296      -0.119527      -0.065240      -0.006938       0.072177             11.104721       9.487165       4.443241      -2.381954      16.195401      -2.836055       7.631598           0.000911
          267              O      11.664378      10.506921      18.396080      -0.578634      40.039323 0.52959351E+03  0.12660614E+05                                 9.339674                            7.073626       0.213243       2.113899                    0.997490      27.721654      72.242443       0.723138       0.354301      -1.144797       0.006310      -0.014600      -0.049260       0.051764      -0.027418       0.017451       0.051022      -0.025408       0.085020      -0.066350      -0.000315       0.066665             11.829627       8.426024      -1.994569      -5.461289       8.740029       4.719428      18.322828           0.005997
          268              O      10.996029       8.468634      17.342560      -0.436104      25.383744 0.39773630E+03  0.88378117E+04                                 6.725763                            6.078201       0.854446       2.342025                    0.999014      25.755237      64.379897       0.791353       0.348326      -1.151466       0.022760       0.007279       0.016652       0.029125       0.033337       0.013788      -0.022387      -0.057546      -0.012873      -0.052310       0.001822       0.050488              7.087101       6.406303       1.915715      -1.547640       8.514852      -0.855909       6.340149           0.200283
          269              O       2.345297      11.812167      13.633845      -0.553169      40.336569 0.54726329E+03  0.13182268E+05                                 9.386883                            7.226548       0.298935       2.152278                    0.997558      27.295694      71.250527       0.710584       0.357846      -1.142692      -0.021491      -0.033491       0.020076       0.044571       0.015743       0.038427      -0.008600      -0.023362      -0.142872      -0.068505       0.023474       0.045031             11.556574      13.242758       7.231397      -2.730264      13.127115      -1.614083       8.299849           0.006752
          270              O       1.659396       9.851205      12.401065      -0.574720      40.022019 0.57528376E+03  0.14063797E+05                                 9.373940                            7.463023       0.076570       2.069044                    0.996239      28.140009      74.561569       0.690092       0.363060      -1.135935      -0.012582       0.030455       0.034860       0.047969      -0.025130       0.033596       0.035740      -0.012024       0.037583      -0.063372       0.018292       0.045080             11.167322       7.973306      -1.322268      -3.980392      10.580138       4.988192      14.948522           0.028725
          271              O       4.215324      10.401759      11.951779      -0.926723      43.637165 0.84730334E+03  0.22754891E+05                                 9.673635                            8.843107       0.152357       2.023893                    0.997221      33.303503      91.641192       0.658974       0.346100      -1.152847      -0.017704       0.030240       0.000246       0.035042      -0.018762       0.039053      -0.006087       0.108679      -0.156659      -0.062889      -0.031371       0.094261             10.601522      10.409424       0.925916       0.283101      13.177051       1.341291       8.218090           0.043730
          272              O       3.371449       7.251539      12.527812      -0.896096      42.719219 0.84657200E+03  0.22767880E+05                                 9.618338                            8.911675       0.089660       2.006274                    0.995951      33.363013      92.367307       0.647383       0.351792      -1.146262      -0.016100      -0.016716      -0.017883       0.029299       0.011373       0.028066       0.039370       0.013488       0.169835      -0.049679      -0.030525       0.080203             10.455654       7.016358      -0.248241      -0.157769      12.645853      -0.914734      11.704750           0.128797
          273              O       2.746307       0.102069       9.503399      -0.494509      30.226805 0.42326571E+03  0.96654489E+04                                 7.881658                            6.497454       0.080125       2.102036                    0.995448      26.243488      69.105270       0.717121       0.374028      -1.117935      -0.028948       0.002616      -0.022525       0.036772      -0.015942       0.014027      -0.060881      -0.011811       0.045613      -0.054920      -0.018404       0.073324              9.095715      14.101466       2.573026       2.165514       7.082627       1.322630       6.103053           0.087499
          274              O       1.031553       0.723762      10.337462      -0.501834      26.159805 0.40267483E+03  0.90049614E+04                                 6.860173                            6.120683       0.884141       2.334172                    0.999415      26.527172      67.245296       0.785059       0.348880      -1.147203       0.024158       0.002716      -0.018260       0.030404      -0.028919      -0.021613       0.017872      -0.060816       0.068891      -0.055957       0.003594       0.052363              7.190337       6.606263      -1.530821      -0.648054       8.370595       2.544521       6.594154           0.204548
          275              O       2.595084      10.664664       9.581845      -0.566592      37.299352 0.55219332E+03  0.13304221E+05                                 8.835462                            7.220704       0.477317       2.198176                    0.997359      27.837466      72.199905       0.717974       0.354078      -1.148016      -0.000537       0.026588      -0.022201       0.034642      -0.016278      -0.026070       0.022406      -0.080590      -0.185808      -0.074194      -0.005551       0.079745             10.376104       7.372406      -3.324845       1.239679      16.488766      -1.851798       7.267140           0.025511
          276              O       2.391204      12.766358      10.822730      -0.543637      38.247879 0.57641915E+03  0.14146626E+05                                 9.202592                            7.569710      -0.001109       2.055753                    0.994961      27.928901      74.976604       0.669484       0.372779      -1.124619      -0.023096      -0.001821      -0.034321       0.041408       0.036362      -0.025247       0.040517       0.023635       0.017622      -0.070791       0.032517       0.038274             10.659769       8.523571       1.394345       4.497151       9.046910       2.183595      14.408828           0.010198
          277              O      11.845305      13.160715       5.309741      -0.543268      41.738499 0.55872133E+03  0.13557558E+05                                 9.683650                            7.369929       0.100229       2.094587                    0.995579      27.352841      72.172507       0.692400       0.364555      -1.134933       0.020348       0.013339       0.043005       0.049410       0.028158      -0.032586       0.031808      -0.011283      -0.006870      -0.062087       0.027707       0.034380             12.066683      11.586623       3.840616       6.320358      11.030133       4.612112      13.583294           0.007107
          278              O      11.978974       0.058767       6.062116      -0.560486      39.996256 0.55278316E+03  0.13308370E+05                                 9.248619                            7.217992       0.331802       2.165577                    0.996203      27.284191      70.502263       0.719825       0.353435      -1.149713       0.012307      -0.028828       0.029670       0.043160      -0.025332      -0.028559      -0.005031      -0.091296      -0.119528      -0.065240      -0.006938       0.072177             11.104723       9.487168      -4.443243       2.381956      16.195402      -2.836057       7.631600           0.000911
          279              O       8.588622       2.774421      18.396080      -0.578634      40.039324 0.52959327E+03  0.12660607E+05                                 9.339673                            7.073624       0.213243       2.113899                    0.997490      27.721655      72.242443       0.723138       0.354301      -1.144797      -0.006310      -0.014600      -0.049260       0.051764       0.027418      -0.017451       0.051022      -0.025408       0.085019      -0.066350      -0.000314       0.066664             11.829629       8.426024       1.994568       5.461292       8.740026       4.719428      18.322836           0.005997
          280              O       9.256971       0.736134      17.342560      -0.436105      25.383777 0.39773706E+03  0.88378321E+04                                 6.725765                            6.078204       0.854448       2.342025                    0.999014      25.755272      64.379976       0.791354       0.348326      -1.151466      -0.022760       0.007279       0.016652       0.029125      -0.033337      -0.013789      -0.022387      -0.057546      -0.012883      -0.052310       0.001821       0.050489              7.087104       6.406304      -1.915714       1.547641       8.514854      -0.855910       6.340153           0.200276
          281              O       4.405703       4.079667      13.633845      -0.553169      40.336557 0.54726308E+03  0.13182262E+05                                 9.386881                            7.226546       0.298935       2.152279                    0.997558      27.295688      71.250508       0.710584       0.357846      -1.142692       0.021491      -0.033491       0.020076       0.044571      -0.015743      -0.038427      -0.008600      -0.023362      -0.142872      -0.068505       0.023474       0.045031             11.556572      13.242756      -7.231396       2.730263      13.127112      -1.614082       8.299847           0.006752
          282              O       5.091604       2.118705      12.401065      -0.574720      40.022018 0.57528378E+03  0.14063798E+05                                 9.373940                            7.463023       0.076571       2.069045                    0.996239      28.140009      74.561568       0.690092       0.363060      -1.135935       0.012582       0.030455       0.034860       0.047969       0.025130      -0.033596       0.035740      -0.012024       0.037583      -0.063372       0.018292       0.045080             11.167322       7.973306       1.322267       3.980392      10.580137       4.988192      14.948522           0.028726
          283              O       2.535676       2.669259      11.951779      -0.926723      43.637154 0.84730310E+03  0.22754883E+05                                 9.673633                            8.843106       0.152357       2.023893                    0.997221      33.303499      91.641176       0.658974       0.346100      -1.152847       0.017704       0.030240       0.000246       0.035043       0.018762      -0.039053      -0.006088       0.108679      -0.156659      -0.062889      -0.031371       0.094261             10.601519      10.409422      -0.925916      -0.283101      13.177047       1.341290       8.218088           0.043731
          284              O       3.379551      14.984039      12.527812      -0.896095      42.719185 0.84657120E+03  0.22767856E+05                                 9.618342                            8.911678       0.089654       2.006272                    0.995951      33.362976      92.367243       0.647382       0.351793      -1.146262       0.016100      -0.016715      -0.017883       0.029298      -0.011373      -0.028064       0.039369       0.013492       0.169832      -0.049680      -0.030522       0.080201             10.455658       7.016360       0.248241       0.157769      12.645860      -0.914735      11.704754           0.128799
          285              O       4.004693      15.362931      25.711399      -0.494911      30.236814 0.42343854E+03  0.96704061E+04                                 7.883389                            6.498781       0.080106       2.101943                    0.995450      26.248731      69.123245       0.717046       0.374029      -1.117932       0.028885      -0.002593      -0.022497       0.036704      -0.015965      -0.014044       0.061104      -0.011599       0.045450      -0.055207      -0.018284       0.073492              9.097912      14.104487       2.574141      -2.166507       7.084644      -1.323301       6.104606           0.081687
          286              O       5.719447      14.741238      26.545462      -0.501179      26.143543 0.40235338E+03  0.89959540E+04                                 6.857464                            6.118339       0.884109       2.334338                    0.999415      26.517387      67.213150       0.785192       0.348892      -1.147197      -0.024299      -0.002734      -0.018192       0.030478      -0.028569       0.021664      -0.017895      -0.060687       0.068338      -0.055635       0.003441       0.052194              7.187466       6.603490      -1.530110       0.647896       8.367186      -2.543486       6.591721           0.203062
          287              O       4.155916       4.800336      25.789845      -0.566819      37.308655 0.55236257E+03  0.13309338E+05                                 8.836902                            7.221801       0.477133       2.198052                    0.997360      27.841093      72.212469       0.717920       0.354077      -1.148015       0.000441      -0.026562      -0.022046       0.034522      -0.016245       0.026114      -0.022415      -0.080476      -0.186414      -0.074382      -0.005396       0.079779             10.377925       7.373661      -3.325611      -1.240127      16.491595       1.852450       7.268519           0.013883
          288              O       4.359796       2.698643      27.030730      -0.543648      38.243255 0.57634682E+03  0.14144345E+05                                 9.201690                            7.569108      -0.000786       2.055877                    0.994961      27.927674      74.970888       0.669531       0.372766      -1.124634       0.023032       0.001928      -0.034282       0.041345       0.036363       0.025264      -0.040528       0.023573       0.017627      -0.070800       0.032512       0.038288             10.658583       8.522537       1.394077      -4.496387       9.046173      -2.183248      14.407040           0.006919
          289              O       8.407695       2.304285      21.517741      -0.543399      41.742500 0.55878485E+03  0.13559495E+05                                 9.684229                            7.370327       0.100447       2.094635                    0.995578      27.354460      72.178010       0.692384       0.364553      -1.134934      -0.020366      -0.013388       0.043028       0.049451       0.028147       0.032562      -0.031798      -0.011313      -0.006840      -0.062058       0.027678       0.034379             12.067475      11.587656       3.840735      -6.321091      11.030275      -4.612214      13.584494           0.006767
          290              O       8.274026      15.406233      22.270116      -0.560524      39.995349 0.55278104E+03  0.13308301E+05                                 9.248420                            7.217945       0.331820       2.165578                    0.996203      27.284414      70.502706       0.719832       0.353432      -1.149716      -0.012331       0.028834       0.029704       0.043194      -0.025321       0.028520       0.005038      -0.091288      -0.119549      -0.065202      -0.006969       0.072171             11.104333       9.486954      -4.443006      -2.381911      16.194628       2.835837       7.631417           0.001486
          291              O      11.664378      12.690579       2.188080      -0.578435      40.034157 0.52950576E+03  0.12658025E+05                                 9.339115                            7.073215       0.213017       2.113894                    0.997486      27.718785      72.234193       0.723130       0.354319      -1.144780       0.006318       0.014477      -0.049219       0.051691       0.027410       0.017518      -0.051084      -0.025495       0.084928      -0.066412      -0.000311       0.066723             11.828921       8.425477       1.994588      -5.460893       8.739710      -4.719412      18.321576          -0.004944
          292              O      10.996029      14.728866       1.134560      -0.435737      25.375628 0.39757651E+03  0.88333671E+04                                 6.724371                            6.077020       0.854484       2.342117                    0.999014      25.750672      64.365071       0.791423       0.348331      -1.151463       0.022779      -0.007333       0.016646       0.029150      -0.033372       0.013602       0.022291      -0.057529      -0.012469      -0.052199       0.001760       0.050439              7.085575       6.404969      -1.915254      -1.547116       8.513108       0.855671       6.338647          -0.199949
          293              O       2.345297      11.385333      29.841845      -0.553178      40.337035 0.54728033E+03  0.13182783E+05                                 9.386944                            7.226646       0.298953       2.152275                    0.997559      27.296004      71.251656       0.710581       0.357845      -1.142693      -0.021421       0.033600       0.019979       0.044575      -0.015733       0.038416       0.008598      -0.023369      -0.142707      -0.068458       0.023462       0.044996             11.556575      13.242748      -7.231256      -2.730218      13.127086       1.613865       8.299891          -0.002940
          294              O       1.659396      13.346295      28.609065      -0.575120      40.038205 0.57556058E+03  0.14072322E+05                                 9.376497                            7.464853       0.076422       2.068922                    0.996238      28.145889      74.582939       0.689999       0.363064      -1.135928      -0.012375      -0.030509       0.034833       0.047930       0.025202       0.033668      -0.035689      -0.012315       0.037860      -0.063459       0.018335       0.045124             11.170649       7.975877       1.322685      -3.982174      10.582826      -4.989664      14.953244          -0.014911
          295              O       4.215324      12.795741      28.159779      -0.928529      43.690651 0.84860179E+03  0.22798319E+05                                 9.680291                            8.848796       0.153523       2.023876                    0.997223      33.331743      91.733907       0.658888       0.346016      -1.152926      -0.017820      -0.030291       0.000117       0.035144       0.018918       0.039669       0.005629       0.108469      -0.159113      -0.063920      -0.030888       0.094809             10.609252      10.416517      -0.927275       0.283360      13.187723      -1.342743       8.223516           0.010093
          296              O       3.371449       0.480961      28.735812      -0.895909      42.708568 0.84629620E+03  0.22758555E+05                                 9.616752                            8.910235       0.089613       2.006339                    0.995948      33.357942      92.348689       0.647436       0.351793      -1.146264      -0.016017       0.016620      -0.017950       0.029240      -0.011079       0.027995      -0.039530       0.013981       0.169487      -0.049941      -0.030176       0.080118             10.453902       7.015221       0.248069      -0.157616      12.644006       0.914384      11.702477          -0.128078
          297              O      10.755693       7.834569       6.704601      -0.494913      30.236878 0.42343953E+03  0.96704335E+04                                 7.883393                            6.498783       0.080111       2.101944                    0.995450      26.248784      69.123376       0.717047       0.374028      -1.117933       0.028885       0.002595       0.022496       0.036704       0.015963       0.014045       0.061108      -0.011598       0.045452      -0.055211      -0.018284       0.073495              9.097918      14.104497      -2.574147       2.166512       7.084648      -1.323303       6.104610           0.081688
          298              O      12.470447       8.456262       5.870538      -0.501182      26.143630 0.40235503E+03  0.89959973E+04                                 6.857460                            6.118335       0.884113       2.334337                    0.999415      26.517529      67.213464       0.785196       0.348890      -1.147199      -0.024302       0.002737       0.018191       0.030479       0.028577      -0.021663      -0.017894      -0.060702       0.068360      -0.055648       0.003448       0.052200              7.187462       6.603485       1.530109      -0.647896       8.367183      -2.543486       6.591718           0.203062
          299              O      10.906916       2.932164       6.626155      -0.566819      37.308646 0.55236233E+03  0.13309330E+05                                 8.836898                            7.221797       0.477133       2.198053                    0.997360      27.841097      72.212464       0.717920       0.354077      -1.148015       0.000441       0.026562       0.022046       0.034522       0.016245      -0.026114      -0.022415      -0.080476      -0.186416      -0.074382      -0.005397       0.079779             10.377921       7.373658       3.325610       1.240126      16.491590       1.852449       7.268515           0.013884
          300              O      11.110796       5.033858       5.385270      -0.543648      38.243268 0.57634732E+03  0.14144360E+05                                 9.201692                            7.569111      -0.000787       2.055877                    0.994961      27.927680      74.970910       0.669530       0.372766      -1.124634       0.023032      -0.001928       0.034282       0.041345      -0.036363      -0.025264      -0.040527       0.023573       0.017626      -0.070800       0.032512       0.038288             10.658585       8.522538      -1.394077       4.496387       9.046178      -2.183247      14.407037           0.006920
          301              O       1.656695       5.428215      10.898259      -0.543398      41.742495 0.55878485E+03  0.13559495E+05                                 9.684228                            7.370326       0.100446       2.094635                    0.995578      27.354461      72.178011       0.692384       0.364552      -1.134934      -0.020366       0.013388      -0.043028       0.049452      -0.028147      -0.032563      -0.031798      -0.011314      -0.006840      -0.062058       0.027678       0.034380             12.067473      11.587656      -3.840733       6.321092      11.030270      -4.612211      13.584493           0.006767
          302              O       1.523026       7.791267      10.145884      -0.560524      39.995352 0.55278097E+03  0.13308299E+05                                 9.248420                            7.217945       0.331820       2.165578                    0.996203      27.284413      70.502700       0.719832       0.353432      -1.149716      -0.012331      -0.028834      -0.029704       0.043194       0.025322      -0.028521       0.005038      -0.091288      -0.119549      -0.065203      -0.006969       0.072171             11.104335       9.486955       4.443007       2.381912      16.194632       2.835837       7.631418           0.001488
          303              O       4.913378      10.506921      30.227920      -0.578435      40.034197 0.52950645E+03  0.12658046E+05                                 9.339122                            7.073220       0.213018       2.113894                    0.997486      27.718798      72.234244       0.723130       0.354319      -1.144780       0.006317      -0.014477       0.049219       0.051691      -0.027410      -0.017517      -0.051085      -0.025497       0.084930      -0.066412      -0.000313       0.066725             11.828929       8.425484      -1.994590       5.460898       8.739715      -4.719414      18.321589          -0.004948
          304              O       4.245029       8.468634      31.281440      -0.435735      25.375537 0.39757472E+03  0.88333203E+04                                 6.724371                            6.077021       0.854476       2.342116                    0.999014      25.750549      64.364801       0.791420       0.348332      -1.151461       0.022780       0.007334      -0.016646       0.029151       0.033371      -0.013598       0.022290      -0.057526      -0.012435      -0.052197       0.001764       0.050433              7.085575       6.404968       1.915253       1.547113       8.513111       0.855669       6.338645          -0.199937
          305              O       9.096297      11.812167       2.574155      -0.553177      40.337004 0.54727983E+03  0.13182768E+05                                 9.386939                            7.226643       0.298953       2.152276                    0.997559      27.295992      71.251615       0.710582       0.357845      -1.142693      -0.021421      -0.033599      -0.019979       0.044575       0.015733      -0.038416       0.008598      -0.023370      -0.142707      -0.068458       0.023462       0.044996             11.556568      13.242738       7.231251       2.730215      13.127079       1.613863       8.299887          -0.002937
          306              O       8.410396       9.851205       3.806935      -0.575120      40.038206 0.57556055E+03  0.14072321E+05                                 9.376495                            7.464851       0.076419       2.068922                    0.996238      28.145893      74.582942       0.690000       0.363063      -1.135928      -0.012374       0.030509      -0.034833       0.047930      -0.025203      -0.033668      -0.035689      -0.012317       0.037863      -0.063460       0.018335       0.045125             11.170647       7.975874      -1.322686       3.982173      10.582826      -4.989664      14.953241          -0.014907
          307              O      10.966324      10.401759       4.256221      -0.928529      43.690667 0.84860212E+03  0.22798328E+05                                 9.680287                            8.848792       0.153524       2.023876                    0.997223      33.331762      91.733926       0.658889       0.346015      -1.152927      -0.017821       0.030291      -0.000117       0.035145      -0.018918      -0.039671       0.005628       0.108468      -0.159121      -0.063924      -0.030886       0.094811             10.609248      10.416511       0.927274      -0.283360      13.187719      -1.342742       8.223513           0.010095
          308              O      10.122449       7.251539       3.680188      -0.895908      42.708587 0.84629657E+03  0.22758568E+05                                 9.616753                            8.910235       0.089614       2.006339                    0.995948      33.357956      92.348737       0.647436       0.351793      -1.146264      -0.016017      -0.016621       0.017950       0.029240       0.011079      -0.027996      -0.039530       0.013977       0.169487      -0.049940      -0.030178       0.080118             10.453903       7.015221      -0.248069       0.157616      12.644004       0.914383      11.702485          -0.128083
          309              O       9.497307       7.630431      22.912601      -0.494508      30.226776 0.42326539E+03  0.96654408E+04                                 7.881660                            6.497458       0.080121       2.102035                    0.995448      26.243457      69.105215       0.717120       0.374029      -1.117934      -0.028947      -0.002615       0.022526       0.036772       0.015944      -0.014025      -0.060878      -0.011813       0.045611      -0.054917      -0.018404       0.073321              9.095716      14.101462      -2.573027      -2.165514       7.082631       1.322630       6.103055           0.087502
          310              O       7.782553       7.008738      22.078538      -0.501830      26.159551 0.40266993E+03  0.90048245E+04                                 6.860134                            6.120651       0.884139       2.334173                    0.999415      26.527011      67.244792       0.785060       0.348881      -1.147203       0.024155      -0.002712       0.018262       0.030403       0.028910       0.021616       0.017873      -0.060798       0.068866      -0.055942       0.003585       0.052357              7.190295       6.606227       1.530813       0.648053       8.370543       2.544502       6.594116           0.204554
          311              O       9.346084      12.532836      22.834155      -0.566592      37.299333 0.55219300E+03  0.13304211E+05                                 8.835458                            7.220701       0.477319       2.198177                    0.997359      27.837460      72.199878       0.717974       0.354078      -1.148016      -0.000537      -0.026588       0.022202       0.034642       0.016278       0.026071       0.022406      -0.080590      -0.185809      -0.074194      -0.005551       0.079745             10.376099       7.372403       3.324843      -1.239678      16.488757      -1.851795       7.267138           0.025511
          312              O       9.142204      10.431143      21.593270      -0.543638      38.247862 0.57641873E+03  0.14146613E+05                                 9.202588                            7.569706      -0.001107       2.055753                    0.994961      27.928904      74.976602       0.669484       0.372779      -1.124619      -0.023096       0.001820       0.034321       0.041408      -0.036362       0.025247       0.040518       0.023636       0.017622      -0.070791       0.032517       0.038274             10.659766       8.523566      -1.394345      -4.497151       9.046902       2.183596      14.408829           0.010196
          313              O       5.094305      10.036785      27.106259      -0.543268      41.738474 0.55872105E+03  0.13557549E+05                                 9.683646                            7.369927       0.100233       2.094588                    0.995579      27.352833      72.172478       0.692400       0.364555      -1.134933       0.020348      -0.013339      -0.043005       0.049410      -0.028158       0.032586       0.031808      -0.011283      -0.006869      -0.062088       0.027708       0.034380             12.066676      11.586615      -3.840612      -6.320352      11.030127       4.612107      13.583286           0.007105
          314              O       5.227974       7.673733      26.353884      -0.560487      39.996222 0.55278276E+03  0.13308357E+05                                 9.248611                            7.217987       0.331807       2.165579                    0.996203      27.284193      70.502245       0.719825       0.353435      -1.149714       0.012308       0.028828      -0.029670       0.043161       0.025331       0.028560      -0.005031      -0.091297      -0.119527      -0.065240      -0.006937       0.072177             11.104712       9.487157       4.443238      -2.381951      16.195389      -2.836053       7.631592           0.000910
          315              O       1.837622       4.958079      14.019920      -0.578634      40.039322 0.52959324E+03  0.12660606E+05                                 9.339673                            7.073624       0.213242       2.113899                    0.997490      27.721655      72.242444       0.723138       0.354301      -1.144797      -0.006310       0.014600       0.049260       0.051764      -0.027418       0.017451       0.051022      -0.025409       0.085020      -0.066350      -0.000315       0.066665             11.829627       8.426023      -1.994569      -5.461289       8.740027       4.719430      18.322832           0.005999
          316              O       2.505971       6.996366      15.073440      -0.436103      25.383719 0.39773596E+03  0.88378029E+04                                 6.725763                            6.078203       0.854445       2.342025                    0.999014      25.755202      64.379814       0.791352       0.348327      -1.151465      -0.022760      -0.007279      -0.016651       0.029125       0.033337       0.013788      -0.022387      -0.057545      -0.012868      -0.052310       0.001823       0.050487              7.087101       6.406302       1.915713      -1.547640       8.514850      -0.855910       6.340150           0.200286
          317              O      11.156703       3.652833      18.782155      -0.553169      40.336561 0.54726314E+03  0.13182264E+05                                 9.386882                            7.226547       0.298934       2.152278                    0.997558      27.295690      71.250517       0.710584       0.357846      -1.142692       0.021491       0.033491      -0.020077       0.044571       0.015743       0.038427      -0.008600      -0.023362      -0.142872      -0.068505       0.023474       0.045031             11.556572      13.242755       7.231396      -2.730261      13.127114      -1.614082       8.299848           0.006752
          318              O      11.842604       5.613795      20.014935      -0.574719      40.021965 0.57528295E+03  0.14063773E+05                                 9.373932                            7.463018       0.076571       2.069045                    0.996239      28.139989      74.561501       0.690092       0.363060      -1.135935       0.012582      -0.030455      -0.034860       0.047969      -0.025130       0.033596       0.035740      -0.012024       0.037583      -0.063372       0.018292       0.045080             11.167310       7.973297      -1.322264      -3.980385      10.580128       4.988184      14.948505           0.028728
          319              O       9.286676       5.063241      20.464221      -0.926723      43.637140 0.84730273E+03  0.22754870E+05                                 9.673633                            8.843106       0.152355       2.023892                    0.997221      33.303493      91.641154       0.658974       0.346101      -1.152847       0.017704      -0.030240      -0.000246       0.035042      -0.018762       0.039053      -0.006088       0.108679      -0.156657      -0.062889      -0.031372       0.094260             10.601519      10.409421       0.925918       0.283103      13.177047       1.341289       8.218089           0.043737
          320              O      10.130551       8.213462      19.888188      -0.896096      42.719248 0.84657265E+03  0.22767901E+05                                 9.618339                            8.911676       0.089657       2.006273                    0.995951      33.363037      92.367366       0.647383       0.351792      -1.146263       0.016101       0.016716       0.017883       0.029299       0.011373       0.028068       0.039370       0.013485       0.169835      -0.049677      -0.030527       0.080204             10.455655       7.016357      -0.248240      -0.157768      12.645859      -0.914730      11.704749           0.128793

******************************************************
Auxiliary information for the entire system
The total spin magnetic moment of the unit cell is   3.815185
The total net atomic charge of the unit cell is   -0.000007
Accuracy of reproducing the electrostatic potential in the unit cell:
  The inner radius (bohr) =    5.0000
  The outer radius (bohr) =   12.0000
  Valid grid points have density less than (e/(bohr^3)) =    0.0001
  The number of valid grid points were=       489772
  The rms potential error without charges in kcal/mol is=      2.58035
  The rms potential error with partial charges in kcal/mol is=      0.69827
  The RRMSE value at monopole order=      0.27061
  The rms potential error with partial charges and cloud penetration in kcal/mol is=      0.69380
  The RRMSE value at monopole order with cloud penetration is=      0.26888
  The rms potential error with partial charges and atomic dipoles in kcal/mol is=      0.31507
  The RRMSE value at dipole order=      0.12210
  The rms potential error with partial charges, atomic dipoles and cloud penetration in kcal/mol is=      0.30333
  The RRMSE value at dipole order with cloud penetration=      0.11755

******************************************************
The electron densities and ab initio electrostatic potential were computed in VASP using the PBE functional and
projector augmented wave method. See the main text of the journal article for a description of computational details.
The atomic charges, dipoles, and quadrupoles were computed with the DDEC6 method as described in
(a) T. A. Manz and N. Gabaldon Limas, RSC Adv. 6 (2016) 47771-47801 DOI: 10.1039/c6ra04656h
(b) N. Gabaldon Limas and T. A. Manz, RSC Adv. 8 (2018) 2678-2707 DOI: 10.1039/c7ra11829e.
For each atom in the material, the electron cloud parameters were fit to the spherically averaged atom-in-material
electron density using radial positions for which this density was between 10^-4 and 10^-2 electrons per cubic bohr.
The polarizabilities, dispersion coefficients, and quantum Drude oscillator (QDO) parameters were fit using the MCLF method.
The magnetic structure of the system was optimized in VASP from the default ferromagnetic initial guess using spin polarization.
The atomic spin moments (ASMs) were computed on this optimized magnetic structure using the DDEC6 partition as inputs
to the method of T. A. Manz and D. S. Sholl, J. Chem. Theory Comput. 7 (2011) 4146-4164 DOI: 10.1021/ct200539n.
The RMSE and RRMSE were computed using a uniform grid with Ewald summation.
