# Supplementary material for: A collection of forcefield precursors for metal–organic frameworks
Source: RSC Adv. 2019 Nov 13;9(63):36492–507. doi: 10.1039/c9ra07327b (PMC9075174; doi:10.1039/c9ra07327b)
Supplement: RA-009-C9RA07327B-s4216 [file RA-009-C9RA07327B-s4216.xyz]

   80
jmolscript: load "" {1 1 1} spacegroup "x,y,z" unitcell [{      6.626000     0.000000     0.000000 }, {      0.000000    13.052000     0.000000 }, {      0.000000     0.000000    13.958000 }]
Cd     0.000000     3.263000    10.806702     1.037566
Cd     3.313000     9.789000    10.130298     1.037567
Cd     0.000000     9.789000     3.151298     1.037566
Cd     3.313000     3.263000     3.827702     1.037567
Cu     3.313000     6.526000     6.979000     0.931882
Cu     0.000000     0.000000     0.000000     0.931880
Cu     3.313000     0.000000     6.979000     0.931884
Cu     0.000000     6.526000     0.000000     0.931881
H      2.873034     4.979338    10.100009     0.191231
H      4.267807     5.189475    10.767201     0.162331
H      0.439966    11.505338    10.836991     0.191231
H      5.671193    11.715475    10.169799     0.162331
H      3.752966     1.546662    10.100009     0.191230
H      2.358193     1.336525    10.767201     0.162331
H      6.186034     8.072662    10.836991     0.191231
H      0.954807     7.862525    10.169799     0.162331
H      3.752966     8.072662     3.857991     0.191231
H      2.358193     7.862525     3.190799     0.162331
H      6.186034     1.546662     3.121009     0.191231
H      0.954807     1.336525     3.788201     0.162331
H      2.873034    11.505338     3.857991     0.191231
H      4.267807    11.715475     3.190799     0.162331
H      0.439966     4.979338     3.121009     0.191231
H      5.671193     5.189475     3.788201     0.162331
C      4.410928     4.577336     8.835135     0.704617
C      3.756279     5.352625     9.959033    -0.537964
C      3.604544     6.845774     9.805495     0.687914
C      5.528072    11.103336    12.101865     0.704617
C      6.182721    11.878625    10.977967    -0.537965
C      6.334456     0.319774    11.131505     0.687914
C      2.215072     1.948664     8.835135     0.704618
C      2.869721     1.173375     9.959033    -0.537964
C      3.021456    12.732226     9.805495     0.687915
C      1.097928     8.474664    12.101865     0.704616
C      0.443279     7.699375    10.977967    -0.537964
C      0.291544     6.206226    11.131505     0.687914
C      2.215072     8.474664     5.122865     0.704617
C      2.869721     7.699375     3.998967    -0.537964
C      3.021456     6.206226     4.152505     0.687914
C      1.097928     1.948664     1.856135     0.704616
C      0.443279     1.173375     2.980033    -0.537965
C      0.291544    12.732226     2.826495     0.687914
C      4.410928    11.103336     5.122865     0.704618
C      3.756279    11.878625     3.998967    -0.537964
C      3.604544     0.319774     4.152505     0.687915
C      5.528072     4.577336     1.856135     0.704616
C      6.182721     5.352625     2.980033    -0.537964
C      6.334456     6.845774     2.826495     0.687914
O      5.056301     3.554712     9.121553    -0.540671
O      4.224738     4.934700     7.633770    -0.554543
O      3.268606     7.353627     8.699044    -0.595143
O      3.750316     7.575642    10.803073    -0.502496
O      4.882699    10.080712    11.815447    -0.540671
O      5.714262    11.460700    13.303230    -0.554542
O      0.044394     0.827627    12.237956    -0.595141
O      6.188684     1.049642    10.133927    -0.502497
O      1.569699     2.971288     9.121553    -0.540671
O      2.401262     1.591300     7.633770    -0.554545
O      3.357394    12.224373     8.699044    -0.595145
O      2.875684    12.002358    10.803073    -0.502497
O      1.743301     9.497288    11.815447    -0.540671
O      0.911738     8.117300    13.303230    -0.554541
O      6.581606     5.698373    12.237956    -0.595141
O      0.437316     5.476358    10.133927    -0.502497
O      1.569699     9.497288     4.836447    -0.540670
O      2.401262     8.117300     6.324230    -0.554543
O      3.357394     5.698373     5.258956    -0.595143
O      2.875684     5.476358     3.154927    -0.502497
O      1.743301     2.971288     2.142553    -0.540671
O      0.911738     1.591300     0.654770    -0.554542
O      6.581606    12.224373     1.720044    -0.595141
O      0.437316    12.002358     3.824073    -0.502497
O      5.056301    10.080712     4.836447    -0.540671
O      4.224738    11.460700     6.324230    -0.554544
O      3.268606     0.827627     5.258956    -0.595144
O      3.750316     1.049642     3.154927    -0.502497
O      4.882699     3.554712     2.142553    -0.540671
O      5.714262     4.934700     0.654770    -0.554541
O      0.044394     7.353627     1.720044    -0.595141
O      6.188684     7.575642     3.824073    -0.502497

The following XYZ coordinates are in angstroms. Other properties are in atomic units.
The sperically averaged electron density of each atom fit to a function of the form exp(a - br)
eigen_1, eigen_2 and eigen_3 are the three eigenvalues of traceless quadrupole moment tensor
  atom number  atomic symbol              X              Y              Z     net charge C6 coefficient C8 coefficient C10 coefficient fluctuating dipole atomic polarizability isotropic forcefield polarizability              a              b squared Pearson coefficient          <r^3>          <r^4>         wp_QDO          m_QDO          q_QDO       dipole_x       dipole_y       dipole_z         dipole            Qxy            Qxz            Qyz     Q(x^2-y^2)  Q(3z^2 - R^2)        eigen_1        eigen_2        eigen_3 static polarizability      alpha(xx)      alpha(xy)      alpha(xz)      alpha(yy)      alpha(yz)      alpha(zz) atomic spin moment
            1             Cd       0.000000       3.263000      10.806702       1.037566     135.172187 0.35649461E+04  0.12893057E+06                                20.079445                           18.541267       0.969032       2.032460                    0.999595      74.109023     193.540480       0.468324       0.361624      -1.212675       0.000000      -0.000000      -0.001088       0.001088       0.017034      -0.000000      -0.000000       0.092862       0.386210      -0.113825      -0.014911       0.128737             21.514559      19.062197      -2.142323      -0.000001      30.255715       0.000005      15.225765           0.004743
            2             Cd       3.313000       9.789000      10.130298       1.037567     135.172100 0.35649431E+04  0.12893043E+06                                20.079433                           18.541257       0.969036       2.032462                    0.999595      74.108984     193.540318       0.468324       0.361624      -1.212675      -0.000000       0.000000       0.001088       0.001088      -0.017034       0.000000      -0.000000       0.092861       0.386210      -0.113825      -0.014912       0.128737             21.514546      19.062174       2.142323      -0.000000      30.255714      -0.000012      15.225750           0.004743
            3             Cd       0.000000       9.789000       3.151298       1.037566     135.172185 0.35649460E+04  0.12893057E+06                                20.079444                           18.541267       0.969032       2.032460                    0.999595      74.109025     193.540484       0.468324       0.361624      -1.212675      -0.000000      -0.000000       0.001088       0.001088       0.017034       0.000000       0.000000       0.092863       0.386210      -0.113826      -0.014911       0.128737             21.514558      19.062196      -2.142322      -0.000000      30.255713       0.000004      15.225765           0.004743
            4             Cd       3.313000       3.263000       3.827702       1.037567     135.172051 0.35649415E+04  0.12893036E+06                                20.079428                           18.541253       0.969036       2.032462                    0.999595      74.108974     193.540278       0.468324       0.361624      -1.212675       0.000000      -0.000000      -0.001088       0.001088      -0.017034       0.000000      -0.000001       0.092862       0.386211      -0.113826      -0.014911       0.128737             21.514540      19.062169       2.142322      -0.000000      30.255704      -0.000012      15.225747           0.004743
            5             Cu       3.313000       6.526000       6.979000       0.931882      52.270412 0.75789070E+03  0.19149115E+05                                12.045361                            9.474379       1.110295       2.295656                    0.999016      38.805475      92.951574       0.545805       0.444146      -1.119634      -0.000000      -0.000000      -0.000000       0.000000      -0.088552      -0.004505       0.066528      -0.154781       0.090466      -0.136330      -0.002683       0.139014             14.265954       8.350982      -2.768516       3.502974      11.921482      -2.208022      22.525398           0.731983
            6             Cu       0.000000       0.000000       0.000000       0.931880      52.270179 0.75788702E+03  0.19149006E+05                                12.045364                            9.474387       1.110255       2.295646                    0.999016      38.805247      92.951112       0.545802       0.444149      -1.119632       0.000000      -0.000000       0.000000       0.000000       0.088543      -0.004508      -0.066525      -0.154764       0.090444      -0.136314      -0.002691       0.139004             14.265958       8.350983       2.768508       3.502971      11.921470       2.208018      22.525420           0.731984
            7             Cu       3.313000       0.000000       6.979000       0.931884      52.270587 0.75789328E+03  0.19149190E+05                                12.045356                            9.474370       1.110332       2.295665                    0.999016      38.805656      92.951929       0.545808       0.444144      -1.119636       0.000000       0.000000       0.000000       0.000000      -0.088561       0.004503      -0.066530      -0.154792       0.090481      -0.136343      -0.002678       0.139022             14.265954       8.350980      -2.768518      -3.502976      11.921481       2.208020      22.525401           0.731980
            8             Cu       0.000000       6.526000       0.000000       0.931881      52.270159 0.75788667E+03  0.19148995E+05                                12.045358                            9.474382       1.110258       2.295647                    0.999016      38.805251      92.951103       0.545803       0.444149      -1.119632      -0.000000       0.000000       0.000000       0.000000       0.088543       0.004508       0.066526      -0.154765       0.090445      -0.136315      -0.002690       0.139005             14.265950       8.350979       2.768507      -3.502969      11.921465      -2.208016      22.525406           0.731982
            9              H       2.873034       4.979338      10.100009       0.191231       0.900256 0.67363719E+01  0.64676905E+02                                 1.669002                            1.614769      -1.347906       2.266692                    0.995884       3.585263      10.621176       0.439498       1.451531      -0.672861      -0.017648      -0.008854       0.004682       0.020292      -0.000415      -0.000446      -0.001856      -0.001388       0.018076      -0.003924      -0.002507       0.006431              1.695495       2.161683       0.278227      -0.114315       1.596739       0.015415       1.328061          -0.000059
           10              H       4.267807       5.189475      10.767201       0.162331       1.077173 0.84983536E+01  0.85483950E+02                                 1.800068                            1.750247      -1.431001       2.210815                    0.995086       3.670646      10.719466       0.450465       1.351747      -0.692881       0.006958       0.000381       0.021174       0.022291       0.003083       0.000879      -0.002297      -0.000402       0.025012      -0.007569      -0.001191       0.008760              1.819514       1.919972      -0.074642       0.438019       1.579688      -0.056758       1.958881           0.000143
           11              H       0.439966      11.505338      10.836991       0.191231       0.900256 0.67363716E+01  0.64676897E+02                                 1.669001                            1.614769      -1.347905       2.266693                    0.995884       3.585263      10.621173       0.439498       1.451530      -0.672861       0.017648      -0.008854      -0.004682       0.020292       0.000415      -0.000446       0.001856      -0.001388       0.018076      -0.003924      -0.002508       0.006431              1.695494       2.161683      -0.278226      -0.114315       1.596739      -0.015415       1.328061          -0.000059
           12              H       5.671193      11.715475      10.169799       0.162331       1.077171 0.84983307E+01  0.85483678E+02                                 1.800067                            1.750246      -1.430999       2.210816                    0.995086       3.670644      10.719464       0.450465       1.351749      -0.692880      -0.006958       0.000381      -0.021174       0.022291      -0.003083       0.000879       0.002297      -0.000401       0.025012      -0.007569      -0.001191       0.008760              1.819513       1.919971       0.074642       0.438019       1.579687       0.056758       1.958880           0.000143
           13              H       3.752966       1.546662      10.100009       0.191230       0.900257 0.67363782E+01  0.64676979E+02                                 1.669003                            1.614770      -1.347907       2.266692                    0.995884       3.585265      10.621182       0.439498       1.451531      -0.672861       0.017648       0.008854       0.004682       0.020292      -0.000415       0.000446       0.001856      -0.001388       0.018076      -0.003924      -0.002507       0.006431              1.695495       2.161685       0.278227       0.114315       1.596740      -0.015415       1.328061          -0.000059
           14              H       2.358193       1.336525      10.767201       0.162331       1.077173 0.84983531E+01  0.85483947E+02                                 1.800069                            1.750247      -1.431002       2.210815                    0.995086       3.670646      10.719467       0.450465       1.351747      -0.692880      -0.006958      -0.000381       0.021174       0.022291       0.003083      -0.000879       0.002297      -0.000402       0.025012      -0.007569      -0.001191       0.008760              1.819514       1.919972      -0.074642      -0.438019       1.579688       0.056758       1.958882           0.000143
           15              H       6.186034       8.072662      10.836991       0.191231       0.900257 0.67363749E+01  0.64676941E+02                                 1.669002                            1.614770      -1.347906       2.266692                    0.995884       3.585264      10.621179       0.439498       1.451530      -0.672861      -0.017648       0.008854      -0.004682       0.020292       0.000415       0.000446      -0.001856      -0.001388       0.018076      -0.003924      -0.002507       0.006431              1.695495       2.161684      -0.278227       0.114315       1.596740       0.015415       1.328061          -0.000059
           16              H       0.954807       7.862525      10.169799       0.162331       1.077173 0.84983507E+01  0.85483921E+02                                 1.800069                            1.750247      -1.431001       2.210816                    0.995086       3.670647      10.719472       0.450465       1.351747      -0.692880       0.006958      -0.000381      -0.021174       0.022291      -0.003083      -0.000879      -0.002297      -0.000402       0.025012      -0.007569      -0.001191       0.008760              1.819514       1.919972       0.074642      -0.438019       1.579688      -0.056758       1.958881           0.000143
           17              H       3.752966       8.072662       3.857991       0.191231       0.900256 0.67363713E+01  0.64676898E+02                                 1.669002                            1.614769      -1.347905       2.266692                    0.995884       3.585263      10.621175       0.439498       1.451530      -0.672861       0.017648       0.008854      -0.004682       0.020292      -0.000415      -0.000446      -0.001856      -0.001388       0.018076      -0.003924      -0.002507       0.006431              1.695494       2.161683       0.278226      -0.114315       1.596739       0.015415       1.328061          -0.000059
           18              H       2.358193       7.862525       3.190799       0.162331       1.077172 0.84983434E+01  0.85483829E+02                                 1.800068                            1.750247      -1.431001       2.210816                    0.995086       3.670644      10.719462       0.450465       1.351748      -0.692880      -0.006958      -0.000381      -0.021174       0.022291       0.003083       0.000879      -0.002297      -0.000402       0.025012      -0.007569      -0.001191       0.008760              1.819513       1.919972      -0.074642       0.438019       1.579688      -0.056758       1.958881           0.000143
           19              H       6.186034       1.546662       3.121009       0.191231       0.900255 0.67363636E+01  0.64676802E+02                                 1.669000                            1.614768      -1.347904       2.266693                    0.995884       3.585261      10.621166       0.439498       1.451530      -0.672861      -0.017648       0.008854       0.004682       0.020292       0.000415      -0.000446       0.001856      -0.001388       0.018076      -0.003924      -0.002508       0.006431              1.695493       2.161681      -0.278226      -0.114315       1.596738      -0.015415       1.328060          -0.000059
           20              H       0.954807       1.336525       3.788201       0.162331       1.077170 0.84983264E+01  0.85483619E+02                                 1.800066                            1.750245      -1.430999       2.210817                    0.995086       3.670643      10.719458       0.450465       1.351748      -0.692880       0.006958      -0.000381       0.021174       0.022291      -0.003083       0.000879       0.002297      -0.000402       0.025012      -0.007569      -0.001191       0.008760              1.819512       1.919970       0.074642       0.438018       1.579687       0.056758       1.958879           0.000143
           21              H       2.873034      11.505338       3.857991       0.191231       0.900256 0.67363734E+01  0.64676926E+02                                 1.669002                            1.614770      -1.347906       2.266692                    0.995884       3.585264      10.621181       0.439498       1.451531      -0.672860      -0.017648      -0.008854      -0.004682       0.020292      -0.000415       0.000446       0.001856      -0.001388       0.018076      -0.003924      -0.002507       0.006431              1.695495       2.161684       0.278227       0.114315       1.596740      -0.015415       1.328061          -0.000059
           22              H       4.267807      11.715475       3.190799       0.162331       1.077173 0.84983486E+01  0.85483890E+02                                 1.800068                            1.750247      -1.431001       2.210815                    0.995086       3.670645      10.719464       0.450465       1.351747      -0.692880       0.006958       0.000381      -0.021174       0.022291       0.003083      -0.000879       0.002297      -0.000402       0.025012      -0.007569      -0.001191       0.008760              1.819514       1.919972      -0.074642      -0.438019       1.579688       0.056758       1.958881           0.000143
           23              H       0.439966       4.979338       3.121009       0.191231       0.900256 0.67363685E+01  0.64676861E+02                                 1.669001                            1.614769      -1.347905       2.266693                    0.995884       3.585262      10.621170       0.439498       1.451530      -0.672861       0.017648      -0.008854       0.004682       0.020292       0.000415       0.000446      -0.001856      -0.001388       0.018076      -0.003924      -0.002507       0.006431              1.695494       2.161682      -0.278226       0.114315       1.596739       0.015415       1.328060          -0.000059
           24              H       5.671193       5.189475       3.788201       0.162331       1.077172 0.84983381E+01  0.85483763E+02                                 1.800067                            1.750246      -1.431000       2.210816                    0.995086       3.670644      10.719461       0.450465       1.351748      -0.692880      -0.006958       0.000381       0.021174       0.022291      -0.003083      -0.000879      -0.002297      -0.000402       0.025012      -0.007569      -0.001191       0.008760              1.819513       1.919971       0.074642      -0.438019       1.579687      -0.056758       1.958880           0.000143
           25              C       4.410928       4.577336       8.835135       0.704617      20.889516 0.23503356E+03  0.48270963E+04                                 7.200028                            5.609440      -0.250040       1.991188                    0.999402      21.682610      61.912248       0.594032       0.502042      -0.996872       0.007969      -0.026156      -0.032799       0.042701       0.066561      -0.020451       0.034529       0.049486      -0.123729      -0.086122      -0.005580       0.091702              8.115789       6.280049      -3.030338       0.795910       8.879693      -1.111450       9.187624          -0.001323
           26              C       3.756279       5.352625       9.959033      -0.537964      33.372390 0.55452521E+03  0.13881230E+05                                 8.910859                            7.702111      -0.384765       1.844349                    0.997314      33.545538     100.138722       0.609916       0.401171      -1.072111      -0.009475       0.017065      -0.006235       0.020491       0.012412       0.003234      -0.012388      -0.013667       0.101733      -0.032422      -0.004735       0.037157              9.622425       8.620173      -1.535354      -0.429218      12.304561       1.380104       7.942540           0.000694
           27              C       3.604544       6.845774       9.805495       0.687914      19.918783 0.23267150E+03  0.47615541E+04                                 6.971190                            5.560715      -0.071801       2.050799                    0.999776      21.572364      61.278040       0.600553       0.498367      -0.999749      -0.005641       0.010913       0.000665       0.012303       0.011326      -0.031722      -0.015102       0.143736      -0.129339      -0.063167      -0.038624       0.101791              7.733176       4.620839      -0.695553       1.107445       9.886890       0.862892       8.691800          -0.000628
           28              C       5.528072      11.103336      12.101865       0.704617      20.889529 0.23503375E+03  0.48271005E+04                                 7.200028                            5.609441      -0.250041       1.991188                    0.999402      21.682601      61.912188       0.594032       0.502042      -0.996873      -0.007969      -0.026156       0.032799       0.042701      -0.066561      -0.020451      -0.034529       0.049486      -0.123730      -0.086122      -0.005580       0.091702              8.115789       6.280047       3.030336       0.795909       8.879689       1.111449       9.187631          -0.001324
           29              C       6.182721      11.878625      10.977967      -0.537965      33.372400 0.55452546E+03  0.13881238E+05                                 8.910861                            7.702113      -0.384763       1.844349                    0.997314      33.545539     100.138724       0.609916       0.401171      -1.072110       0.009475       0.017065       0.006235       0.020491      -0.012412       0.003234       0.012388      -0.013666       0.101733      -0.032422      -0.004735       0.037157              9.622426       8.620176       1.535354      -0.429219      12.304562      -1.380107       7.942541           0.000695
           30              C       6.334456       0.319774      11.131505       0.687914      19.918775 0.23267139E+03  0.47615506E+04                                 6.971185                            5.560712      -0.071797       2.050800                    0.999776      21.572345      61.277945       0.600553       0.498367      -0.999750       0.005641       0.010913      -0.000665       0.012303      -0.011326      -0.031722       0.015102       0.143736      -0.129339      -0.063167      -0.038624       0.101791              7.733171       4.620836       0.695552       1.107445       9.886880      -0.862890       8.691797          -0.000628
           31              C       2.215072       1.948664       8.835135       0.704618      20.889500 0.23503329E+03  0.48270900E+04                                 7.200026                            5.609438      -0.250040       1.991188                    0.999402      21.682607      61.912254       0.594032       0.502043      -0.996872      -0.007970       0.026156      -0.032799       0.042702       0.066561       0.020451      -0.034529       0.049486      -0.123728      -0.086122      -0.005580       0.091702              8.115788       6.280048      -3.030337      -0.795910       8.879692       1.111451       9.187623          -0.001324
           32              C       2.869721       1.173375       9.959033      -0.537964      33.372382 0.55452507E+03  0.13881226E+05                                 8.910858                            7.702110      -0.384765       1.844349                    0.997314      33.545535     100.138714       0.609916       0.401171      -1.072110       0.009475      -0.017065      -0.006234       0.020491       0.012412      -0.003234       0.012388      -0.013666       0.101733      -0.032422      -0.004735       0.037157              9.622423       8.620171      -1.535352       0.429218      12.304555      -1.380100       7.942542           0.000693
           33              C       3.021456      12.732226       9.805495       0.687915      19.918770 0.23267131E+03  0.47615497E+04                                 6.971190                            5.560715      -0.071803       2.050798                    0.999776      21.572364      61.278062       0.600552       0.498367      -0.999749       0.005641      -0.010914       0.000665       0.012303       0.011326       0.031722       0.015102       0.143736      -0.129339      -0.063167      -0.038624       0.101791              7.733176       4.620838      -0.695552      -1.107445       9.886888      -0.862894       8.691801          -0.000628
           34              C       1.097928       8.474664      12.101865       0.704616      20.889534 0.23503383E+03  0.48271025E+04                                 7.200030                            5.609442      -0.250041       1.991187                    0.999402      21.682606      61.912210       0.594032       0.502042      -0.996873       0.007969       0.026156       0.032799       0.042701      -0.066561       0.020451       0.034529       0.049486      -0.123730      -0.086122      -0.005580       0.091702              8.115791       6.280049       3.030337      -0.795909       8.879692      -1.111450       9.187633          -0.001324
           35              C       0.443279       7.699375      10.977967      -0.537964      33.372390 0.55452521E+03  0.13881230E+05                                 8.910858                            7.702111      -0.384764       1.844349                    0.997314      33.545536     100.138709       0.609916       0.401171      -1.072111      -0.009475      -0.017065       0.006235       0.020491      -0.012412      -0.003234      -0.012388      -0.013666       0.101732      -0.032422      -0.004734       0.037157              9.622423       8.620174       1.535353       0.429218      12.304558       1.380105       7.942538           0.000694
           36              C       0.291544       6.206226      11.131505       0.687914      19.918788 0.23267157E+03  0.47615552E+04                                 6.971188                            5.560714      -0.071798       2.050800                    0.999776      21.572355      61.277979       0.600553       0.498367      -0.999750      -0.005641      -0.010913      -0.000665       0.012303      -0.011326       0.031722      -0.015102       0.143736      -0.129339      -0.063167      -0.038624       0.101791              7.733174       4.620837       0.695553      -1.107445       9.886885       0.862890       8.691799          -0.000629
           37              C       2.215072       8.474664       5.122865       0.704617      20.889520 0.23503361E+03  0.48270976E+04                                 7.200029                            5.609440      -0.250041       1.991188                    0.999402      21.682613      61.912257       0.594032       0.502042      -0.996872      -0.007969       0.026156       0.032799       0.042701       0.066561      -0.020451       0.034529       0.049486      -0.123729      -0.086122      -0.005580       0.091702              8.115790       6.280050      -3.030338       0.795910       8.879694      -1.111450       9.187626          -0.001323
           38              C       2.869721       7.699375       3.998967      -0.537964      33.372399 0.55452541E+03  0.13881237E+05                                 8.910861                            7.702113      -0.384765       1.844349                    0.997314      33.545543     100.138743       0.609916       0.401171      -1.072110       0.009475      -0.017065       0.006235       0.020491       0.012412       0.003234      -0.012388      -0.013667       0.101733      -0.032422      -0.004735       0.037157              9.622426       8.620174      -1.535354      -0.429218      12.304564       1.380104       7.942542           0.000694
           39              C       3.021456       6.206226       4.152505       0.687914      19.918781 0.23267147E+03  0.47615532E+04                                 6.971189                            5.560715      -0.071801       2.050799                    0.999776      21.572361      61.278027       0.600553       0.498367      -0.999750       0.005641      -0.010913      -0.000665       0.012303       0.011326      -0.031722      -0.015102       0.143736      -0.129339      -0.063167      -0.038624       0.101791              7.733175       4.620838      -0.695552       1.107445       9.886889       0.862892       8.691799          -0.000628
           40              C       1.097928       1.948664       1.856135       0.704616      20.889534 0.23503382E+03  0.48271021E+04                                 7.200029                            5.609441      -0.250041       1.991188                    0.999402      21.682604      61.912194       0.594032       0.502042      -0.996873       0.007969       0.026156      -0.032799       0.042701      -0.066561      -0.020451      -0.034528       0.049486      -0.123730      -0.086122      -0.005580       0.091702              8.115789       6.280048       3.030336       0.795909       8.879689       1.111449       9.187631          -0.001324
           41              C       0.443279       1.173375       2.980033      -0.537965      33.372394 0.55452533E+03  0.13881234E+05                                 8.910860                            7.702113      -0.384763       1.844349                    0.997314      33.545532     100.138694       0.609916       0.401171      -1.072110      -0.009475      -0.017065      -0.006234       0.020491      -0.012412       0.003234       0.012388      -0.013666       0.101733      -0.032422      -0.004735       0.037157              9.622425       8.620174       1.535354      -0.429219      12.304560      -1.380107       7.942540           0.000695
           42              C       0.291544      12.732226       2.826495       0.687914      19.918776 0.23267140E+03  0.47615507E+04                                 6.971185                            5.560712      -0.071797       2.050800                    0.999776      21.572345      61.277941       0.600553       0.498367      -0.999750      -0.005641      -0.010913       0.000665       0.012303      -0.011326      -0.031722       0.015102       0.143736      -0.129338      -0.063167      -0.038624       0.101791              7.733170       4.620835       0.695552       1.107445       9.886879      -0.862890       8.691796          -0.000628
           43              C       4.410928      11.103336       5.122865       0.704618      20.889500 0.23503330E+03  0.48270901E+04                                 7.200026                            5.609438      -0.250040       1.991188                    0.999402      21.682606      61.912245       0.594032       0.502043      -0.996872       0.007970      -0.026156       0.032799       0.042701       0.066561       0.020451      -0.034529       0.049486      -0.123728      -0.086122      -0.005580       0.091702              8.115787       6.280048      -3.030337      -0.795910       8.879691       1.111451       9.187622          -0.001324
           44              C       3.756279      11.878625       3.998967      -0.537964      33.372390 0.55452525E+03  0.13881232E+05                                 8.910859                            7.702112      -0.384765       1.844349                    0.997314      33.545539     100.138733       0.609916       0.401171      -1.072110      -0.009475       0.017065       0.006235       0.020491       0.012412      -0.003234       0.012388      -0.013667       0.101733      -0.032422      -0.004735       0.037157              9.622425       8.620172      -1.535353       0.429218      12.304558      -1.380101       7.942544           0.000694
           45              C       3.604544       0.319774       4.152505       0.687915      19.918770 0.23267129E+03  0.47615493E+04                                 6.971189                            5.560714      -0.071803       2.050798                    0.999776      21.572362      61.278051       0.600553       0.498367      -0.999749      -0.005641       0.010914      -0.000665       0.012303       0.011326       0.031722       0.015102       0.143736      -0.129339      -0.063167      -0.038624       0.101791              7.733175       4.620838      -0.695552      -1.107445       9.886887      -0.862894       8.691801          -0.000629
           46              C       5.528072       4.577336       1.856135       0.704616      20.889536 0.23503385E+03  0.48271032E+04                                 7.200030                            5.609442      -0.250041       1.991187                    0.999402      21.682607      61.912212       0.594032       0.502042      -0.996873      -0.007969      -0.026156      -0.032799       0.042701      -0.066561       0.020451       0.034529       0.049486      -0.123730      -0.086122      -0.005580       0.091702              8.115791       6.280050       3.030337      -0.795909       8.879692      -1.111450       9.187633          -0.001324
           47              C       6.182721       5.352625       2.980033      -0.537964      33.372389 0.55452520E+03  0.13881230E+05                                 8.910859                            7.702111      -0.384764       1.844349                    0.997314      33.545532     100.138695       0.609916       0.401171      -1.072110       0.009475       0.017065      -0.006234       0.020491      -0.012412      -0.003234      -0.012388      -0.013666       0.101733      -0.032422      -0.004735       0.037157              9.622424       8.620173       1.535354       0.429219      12.304560       1.380106       7.942539           0.000694
           48              C       6.334456       6.845774       2.826495       0.687914      19.918784 0.23267152E+03  0.47615538E+04                                 6.971187                            5.560713      -0.071798       2.050800                    0.999776      21.572352      61.277970       0.600553       0.498367      -0.999750       0.005641       0.010913       0.000665       0.012303      -0.011326       0.031722      -0.015102       0.143736      -0.129339      -0.063167      -0.038624       0.101791              7.733173       4.620837       0.695553      -1.107445       9.886884       0.862891       8.691798          -0.000629
           49              O       5.056301       3.554712       9.121553      -0.540671      36.799726 0.53109678E+03  0.12738670E+05                                 8.846079                            7.182484       0.235533       2.142360                    0.993736      27.215994      71.648897       0.701050       0.364256      -1.133939      -0.000096      -0.003974      -0.050442       0.050599       0.006921       0.032609      -0.037186       0.025353      -0.227973      -0.095685       0.036935       0.058750             10.080272      10.153223      -4.555908       2.605083      13.103111      -2.714593       6.984483           0.008309
           50              O       4.224738       4.934700       7.633770      -0.554543      39.339173 0.56224260E+03  0.13700667E+05                                 9.270271                            7.395805       0.209141       2.109532                    0.996868      28.095708      74.934245       0.688985       0.364820      -1.131727       0.009901      -0.037978       0.008185       0.040092       0.010878       0.032608      -0.043229       0.006660       0.058543      -0.058645       0.001617       0.057028             10.529341       6.719676      -2.109778       2.947760       9.120347      -4.552596      15.748000           0.063597
           51              O       3.268606       7.353627       8.699044      -0.595143      41.641323 0.62960136E+03  0.15775010E+05                                 9.558894                            7.792367       0.136503       2.061666                    0.997487      29.213364      78.888458       0.675924       0.361663      -1.134709      -0.014043      -0.019550       0.004712       0.024528      -0.010907       0.021259      -0.046419       0.088329       0.105601      -0.080450       0.012817       0.067633             10.663265       6.331740      -0.916163       2.223659       7.977750      -0.945262      17.680305           0.047053
           52              O       3.750316       7.575642      10.803073      -0.502496      31.517068 0.47760859E+03  0.11127196E+05                                 7.905387                            6.752133       0.539337       2.258332                    0.994490      26.159935      67.309020       0.734432       0.357965      -1.141806      -0.004497      -0.004635       0.021932       0.022863       0.019803      -0.015809       0.058350       0.030561      -0.042705      -0.076035       0.028202       0.047833              8.661169       6.702961       0.293434       0.821171      10.107197       3.838501       9.173348           0.013808
           53              O       4.882699      10.080712      11.815447      -0.540671      36.799675 0.53109618E+03  0.12738651E+05                                 8.846068                            7.182478       0.235535       2.142361                    0.993736      27.215994      71.648876       0.701050       0.364256      -1.133939       0.000096      -0.003974       0.050442       0.050599      -0.006921       0.032609       0.037186       0.025352      -0.227973      -0.095685       0.036935       0.058750             10.080256      10.153208       4.555897       2.605075      13.103087       2.714584       6.984474           0.008309
           54              O       5.714262      11.460700      13.303230      -0.554542      39.338789 0.56223615E+03  0.13700465E+05                                 9.270200                            7.395752       0.209151       2.109537                    0.996868      28.095600      74.933757       0.688989       0.364819      -1.131728      -0.009901      -0.037977      -0.008186       0.040091      -0.010877       0.032608       0.043229       0.006659       0.058540      -0.058645       0.001617       0.057028             10.529258       6.719624       2.109753       2.947729       9.120265       4.552551      15.747883           0.063597
           55              O       0.044394       0.827627      12.237956      -0.595141      41.640955 0.62959463E+03  0.15774794E+05                                 9.558830                            7.792318       0.136519       2.061673                    0.997487      29.213237      78.887922       0.675927       0.361663      -1.134710       0.014042      -0.019551      -0.004712       0.024528       0.010906       0.021258       0.046418       0.088329       0.105603      -0.080450       0.012818       0.067632             10.663194       6.331702       0.916156       2.223641       7.977693       0.945260      17.680186           0.047053
           56              O       6.188684       1.049642      10.133927      -0.502497      31.517117 0.47760965E+03  0.11127228E+05                                 7.905398                            6.752144       0.539333       2.258331                    0.994490      26.159946      67.309083       0.734430       0.357966      -1.141806       0.004497      -0.004635      -0.021932       0.022863      -0.019803      -0.015809      -0.058350       0.030561      -0.042707      -0.076035       0.028202       0.047833              8.661180       6.702972      -0.293433       0.821171      10.107213      -3.838506       9.173356           0.013808
           57              O       1.569699       2.971288       9.121553      -0.540671      36.799712 0.53109634E+03  0.12738656E+05                                 8.846076                            7.182480       0.235535       2.142361                    0.993736      27.215985      71.648857       0.701050       0.364256      -1.133939       0.000095       0.003974      -0.050443       0.050599       0.006921      -0.032609       0.037186       0.025353      -0.227973      -0.095685       0.036935       0.058750             10.080271      10.153220      -4.555909      -2.605084      13.103108       2.714598       6.984484           0.008309
           58              O       2.401262       1.591300       7.633770      -0.554545      39.339469 0.56224744E+03  0.13700817E+05                                 9.270325                            7.395843       0.209132       2.109528                    0.996868      28.095793      74.934616       0.688982       0.364820      -1.131726      -0.009902       0.037978       0.008184       0.040092       0.010879      -0.032608       0.043228       0.006661       0.058547      -0.058645       0.001617       0.057028             10.529406       6.719714      -2.109796      -2.947783       9.120403       4.552629      15.748102           0.063597
           59              O       3.357394      12.224373       8.699044      -0.595145      41.641604 0.62960629E+03  0.15775168E+05                                 9.558944                            7.792403       0.136490       2.061661                    0.997487      29.213456      78.888850       0.675921       0.361664      -1.134709       0.014043       0.019549       0.004712       0.024527      -0.010907      -0.021259       0.046420       0.088329       0.105598      -0.080451       0.012817       0.067634             10.663325       6.331770      -0.916168      -2.223672       7.977792       0.945261      17.680413           0.047053
           60              O       2.875684      12.002358      10.803073      -0.502497      31.517052 0.47760819E+03  0.11127185E+05                                 7.905384                            6.752129       0.539339       2.258333                    0.994490      26.159928      67.308988       0.734432       0.357965      -1.141806       0.004497       0.004635       0.021932       0.022863       0.019804       0.015809      -0.058350       0.030561      -0.042705      -0.076035       0.028202       0.047833              8.661166       6.702957       0.293435      -0.821172      10.107190      -3.838501       9.173350           0.013809
           61              O       1.743301       9.497288      11.815447      -0.540671      36.799667 0.53109601E+03  0.12738646E+05                                 8.846067                            7.182477       0.235535       2.142361                    0.993736      27.215990      71.648862       0.701050       0.364256      -1.133939      -0.000095       0.003975       0.050443       0.050599      -0.006921      -0.032609      -0.037186       0.025352      -0.227973      -0.095685       0.036935       0.058750             10.080255      10.153206       4.555897      -2.605075      13.103085      -2.714585       6.984474           0.008309
           62              O       0.911738       8.117300      13.303230      -0.554541      39.338804 0.56223641E+03  0.13700474E+05                                 9.270202                            7.395754       0.209151       2.109537                    0.996868      28.095606      74.933779       0.688989       0.364819      -1.131728       0.009902       0.037977      -0.008186       0.040091      -0.010877      -0.032608      -0.043229       0.006659       0.058541      -0.058645       0.001617       0.057028             10.529260       6.719626       2.109754      -2.947730       9.120268      -4.552552      15.747886           0.063597
           63              O       6.581606       5.698373      12.237956      -0.595141      41.640990 0.62959529E+03  0.15774815E+05                                 9.558836                            7.792322       0.136518       2.061673                    0.997487      29.213251      78.887978       0.675927       0.361663      -1.134710      -0.014042       0.019550      -0.004712       0.024528       0.010906      -0.021258      -0.046418       0.088329       0.105603      -0.080450       0.012818       0.067632             10.663200       6.331705       0.916156      -2.223643       7.977698      -0.945259      17.680196           0.047053
           64              O       0.437316       5.476358      10.133927      -0.502497      31.517105 0.47760940E+03  0.11127221E+05                                 7.905395                            6.752141       0.539335       2.258331                    0.994490      26.159946      67.309073       0.734431       0.357966      -1.141806      -0.004497       0.004635      -0.021932       0.022863      -0.019803       0.015809       0.058350       0.030561      -0.042706      -0.076035       0.028202       0.047833              8.661177       6.702969      -0.293434      -0.821170      10.107211       3.838505       9.173352           0.013808
           65              O       1.569699       9.497288       4.836447      -0.540670      36.799726 0.53109677E+03  0.12738669E+05                                 8.846078                            7.182483       0.235535       2.142361                    0.993736      27.215996      71.648899       0.701050       0.364256      -1.133939       0.000096       0.003974       0.050442       0.050599       0.006921       0.032609      -0.037186       0.025353      -0.227973      -0.095685       0.036935       0.058750             10.080271      10.153222      -4.555908       2.605082      13.103109      -2.714593       6.984482           0.008309
           66              O       2.401262       8.117300       6.324230      -0.554543      39.339184 0.56224277E+03  0.13700671E+05                                 9.270272                            7.395805       0.209141       2.109532                    0.996868      28.095714      74.934261       0.688985       0.364820      -1.131727      -0.009901       0.037977      -0.008186       0.040092       0.010878       0.032608      -0.043229       0.006660       0.058543      -0.058645       0.001617       0.057028             10.529342       6.719677      -2.109778       2.947761       9.120347      -4.552597      15.748003           0.063597
           67              O       3.357394       5.698373       5.258956      -0.595143      41.641290 0.62960075E+03  0.15774990E+05                                 9.558889                            7.792362       0.136504       2.061667                    0.997487      29.213352      78.888410       0.675924       0.361663      -1.134709       0.014043       0.019550      -0.004712       0.024527      -0.010907       0.021259      -0.046419       0.088329       0.105601      -0.080450       0.012817       0.067633             10.663259       6.331737      -0.916163       2.223657       7.977746      -0.945262      17.680295           0.047053
           68              O       2.875684       5.476358       3.154927      -0.502497      31.517068 0.47760858E+03  0.11127196E+05                                 7.905387                            6.752133       0.539337       2.258332                    0.994490      26.159935      67.309020       0.734432       0.357965      -1.141806       0.004497       0.004635      -0.021932       0.022863       0.019803      -0.015809       0.058350       0.030561      -0.042706      -0.076035       0.028202       0.047833              8.661169       6.702961       0.293434       0.821171      10.107198       3.838501       9.173348           0.013808
           69              O       1.743301       2.971288       2.142553      -0.540671      36.799669 0.53109607E+03  0.12738648E+05                                 8.846067                            7.182477       0.235535       2.142361                    0.993736      27.215992      71.648868       0.701050       0.364256      -1.133939      -0.000096       0.003974      -0.050442       0.050599      -0.006921       0.032609       0.037186       0.025352      -0.227972      -0.095685       0.036935       0.058750             10.080255      10.153206       4.555896       2.605075      13.103085       2.714584       6.984474           0.008309
           70              O       0.911738       1.591300       0.654770      -0.554542      39.338795 0.56223624E+03  0.13700468E+05                                 9.270200                            7.395753       0.209152       2.109537                    0.996868      28.095603      74.933766       0.688989       0.364819      -1.131728       0.009902       0.037977       0.008187       0.040091      -0.010877       0.032608       0.043229       0.006659       0.058540      -0.058645       0.001617       0.057028             10.529258       6.719625       2.109753       2.947730       9.120266       4.552551      15.747884           0.063597
           71              O       6.581606      12.224373       1.720044      -0.595141      41.640948 0.62959449E+03  0.15774790E+05                                 9.558829                            7.792317       0.136519       2.061674                    0.997487      29.213233      78.887911       0.675927       0.361663      -1.134710      -0.014042       0.019550       0.004712       0.024528       0.010906       0.021258       0.046418       0.088329       0.105603      -0.080450       0.012818       0.067632             10.663193       6.331701       0.916155       2.223641       7.977692       0.945259      17.680186           0.047053
           72              O       0.437316      12.002358       3.824073      -0.502497      31.517126 0.47760982E+03  0.11127233E+05                                 7.905400                            6.752145       0.539332       2.258331                    0.994490      26.159950      67.309098       0.734430       0.357966      -1.141806      -0.004497       0.004635       0.021932       0.022863      -0.019803      -0.015809      -0.058350       0.030561      -0.042707      -0.076035       0.028202       0.047833              8.661182       6.702974      -0.293434       0.821171      10.107215      -3.838506       9.173358           0.013808
           73              O       5.056301      10.080712       4.836447      -0.540671      36.799700 0.53109615E+03  0.12738650E+05                                 8.846074                            7.182478       0.235537       2.142362                    0.993736      27.215983      71.648843       0.701050       0.364256      -1.133939      -0.000095      -0.003974       0.050443       0.050599       0.006921      -0.032609       0.037186       0.025353      -0.227972      -0.095685       0.036935       0.058750             10.080267      10.153216      -4.555907      -2.605083      13.103104       2.714597       6.984482           0.008309
           74              O       4.224738      11.460700       6.324230      -0.554544      39.339463 0.56224735E+03  0.13700814E+05                                 9.270323                            7.395842       0.209133       2.109528                    0.996868      28.095794      74.934612       0.688982       0.364820      -1.131726       0.009902      -0.037978      -0.008185       0.040092       0.010879      -0.032608       0.043228       0.006661       0.058547      -0.058645       0.001617       0.057027             10.529404       6.719713      -2.109795      -2.947783       9.120400       4.552628      15.748100           0.063596
           75              O       3.268606       0.827627       5.258956      -0.595144      41.641572 0.62960568E+03  0.15775148E+05                                 9.558939                            7.792399       0.136491       2.061662                    0.997487      29.213444      78.888801       0.675922       0.361664      -1.134709      -0.014043      -0.019549      -0.004712       0.024527      -0.010907      -0.021259       0.046420       0.088329       0.105598      -0.080451       0.012817       0.067634             10.663319       6.331766      -0.916168      -2.223671       7.977787       0.945261      17.680403           0.047053
           76              O       3.750316       1.049642       3.154927      -0.502497      31.517057 0.47760829E+03  0.11127188E+05                                 7.905385                            6.752130       0.539338       2.258333                    0.994490      26.159930      67.308996       0.734432       0.357965      -1.141806      -0.004497      -0.004635      -0.021932       0.022863       0.019804       0.015809      -0.058350       0.030561      -0.042706      -0.076035       0.028202       0.047833              8.661167       6.702958       0.293435      -0.821172      10.107191      -3.838502       9.173351           0.013808
           77              O       4.882699       3.554712       2.142553      -0.540671      36.799659 0.53109587E+03  0.12738641E+05                                 8.846065                            7.182476       0.235535       2.142361                    0.993736      27.215988      71.648851       0.701050       0.364256      -1.133939       0.000096      -0.003975      -0.050442       0.050599      -0.006921      -0.032609      -0.037186       0.025352      -0.227973      -0.095685       0.036935       0.058750             10.080253      10.153204       4.555896      -2.605075      13.103083      -2.714584       6.984473           0.008309
           78              O       5.714262       4.934700       0.654770      -0.554541      39.338810 0.56223650E+03  0.13700476E+05                                 9.270203                            7.395755       0.209151       2.109537                    0.996868      28.095608      74.933787       0.688989       0.364819      -1.131728      -0.009901      -0.037977       0.008186       0.040091      -0.010877      -0.032608      -0.043229       0.006659       0.058541      -0.058645       0.001617       0.057028             10.529261       6.719627       2.109754      -2.947731       9.120269      -4.552553      15.747888           0.063597
           79              O       0.044394       7.353627       1.720044      -0.595141      41.640978 0.62959507E+03  0.15774809E+05                                 9.558834                            7.792321       0.136518       2.061673                    0.997487      29.213246      78.887960       0.675927       0.361663      -1.134710       0.014042      -0.019550       0.004712       0.024528       0.010906      -0.021258      -0.046418       0.088329       0.105603      -0.080450       0.012818       0.067632             10.663198       6.331704       0.916156      -2.223642       7.977697      -0.945259      17.680193           0.047053
           80              O       6.188684       7.575642       3.824073      -0.502497      31.517112 0.47760953E+03  0.11127224E+05                                 7.905397                            6.752142       0.539335       2.258331                    0.994490      26.159949      67.309085       0.734431       0.357966      -1.141806       0.004497      -0.004635       0.021932       0.022863      -0.019803       0.015809       0.058350       0.030561      -0.042707      -0.076035       0.028202       0.047833              8.661179       6.702970      -0.293434      -0.821170      10.107212       3.838506       9.173354           0.013809

******************************************************
Auxiliary information for the entire system
The total spin magnetic moment of the unit cell is   3.999647
The total net atomic charge of the unit cell is   0.000001
Accuracy of reproducing the electrostatic potential in the unit cell:
  The inner radius (bohr) =    5.0000
  The outer radius (bohr) =   12.0000
  Valid grid points have density less than (e/(bohr^3)) =    0.0001
  The number of valid grid points were=        14124
  The rms potential error without charges in kcal/mol is=      5.76077
  The rms potential error with partial charges in kcal/mol is=      0.59648
  The RRMSE value at monopole order=      0.10354
  The rms potential error with partial charges and cloud penetration in kcal/mol is=      0.59645
  The RRMSE value at monopole order with cloud penetration is=      0.10354
  The rms potential error with partial charges and atomic dipoles in kcal/mol is=      0.30276
  The RRMSE value at dipole order=      0.05256
  The rms potential error with partial charges, atomic dipoles and cloud penetration in kcal/mol is=      0.29782
  The RRMSE value at dipole order with cloud penetration=      0.05170

******************************************************
The electron densities and ab initio electrostatic potential were computed in VASP using the PBE functional and
projector augmented wave method. See the main text of the journal article for a description of computational details.
The atomic charges, dipoles, and quadrupoles were computed with the DDEC6 method as described in
(a) T. A. Manz and N. Gabaldon Limas, RSC Adv. 6 (2016) 47771-47801 DOI: 10.1039/c6ra04656h
(b) N. Gabaldon Limas and T. A. Manz, RSC Adv. 8 (2018) 2678-2707 DOI: 10.1039/c7ra11829e.
For each atom in the material, the electron cloud parameters were fit to the spherically averaged atom-in-material
electron density using radial positions for which this density was between 10^-4 and 10^-2 electrons per cubic bohr.
The polarizabilities, dispersion coefficients, and quantum Drude oscillator (QDO) parameters were fit using the MCLF method.
The magnetic structure of the system was optimized in VASP from the default ferromagnetic initial guess using spin polarization.
The atomic spin moments (ASMs) were computed on this optimized magnetic structure using the DDEC6 partition as inputs
to the method of T. A. Manz and D. S. Sholl, J. Chem. Theory Comput. 7 (2011) 4146-4164 DOI: 10.1021/ct200539n.
The RMSE and RRMSE were computed using a uniform grid with Ewald summation.
