# Supplementary material for: A collection of forcefield precursors for metal–organic frameworks
Source: RSC Adv. 2019 Nov 13;9(63):36492–507. doi: 10.1039/c9ra07327b (PMC9075174; doi:10.1039/c9ra07327b)
Supplement: RA-009-C9RA07327B-s4217 [file RA-009-C9RA07327B-s4217.xyz]

   70
jmolscript: load "" {1 1 1} spacegroup "x,y,z" unitcell [{      9.996200     0.000000     0.000000 }, {      2.905918    10.220935     0.000000 }, {      3.144446     0.953766    10.316648 }]
Gd     8.874450     7.116345     0.378311     1.987530
Gd     7.172114     4.058356     9.938337     1.987531
Ni    12.336321     9.458388     6.397250     0.776309
Ni     3.710243     1.716313     3.919398     0.776346
H      9.979988     7.803013     7.632256     0.091412
H      7.761077     7.459776     7.125709     0.130537
H      6.937832     8.195026     5.095392     0.114078
H     12.563071     3.350251     6.399417     0.115123
H     11.074412     5.078851     6.733676     0.135731
H     10.090643     6.099247     4.891123     0.115586
H      6.066576     3.371688     2.684392     0.091412
H      8.285487     3.714925     3.190939     0.130537
H      9.108732     2.979675     5.221256     0.114079
H      3.483493     7.824450     3.917231     0.115123
H      4.972152     6.095850     3.582972     0.135731
H      5.955921     5.075454     5.425525     0.115585
C      9.649981     8.102679     6.816209     0.094414
C      8.319379     7.888072     6.518058    -0.095058
C      7.834652     8.317905     5.307915    -0.059985
C      8.691732     8.940976     4.396955    -0.058755
C     10.013395     9.135235     4.773513     0.056992
C     11.038275     9.867451     3.926516     0.544509
C      8.156589     9.311366     3.041348     0.686150
C     12.189314     3.776846     5.662808     0.101139
C     11.289121     4.804918     5.871204    -0.094648
C     10.713797     5.419734     4.771450    -0.069090
C     11.071029     5.020201     3.490122    -0.019494
C     12.006448     4.003492     3.371481     0.073994
C      2.574135     3.559546     2.051981     0.560101
C     10.406646     5.712507     2.310929     0.603148
C      6.112038     5.401589     0.628284     0.516172
C      6.396583     3.072022     3.500439     0.094415
C      7.727185     3.286629     3.798590    -0.095058
C      8.211912     2.856796     5.008733    -0.059986
C      7.354832     2.233725     5.919693    -0.058755
C      6.033169     2.039466     5.543135     0.056992
C      5.008289     1.307250     6.390132     0.544510
C      7.889975     1.863335     7.275300     0.686149
C      3.857250     7.397855     4.653840     0.101139
C      4.757443     6.369783     4.445444    -0.094647
C      5.332767     5.754967     5.545198    -0.069090
C      4.975535     6.154500     6.826526    -0.019494
C      4.040116     7.171209     6.945167     0.073994
C     13.472429     7.615155     8.264667     0.560100
C      5.639918     5.462194     8.005719     0.603148
C      9.934526     5.773112     9.688364     0.516172
N     10.478427     8.725081     5.975403    -0.225309
N      2.542592     3.376330     4.437190    -0.247447
N      5.568137     2.449620     4.341245    -0.225317
N     13.503972     7.798371     5.879458    -0.247440
O     12.141206    10.108862     4.492488    -0.558603
O     10.732835    10.204094     2.769710    -0.514148
O      8.259429     8.423750     2.163195    -0.684548
O      7.582037    10.402672     2.861322    -0.550022
O      2.245808     4.141047     1.000921    -0.517841
O      3.441962     2.628063     2.070242    -0.626329
O      9.421753     5.163271     1.765178    -0.602245
O     10.804988     6.855758     1.996271    -0.597752
O      6.700408     6.329462     1.212206    -0.579696
O      5.015437     4.875298     0.960893    -0.601973
O      3.905358     1.065839     5.824160    -0.558612
O      5.313729     0.970607     7.546938    -0.514151
O      7.787135     2.750951     8.153453    -0.684548
O      8.464527     0.772029     7.455326    -0.550016
O     13.800756     7.033654     9.315727    -0.517840
O     12.604602     8.546638     8.246406    -0.626324
O      6.624811     6.011430     8.551470    -0.602245
O      5.241576     4.318943     8.320377    -0.597752
O      9.346156     4.845239     9.104442    -0.579696
O     11.031127     6.299403     9.355755    -0.601974

The following XYZ coordinates are in angstroms. Other properties are in atomic units.
The sperically averaged electron density of each atom fit to a function of the form exp(a - br)
eigen_1, eigen_2 and eigen_3 are the three eigenvalues of traceless quadrupole moment tensor
  atom number  atomic symbol              X              Y              Z     net charge C6 coefficient C8 coefficient C10 coefficient fluctuating dipole atomic polarizability isotropic forcefield polarizability              a              b squared Pearson coefficient          <r^3>          <r^4>         wp_QDO          m_QDO          q_QDO       dipole_x       dipole_y       dipole_z         dipole            Qxy            Qxz            Qyz     Q(x^2-y^2)  Q(3z^2 - R^2)        eigen_1        eigen_2        eigen_3 static polarizability      alpha(xx)      alpha(xy)      alpha(xz)      alpha(yy)      alpha(yz)      alpha(zz) atomic spin moment
            1             Gd       8.874450       7.116345       0.378311       1.987530     144.867056 0.34710934E+04  0.12269091E+06                                18.680768                           16.292706       1.761380       2.270096                    0.997670      80.222352     196.406429       0.604239       0.286782      -1.306114      -0.001664       0.047013       0.026957       0.054219       0.008231       0.019291      -0.070138      -0.112780      -0.199297      -0.099109      -0.017393       0.116502             21.134538      16.127906       0.012113      -0.427132      16.380139       4.335709      30.895570           0.002722
            2             Gd       7.172114       4.058356       9.938337       1.987531     144.867075 0.34710932E+04  0.12269090E+06                                18.680770                           16.292705       1.761379       2.270096                    0.997670      80.222332     196.406366       0.604239       0.286782      -1.306114       0.001664      -0.047013      -0.026957       0.054219       0.008231       0.019291      -0.070138      -0.112780      -0.199294      -0.099109      -0.017393       0.116502             21.134544      16.127904       0.012115      -0.427137      16.380133       4.335704      30.895594           0.002722
            3             Ni      12.336321       9.458388       6.397250       0.776309     103.814570 0.20769416E+04  0.66820983E+05                                16.485812                           13.630054       0.717622       2.106131                    0.995300      45.704334     119.417838       0.567565       0.335430      -1.213571       0.080941       0.128442       0.090657       0.176826       0.073349       0.020393      -0.008187       0.085805       0.087382      -0.101829       0.027186       0.074644             19.380580      20.782045      -8.664122       3.163907      22.693729      -1.423581      14.665966           1.758423
            4             Ni       3.710243       1.716313       3.919398       0.776346     103.812195 0.20768817E+04  0.66818507E+05                                16.485493                           13.629797       0.717682       2.106154                    0.995300      45.703945     119.415929       0.567574       0.335427      -1.213575      -0.080935      -0.128438      -0.090656       0.176820       0.073343       0.020393      -0.008187       0.085800       0.087396      -0.101824       0.027189       0.074635             19.380200      20.781620      -8.663933       3.163825      22.693284      -1.423537      14.665697           1.758442
            5              H       9.979988       7.803013       7.632256       0.091412       1.061500 0.75266311E+01  0.73297159E+02                                 1.757107                            1.631287      -1.016725       2.383639                    0.997524       3.682475      10.511512       0.474382       1.325840      -0.697652       0.010345      -0.014025       0.036890       0.040800       0.005051      -0.004539      -0.007621       0.009722       0.007605      -0.010919      -0.001115       0.012034              1.810167       1.594804      -0.125369       0.355018       1.558996      -0.395930       2.276701           0.000644
            6              H       7.761077       7.459776       7.125709       0.130537       0.952303 0.65092218E+01  0.61055249E+02                                 1.630104                            1.514226      -1.013832       2.403453                    0.998132       3.420023       9.543205       0.494343       1.320941      -0.699143      -0.022026      -0.011467       0.025783       0.035797       0.000051       0.003323      -0.005157       0.013104       0.014500      -0.010767       0.002044       0.008722              1.686087       1.802797       0.380389      -0.398374       1.562873      -0.365877       1.692592           0.000500
            7              H       6.937832       8.195026       5.095392       0.114078       0.934446 0.66862026E+01  0.63400454E+02                                 1.637350                            1.557115      -0.995703       2.413010                    0.997457       3.529170      10.036850       0.475007       1.359857      -0.691205      -0.036015       0.001825      -0.006443       0.036633      -0.002545       0.001642      -0.003544       0.020083       0.021946      -0.014524       0.005143       0.009381              1.673091       2.270925       0.247659       0.136179       1.411247      -0.014032       1.337102          -0.000135
            8              H      12.563071       3.350251       6.399417       0.115123       1.093530 0.80038468E+01  0.78183595E+02                                 1.733419                            1.641970      -0.837556       2.495364                    0.999410       3.296765       9.053614       0.496394       1.263173      -0.714892       0.018660      -0.021890       0.044531       0.053013      -0.009340       0.001376      -0.005246       0.000847       0.056507      -0.018988      -0.001113       0.020101              1.751140       1.681521      -0.266881       0.312111       1.657457      -0.310576       1.914440           0.000331
            9              H      11.074412       5.078851       6.733676       0.135731       0.881341 0.61122561E+01  0.56541754E+02                                 1.562346                            1.479480      -0.995801       2.423763                    0.998250       3.345017       9.325716       0.493049       1.342914      -0.694975      -0.009142       0.010407       0.037646       0.040113      -0.010374       0.001408      -0.000489      -0.002208       0.023976      -0.014452       0.005701       0.008751              1.596664       1.369004      -0.099729      -0.220370       1.386002       0.284001       2.034986           0.000241
           10              H      10.090643       6.099247       4.891123       0.115586       0.958241 0.69023485E+01  0.66289657E+02                                 1.690183                            1.600232      -1.235483       2.298610                    0.994719       3.697873      10.750898       0.458413       1.391234      -0.683988      -0.023945       0.026934       0.002091       0.036100      -0.008028       0.003595      -0.003401      -0.000525       0.007750      -0.009328      -0.000698       0.010026              1.737519       1.794410      -0.520727      -0.108732       2.006370       0.163361       1.411778          -0.000156
           11              H       6.066576       3.371688       2.684392       0.091412       1.061500 0.75266325E+01  0.73297178E+02                                 1.757107                            1.631287      -1.016726       2.383639                    0.997524       3.682476      10.511516       0.474382       1.325840      -0.697652      -0.010345       0.014025      -0.036890       0.040799       0.005051      -0.004539      -0.007621       0.009722       0.007605      -0.010919      -0.001115       0.012034              1.810167       1.594804      -0.125369       0.355018       1.558996      -0.395930       2.276701           0.000644
           12              H       8.285487       3.714925       3.190939       0.130537       0.952303 0.65092212E+01  0.61055244E+02                                 1.630104                            1.514226      -1.013831       2.403453                    0.998132       3.420023       9.543206       0.494343       1.320941      -0.699143       0.022026       0.011467      -0.025783       0.035797       0.000051       0.003323      -0.005157       0.013104       0.014500      -0.010766       0.002044       0.008722              1.686087       1.802797       0.380389      -0.398374       1.562873      -0.365877       1.692593           0.000500
           13              H       9.108732       2.979675       5.221256       0.114079       0.934446 0.66862013E+01  0.63400446E+02                                 1.637351                            1.557116      -0.995705       2.413009                    0.997457       3.529171      10.036857       0.475007       1.359858      -0.691205       0.036015      -0.001825       0.006443       0.036633      -0.002545       0.001643      -0.003544       0.020083       0.021946      -0.014524       0.005143       0.009381              1.673092       2.270925       0.247659       0.136179       1.411247      -0.014032       1.337102          -0.000135
           14              H       3.483493       7.824450       3.917231       0.115123       1.093532 0.80038640E+01  0.78183799E+02                                 1.733420                            1.641971      -0.837557       2.495363                    0.999410       3.296767       9.053619       0.496394       1.263172      -0.714892      -0.018660       0.021889      -0.044531       0.053013      -0.009340       0.001376      -0.005246       0.000847       0.056508      -0.018988      -0.001114       0.020101              1.751141       1.681522      -0.266882       0.312111       1.657459      -0.310577       1.914442           0.000331
           15              H       4.972152       6.095850       3.582972       0.135731       0.881341 0.61122520E+01  0.56541700E+02                                 1.562345                            1.479479      -0.995800       2.423763                    0.998250       3.345015       9.325706       0.493050       1.342913      -0.694975       0.009142      -0.010407      -0.037646       0.040113      -0.010374       0.001408      -0.000489      -0.002208       0.023976      -0.014452       0.005701       0.008750              1.596663       1.369003      -0.099728      -0.220369       1.386001       0.284000       2.034984           0.000241
           16              H       5.955921       5.075454       5.425525       0.115585       0.958241 0.69023469E+01  0.66289642E+02                                 1.690183                            1.600232      -1.235482       2.298610                    0.994719       3.697873      10.750900       0.458413       1.391235      -0.683988       0.023945      -0.026934      -0.002091       0.036100      -0.008028       0.003595      -0.003401      -0.000525       0.007749      -0.009328      -0.000698       0.010026              1.737520       1.794411      -0.520728      -0.108732       2.006370       0.163362       1.411778          -0.000156
           17              C       9.649981       8.102679       6.816209       0.094414      25.009407 0.33775157E+03  0.75103493E+04                                 7.643812                            6.311245       0.120277       2.068153                    0.998538      26.094378      74.746272       0.622844       0.442246      -1.040564       0.012346       0.043580      -0.029061       0.053816      -0.018296      -0.012388       0.007552      -0.063665       0.018393      -0.041936       0.004604       0.037332              8.175369       9.866054       1.290794       0.466620       6.191835      -2.281163       8.468218          -0.002126
           18              C       8.319379       7.888072       6.518058      -0.095058      28.333893 0.40718263E+03  0.94382222E+04                                 8.173627                            6.823629       0.128368       2.042766                    0.998966      28.067232      80.701166       0.616215       0.428818      -1.054087      -0.008168       0.036074      -0.002187       0.037052      -0.013333      -0.005275       0.002483      -0.020248       0.004935      -0.018244       0.000958       0.017286              8.713760      11.020636       1.742868       0.086106       6.461437      -2.468569       8.659207           0.005429
           19              C       7.834652       8.317905       5.307915      -0.059985      27.966220 0.42058961E+03  0.98564933E+04                                 8.178195                            6.991635       0.033220       2.005504                    0.998576      28.553109      83.326639       0.599670       0.435843      -1.046807       0.009397       0.028987       0.012790       0.033047      -0.010792      -0.007496       0.034973      -0.018002       0.000657      -0.030807      -0.012255       0.043063              8.635826      10.203444       1.682535      -0.163486       6.702362      -2.588263       9.001673          -0.006551
           20              C       8.691732       8.940976       4.396955      -0.058755      34.364231 0.48568902E+03  0.11718149E+05                                 9.271415                            7.449341      -0.201859       1.942374                    0.998197      28.240447      81.763581       0.592511       0.428458      -1.058547      -0.000980      -0.008988       0.029191       0.030559      -0.016609      -0.019105       0.042684      -0.064899      -0.049407      -0.044615      -0.024876       0.069491             10.232173      11.794750       1.196675       1.822238       7.074343      -2.326753      11.827428           0.003698
           21              C      10.013395       9.135235       4.773513       0.056992      31.005756 0.44441114E+03  0.10549190E+05                                 8.849236                            7.285647      -0.139514       1.962660                    0.998983      27.889355      81.660227       0.576089       0.447902      -1.040674      -0.020674      -0.036967       0.057918       0.071753      -0.028407      -0.007551       0.031789      -0.057456       0.038839      -0.047421      -0.010038       0.057459              9.636840      12.438063       1.941661       1.035706       7.220542      -2.180825       9.251915          -0.002907
           22              C      11.038275       9.867451       3.926516       0.544509      21.446689 0.27792913E+03  0.59372126E+04                                 7.183448                            6.008769      -0.227592       1.974779                    0.998638      23.620083      68.213669       0.588558       0.487156      -1.006969       0.069604       0.026809      -0.032445       0.081340      -0.048081      -0.023424       0.046585      -0.083997      -0.143300      -0.065633      -0.039812       0.105445              7.570999       8.593691       1.259966       1.082901       5.812818      -1.499842       8.306490          -0.000871
           23              C       8.156589       9.311366       3.041348       0.686150      23.815629 0.23537648E+03  0.48450199E+04                                 7.814296                            5.606656      -0.475578       1.915387                    0.998475      22.114811      63.607571       0.594152       0.500813      -0.995606      -0.022087      -0.004641      -0.065577       0.069352       0.071954      -0.035522      -0.027929       0.090670      -0.151634      -0.068084      -0.053787       0.121871              9.222520       5.855530      -2.574524       1.252497      12.279549       1.820269       9.532480           0.001637
           24              C      12.189314       3.776846       5.662808       0.101139      23.948355 0.32147086E+03  0.70294380E+04                                 7.303554                            6.061842       0.235760       2.103743                    0.999666      25.506011      71.412164       0.653474       0.428646      -1.053368       0.004534      -0.009250      -0.046215       0.047349       0.032647       0.006663      -0.011300       0.011111       0.038495      -0.042556       0.015445       0.027111              7.813386       7.596141      -3.157334      -0.424038       7.349027       0.589856       8.494989          -0.002833
           25              C      11.289121       4.804918       5.871204      -0.094648      27.998361 0.41163108E+03  0.95429920E+04                                 8.065695                            6.827776       0.253525       2.085330                    0.998571      27.816458      79.325474       0.622083       0.424699      -1.059323      -0.006261       0.005341      -0.010282       0.013170       0.011962       0.001546      -0.008632      -0.002139       0.009640      -0.016254       0.002582       0.013672              8.613345       8.118198      -3.195913      -0.202868       8.078988       0.686526       9.642849           0.002617
           26              C      10.713797       5.419734       4.771450      -0.069090      28.226533 0.42565912E+03  0.10002933E+05                                 8.232826                            7.035119      -0.013332       1.992702                    0.997717      28.597884      83.510421       0.597762       0.436026      -1.046936       0.011100      -0.009697      -0.001606       0.014826       0.023243       0.002272      -0.004381      -0.006142      -0.048307      -0.020392      -0.011172       0.031565              8.749439       7.695507      -2.973799      -0.048220       8.137319       0.584430      10.415493          -0.004519
           27              C      11.071029       5.020201       3.490122      -0.019494      35.005980 0.44902415E+03  0.10576863E+05                                 9.297394                            7.108617       0.030611       2.030129                    0.998782      26.910021      75.895749       0.616151       0.422019      -1.067199       0.001934       0.000992       0.016651       0.016793       0.050833      -0.008179       0.002293      -0.011102      -0.089937      -0.041324      -0.024948       0.066272             10.635581      10.391117      -4.763073       0.963226       9.217654      -0.556403      12.297971           0.001961
           28              C      12.006448       4.003492       3.371481       0.073994      33.116088 0.40239670E+03  0.92603155E+04                                 9.079959                            6.802298       0.152438       2.072071                    0.999521      26.328420      74.389345       0.617229       0.431209      -1.057106       0.002715      -0.003698       0.061614       0.061785       0.046840       0.011190      -0.009008       0.013247      -0.038309      -0.046806      -0.006986       0.053791             10.592302      10.455401      -4.907281      -1.519441       8.964078       0.675259      12.357428          -0.001050
           29              C       2.574135       3.559546       2.051981       0.560101      24.087328 0.25807420E+03  0.53854433E+04                                 7.633959                            5.673066       0.020488       2.056343                    0.999526      22.735051      63.864737       0.627635       0.467652      -1.022297       0.027235      -0.021913      -0.038225       0.051798       0.085246       0.046776       0.000067       0.006920      -0.275349      -0.111095      -0.025250       0.136346              8.858669       7.553991      -2.991401      -0.883952       7.079362      -0.634129      11.942654          -0.000227
           30              C      10.406646       5.712507       2.310929       0.603148      21.564401 0.26020924E+03  0.54527547E+04                                 7.194010                            5.775555      -0.201242       1.989312                    0.999202      22.665569      64.246755       0.608018       0.480724      -1.013122      -0.002646       0.002193      -0.031960       0.032144      -0.024036      -0.084263       0.067554       0.027600       0.055902      -0.090736      -0.035363       0.126099              7.912308       7.924893       0.085345       3.002378       7.753299      -1.851229       8.058733           0.000734
           31              C       6.112038       5.401589       0.628284       0.516172      23.753535 0.26532011E+03  0.55449873E+04                                 7.415010                            5.688958       0.189006       2.112456                    0.999450      22.666270      62.601745       0.640692       0.457432      -1.033544      -0.075003       0.061175       0.119119       0.153484      -0.102351       0.070272      -0.086140      -0.019662       0.007892      -0.104869      -0.068758       0.173627              8.377609       9.199658       3.006544      -1.039294       7.222997       1.767020       8.710174           0.000026
           32              C       6.396583       3.072022       3.500439       0.094415      25.009403 0.33775149E+03  0.75103479E+04                                 7.643814                            6.311246       0.120271       2.068151                    0.998538      26.094386      74.746329       0.622844       0.442246      -1.040564      -0.012346      -0.043580       0.029061       0.053817      -0.018296      -0.012388       0.007552      -0.063665       0.018393      -0.041936       0.004604       0.037332              8.175371       9.866056       1.290794       0.466622       6.191837      -2.281163       8.468219          -0.002122
           33              C       7.727185       3.286629       3.798590      -0.095058      28.333891 0.40718255E+03  0.94382203E+04                                 8.173628                            6.823629       0.128365       2.042766                    0.998966      28.067230      80.701171       0.616215       0.428818      -1.054087       0.008168      -0.036074       0.002187       0.037052      -0.013333      -0.005275       0.002483      -0.020249       0.004936      -0.018244       0.000958       0.017286              8.713762      11.020641       1.742871       0.086106       6.461437      -2.468569       8.659206           0.005427
           34              C       8.211912       2.856796       5.008733      -0.059986      27.966244 0.42059009E+03  0.98565077E+04                                 8.178200                            6.991639       0.033218       2.005503                    0.998576      28.553128      83.326714       0.599669       0.435843      -1.046807      -0.009398      -0.028987      -0.012790       0.033047      -0.010791      -0.007496       0.034973      -0.018001       0.000657      -0.030807      -0.012255       0.043062              8.635832      10.203454       1.682537      -0.163486       6.702364      -2.588263       9.001677          -0.006546
           35              C       7.354832       2.233725       5.919693      -0.058755      34.364237 0.48568909E+03  0.11718151E+05                                 9.271415                            7.449340      -0.201859       1.942374                    0.998197      28.240450      81.763587       0.592512       0.428458      -1.058547       0.000980       0.008989      -0.029191       0.030559      -0.016609      -0.019105       0.042684      -0.064899      -0.049407      -0.044615      -0.024876       0.069491             10.232174      11.794752       1.196676       1.822239       7.074340      -2.326749      11.827429           0.003696
           36              C       6.033169       2.039466       5.543135       0.056992      31.005731 0.44441062E+03  0.10549176E+05                                 8.849235                            7.285646      -0.139518       1.962659                    0.998983      27.889354      81.660246       0.576088       0.447902      -1.040674       0.020673       0.036968      -0.057919       0.071753      -0.028407      -0.007552       0.031789      -0.057457       0.038838      -0.047421      -0.010039       0.057460              9.636840      12.438062       1.941664       1.035702       7.220543      -2.180824       9.251914          -0.002903
           37              C       5.008289       1.307250       6.390132       0.544510      21.446638 0.27792830E+03  0.59371905E+04                                 7.183436                            6.008759      -0.227592       1.974780                    0.998638      23.620057      68.213577       0.588559       0.487156      -1.006969      -0.069605      -0.026809       0.032446       0.081340      -0.048081      -0.023424       0.046585      -0.083997      -0.143300      -0.065633      -0.039812       0.105445              7.570987       8.593676       1.259965       1.082895       5.812810      -1.499840       8.306477          -0.000868
           38              C       7.889975       1.863335       7.275300       0.686149      23.815666 0.23537693E+03  0.48450308E+04                                 7.814300                            5.606659      -0.475574       1.915388                    0.998475      22.114816      63.607560       0.594152       0.500813      -0.995606       0.022087       0.004642       0.065577       0.069352       0.071954      -0.035522      -0.027929       0.090670      -0.151634      -0.068084      -0.053787       0.121871              9.222525       5.855534      -2.574527       1.252497      12.279555       1.820270       9.532486           0.001636
           39              C       3.857250       7.397855       4.653840       0.101139      23.948326 0.32147040E+03  0.70294238E+04                                 7.303543                            6.061835       0.235771       2.103746                    0.999667      25.505982      71.412014       0.653475       0.428646      -1.053368      -0.004533       0.009250       0.046214       0.047349       0.032647       0.006663      -0.011299       0.011110       0.038495      -0.042556       0.015445       0.027111              7.813374       7.596129      -3.157329      -0.424035       7.349016       0.589854       8.494976          -0.002837
           40              C       4.757443       6.369783       4.445444      -0.094647      27.998343 0.41163085E+03  0.95429848E+04                                 8.065691                            6.827774       0.253527       2.085331                    0.998571      27.816445      79.325417       0.622083       0.424699      -1.059323       0.006261      -0.005341       0.010282       0.013170       0.011963       0.001546      -0.008632      -0.002139       0.009638      -0.016254       0.002582       0.013672              8.613339       8.118192      -3.195909      -0.202863       8.078983       0.686521       9.642842           0.002620
           41              C       5.332767       5.754967       5.545198      -0.069090      28.226519 0.42565888E+03  0.10002925E+05                                 8.232822                            7.035116      -0.013329       1.992703                    0.997717      28.597874      83.510375       0.597763       0.436026      -1.046937      -0.011100       0.009697       0.001606       0.014826       0.023244       0.002272      -0.004381      -0.006142      -0.048306      -0.020392      -0.011173       0.031565              8.749435       7.695501      -2.973796      -0.048219       8.137313       0.584428      10.415490          -0.004523
           42              C       4.975535       6.154500       6.826526      -0.019494      35.005990 0.44902439E+03  0.10576870E+05                                 9.297396                            7.108620       0.030610       2.030128                    0.998782      26.910027      75.895769       0.616151       0.422019      -1.067199      -0.001934      -0.000992      -0.016651       0.016792       0.050833      -0.008180       0.002294      -0.011102      -0.089937      -0.041325      -0.024947       0.066272             10.635582      10.391115      -4.763070       0.963226       9.217653      -0.556402      12.297977           0.001964
           43              C       4.040116       7.171209       6.945167       0.073994      33.116064 0.40239647E+03  0.92603063E+04                                 9.079947                            6.802291       0.152449       2.072074                    0.999521      26.328399      74.389205       0.617231       0.431209      -1.057107      -0.002714       0.003698      -0.061614       0.061784       0.046839       0.011190      -0.009008       0.013246      -0.038309      -0.046805      -0.006985       0.053790             10.592288      10.455387      -4.907275      -1.519433       8.964069       0.675253      12.357407          -0.001055
           44              C      13.472429       7.615155       8.264667       0.560100      24.087329 0.25807426E+03  0.53854433E+04                                 7.633954                            5.673063       0.020495       2.056346                    0.999526      22.735039      63.864645       0.627635       0.467651      -1.022297      -0.027235       0.021913       0.038225       0.051798       0.085246       0.046776       0.000067       0.006920      -0.275349      -0.111096      -0.025250       0.136345              8.858662       7.553987      -2.991401      -0.883947       7.079359      -0.634131      11.942639          -0.000225
           45              C       5.639918       5.462194       8.005719       0.603148      21.564403 0.26020928E+03  0.54527557E+04                                 7.194010                            5.775556      -0.201242       1.989312                    0.999202      22.665570      64.246758       0.608018       0.480724      -1.013122       0.002645      -0.002193       0.031959       0.032144      -0.024036      -0.084263       0.067554       0.027600       0.055902      -0.090736      -0.035363       0.126099              7.912309       7.924893       0.085346       3.002378       7.753298      -1.851228       8.058735           0.000732
           46              C       9.934526       5.773112       9.688364       0.516172      23.753532 0.26532007E+03  0.55449864E+04                                 7.415010                            5.688958       0.189005       2.112456                    0.999450      22.666269      62.601746       0.640692       0.457432      -1.033544       0.075003      -0.061175      -0.119119       0.153484      -0.102351       0.070272      -0.086141      -0.019662       0.007892      -0.104869      -0.068758       0.173627              8.377609       9.199657       3.006544      -1.039294       7.222996       1.767020       8.710174           0.000028
           47              N      10.478427       8.725081       5.975403      -0.225309      35.086693 0.55009733E+03  0.13520907E+05                                 8.956584                            7.633792      -0.030315       2.001679                    0.999427      28.647792      80.351590       0.627289       0.397258      -1.092380      -0.130077      -0.003813      -0.020359       0.131716      -0.007475      -0.023858      -0.009499      -0.086998       0.142845      -0.072978       0.018784       0.054194              9.586343      10.490280       1.649409       0.182742       8.037284      -2.833810      10.231466           0.067137
           48              N       2.542592       3.376330       4.437190      -0.247447      37.065056 0.53551571E+03  0.13016473E+05                                 9.186522                            7.441842       0.144734       2.050272                    0.999652      28.470527      78.266751       0.649778       0.387811      -1.103863      -0.087881       0.111158       0.023489       0.143635       0.047053       0.007377      -0.018815       0.016671       0.190473      -0.082060       0.015245       0.066814             10.236500       9.239376      -3.962953      -0.366065       9.031498       0.355530      12.438624           0.038918
           49              N       5.568137       2.449620       4.341245      -0.225317      35.086989 0.55010322E+03  0.13521090E+05                                 8.956637                            7.633835      -0.030314       2.001677                    0.999427      28.647956      80.352211       0.627286       0.397258      -1.092380       0.130079       0.003813       0.020360       0.131718      -0.007475      -0.023858      -0.009499      -0.087000       0.142846      -0.072980       0.018785       0.054195              9.586402      10.490351       1.649422       0.182747       8.037334      -2.833826      10.231523           0.067135
           50              N      13.503972       7.798371       5.879458      -0.247440      37.064656 0.53550870E+03  0.13016255E+05                                 9.186449                            7.441788       0.144743       2.050278                    0.999652      28.470327      78.265976       0.649781       0.387810      -1.103864       0.087880      -0.111156      -0.023488       0.143633       0.047052       0.007377      -0.018814       0.016668       0.190470      -0.082058       0.015245       0.066813             10.236414       9.239293      -3.962909      -0.366057       9.031422       0.355522      12.438526           0.038920
           51              O      12.141206      10.108862       4.492488      -0.558603      33.342093 0.55926760E+03  0.13622526E+05                                 8.192335                            7.347611       0.224817       2.099171                    0.998356      28.566591      76.401610       0.694647       0.361996      -1.132894      -0.035783      -0.010183      -0.034292       0.050597      -0.025308       0.053764       0.028097      -0.003055       0.036261      -0.072940       0.015441       0.057499              8.557869      11.430804       0.635113       2.380937       7.061099      -0.448804       7.181703           0.054338
           52              O      10.732835      10.204094       2.769710      -0.514148      27.393638 0.45242375E+03  0.10438412E+05                                 7.122855                            6.576884       0.577881       2.234560                    0.997399      27.199204      70.516935       0.740441       0.358531      -1.137009       0.015352      -0.011372       0.024321       0.030928      -0.072547       0.053101       0.028601      -0.071523       0.072941      -0.118437       0.049090       0.069347              7.184686       5.606723      -0.142479       1.136567       6.182951      -1.466740       9.764382           0.013042
           53              O       8.259429       8.423750       2.163195      -0.684548      52.999717 0.68482176E+03  0.17515751E+05                                11.271392                            8.149343       0.116942       2.045997                    0.996626      30.238943      82.391377       0.658500       0.363663      -1.133618      -0.042067       0.038990       0.089027       0.105904       0.048808      -0.051111       0.033850       0.031598      -0.187756      -0.104220       0.017740       0.086480             13.851569       6.977866      -0.885951      -0.220499      17.688136      10.092795      16.888704           0.005647
           54              O       7.582037      10.402672       2.861322      -0.550022      43.118926 0.55949863E+03  0.13624918E+05                                 9.902243                            7.387901       0.231681       2.115799                    0.997179      28.121009      75.117334       0.687538       0.365826      -1.130302       0.023524       0.001058      -0.005858       0.024266      -0.000695      -0.042302      -0.000332      -0.040777      -0.293842      -0.110788       0.041413       0.069375             12.025365       8.584900      -6.241042       0.279162      20.706320       0.775660       6.784874           0.034485
           55              O       2.245808       4.141047       1.000921      -0.517841      35.996448 0.51400972E+03  0.12223239E+05                                 8.737950                            7.093948       0.200106       2.136187                    0.993797      26.887541      70.382533       0.701544       0.367144      -1.132184      -0.052796       0.049452       0.026395       0.077004       0.058103       0.059525      -0.055366      -0.009521      -0.051449      -0.116344       0.049467       0.066878              9.930713       7.766199      -1.873553       0.948538       6.870867      -2.853560      15.155074           0.003294
           56              O       3.441962       2.628063       2.070242      -0.626329      42.254277 0.62791888E+03  0.15734646E+05                                 9.685658                            7.801684       0.115291       2.053674                    0.997901      29.542241      79.985382       0.672432       0.363500      -1.132386      -0.018199       0.009997       0.067454       0.070577      -0.009559       0.036739      -0.009450       0.001749      -0.279599      -0.102539       0.038618       0.063922             11.021430      10.541067      -5.049719       1.018089      11.870138      -2.268321      10.653085           0.024317
           57              O       9.421753       5.163271       1.765178      -0.602245      33.291212 0.53567066E+03  0.12856046E+05                                 8.156398                            7.151845       0.457572       2.193063                    0.995321      27.976449      73.301489       0.712733       0.358071      -1.140567       0.026686      -0.062460       0.012744       0.069107       0.026070      -0.013745       0.070240       0.085674      -0.017049      -0.100887       0.045165       0.055722              8.760793      11.248034       1.781157       3.119305       6.647688      -0.110119       8.386656           0.000520
           58              O      10.804988       6.855758       1.996271      -0.597752      29.698093 0.51301587E+03  0.12192633E+05                                 7.500162                            6.980673       0.648237       2.243420                    0.997826      28.168438      73.693271       0.723510       0.356201      -1.140881       0.060888      -0.006359       0.029242       0.067844       0.011450      -0.087071       0.011902      -0.082556      -0.088116      -0.116644       0.057522       0.059122              7.630345       6.063653       0.696896       0.443880      10.084436      -1.084904       6.742946           0.000470
           59              O       6.700408       6.329462       1.212206      -0.579696      34.198607 0.50161948E+03  0.11832691E+05                                 8.245708                            6.871261       0.594619       2.224762                    0.999323      27.782224      71.966397       0.735643       0.352963      -1.145646      -0.088054      -0.039446       0.048368       0.107930       0.000357       0.078162      -0.014580      -0.039396      -0.125514      -0.102361       0.038353       0.064008              9.119321       8.903183       3.917401       1.739878      10.013169       3.160312       8.441612           0.000058
           60              O       5.015437       4.875298       0.960893      -0.601973      37.936012 0.56477863E+03  0.13717881E+05                                 8.878327                            7.340932       0.525027       2.203157                    0.998435      28.243314      74.139945       0.704761       0.357812      -1.142208       0.024755       0.106858       0.041262       0.117192       0.008851       0.026276      -0.074639       0.034231      -0.139953      -0.104290       0.041775       0.062516              9.818973      13.209099       4.122051      -1.808298       7.644547      -0.582573       8.603272           0.000077
           61              O       3.905358       1.065839       5.824160      -0.558612      33.342402 0.55927431E+03  0.13622732E+05                                 8.192389                            7.347659       0.224810       2.099166                    0.998356      28.566736      76.402142       0.694644       0.361997      -1.132893       0.035782       0.010183       0.034293       0.050597      -0.025308       0.053761       0.028097      -0.003056       0.036255      -0.072938       0.015442       0.057496              8.557926      11.430882       0.635118       2.380951       7.061147      -0.448811       7.181750           0.054336
           62              O       5.313729       0.970607       7.546938      -0.514151      27.393664 0.45242426E+03  0.10438427E+05                                 7.122861                            6.576889       0.577878       2.234559                    0.997399      27.199209      70.516964       0.740441       0.358531      -1.137009      -0.015353       0.011372      -0.024321       0.030928      -0.072547       0.053101       0.028601      -0.071524       0.072942      -0.118437       0.049090       0.069347              7.184692       5.606728      -0.142479       1.136569       6.182956      -1.466742       9.764393           0.013039
           63              O       7.787135       2.750951       8.153453      -0.684548      52.999706 0.68482187E+03  0.17515755E+05                                11.271389                            8.149344       0.116940       2.045997                    0.996626      30.238951      82.391402       0.658500       0.363663      -1.133618       0.042067      -0.038989      -0.089027       0.105904       0.048808      -0.051111       0.033850       0.031598      -0.187755      -0.104220       0.017740       0.086480             13.851563       6.977864      -0.885947      -0.220497      17.688117      10.092789      16.888707           0.005648
           64              O       8.464527       0.772029       7.455326      -0.550016      43.118417 0.55949109E+03  0.13624686E+05                                 9.902158                            7.387845       0.231689       2.115804                    0.997179      28.120852      75.116722       0.687542       0.365825      -1.130303      -0.023523      -0.001058       0.005856       0.024265      -0.000696      -0.042303      -0.000331      -0.040775      -0.293844      -0.110789       0.041414       0.069375             12.025253       8.584829      -6.240978       0.279159      20.706113       0.775647       6.784818           0.034486
           65              O      13.800756       7.033654       9.315727      -0.517840      35.996424 0.51400946E+03  0.12223231E+05                                 8.737945                            7.093946       0.200105       2.136187                    0.993797      26.887539      70.382518       0.701545       0.367144      -1.132184       0.052797      -0.049452      -0.026395       0.077005       0.058103       0.059525      -0.055366      -0.009521      -0.051449      -0.116344       0.049467       0.066878              9.930707       7.766195      -1.873550       0.948536       6.870863      -2.853556      15.155063           0.003294
           66              O      12.604602       8.546638       8.246406      -0.626324      42.253844 0.62791130E+03  0.15734406E+05                                 9.685586                            7.801632       0.115295       2.053677                    0.997901      29.542088      79.984788       0.672435       0.363500      -1.132387       0.018200      -0.009997      -0.067455       0.070579      -0.009558       0.036739      -0.009452       0.001748      -0.279598      -0.102539       0.038618       0.063921             11.021342      10.540989      -5.049675       1.018082      11.870045      -2.268300      10.652992           0.024316
           67              O       6.624811       6.011430       8.551470      -0.602245      33.291227 0.53567098E+03  0.12856056E+05                                 8.156401                            7.151848       0.457571       2.193063                    0.995321      27.976453      73.301513       0.712733       0.358071      -1.140567      -0.026686       0.062460      -0.012744       0.069107       0.026070      -0.013745       0.070240       0.085674      -0.017050      -0.100887       0.045165       0.055722              8.760797      11.248038       1.781157       3.119307       6.647691      -0.110119       8.386662           0.000519
           68              O       5.241576       4.318943       8.320377      -0.597752      29.698058 0.51301508E+03  0.12192609E+05                                 7.500155                            6.980666       0.648240       2.243421                    0.997826      28.168423      73.693207       0.723510       0.356201      -1.140882      -0.060888       0.006359      -0.029242       0.067844       0.011450      -0.087071       0.011902      -0.082557      -0.088116      -0.116644       0.057522       0.059122              7.630338       6.063647       0.696896       0.443880      10.084425      -1.084903       6.742941           0.000471
           69              O       9.346156       4.845239       9.104442      -0.579696      34.198625 0.50161982E+03  0.11832701E+05                                 8.245710                            6.871263       0.594618       2.224762                    0.999323      27.782233      71.966428       0.735643       0.352963      -1.145646       0.088054       0.039446      -0.048368       0.107930       0.000357       0.078162      -0.014580      -0.039396      -0.125514      -0.102361       0.038353       0.064008              9.119324       8.903187       3.917402       1.739878      10.013171       3.160313       8.441615           0.000057
           70              O      11.031127       6.299403       9.355755      -0.601974      37.936024 0.56477887E+03  0.13717888E+05                                 8.878328                            7.340933       0.525028       2.203157                    0.998435      28.243321      74.139966       0.704761       0.357812      -1.142208      -0.024755      -0.106858      -0.041262       0.117192       0.008851       0.026277      -0.074639       0.034232      -0.139953      -0.104290       0.041774       0.062516              9.818974      13.209101       4.122051      -1.808297       7.644548      -0.582572       8.603274           0.000077

******************************************************
Auxiliary information for the entire system
The total spin magnetic moment of the unit cell is   3.999800
The total net atomic charge of the unit cell is   0.000000
Accuracy of reproducing the electrostatic potential in the unit cell:
  The inner radius (bohr) =    5.0000
  The outer radius (bohr) =   12.0000
  Valid grid points have density less than (e/(bohr^3)) =    0.0001
  The number of valid grid points were=        22171
  The rms potential error without charges in kcal/mol is=      7.16851
  The rms potential error with partial charges in kcal/mol is=      1.78114
  The RRMSE value at monopole order=      0.24847
  The rms potential error with partial charges and cloud penetration in kcal/mol is=      1.78749
  The RRMSE value at monopole order with cloud penetration is=      0.24935
  The rms potential error with partial charges and atomic dipoles in kcal/mol is=      0.82455
  The RRMSE value at dipole order=      0.11502
  The rms potential error with partial charges, atomic dipoles and cloud penetration in kcal/mol is=      0.82584
  The RRMSE value at dipole order with cloud penetration=      0.11520

******************************************************
The electron densities and ab initio electrostatic potential were computed in VASP using the PBE functional and
projector augmented wave method. See the main text of the journal article for a description of computational details.
The atomic charges, dipoles, and quadrupoles were computed with the DDEC6 method as described in
(a) T. A. Manz and N. Gabaldon Limas, RSC Adv. 6 (2016) 47771-47801 DOI: 10.1039/c6ra04656h
(b) N. Gabaldon Limas and T. A. Manz, RSC Adv. 8 (2018) 2678-2707 DOI: 10.1039/c7ra11829e.
For each atom in the material, the electron cloud parameters were fit to the spherically averaged atom-in-material
electron density using radial positions for which this density was between 10^-4 and 10^-2 electrons per cubic bohr.
The polarizabilities, dispersion coefficients, and quantum Drude oscillator (QDO) parameters were fit using the MCLF method.
The magnetic structure of the system was optimized in VASP from the default ferromagnetic initial guess using spin polarization.
The atomic spin moments (ASMs) were computed on this optimized magnetic structure using the DDEC6 partition as inputs
to the method of T. A. Manz and D. S. Sholl, J. Chem. Theory Comput. 7 (2011) 4146-4164 DOI: 10.1021/ct200539n.
The RMSE and RRMSE were computed using a uniform grid with Ewald summation.
