# Supplementary material for: A collection of forcefield precursors for metal–organic frameworks
Source: RSC Adv. 2019 Nov 13;9(63):36492–507. doi: 10.1039/c9ra07327b (PMC9075174; doi:10.1039/c9ra07327b)
Supplement: RA-009-C9RA07327B-s4218 [file RA-009-C9RA07327B-s4218.xyz]

   96
jmolscript: load "" {1 1 1} spacegroup "x,y,z" unitcell [{     12.311000     0.000000     0.000000 }, {     -0.406977    14.043104     0.000000 }, {     -5.247978    -6.575176    11.416066 }]
Mn     8.626525     7.788644     2.389839     1.013323
Mn    -1.970480    -0.320716     9.026227     1.013777
Mn     5.952011     7.021552     0.000000     1.148700
Mn    -0.203489     7.021552     0.000000     0.869155
Ge     3.213057    -4.143409     9.907433     0.750292
Ge     0.365401     9.271202     7.461769     0.778512
Ge     1.789838     6.658005     9.247128     0.764313
Ge     3.719275     8.435477     6.906377     0.780376
Ge     3.442988    11.611337     1.508633     0.750294
Ge     6.290644    -1.803274     3.954297     0.778509
Ge     4.866207     0.809923     2.168938     0.764311
Ge     2.936770    -0.967549     4.509689     0.780376
H      9.678872     3.451265     0.327641     0.154210
H      8.155789     3.798973     0.474908     0.165766
H      3.236131    -1.275347     9.960518     0.152220
H      4.775355    -1.439515    10.233362     0.120729
H     -0.768531    -2.925554     7.083669     0.155875
H     -1.996901     9.790850     7.182989     0.159651
H     -1.993296    10.910247     5.032202     0.142624
H     -0.530347    10.379086     4.862103     0.132350
H      1.478083     4.246025     9.322359     0.160705
H      0.565952     4.907999    10.413735     0.144963
H      3.361664     4.648305    10.703703     0.140006
H      7.654200    11.790409     0.390429     0.142774
H      5.864952     7.924246     5.900965     0.163279
H      5.320893     9.256617     5.282214     0.150128
H      4.443551     6.685232     4.543594     0.146140
H      3.827742     8.000028     3.960233     0.130411
H     -3.022827     4.016663    11.088425     0.154210
H     -1.499744     3.668955    10.941158     0.165768
H      3.419914     8.743275     1.455548     0.152218
H      1.880690     8.907443     1.182704     0.120728
H      7.424576    10.393482     4.332397     0.155876
H      8.652946    -2.322922     4.233077     0.159651
H      8.649341    -3.442319     6.383864     0.142625
H      7.186392    -2.911158     6.553963     0.132350
H      5.177962     3.221903     2.093707     0.160704
H      6.090093     2.559929     1.002331     0.144962
H      3.294381     2.819623     0.712363     0.140006
H     -0.998155    -4.322481    11.025637     0.142774
H      0.791093    -0.456318     5.515101     0.163279
H      1.335152    -1.788689     6.133852     0.150129
H      2.212494     0.782696     6.872472     0.146137
H      2.828303    -0.532100     7.455833     0.130408
C      3.641724    -2.836040    11.258524    -0.412505
C      3.898109    -1.454251    10.646623    -0.315961
C      9.070814     6.177097     0.293393     0.698442
C     -0.804399    -3.846584     6.783426    -0.420291
C     -1.387855    10.193024     5.275364    -0.294777
C     -1.925365     8.888091     4.710269     0.655821
C      1.452721     4.917264    10.022164    -0.417758
C      2.474611     4.567810    11.087283    -0.305028
C      7.571602     9.746919     0.259145     0.690322
C      5.075504     8.351573     5.534509    -0.414456
C      4.645141     7.600942     4.294724    -0.302594
C      5.672225     7.579877     3.163392     0.694446
C      3.014321    10.303968     0.157542    -0.412505
C      2.757936     8.922179     0.769443    -0.315956
C     -2.414769     1.290831    11.122673     0.698438
C      7.460444    11.314512     4.632640    -0.420293
C      8.043900    -2.725096     6.140702    -0.294774
C      8.581410    -1.420163     6.705797     0.655827
C      5.203324     2.550664     1.393902    -0.417760
C      4.181434     2.900118     0.328783    -0.305023
C     -0.915557    -2.278991    11.156921     0.690325
C      1.580541    -0.883645     5.881557    -0.414454
C      2.010904    -0.133014     7.121342    -0.302578
C      0.983820    -0.111949     8.252674     0.694450
S      1.382895    -3.350402     9.025542    -0.439767
S      4.881736    -4.197565     8.454168    -0.461755
S      2.876458    -6.079005    10.919353    -0.452002
S      1.878016     9.131047     5.850848    -0.467645
S     -0.116126     7.281559     8.296398    -0.419758
S      3.441862     6.398029     7.771829    -0.484046
S      5.273150    10.818330     2.390524    -0.439778
S      1.774309    11.665493     2.961898    -0.461758
S      3.779587    13.546933     0.496713    -0.451998
S      4.778029    -1.663119     5.565218    -0.467640
S      6.772171     0.186369     3.119668    -0.419756
S      3.214183     1.069899     3.644237    -0.484044
O      7.937565     6.392651     0.813966    -0.550755
O     10.073606     6.813214     0.705513    -0.572997
O      9.983610     8.930139     3.522998    -0.609200
O     -1.900676     7.860950     5.413498    -0.569607
O      8.424347     9.457998     1.148456    -0.578150
O      1.400287     2.456416    11.266516    -0.564023
O      6.859028     7.903296     3.479617    -0.560784
O      5.273206     7.228020     2.048042    -0.582983
O     -1.281520     1.075277    10.602100    -0.550758
O     -3.417561     0.654714    10.710553    -0.573009
O     -3.327565    -1.462211     7.893068    -0.609154
O      8.556721    -0.393022     6.002568    -0.569612
O     -1.768302    -1.990070    10.267610    -0.578172
O      5.255758     5.011512     0.149550    -0.564029
O     -0.202983    -0.435368     7.936449    -0.560776
O      1.382839     0.239908     9.368024    -0.582989

The following XYZ coordinates are in angstroms. Other properties are in atomic units.
The sperically averaged electron density of each atom fit to a function of the form exp(a - br)
eigen_1, eigen_2 and eigen_3 are the three eigenvalues of traceless quadrupole moment tensor
  atom number  atomic symbol              X              Y              Z     net charge C6 coefficient C8 coefficient C10 coefficient fluctuating dipole atomic polarizability isotropic forcefield polarizability              a              b squared Pearson coefficient          <r^3>          <r^4>         wp_QDO          m_QDO          q_QDO       dipole_x       dipole_y       dipole_z         dipole            Qxy            Qxz            Qyz     Q(x^2-y^2)  Q(3z^2 - R^2)        eigen_1        eigen_2        eigen_3 static polarizability      alpha(xx)      alpha(xy)      alpha(xz)      alpha(yy)      alpha(yz)      alpha(zz) atomic spin moment
            1             Mn       8.626525       7.788644       2.389839       1.013323     161.346095 0.38276359E+04  0.14541301E+06                                23.517846                           19.721579      -0.024570       1.785595                    0.999766      54.888272     162.799586       0.423106       0.381052      -1.159878       0.016235       0.033190       0.020368       0.042190       0.007494      -0.076858       0.019284      -0.166313      -0.075211      -0.129380       0.030523       0.098856             27.999883      27.437915      -0.059954       3.381612      22.928571       9.943664      33.633163           4.664538
            2             Mn      -1.970480      -0.320716       9.026227       1.013777     161.311599 0.38265814E+04  0.14536238E+06                                23.514342                           19.718660      -0.024389       1.785688                    0.999766      54.882179     162.773571       0.423146       0.381044      -1.159888      -0.016231      -0.033236      -0.020322       0.042202       0.007532      -0.076872       0.019355      -0.166156      -0.075148      -0.129354       0.030561       0.098793             27.995707      27.433643      -0.059894       3.380879      22.925238       9.942077      33.628240           4.664290
            3             Mn       5.952011       7.021552       0.000000       1.148700     130.974277 0.26121711E+04  0.90674730E+05                                21.796501                           17.427326       0.128920       1.853242                    0.999745      51.327207     148.054482       0.404697       0.436005      -1.115556      -0.000003      -0.000000      -0.000002       0.000004      -0.062863      -0.040380      -0.066280       0.005162      -0.055905      -0.114474       0.036883       0.077591             27.030394      25.383148       3.272859       1.498967      29.616903       7.917396      26.091131           4.527183
            4             Mn      -0.203489       7.021552       0.000000       0.869155     227.432881 0.48609202E+04  0.19532391E+06                                29.482510                           22.564173      -0.129059       1.742145                    0.999972      57.268371     172.623910       0.388077       0.392782      -1.155322       0.000004      -0.000005      -0.000004       0.000007      -0.033575      -0.256930       0.275634      -0.342969      -0.971690      -0.528977       0.061165       0.467812             37.833917      74.110847       8.847597      -6.860675      20.079139       1.154183      19.311765           4.423918
            5             Ge       3.213057      -4.143409       9.907433       0.750292     137.510325 0.37316655E+04  0.14222440E+06                                19.370455                           17.585716       0.365620       1.818357                    0.999088      69.195912     212.093882       0.517114       0.310777      -1.208900       0.027782       0.034705       0.041038       0.060501      -0.011141      -0.012977      -0.046295       0.034990      -0.048654      -0.062537       0.028827       0.033710             21.289072      17.314283       1.570482      -1.453977      26.182227       2.531286      20.370706           0.000214
            6             Ge       0.365401       9.271202       7.461769       0.778512     129.837033 0.35006625E+04  0.13158717E+06                                19.465911                           17.804630       0.319863       1.810626                    0.998937      68.544158     210.112609       0.479839       0.339584      -1.179874      -0.053336      -0.009611      -0.035464       0.064767       0.069127      -0.041376       0.059663      -0.059934       0.167993      -0.128487       0.033939       0.094548             21.321922      22.024743      -2.639018       3.249015      19.448273      -2.550716      22.492751           0.000093
            7             Ge       1.789838       6.658005       9.247128       0.764313     145.845205 0.38865320E+04  0.14963158E+06                                20.293929                           18.035725       0.320238       1.807067                    0.998834      69.269778     213.355516       0.506884       0.313860      -1.205990       0.005445      -0.050630       0.026546       0.057426      -0.023672       0.011808       0.053767       0.107930       0.117325      -0.100229       0.039364       0.060866             23.181241      16.411176       0.499506      -2.028112      29.397119      -9.539445      23.735430           0.000260
            8             Ge       3.719275       8.435477       6.906377       0.780376     142.519498 0.38399597E+04  0.14740444E+06                                19.949623                           17.923628       0.328466       1.812780                    0.998787      68.767400     211.547487       0.508588       0.313730      -1.206027       0.039163      -0.005318      -0.029957       0.049593       0.004135       0.075553       0.010762      -0.080580      -0.057245      -0.100815       0.039696       0.061119             22.255413      20.724516       0.092196      -7.793347      18.019755      -0.970386      28.021967           0.000033
            9             Ge       3.442988      11.611337       1.508633       0.750294     137.510202 0.37316592E+04  0.14222409E+06                                19.370445                           17.585700       0.365621       1.818358                    0.999088      69.195854     212.093652       0.517114       0.310777      -1.208900      -0.027780      -0.034705      -0.041035       0.060498      -0.011142      -0.012975      -0.046296       0.034994      -0.048652      -0.062538       0.028829       0.033709             21.289074      17.314275       1.570487      -1.453972      26.182241       2.531301      20.370705           0.000214
           10             Ge       6.290644      -1.803274       3.954297       0.778509     129.837250 0.35006668E+04  0.13158739E+06                                19.465946                           17.804651       0.319860       1.810625                    0.998937      68.544256     210.112983       0.479839       0.339584      -1.179874       0.053334       0.009614       0.035464       0.064767       0.069128      -0.041371       0.059664      -0.059933       0.168002      -0.128486       0.033936       0.094550             21.321976      22.024819      -2.639012       3.249049      19.448292      -2.550704      22.492818           0.000092
           11             Ge       4.866207       0.809923       2.168938       0.764311     145.845495 0.38865386E+04  0.14963191E+06                                20.293959                           18.035741       0.320239       1.807066                    0.998834      69.269843     213.355775       0.506884       0.313860      -1.205990      -0.005446       0.050630      -0.026546       0.057426      -0.023674       0.011809       0.053766       0.107933       0.117327      -0.100230       0.039365       0.060865             23.181295      16.411203       0.499503      -2.028112      29.397200      -9.539487      23.735483           0.000260
           12             Ge       2.936770      -0.967549       4.509689       0.780376     142.519536 0.38399587E+04  0.14740439E+06                                19.949628                           17.923625       0.328468       1.812781                    0.998787      68.767386     211.547406       0.508588       0.313730      -1.206027      -0.039163       0.005319       0.029957       0.049593       0.004135       0.075555       0.010762      -0.080581      -0.057243      -0.100818       0.039697       0.061120             22.255435      20.724543       0.092193      -7.793372      18.019759      -0.970381      28.022002           0.000032
           13              H       9.678872       3.451265       0.327641       0.154210       1.000508 0.75538636E+01  0.71974443E+02                                 1.578443                            1.549991      -0.639061       2.586316                    0.999993       3.035951       7.958719       0.538985       1.192670      -0.732827       0.023363      -0.006235       0.013934       0.027908      -0.000791       0.000584      -0.007859       0.003246      -0.012212      -0.010002       0.003337       0.006665              1.580658       1.811070      -0.208959       0.227210       1.498643      -0.126067       1.432262           0.000018
           14              H       8.155789       3.798973       0.474908       0.165766       0.954910 0.72541730E+01  0.69852511E+02                                 1.645180                            1.608281      -0.920590       2.465190                    0.998342       3.324585       9.373721       0.475712       1.337111      -0.697605      -0.020458       0.007353       0.020695       0.030015      -0.002464      -0.005682      -0.006314      -0.000369       0.013606      -0.009765       0.000173       0.009592              1.658961       1.901457       0.045702      -0.350232       1.500324      -0.015636       1.575102          -0.000335
           15              H       3.236131      -1.275347       9.960518       0.152220       0.929530 0.69574312E+01  0.67371570E+02                                 1.702772                            1.639071      -1.324491       2.262458                    0.993861       3.768207      11.227632       0.436818       1.448030      -0.672959      -0.020015      -0.001779      -0.018891       0.027580       0.001728      -0.001139      -0.005849       0.001245       0.011095      -0.006169      -0.001454       0.007622              1.737849       1.863197      -0.110923       0.455240       1.471399      -0.058465       1.878951           0.000296
           16              H       4.775355      -1.439515      10.233362       0.120729       1.116828 0.86211990E+01  0.86567627E+02                                 1.810026                            1.737349      -0.985788       2.399699                    0.997466       3.654967      10.479834       0.464601       1.312919      -0.701686       0.017542      -0.013218      -0.013747       0.025912      -0.006507      -0.004062      -0.002731       0.004550      -0.004766      -0.008998       0.000943       0.008055              1.850956       2.333443       0.019854      -0.343914       1.541375       0.065513       1.678049           0.001852
           17              H      -0.768531      -2.925554       7.083669       0.155875       0.855062 0.62570766E+01  0.58970476E+02                                 1.608954                            1.554550      -1.222641       2.316592                    0.993958       3.618129      10.615835       0.448718       1.448336      -0.673303      -0.007482       0.028270       0.002505       0.029351      -0.000952       0.001441      -0.000716      -0.008867       0.018779      -0.007796       0.001261       0.006535              1.644605       1.440100       0.160588       0.098183       1.949812       0.333189       1.543903          -0.000401
           18              H      -1.996901       9.790850       7.182989       0.159651       1.062507 0.84843064E+01  0.84781010E+02                                 1.757186                            1.732897      -1.006012       2.419699                    0.997495       3.421186       9.758735       0.461810       1.327273      -0.700374      -0.027645      -0.011335       0.005328       0.030350       0.006472      -0.004670      -0.004875       0.006473       0.017415      -0.010355      -0.001364       0.011719              1.761714       1.963661       0.200855      -0.135086       1.621791      -0.090677       1.699689          -0.000115
           19              H      -1.993296      10.910247       5.032202       0.142624       0.954205 0.70655691E+01  0.67290718E+02                                 1.617915                            1.564296      -0.738098       2.538289                    0.999413       3.302548       9.127246       0.495195       1.298740      -0.705824      -0.018664       0.019958      -0.001511       0.027367      -0.007206       0.003121       0.000563      -0.004003       0.002240      -0.008708       0.001267       0.007441              1.646537       1.905209      -0.362732       0.162013       1.618772      -0.052276       1.415631          -0.000218
           20              H      -0.530347      10.379086       4.862103       0.132350       0.955386 0.70859142E+01  0.68359599E+02                                 1.683807                            1.614644      -0.986057       2.409367                    0.996325       3.643950      10.546757       0.460165       1.379714      -0.686825       0.025145       0.004442      -0.005451       0.026110       0.001259      -0.004407       0.000752       0.007351       0.005636      -0.005257      -0.001494       0.006752              1.725903       2.237177       0.169436      -0.243466       1.412817       0.009133       1.527717           0.000075
           21              H       1.478083       4.246025       9.322359       0.160705       0.952469 0.72068152E+01  0.68474670E+02                                 1.576681                            1.552425      -0.714902       2.558061                    0.999849       3.120600       8.411271       0.514056       1.254033      -0.717250       0.005160      -0.027023      -0.014507       0.031101      -0.005460       0.003573       0.009068       0.007040       0.001668      -0.013476       0.005632       0.007844              1.578602       1.322298      -0.027129      -0.038294       1.664405       0.248787       1.749103          -0.000098
           22              H       0.565952       4.907999      10.413735       0.144963       0.977823 0.75480332E+01  0.74276097E+02                                 1.729118                            1.682843      -1.311467       2.262507                    0.992851       3.788953      11.222640       0.442391       1.406969      -0.680723      -0.020508      -0.007036       0.014442       0.026051       0.000800       0.005247      -0.000790       0.019360       0.006256      -0.010843      -0.000709       0.011552              1.745021       2.102467      -0.030357      -0.304385       1.533881      -0.057659       1.598715          -0.000057
           23              H       3.361664       4.648305      10.703703       0.140006       1.137264 0.89642877E+01  0.90162654E+02                                 1.797812                            1.749020      -0.776658       2.517751                    0.999052       3.364223       9.402405       0.475872       1.279690      -0.711935       0.021758       0.003475      -0.016252       0.027379      -0.001820      -0.000633       0.002283       0.014916       0.006466      -0.009180       0.002393       0.006787              1.808851       2.158144       0.074409      -0.322315       1.590556      -0.129002       1.677853           0.000196
           24              H       7.654200      11.790409       0.390429       0.142774       1.101662 0.87740073E+01  0.89215076E+02                                 1.850319                            1.798349      -1.275038       2.285443                    0.993111       3.747304      11.104402       0.435798       1.382232      -0.687088      -0.004280       0.023184       0.017696       0.029478      -0.004328       0.010621       0.006064      -0.005455       0.017362      -0.015152       0.002220       0.012931              1.872211       1.509005      -0.069990      -0.062429       2.070826       0.346872       2.036803           0.000202
           25              H       5.864952       7.924246       5.900965       0.163279       0.985485 0.75910550E+01  0.73014105E+02                                 1.614373                            1.595368      -0.695777       2.570564                    0.999954       3.111071       8.416701       0.506466       1.257335      -0.717309       0.027249      -0.017408       0.001857       0.032389      -0.003227       0.010258       0.001936      -0.007041      -0.013860      -0.013958       0.005684       0.008273              1.612261       1.732291      -0.168389       0.194568       1.509033      -0.107420       1.595460          -0.000146
           26              H       5.320893       9.256617       5.282214       0.150128       0.874005 0.65603065E+01  0.62784771E+02                                 1.647408                            1.602343      -1.377499       2.236264                    0.991779       3.824185      11.437641       0.436072       1.467634      -0.668721       0.012016       0.019562      -0.014380       0.027090       0.008514       0.005023       0.001160      -0.003714      -0.003239      -0.009516      -0.001198       0.010714              1.669105       1.470905       0.221005      -0.049179       2.069591      -0.071515       1.466819          -0.000050
           27              H       4.443551       6.685232       4.543594       0.146140       1.017263 0.77337352E+01  0.74671050E+02                                 1.641536                            1.602342      -0.645426       2.583627                    0.999942       3.177297       8.588785       0.509555       1.244951      -0.719689      -0.001801      -0.025138       0.015482       0.029577      -0.000568       0.004487      -0.000197      -0.016216      -0.003277      -0.009868       0.001180       0.008689              1.649629       1.384965       0.147603      -0.092363       2.045496      -0.176028       1.518427           0.000277
           28              H       3.827742       8.000028       3.960233       0.130411       1.103235 0.88267345E+01  0.89667462E+02                                 1.833152                            1.788605      -1.190070       2.315732                    0.994195       3.751538      11.023858       0.443620       1.359127      -0.691669      -0.022078       0.016951      -0.003450       0.028048      -0.006776       0.009281       0.004475       0.003775       0.003499      -0.013721       0.002927       0.010794              1.845620       2.125279      -0.318940       0.165465       1.637491      -0.080234       1.774091           0.000249
           29              H      -3.022827       4.016663      11.088425       0.154210       1.000506 0.75538441E+01  0.71974218E+02                                 1.578442                            1.549990      -0.639060       2.586317                    0.999993       3.035947       7.958709       0.538984       1.192672      -0.732826      -0.023362       0.006235      -0.013934       0.027908      -0.000791       0.000584      -0.007859       0.003246      -0.012212      -0.010002       0.003337       0.006665              1.580657       1.811068      -0.208959       0.227209       1.498642      -0.126067       1.432260           0.000018
           30              H      -1.499744       3.668955      10.941158       0.165768       0.954904 0.72541170E+01  0.69851868E+02                                 1.645176                            1.608278      -0.920581       2.465196                    0.998342       3.324575       9.373700       0.475711       1.337116      -0.697604       0.020458      -0.007353      -0.020696       0.030015      -0.002464      -0.005682      -0.006314      -0.000369       0.013606      -0.009765       0.000173       0.009592              1.658957       1.901452       0.045702      -0.350231       1.500322      -0.015635       1.575099          -0.000335
           31              H       3.419914       8.743275       1.455548       0.152218       0.929531 0.69574398E+01  0.67371653E+02                                 1.702771                            1.639070      -1.324481       2.262462                    0.993861       3.768206      11.227617       0.436819       1.448028      -0.672959       0.020015       0.001778       0.018891       0.027580       0.001728      -0.001139      -0.005849       0.001244       0.011094      -0.006169      -0.001454       0.007622              1.737849       1.863195      -0.110922       0.455240       1.471399      -0.058464       1.878952           0.000296
           32              H       1.880690       8.907443       1.182704       0.120728       1.116836 0.86212725E+01  0.86568554E+02                                 1.810034                            1.737356      -0.985797       2.399693                    0.997466       3.654983      10.479893       0.464600       1.312918      -0.701686      -0.017541       0.013218       0.013746       0.025911      -0.006507      -0.004061      -0.002731       0.004549      -0.004766      -0.008998       0.000943       0.008054              1.850964       2.333453       0.019853      -0.343918       1.541382       0.065515       1.678058           0.001851
           33              H       7.424576      10.393482       4.332397       0.155876       0.855054 0.62569947E+01  0.58969458E+02                                 1.608939                            1.554537      -1.222606       2.316609                    0.993958       3.618091      10.615670       0.448722       1.448329      -0.673305       0.007482      -0.028270      -0.002505       0.029351      -0.000953       0.001441      -0.000715      -0.008868       0.018779      -0.007797       0.001262       0.006535              1.644589       1.440088       0.160586       0.098181       1.949791       0.333184       1.543889          -0.000403
           34              H       8.652946      -2.322922       4.233077       0.159651       1.062505 0.84842846E+01  0.84780717E+02                                 1.757181                            1.732893      -1.006012       2.419699                    0.997495       3.421185       9.758720       0.461812       1.327270      -0.700375       0.027645       0.011335      -0.005328       0.030350       0.006473      -0.004669      -0.004875       0.006473       0.017414      -0.010355      -0.001364       0.011719              1.761709       1.963656       0.200853      -0.135084       1.621787      -0.090676       1.699686          -0.000116
           35              H       8.649341      -3.442319       6.383864       0.142625       0.954205 0.70655684E+01  0.67290726E+02                                 1.617917                            1.564298      -0.738104       2.538288                    0.999413       3.302546       9.127249       0.495193       1.298743      -0.705824       0.018665      -0.019957       0.001513       0.027367      -0.007206       0.003121       0.000563      -0.004002       0.002242      -0.008708       0.001267       0.007441              1.646539       1.905211      -0.362732       0.162013       1.618775      -0.052276       1.415632          -0.000218
           36              H       7.186392      -2.911158       6.553963       0.132350       0.955381 0.70858710E+01  0.68359060E+02                                 1.683801                            1.614638      -0.986048       2.409372                    0.996325       3.643937      10.546701       0.460166       1.379713      -0.686826      -0.025145      -0.004441       0.005452       0.026110       0.001259      -0.004407       0.000752       0.007351       0.005638      -0.005258      -0.001494       0.006751              1.725897       2.237169       0.169436      -0.243465       1.412812       0.009133       1.527711           0.000075
           37              H       5.177962       3.221903       2.093707       0.160704       0.952479 0.72069061E+01  0.68475755E+02                                 1.576691                            1.552434      -0.714914       2.558054                    0.999849       3.120618       8.411335       0.514055       1.254033      -0.717250      -0.005161       0.027022       0.014507       0.031101      -0.005461       0.003573       0.009068       0.007041       0.001668      -0.013476       0.005632       0.007845              1.578612       1.322305      -0.027130      -0.038294       1.664416       0.248789       1.749116          -0.000100
           38              H       6.090093       2.559929       1.002331       0.144962       0.977827 0.75480717E+01  0.74276578E+02                                 1.729123                            1.682848      -1.311473       2.262504                    0.992851       3.788965      11.222687       0.442390       1.406970      -0.680723       0.020508       0.007035      -0.014443       0.026051       0.000800       0.005247      -0.000790       0.019360       0.006256      -0.010843      -0.000708       0.011552              1.745026       2.102473      -0.030358      -0.304387       1.533886      -0.057659       1.598720          -0.000058
           39              H       3.294381       2.819623       0.712363       0.140006       1.137262 0.89642707E+01  0.90162429E+02                                 1.797810                            1.749017      -0.776654       2.517753                    0.999052       3.364220       9.402390       0.475873       1.279689      -0.711935      -0.021758      -0.003474       0.016251       0.027379      -0.001820      -0.000633       0.002282       0.014916       0.006466      -0.009180       0.002393       0.006787              1.808849       2.158140       0.074409      -0.322315       1.590554      -0.129003       1.677851           0.000196
           40              H      -0.998155      -4.322481      11.025637       0.142774       1.101658 0.87739661E+01  0.89214540E+02                                 1.850314                            1.798344      -1.275032       2.285446                    0.993111       3.747295      11.104363       0.435798       1.382231      -0.687088       0.004280      -0.023184      -0.017696       0.029478      -0.004328       0.010621       0.006063      -0.005455       0.017363      -0.015152       0.002221       0.012931              1.872206       1.509001      -0.069990      -0.062429       2.070820       0.346870       2.036797           0.000201
           41              H       0.791093      -0.456318       5.515101       0.163279       0.985486 0.75910649E+01  0.73014240E+02                                 1.614376                            1.595370      -0.695781       2.570562                    0.999954       3.111075       8.416720       0.506465       1.257337      -0.717309      -0.027250       0.017408      -0.001856       0.032389      -0.003227       0.010257       0.001936      -0.007040      -0.013860      -0.013957       0.005684       0.008273              1.612263       1.732293      -0.168389       0.194568       1.509035      -0.107420       1.595462          -0.000147
           42              H       1.335152      -1.788689       6.133852       0.150129       0.874000 0.65602595E+01  0.62784209E+02                                 1.647403                            1.602337      -1.377494       2.236268                    0.991779       3.824171      11.437590       0.436072       1.467635      -0.668720      -0.012017      -0.019562       0.014380       0.027090       0.008514       0.005023       0.001160      -0.003713      -0.003239      -0.009515      -0.001199       0.010714              1.669100       1.470901       0.221004      -0.049179       2.069583      -0.071515       1.466815          -0.000051
           43              H       2.212494       0.782696       6.872472       0.146137       1.017274 0.77338390E+01  0.74672295E+02                                 1.641546                            1.602351      -0.645424       2.583625                    0.999942       3.177317       8.588850       0.509554       1.244949      -0.719689       0.001801       0.025138      -0.015482       0.029577      -0.000569       0.004487      -0.000197      -0.016216      -0.003277      -0.009868       0.001179       0.008689              1.649641       1.384973       0.147605      -0.092364       2.045511      -0.176031       1.518437           0.000277
           44              H       2.828303      -0.532100       7.455833       0.130408       1.103248 0.88268538E+01  0.89668951E+02                                 1.833163                            1.788615      -1.190070       2.315730                    0.994195       3.751560      11.023929       0.443620       1.359123      -0.691670       0.022078      -0.016951       0.003450       0.028048      -0.006776       0.009281       0.004475       0.003775       0.003500      -0.013720       0.002927       0.010794              1.845632       2.125295      -0.318945       0.165466       1.637500      -0.080235       1.774101           0.000249
           45              C       3.641724      -2.836040      11.258524      -0.412505      30.181173 0.52748544E+03  0.12998916E+05                                 8.365036                            7.552008       0.020608       1.975214                    0.996540      32.233424      94.482958       0.613005       0.405458      -1.072674       0.016696       0.101365      -0.045314       0.112281      -0.000252      -0.007695      -0.057730      -0.058981      -0.038009      -0.052506      -0.021857       0.074362              8.977450       7.387982       0.879584      -0.018155      12.220112       0.638247       7.324257           0.001181
           46              C       3.898109      -1.454251      10.646623      -0.315961      30.665930 0.47503968E+03  0.11496499E+05                                 8.667106                            7.280046      -0.329731       1.876321                    0.996946      31.291809      93.327553       0.604924       0.418379      -1.055729      -0.032404      -0.122840       0.038467       0.132738      -0.006283      -0.025162      -0.032884      -0.031745      -0.034337      -0.048112       0.004872       0.043241              9.799560       7.864175       0.683344       0.097041      12.511800       2.704672       9.022704           0.000952
           47              C       9.070814       6.177097       0.293393       0.698442      21.455061 0.22579308E+03  0.45760297E+04                                 7.321753                            5.441419      -0.044305       2.069565                    0.999720      21.037030      59.035335       0.614586       0.491751      -1.005337      -0.009353       0.032261       0.046028       0.056980      -0.010779       0.031786      -0.092854      -0.099664       0.038705      -0.080637      -0.046167       0.126804              8.770502       9.995353       0.890467      -0.103594       8.997606       4.070565       7.318547           0.027048
           48              C      -0.804399      -3.846584       6.783426      -0.420291      32.967123 0.56802148E+03  0.14284438E+05                                 8.895941                            7.832359      -0.168051       1.906380                    0.996329      33.172545      98.791501       0.601390       0.404997      -1.071095      -0.014707      -0.005522      -0.114394       0.115468      -0.010345       0.002370      -0.003204      -0.005963       0.151800      -0.036066      -0.014777       0.050843              9.879648       9.704774      -0.067928       2.870030       7.755362       1.133525      12.178807          -0.000206
           49              C      -1.387855      10.193024       5.275364      -0.294777      29.717196 0.45541098E+03  0.10867263E+05                                 8.412756                            7.073827      -0.077685       1.962729                    0.997822      30.337041      88.811847       0.622949       0.412037      -1.063527       0.010910      -0.001833       0.117233       0.117753      -0.010245       0.001223      -0.001180       0.007893       0.158617      -0.037416      -0.015498       0.052914              9.591051       9.603252       1.238910       2.680259       8.036476       2.339644      11.133424          -0.002146
           50              C      -1.925365       8.888091       4.710269       0.655821      21.816154 0.24309480E+03  0.50251592E+04                                 7.382680                            5.664960      -0.125888       2.027426                    0.999670      22.011954      62.658172       0.598526       0.495050      -1.002318      -0.015345      -0.010615      -0.030331       0.035611      -0.031288      -0.039201       0.010614       0.140612      -0.060676      -0.066979      -0.033692       0.100671              8.597677       6.580242       1.379703       3.878556       7.967582       1.300063      11.245208           0.006932
           51              C       1.452721       4.917264      10.022164      -0.417758      32.797957 0.55582947E+03  0.13909699E+05                                 8.905522                            7.771782      -0.168871       1.905606                    0.996858      33.112237      98.544203       0.600619       0.407503      -1.068870       0.074231      -0.033329       0.078199       0.112855      -0.017889       0.037793       0.002888       0.039681       0.030518      -0.040207      -0.011763       0.051970             10.028053       7.834862      -0.598291       0.614593      11.959300      -3.718404      10.289996           0.000704
           52              C       2.474611       4.567810      11.087283      -0.305028      30.323356 0.45596773E+03  0.10926625E+05                                 8.588647                            7.104640      -0.264500       1.897629                    0.997230      31.077246      92.346283       0.615705       0.415127      -1.057388      -0.078460       0.019467      -0.083911       0.116516      -0.013685       0.042023       0.017473       0.054026       0.067344      -0.053899      -0.007508       0.061407              9.916859       7.185986      -0.561423       0.737077      13.104135      -3.909243       9.460455          -0.000095
           53              C       7.571602       9.746919       0.259145       0.690322      21.031508 0.23013649E+03  0.46695272E+04                                 7.092252                            5.424815      -0.014786       2.066435                    0.999141      21.205601      58.848965       0.629511       0.479530      -1.015321      -0.009458      -0.030910       0.012618       0.034700      -0.032061      -0.048995       0.037335       0.049439       0.114415      -0.062056      -0.029272       0.091328              8.287414       7.093617       0.859570       2.354157      10.548621      -2.178042       7.220005           0.012580
           54              C       5.075504       8.351573       5.534509      -0.414456      33.026788 0.55494002E+03  0.13875879E+05                                 8.937668                            7.761469      -0.168821       1.910300                    0.996319      32.865948      97.632484       0.601753       0.407074      -1.069614      -0.026992      -0.062186      -0.097121       0.118440       0.006791       0.028513       0.029940      -0.012935       0.035409      -0.036107      -0.012344       0.048451             10.024273       8.482911       0.225332      -2.076581       8.163816       1.855627      13.426091          -0.000080
           55              C       4.645141       7.600942       4.294724      -0.302594      30.362204 0.45660468E+03  0.10925345E+05                                 8.571833                            7.103324      -0.229261       1.908309                    0.997385      30.885883      91.152118       0.617728       0.414395      -1.059827       0.047073       0.054361       0.101585       0.124461      -0.004163       0.045473       0.027766      -0.024434       0.017497      -0.057954       0.006353       0.051601              9.867710       8.427965      -0.340506      -2.904853       7.336597       1.959229      13.838570          -0.001984
           56              C       5.672225       7.579877       3.163392       0.694446      21.302576 0.23127526E+03  0.46927281E+04                                 7.126398                            5.429541      -0.024465       2.064076                    0.999109      21.117285      58.372565       0.631512       0.478001      -1.017366       0.031847      -0.002257      -0.024779       0.040414      -0.018121       0.014572      -0.019844      -0.138227      -0.098060      -0.060790      -0.030768       0.091558              8.344380       8.686091       0.721747      -1.048126       4.809470       2.072827      11.537578           0.013217
           57              C       3.014321      10.303968       0.157542      -0.412505      30.181162 0.52748494E+03  0.12998899E+05                                 8.365034                            7.552003       0.020615       1.975217                    0.996540      32.233386      94.482801       0.613005       0.405458      -1.072674      -0.016696      -0.101366       0.045311       0.112281      -0.000252      -0.007694      -0.057728      -0.058982      -0.038005      -0.052503      -0.021858       0.074361              8.977455       7.387968       0.879585      -0.018153      12.220146       0.638263       7.324251           0.001184
           58              C       2.757936       8.922179       0.769443      -0.315956      30.665836 0.47503696E+03  0.11496419E+05                                 8.667092                            7.280024      -0.329733       1.876321                    0.996946      31.291756      93.327403       0.604925       0.418379      -1.055729       0.032404       0.122838      -0.038469       0.132737      -0.006283      -0.025161      -0.032886      -0.031745      -0.034340      -0.048113       0.004870       0.043243              9.799557       7.864148       0.683336       0.097033      12.511809       2.704707       9.022714           0.000950
           59              C      -2.414769       1.290831      11.122673       0.698438      21.455413 0.22579704E+03  0.45761430E+04                                 7.321886                            5.441502      -0.044372       2.069538                    0.999720      21.037424      59.037203       0.614574       0.491757      -1.005330       0.009352      -0.032260      -0.046025       0.056978      -0.010779       0.031787      -0.092858      -0.099668       0.038691      -0.080641      -0.046168       0.126808              8.770675       9.995546       0.890475      -0.103600       8.997794       4.070658       7.318684           0.027045
           60              C       7.460444      11.314512       4.632640      -0.420293      32.967278 0.56802443E+03  0.14284529E+05                                 8.895972                            7.832382      -0.168048       1.906380                    0.996329      33.172610      98.791714       0.601389       0.404997      -1.071095       0.014707       0.005523       0.114396       0.115469      -0.010345       0.002370      -0.003204      -0.005962       0.151797      -0.036065      -0.014777       0.050842              9.879693       9.704823      -0.067925       2.870061       7.755381       1.133542      12.178874          -0.000200
           61              C       8.043900      -2.725096       6.140702      -0.294774      29.717093 0.45540842E+03  0.10867187E+05                                 8.412739                            7.073805      -0.077688       1.962730                    0.997822      30.336957      88.811551       0.622951       0.412037      -1.063527      -0.010909       0.001834      -0.117229       0.117750      -0.010246       0.001224      -0.001180       0.007898       0.158635      -0.037420      -0.015500       0.052920              9.591040       9.603236       1.238923       2.680266       8.036480       2.339650      11.133404          -0.002141
           62              C       8.581410      -1.420163       6.705797       0.655827      21.816244 0.24309593E+03  0.50251994E+04                                 7.382746                            5.665002      -0.125972       2.027398                    0.999670      22.012169      62.659348       0.598517       0.495055      -1.002314       0.015343       0.010615       0.030329       0.035608      -0.031290      -0.039208       0.010608       0.140614      -0.060681      -0.066980      -0.033697       0.100676              8.597760       6.580314       1.379715       3.878604       7.967650       1.300078      11.245316           0.006926
           63              C       5.203324       2.550664       1.393902      -0.417760      32.798054 0.55583107E+03  0.13909751E+05                                 8.905542                            7.771793      -0.168875       1.905604                    0.996858      33.112314      98.544516       0.600618       0.407503      -1.068870      -0.074232       0.033329      -0.078200       0.112855      -0.017890       0.037791       0.002888       0.039681       0.030519      -0.040207      -0.011761       0.051968             10.028083       7.834876      -0.598301       0.614597      11.959343      -3.718428      10.290031           0.000709
           64              C       4.181434       2.900118       0.328783      -0.305023      30.323268 0.45596532E+03  0.10926552E+05                                 8.588632                            7.104620      -0.264496       1.897631                    0.997230      31.077149      92.345910       0.615706       0.415127      -1.057389       0.078459      -0.019466       0.083909       0.116513      -0.013687       0.042024       0.017471       0.054028       0.067349      -0.053900      -0.007509       0.061409              9.916854       7.185971      -0.561435       0.737086      13.104133      -3.909262       9.460457          -0.000094
           65              C      -0.915557      -2.278991      11.156921       0.690325      21.031503 0.23013639E+03  0.46695296E+04                                 7.092269                            5.424826      -0.014835       2.066419                    0.999141      21.205671      58.849378       0.629507       0.479532      -1.015319       0.009458       0.030909      -0.012619       0.034700      -0.032060      -0.048998       0.037338       0.049437       0.114412      -0.062055      -0.029275       0.091331              8.287438       7.093625       0.859564       2.354158      10.548661      -2.178058       7.220029           0.012579
           66              C       1.580541      -0.883645       5.881557      -0.414454      33.026753 0.55493891E+03  0.13875842E+05                                 8.937661                            7.761459      -0.168816       1.910302                    0.996318      32.865889      97.632237       0.601754       0.407074      -1.069614       0.026989       0.062186       0.097122       0.118441       0.006791       0.028509       0.029938      -0.012931       0.035408      -0.036102      -0.012345       0.048447             10.024275       8.482915       0.225321      -2.076606       8.163801       1.855631      13.426109          -0.000075
           67              C       2.010904      -0.133014       7.121342      -0.302578      30.361987 0.45659962E+03  0.10925198E+05                                 8.571803                            7.103288      -0.229258       1.908312                    0.997385      30.885745      91.151709       0.617729       0.414395      -1.059826      -0.047077      -0.054362      -0.101582       0.124461      -0.004163       0.045472       0.027764      -0.024433       0.017493      -0.057952       0.006354       0.051598              9.867688       8.427981      -0.340506      -2.904873       7.336566       1.959205      13.838516          -0.001995
           68              C       0.983820      -0.111949       8.252674       0.694450      21.302772 0.23127753E+03  0.46927969E+04                                 7.126489                            5.429600      -0.024557       2.064044                    0.999109      21.117535      58.373860       0.631501       0.478006      -1.017361      -0.031846       0.002256       0.024779       0.040414      -0.018121       0.014570      -0.019844      -0.138236      -0.098050      -0.060793      -0.030768       0.091561              8.344495       8.686204       0.721751      -1.048167       4.809532       2.072859      11.537749           0.013210
           69              S       1.382895      -3.350402       9.025542      -0.439767     171.225391 0.58127824E+04  0.24487187E+06                                20.970835                           20.758691       0.901319       1.927647                    0.997251      79.025259     245.928604       0.523003       0.278001      -1.256399      -0.150414       0.205254       0.066152       0.262925      -0.069687       0.191968       0.117754       0.115030      -0.027494      -0.258146       0.034387       0.223759             21.736464      20.052565      -2.050512       3.226449      21.875533       4.071540      23.281294          -0.000563
           70              S       4.881736      -4.197565       8.454168      -0.461755     156.980103 0.49292360E+04  0.20103126E+06                                20.123361                           19.315637       0.844195       1.893408                    0.998842      81.678978     257.412427       0.529118       0.283837      -1.238916       0.231330       0.122129      -0.018087       0.262214       0.110183      -0.155130       0.223447       0.148442       0.361247      -0.349236       0.069530       0.279706             20.849407      20.696931       1.570954      -5.398006      16.878651       3.947253      24.972639          -0.000026
           71              S       2.876458      -6.079005      10.919353      -0.452002     162.445500 0.50664386E+04  0.20806786E+06                                20.679444                           19.631675       0.745397       1.867112                    0.998526      81.843367     258.901227       0.522830       0.285262      -1.237260       0.020563      -0.083295       0.262849       0.276497       0.160387       0.070427       0.022484      -0.517401       0.194560      -0.346098       0.066129       0.279969             21.959888      14.103492       3.354170      -1.834920      30.521756      -4.380842      21.254415          -0.000156
           72              S       1.878016       9.131047       5.850848      -0.467645     165.631525 0.54166367E+04  0.22596756E+06                                20.895531                           20.312000       0.731307       1.860491                    0.998608      82.588141     262.439851       0.514023       0.285632      -1.238120      -0.042793       0.042547      -0.254562       0.261617      -0.129997      -0.044987      -0.060386       0.528626       0.060341      -0.318725       0.030736       0.287990             21.558828      27.362559      -3.063677      -4.267264      15.150478      -1.724211      22.163446          -0.000287
           73              S      -0.116126       7.281559       8.296398      -0.419758     154.567165 0.47640469E+04  0.19272110E+06                                19.967239                           19.011375       0.830063       1.892699                    0.999063      80.674515     253.539697       0.532195       0.284500      -1.237709      -0.291523      -0.151685      -0.057866       0.333680       0.001142       0.154559      -0.222565       0.019338      -0.507062      -0.342748       0.088686       0.254062             20.931488      17.995619      -1.921975       3.168008      23.748718      -8.677063      21.050127          -0.000920
           74              S       3.441862       6.398029       7.771829      -0.484046     163.315066 0.50031080E+04  0.20510187E+06                                20.738249                           19.478871       0.761458       1.863524                    0.998821      83.171281     264.043560       0.525360       0.284393      -1.236513       0.124914      -0.220652      -0.054685       0.259386      -0.001735      -0.314622      -0.152478      -0.187068      -0.167508      -0.398692       0.080561       0.318131             21.811280      17.994300       1.890325      -7.873165      23.437740      -6.674962      24.001800           0.000025
           75              S       5.273150      10.818330       2.390524      -0.439778     171.226462 0.58128249E+04  0.24487411E+06                                20.970922                           20.758762       0.901312       1.927644                    0.997251      79.025544     245.929738       0.523002       0.278001      -1.256399       0.150403      -0.205245      -0.066155       0.262913      -0.069680       0.191966       0.117754       0.115029      -0.027479      -0.258140       0.034382       0.223758             21.736565      20.052673      -2.050512       3.226462      21.875618       4.071566      23.281404          -0.000564
           76              S       1.774309      11.665493       2.961898      -0.461758     156.980649 0.49292576E+04  0.20103238E+06                                20.123413                           19.315684       0.844187       1.893405                    0.998842      81.679102     257.413009       0.529117       0.283838      -1.238915      -0.231330      -0.122126       0.018088       0.262213       0.110180      -0.155132       0.223445       0.148440       0.361253      -0.349234       0.069526       0.279708             20.849467      20.696982       1.570953      -5.398026      16.878699       3.947272      24.972721          -0.000026
           77              S       3.779587      13.546933       0.496713      -0.451998     162.445162 0.50664242E+04  0.20806712E+06                                20.679416                           19.631647       0.745400       1.867113                    0.998526      81.843272     258.900817       0.522831       0.285262      -1.237260      -0.020566       0.083298      -0.262853       0.276502       0.160388       0.070428       0.022483      -0.517403       0.194565      -0.346101       0.066131       0.279970             21.959863      14.103475       3.354166      -1.834915      30.521728      -4.380837      21.254385          -0.000156
           78              S       4.778029      -1.663119       5.565218      -0.467640     165.630966 0.54166095E+04  0.22596612E+06                                20.895479                           20.311943       0.731313       1.860493                    0.998608      82.587957     262.438991       0.514024       0.285632      -1.238120       0.042790      -0.042544       0.254566       0.261620      -0.129994      -0.044988      -0.060384       0.528628       0.060347      -0.318725       0.030736       0.287989             21.558785      27.362536      -3.063669      -4.267260      15.150438      -1.724197      22.163380          -0.000289
           79              S       6.772171       0.186369       3.119668      -0.419756     154.566921 0.47640330E+04  0.19272038E+06                                19.967210                           19.011338       0.830066       1.892700                    0.999064      80.674425     253.539199       0.532196       0.284500      -1.237709       0.291518       0.151687       0.057866       0.333677       0.001145       0.154558      -0.222562       0.019333      -0.507053      -0.342744       0.088687       0.254057             20.931471      17.995604      -1.921997       3.168031      23.748681      -8.677065      21.050128          -0.000918
           80              S       3.214183       1.069899       3.644237      -0.484044     163.314982 0.50031034E+04  0.20510164E+06                                20.738244                           19.478863       0.761458       1.863524                    0.998821      83.171246     264.043425       0.525361       0.284393      -1.236513      -0.124916       0.220652       0.054685       0.259387      -0.001735      -0.314624      -0.152477      -0.187069      -0.167504      -0.398693       0.080560       0.318133             21.811284      17.994305       1.890332      -7.873173      23.437737      -6.674970      24.001810           0.000026
           81              O       7.937565       6.392651       0.813966      -0.550755      37.339144 0.55606758E+03  0.13498617E+05                                 8.934370                            7.313406      -0.012587       2.063432                    0.993522      27.397754      72.683161       0.699522       0.360697      -1.136142       0.000127      -0.036975      -0.008702       0.037985      -0.008678      -0.031563      -0.042436       0.019562       0.011024      -0.058584       0.009190       0.049394             10.354335      14.416909      -2.060464      -1.980562       8.461048       2.773299       8.185047           0.058498
           82              O      10.073606       6.813214       0.705513      -0.572997      41.412557 0.56665886E+03  0.13827391E+05                                 9.556989                            7.360352       0.271569       2.140075                    0.995270      27.979547      74.536396       0.700133       0.358515      -1.137322      -0.033187       0.006054       0.003665       0.033933       0.046344       0.035153      -0.027984      -0.016945      -0.110886      -0.077913       0.012307       0.065606             11.523015      18.256965       3.733668       0.850472       8.804479       2.464937       7.507602           0.031365
           83              O       9.983610       8.930139       3.522998      -0.609200      44.696725 0.56903789E+03  0.13889625E+05                                10.043323                            7.351509       0.365070       2.155693                    0.996338      28.449755      75.615872       0.704553       0.356158      -1.140049       0.010616       0.022508       0.043279       0.049924      -0.004012       0.034371       0.006420       0.112883       0.144092      -0.081090       0.005575       0.075515             12.671883      11.425858       1.692463       7.895285       7.033643       3.025569      19.556147           0.028843
           84              O      -1.900676       7.860950       5.413498      -0.569607      30.323470 0.51247464E+03  0.12217181E+05                                 7.682520                            7.041819       0.543591       2.199817                    0.998105      28.510313      75.519314       0.708074       0.362851      -1.131841       0.014578       0.023329       0.022095       0.035284      -0.042199      -0.029329      -0.092156       0.060112      -0.018732      -0.125718       0.048280       0.077439              7.845434       6.118231      -0.375507       1.647956       8.950005      -2.268945       8.468066          -0.018515
           85              O       8.424347       9.457998       1.148456      -0.578150      35.090706 0.52615856E+03  0.12574385E+05                                 8.443963                            7.049908       0.259327       2.136195                    0.996088      27.570959      72.143646       0.723527       0.354227      -1.143370      -0.008338       0.028832       0.008169       0.031106      -0.047582       0.019162       0.002247       0.037277       0.153981      -0.078024       0.019170       0.058854              9.507755       9.255488      -2.242529       4.501551       8.066141      -2.843001      11.201635           0.053473
           86              O       1.400287       2.456416      11.266516      -0.564023      37.588462 0.56007419E+03  0.13574150E+05                                 8.862804                            7.299763       0.257528       2.146042                    0.994765      27.288816      71.538692       0.708330       0.356782      -1.143120       0.009453       0.037490      -0.005046       0.038992       0.016050      -0.033698       0.045171       0.045025      -0.017517      -0.070799       0.021025       0.049773             10.202408       9.813428       4.661665       1.701294      14.038574       1.710509       6.755221           0.029159
           87              O       6.859028       7.903296       3.479617      -0.560784      32.405649 0.50504330E+03  0.11934394E+05                                 7.972462                            6.901070       0.457451       2.219434                    0.994545      26.914296      69.792015       0.732991       0.353619      -1.145051      -0.028403       0.017879       0.014178       0.036434       0.023496       0.009938      -0.008817       0.010877      -0.175211      -0.061040       0.007672       0.053368              8.662345      13.228946       1.305361      -0.419609       5.732630       0.982737       7.025459           0.046255
           88              O       5.273206       7.228020       2.048042      -0.582983      38.322488 0.53788393E+03  0.12906940E+05                                 8.956284                            7.125761       0.260066       2.136867                    0.995638      27.506840      71.782181       0.721051       0.354002      -1.145208       0.001677      -0.009104       0.025779       0.027390      -0.022293       0.033957      -0.007927      -0.101213       0.033776      -0.073028       0.017298       0.055729             10.546737       6.855878       0.324104       1.186230       7.490541       4.315476      17.293791           0.032354
           89              O      -1.281520       1.075277      10.602100      -0.550758      37.341126 0.55610180E+03  0.13499682E+05                                 8.934750                            7.313679      -0.012622       2.063407                    0.993523      27.398495      72.686217       0.699501       0.360702      -1.136136      -0.000127       0.036975       0.008708       0.037987      -0.008674      -0.031566      -0.042435       0.019560       0.010986      -0.058584       0.009191       0.049392             10.354819      14.417620      -2.060574      -1.980659       8.461440       2.773474       8.185398           0.058488
           90              O      -3.417561       0.654714      10.710553      -0.573009      41.414979 0.56669570E+03  0.13828542E+05                                 9.557419                            7.360636       0.271486       2.140035                    0.995270      27.980347      74.539688       0.700112       0.358519      -1.137316       0.033187      -0.006055      -0.003659       0.033933       0.046343       0.035157      -0.027987      -0.016948      -0.110920      -0.077921       0.012310       0.065611             11.523578      18.257972       3.733847       0.850484       8.804847       2.465060       7.507916           0.031361
           91              O      -3.327565      -1.462211       7.893068      -0.609154      44.698522 0.56906305E+03  0.13890402E+05                                10.043625                            7.351689       0.365067       2.155677                    0.996339      28.450298      75.617936       0.704541       0.356160      -1.140047      -0.010625      -0.022521      -0.043281       0.049933      -0.004003       0.034365       0.006412       0.112894       0.144076      -0.081090       0.005582       0.075508             12.672324      11.426277       1.692546       7.895652       7.033843       3.025692      19.556853           0.028801
           92              O       8.556721      -0.393022       6.002568      -0.569612      30.324707 0.51250158E+03  0.12218007E+05                                 7.682814                            7.042077       0.543452       2.199773                    0.998104      28.510579      75.521061       0.708049       0.362859      -1.131833      -0.014577      -0.023323      -0.022096       0.035280      -0.042205      -0.029340      -0.092166       0.060123      -0.018772      -0.125737       0.048296       0.077441              7.845742       6.118474      -0.375531       1.648066       8.950325      -2.269042       8.468426          -0.018392
           93              O      -1.768302      -1.990070      10.267610      -0.578172      35.092440 0.52619008E+03  0.12575333E+05                                 8.444258                            7.050132       0.259361       2.136188                    0.996089      27.571715      72.146301       0.723513       0.354228      -1.143369       0.008334      -0.028838      -0.008168       0.031110      -0.047582       0.019160       0.002254       0.037279       0.153975      -0.078024       0.019175       0.058850              9.508110       9.255793      -2.242639       4.501738       8.066468      -2.843164      11.202070           0.053458
           94              O       5.255758       5.011512       0.149550      -0.564029      37.588802 0.56008085E+03  0.13574356E+05                                 8.862861                            7.299810       0.257508       2.146033                    0.994765      27.288964      71.539272       0.708327       0.356783      -1.143119      -0.009458      -0.037489       0.005040       0.038991       0.016048      -0.033700       0.045171       0.045021      -0.017522      -0.070798       0.021024       0.049775             10.202469       9.813474       4.661679       1.701303      14.038671       1.710518       6.755263           0.029158
           95              O      -0.202983      -0.435368       7.936449      -0.560776      32.408091 0.50509046E+03  0.11935811E+05                                 7.972921                            6.901437       0.457403       2.219393                    0.994546      26.915399      69.796230       0.732963       0.353624      -1.145045       0.028413      -0.017885      -0.014175       0.036443       0.023503       0.009931      -0.008815       0.010869      -0.175171      -0.061024       0.007658       0.053366              8.662872      13.229810       1.305424      -0.419719       5.732920       0.982807       7.025885           0.046224
           96              O       1.382839       0.239908       9.368024      -0.582989      38.323289 0.53789663E+03  0.12907332E+05                                 8.956432                            7.125863       0.260028       2.136851                    0.995638      27.507082      71.783253       0.721043       0.354003      -1.145206      -0.001685       0.009101      -0.025782       0.027393      -0.022294       0.033954      -0.007928      -0.101217       0.033776      -0.073027       0.017296       0.055731             10.546922       6.855987       0.324109       1.186244       7.490669       4.315577      17.294110           0.032350

******************************************************
Auxiliary information for the entire system
The total spin magnetic moment of the unit cell is   18.919838
The total net atomic charge of the unit cell is   0.000007
Accuracy of reproducing the electrostatic potential in the unit cell:
  The inner radius (bohr) =    5.0000
  The outer radius (bohr) =   12.0000
  Valid grid points have density less than (e/(bohr^3)) =    0.0001
  The number of valid grid points were=       113501
  The rms potential error without charges in kcal/mol is=      8.11215
  The rms potential error with partial charges in kcal/mol is=      2.61771
  The RRMSE value at monopole order=      0.32269
  The rms potential error with partial charges and cloud penetration in kcal/mol is=      2.61948
  The RRMSE value at monopole order with cloud penetration is=      0.32291
  The rms potential error with partial charges and atomic dipoles in kcal/mol is=      1.20561
  The RRMSE value at dipole order=      0.14862
  The rms potential error with partial charges, atomic dipoles and cloud penetration in kcal/mol is=      1.20491
  The RRMSE value at dipole order with cloud penetration=      0.14853

******************************************************
The electron densities and ab initio electrostatic potential were computed in VASP using the PBE functional and
projector augmented wave method. See the main text of the journal article for a description of computational details.
The atomic charges, dipoles, and quadrupoles were computed with the DDEC6 method as described in
(a) T. A. Manz and N. Gabaldon Limas, RSC Adv. 6 (2016) 47771-47801 DOI: 10.1039/c6ra04656h
(b) N. Gabaldon Limas and T. A. Manz, RSC Adv. 8 (2018) 2678-2707 DOI: 10.1039/c7ra11829e.
For each atom in the material, the electron cloud parameters were fit to the spherically averaged atom-in-material
electron density using radial positions for which this density was between 10^-4 and 10^-2 electrons per cubic bohr.
The polarizabilities, dispersion coefficients, and quantum Drude oscillator (QDO) parameters were fit using the MCLF method.
The magnetic structure of the system was optimized in VASP from the default ferromagnetic initial guess using spin polarization.
The atomic spin moments (ASMs) were computed on this optimized magnetic structure using the DDEC6 partition as inputs
to the method of T. A. Manz and D. S. Sholl, J. Chem. Theory Comput. 7 (2011) 4146-4164 DOI: 10.1021/ct200539n.
The RMSE and RRMSE were computed using a uniform grid with Ewald summation.
