# Supplementary material for: A collection of forcefield precursors for metal–organic frameworks
Source: RSC Adv. 2019 Nov 13;9(63):36492–507. doi: 10.1039/c9ra07327b (PMC9075174; doi:10.1039/c9ra07327b)
Supplement: RA-009-C9RA07327B-s4219 [file RA-009-C9RA07327B-s4219.xyz]

  806
jmolscript: load "" {1 1 1} spacegroup "x,y,z" unitcell [{     23.833000     0.000000     0.000000 }, {     -7.944247    22.469998     0.000000 }, {     -7.944247   -11.234816    19.459695 }]
Eu    -0.378506    -0.535286    18.532246     1.200400
Eu    -8.322870     5.082140    10.657297     1.200276
Eu     7.565754    -4.546488     9.729847     1.200301
Eu     1.135881     0.000000     0.000000     1.200288
Eu    -4.350746    10.699548     0.927449     1.200129
Eu    11.537994    16.317121     8.802398     1.200408
Eu     3.593630     6.688511     9.729847     1.200590
Eu    13.052381     0.000000     0.000000     1.200153
H      9.981319     9.221720     3.518313     0.302325
H     11.929263     6.064693     4.308376     0.095918
H     11.214262     5.151278     3.240039     0.099022
H     12.726858     5.901764     2.033538     0.119641
H     13.977287     6.733137     0.177083     0.112390
H      5.311694    -2.697349    18.543143     0.108398
H      3.365340    -1.732257    19.132772     0.099018
H      8.622846    11.392321     3.413231     0.129936
H      7.625029    10.446327     2.642627     0.143778
H      6.975183     8.128561     4.123509     0.144457
H      6.168055     8.153300     6.509268     0.143186
H      7.229433    10.163252     7.643768     0.126135
H     13.311593     6.866890     6.211535     0.302330
H      9.685797     7.651085     5.421471     0.095909
H      9.062964     6.672527     6.489808     0.099036
H      9.266354     8.348800     7.696309     0.119659
H      9.633400     9.804873     9.552764     0.112387
H     11.575002     9.726239    10.646399     0.108402
H     13.133670     8.212879    10.056770     0.099014
H     15.810878     6.309635     6.316617     0.129981
H     15.251598     5.053569     7.087221     0.143788
H     13.282977     3.668280     5.606338     0.144418
H     13.575309     2.915513     3.220580     0.143195
H     15.116509     4.586146     2.086079     0.126114
H     11.087167    -7.266679    12.555395     0.302334
H     12.571194    -6.536372    15.968626     0.095907
H     12.367825    -4.973584    15.912193     0.099035
H     10.524743    -5.490387    16.713932     0.119643
H      8.200234    -5.562286    17.254912     0.112317
H      6.697155    -5.793742    15.624189     0.108400
H      7.372409    -5.860049    13.477785     0.099030
H      2.486700    14.457293    10.192988     0.129956
H      2.636057    16.003226     9.924444     0.143771
H     13.098667    -5.470220    10.732022     0.144454
H      7.359759    15.986375    10.058716     0.143188
H      6.984775    13.491079     9.764875     0.126195
H     13.286180    -8.821565    16.634147     0.302331
H     13.480005    -7.179040    13.220917     0.095892
H     15.021208    -6.849854    13.277350     0.099021
H      7.204057    13.710187    12.475610     0.119660
H      7.911091    11.494640    11.934631     0.112398
H      8.193914    10.000400    13.565353     0.108396
H      7.906346    10.614975    15.711758     0.099018
H     12.801588    -9.688884    18.996554     0.129971
H     14.209328    -9.032758    19.265098     0.143788
H     14.309432    -6.326254    18.457521     0.144427
H     12.618889    -4.584823    19.130826     0.143185
H     10.391295    -5.770113    19.424668     0.126185
H     -5.907304     9.671178     9.714280     0.302355
H     -3.959330    11.933929    12.053335     0.095887
H     -4.674313    11.465442    13.378540     0.099082
H     -3.161717    10.045338    13.331837     0.119748
H     -1.911286     8.021917    13.540056     0.112489
H     -2.632645     6.172626    12.524260     0.108381
H     -4.579014     6.200703    11.393651     0.098997
H     -7.265802     8.494857     7.887014     0.129999
H     -8.263603     8.300503     9.091570     0.143781
H     -8.913432    10.741880    10.358396     0.144452
H     -9.720576    12.795626     9.144111     0.143189
H     -8.659229    12.773135     6.836191     0.126323
H     -2.577022    13.180999    10.407045     0.302342
H     -6.202822    12.104683    10.122933     0.095899
H     -6.825650    13.519172    10.436234     0.098999
H     -6.622288    13.725877     8.381291     0.119642
H     -6.255271    14.605557     6.192075     0.112612
H     -4.313675    15.591985     5.713366     0.108463
H     -2.754985    15.838047     7.318791     0.098977
H     -0.077730    13.550634    10.837104     0.129947
H     -0.637002    14.846036    11.539599     0.143823
H     -2.605597    14.256217    13.479731     0.144444
H     -2.313240    12.566490    15.324510     0.143370
H     -0.772052    10.748659    14.444932     0.126526
H     11.087167    14.506631     0.015568     0.302343
H      4.626916     5.862584    17.136207     0.095923
H      4.423529     5.032305    15.811002     0.099005
H      2.580448     5.985033    15.857705     0.119631
H      0.255937     6.489483    15.649487     0.112625
H     -1.247129     5.192973    16.665283     0.108453
H     -0.571861     3.367297    17.795891     0.098973
H     10.430971    12.833757     1.842833     0.129948
H     10.580313    11.828213     0.638278     0.143823
H      5.154412     0.794492    18.831147     0.144483
H     15.304014    11.952921     0.585737     0.143362
H     14.929060    12.946117     2.893657     0.126447
H      5.341924     7.581554    18.782498     0.302359
H      5.535753     3.804350    19.066609     0.095895
H      7.076951     3.688627    18.753308     0.099080
H     15.148322    15.184114     1.348557     0.119760
H     15.855385    15.823406     3.537773     0.112544
H     -7.694785    17.982777     4.016481     0.108396
H     -7.982375    19.534315     2.411056     0.098986
H      4.857326    10.061114    18.352438     0.129998
H      6.265057     9.965610    17.649943     0.143788
H      6.365135     7.912958    15.709812     0.144405
H      4.674567     7.625324    13.865033     0.143206
H      2.446985     8.472451    14.744611     0.126274
H      2.037025    14.812281     6.227102     0.302330
H      3.984959    15.706558     3.097983     0.095887
H      3.269972    17.088460     2.841115     0.099039
H      4.782584    17.758078     4.094320     0.119645
H      6.033038    18.950127     5.742556     0.112383
H     13.255954    -3.474911     7.851987     0.108405
H     11.309592    -4.468080     8.392966     0.099017
H      0.678553    13.818002     8.159450     0.129963
H     -0.319253    14.958350     7.725499     0.143829
H     -0.969119    14.834739     4.977790     0.144454
H     -1.776279    12.756254     3.806316     0.143377
H     -0.714915    10.768793     4.979736     0.126149
H      5.367263    13.657292     2.841115     0.302323
H      1.741478    13.949412     3.915291     0.095891
H      1.118631    13.513481     2.533652     0.099030
H      1.322004    11.630503     3.382095     0.119634
H      1.689026     9.294750     3.714856     0.112411
H      3.630613     8.386956     3.099929     0.108394
H      5.189289     9.654254     2.084133     0.099019
H      7.866547    13.844911     2.305974     0.129947
H      7.307256    13.805575     0.832875     0.143825
H      5.338655    15.780683     0.373626     0.144501
H      5.631020    18.223177     0.914606     0.143355
H      7.172234    18.370374     2.928684     0.126138
H     -4.801494     3.995230     6.888732     0.302310
H     -3.317512     0.674155     5.814557     0.095890
H     -3.520881    -0.058354     7.196195     0.099022
H     18.469026    -0.494280     6.347753     0.119664
H     16.144511    -0.926831     6.014992     0.112386
H     14.641453     0.601135     6.629918     0.108397
H     15.316735     2.493118     7.645714     0.099023
H     -5.457683     6.414131     7.423874     0.129975
H     -5.308322     5.873741     8.896973     0.143812
H     -2.789970     4.676095     9.356221     0.144436
H     -0.584622     5.765884     8.815242     0.143205
H     -0.959602     7.267985     6.801163     0.126226
H     -2.602536     1.240377     3.502745     0.302311
H     -2.408665     3.375056     6.631864     0.095893
H     -0.867463     3.161594     6.888732     0.099038
H     -0.740356     4.810880     5.635528     0.119648
H     -0.033315     6.387134     3.987292     0.112327
H      0.249487     5.722003     1.877861     0.108392
H     -0.038110     3.555890     1.336881     0.099030
H     20.745841    -0.371864     1.570397     0.129985
H     22.153578    -0.932486     2.004349     0.143790
H     -1.579308    -1.586337     4.752058     0.144461
H     20.563140    -3.040135     5.923531     0.143190
H     18.335543    -2.701973     4.750112     0.126189
H     13.953525    -2.013162    15.941382     0.302288
H     15.901459    -5.170204    15.151319     0.095906
H     15.186472    -6.083599    16.219656     0.099029
H     -7.133916    -5.333090    17.426157     0.119646
H     -5.883462    -4.501683    19.282612     0.112381
H      1.339454     8.537484     0.916552     0.108404
H     -0.606908     9.502565     0.326923     0.099017
H     12.595053     0.157441    16.046464     0.129957
H     11.597247    -0.788539    16.817068     0.143824
H     10.947381    -3.106333    15.336186     0.144419
H     10.140221    -3.081638    12.950427     0.143190
H     11.201585    -1.071708    11.815927     0.126120
H     -6.549237    -4.368043    13.248160     0.302316
H     13.657978    -3.583833    14.038224     0.095919
H     13.035131    -4.562411    12.969887     0.099018
H     13.238504    -2.886161    11.763386     0.119645
H     13.605526    -1.430122     9.906931     0.112398
H     15.547113    -1.508777     8.813296     0.108387
H     17.105789    -3.022126     9.402925     0.099021
H     -4.049953    -4.925300    13.143078     0.129936
H     -4.609244    -6.181380    12.372474     0.143787
H     17.255155    -7.566642    13.853357     0.144459
H     -6.285480    -8.319364    16.239115     0.143169
H     -4.744266    -6.648709    17.373616     0.126118
H      7.115006     3.968267     6.904300     0.302298
H      8.598988     4.698509     3.491069     0.095891
H      8.395619     6.261298     3.547502     0.099022
H      6.552526     5.744481     2.745763     0.119659
H      4.228011     5.672572     2.204783     0.112381
H      2.724953     5.441146     3.835506     0.108392
H      3.400235     5.374880     5.981910     0.099041
H      6.458817     3.222285     9.266707     0.129919
H      6.608178     4.768223     9.535251     0.143788
H      9.126530     5.764760     8.727673     0.144417
H     11.331878     4.751369     9.400979     0.143167
H     10.956898     2.256079     9.694820     0.126179
H      9.313964     2.413304     2.825548     0.302289
H      9.507835     4.055893     6.238778     0.095907
H     11.049037     4.385078     6.182345     0.099030
H     11.176144     2.475136     6.984085     0.119645
H     11.883185     0.259599     7.525064     0.112315
H     12.165987    -1.234671     5.894342     0.108383
H     11.878390    -0.620137     3.747937     0.099028
H      8.829341     1.545940     0.463141     0.129956
H     10.237078     2.202062     0.194597     0.143802
H     10.337192     4.908580     1.002174     0.144457
H      8.646640     6.649999     0.328869     0.143187
H      6.419043     5.464704     0.035027     0.126183
H     -1.935181    -1.563820     9.745415     0.302319
H      0.012763     0.698887     7.406360     0.095919
H     -0.702238     0.230375     6.081155     0.099020
H      0.810358    -1.189729     6.127858     0.119645
H      2.060787    -3.213154     5.919639     0.112412
H     -6.604806    17.407573     6.935435     0.108419
H     -8.551160    17.435671     8.066044     0.099022
H     -3.293654    -2.740107    11.572681     0.129936
H     -4.291471    -2.934484    10.368125     0.143786
H     -4.941317    -0.493131     9.101299     0.144460
H     -5.748445     1.560638    10.315584     0.143170
H     -4.687067     1.538190    12.623504     0.126122
H      1.395093     1.945987     9.052650     0.302311
H     -2.230703     0.869677     9.336762     0.095905
H     -2.853536     2.284160     9.023461     0.099024
H     -2.650146     2.490903    11.078404     0.119642
H     -2.283100     3.370624    13.267620     0.112393
H     -0.341498     4.357062    13.746329     0.108438
H      1.217170     4.603093    12.140904     0.099036
H      3.894378     2.315614     8.622591     0.129941
H      3.335098     3.611003     7.920096     0.143801
H      1.366477     3.021147     5.979964     0.144413
H      1.658809     1.331386     4.135185     0.143183
H      3.200009    -0.486428     5.014763     0.126112
H     -0.829333    14.506631    -0.015568     0.302277
H      0.654694    17.097443     2.323488     0.095899
H      0.451325    16.267189     3.648693     0.099003
H     -1.391757    17.219917     3.601990     0.119584
H     -3.716266    17.724370     3.810208     0.112257
H     -5.219345    16.427842     2.794412     0.108425
H     -4.544091    14.602144     1.663804     0.099332
H     -9.429800     1.598906    17.616862     0.129937
H     -9.280443     0.593385    18.821417     0.143795
H      1.182167    12.029319     0.628548     0.144478
H     -4.556741     0.718094    18.873958     0.143196
H     -4.931725     1.711246    16.566038     0.126198
H      1.369680    18.816383     0.677197     0.302276
H      1.563505    15.039173     0.393086     0.095890
H      3.104708    14.923456     0.706387     0.098997
H     -4.712443     3.949272    18.111138     0.119606
H     -4.005409     4.588523    15.921922     0.112325
H     -3.722586     6.747886    15.443214     0.108428
H     -4.010154     8.299454    17.048639     0.099318
H      0.885088    21.295951     1.107257     0.129926
H      2.292828    21.200460     1.809752     0.143812
H      2.392932    19.147844     3.749883     0.144445
H      0.702389    18.860245     5.594662     0.143184
H     -1.525205    19.707356     4.715084     0.126202
H      6.009196     3.577348    13.232593     0.302315
H      7.957170     4.471683    16.361712     0.095898
H      7.242187     5.853591    16.618580     0.099024
H      8.754783     6.523185    15.365375     0.119638
H     10.005214     7.715203    13.717139     0.112309
H      9.283855     7.760123    11.607708     0.108386
H      7.337486     6.766944    11.066729     0.099044
H      4.650698     2.583033    11.300245     0.129936
H      3.652897     3.723389    11.734196     0.143776
H      3.003068     3.599830    14.481905     0.144469
H      2.195924     1.521366    15.653379     0.143192
H      3.257271    -0.466116    14.479959     0.126178
H      9.339478     2.422422    16.618580     0.302241
H      5.713678     2.714522    15.544404     0.095882
H      5.090850     2.278617    16.926043     0.099018
H      5.294212     0.395623    16.077600     0.119650
H      5.661229    -1.940136    15.744839     0.112370
H      7.602825    -2.847918    16.359766     0.108370
H      9.161515    -1.580601    17.375562     0.099004
H     11.838770     2.610052    17.153721     0.129896
H     11.279498     2.570743    18.626820     0.143981
H      9.310903     4.545860    19.086069     0.144544
H      9.603260     6.988344    18.545089     0.143196
H     11.144448     7.135503    16.531011     0.126183
H     -0.829333    -7.239715    12.570963     0.302327
H     -7.289584    11.909227    13.645138     0.095915
H     -7.492971    11.176692    12.263500     0.099015
H     -9.336052    10.740782    13.111942     0.119644
H    -11.660563    10.308238    13.444703     0.112394
H     10.669371    11.836192    12.829777     0.108386
H     11.344639    13.728156    11.813981     0.099018
H     -1.485529    -4.820825    12.035821     0.129938
H     -1.336187    -5.361242    10.562722     0.143795
H     -6.762088    15.911101    10.103474     0.144478
H      3.387514    -5.469097    10.644453     0.143184
H      3.012560    -3.966959    12.658532     0.126122
H     -6.574576    12.475493    15.956950     0.302249
H     -6.380747    14.610113    12.827831     0.095891
H     -4.839549    14.396646    12.570963     0.099024
H      3.231822    -6.424042    13.824167     0.119632
H      3.938885    -4.847757    15.472403     0.112368
H      4.221715    -5.512849    17.581834     0.108387
H      3.934125    -7.678951    18.122814     0.099005
H     -7.059174    10.863289    17.889298     0.129917
H     -5.651443    10.302658    17.455346     0.143984
H     -5.551365     9.648755    14.707637     0.144532
H     -7.241933     8.194936    13.536164     0.143207
H     -9.469515     8.533120    14.709583     0.126113
C     11.095104     5.899534     3.843290    -0.078901
C     11.430349     7.462306     2.043268     0.226930
C     12.488528     6.690457     1.605425    -0.254611
C     13.205101     7.167934     0.455357    -0.026210
C      4.833449    -3.029898    19.267044    -0.098779
C     11.613062     8.799253     0.198489    -0.074508
C     10.855178     8.482436     1.260988    -0.150569
C      9.655590     9.377869     1.663804     0.532652
C      8.320957    10.473297     3.315932    -0.126521
C      7.858603    10.004809     4.497136     0.212539
C      7.140432     8.800419     4.746220    -0.240703
C      6.714625     8.788074     6.106452    -0.166481
C      7.291392     9.947532     6.740838     0.046851
C      9.808139     6.809588     5.886558    -0.078927
C     11.169813     7.646613     7.686580     0.226932
C     10.089390     8.387003     8.124423    -0.254614
C     10.300720     9.221774     9.274491    -0.026179
C     11.420875     9.164482     9.922498    -0.098842
C     12.369422     8.264555     9.531359    -0.074541
C     12.323335     7.444390     8.468859    -0.150540
C     13.567412     6.611873     8.066044     0.532633
C     15.045043     5.718675     6.413915    -0.126567
C     14.757448     5.126579     5.232712     0.212637
C     13.861322     4.048017     4.983628    -0.240676
C     13.991598     3.642421     3.623395    -0.166501
C     14.892485     4.572673     2.989009     0.046903
C     12.547360    -5.764533    15.382889    -0.078895
C     10.229199    -5.925200    14.754341     0.226951
C      9.882836    -5.656671    16.063978    -0.254640
C      8.479869    -5.648804    16.373387    -0.026106
C      7.604396    -5.764533    15.425700    -0.098787
C      8.031793    -5.837573    14.131631    -0.074552
C      9.301294    -5.882517    13.695733    -0.150521
C      9.607934    -6.146553    12.199283     0.532565
C      2.941121    15.268462    10.477100    -0.126456
C      4.280534    15.116789    10.370071     0.212549
C      5.291058    16.114458    10.479046    -0.240722
C      6.549436    15.538099    10.138501    -0.166479
C      6.328576    14.126981     9.940012     0.046810
C     14.215655    -6.944223    13.806654    -0.078907
C      6.892651    13.286646    14.435202     0.226940
C      7.261258    13.049575    13.125564    -0.254667
C      7.736322    11.729459    12.816155    -0.026153
C      7.919045    10.865497    13.763842    -0.098820
C      7.707736    11.244129    15.057912    -0.074561
C      7.242205    12.426055    15.493809    -0.150512
C     14.835323    -9.842823    16.990260     0.532594
C     13.414891    -8.990070    18.712443    -0.126450
C     12.825427    -7.777813    18.819471     0.212584
C     13.429201    -6.492530    18.710497    -0.240685
C     12.466354    -5.498229    19.051041    -0.166495
C     11.209559    -6.176821    19.249530     0.046837
C     -4.793483    11.613735    12.428907    -0.078911
C     -4.458245     9.273481    11.975496     0.226844
C     -3.400053     9.280230    12.862858    -0.254513
C     -2.683478     8.045505    13.024374    -0.025856
C     -3.110891     6.965816    12.450313    -0.098888
C     -4.275535     7.007379    11.740034    -0.074622
C     -5.033422     8.085937    11.483166    -0.150605
C     -6.233023     7.987060    10.506289     0.532570
C     -7.567680     8.870114     8.731565    -0.126484
C     -8.030036    10.127308     8.546698     0.212710
C     -8.748195    10.945225     9.465196    -0.240703
C     -9.174011    12.129388     8.795782    -0.166567
C     -8.597261    12.099041     7.474469     0.047382
C     -6.080472    12.928213    10.619156    -0.078910
C     -4.718820    14.068550     8.994271     0.226916
C     -5.799255    14.077530     8.134153    -0.254658
C     -5.587942    14.656120     6.836191    -0.025711
C     -4.467791    15.245955     6.561809    -0.098692
C     -3.519231    15.357191     7.536740    -0.074654
C     -3.565301    14.847134     8.778268    -0.150668
C     -2.321212    14.914552     9.700658     0.532616
C     -0.843559    13.930382    11.300245    -0.126512
C     -1.131140    13.203487    12.403610     0.212778
C     -2.027252    13.527065    13.462217    -0.240719
C     -1.896962    12.551877    14.493581    -0.166130
C     -0.996082    11.537352    14.005142     0.048034
C      4.603077     4.969398    16.760635    -0.078899
C      2.284922     4.505396    17.214046     0.226897
C      1.938547     5.505303    16.326684    -0.254602
C      0.535578     5.769324    16.165169    -0.025761
C     -0.339887     5.006473    16.739230    -0.098673
C      0.087519     3.922302    17.449509    -0.074606
C      1.357024     3.567279    17.706376    -0.150725
C      1.663677     2.403342    18.683253     0.532682
C     10.885381    12.674212     0.998282    -0.126594
C     12.224797    12.657361     1.183149     0.212811
C     13.235308    12.252892     0.264652    -0.240728
C     14.493695    12.246158     0.934065    -0.166119
C     14.272853    12.779833     2.255379     0.048042
C      6.271396     4.194200    18.570387    -0.078948
C     14.836908    17.092934     0.735576     0.226838
C     15.205526    16.077299     1.595695    -0.254491
C     15.680608    16.469412     2.893657    -0.025935
C     -7.969666    17.722117     3.168038    -0.098915
C     15.652012    18.653489     2.193108    -0.074601
C     15.186465    18.440013     0.951579    -0.150626
C     14.835324    19.635408     0.029190     0.532635
C      5.470623     9.465655    17.889298    -0.126574
C      4.881145     8.952205    16.785933     0.212686
C      5.484904     8.215179    15.727325    -0.240678
C      4.522043     8.012939    14.695962    -0.166608
C      3.265255     8.524137    15.184400     0.047428
C      3.150806    16.191911     3.187498    -0.078936
C      3.486075    16.969394     5.440931     0.226931
C      4.544260    17.734493     4.991412    -0.254638
C      5.260848    18.491741     5.979964    -0.026188
C     12.777699    -3.935552     7.202033    -0.098838
C      3.668812    17.898548     7.521172    -0.074537
C      2.910914    17.136807     6.715541    -0.150549
C      1.711321    16.340251     7.289602     0.532638
C      0.376666    14.361769     7.412198    -0.126583
C     -0.085704    13.573063     6.415861     0.212715
C     -0.803878    13.959536     5.248280    -0.240536
C     -1.229703    12.787719     4.557461    -0.166093
C     -0.652945    11.658608     5.244388     0.047216
C      1.863814    13.967379     2.953982    -0.078908
C      3.225464    11.990017     2.778844     0.226920
C      2.145034    11.240647     3.201120    -0.254631
C      2.356349     9.827285     3.349014    -0.026188
C      3.476496     9.294743     2.975387    -0.098791
C      4.425048    10.083434     2.391597    -0.074511
C      4.378975    11.413656     2.212567    -0.150580
C      5.623057    12.178755     1.692993     0.532665
C      7.100711    14.056124     1.745535    -0.126547
C      6.813131    15.375113     1.823373     0.212694
C      5.917008    16.130098     1.013850    -0.240547
C      6.047303    17.510882     1.342719    -0.166062
C      6.948198    17.595155     2.465543     0.047154
C     -3.341338     0.795502     6.775866    -0.078908
C     18.173509     1.420169     6.951003     0.226933
C     17.827128     0.151734     6.528728    -0.254660
C     16.424157    -0.120154     6.380834    -0.026170
C     15.548697     0.758426     6.754460    -0.098829
C     15.976111     1.915636     7.338251    -0.074562
C     17.245618     2.315604     7.517280    -0.150508
C     -6.280722     3.743577     8.036854     0.532592
C     -5.003266     5.762506     7.984313    -0.126456
C     -3.663851     5.931030     7.906474     0.212629
C     -2.653329     5.337830     8.715997    -0.240650
C     -1.394946     5.920923     8.387129    -0.166440
C     -1.615803     6.798366     7.264304     0.047004
C     -1.673022     2.750389     6.542349    -0.078897
C     -1.051788     3.325600     4.288917     0.226929
C     -0.683164     4.578307     4.738436    -0.254640
C     -0.208095     5.506308     3.749883    -0.026106
C     -0.025385     5.117566     2.527814    -0.098820
C     -0.236712     3.807562     2.208675    -0.074560
C     -0.702248     2.839113     3.014307    -0.150515
C     -1.053397     1.442597     2.440246     0.532566
C     21.359148    -0.475219     2.317650    -0.126462
C     20.769683    -1.174026     3.313986     0.212608
C     21.373458    -1.722283     4.481568    -0.240694
C     20.410606    -2.514344     5.172387    -0.166457
C     19.153808    -2.346949     4.485460     0.046856
C     15.067306    -5.335354    15.616405    -0.078932
C     -8.430425    -3.772549    17.416427     0.226907
C     -7.372240    -4.544389    17.854270    -0.254650
C     -6.655652    -4.066891    19.004338    -0.026210
C      0.861199     8.204922     0.192651    -0.098844
C     -8.247688    -2.435567    19.261206    -0.074545
C     -9.005586    -2.752404    18.198707    -0.150513
C    -10.205179    -1.856978    17.795891     0.532549
C     12.293166    -0.761581    16.143763    -0.126574
C     11.830796    -1.230092    14.962559     0.212658
C     11.112622    -2.434486    14.713475    -0.240656
C     10.686797    -2.446857    13.353243    -0.166513
C     11.263555    -1.287411    12.718857     0.046885
C     13.780314    -4.425338    13.573137    -0.078899
C     15.141964    -3.588348    11.773115     0.226914
C     14.061534    -2.847966    11.335272    -0.254625
C     14.272849    -2.013216    10.185204    -0.026226
C     15.392996    -2.070521     9.537197    -0.098810
C     16.341548    -2.970440     9.928336    -0.074510
C     16.295475    -3.790585    10.990836    -0.150569
C     17.539557    -4.623095    11.393651     0.532654
C     -4.815789    -5.516262    13.045780    -0.126526
C     -5.103369    -6.108335    14.226983     0.212579
C     -5.999492    -7.186893    14.476067    -0.240692
C     -5.869197    -7.592463    15.836300    -0.166496
C     -4.968302    -6.662200    16.470686     0.046879
C      8.575162     5.470359     4.076806    -0.078909
C      6.257009     5.309705     4.705354     0.226921
C      5.910628     5.578209     3.395717    -0.254682
C      4.507657     5.586071     3.086308    -0.026197
C      3.632197     5.470359     4.033995    -0.098824
C      4.059611     5.397344     5.328064    -0.074525
C      5.329118     5.352408     5.763962    -0.150503
C      5.635778     5.088399     7.260412     0.532583
C      6.913234     4.033449     8.982595    -0.126443
C      8.252649     3.881778     9.089624     0.212497
C      9.263171     4.879445     8.980649    -0.240698
C     10.521554     4.303092     9.321194    -0.166550
C     10.300697     2.891978     9.519683     0.046729
C     10.243478     4.290699     5.653041    -0.078896
C     10.864712     2.051558     5.024493     0.226919
C     11.233336     1.814512     6.334131    -0.254658
C     11.708405     0.494402     6.643540    -0.026153
C     11.891115    -0.369578     5.695853    -0.098836
C     11.679788     0.009029     4.401783    -0.074573
C     11.214252     1.190947     3.965886    -0.150479
C     10.863103     1.392040     2.469435     0.532484
C      9.442648     2.244760     0.747252    -0.126471
C      8.853183     3.457015     0.640224     0.212611
C      9.456958     4.742300     0.749198    -0.240694
C      8.494106     5.736594     0.408654    -0.166470
C      7.237308     5.057999     0.210165     0.046803
C     -0.821396     0.378686     7.030788    -0.078895
C     -0.486151    -1.961560     7.484199     0.226902
C      0.572028    -1.954828     6.596837    -0.254634
C      1.288601    -3.189556     6.435321    -0.026201
C     -7.083051    18.200764     7.009382    -0.098753
C     -0.303438    -4.227658     7.719661    -0.074507
C     -1.061322    -3.149095     7.976529    -0.150595
C     -2.260910    -3.247954     8.953406     0.532659
C     -3.595543    -2.364866    10.728130    -0.126530
C     -4.057897    -1.107668    10.912997     0.212585
C     -4.776068    -0.289769     9.994499    -0.240694
C     -5.201875     0.894406    10.663913    -0.166496
C     -4.625108     0.864084    11.985226     0.046882
C     -2.108361     1.693197     8.840539    -0.078930
C     -0.746687     2.833565    10.465424     0.226903
C     -1.827110     2.842561    11.325542    -0.254669
C     -1.615780     3.421176    12.623504    -0.026181
C     -0.495625     4.011016    12.897886    -0.098772
C      0.452922     4.122233    11.922955    -0.074507
C      0.406835     3.612153    10.681427    -0.150568
C      1.650912     3.679554     9.759037     0.532629
C      3.128543     2.695353     8.159450    -0.126567
C      2.840948     1.968438     7.056085     0.212586
C      1.944822     2.291996     5.997478    -0.240683
C      2.075098     1.316789     4.966114    -0.166540
C      2.975985     0.302273     5.454553     0.046826
C      0.630860    16.204264     2.699060    -0.078899
C     -1.687301    15.740255     2.245649     0.226818
C     -2.033664    16.740178     3.133011    -0.254857
C     -3.436631    17.004202     3.294526    -0.026292
C     -4.312104    16.241340     2.720465    -0.098657
C     -3.884707    15.157156     2.010186    -0.074057
C     -2.615206    14.802128     1.753319    -0.150499
C     -2.308566    13.638173     0.776442     0.532433
C     -8.975379     1.439377    18.461413    -0.126529
C     -7.635966     1.422523    18.276546     0.212777
C     -6.625442     1.018071    19.195043    -0.240665
C     -5.367064     1.011324    18.525630    -0.166425
C     -5.587924     1.544974    17.204316     0.046958
C      2.299155    15.429032     0.889308    -0.078909
C     -5.023849     5.858105    18.724119     0.226815
C     -4.655242     4.842453    17.864000    -0.254864
C     -4.180178     5.234542    16.566038    -0.026330
C     -3.997455     6.487242    16.291657    -0.098668
C     -4.208764     7.418632    17.266587    -0.074064
C     -4.674295     7.205179    18.508116    -0.150497
C      2.918823    19.635407    -0.029190     0.532463
C      1.498391    20.700500     1.570397    -0.126519
C      0.908927    20.187071     2.673762     0.212773
C      1.512701    19.450065     3.732370    -0.240630
C      0.549854    19.247845     4.763733    -0.166461
C     -0.706941    19.759033     4.275295     0.046991
C      7.123017     4.957035    16.272197    -0.078898
C      7.458255     5.734475    14.018764     0.226940
C      8.516447     6.499583    14.468283    -0.254670
C      9.233022     7.256813    13.479731    -0.026154
C      8.805609     7.299494    12.257662    -0.098816
C      7.640965     6.663590    11.938523    -0.074536
C      6.883078     5.901865    12.744154    -0.150499
C      5.683477     5.105298    12.170093     0.532573
C      4.348820     3.126814    12.047497    -0.126456
C      3.886464     2.338126    13.043834     0.212537
C      3.168305     2.724621    14.211415    -0.240677
C      2.742489     1.552817    14.902234    -0.166455
C      3.319239     0.423693    14.215307     0.046755
C      5.836028     2.732507    16.505713    -0.078915
C      7.197680     0.755149    16.680851     0.226903
C      6.117245     0.005770    16.258575    -0.254696
C      6.328558    -1.407594    16.110681    -0.026238
C      7.448709    -1.940129    16.484308    -0.098867
C      8.397269    -1.151427    17.068098    -0.074608
C      8.351199     0.178799    17.247128    -0.150389
C      9.595288     0.943907    17.766702     0.532556
C     11.072941     2.821275    17.714160    -0.126502
C     10.785360     4.140263    17.636322     0.212808
C      9.889248     4.895263    18.445845    -0.240486
C     10.019538     6.276041    18.116976    -0.166462
C     10.920418     6.360293    16.994152     0.046938
C     -7.313423    12.030556    12.683829    -0.078899
C     -9.631578    12.655221    12.508692     0.226924
C     -9.977953    11.386793    12.930967    -0.254626
C    -11.380922    11.114908    13.078861    -0.026229
C     11.576613    11.993481    12.705235    -0.098809
C    -11.828981    13.150680    12.121444    -0.074512
C    -10.559476    13.550645    11.942415    -0.150570
C    -10.252823    14.978608    11.422841     0.532662
C     -1.031119    -5.472460    11.475382    -0.126532
C      0.308297    -5.303934    11.553221     0.212606
C      1.318808    -5.897150    10.743698    -0.240637
C      2.577195    -5.314050    11.072566    -0.166451
C      2.356353    -4.436586    12.195391     0.046926
C     -5.645104    13.985448    12.917346    -0.078941
C      2.920408    -7.909297    15.170778     0.226895
C      3.289026    -6.656598    14.721259    -0.254680
C      3.764108    -5.728578    15.709812    -0.026259
C      3.946834    -6.117298    16.931881    -0.098864
C      3.735512    -7.427296    17.251020    -0.074573
C      3.269965    -8.395760    16.445388    -0.150424
C      2.918824    -9.792265    17.019449     0.532595
C     -6.445877    10.759920    17.142045    -0.126619
C     -7.035355    10.061093    16.145709     0.212861
C     -6.431596     9.512815    14.978127    -0.240482
C     -7.394457     8.720741    14.287308    -0.166472
C     -8.651245     8.888149    14.974235     0.046999
C      9.930471     5.617545     4.864924     0.085369
C     13.902659    -5.617362    14.594771     0.085369
C     -5.958120    12.639488    12.162309     0.085368
C      5.958379     4.213285    17.027233     0.085368
C      1.986159    15.448146     2.432462     0.085370
C     -1.986029     1.404443     7.297386     0.085368
N      9.469702     9.583482     2.926738    -0.373214
N     -2.252898    -2.704088    18.761092     0.740452
N     13.823210     6.505128     6.803109    -0.373168
N     14.090149     2.592012    10.428451     0.740413
N      2.659902    15.544857    11.928793    -0.373201
N      9.399789    -2.349149     9.451574     0.740415
N     13.769198    -9.163103    17.260749    -0.373196
N      2.596219     2.461591     0.278274     0.740419
N     -6.418922     8.977979     9.696766    -0.373151
N     13.635761     6.364744    12.421123     0.740380
N     -2.065404    13.874198    10.424559    -0.373188
N      6.145803    -3.499589    12.000794     0.740394
N     10.604149    13.793209     0.033081    -0.373188
N      1.455506    -1.874964    16.768419     0.740411
N      5.824942     8.294976    18.764984    -0.373144
N    -13.292305    10.245357    17.188749     0.740368
N      1.525416    15.143719     6.836191    -0.373174
N      5.691358    -3.660290     7.737175     0.740395
N      5.878873    13.325853     2.232027    -0.373201
N     -1.798484     0.907943    16.490146     0.740418
N     -5.284504     4.367115     7.497820    -0.373206
N     -6.488831     4.224479    12.699397     0.740460
N     21.713474     0.868493     2.893657    -0.373195
N     -5.348031    20.998232     1.992673     0.740433
N     13.441916    -1.651389    16.532957    -0.373216
N     17.607858     8.530741     0.698603     0.739956
N     -6.037627    -4.729816    12.656586    -0.373219
N     10.118016    13.826998     9.031244     0.740429
N      6.631996     4.309816     7.530902    -0.373222
N      5.427669     8.885855    10.008121     0.740505
N      9.796974     2.071754     2.198946    -0.373219
N      6.568469    -8.773230    19.181421     0.739955
N     -2.446798    -2.257019     9.762929    -0.373221
N      9.663602    17.599692     7.038572     0.740459
N      1.906710     2.639186     9.035136    -0.373190
N      2.173649     7.735367     7.458901     0.740540
N     -9.256598     2.558392    19.426614    -0.373328
N     -2.516711     9.359903     2.691276     0.740324
N      1.852698    19.529805     0.694711    -0.373347
N     14.512719    -0.989782     2.270946     0.740326
N      5.497578     3.908775    12.623504    -0.373206
N      1.719261     7.574747    11.722520     0.740365
N      9.851096     2.090995    17.227668    -0.373244
N     -5.770697    12.142815     2.969549     0.742667
N     -1.312351    -6.867842    11.961875    -0.373207
N     13.372006    15.459422     6.760298     0.740290
N     -6.091558    12.103620    16.566038    -0.373221
N     -1.375805     9.763378    17.467022     0.742630
O      9.000973     9.938488     0.790064    -0.535379
O      7.968246    10.705885     5.742556    -0.153510
O     10.651810     7.092684     3.119389    -0.225029
O      6.620841     8.621739     0.116758    -0.446502
O     -2.453097    -1.770467    17.969082    -0.437007
O     -3.080701    -3.659062    18.862282    -0.417019
O     14.314183     6.181581     8.939784    -0.535361
O     15.381866     5.463618     3.987292    -0.153412
O     11.080826     6.789372     6.610458    -0.225064
O     13.866117     3.498669     9.613089    -0.446476
O     15.037119     2.714481    11.220460    -0.436918
O     13.465719     1.493228    10.327260    -0.417002
O      8.848452    -5.707273    11.341110    -0.535316
O      4.930374    13.878689    10.054824    -0.153423
O     11.541600    -5.933068    14.332065    -0.225054
O      9.712797    -3.318723    10.157961    -0.446491
O      8.379732    -2.419937     8.749079    -0.436914
O     10.208525    -1.380694     9.327032    -0.416999
O      7.558404    12.057569    17.848432    -0.535322
O     11.441527    -7.577827    19.134718    -0.153427
O     14.392023    -7.948622    14.857477    -0.225032
O     -6.366496    -8.801319    19.031582    -0.446520
O      2.869505     1.476288     0.980769    -0.436962
O      3.239715     3.546893     0.402816    -0.416987
O     -6.887641     6.950069    10.457640    -0.535334
O     -7.920410    10.855325     7.316845    -0.153131
O     -5.236786    10.390238    11.757548    -0.225087
O     -9.267753     7.025357    11.934631    -0.446460
O     13.435556     5.212029    12.008578    -0.436878
O     12.807969     6.929871    13.197565    -0.416977
O     -1.574442    15.886379     9.636441    -0.535333
O     -0.506718    11.956406    12.734424    -0.153691
O     -4.807790    13.565234    10.274719    -0.225076
O      5.921766    -4.659045    11.623276    -0.446498
O      7.092766    -2.874928    11.498734    -0.436950
O      5.521387    -3.037821    13.002968    -0.416940
O      0.904195     1.440503    18.731902    -0.535382
O     12.874653    13.003411     2.413002    -0.153731
O      3.597326     4.143632    17.431995    -0.225082
O      1.768520    -0.778423    17.254912    -0.446454
O      0.435454    -2.447945    17.180965    -0.436972
O      2.264232    -2.467055    15.991977    -0.416946
O     15.502652    20.663411     0.093407    -0.535395
O      3.497240     9.125221    16.455118    -0.153135
O      6.447768     5.606442    18.914824    -0.225091
O      9.522232     9.647659    17.566267    -0.446448
O    -13.019012    11.346392    17.690809    -0.436892
O    -12.648822     9.810553    16.186574    -0.416968
O      1.056716    16.816624     8.211991    -0.535338
O      0.023922    12.143971     6.400294    -0.153518
O      2.707522    16.222258     4.582758    -0.225058
O     -1.323407    18.058084     7.408306    -0.446439
O      5.491169    -3.441196     8.941730    -0.436889
O      4.863554    -3.270444     6.859542    -0.416926
O      6.369817    11.637220     0.883470    -0.535345
O      7.437566    16.285157     2.737979    -0.153590
O      3.136491    13.350574     2.574518    -0.225032
O     -2.022505     1.160742    17.683025    -0.446439
O     -0.851524     0.160813    16.200196    -0.436952
O     -2.422912     1.544959    15.589162    -0.416914
O     16.792807     4.267136     8.846377    -0.535304
O     -3.014007     6.823081     6.991868    -0.153412
O     -4.347085     1.789803     7.155330    -0.225028
O     -6.175832     4.097512    11.506518    -0.446498
O     -7.508879     4.868247    12.989346    -0.436928
O     -5.680093     3.848115    13.600381    -0.416902
O     -0.386081     0.984200     1.517856    -0.535305
O     19.385778    -1.547028     3.329554    -0.153373
O     -1.496669     2.342546     5.147089    -0.225051
O      1.577757    -0.845974     2.321542    -0.446439
O     -5.074755    20.882500     0.788118    -0.436864
O     -4.704537    20.347734     2.870305    -0.416881
O    -10.859784    -1.296343    18.669631    -0.535206
O     11.940422    -0.529039    13.717139    -0.153458
O     14.624022    -4.142190    16.340306    -0.225061
O     10.593093    -2.613079    19.342937    -0.446118
O     17.407669     9.464377     1.490613    -0.435413
O     16.780054     7.575765     0.597413    -0.416698
O     18.286317    -5.053404    10.519911    -0.535368
O     -4.478934    -5.771273    15.472403    -0.153506
O     15.052991    -4.445568    12.849237    -0.225032
O      9.893995    14.733670     9.846606    -0.446511
O     11.064976    13.949452     8.239235    -0.436980
O      9.493588    12.728216     9.132435    -0.416986
O      4.876307     5.527696     8.118585    -0.535282
O      8.902493     2.643684     9.404871    -0.153489
O      7.569415     5.301844     5.127630    -0.225025
O      5.740668     7.916268     9.301734    -0.446545
O      4.407621     8.815081    10.710616    -0.437227
O      6.236407     9.854313    10.132663    -0.417217
O     11.530419     0.822417     1.611263    -0.535164
O      7.469278     3.656995     0.324977    -0.153461
O     10.419831     3.286280     4.602218    -0.225046
O     13.494257     2.433505     0.428113    -0.446115
O      6.841745    -9.758546    18.478926    -0.435418
O      7.211963    -7.687931    19.056879    -0.416704
O     -2.915527    -4.284944     9.002055    -0.535381
O     -3.948254    -0.379629    12.142850    -0.153500
O     -1.264690    -0.844799     7.702147    -0.225043
O     18.537341    -4.209683     7.525064    -0.446520
O      9.463403    16.446985     7.451117    -0.437000
O      8.835799    18.164805     6.262130    -0.417026
O      2.397683     4.651382     9.823254    -0.535302
O      3.465366     0.721350     6.725271    -0.153471
O     -0.835674     2.330225     9.184976    -0.225071
O      1.949617     6.575919     7.836419    -0.446804
O      3.120619     8.360038     7.960961    -0.437399
O      1.549219     8.197116     6.456727    -0.417452
O     -3.068048    12.675333     0.727793    -0.534768
O     -6.986126     1.768549    17.046693    -0.153466
O     -0.374900    15.378486     2.027700    -0.225081
O     -2.203703    10.456434     2.204783    -0.445704
O     -3.536768     8.786914     2.278730    -0.436275
O     -1.707975     8.767826     3.467718    -0.416700
O     -4.358096     9.428593    19.366288    -0.534783
O     -0.474973    20.360093     3.004577    -0.153483
O      2.475523    16.841269     0.544871    -0.225062
O      5.550004    20.882510     1.893428    -0.445742
O     14.786005     0.111243     1.768886    -0.436333
O     15.156215    -1.424567     3.273121    -0.416706
O      5.028859     5.581653    11.247704    -0.535311
O      3.996090     0.909034    13.059401    -0.153479
O      6.679714     4.987356    14.876937    -0.225035
O      2.648747     6.823128    12.051389    -0.446568
O      1.519056     7.793818    10.517965    -0.436923
O      0.891469     7.964609    12.600153    -0.416648
O     10.342058     0.402388    18.576225    -0.534819
O     11.409782     5.050289    16.721716    -0.153529
O      7.108710     2.115709    16.885177    -0.224997
O     17.838266    12.395591     1.776670    -0.450930
O     -4.823734    11.395690     3.259499    -0.441333
O     -6.395113    12.779848     3.870533    -0.424361
O    -11.012305    15.502151    10.613318    -0.535371
O      0.958153    -4.411867    12.467827    -0.153517
O     -8.319174    13.024850    12.304365    -0.225025
O    -10.147980    15.332478     7.953177    -0.446413
O     12.351954    16.103185     6.470349    -0.436910
O     14.180732    15.083041     5.859314    -0.416475
O      3.586152   -10.250644    17.941839    -0.534856
O     -8.419260     9.688091    16.130141    -0.153518
O     -5.468732    13.577631    14.312606    -0.225030
O     -2.394268    10.389165    17.138153    -0.450898
O     -1.102512     9.647669    18.671577    -0.441267
O     -0.732322     9.112864    16.589390    -0.424343

The following XYZ coordinates are in angstroms. Other properties are in atomic units.
The sperically averaged electron density of each atom fit to a function of the form exp(a - br)
eigen_1, eigen_2 and eigen_3 are the three eigenvalues of traceless quadrupole moment tensor
  atom number  atomic symbol              X              Y              Z     net charge C6 coefficient C8 coefficient C10 coefficient fluctuating dipole atomic polarizability isotropic forcefield polarizability              a              b squared Pearson coefficient          <r^3>          <r^4>         wp_QDO          m_QDO          q_QDO       dipole_x       dipole_y       dipole_z         dipole            Qxy            Qxz            Qyz     Q(x^2-y^2)  Q(3z^2 - R^2)        eigen_1        eigen_2        eigen_3 static polarizability      alpha(xx)      alpha(xy)      alpha(xz)      alpha(yy)      alpha(yz)      alpha(zz) atomic spin moment
            1             Eu      -0.378506      -0.535286      18.532246       1.200400     193.633071 0.49532339E+04  0.19586552E+06                                25.778898                           22.308536       0.498992       1.800673                    0.999727     100.720126     281.440399       0.411105       0.376777      -1.191874       0.016159       0.022850       0.039555       0.048454       0.006318       0.010938       0.015486      -0.004496       0.040270      -0.013419      -0.013403       0.026822             28.776096      30.143092      -0.966458      -1.674235      29.459706      -2.367924      26.725489           0.014267
            2             Eu      -8.322870       5.082140      10.657297       1.200276     194.054727 0.49667675E+04  0.19652075E+06                                25.808867                           22.334097       0.498667       1.800545                    0.999727     100.729818     281.488239       0.411034       0.376612      -1.192089       0.016141       0.022860      -0.039593       0.048484       0.006321      -0.010641      -0.015009      -0.004453       0.040195      -0.013401      -0.012879       0.026280             28.809772      30.178862      -0.967847       1.679250      29.493542       2.372298      26.756912           0.014309
            3             Eu       7.565754      -4.546488       9.729847       1.200301     194.052023 0.49666826E+04  0.19651642E+06                                25.808595                           22.333883       0.498582       1.800530                    0.999726     100.728285     281.482655       0.411036       0.376611      -1.192090       0.016126      -0.045701       0.000019       0.048462      -0.012347       0.000142       0.000246      -0.030884      -0.039025      -0.013389      -0.012887       0.026276             28.809491      30.177947       1.936528      -0.000089      25.385258       0.001690      30.865266           0.014272
            4             Eu       1.135881       0.000000       0.000000       1.200288     194.054374 0.49667546E+04  0.19651997E+06                                25.808775                           22.334023       0.498638       1.800541                    0.999726     100.729017     281.485153       0.411036       0.376611      -1.192091      -0.048493       0.000022      -0.000030       0.048493       0.000105       0.000167       0.000239       0.039534      -0.039093      -0.013405      -0.012879       0.026283             28.809664      24.700810       0.001801       0.000782      30.864761       0.001395      30.863420           0.014215
            5             Eu      -4.350746      10.699548       0.927449       1.200129     194.021801 0.49656306E+04  0.19646709E+06                                25.807407                           22.332560       0.498617       1.800518                    0.999727     100.733616     281.504687       0.411014       0.376646      -1.192046       0.015634       0.023489      -0.038804       0.047978       0.006872      -0.010289      -0.015118      -0.004505       0.038935      -0.013798      -0.012343       0.026141             28.808884      30.170758      -0.975104       1.667443      29.492445       2.383887      26.763449           0.009016
            6             Eu      11.537994      16.317121       8.802398       1.200408     193.632754 0.49532038E+04  0.19586398E+06                                25.778855                           22.308454       0.498955       1.800666                    0.999727     100.719606     281.438438       0.411106       0.376777      -1.191874       0.016148       0.022833       0.039558       0.048445       0.006319       0.010943       0.015496      -0.004456       0.040296      -0.013429      -0.013406       0.026835             28.776176      30.143201      -0.966511      -1.674199      29.459744      -2.367827      26.725583           0.014138
            7             Eu       3.593630       6.688511       9.729847       1.200590     194.028541 0.49658647E+04  0.19647530E+06                                25.806392                           22.331911       0.498394       1.800531                    0.999727     100.718625     281.446236       0.411060       0.376607      -1.192098       0.016071      -0.045487      -0.000036       0.048243      -0.011926      -0.000057       0.000015      -0.030366      -0.037726      -0.013024      -0.012570       0.025594             28.807339      30.175538       1.937657       0.001635      25.384662       0.000735      30.861816          -0.004679
            8             Eu      13.052381       0.000000       0.000000       1.200153     194.019091 0.49655436E+04  0.19646272E+06                                25.807156                           22.332353       0.498558       1.800509                    0.999727     100.732503     281.500584       0.411017       0.376646      -1.192047      -0.047958      -0.000651      -0.000777       0.047968       0.000636       0.000337      -0.000122       0.038946      -0.039969      -0.013356      -0.012791       0.026148             28.808593      24.699057      -0.008824      -0.006457      30.860558       0.012343      30.866163           0.009120
            9              H       9.981319       9.221720       3.518313       0.302325       0.620269 0.40084755E+01  0.33404227E+02                                 1.250091                            1.211641      -1.108567       2.453364                    0.999932       2.559813       6.797074       0.535160       1.373410      -0.690352       0.021805      -0.006196       0.026402       0.034799      -0.010441       0.010170       0.004270       0.023905       0.045132      -0.024900       0.003604       0.021296              1.263085       1.207178      -0.188561       0.138325       1.231622      -0.185518       1.350455           0.000045
           10              H      11.929263       6.064693       4.308376       0.095918       1.138309 0.91084013E+01  0.93432747E+02                                 1.872099                            1.816118      -1.293085       2.250862                    0.992651       4.012150      11.919654       0.439716       1.357930      -0.690530       0.028294       0.009452       0.015286       0.033519       0.012301       0.005754      -0.002687      -0.005843      -0.024426      -0.014575      -0.002230       0.016805              1.904810       2.195003       0.051247       0.432366       1.508629       0.026623       2.010797           0.000040
           11              H      11.214262       5.151278       3.240039       0.099022       1.057451 0.84831884E+01  0.85915940E+02                                 1.812205                            1.776130      -1.438198       2.185546                    0.991632       4.078335      12.238100       0.433680       1.394510      -0.682524       0.004504      -0.027533      -0.022837       0.036054      -0.005233       0.000304       0.008607      -0.010584       0.023173      -0.012099      -0.001983       0.014082              1.835836       1.558287      -0.005700      -0.083273       2.004438       0.266873       1.944782          -0.000011
           12              H      12.726858       5.901764       2.033538       0.119641       1.038882 0.75964855E+01  0.74658810E+02                                 1.762727                            1.661098      -1.388331       2.206361                    0.995556       3.916292      11.484751       0.457540       1.362100      -0.688226       0.008673      -0.028026       0.007438       0.030266      -0.002788      -0.011136      -0.001109      -0.006503       0.000483      -0.013347       0.003511       0.009836              1.810014       1.598120      -0.224961       0.024542       2.022208      -0.465496       1.809714           0.000114
           13              H      13.977287       6.733137       0.177083       0.112390       0.980472 0.67368333E+01  0.63616669E+02                                 1.657154                            1.537213      -0.804377       2.502410                    0.999366       3.403519       9.471234       0.493114       1.315356      -0.701191       0.035753      -0.013870      -0.012498       0.040335      -0.009677      -0.010897      -0.007906       0.009406      -0.002452      -0.019221       0.005090       0.014131              1.718946       2.076295      -0.343289      -0.296864       1.581860       0.100394       1.498684           0.000021
           14              H       5.311694      -2.697349      18.543143       0.108398       0.964569 0.64803384E+01  0.60483244E+02                                 1.620862                            1.491041      -0.838104       2.471981                    0.999394       3.428131       9.422742       0.510101       1.286509      -0.706492       0.018883       0.010976      -0.022907       0.031651      -0.009592      -0.006819      -0.007045       0.002061      -0.007404      -0.015682       0.004784       0.010897              1.706777       1.660760       0.236550      -0.518801       1.532512      -0.345889       1.927058          -0.000007
           15              H       3.365340      -1.732257      19.132772       0.099018       0.998963 0.72262277E+01  0.70149622E+02                                 1.730980                            1.630976      -1.175735       2.313276                    0.995037       3.802116      11.087285       0.457065       1.380431      -0.685818      -0.009852       0.024427      -0.023925       0.035583      -0.002605      -0.005924      -0.008838      -0.008927       0.000266      -0.012098       0.000559       0.011539              1.781767       1.556937      -0.235122       0.078054       2.059711      -0.436815       1.728653          -0.000044
           16              H       8.622846      11.392321       3.413231       0.129936       1.064216 0.79532481E+01  0.77407437E+02                                 1.698341                            1.627398      -0.639947       2.582660                    0.999906       3.260197       8.877298       0.503957       1.248746      -0.718419       0.010075       0.028127       0.009281       0.031286       0.002220       0.000174       0.004657      -0.005887      -0.026839      -0.010193       0.000923       0.009270              1.732301       1.495113       0.218251      -0.058361       2.251308      -0.116250       1.450480           0.000029
           17              H       7.625029      10.446327       2.642627       0.143778       0.889771 0.65286955E+01  0.62229679E+02                                 1.655979                            1.588247      -1.287554       2.280479                    0.993830       3.733336      11.040337       0.443500       1.448908      -0.672781      -0.027692      -0.006410      -0.018694       0.034020      -0.001628       0.007647       0.007715       0.002467      -0.035056      -0.017211       0.007050       0.010160              1.698439       1.862587      -0.142984       0.386542       1.408060      -0.140204       1.824669           0.000254
           18              H       6.975183       8.128561       4.123509       0.144457       0.823942 0.59311325E+01  0.54745673E+02                                 1.521597                            1.482694      -0.990761       2.428498                    0.998211       3.395416       9.621571       0.477416       1.389942      -0.685364      -0.007251      -0.026513      -0.021393       0.034831       0.003258      -0.006183       0.001445      -0.006413       0.034807      -0.012038      -0.001295       0.013332              1.519488       1.322290       0.063063       0.086029       1.729210       0.260629       1.506963          -0.000010
           19              H       6.168055       8.153300       6.509268       0.143186       0.906596 0.63703774E+01  0.60080859E+02                                 1.642942                            1.552418      -1.151187       2.354855                    0.996164       3.538328      10.258009       0.457774       1.418677      -0.679356      -0.029381      -0.026222       0.015290       0.042244       0.009562      -0.005585      -0.001379      -0.002813       0.011759      -0.012353       0.001322       0.011031              1.680879       1.672338       0.371082      -0.275305       1.762726      -0.286322       1.607573           0.000006
           20              H       7.229433      10.163252       7.643768       0.126135       1.161532 0.81177872E+01  0.80639566E+02                                 1.876390                            1.705331      -1.151652       2.341225                    0.997042       3.628324      10.492965       0.458970       1.343417      -0.694695      -0.005907       0.005740       0.053780       0.054407       0.015013      -0.001363       0.004778      -0.011341       0.017519      -0.019555       0.005194       0.014360              1.959937       1.524010      -0.034334      -0.108550       1.593094       0.283499       2.762707           0.000027
           21              H      13.311593       6.866890       6.211535       0.302330       0.620212 0.40079599E+01  0.33398667E+02                                 1.249976                            1.211531      -1.108608       2.453345                    0.999932       2.559740       6.796626       0.535209       1.373335      -0.690366      -0.013109       0.018495      -0.026400       0.034797      -0.015634      -0.000623      -0.010994      -0.005472       0.045142      -0.024895       0.003606       0.021289              1.262967       1.347293      -0.138959       0.220998       1.091281      -0.068570       1.350327           0.000043
           22              H       9.685797       7.651085       5.421471       0.095909       1.138428 0.91095668E+01  0.93447273E+02                                 1.872182                            1.816195      -1.293239       2.250782                    0.992646       4.012350      11.920237       0.439722       1.357871      -0.690541      -0.000527       0.029832      -0.015289       0.033525       0.011413       0.004480      -0.004487      -0.010919      -0.024411      -0.014577      -0.002228       0.016805              1.904898       1.552750      -0.175869       0.119040       2.151051      -0.416531       2.010892           0.000052
           23              H       9.062964       6.672527       6.489808       0.099036       1.057211 0.84806269E+01  0.85882778E+02                                 1.811891                            1.775834      -1.437770       2.185761                    0.991638       4.077616      12.235086       0.433731       1.394466      -0.682535      -0.027462      -0.004929       0.022840       0.036058      -0.000741      -0.007984      -0.003112       0.014821       0.023180      -0.012083      -0.001969       0.014052              1.835512       1.958072       0.135735      -0.279299       1.604022      -0.010460       1.944442           0.000038
           24              H       9.266354       8.348800       7.696309       0.119659       1.038792 0.75955777E+01  0.74646492E+02                                 1.762511                            1.660910      -1.388077       2.206512                    0.995557       3.915925      11.482828       0.457609       1.361955      -0.688255      -0.029314      -0.001170      -0.007443       0.030267      -0.000124      -0.002648       0.010900       0.008570       0.000505      -0.013377       0.003523       0.009853              1.809785       2.116191      -0.041679       0.446958       1.503684       0.131996       1.809480           0.000136
           25              H       9.633400       9.804873       9.552764       0.112387       0.980521 0.67373054E+01  0.63622873E+02                                 1.657272                            1.537313      -0.804646       2.502296                    0.999365       3.403759       9.472339       0.493071       1.315436      -0.701173      -0.024996       0.029085       0.012501       0.040337      -0.010488       0.003841       0.012936       0.004835      -0.002456      -0.019253       0.005107       0.014146              1.719076       1.852703      -0.422425      -0.193620       1.805738       0.246442       1.498787           0.000004
           26              H      11.575002       9.726239      10.646399       0.108402       0.964530 0.64800392E+01  0.60479281E+02                                 1.620768                            1.490970      -0.838102       2.471977                    0.999394       3.427981       9.421998       0.510136       1.286445      -0.706506       0.004053       0.021459       0.022907       0.031649      -0.008113       0.004383       0.008799       0.010462      -0.007400      -0.015709       0.004807       0.010902              1.706670       1.398022       0.143671       0.153155       1.795088       0.604348       1.926901           0.000017
           27              H      13.133670       8.212879      10.056770       0.099014       0.998922 0.72258804E+01  0.70145343E+02                                 1.730935                            1.630939      -1.175693       2.313288                    0.995042       3.801996      11.086830       0.457069       1.380436      -0.685818       0.026314      -0.001145       0.023923       0.035581       0.000776       0.006380       0.008562       0.010228       0.000267      -0.012137       0.000565       0.011573              1.781718       2.151566      -0.024858       0.437810       1.464997       0.072016       1.728591          -0.000034
           28              H      15.810878       6.309635       6.316617       0.129981       1.063878 0.79501012E+01  0.77369349E+02                                 1.697999                            1.627088      -0.640004       2.582669                    0.999906       3.259777       8.875800       0.503998       1.248765      -0.718414       0.023167       0.018885      -0.009281       0.031297       0.003588      -0.004324      -0.001698       0.001783      -0.026848      -0.010189       0.000917       0.009272              1.731938       2.029657       0.407286       0.090094       1.715972       0.093711       1.450187           0.000008
           29              H      15.251598       5.053569       7.087221       0.143788       0.889822 0.65292258E+01  0.62236567E+02                                 1.656096                            1.588350      -1.287950       2.280312                    0.993820       3.733621      11.041673       0.443466       1.448979      -0.672766       0.003191      -0.028231       0.018696       0.034011      -0.002044      -0.004703      -0.009751       0.000124      -0.035050      -0.017180       0.007042       0.010138              1.698561       1.548547      -0.254093       0.261079       1.722329      -0.317735       1.824807           0.000437
           30              H      13.282977       3.668280       5.606338       0.144418       0.823974 0.59315073E+01  0.54750493E+02                                 1.521695                            1.482789      -0.990833       2.428469                    0.998208       3.395643       9.622618       0.477374       1.390032      -0.685347      -0.022608      -0.015687       0.021406       0.034863       0.004542      -0.003395       0.005380       0.000865       0.034824      -0.012035      -0.001312       0.013347              1.519585       1.644464       0.176944      -0.217071       1.407218      -0.167997       1.507074          -0.000043
           31              H      13.575309       2.915513       3.220580       0.143195       0.906683 0.63712666E+01  0.60092169E+02                                 1.643131                            1.552591      -1.151534       2.354695                    0.996161       3.538707      10.259819       0.457714       1.418795      -0.679333      -0.014934      -0.036438      -0.015286       0.042242       0.008322      -0.000541       0.005746      -0.009821       0.011751      -0.012348       0.001293       0.011055              1.681075       1.519616       0.317084       0.178206       1.915859       0.355053       1.607749          -0.000090
           32              H      15.116509       4.586146       2.086079       0.126114       1.161389 0.81168398E+01  0.80628991E+02                                 1.876353                            1.705326      -1.151683       2.341198                    0.997040       3.628342      10.493447       0.458926       1.343566      -0.694666       0.007387      -0.003642      -0.053777       0.054404       0.015235      -0.004927      -0.000284      -0.010056       0.017534      -0.019549       0.005220       0.014329              1.959880       1.606996      -0.004991      -0.303445       1.510101       0.007828       2.762543           0.000158
           33              H      11.087167      -7.266679      12.555395       0.302334       0.620169 0.40076512E+01  0.33395723E+02                                 1.249956                            1.211514      -1.108538       2.453382                    0.999932       2.559777       6.796867       0.535188       1.373404      -0.690351       0.017217      -0.021393       0.021384       0.034805      -0.020263       0.000277      -0.009730      -0.005502       0.018969      -0.024893       0.003608       0.021285              1.262947       1.316246      -0.119771       0.222578       1.079657      -0.066308       1.392938           0.000050
           34              H      12.571194      -6.536372      15.968626       0.095907       1.138364 0.91090023E+01  0.93440613E+02                                 1.872158                            1.816175      -1.293252       2.250777                    0.992642       4.012404      11.920583       0.439709       1.357925      -0.690529      -0.001408      -0.028471       0.017653       0.033529       0.011327       0.004339      -0.004687      -0.010364      -0.025428      -0.014574      -0.002228       0.016802              1.904870       1.679986      -0.196553       0.079022       2.116651      -0.473099       1.917973           0.000027
           35              H      12.367825      -4.973584      15.912193       0.099035       1.057232 0.84808400E+01  0.85885540E+02                                 1.811921                            1.775861      -1.437741       2.185776                    0.991638       4.077659      12.235288       0.433725       1.394473      -0.682534      -0.007166       0.029421       0.019578       0.036059      -0.009333       0.000043       0.008246      -0.008626      -0.001963      -0.012102      -0.001959       0.014061              1.835544       1.752906      -0.101107      -0.058790       2.041611       0.301415       1.712114          -0.000031
           36              H      10.524743      -5.490387      16.713932       0.119643       1.038923 0.75969614E+01  0.74665336E+02                                 1.762840                            1.661202      -1.388412       2.206329                    0.995553       3.916476      11.485774       0.457500       1.362185      -0.688209       0.016392       0.010302       0.023263       0.030266       0.001617      -0.004581       0.008155       0.014458       0.004451      -0.013373       0.003541       0.009832              1.810131       2.107840       0.055526       0.394543       1.370842       0.057734       1.951709           0.000104
           37              H       8.200234      -5.562286      17.254912       0.112317       0.980673 0.67382859E+01  0.63630980E+02                                 1.657061                            1.537130      -0.803757       2.502587                    0.999372       3.403492       9.469824       0.493269       1.314932      -0.701279      -0.015606      -0.000397       0.037228       0.040369      -0.000200      -0.004228       0.001535       0.027211       0.033385      -0.019247       0.005105       0.014142              1.718846       1.557679      -0.005864      -0.313716       1.363863       0.076527       2.234997           0.000022
           38              H       6.697155      -5.793742      15.624189       0.108400       0.964543 0.64801380E+01  0.60480758E+02                                 1.620820                            1.491007      -0.838060       2.472001                    0.999394       3.428058       9.422418       0.510113       1.286490      -0.706496      -0.030176      -0.002995       0.009080       0.031654       0.000563       0.000068       0.002696       0.020179       0.031934      -0.015703       0.004780       0.010923              1.706730       2.432710       0.133281      -0.263232       1.292520       0.015524       1.394961           0.000002
           39              H       7.372409      -5.860049      13.477785       0.099030       0.998916 0.72258136E+01  0.70144422E+02                                 1.730911                            1.630917      -1.175783       2.313265                    0.995034       3.801989      11.086731       0.457079       1.380411      -0.685822      -0.027766       0.002166      -0.022149       0.035584       0.003044       0.003157       0.004005       0.020453       0.002846      -0.012131       0.000575       0.011557              1.781693       2.002936       0.076431       0.440004       1.396032       0.075113       1.946112          -0.000036
           40              H       2.486700      14.457293      10.192988       0.129956       1.063882 0.79501390E+01  0.77370049E+02                                 1.698008                            1.627094      -0.639978       2.582645                    0.999906       3.259975       8.876448       0.503995       1.248768      -0.718412      -0.009045      -0.028867      -0.008024       0.031297       0.006489      -0.000897       0.003144      -0.012847       0.004231      -0.010205       0.000925       0.009279              1.731951       1.822851       0.398455       0.179643       1.831900       0.220350       1.541102           0.000024
           41              H       2.636057      16.003226       9.924444       0.143771       0.889811 0.65290902E+01  0.62234878E+02                                 1.656079                            1.588333      -1.287851       2.280350                    0.993823       3.733566      11.041432       0.443469       1.448977      -0.672767      -0.003020       0.028119      -0.018918       0.034025       0.003791       0.001112      -0.001520      -0.025365       0.023460      -0.017217       0.007086       0.010130              1.698546       1.588994      -0.224782       0.227637       1.660630      -0.365027       1.846014           0.000445
           42              H      13.098667      -5.470220      10.732022       0.144454       0.823958 0.59313328E+01  0.54748281E+02                                 1.521649                            1.482745      -0.990855       2.428456                    0.998209       3.395540       9.622159       0.477393       1.389990      -0.685354      -0.002552       0.033442       0.009396       0.034831      -0.005442      -0.003677       0.004989       0.008951      -0.029767      -0.012030      -0.001290       0.013319              1.519541       1.308238      -0.018638       0.033105       1.851859       0.185794       1.398525          -0.000060
           43              H       7.359759      15.986375      10.058716       0.143188       0.906561 0.63700454E+01  0.60076743E+02                                 1.642876                            1.552360      -1.151151       2.354874                    0.996166       3.538245      10.257572       0.457792       1.418645      -0.679363       0.034635       0.022508      -0.008845       0.042243       0.003164      -0.004139       0.000667       0.007025      -0.034254      -0.012329       0.001295       0.011033              1.680809       2.136030       0.354755      -0.095371       1.553839      -0.031865       1.352558          -0.000089
           44              H       6.984775      13.491079       9.764875       0.126195       1.161485 0.81177154E+01  0.80642246E+02                                 1.876705                            1.705606      -1.152572       2.340885                    0.997031       3.628472      10.495132       0.458799       1.343862      -0.694607       0.043147      -0.032075      -0.008116       0.054372       0.002421      -0.002948       0.002531      -0.008284      -0.056819      -0.019531       0.005176       0.014355              1.960274       2.195603      -0.633875      -0.180645       2.105559       0.181654       1.579659           0.000228
           45              H      13.286180      -8.821565      16.634147       0.302331       0.620098 0.40070090E+01  0.33388653E+02                                 1.249802                            1.211369      -1.108578       2.453374                    0.999932       2.559583       6.795924       0.535259       1.373295      -0.690373      -0.025912       0.009094      -0.021381       0.034804      -0.014030       0.009274       0.002999       0.029755       0.018968      -0.024901       0.003613       0.021289              1.262788       1.181086      -0.167475       0.136693       1.214520      -0.187709       1.392758           0.000045
           46              H      13.480005      -7.179040      13.220917       0.095892       1.138799 0.91134308E+01  0.93497741E+02                                 1.872628                            1.816604      -1.293900       2.250444                    0.992635       4.013337      11.924243       0.439660       1.357906      -0.690529      -0.026367      -0.010821      -0.017653       0.033525       0.012071       0.005889      -0.002492      -0.006183      -0.025426      -0.014575      -0.002237       0.016812              1.905361       2.192280      -0.015650       0.472584       1.605336       0.083228       1.918467           0.000039
           47              H      15.021208      -6.849854      13.277350       0.099021       1.057324 0.84818100E+01  0.85898162E+02                                 1.812045                            1.775975      -1.438047       2.185632                    0.991636       4.077992      12.236646       0.433705       1.394493      -0.682529       0.030125       0.003049      -0.019569       0.036052      -0.004544      -0.007733      -0.002747       0.018447      -0.001969      -0.012063      -0.001984       0.014047              1.835672       2.073259       0.012098      -0.303803       1.721542      -0.045054       1.712216          -0.000024
           48              H       7.204057      13.710187      12.475610       0.119660       1.038770 0.75952871E+01  0.74642047E+02                                 1.762397                            1.660809      -1.388018       2.206525                    0.995559       3.915751      11.481756       0.457657       1.361841      -0.688277       0.004247       0.018895      -0.023254       0.030262      -0.003281      -0.009194       0.001637      -0.013278       0.004463      -0.013349       0.003504       0.009846              1.809664       1.417517      -0.188356       0.077058       2.060284      -0.391071       1.951191           0.000127
           49              H       7.911091      11.494640      11.934631       0.112398       0.980322 0.67354741E+01  0.63599734E+02                                 1.656901                            1.536993      -0.804204       2.502502                    0.999368       3.403076       9.469262       0.493188       1.315245      -0.701216       0.004823      -0.014825      -0.037202       0.040337      -0.008700      -0.002834       0.003510      -0.020915       0.033375      -0.019239       0.005078       0.014161              1.718677       1.388962      -0.065454      -0.176675       1.532324       0.270222       2.234746           0.000082
           50              H       8.193914      10.000400      13.565353       0.108396       0.964563 0.64803113E+01  0.60483117E+02                                 1.620879                            1.491055      -0.838042       2.472009                    0.999395       3.428166       9.422944       0.510088       1.286538      -0.706486       0.007232      -0.029448      -0.009087       0.031655      -0.005905      -0.002501      -0.000944      -0.016397       0.031939      -0.015697       0.004778       0.010920              1.706796       1.335477      -0.254669      -0.102383       2.389908       0.243015       1.395004           0.000032
           51              H       7.906346      10.614975      15.711758       0.099018       0.998882 0.72254674E+01  0.70139656E+02                                 1.730818                            1.630838      -1.175744       2.313279                    0.995039       3.801809      11.085803       0.457110       1.380344      -0.685836       0.011294      -0.025458       0.022149       0.035584      -0.004064      -0.002703      -0.004282      -0.019729       0.002847      -0.012117       0.000579       0.011539              1.781592       1.415366      -0.131270       0.075845       1.983408      -0.439825       1.946003          -0.000037
           52              H      12.801588      -9.688884      18.996554       0.129971       1.063797 0.79493125E+01  0.77359741E+02                                 1.697906                            1.627001      -0.639941       2.582680                    0.999906       3.259730       8.875556       0.504015       1.248755      -0.718416      -0.024208      -0.018151       0.008016       0.031301       0.009093      -0.003246      -0.000176       0.001838       0.004200      -0.010211       0.000938       0.009273              1.731843       1.580362       0.312729      -0.147856       2.074151      -0.242798       1.541016           0.000015
           53              H      14.209328      -9.032758      19.265098       0.143788       0.889804 0.65289909E+01  0.62233276E+02                                 1.656022                            1.588282      -1.287757       2.280397                    0.993825       3.733434      11.040741       0.443495       1.448907      -0.672780       0.027506       0.006533       0.018905       0.034009       0.010914       0.001837      -0.000506       0.014978       0.023460      -0.017214       0.007044       0.010170              1.698484       1.793891      -0.152304       0.420013       1.455620      -0.092933       1.845943           0.000420
           54              H      14.309432      -6.326254      18.457521       0.144427       0.823935 0.59311054E+01  0.54745537E+02                                 1.521614                            1.482713      -0.990818       2.428473                    0.998211       3.395454       9.621790       0.477401       1.389985      -0.685357       0.032406       0.008759      -0.009401       0.034861      -0.007052      -0.005901       0.001838      -0.000138      -0.029755      -0.012007      -0.001317       0.013324              1.519504       1.803127       0.156333      -0.164126       1.356894      -0.093136       1.398492          -0.000073
           55              H      12.618889      -4.584823      19.130826       0.143185       0.906776 0.63720304E+01  0.60101036E+02                                 1.643221                            1.552666      -1.151598       2.354663                    0.996157       3.538864      10.260339       0.457712       1.418762      -0.679339       0.009678       0.040155       0.008849       0.042242       0.000255      -0.001989       0.003697      -0.009438      -0.034262      -0.012331       0.001292       0.011038              1.681170       1.395817       0.092986      -0.001750       2.294890       0.100569       1.352805          -0.000105
           56              H      10.391295      -5.770113      19.424668       0.126185       1.161442 0.81172373E+01  0.80635097E+02                                 1.876533                            1.705457      -1.152467       2.340933                    0.997034       3.628351      10.494111       0.458866       1.343707      -0.694638      -0.044618       0.029987       0.008123       0.054368       0.004479      -0.003340       0.001957       0.003403      -0.056818      -0.019527       0.005182       0.014345              1.960085       2.513734      -0.521252      -0.231452       1.787000       0.109747       1.579520           0.000156
           57              H      -5.907304       9.671178       9.714280       0.302355       0.620074 0.40068377E+01  0.33387164E+02                                 1.249824                            1.211388      -1.108482       2.453437                    0.999932       2.559495       6.795880       0.535220       1.373397      -0.690354       0.021810       0.025972      -0.007841       0.034810       0.014029       0.003964      -0.017068       0.001721      -0.021452      -0.024895       0.003609       0.021286              1.262812       1.206924       0.214012       0.094094       1.481076       0.041289       1.100436           0.000047
           58              H      -3.959330      11.933929      12.053335       0.095887       1.138491 0.91102991E+01  0.93457275E+02                                 1.872289                            1.816297      -1.293356       2.250710                    0.992640       4.012696      11.921679       0.439697       1.357914      -0.690531       0.028297       0.008513      -0.015829       0.033522      -0.001157      -0.013510       0.007931       0.003171       0.002665      -0.014582      -0.002218       0.016800              1.905006       2.195255       0.348868      -0.260585       1.862397      -0.230777       1.657365           0.000046
           59              H      -4.674313      11.465442      13.378540       0.099082       1.056928 0.84777080E+01  0.85845957E+02                                 1.811609                            1.775565      -1.437460       2.185959                    0.991641       4.076874      12.232401       0.433749       1.394524      -0.682527       0.004512      -0.006017       0.035289       0.036082       0.002875       0.004422      -0.006994      -0.007850       0.031412      -0.012112      -0.001965       0.014077              1.835220       1.557817      -0.069221       0.046544       1.727992      -0.107562       2.219852           0.000005
           60              H      -3.161717      10.045338      13.331837       0.119748       1.038300 0.75915919E+01  0.74602917E+02                                 1.762532                            1.660930      -1.387782       2.206788                    0.995551       3.915644      11.484373       0.457385       1.362703      -0.688111       0.008681       0.020432       0.020619       0.030298      -0.008244       0.008016       0.001897      -0.005215       0.004370      -0.013384       0.003554       0.009830              1.809806       1.597946       0.133724       0.182529       2.265652       0.324710       1.565820           0.000138
           61              H      -1.911286       8.021917      13.540056       0.112489       0.980263 0.67349676E+01  0.63594588E+02                                 1.656901                            1.536987      -0.804813       2.502252                    0.999368       3.403092       9.469684       0.493157       1.315334      -0.701195       0.035788      -0.003892       0.018345       0.040404      -0.004608       0.013848       0.002446      -0.000024      -0.030851      -0.019242       0.005082       0.014160              1.718679       2.075923      -0.085402       0.445639       1.432318      -0.014158       1.647796           0.000034
           62              H      -2.632645       6.172626      12.524260       0.108381       0.964534 0.64800728E+01  0.60479651E+02                                 1.620775                            1.490973      -0.837950       2.472042                    0.999395       3.428012       9.422076       0.510136       1.286444      -0.706507       0.018885      -0.025325       0.001967       0.031652      -0.001112       0.011745       0.004702      -0.002023      -0.019677      -0.015710       0.004778       0.010932              1.706676       1.660670      -0.567509       0.054533       2.127816       0.002107       1.331543           0.000005
           63              H      -4.579014       6.200703      11.393651       0.098997       0.999031 0.72268552E+01  0.70156976E+02                                 1.731028                            1.631021      -1.175804       2.313228                    0.995034       3.802285      11.087743       0.457071       1.380387      -0.685826      -0.009850      -0.032931      -0.009193       0.035580      -0.003830       0.005242       0.006320      -0.013334      -0.012965      -0.012133       0.000578       0.011556              1.781819       1.556985       0.185154       0.164596       2.189770       0.361771       1.598701          -0.000036
           64              H      -7.265802       8.494857       7.887014       0.129999       1.063560 0.79470780E+01  0.77332382E+02                                 1.697640                            1.626762      -0.639994       2.582678                    0.999906       3.259376       8.874203       0.504058       1.248740      -0.718420       0.010082      -0.006026      -0.029027       0.031313      -0.000959      -0.002007       0.004777       0.010423       0.022120      -0.010211       0.000921       0.009289              1.731562       1.494533      -0.159551      -0.159759       1.750558       0.404630       1.949596           0.000016
           65              H      -8.263603       8.300503       9.091570       0.143781       0.889826 0.65292382E+01  0.62236604E+02                                 1.656090                            1.588343      -1.287866       2.280338                    0.993823       3.733588      11.041504       0.443471       1.448964      -0.672769      -0.027688      -0.012995       0.014887       0.034017       0.007437      -0.002385       0.003227       0.021370       0.021650      -0.017217       0.007085       0.010131              1.698556       1.862728       0.406310      -0.069444       1.842083      -0.110305       1.390856           0.000459
           66              H      -8.913432      10.741880      10.358396       0.144452       0.823967 0.59314346E+01  0.54749464E+02                                 1.521659                            1.482757      -0.990872       2.428447                    0.998209       3.395566       9.622259       0.477391       1.389989      -0.685354      -0.007240      -0.005266       0.033660       0.034830      -0.006981       0.000286      -0.006846      -0.015809       0.006615      -0.012027      -0.001289       0.013316              1.519552       1.322340       0.042971      -0.097622       1.336874      -0.034076       1.899443          -0.000046
           67              H      -9.720576      12.795626       9.144111       0.143189       0.906585 0.63702576E+01  0.60079253E+02                                 1.642902                            1.552383      -1.151199       2.354848                    0.996165       3.538304      10.257791       0.457790       1.418639      -0.679363      -0.029372       0.026349       0.015072       0.042239      -0.009616      -0.005467      -0.001220      -0.007357      -0.001898      -0.012326       0.001292       0.011034              1.680836       1.672290      -0.423940      -0.183707       1.894272       0.210338       1.475948          -0.000084
           68              H      -8.659229      12.773135       6.836191       0.126323       1.160581 0.81098205E+01  0.80545339E+02                                 1.875936                            1.704937      -1.151700       2.341474                    0.997037       3.626595      10.488975       0.458818       1.344116      -0.694565      -0.005844       0.043679      -0.031891       0.054397      -0.008656      -0.012289      -0.003709      -0.009513       0.023019      -0.019508       0.005165       0.014342              1.959456       1.523661      -0.076802       0.083951       2.224156      -0.648002       2.130549           0.000173
           69              H      -2.577022      13.180999      10.407045       0.302342       0.620082 0.40069120E+01  0.33387909E+02                                 1.249825                            1.211391      -1.108601       2.453375                    0.999932       2.559581       6.796102       0.535226       1.373377      -0.690357      -0.013113      -0.032116      -0.002818       0.034804       0.007279       0.013866      -0.003069      -0.029868      -0.028041      -0.024904       0.003616       0.021288              1.262813       1.347123       0.260817       0.009838       1.344779      -0.077868       1.096538           0.000044
           70              H      -6.202822      12.104683      10.122933       0.095899       1.138729 0.91126793E+01  0.93487870E+02                                 1.872542                            1.816523      -1.293790       2.250506                    0.992636       4.013108      11.923327       0.439673       1.357898      -0.690532      -0.000516      -0.028152      -0.018206       0.033530      -0.001829      -0.012095       0.009941      -0.001556       0.003669      -0.014580      -0.002237       0.016817              1.905273       1.553018       0.191089       0.092815       2.407191       0.269049       1.755610           0.000041
           71              H      -6.825650      13.519172      10.436234       0.098999       1.057449 0.84830809E+01  0.85914125E+02                                 1.812167                            1.776090      -1.438106       2.185582                    0.991636       4.078280      12.237672       0.433698       1.394465      -0.682533      -0.027451       0.022244      -0.007144       0.036047      -0.006549       0.004667      -0.006619      -0.002128      -0.027651      -0.012062      -0.001983       0.014045              1.835799       1.958405      -0.309839       0.022095       1.868692      -0.142203       1.680300          -0.000016
           72              H      -6.622288      13.725877       8.381291       0.119642       1.038711 0.75946882E+01  0.74634434E+02                                 1.762322                            1.660738      -1.387686       2.206674                    0.995562       3.915486      11.480717       0.457671       1.361832      -0.688281      -0.029297      -0.005878       0.004711       0.030250      -0.002226       0.001454      -0.007361       0.014617       0.018662      -0.013349       0.003506       0.009843              1.809585       2.115965       0.407846      -0.187357       1.618534      -0.198370       1.694257           0.000118
           73              H      -6.255271      14.605557       6.192075       0.112612       0.979408 0.67275901E+01  0.63507157E+02                                 1.655975                            1.536178      -0.804213       2.502701                    0.999372       3.401139       9.462748       0.493274       1.315392      -0.701191      -0.024983      -0.003810      -0.031539       0.040415       0.008561       0.007205      -0.006947       0.015187       0.028527      -0.019256       0.005061       0.014194              1.717704       1.851123       0.043488       0.462101       1.361162       0.009739       1.940827           0.000019
           74              H      -4.313675      15.591985       5.713366       0.108463       0.964120 0.64765354E+01  0.60437597E+02                                 1.620256                            1.490528      -0.837381       2.472384                    0.999400       3.426859       9.417802       0.510238       1.286379      -0.706525       0.004035       0.009042      -0.030084       0.031672       0.007855       0.004859      -0.005017       0.016907       0.012056      -0.015689       0.004770       0.010919              1.706108       1.397578       0.060757      -0.200876       1.370168      -0.359086       2.350580          -0.000024
           75              H      -2.754985      15.838047       7.318791       0.098977       0.999052 0.72269888E+01  0.70157782E+02                                 1.730969                            1.630972      -1.175761       2.313232                    0.995039       3.802177      11.086969       0.457110       1.380279      -0.685847       0.026315       0.021280      -0.010976       0.035578       0.005142      -0.003841      -0.006521       0.013681       0.010726      -0.012113       0.000576       0.011538              1.781752       2.151588       0.391601      -0.197399       1.600367      -0.150167       1.593301          -0.000058
           76              H      -0.077730      13.550634      10.837104       0.129947       1.063974 0.79510298E+01  0.77381117E+02                                 1.698131                            1.627205      -0.639963       2.582648                    0.999906       3.260095       8.876999       0.503967       1.248798      -0.718405       0.023164      -0.017477      -0.011706       0.031289      -0.005536      -0.000931       0.006296       0.009701      -0.003044      -0.010207       0.000941       0.009265              1.732079       2.029826      -0.125629      -0.397823       1.435570       0.068233       1.730841           0.000025
           77              H      -0.637002      14.846036      11.539599       0.143823       0.889748 0.65285172E+01  0.62227879E+02                                 1.655980                            1.588246      -1.287823       2.280382                    0.993825       3.733332      11.040504       0.443489       1.448947      -0.672773       0.003186       0.030299       0.015107       0.034006      -0.003047       0.004150       0.012467       0.004765      -0.021098      -0.017215       0.007045       0.010170              1.698439       1.548434       0.353103       0.089499       2.074198       0.114490       1.472685           0.000386
           78              H      -2.605597      14.256217      13.479731       0.144444       0.823885 0.59307026E+01  0.54741117E+02                                 1.521581                            1.482686      -0.990928       2.428443                    0.998210       3.395375       9.621635       0.477392       1.390027      -0.685349      -0.022610       0.026377       0.002888       0.034861      -0.005206      -0.002215      -0.010381      -0.007849       0.008629      -0.011994      -0.001316       0.013310              1.519471       1.644336      -0.276418      -0.044700       1.627462       0.040763       1.286614          -0.000031
           79              H      -2.313240      12.566490      15.324510       0.143370       0.906185 0.63667404E+01  0.60038543E+02                                 1.642534                            1.552048      -1.151427       2.354888                    0.996168       3.537138      10.254186       0.457792       1.418811      -0.679334      -0.014920       0.004921       0.039233       0.042262      -0.004632      -0.006911      -0.003250      -0.005509       0.024527      -0.012310       0.001273       0.011038              1.680453       1.519051      -0.004192      -0.363500       1.376828      -0.044123       2.145481          -0.000037
           80              H      -0.772052      10.748659      14.444932       0.126526       1.160637 0.81098089E+01  0.80544457E+02                                 1.875826                            1.704786      -1.153481       2.340653                    0.997040       3.626825      10.489276       0.458903       1.343880      -0.694602       0.007362      -0.044704       0.030099       0.054393      -0.011871      -0.010661      -0.001357      -0.012970       0.008291      -0.019412       0.005059       0.014353              1.959366       1.606440      -0.260223       0.156042       2.442080      -0.546290       1.829576           0.000142
           81              H      11.087167      14.506631       0.015568       0.302343       0.620222 0.40080882E+01  0.33400274E+02                                 1.250045                            1.211597      -1.108541       2.453392                    0.999932       2.559692       6.796734       0.535159       1.373442      -0.690347       0.017206       0.029217       0.007832       0.034800       0.010368       0.017427       0.001963      -0.018963      -0.021450      -0.024902       0.003607       0.021295              1.263039       1.316339       0.252675      -0.007566       1.372151      -0.102515       1.100626           0.000036
           82              H       4.626916       5.862584      17.136207       0.095923       1.138257 0.91078433E+01  0.93425437E+02                                 1.872037                            1.816059      -1.293014       2.250904                    0.992651       4.011983      11.918992       0.439725       1.357925      -0.690532      -0.001416       0.029514       0.015833       0.033523      -0.001910      -0.011958       0.010126      -0.001010       0.002638      -0.014577      -0.002231       0.016809              1.904749       1.679881       0.166710       0.130696       2.377187       0.322567       1.657177           0.000057
           83              H       4.423529       5.032305      15.811002       0.099005       1.057539 0.84840890E+01  0.85927260E+02                                 1.812293                            1.776213      -1.438243       2.185509                    0.991631       4.078540      12.238834       0.433675       1.394492      -0.682527      -0.007173       0.002242      -0.035258       0.036050       0.004708       0.008084      -0.001785       0.002481       0.031375      -0.012098      -0.001983       0.014080              1.835927       1.753278      -0.000355       0.116982       1.533743      -0.008042       2.220760           0.000033
           84              H       2.580448       5.985033      15.857705       0.119631       1.038784 0.75955720E+01  0.74647746E+02                                 1.762650                            1.661026      -1.387993       2.206522                    0.995559       3.916028      11.483896       0.457537       1.362146      -0.688218       0.016377       0.015018      -0.020534       0.030255      -0.004793       0.000898      -0.008146       0.014400       0.004364      -0.013346       0.003514       0.009832              1.809933       2.107589       0.313872      -0.245340       1.756304      -0.280350       1.565907           0.000127
           85              H       0.255937       6.489483      15.649487       0.112625       0.979511 0.67285748E+01  0.63520033E+02                                 1.656215                            1.536385      -0.804510       2.502568                    0.999370       3.401561       9.464800       0.493185       1.315553      -0.701156      -0.015628       0.032528      -0.018200       0.040417      -0.003586       0.002305      -0.013871       0.005789      -0.030839      -0.019237       0.005071       0.014166              1.717961       1.556911      -0.268589       0.161800       1.949926      -0.415110       1.647047          -0.000003
           86              H      -1.247129       5.192973      16.665283       0.108453       0.964129 0.64765757E+01  0.60437759E+02                                 1.620231                            1.490507      -0.837421       2.472362                    0.999399       3.426822       9.417527       0.510258       1.286334      -0.706534      -0.030168       0.009433      -0.001928       0.031667      -0.000240      -0.000501      -0.012597       0.002945      -0.019744      -0.015675       0.004776       0.010899              1.706081       2.431649      -0.294453       0.016211       1.355458      -0.052089       1.331136           0.000001
           87              H      -0.571861       3.367297      17.795891       0.098973       0.999138 0.72278016E+01  0.70168453E+02                                 1.731145                            1.631120      -1.175787       2.313214                    0.995036       3.802514      11.088588       0.457060       1.380375      -0.685827      -0.027763      -0.020259       0.009191       0.035577       0.001214      -0.004194      -0.007014       0.015175      -0.012984      -0.012095       0.000557       0.011539              1.781942       2.003250       0.342925      -0.286251       1.743779      -0.275801       1.598795          -0.000051
           88              H      10.430971      12.833757       1.842833       0.129948       1.064193 0.79530389E+01  0.77404928E+02                                 1.698324                            1.627383      -0.639986       2.582651                    0.999906       3.260125       8.877089       0.503956       1.248756      -0.718417      -0.009042       0.007492       0.028998       0.031285      -0.004022      -0.005154       0.000310      -0.006895       0.022073      -0.010192       0.000923       0.009269              1.732283       1.823215      -0.043653      -0.435006       1.423216       0.015727       1.950418           0.000008
           89              H      10.580313      11.828213       0.638278       0.143823       0.889707 0.65281497E+01  0.62223399E+02                                 1.655924                            1.588200      -1.287612       2.280468                    0.993830       3.733195      11.039954       0.443497       1.448943      -0.672774      -0.003015      -0.030429      -0.014894       0.034013      -0.000933      -0.003821       0.001210      -0.025967       0.021648      -0.017210       0.007050       0.010160              1.698380       1.588833       0.309463       0.080828       2.115557       0.102226       1.390750           0.000341
           90              H       5.154412       0.794492      18.831147       0.144483       0.823878 0.59306030E+01  0.54739839E+02                                 1.521552                            1.482655      -0.990889       2.428466                    0.998210       3.395301       9.621320       0.477407       1.389994      -0.685354      -0.002549      -0.008591      -0.033659       0.034831      -0.000457       0.006561       0.002033       0.021052       0.006616      -0.012025      -0.001294       0.013319              1.519442       1.308156       0.037985      -0.000410       1.350879       0.103398       1.899292          -0.000032
           91              H      15.304014      11.952921       0.585737       0.143362       0.906149 0.63664040E+01  0.60034278E+02                                 1.642461                            1.551984      -1.151258       2.354955                    0.996171       3.537006      10.253543       0.457814       1.418769      -0.679343       0.034690      -0.018892      -0.015024       0.042262      -0.005182      -0.000675       0.005570       0.017791      -0.001854      -0.012334       0.001303       0.011031              1.680376       2.135468      -0.259870      -0.259415       1.430126       0.103036       1.475535          -0.000066
           92              H      14.929060      12.946117       2.893657       0.126447       1.160837 0.81113293E+01  0.80560895E+02                                 1.875791                            1.704756      -1.152713       2.340909                    0.997047       3.626973      10.488755       0.458997       1.343580      -0.694661       0.043222       0.008956       0.031845       0.054428      -0.003775      -0.000637       0.012813       0.018113       0.023011      -0.019438       0.005070       0.014368              1.959330       2.194685       0.160429       0.639044       1.553038       0.136804       2.130266           0.000048
           93              H       5.341924       7.581554      18.782498       0.302359       0.620130 0.40072744E+01  0.33391505E+02                                 1.249867                            1.211428      -1.108589       2.453379                    0.999932       2.559517       6.795872       0.535231       1.373339      -0.690366      -0.025908      -0.023063       0.002818       0.034801       0.015047       0.007533      -0.012029       0.014090      -0.028048      -0.024896       0.003606       0.021290              1.262856       1.181148       0.202139       0.076696       1.510854       0.016678       1.096567           0.000051
           94              H       5.535753       3.804350      19.066609       0.095895       1.138525 0.91105683E+01  0.93460057E+02                                 1.872276                            1.816285      -1.293303       2.250738                    0.992644       4.012552      11.920973       0.439716       1.357856      -0.690543      -0.026368      -0.009878       0.018185       0.033520      -0.000928      -0.013373       0.008133       0.003503       0.003644      -0.014586      -0.002218       0.016804              1.904994       2.191810       0.416967      -0.222662       1.767798      -0.177148       1.755373           0.000035
           95              H       7.076951       3.688627      18.753308       0.099080       1.056938 0.84778072E+01  0.85847112E+02                                 1.811607                            1.775565      -1.437497       2.185934                    0.991641       4.076906      12.232461       0.433753       1.394508      -0.682530       0.030143      -0.018487       0.007161       0.036078      -0.004433       0.007843      -0.002148       0.009881      -0.027670      -0.012093      -0.001974       0.014066              1.835217       2.072703      -0.269036       0.141369       1.753151       0.026546       1.679798          -0.000010
           96              H      15.148322      15.184114       1.348557       0.119760       1.038212 0.75905509E+01  0.74587809E+02                                 1.762200                            1.660635      -1.387486       2.206945                    0.995554       3.915103      11.481244       0.457515       1.362405      -0.688170       0.004302      -0.029617      -0.004718       0.030298      -0.006330       0.007470       0.001116      -0.008594       0.018600      -0.013388       0.003536       0.009852              1.809456       1.417382       0.160870       0.124569       2.316871       0.242728       1.694115           0.000096
           97              H      15.855385      15.823406       3.537773       0.112544       0.980102 0.67338618E+01  0.63584303E+02                                 1.657033                            1.537102      -0.805465       2.502059                    0.999361       3.403198       9.471337       0.493001       1.315748      -0.701109       0.004884      -0.024854       0.031433       0.040369       0.001916       0.008974      -0.004436      -0.022511       0.028521      -0.019244       0.005084       0.014160              1.718820       1.389072      -0.120323       0.145050       1.825321      -0.439318       1.942067          -0.000032
           98              H      -7.694785      17.982777       4.016481       0.108396       0.964504 0.64798282E+01  0.60476467E+02                                 1.620704                            1.490918      -0.838000       2.472020                    0.999394       3.427880       9.421475       0.510162       1.286398      -0.706517       0.007249       0.006845       0.030037       0.031648       0.000778       0.006388      -0.002875      -0.023045       0.012024      -0.015714       0.004806       0.010908              1.706594       1.335361       0.038663       0.271696       1.433130       0.309230       2.351291          -0.000029
           99              H      -7.982375      19.534315       2.411056       0.098986       0.999013 0.72267090E+01  0.70155249E+02                                 1.731020                            1.631016      -1.175669       2.313274                    0.995042       3.802215      11.087539       0.457066       1.380407      -0.685823       0.011304       0.031900       0.010970       0.035578      -0.000312       0.004894       0.005825      -0.017119       0.010710      -0.012139       0.000567       0.011573              1.781808       1.415516       0.131343       0.075777       2.336567       0.236154       1.593343          -0.000061
          100              H       4.857326      10.061114      18.352438       0.129998       1.063742 0.79488249E+01  0.77353801E+02                                 1.697852                            1.626956      -0.640009       2.582678                    0.999906       3.259586       8.875092       0.504019       1.248763      -0.718415      -0.024213       0.016013       0.011711       0.031303      -0.007362      -0.006233      -0.001203      -0.000586      -0.003079      -0.010192       0.000916       0.009275              1.731783       1.580329      -0.284403      -0.196896       1.884503       0.352217       1.730518           0.000048
          101              H       6.265057       9.965610      17.649943       0.143788       0.889839 0.65293834E+01  0.62238355E+02                                 1.656104                            1.588359      -1.287934       2.280314                    0.993821       3.733646      11.041720       0.443469       1.448960      -0.672769       0.027506       0.013110      -0.015100       0.034007      -0.003874      -0.010352      -0.008033       0.000121      -0.021095      -0.017181       0.007042       0.010139              1.698568       1.793969       0.439915      -0.078119       1.828943      -0.122568       1.472794           0.000251
          102              H       6.365135       7.912958      15.709812       0.144405       0.824006 0.59318162E+01  0.54754012E+02                                 1.521727                            1.482821      -0.990832       2.428460                    0.998207       3.395731       9.622900       0.477372       1.390020      -0.685349       0.032406      -0.012523      -0.002883       0.034861      -0.001584       0.009074       0.005580       0.012663       0.008648      -0.012034      -0.001311       0.013344              1.519619       1.803274      -0.220333      -0.053338       1.468861       0.028564       1.286721          -0.000002
          103              H       4.674567       7.625324      13.865033       0.143206       0.906613 0.63706270E+01  0.60084401E+02                                 1.643022                            1.552494      -1.151437       2.354742                    0.996163       3.538525      10.259016       0.457739       1.418760      -0.679340       0.009670      -0.012420      -0.039198       0.042240      -0.001848       0.000789       0.007632       0.010147       0.024522      -0.012344       0.001288       0.011056              1.680962       1.395671      -0.047992      -0.079625       1.501066       0.357568       2.146150           0.000048
          104              H       2.446985       8.472451      14.744611       0.126274       1.160483 0.81089381E+01  0.80532188E+02                                 1.875585                            1.704657      -1.150967       2.341716                    0.997045       3.626537      10.487587       0.458943       1.343821      -0.694622      -0.044710      -0.007940      -0.030007       0.054428      -0.005124      -0.002175       0.010583       0.025139       0.008316      -0.019527       0.005207       0.014320              1.959067       2.512354       0.060114       0.566669       1.535642       0.034931       1.829205           0.000047
          105              H       2.037025      14.812281       6.227102       0.302330       0.620246 0.40082697E+01  0.33402087E+02                                 1.250048                            1.211598      -1.108643       2.453323                    0.999933       2.559872       6.797190       0.535178       1.373383      -0.690356       0.021805      -0.019763      -0.018567       0.034796      -0.003577      -0.014121       0.012825      -0.005666      -0.043587      -0.024895       0.003606       0.021290              1.263041       1.207132      -0.025517      -0.232453       1.160041       0.144215       1.421952           0.000033
          106              H       3.984959      15.706558       3.097983       0.095887       1.138587 0.91111949E+01  0.93468146E+02                                 1.872345                            1.816345      -1.293361       2.250700                    0.992644       4.012713      11.921580       0.439709       1.357853      -0.690543       0.028291      -0.017968       0.000533       0.033519      -0.011118       0.007800      -0.005185       0.007853       0.016741      -0.014586      -0.002223       0.016809              1.905066       2.195310      -0.400136      -0.171835       1.908566       0.204187       1.611322           0.000018
          107              H       3.269972      17.088460       2.841115       0.099039       1.057271 0.84812464E+01  0.85890661E+02                                 1.811959                            1.775898      -1.437872       2.185711                    0.991637       4.077736      12.235580       0.433723       1.394464      -0.682535       0.004498       0.033548      -0.012430       0.036058       0.002378      -0.004666      -0.001556      -0.022745      -0.013229      -0.012085      -0.001972       0.014057              1.835582       1.558094       0.074929       0.036700       2.190499      -0.159227       1.758153          -0.000035
          108              H       4.782584      17.758078       4.094320       0.119645       1.038995 0.75974291E+01  0.74669010E+02                                 1.762702                            1.661081      -1.388322       2.206372                    0.995556       3.916320      11.484205       0.457600       1.361903      -0.688263       0.008659       0.007568      -0.027987       0.030258       0.011062       0.003170      -0.000733      -0.003273       0.010195      -0.013378       0.003518       0.009860              1.809983       1.598098       0.091222      -0.207067       1.459702       0.140733       2.372150           0.000102
          109              H       6.033038      18.950127       5.742556       0.112383       0.980491 0.67370349E+01  0.63619403E+02                                 1.657214                            1.537264      -0.804504       2.502361                    0.999366       3.403637       9.471796       0.493090       1.315405      -0.701181       0.035754       0.017762      -0.005763       0.040337       0.014294      -0.002924       0.005469       0.013677       0.010325      -0.019253       0.005108       0.014146              1.719013       2.076381       0.428745      -0.148863       1.606479      -0.086216       1.474178           0.000008
          110              H      13.255954      -3.474911       7.851987       0.108405       0.964516 0.64799220E+01  0.60477881E+02                                 1.620751                            1.490954      -0.838091       2.471984                    0.999394       3.427944       9.421856       0.510140       1.286442      -0.706507       0.018881       0.014351       0.020959       0.031650       0.010717      -0.004895       0.002377       0.010181       0.016964      -0.015708       0.004807       0.010901              1.706652       1.660649       0.330971       0.464197       1.528768       0.343727       1.930538          -0.000017
          111              H      11.309592      -4.468080       8.392966       0.099017       0.998899 0.72256746E+01  0.70142872E+02                                 1.730912                            1.630920      -1.175679       2.313299                    0.995042       3.801947      11.086663       0.457070       1.380442      -0.685817      -0.009850       0.008504       0.033117       0.035583       0.006455       0.000712       0.002559       0.002000       0.033057      -0.012137       0.000564       0.011573              1.781694       1.556882       0.049962      -0.242615       1.433084       0.075040       2.355116          -0.000052
          112              H       0.678553      13.818002       8.159450       0.129963       1.064010 0.79513985E+01  0.77385501E+02                                 1.698164                            1.627240      -0.640008       2.582648                    0.999906       3.260069       8.876936       0.503964       1.248794      -0.718407       0.010069      -0.022100       0.019724       0.031286      -0.001246       0.001849      -0.009409       0.002362      -0.002072      -0.010188       0.000921       0.009266              1.732111       1.494964      -0.058589       0.218151       1.549868      -0.288624       2.151500           0.000015
          113              H      -0.319253      14.958350       7.725499       0.143829       0.889709 0.65282119E+01  0.62224606E+02                                 1.655974                            1.588244      -1.287935       2.280346                    0.993822       3.733326      11.040666       0.443473       1.449010      -0.672761      -0.027686       0.019391       0.003803       0.034014      -0.005787      -0.005222      -0.010896       0.008033      -0.018374      -0.017179       0.007043       0.010136              1.698427       1.862587      -0.263265      -0.317100       1.599076       0.250489       1.633619           0.000455
          114              H      -0.969119      14.834739       4.977790       0.144454       0.823868 0.59304689E+01  0.54738314E+02                                 1.521549                            1.482646      -0.990774       2.428527                    0.998209       3.395264       9.621203       0.477405       1.390008      -0.685352      -0.007274       0.031807      -0.012287       0.034865       0.003746       0.005922       0.005448      -0.018245      -0.000845      -0.012022      -0.001315       0.013336              1.519439       1.322232      -0.106040       0.011603       1.788195      -0.226562       1.447889          -0.000074
          115              H      -1.776279      12.756254       3.806316       0.143377       0.905736 0.63627570E+01  0.59991486E+02                                 1.642013                            1.551581      -1.150662       2.355283                    0.996175       3.536264      10.250782       0.457854       1.418845      -0.679331      -0.029458      -0.000134      -0.030338       0.042287       0.000070       0.011076       0.002633      -0.004905       0.005347      -0.012333       0.001273       0.011060              1.679908       1.671411       0.052831       0.458641       1.397643       0.075897       1.970670          -0.000085
          116              H      -0.714915      10.768793       4.979736       0.126149       1.161065 0.81137961E+01  0.80590236E+02                                 1.875955                            1.704970      -1.151122       2.341503                    0.997047       3.627402      10.489764       0.458994       1.343509      -0.694682      -0.005930      -0.049450      -0.021901       0.054407      -0.006308       0.013670      -0.001017      -0.017734      -0.001807      -0.019526       0.005219       0.014307              1.959459       1.523693       0.111140       0.024525       2.715087       0.364559       1.639598           0.000190
          117              H       5.367263      13.657292       2.841115       0.302323       0.620284 0.40086012E+01  0.33405607E+02                                 1.250121                            1.211668      -1.108560       2.453363                    0.999933       2.559865       6.797293       0.535148       1.373427      -0.690349      -0.013111       0.013618       0.029216       0.034798       0.008366      -0.013221       0.014094      -0.010808       0.029117      -0.024900       0.003604       0.021296              1.263115       1.347458      -0.121927      -0.230875       1.226329       0.146480       1.215560           0.000029
          118              H       1.741478      13.949412       3.915291       0.095891       1.138493 0.91102844E+01  0.93456973E+02                                 1.872293                            1.816297      -1.293249       2.250757                    0.992649       4.012591      11.921310       0.439697       1.357916      -0.690531      -0.000518      -0.001666       0.033466       0.033511      -0.009564       0.007652      -0.005383       0.006254       0.027113      -0.014582      -0.002226       0.016807              1.905012       1.552818      -0.015161      -0.211827       1.685303       0.147606       2.476915           0.000025
          119              H       1.118631      13.513481       2.533652       0.099030       1.057486 0.84835632E+01  0.85920789E+02                                 1.812253                            1.776175      -1.438304       2.185500                    0.991631       4.078399      12.238415       0.433672       1.394519      -0.682522      -0.027460      -0.017308      -0.015697       0.036056       0.007311       0.003368       0.009807       0.003293      -0.011359      -0.012101      -0.001987       0.014088              1.835885       1.958491       0.174050       0.257290       1.850667       0.152672       1.698498          -0.000036
          120              H       1.322004      11.630503       3.382095       0.119634       1.039048 0.75980458E+01  0.74678201E+02                                 1.762923                            1.661274      -1.388542       2.206245                    0.995554       3.916688      11.486336       0.457512       1.362108      -0.688223      -0.029308       0.007021       0.002702       0.030258       0.002376       0.001231      -0.003482      -0.004251      -0.037925      -0.013348       0.003506       0.009842              1.810218       2.116723      -0.366372      -0.259665       1.847810       0.066436       1.466119           0.000112
          121              H       1.689026       9.294750       3.714856       0.112411       0.980389 0.67361369E+01  0.63608716E+02                                 1.657094                            1.537159      -0.804434       2.502407                    0.999366       3.403387       9.470894       0.493108       1.315401      -0.701182      -0.024994      -0.025370       0.018950       0.040341       0.001932      -0.010988      -0.005940      -0.007229      -0.038683      -0.019220       0.005087       0.014133              1.718885       1.852484       0.378838      -0.268979       1.788756      -0.256100       1.515416           0.000034
          122              H       3.630613       8.386956       3.099929       0.108394       0.964545 0.64801217E+01  0.60480531E+02                                 1.620818                            1.491003      -0.838046       2.472008                    0.999395       3.428053       9.422380       0.510115       1.286486      -0.706497       0.004051      -0.030568       0.007137       0.031651       0.000271      -0.009209      -0.003729       0.001710      -0.033639      -0.015683       0.004784       0.010899              1.706730       1.398047      -0.204483       0.047844       2.417459      -0.245113       1.304683           0.000005
          123              H       5.189289       9.654254       2.084133       0.099019       0.998962 0.72262281E+01  0.70149731E+02                                 1.730989                            1.630983      -1.175775       2.313261                    0.995036       3.802143      11.087426       0.457060       1.380444      -0.685815       0.026316      -0.020146      -0.012955       0.035584      -0.005896      -0.002505      -0.001995      -0.001100      -0.033693      -0.012099       0.000560       0.011539              1.781777       2.151643      -0.366763      -0.240459       1.725121       0.078150       1.468568          -0.000042
          124              H       7.866547      13.844911       2.305974       0.129947       1.064171 0.79528353E+01  0.77402357E+02                                 1.698291                            1.627355      -0.639963       2.582661                    0.999906       3.260092       8.876930       0.503965       1.248745      -0.718420       0.023164      -0.001400       0.020982       0.031286       0.001965       0.005265      -0.004568       0.012668       0.005795      -0.010195       0.000924       0.009271              1.732247       2.030052      -0.281746       0.307734       1.598087      -0.161982       1.568601           0.000003
          125              H       7.307256      13.805575       0.832875       0.143825       0.889664 0.65277447E+01  0.62218491E+02                                 1.655867                            1.588148      -1.287565       2.280501                    0.993831       3.733051      11.039387       0.443506       1.448940      -0.672776       0.003191      -0.002066      -0.033807       0.034020       0.005115       0.000595      -0.002672       0.021691       0.029647      -0.017209       0.007050       0.010159              1.698315       1.548327      -0.099020      -0.350489       1.523803       0.203187       2.022814           0.000442
          126              H       5.338655      15.780683       0.373626       0.144501       0.823813 0.59298856E+01  0.54731145E+02                                 1.521430                            1.482533      -0.990719       2.428557                    0.998212       3.394975       9.619975       0.477446       1.389932      -0.685367      -0.022574      -0.010678      -0.024285       0.034834       0.000696       0.005644       0.005047      -0.017113      -0.019238      -0.012024      -0.001298       0.013322              1.519321       1.644186       0.099497       0.261731       1.336372       0.127206       1.577405          -0.000068
          127              H       5.631020      18.223177       0.914606       0.143355       0.905785 0.63631205E+01  0.59995332E+02                                 1.642023                            1.551586      -1.150552       2.355323                    0.996174       3.536269      10.250588       0.457874       1.418773      -0.679345      -0.014889       0.031491      -0.023976       0.042288      -0.003677       0.007476      -0.002464      -0.015501      -0.005259      -0.012339       0.001302       0.011036              1.679921       1.518617      -0.312563       0.185312       1.990793      -0.310666       1.530353          -0.000073
          128              H       7.172234      18.370374       2.928684       0.126138       1.161316 0.81156737E+01  0.80612158E+02                                 1.876087                            1.705058      -1.151124       2.341498                    0.997048       3.627540      10.489785       0.459034       1.343337      -0.694716       0.007397       0.048413       0.023698       0.054407      -0.003324       0.015650       0.001777      -0.012590       0.009953      -0.019531       0.005193       0.014338              1.959615       1.606733       0.265273       0.147376       2.455961       0.538375       1.816151           0.000158
          129              H      -4.801494       3.995230       6.888732       0.302310       0.620164 0.40076007E+01  0.33395146E+02                                 1.249941                            1.211499      -1.108623       2.453341                    0.999933       2.559814       6.796916       0.535198       1.373387      -0.690355       0.017213      -0.007820      -0.029220       0.034803       0.009902      -0.017682       0.007788      -0.002117       0.029131      -0.024902       0.003613       0.021289              1.262930       1.316222      -0.132870      -0.215012       1.257176       0.168809       1.215393           0.000041
          130              H      -3.317512       0.674155       5.814557       0.095890       1.138829 0.91137463E+01  0.93501911E+02                                 1.872668                            1.816641      -1.293943       2.250420                    0.992634       4.013425      11.924615       0.439653       1.357914      -0.690527      -0.001411      -0.001055      -0.033477       0.033524      -0.009401       0.007656      -0.005389       0.007148       0.027107      -0.014576      -0.002236       0.016812              1.905402       1.680424       0.029848      -0.209826       1.558300       0.150591       2.477483           0.000025
          131              H      -3.520881      -0.058354       7.196195       0.099022       1.057325 0.84818236E+01  0.85898370E+02                                 1.812050                            1.775979      -1.438062       2.185626                    0.991636       4.078001      12.236695       0.433703       1.394497      -0.682528      -0.007165      -0.031657       0.015694       0.036053       0.004655      -0.008088      -0.006400      -0.011765      -0.011359      -0.012064      -0.001984       0.014048              1.835678       1.753023       0.101474      -0.058183       2.055667      -0.293438       1.698343          -0.000026
          132              H      18.469026      -0.494280       6.347753       0.119664       1.038784 0.75954350E+01  0.74643961E+02                                 1.762421                            1.660830      -1.388055       2.206508                    0.995558       3.915798      11.481978       0.457651       1.361850      -0.688275       0.016399      -0.025289      -0.002703       0.030262       0.003181       0.003708       0.000033       0.000325      -0.037920      -0.013350       0.003504       0.009846              1.809687       2.107287      -0.369309      -0.149129       1.856030       0.222571       1.465744           0.000103
          133              H      16.144511      -0.926831       6.014992       0.112386       0.980402 0.67361745E+01  0.63608149E+02                                 1.657001                            1.537080      -0.804270       2.502459                    0.999368       3.403269       9.470005       0.493169       1.315258      -0.701212      -0.015582      -0.032021      -0.018936       0.040333       0.003782       0.001955       0.012365       0.003188      -0.038682      -0.019240       0.005079       0.014161              1.718784       1.557628       0.274591       0.151770       2.083394       0.338926       1.515329           0.000008
          134              H      14.641453       0.601135       6.629918       0.108397       0.964582 0.64804853E+01  0.60485307E+02                                 1.620915                            1.491086      -0.838070       2.471994                    0.999395       3.428243       9.423281       0.510075       1.286558      -0.706481      -0.030174      -0.006370      -0.007136       0.031654      -0.000329       0.000457       0.009946      -0.001682      -0.033640      -0.015698       0.004778       0.010919              1.706836       2.432884       0.161335       0.247067       1.382868       0.036596       1.304758          -0.000014
          135              H      15.316735       2.493118       7.645714       0.099023       0.998880 0.72254599E+01  0.70139590E+02                                 1.730818                            1.630838      -1.175751       2.313276                    0.995039       3.801815      11.085834       0.457110       1.380345      -0.685836      -0.027767       0.018099       0.012948       0.035584      -0.004236       0.001065       0.003056       0.008272      -0.033697      -0.012117       0.000579       0.011538              1.781591       2.002801      -0.419219      -0.153793       1.873534       0.200615       1.468439          -0.000045
          136              H      -5.457683       6.414131       7.423874       0.129975       1.063776 0.79491235E+01  0.77357527E+02                                 1.697892                            1.626989      -0.639948       2.582680                    0.999906       3.259702       8.875490       0.504013       1.248766      -0.718413      -0.009042       0.021388      -0.020991       0.031302      -0.002453       0.006083      -0.003436      -0.012323       0.005815      -0.010213       0.000938       0.009275              1.731828       1.822705      -0.354759       0.255227       1.804505      -0.236074       1.568273           0.000021
          137              H      -5.308322       5.873741       8.896973       0.143812       0.889736 0.65283798E+01  0.62226081E+02                                 1.655951                            1.588219      -1.287754       2.280415                    0.993826       3.733262      11.040161       0.443499       1.448927      -0.672777      -0.003008       0.002321       0.033798       0.034011      -0.002832       0.002730       0.000367      -0.023303       0.029663      -0.017214       0.007046       0.010168              1.698407       1.588856      -0.084736      -0.308432       1.483433       0.262762       2.022934           0.000463
          138              H      -2.789970       4.676095       9.356221       0.144436       0.823901 0.59307982E+01  0.54741995E+02                                 1.521575                            1.482677      -0.990797       2.428493                    0.998211       3.395356       9.621452       0.477405       1.389989      -0.685356      -0.002544      -0.024875       0.024292       0.034862       0.005924      -0.002863      -0.006974       0.012474      -0.019233      -0.012004      -0.001317       0.013321              1.519465       1.308182      -0.019345      -0.032694       1.672663      -0.289173       1.577549          -0.000047
          139              H      -0.584622       5.765884       8.815242       0.143205       0.906648 0.63708559E+01  0.60086850E+02                                 1.643037                            1.552501      -1.151441       2.354752                    0.996161       3.538470      10.258742       0.457749       1.418723      -0.679347       0.034635      -0.003585       0.023920       0.042245       0.002011       0.004819      -0.006214       0.016670      -0.005289      -0.012324       0.001286       0.011038              1.680978       2.136283      -0.094793       0.354968       1.375397      -0.071234       1.531254          -0.000033
          140              H      -0.959602       7.267985       6.801163       0.126226       1.161219 0.81151890E+01  0.80609273E+02                                 1.876277                            1.705229      -1.152267       2.341067                    0.997036       3.627787      10.491957       0.458904       1.343687      -0.694644       0.043150       0.023078      -0.023707       0.054374       0.001356       0.003571      -0.015335       0.013959       0.009917      -0.019517       0.005179       0.014339              1.959814       2.195073       0.473255      -0.458518       1.868014      -0.318458       1.816355           0.000210
          141              H      -2.602536       1.240377       3.502745       0.302311       0.620220 0.40080979E+01  0.33400569E+02                                 1.250056                            1.211606      -1.108555       2.453364                    0.999932       2.559941       6.797546       0.535149       1.373460      -0.690340      -0.025908       0.013968       0.018574       0.034804      -0.001008      -0.016784       0.009058       0.008899      -0.043584      -0.024893       0.003608       0.021285              1.263049       1.181317      -0.034644      -0.213449       1.185874       0.171084       1.421954           0.000025
          142              H      -2.408665       3.375056       6.631864       0.095893       1.138446 0.91098436E+01  0.93451545E+02                                 1.872253                            1.816261      -1.293327       2.250729                    0.992641       4.012623      11.921441       0.439697       1.357929      -0.690528      -0.026371       0.020693      -0.000540       0.033525      -0.011112       0.007516      -0.005578       0.007869       0.016701      -0.014575      -0.002225       0.016800              1.904970       2.191800      -0.401304      -0.249762       1.911866       0.093942       1.611243           0.000047
          143              H      -0.867463       3.161594       6.888732       0.099038       1.057210 0.84806124E+01  0.85882721E+02                                 1.811904                            1.775844      -1.437741       2.185781                    0.991638       4.077611      12.235136       0.433725       1.394484      -0.682532       0.030130       0.015429       0.012430       0.036061       0.008995      -0.000059       0.004962       0.014679      -0.013254      -0.012103      -0.001960       0.014063              1.835527       2.073068       0.257025       0.162353       1.675417       0.018481       1.758095           0.000003
          144              H      -0.740356       4.810880       5.635528       0.119648       1.038898 0.75968041E+01  0.74664026E+02                                 1.762875                            1.661235      -1.388402       2.206346                    0.995552       3.916539      11.486290       0.457471       1.362267      -0.688193       0.004258       0.010703       0.027990       0.030268       0.009626       0.001762      -0.002711      -0.011358       0.010224      -0.013376       0.003542       0.009833              1.810165       1.417858       0.027463      -0.201726       1.640221       0.148352       2.372416           0.000142
          145              H      -0.033315       6.387134       3.987292       0.112327       0.980702 0.67385784E+01  0.63635129E+02                                 1.657162                            1.537217      -0.804008       2.502480                    0.999371       3.403680       9.470789       0.493224       1.315023      -0.701259       0.004833       0.039664       0.005761       0.040371       0.006824      -0.006118       0.000959      -0.028601       0.010320      -0.019248       0.005105       0.014144              1.718957       1.389165       0.185801       0.031665       2.293584       0.169080       1.474123           0.000035
          146              H       0.249487       5.722003       1.877861       0.108392       0.964566 0.64803392E+01  0.60483139E+02                                 1.620849                            1.491031      -0.838062       2.471993                    0.999394       3.428135       9.422686       0.510108       1.286492      -0.706495       0.007238       0.022586      -0.020961       0.031653       0.005136      -0.003853       0.003845      -0.021397       0.016965      -0.015706       0.004780       0.010926              1.706763       1.335458       0.215996      -0.169356       1.854143      -0.552291       1.930687          -0.000021
          147              H      -0.038110       3.555890       1.336881       0.099030       0.998929 0.72259345E+01  0.70145991E+02                                 1.730934                            1.630937      -1.175833       2.313241                    0.995034       3.802049      11.086990       0.457073       1.380421      -0.685820       0.011297      -0.006455      -0.033120       0.035584       0.004390      -0.002154      -0.001500      -0.009669       0.033047      -0.012132       0.000576       0.011557              1.781717       1.415445      -0.000048      -0.151621       1.574549       0.203738       2.355158          -0.000062
          148              H      20.745841      -0.371864       1.570397       0.129985       1.063697 0.79483678E+01  0.77348156E+02                                 1.697792                            1.626898      -0.639987       2.582669                    0.999906       3.259581       8.874978       0.504034       1.248746      -0.718418      -0.024209       0.002120      -0.019738       0.031307      -0.001712       0.009506       0.001415      -0.000261      -0.002070      -0.010210       0.000922       0.009288              1.731724       1.580268      -0.028315       0.344730       1.463938      -0.109441       2.150966           0.000007
          149              H      22.153578      -0.932486       2.004349       0.143790       0.889763 0.65286494E+01  0.62229639E+02                                 1.656023                            1.588282      -1.287840       2.280366                    0.993824       3.733428      11.040940       0.443475       1.448983      -0.672766       0.027514      -0.019649      -0.003810       0.034024      -0.007020       0.008555       0.008590       0.001023      -0.018365      -0.017217       0.007088       0.010129              1.698486       1.793884      -0.287588      -0.341905       1.667888       0.215486       1.633686           0.000437
          150              H      -1.579308      -1.586337       4.752058       0.144461       0.823935 0.59311250E+01  0.54745888E+02                                 1.521623                            1.482721      -0.990839       2.428470                    0.998209       3.395471       9.621925       0.477396       1.389994      -0.685354       0.032383       0.003763       0.012266       0.034832       0.008657      -0.003137      -0.007371       0.009526      -0.000831      -0.012029      -0.001290       0.013318              1.519514       1.803141       0.063973       0.217458       1.307442       0.064584       1.447960          -0.000065
          151              H      20.563140      -3.040135       5.923531       0.143190       0.906557 0.63700042E+01  0.60076183E+02                                 1.642863                            1.552349      -1.151128       2.354886                    0.996166       3.538203      10.257394       0.457797       1.418634      -0.679365       0.009678      -0.027740       0.030353       0.042243       0.001613       0.001223      -0.011299       0.003756       0.005345      -0.012327       0.001294       0.011033              1.680794       1.395539      -0.044963       0.081376       1.675045      -0.458055       1.971797          -0.000105
          152              H      18.335543      -2.701973       4.750112       0.126189       1.161525 0.81179694E+01  0.80644675E+02                                 1.876681                            1.705581      -1.152529       2.340899                    0.997032       3.628386      10.494569       0.458827       1.343782      -0.694624      -0.044620      -0.022027       0.021906       0.054369       0.000672       0.005572      -0.012531       0.021751      -0.001739      -0.019527       0.005172       0.014355              1.960247       2.513953       0.461124      -0.335737       1.726571      -0.144744       1.640219           0.000145
          153              H      13.953525      -2.013162      15.941382       0.302288       0.620338 0.40090302E+01  0.33409977E+02                                 1.250162                            1.211705      -1.108610       2.453304                    0.999933       2.560128       6.798007       0.535160       1.373364      -0.690359       0.021805      -0.006200      -0.026396       0.034794      -0.010446      -0.010156      -0.004250       0.023910       0.045151      -0.024899       0.003609       0.021290              1.263160       1.207244      -0.188582      -0.138339       1.231695       0.185543       1.350542          -0.000040
          154              H      15.901459      -5.170204      15.151319       0.095906       1.138432 0.91096145E+01  0.93447894E+02                                 1.872188                            1.816200      -1.293236       2.250781                    0.992645       4.012374      11.920321       0.439722       1.357871      -0.690540       0.028301       0.009447      -0.015288       0.033525       0.012308      -0.005724       0.002728      -0.005854      -0.024409      -0.014577      -0.002227       0.016804              1.904904       2.195116       0.051234      -0.432393       1.508693      -0.026608       2.010904          -0.000012
          155              H      15.186472      -6.083599      16.219656       0.099029       1.057250 0.84810242E+01  0.85887778E+02                                 1.811930                            1.775870      -1.437790       2.185745                    0.991637       4.077711      12.235427       0.433728       1.394458      -0.682537       0.004507      -0.027532       0.022840       0.036055      -0.005234      -0.000273      -0.008563      -0.010593       0.023180      -0.012082      -0.001968       0.014050              1.835552       1.558076      -0.005697       0.083240       2.004097      -0.266817       1.944485          -0.000031
          156              H      -7.133916      -5.333090      17.426157       0.119646       1.038836 0.75959635E+01  0.74651078E+02                                 1.762544                            1.660938      -1.388107       2.206487                    0.995557       3.916016      11.483079       0.457612       1.361932      -0.688259       0.008669      -0.028026      -0.007445       0.030266      -0.002793       0.011161       0.001138      -0.006506       0.000505      -0.013379       0.003522       0.009856              1.809820       1.597967      -0.224919      -0.024538       2.021980       0.465405       1.809513           0.000086
          157              H      -5.883462      -4.501683      19.282612       0.112381       0.980488 0.67369930E+01  0.63618833E+02                                 1.657202                            1.537252      -0.804488       2.502365                    0.999366       3.403634       9.471738       0.493096       1.315392      -0.701183       0.035754      -0.013871       0.012501       0.040337      -0.009680       0.010917       0.007933       0.009413      -0.002463      -0.019255       0.005109       0.014145              1.719003       2.076369      -0.343295       0.296868       1.581912      -0.100395       1.498728           0.000008
          158              H       1.339454       8.537484       0.916552       0.108404       0.964545 0.64801769E+01  0.60481042E+02                                 1.620801                            1.490997      -0.838140       2.471960                    0.999394       3.428039       9.422273       0.510124       1.286466      -0.706501       0.018879       0.010975       0.022907       0.031648      -0.009598       0.006833       0.007065       0.002058      -0.007401      -0.015708       0.004806       0.010902              1.706705       1.660708       0.236531       0.518751       1.532466       0.345846       1.926939          -0.000030
          159              H      -0.606908       9.502565       0.326923       0.099017       0.999050 0.72270778E+01  0.70160361E+02                                 1.731118                            1.631101      -1.176031       2.313122                    0.995040       3.802378      11.088464       0.457032       1.380480      -0.685808      -0.009850       0.024428       0.023914       0.035576      -0.002608       0.005955       0.008863      -0.008936       0.000235      -0.012141       0.000572       0.011569              1.781913       1.557068      -0.235139      -0.078048       2.059898       0.436844       1.728774          -0.000087
          160              H      12.595053       0.157441      16.046464       0.129957       1.064058 0.79518818E+01  0.77391874E+02                                 1.698257                            1.627322      -0.640035       2.582637                    0.999906       3.260223       8.877636       0.503933       1.248844      -0.718395       0.010070       0.028132      -0.009264       0.031283       0.002225      -0.000152      -0.004637      -0.005898      -0.026829      -0.010181       0.000918       0.009264              1.732211       1.495049       0.218240       0.058346       2.251184       0.116220       1.450402          -0.000066
          161              H      11.597247      -0.788539      16.817068       0.143824       0.889813 0.65291573E+01  0.62236116E+02                                 1.656117                            1.588368      -1.288114       2.280243                    0.993821       3.733669      11.042044       0.443450       1.449027      -0.672757      -0.027674      -0.006406       0.018697       0.034006      -0.001617      -0.007613      -0.007691       0.002468      -0.035038      -0.017172       0.007037       0.010135              1.698587       1.862754      -0.143009      -0.386593       1.408170       0.140236       1.824838           0.000297
          162              H      10.947381      -3.106333      15.336186       0.144419       0.823975 0.59315069E+01  0.54750456E+02                                 1.521692                            1.482786      -0.990802       2.428484                    0.998208       3.395629       9.622557       0.477376       1.390027      -0.685348      -0.007255      -0.026539       0.021409       0.034862       0.003260       0.006204      -0.001408      -0.006383       0.034826      -0.012035      -0.001313       0.013348              1.519582       1.322363       0.063067      -0.086035       1.729315      -0.260654       1.507068          -0.000063
          163              H      10.140221      -3.081638      12.950427       0.143190       0.906635 0.63707909E+01  0.60086179E+02                                 1.643036                            1.552504      -1.151350       2.354776                    0.996163       3.538525      10.258950       0.457743       1.418742      -0.679344      -0.029378      -0.026222      -0.015287       0.042241       0.009558       0.005599       0.001405      -0.002816       0.011759      -0.012348       0.001292       0.011056              1.680975       1.672439       0.371116       0.275323       1.762832       0.286342       1.607656          -0.000066
          164              H      11.201585      -1.071708      11.815927       0.126120       1.161368 0.81166317E+01  0.80626302E+02                                 1.876317                            1.705292      -1.151681       2.341193                    0.997041       3.628326      10.493315       0.458936       1.343548      -0.694669      -0.005898       0.005751      -0.053775       0.054402       0.015011       0.001377      -0.004742      -0.011336       0.017516      -0.019549       0.005216       0.014333              1.959847       1.523981      -0.034332       0.108531       1.593062      -0.283467       2.762498           0.000156
          165              H      -6.549237      -4.368043      13.248160       0.302316       0.620284 0.40086006E+01  0.33405535E+02                                 1.250111                            1.211660      -1.108566       2.453358                    0.999933       2.559861       6.797232       0.535156       1.373410      -0.690352      -0.013110       0.018492       0.026402       0.034798      -0.015633       0.000636       0.011011      -0.005467       0.045136      -0.024901       0.003605       0.021296              1.263106       1.347446      -0.138982      -0.221021       1.091393       0.068577       1.350478          -0.000035
          166              H      13.657978      -3.583833      14.038224       0.095919       1.138320 0.91085135E+01  0.93434410E+02                                 1.872125                            1.816140      -1.293152       2.250830                    0.992650       4.012233      11.920026       0.439708       1.357946      -0.690526      -0.000521       0.029825       0.015287       0.033519       0.011403      -0.004452       0.004529      -0.010918      -0.024419      -0.014574      -0.002229       0.016803              1.904841       1.552698      -0.175851      -0.119025       2.150985       0.416532       2.010839          -0.000016
          167              H      13.035131      -4.562411      12.969887       0.099018       1.057468 0.84833601E+01  0.85918126E+02                                 1.812225                            1.776148      -1.438216       2.185535                    0.991631       4.078379      12.238270       0.433678       1.394510      -0.682524      -0.027459      -0.004930      -0.022836       0.036052      -0.000744       0.008013       0.003156       0.014810       0.023178      -0.012099      -0.001983       0.014082              1.835856       1.958468       0.135780       0.279371       1.604293       0.010449       1.944807          -0.000019
          168              H      13.238504      -2.886161      11.763386       0.119645       1.038873 0.75964399E+01  0.74658584E+02                                 1.762749                            1.661118      -1.388359       2.206350                    0.995556       3.916347      11.485098       0.457524       1.362142      -0.688217      -0.029316      -0.001165       0.007437       0.030267      -0.000125       0.002668      -0.010869       0.008562       0.000487      -0.013347       0.003510       0.009837              1.810038       2.116503      -0.041696      -0.447060       1.503865      -0.132028       1.809744           0.000067
          169              H      13.605526      -1.430122       9.906931       0.112398       0.980452 0.67366845E+01  0.63615172E+02                                 1.657159                            1.537216      -0.804459       2.502380                    0.999366       3.403537       9.471403       0.493102       1.315392      -0.701183      -0.024998       0.029086      -0.012499       0.040337      -0.010485      -0.003822      -0.012913       0.004846      -0.002450      -0.019225       0.005090       0.014135              1.718954       1.852570      -0.422386       0.193606       1.805596      -0.246425       1.498695           0.000022
          170              H      15.547113      -1.508777       8.813296       0.108387       0.964593 0.64805425E+01  0.60485615E+02                                 1.620887                            1.491063      -0.838104       2.471973                    0.999394       3.428198       9.422957       0.510098       1.286506      -0.706492       0.004052       0.021458      -0.022908       0.031649      -0.008110      -0.004370      -0.008778       0.010459      -0.007404      -0.015684       0.004784       0.010900              1.706806       1.398105       0.143682      -0.153176       1.795219      -0.604439       1.927092          -0.000026
          171              H      17.105789      -3.022126       9.402925       0.099021       0.998953 0.72261482E+01  0.70148802E+02                                 1.730983                            1.630978      -1.175777       2.313261                    0.995036       3.802131      11.087400       0.457059       1.380450      -0.685814       0.026315      -0.001148      -0.023925       0.035584       0.000779      -0.006358      -0.008531       0.010221       0.000264      -0.012099       0.000560       0.011539              1.781770       2.151634      -0.024868      -0.437849       1.465021      -0.072013       1.728655          -0.000078
          172              H      -4.049953      -4.925300      13.143078       0.129936       1.064208 0.79531602E+01  0.77406307E+02                                 1.698327                            1.627384      -0.639946       2.582661                    0.999906       3.260179       8.877211       0.503962       1.248739      -0.718420       0.023162       0.018874       0.009280       0.031286       0.003578       0.004333       0.001716       0.001788      -0.026840      -0.010193       0.000923       0.009271              1.732288       2.030098       0.407394      -0.090149       1.716297      -0.093773       1.450468          -0.000077
          173              H      -4.609244      -6.181380      12.372474       0.143787       0.889746 0.65284660E+01  0.62226988E+02                                 1.655955                            1.588224      -1.287553       2.280485                    0.993830       3.733272      11.040128       0.443501       1.448918      -0.672779       0.003188      -0.028244      -0.018694       0.034020      -0.002041       0.004725       0.009781       0.000126      -0.035054      -0.017210       0.007050       0.010160              1.698414       1.548411      -0.254047      -0.261026       1.722191       0.317696       1.824640           0.000396
          174              H      17.255155      -7.566642      13.853357       0.144459       0.823941 0.59311300E+01  0.54745685E+02                                 1.521601                            1.482698      -0.990781       2.428491                    0.998210       3.395417       9.621600       0.477413       1.389949      -0.685363      -0.022580      -0.015672      -0.021394       0.034830       0.004549       0.003423      -0.005346       0.000895       0.034809      -0.012037      -0.001296       0.013333              1.519493       1.644364       0.176931       0.217049       1.407144       0.167986       1.506970          -0.000070
          175              H      -6.285480      -8.319364      16.239115       0.143169       0.906686 0.63711794E+01  0.60090355E+02                                 1.643050                            1.552515      -1.151260       2.354807                    0.996162       3.538544      10.258823       0.457760       1.418675      -0.679356      -0.014932      -0.036437       0.015288       0.042241       0.008321       0.000561      -0.005726      -0.009833       0.011761      -0.012354       0.001321       0.011033              1.680992       1.519541       0.317060      -0.178199       1.915756      -0.355036       1.607678          -0.000103
          176              H      -4.744266      -6.648709      17.373616       0.126118       1.161581 0.81181803E+01  0.80644222E+02                                 1.876419                            1.705355      -1.151665       2.341211                    0.997042       3.628379      10.493077       0.458975       1.343390      -0.694701       0.007378      -0.003649       0.053778       0.054404       0.015240       0.004949       0.000316      -0.010044       0.017518      -0.019549       0.005189       0.014360              1.959968       1.607024      -0.004994       0.303480       1.510126      -0.007839       2.762756           0.000127
          177              H       7.115006       3.968267       6.904300       0.302298       0.620197 0.40078860E+01  0.33398175E+02                                 1.249991                            1.211547      -1.108646       2.453320                    0.999933       2.559925       6.797315       0.535183       1.373398      -0.690352       0.017214      -0.021393      -0.021380       0.034801      -0.020264      -0.000265       0.009742      -0.005502       0.018975      -0.024902       0.003614       0.021289              1.262982       1.316275      -0.119779      -0.222584       1.079686       0.066315       1.392986           0.000026
          178              H       8.598988       4.698509       3.491069       0.095891       1.138810 0.91135527E+01  0.93499494E+02                                 1.872652                            1.816626      -1.293936       2.250424                    0.992634       4.013413      11.924580       0.439653       1.357921      -0.690526      -0.001412      -0.028465      -0.017653       0.033524       0.011330      -0.004312       0.004722      -0.010364      -0.025425      -0.014574      -0.002236       0.016810              1.905389       1.680410      -0.196641      -0.079066       2.117264       0.473312       1.918493           0.000026
          179              H       8.395619       6.261298       3.547502       0.099022       1.057322 0.84817898E+01  0.85897924E+02                                 1.812045                            1.775974      -1.438051       2.185631                    0.991636       4.077990      12.236646       0.433704       1.394496      -0.682528      -0.007167       0.029419      -0.019569       0.036052      -0.009332      -0.000012      -0.008206      -0.008635      -0.001969      -0.012063      -0.001984       0.014047              1.835672       1.753016      -0.101124       0.058788       2.041788      -0.301446       1.712213           0.000009
          180              H       6.552526       5.744481       2.745763       0.119659       1.038786 0.75954654E+01  0.74644406E+02                                 1.762431                            1.660840      -1.388032       2.206515                    0.995558       3.915832      11.482125       0.457647       1.361859      -0.688273       0.016400       0.010305      -0.023253       0.030263       0.001620       0.004608      -0.008123       0.014454       0.004465      -0.013350       0.003504       0.009846              1.809700       2.107300       0.055498      -0.394401       1.370569      -0.057705       1.951229           0.000083
          181              H       4.228011       5.672572       2.204783       0.112381       0.980411 0.67362614E+01  0.63609153E+02                                 1.657007                            1.537086      -0.804250       2.502463                    0.999368       3.403311       9.470125       0.493170       1.315252      -0.701213      -0.015583      -0.000388      -0.037198       0.040332      -0.000195       0.004255      -0.001501       0.027214       0.033377      -0.019244       0.005080       0.014164              1.718790       1.557638      -0.005857       0.313687       1.363829      -0.076509       2.234904           0.000023
          182              H       2.724953       5.441146       3.835506       0.108392       0.964583 0.64804955E+01  0.60485438E+02                                 1.620919                            1.491089      -0.838004       2.472025                    0.999395       3.428248       9.423304       0.510074       1.286561      -0.706480      -0.030175      -0.002989      -0.009080       0.031653       0.000561      -0.000057      -0.002674       0.020181       0.031937      -0.015700       0.004780       0.010919              1.706840       2.432894       0.133299       0.263250       1.292592      -0.015526       1.395035          -0.000001
          183              H       3.400235       5.374880       5.981910       0.099041       0.998800 0.72247521E+01  0.70131242E+02                                 1.730753                            1.630781      -1.175774       2.313284                    0.995039       3.801680      11.085448       0.457107       1.380384      -0.685828      -0.027768       0.002174       0.022152       0.035588       0.003043      -0.003134      -0.003976       0.020442       0.002846      -0.012113       0.000579       0.011534              1.781524       2.002719       0.076409      -0.439929       1.395928      -0.075093       1.945925          -0.000040
          184              H       6.458817       3.222285       9.266707       0.129919       1.064071 0.79519548E+01  0.77392622E+02                                 1.698250                            1.627311      -0.639927       2.582647                    0.999906       3.260336       8.877893       0.503944       1.248816      -0.718400      -0.009039      -0.028858       0.008020       0.031286       0.006491       0.000916      -0.003121      -0.012844       0.004218      -0.010206       0.000942       0.009264              1.732207       1.823142       0.398542      -0.179689       1.832152      -0.220405       1.541327           0.000059
          185              H       6.608178       4.768223       9.535251       0.143788       0.889794 0.65289129E+01  0.62232503E+02                                 1.656029                            1.588288      -1.287804       2.280381                    0.993824       3.733452      11.040883       0.443487       1.448935      -0.672775      -0.003006       0.028116       0.018906       0.034015       0.003783      -0.001090       0.001563      -0.025369       0.023463      -0.017215       0.007046       0.010170              1.698494       1.588940      -0.224764      -0.227618       1.660594       0.365015       1.845948          -0.000004
          186              H       9.126530       5.764760       8.727673       0.144417       0.823946 0.59311987E+01  0.54746541E+02                                 1.521620                            1.482719      -0.990764       2.428491                    0.998211       3.395477       9.621826       0.477403       1.389973      -0.685359      -0.002547       0.033473      -0.009401       0.034861      -0.005441       0.003701      -0.004952       0.008973      -0.029762      -0.012009      -0.001316       0.013326              1.519511       1.308218      -0.018639      -0.033102       1.851816      -0.185784       1.398498           0.000053
          187              H      11.331878       4.751369       9.400979       0.143167       0.906755 0.63718130E+01  0.60098098E+02                                 1.643158                            1.552610      -1.151420       2.354732                    0.996159       3.538776      10.259799       0.457736       1.418707      -0.679349       0.034632       0.022505       0.008850       0.042239       0.003160       0.004152      -0.000642       0.007024      -0.034269      -0.012334       0.001295       0.011039              1.681104       2.136452       0.354850       0.095395       1.554100       0.031873       1.352761           0.000016
          188              H      10.956898       2.256079       9.694820       0.126179       1.161475 0.81175420E+01  0.80638884E+02                                 1.876558                            1.705480      -1.152531       2.340885                    0.997034       3.628498      10.494587       0.458866       1.343693      -0.694639       0.043144      -0.032067       0.008122       0.054366       0.002423       0.002963      -0.002502      -0.008278      -0.056831      -0.019533       0.005181       0.014352              1.960113       2.195414      -0.633808       0.180624       2.105377      -0.181631       1.579549           0.000092
          189              H       9.313964       2.413304       2.825548       0.302289       0.620282 0.40086099E+01  0.33405926E+02                                 1.250138                            1.211682      -1.108523       2.453356                    0.999933       2.560126       6.798163       0.535133       1.373456      -0.690340      -0.025905       0.009103       0.021385       0.034803      -0.014036      -0.009264      -0.002980       0.029750       0.018978      -0.024897       0.003611       0.021286              1.263135       1.181394      -0.167551      -0.136737       1.214855       0.187790       1.393156           0.000019
          190              H       9.507835       4.055893       6.238778       0.095907       1.138369 0.91090623E+01  0.93441672E+02                                 1.872184                            1.816197      -1.293309       2.250749                    0.992641       4.012486      11.920976       0.439699       1.357949      -0.690524      -0.026372      -0.010816       0.017655       0.033529       0.012064      -0.005864       0.002528      -0.006178      -0.025425      -0.014571      -0.002227       0.016799              1.904900       2.191714      -0.015652      -0.472400       1.604983      -0.083193       1.918004           0.000031
          191              H      11.049037       4.385078       6.182345       0.099030       1.057252 0.84810501E+01  0.85888191E+02                                 1.811942                            1.775881      -1.437755       2.185766                    0.991638       4.077712      12.235480       0.433724       1.394470      -0.682534       0.030124       0.003049       0.019578       0.036057      -0.004549       0.007758       0.002789       0.018440      -0.001965      -0.012102      -0.001958       0.014060              1.835566       2.073106       0.012091       0.303776       1.721458       0.045045       1.712134           0.000017
          192              H      11.176144       2.475136       6.984085       0.119645       1.038916 0.75969334E+01  0.74665334E+02                                 1.762866                            1.661225      -1.388447       2.206313                    0.995553       3.916546      11.486173       0.457484       1.362228      -0.688200       0.004248       0.018889       0.023264       0.030267      -0.003287       0.009217      -0.001602      -0.013277       0.004449      -0.013374       0.003540       0.009834              1.810160       1.417852      -0.188433      -0.077084       2.060885       0.391227       1.951743          -0.000004
          193              H      11.883185       0.259599       7.525064       0.112315       0.980692 0.67384632E+01  0.63633351E+02                                 1.657109                            1.537171      -0.803841       2.502546                    0.999372       3.403609       9.470337       0.493251       1.314966      -0.701271       0.004828      -0.014844       0.037229       0.040369      -0.008710       0.002856      -0.003476      -0.020920       0.033387      -0.019252       0.005107       0.014145              1.718902       1.389123      -0.065474       0.176728       1.532507      -0.270273       2.235075           0.000036
          194              H      12.165987      -1.234671       5.894342       0.108383       0.964605 0.64806737E+01  0.60487153E+02                                 1.620901                            1.491077      -0.838089       2.471973                    0.999394       3.428250       9.423128       0.510096       1.286504      -0.706492       0.007236      -0.029445       0.009078       0.031651      -0.005905       0.002521       0.000964      -0.016407       0.031943      -0.015708       0.004781       0.010927              1.706819       1.335496      -0.254676       0.102389       2.389925      -0.243025       1.395035          -0.000023
          195              H      11.878390      -0.620137       3.747937       0.099028       0.999083 0.72273649E+01  0.70163823E+02                                 1.731144                            1.631122      -1.176195       2.313058                    0.995031       3.802494      11.088844       0.457034       1.380461      -0.685810       0.011289      -0.025450      -0.022150       0.035578      -0.004051       0.002735       0.004306      -0.019742       0.002854      -0.012137       0.000584       0.011552              1.781943       1.415597      -0.131308      -0.075863       1.983830       0.439963       1.946401          -0.000078
          196              H       8.829341       1.545940       0.463141       0.129956       1.063919 0.79505408E+01  0.77375397E+02                                 1.698088                            1.627165      -0.640006       2.582635                    0.999906       3.260097       8.877035       0.503967       1.248815      -0.718401      -0.024189      -0.018155      -0.008027       0.031292       0.009080       0.003266       0.000202       0.001826       0.004224      -0.010200       0.000923       0.009277              1.732036       1.580520       0.312768       0.147877       2.074411       0.242835       1.541177          -0.000044
          197              H      10.237078       2.202062       0.194597       0.143802       0.889829 0.65292719E+01  0.62237391E+02                                 1.656132                            1.588377      -1.288039       2.280264                    0.993823       3.733678      11.042035       0.443451       1.449018      -0.672759       0.027515       0.006523      -0.018910       0.034018       0.010922      -0.001795       0.000533       0.014957       0.023420      -0.017209       0.007081       0.010128              1.698605       1.794019      -0.152331      -0.420050       1.455722       0.092950       1.846074           0.000294
          198              H      10.337192       4.908580       1.002174       0.144457       0.823953 0.59312781E+01  0.54747644E+02                                 1.521642                            1.482738      -0.990844       2.428464                    0.998209       3.395512       9.622065       0.477394       1.389991      -0.685354       0.032381       0.008738       0.009394       0.034830      -0.007047       0.005929      -0.001803      -0.000120      -0.029764      -0.012029      -0.001291       0.013320              1.519533       1.803164       0.156344       0.164131       1.356918       0.093140       1.398517          -0.000044
          199              H       8.646640       6.649999       0.328869       0.143187       0.906565 0.63700654E+01  0.60076940E+02                                 1.642877                            1.552359      -1.151140       2.354878                    0.996166       3.538238      10.257531       0.457794       1.418639      -0.679364       0.009676       0.040157      -0.008845       0.042242       0.000253       0.002007      -0.003680      -0.009441      -0.034252      -0.012327       0.001294       0.011033              1.680811       1.395548       0.092958       0.001747       2.294327      -0.100540       1.352557          -0.000059
          200              H       6.419043       5.464704       0.035027       0.126183       1.161549 0.81182480E+01  0.80648765E+02                                 1.876761                            1.705651      -1.152596       2.340860                    0.997031       3.628590      10.495513       0.458798       1.343845      -0.694610      -0.044620       0.029990      -0.008116       0.054371       0.004488       0.003369      -0.001936       0.003397      -0.056823      -0.019532       0.005175       0.014357              1.960336       2.514060      -0.521349       0.231489       1.787247      -0.109771       1.579701           0.000116
          201              H      -1.935181      -1.563820       9.745415       0.302319       0.620284 0.40086159E+01  0.33405791E+02                                 1.250127                            1.211675      -1.108575       2.453356                    0.999933       2.559879       6.797357       0.535143       1.373438      -0.690347       0.021805       0.025963       0.007834       0.034798       0.014027      -0.003958       0.017082       0.001711      -0.021442      -0.024901       0.003605       0.021296              1.263122       1.207213       0.214082      -0.094144       1.481455      -0.041308       1.100697           0.000014
          202              H       0.012763       0.698887       7.406360       0.095919       1.138311 0.91084363E+01  0.93433459E+02                                 1.872120                            1.816136      -1.293150       2.250832                    0.992650       4.012217      11.919985       0.439707       1.357952      -0.690525       0.028294       0.008512       0.015827       0.033519      -0.001167       0.013528      -0.007895       0.003179       0.002643      -0.014572      -0.002230       0.016802              1.904834       2.195035       0.348831       0.260568       1.862228       0.230761       1.657240           0.000022
          203              H      -0.702238       0.230375       6.081155       0.099020       1.057460 0.84832908E+01  0.85917252E+02                                 1.812217                            1.776141      -1.438210       2.185539                    0.991632       4.078363      12.238211       0.433679       1.394511      -0.682524       0.004507      -0.006012      -0.035261       0.036053       0.002880      -0.004380       0.007030      -0.007853       0.031368      -0.012099      -0.001983       0.014082              1.835848       1.558298      -0.069267      -0.046571       1.728591       0.107607       2.220653          -0.000011
          204              H       0.810358      -1.189729       6.127858       0.119645       1.038865 0.75963815E+01  0.74657931E+02                                 1.762748                            1.661117      -1.388339       2.206359                    0.995556       3.916347      11.485124       0.457522       1.362151      -0.688216       0.008674       0.020453      -0.020555       0.030267      -0.008250      -0.007983      -0.001855      -0.005207       0.004376      -0.013346       0.003509       0.009838              1.810035       1.598145       0.133735      -0.182555       2.265986      -0.324766       1.565975           0.000055
          205              H       2.060787      -3.213154       5.919639       0.112412       0.980389 0.67361362E+01  0.63608559E+02                                 1.657079                            1.537147      -0.804392       2.502423                    0.999367       3.403360       9.470735       0.493117       1.315380      -0.701186       0.035753      -0.003897      -0.018270       0.040340      -0.004602      -0.013831      -0.002443      -0.000048      -0.030824      -0.019223       0.005088       0.014136              1.718868       2.076191      -0.085447      -0.445696       1.432476       0.014182       1.647937           0.000013
          206              H      -6.604806      17.407573       6.935435       0.108419       0.964633 0.64808623E+01  0.60489603E+02                                 1.620956                            1.491117      -0.838440       2.471829                    0.999393       3.428252       9.423314       0.510077       1.286536      -0.706485       0.018872      -0.025324      -0.001967       0.031643      -0.001096      -0.011718      -0.004670      -0.002031      -0.019647      -0.015668       0.004764       0.010903              1.706884       1.660866      -0.567623      -0.054547       2.128110      -0.002102       1.331676          -0.000028
          207              H      -8.551160      17.435671       8.066044       0.099022       0.998949 0.72261032E+01  0.70148171E+02                                 1.730972                            1.630968      -1.175719       2.313290                    0.995037       3.802083      11.087201       0.457063       1.380442      -0.685816      -0.009851      -0.032936       0.009189       0.035585      -0.003827      -0.005219      -0.006294      -0.013337      -0.012945      -0.012100       0.000560       0.011540              1.781759       1.556933       0.185155      -0.164595       2.189686      -0.361761       1.598658          -0.000074
          208              H      -3.293654      -2.740107      11.572681       0.129936       1.064205 0.79531434E+01  0.77406136E+02                                 1.698328                            1.627385      -0.639948       2.582661                    0.999906       3.260179       8.877223       0.503960       1.248744      -0.718419       0.010075      -0.006028       0.028999       0.031286      -0.000960       0.002010      -0.004757       0.010418       0.022078      -0.010193       0.000922       0.009270              1.732288       1.495103      -0.159663       0.159828       1.751343      -0.404890       1.950419          -0.000066
          209              H      -4.291471      -2.934484      10.368125       0.143786       0.889754 0.65285419E+01  0.62227887E+02                                 1.655963                            1.588232      -1.287558       2.280481                    0.993830       3.733296      11.040212       0.443501       1.448915      -0.672779      -0.027690      -0.012986      -0.014898       0.034020       0.007436       0.002414      -0.003198       0.021369       0.021650      -0.017210       0.007050       0.010160              1.698423       1.862570       0.406242       0.069438       1.841920       0.110287       1.390779           0.000393
          210              H      -4.941317      -0.493131       9.101299       0.144460       0.823933 0.59310515E+01  0.54744781E+02                                 1.521591                            1.482689      -0.990767       2.428499                    0.998211       3.395396       9.621526       0.477414       1.389951      -0.685362      -0.007248      -0.005272      -0.033658       0.034831      -0.006982      -0.000270       0.006870      -0.015811       0.006618      -0.012038      -0.001295       0.013333              1.519483       1.322287       0.042973       0.097628       1.336810       0.034085       1.899351          -0.000074
          211              H      -5.748445       1.560638      10.315584       0.143170       0.906687 0.63712011E+01  0.60090653E+02                                 1.643056                            1.552520      -1.151270       2.354802                    0.996162       3.538565      10.258916       0.457758       1.418680      -0.679355      -0.029375       0.026352      -0.015067       0.042241      -0.009619       0.005489       0.001247      -0.007363      -0.001889      -0.012355       0.001321       0.011033              1.680996       1.672455      -0.424004       0.183740       1.894456      -0.210371       1.476077          -0.000084
          212              H      -4.687067       1.538190      12.623504       0.126122       1.161676 0.81189953E+01  0.80654351E+02                                 1.876514                            1.705434      -1.151811       2.341136                    0.997041       3.628539      10.493676       0.458967       1.343380      -0.694702      -0.005897       0.043702       0.031859       0.054402      -0.008676       0.012324       0.003720      -0.009523       0.022980      -0.019549       0.005185       0.014363              1.960072       1.524097      -0.076849      -0.084017       2.224955       0.648276       2.131162           0.000134
          213              H       1.395093       1.945987       9.052650       0.302311       0.620287 0.40086225E+01  0.33405826E+02                                 1.250111                            1.211658      -1.108648       2.453308                    0.999933       2.560000       6.797654       0.535159       1.373398      -0.690352      -0.013112      -0.032106       0.002815       0.034794       0.007280      -0.013853       0.003093      -0.029867      -0.028051      -0.024897       0.003608       0.021289              1.263106       1.347450       0.260907      -0.009851       1.345095       0.077898       1.096772           0.000039
          214              H      -2.230703       0.869677       9.336762       0.095905       1.138432 0.91096185E+01  0.93447998E+02                                 1.872192                            1.816204      -1.293241       2.250779                    0.992645       4.012385      11.920380       0.439720       1.357876      -0.690539      -0.000526      -0.028155       0.018192       0.033525      -0.001826       0.012123      -0.009892      -0.001556       0.003675      -0.014576      -0.002227       0.016803              1.904908       1.552760       0.191027      -0.092789       2.406668      -0.268961       1.755295           0.000024
          215              H      -2.853536       2.284160       9.023461       0.099024       1.057264 0.84811687E+01  0.85889579E+02                                 1.811943                            1.775883      -1.437784       2.185744                    0.991637       4.077745      12.235540       0.433728       1.394454      -0.682537      -0.027458       0.022243       0.007153       0.036054      -0.006542      -0.004633       0.006671      -0.002125      -0.027653      -0.012082      -0.001968       0.014050              1.835565       1.958135      -0.309758      -0.022096       1.868446       0.142181       1.680113          -0.000006
          216              H      -2.650146       2.490903      11.078404       0.119642       1.038855 0.75961524E+01  0.74653434E+02                                 1.762566                            1.660960      -1.388102       2.206485                    0.995557       3.916074      11.483305       0.457608       1.361934      -0.688258      -0.029313      -0.005861      -0.004733       0.030266      -0.002228      -0.001435       0.007417       0.014609       0.018617      -0.013379       0.003522       0.009857              1.809842       2.116262       0.407935       0.187381       1.618769       0.198419       1.694493           0.000113
          217              H      -2.283100       3.370624      13.267620       0.112393       0.980434 0.67365285E+01  0.63613243E+02                                 1.657134                            1.537194      -0.804441       2.502399                    0.999366       3.403482       9.471174       0.493108       1.315384      -0.701185      -0.024995      -0.003706       0.031444       0.040339       0.008567      -0.007164       0.006986       0.015150       0.028468      -0.019253       0.005106       0.014147              1.718928       1.852537       0.043522      -0.462585       1.361997      -0.009686       1.942251           0.000027
          218              H      -0.341498       4.357062      13.746329       0.108438       0.964546 0.64801628E+01  0.60481027E+02                                 1.620818                            1.491008      -0.838407       2.471854                    0.999393       3.427985       9.422210       0.510115       1.286486      -0.706497       0.004045       0.009123       0.030030       0.031645       0.007842      -0.004841       0.005059       0.016921       0.011954      -0.015691       0.004788       0.010904              1.706728       1.398059       0.060803       0.201003       1.370616       0.359283       2.351508           0.000011
          219              H       1.217170       4.603093      12.140904       0.099036       0.998836 0.72251072E+01  0.70136049E+02                                 1.730850                            1.630865      -1.175625       2.313340                    0.995042       3.801786      11.086122       0.457073       1.380458      -0.685814       0.026313       0.021296       0.010974       0.035585       0.005135       0.003865       0.006554       0.013708       0.010699      -0.012136       0.000562       0.011574              1.781629       2.151446       0.391554       0.197358       1.600258       0.150136       1.593183           0.000081
          220              H       3.894378       2.315614       8.622591       0.129941       1.064116 0.79524043E+01  0.77398053E+02                                 1.698300                            1.627360      -0.639999       2.582637                    0.999906       3.260313       8.877877       0.503935       1.248820      -0.718400       0.023162      -0.017466       0.011705       0.031282      -0.005533       0.000941      -0.006269       0.009717      -0.003054      -0.010184       0.000921       0.009263              1.732258       2.030063      -0.125633       0.397879       1.435697      -0.068233       1.731013           0.000057
          221              H       3.335098       3.611003       7.920096       0.143801       0.889765 0.65287148E+01  0.62230679E+02                                 1.656051                            1.588310      -1.287980       2.280314                    0.993820       3.733522      11.041406       0.443461       1.449019      -0.672760       0.003188       0.030312      -0.015105       0.034017      -0.003052      -0.004121      -0.012437       0.004778      -0.021092      -0.017180       0.007042       0.010138              1.698516       1.548506       0.353121      -0.089509       2.074289      -0.114499       1.472752           0.000258
          222              H       1.366477       3.021147       5.979964       0.144413       0.823964 0.59313987E+01  0.54749177E+02                                 1.521677                            1.482771      -0.990761       2.428502                    0.998208       3.395610       9.622461       0.477379       1.390024      -0.685348      -0.022605       0.026385      -0.002881       0.034864      -0.005213       0.002237       0.010417      -0.007861       0.008652      -0.012036      -0.001311       0.013348              1.519568       1.644445      -0.276455       0.044706       1.627578      -0.040766       1.286679          -0.000020
          223              H       1.658809       1.331386       4.135185       0.143183       0.906663 0.63710463E+01  0.60089220E+02                                 1.643069                            1.552535      -1.151368       2.354760                    0.996163       3.538619      10.259293       0.457738       1.418742      -0.679343      -0.014931       0.004979      -0.039198       0.042240      -0.004630       0.006934       0.003293      -0.005576       0.024517      -0.012350       0.001294       0.011056              1.681009       1.519563      -0.004208       0.363684       1.377244       0.044111       2.146220          -0.000055
          224              H       3.200009      -0.486428       5.014763       0.126112       1.161470 0.81175623E+01  0.80638063E+02                                 1.876436                            1.705397      -1.151809       2.341120                    0.997040       3.628568      10.494266       0.458918       1.343559      -0.694666       0.007385      -0.044748      -0.030039       0.054400      -0.011890       0.010734       0.001473      -0.013094       0.008391      -0.019552       0.005215       0.014337              1.959970       1.607066      -0.260306      -0.156049       2.442769       0.546266       1.830076           0.000116
          225              H      -0.829333      14.506631      -0.015568       0.302277       0.620322 0.40090003E+01  0.33410264E+02                                 1.250231                            1.211773      -1.108495       2.453358                    0.999933       2.560310       6.798942       0.535087       1.373529      -0.690326       0.017214       0.029217      -0.007824       0.034802       0.010376      -0.017417      -0.001940      -0.018973      -0.021464      -0.024903       0.003617       0.021286              1.263229       1.316544       0.252716       0.007562       1.372353       0.102541       1.100789          -0.000026
          226              H       0.654694      17.097443       2.323488       0.095899       1.138358 0.91089653E+01  0.93440500E+02                                 1.872177                            1.816191      -1.293285       2.250758                    0.992640       4.012523      11.921104       0.439698       1.357954      -0.690523      -0.001413       0.029520      -0.015836       0.033529      -0.001902       0.011976      -0.010090      -0.001008       0.002658      -0.014573      -0.002223       0.016795              1.904891       1.680005       0.166717      -0.130716       2.377376      -0.322599       1.657293          -0.000013
          227              H       0.451325      16.267189       3.648693       0.099003       1.057360 0.84821531E+01  0.85902018E+02                                 1.812047                            1.775980      -1.437766       2.185739                    0.991637       4.077967      12.236371       0.433718       1.394445      -0.682539      -0.007176       0.002243       0.035258       0.036051       0.004703      -0.008059       0.001831       0.002486       0.031359      -0.012099      -0.001957       0.014057              1.835672       1.753034      -0.000370      -0.116959       1.533550       0.008042       2.220433          -0.000033
          228              H      -1.391757      17.219917       3.601990       0.119584       1.039146 0.75991370E+01  0.74692259E+02                                 1.763096                            1.661441      -1.388484       2.206244                    0.995552       3.917147      11.488266       0.457465       1.362188      -0.688207       0.016387       0.014992       0.020556       0.030263      -0.004775      -0.000894       0.008189       0.014435       0.004336      -0.013386       0.003542       0.009844              1.810394       2.108169       0.313955       0.245381       1.756750       0.280437       1.566263           0.000087
          229              H      -3.716266      17.724370       3.810208       0.112257       0.980910 0.67403975E+01  0.63656272E+02                                 1.657346                            1.537384      -0.803849       2.502490                    0.999371       3.404162       9.472264       0.493219       1.314953      -0.701272      -0.015607       0.032422       0.018272       0.040356      -0.003563      -0.002288       0.013889       0.005826      -0.030844      -0.019259       0.005111       0.014148              1.719150       1.557975      -0.268841      -0.161976       1.951289       0.415562       1.648185           0.000001
          230              H      -5.219345      16.427842       2.794412       0.108425       0.964280 0.64778991E+01  0.60454109E+02                                 1.620495                            1.490729      -0.837412       2.472351                    0.999398       3.427322       9.419677       0.510176       1.286454      -0.706507      -0.030193       0.009289       0.001980       0.031652      -0.000209       0.000521       0.012620       0.002981      -0.019744      -0.015703       0.004793       0.010910              1.706374       2.432174      -0.294487      -0.016165       1.355632       0.052092       1.331315          -0.000029
          231              H      -4.544091      14.602144       1.663804       0.099332       0.997559 0.72135494E+01  0.69996954E+02                                 1.729562                            1.629715      -1.175217       2.313806                    0.995041       3.798959      11.076329       0.457162       1.380720      -0.685771      -0.027804      -0.020370      -0.009098       0.035648       0.001207       0.004203       0.007012       0.015125      -0.012874      -0.012075       0.000566       0.011509              1.780272       2.001261       0.342506       0.285848       1.742193       0.275397       1.597362          -0.000013
          232              H      -9.429800       1.598906      17.616862       0.129937       1.063988 0.79511937E+01  0.77383374E+02                                 1.698164                            1.627234      -0.640006       2.582624                    0.999906       3.260224       8.877487       0.503955       1.248818      -0.718400      -0.009060       0.007491      -0.028996       0.031288      -0.004021       0.005171      -0.000294      -0.006885       0.022066      -0.010198       0.000925       0.009273              1.732115       1.823031      -0.043649       0.434955       1.423094      -0.015734       1.950222          -0.000085
          233              H      -9.280443       0.593385      18.821417       0.143795       0.889865 0.65296397E+01  0.62241757E+02                                 1.656173                            1.588418      -1.288058       2.280246                    0.993822       3.733787      11.042424       0.443447       1.449010      -0.672760      -0.003025      -0.030438       0.014891       0.034020      -0.000929       0.003853      -0.001175      -0.025977       0.021634      -0.017223       0.007085       0.010137              1.698645       1.589083       0.309556      -0.080853       2.115925      -0.102252       1.390926           0.000400
          234              H       1.182167      12.029319       0.628548       0.144478       0.823890 0.59307149E+01  0.54741247E+02                                 1.521581                            1.482682      -0.990825       2.428493                    0.998209       3.395345       9.621544       0.477395       1.390017      -0.685350      -0.002559      -0.008578       0.033662       0.034832      -0.000461      -0.006552      -0.002012       0.021073       0.006614      -0.012027      -0.001291       0.013318              1.519471       1.308180       0.037986       0.000414       1.350897      -0.103393       1.899336          -0.000085
          235              H      -4.556741       0.718094      18.873958       0.143196       0.906536 0.63698007E+01  0.60073792E+02                                 1.642840                            1.552326      -1.151111       2.354899                    0.996167       3.538145      10.257190       0.457800       1.418637      -0.679364       0.034636      -0.018908       0.015073       0.042242      -0.005166       0.000673      -0.005561       0.017805      -0.001899      -0.012323       0.001291       0.011032              1.680772       2.135984      -0.259967       0.259539       1.430442      -0.103087       1.475890          -0.000102
          236              H      -4.931725       1.711246      16.566038       0.126198       1.161477 0.81175768E+01  0.80640494E+02                                 1.876700                            1.705594      -1.152499       2.340927                    0.997032       3.628386      10.494846       0.458800       1.343867      -0.694607       0.043151       0.009020      -0.031832       0.054375      -0.003759       0.000623      -0.012828       0.018315       0.022997      -0.019525       0.005173       0.014353              1.960271       2.195613       0.160492      -0.639297       1.553801      -0.136889       2.131400           0.000125
          237              H       1.369680      18.816383       0.677197       0.302276       0.620271 0.40085527E+01  0.33405332E+02                                 1.250119                            1.211669      -1.108570       2.453329                    0.999933       2.560201       6.798352       0.535139       1.373446      -0.690342      -0.025899      -0.023072      -0.002816       0.034800       0.015049      -0.007526       0.012052       0.014072      -0.028062      -0.024912       0.003622       0.021290              1.263113       1.181373       0.202173      -0.076729       1.511175      -0.016680       1.096790          -0.000026
          238              H       1.563505      15.039173       0.393086       0.095890       1.138769 0.91131666E+01  0.93494670E+02                                 1.872620                            1.816597      -1.293912       2.250439                    0.992634       4.013386      11.924498       0.439653       1.357935      -0.690523      -0.026369      -0.009870      -0.018200       0.033525      -0.000932       0.013397      -0.008086       0.003511       0.003649      -0.014574      -0.002232       0.016807              1.905353       2.192281       0.417093       0.222731       1.768100       0.177198       1.755680          -0.000007
          239              H       3.104708      14.923456       0.706387       0.098997       1.057421 0.84828115E+01  0.85910728E+02                                 1.812141                            1.776066      -1.438060       2.185606                    0.991636       4.078224      12.237463       0.433699       1.394472      -0.682532       0.030122      -0.018463      -0.007150       0.036046      -0.004424      -0.007801       0.002194       0.009885      -0.027637      -0.012061      -0.001982       0.014044              1.835771       2.073363      -0.269179      -0.141430       1.753660      -0.026572       1.680288          -0.000029
          240              H      -4.712443       3.949272      18.111138       0.119606       1.038988 0.75973988E+01  0.74668016E+02                                 1.762631                            1.661028      -1.388075       2.206448                    0.995557       3.916362      11.483963       0.457632       1.361822      -0.688279       0.004252      -0.029583       0.004736       0.030260      -0.006318      -0.007450      -0.001085      -0.008580       0.018644      -0.013361       0.003505       0.009856              1.809905       1.417690       0.160936      -0.124624       2.317440      -0.242811       1.694583           0.000099
          241              H      -4.005409       4.588523      15.921922       0.112325       0.980613 0.67380461E+01  0.63630303E+02                                 1.657229                            1.537284      -0.804255       2.502412                    0.999366       3.403825       9.471916       0.493140       1.315241      -0.701214       0.004838      -0.024793      -0.031427       0.040320       0.001905      -0.008957       0.004451      -0.022557       0.028504      -0.019252       0.005085       0.014167              1.719023       1.389209      -0.120313      -0.145070       1.825481       0.439380       1.942379           0.000020
          242              H      -3.722586       6.747886      15.443214       0.108428       0.964286 0.64779636E+01  0.60455230E+02                                 1.620543                            1.490767      -0.837392       2.472366                    0.999399       3.427393       9.420100       0.510150       1.286508      -0.706495       0.007303       0.006891      -0.030018       0.031653       0.000807      -0.006364       0.002881      -0.023035       0.011993      -0.015695       0.004790       0.010905              1.706426       1.335220       0.038674      -0.271662       1.432996      -0.309241       2.351061           0.000001
          243              H      -4.010154       8.299454      17.048639       0.099318       0.997532 0.72132697E+01  0.69992868E+02                                 1.729465                            1.629633      -1.175130       2.313837                    0.995047       3.798775      11.075326       0.457199       1.380635      -0.685788       0.011441       0.031938      -0.010943       0.035647      -0.000317      -0.004845      -0.005779      -0.017027       0.010659      -0.012060       0.000569       0.011491              1.780165       1.414400       0.131223      -0.075674       2.334193      -0.235856       1.591904           0.000018
          244              H       0.885088      21.295951       1.107257       0.129926       1.064072 0.79519936E+01  0.77393255E+02                                 1.698265                            1.627326      -0.639958       2.582637                    0.999906       3.260359       8.878031       0.503935       1.248833      -0.718396      -0.024185       0.016011      -0.011720       0.031282      -0.007349       0.006245       0.001217      -0.000589      -0.003034      -0.010201       0.000940       0.009261              1.732221       1.580673      -0.284498       0.196956       1.885005      -0.352371       1.730985          -0.000068
          245              H       2.292828      21.200460       1.809752       0.143812       0.889849 0.65294647E+01  0.62239318E+02                                 1.656112                            1.588365      -1.287977       2.280291                    0.993824       3.733651      11.041748       0.443470       1.448952      -0.672770       0.027506       0.013105       0.015105       0.034007      -0.003862       0.010382       0.008064       0.000108      -0.021107      -0.017221       0.007044       0.010176              1.698579       1.793989       0.439925       0.078116       1.828952       0.122556       1.472797           0.000408
          246              H       2.392932      19.147844       3.749883       0.144445       0.823866 0.59304761E+01  0.54738309E+02                                 1.521540                            1.482644      -0.990750       2.428525                    0.998211       3.395250       9.621106       0.477407       1.390002      -0.685354       0.032408      -0.012523       0.002875       0.034862      -0.001584      -0.009057      -0.005552       0.012664       0.008643      -0.012006      -0.001317       0.013323              1.519429       1.803030      -0.220289       0.053330       1.468679      -0.028556       1.286577          -0.000081
          247              H       0.702389      18.860245       5.594662       0.143184       0.906695 0.63712632E+01  0.60091560E+02                                 1.643084                            1.552542      -1.151368       2.354773                    0.996161       3.538577      10.259076       0.457747       1.418707      -0.679350       0.009674      -0.012418       0.039197       0.042240      -0.001847      -0.000773      -0.007608       0.010148       0.024515      -0.012327       0.001288       0.011038              1.681028       1.395706      -0.048002       0.079649       1.501103      -0.357600       2.146275          -0.000096
          248              H      -1.525205      19.707356       4.715084       0.126202       1.161361 0.81164684E+01  0.80625689E+02                                 1.876467                            1.705392      -1.152374       2.340991                    0.997035       3.628174      10.493543       0.458867       1.343732      -0.694633      -0.044622      -0.007969       0.030026       0.054371      -0.005134       0.002210      -0.010583       0.025120       0.008342      -0.019520       0.005176       0.014344              1.960019       2.513649       0.060179      -0.567140       1.536287      -0.034965       1.830122           0.000145
          249              H       6.009196       3.577348      13.232593       0.302315       0.620223 0.40081271E+01  0.33400888E+02                                 1.250060                            1.211611      -1.108561       2.453359                    0.999932       2.559962       6.797619       0.535148       1.373460      -0.690340       0.021802      -0.019769       0.018576       0.034803      -0.003580       0.014135      -0.012806      -0.005654      -0.043585      -0.024894       0.003609       0.021285              1.263054       1.207148      -0.025510       0.232451       1.160053      -0.144213       1.421961           0.000051
          250              H       7.957170       4.471683      16.361712       0.095898       1.138431 0.91096675E+01  0.93449339E+02                                 1.872238                            1.816245      -1.293330       2.250727                    0.992641       4.012621      11.921431       0.439698       1.357931      -0.690527       0.028298      -0.017971      -0.000537       0.033526      -0.011117      -0.007764       0.005224       0.007850       0.016706      -0.014577      -0.002223       0.016800              1.904956       2.195189      -0.400103       0.171821       1.908455      -0.204162       1.611224           0.000034
          251              H       7.242187       5.853591      16.618580       0.099024       1.057299 0.84815196E+01  0.85894091E+02                                 1.811989                            1.775923      -1.437787       2.185744                    0.991638       4.077817      12.235857       0.433721       1.394460      -0.682536       0.004501       0.033544       0.012431       0.036056       0.002383       0.004699       0.001596      -0.022723      -0.013255      -0.012103      -0.001958       0.014062              1.835614       1.558119       0.074951      -0.036696       2.190546       0.159241       1.758179           0.000013
          252              H       8.754783       6.523185      15.365375       0.119638       1.038945 0.75972097E+01  0.74668642E+02                                 1.762889                            1.661248      -1.388432       2.206316                    0.995553       3.916593      11.486313       0.457484       1.362216      -0.688202       0.008671       0.007575       0.027990       0.030266       0.011057      -0.003141       0.000759      -0.003266       0.010227      -0.013376       0.003543       0.009833              1.810182       1.598272       0.091243       0.207114       1.459838      -0.140743       2.372437           0.000091
          253              H      10.005214       7.715203      13.717139       0.112309       0.980699 0.67385244E+01  0.63633992E+02                                 1.657109                            1.537171      -0.803816       2.502555                    0.999372       3.403608       9.470299       0.493254       1.314956      -0.701273       0.035785       0.017774       0.005758       0.040368       0.014300       0.002944      -0.005444       0.013665       0.010331      -0.019251       0.005106       0.014145              1.718900       2.076239       0.428720       0.148848       1.606382       0.086206       1.474078           0.000045
          254              H       9.283855       7.760123      11.607708       0.108386       0.964585 0.64804976E+01  0.60485059E+02                                 1.620876                            1.491055      -0.838053       2.471995                    0.999394       3.428189       9.422905       0.510101       1.286501      -0.706493       0.018879       0.014351      -0.020963       0.031652       0.010719       0.004910      -0.002352       0.010187       0.016971      -0.015707       0.004782       0.010926              1.706793       1.660779       0.331014      -0.464264       1.528876      -0.343776       1.930725           0.000045
          255              H       7.337486       6.766944      11.066729       0.099044       0.998903 0.72257167E+01  0.70143553E+02                                 1.730925                            1.630929      -1.175894       2.313223                    0.995033       3.802021      11.086988       0.457066       1.380449      -0.685814      -0.009855       0.008500      -0.033119       0.035584       0.006453      -0.000698      -0.002526       0.002006       0.033035      -0.012130       0.000579       0.011551              1.781709       1.556894       0.049964       0.242628       1.433088      -0.075037       2.355146           0.000106
          256              H       4.650698       2.583033      11.300245       0.129936       1.063983 0.79511136E+01  0.77382169E+02                                 1.698136                            1.627208      -0.639972       2.582635                    0.999906       3.260192       8.877289       0.503969       1.248790      -0.718406       0.010069      -0.022103      -0.019729       0.031291      -0.001249      -0.001833       0.009425       0.002364      -0.002065      -0.010203       0.000926       0.009276              1.732088       1.494943      -0.058586      -0.218158       1.549836       0.288610       2.151485           0.000045
          257              H       3.652897       3.723389      11.734196       0.143776       0.889798 0.65289686E+01  0.62233523E+02                                 1.656074                            1.588327      -1.287881       2.280340                    0.993823       3.733551      11.041425       0.443465       1.448994      -0.672764      -0.027696       0.019397      -0.003805       0.034026      -0.005783       0.005246       0.010930       0.008032      -0.018359      -0.017218       0.007087       0.010131              1.698543       1.862702      -0.263292       0.317141       1.599186      -0.250537       1.633741           0.000226
          258              H       3.003068       3.599830      14.481905       0.144469       0.823977 0.59315232E+01  0.54750740E+02                                 1.521699                            1.482790      -0.991025       2.428383                    0.998208       3.395616       9.622587       0.477373       1.390031      -0.685346      -0.007240       0.031783       0.012268       0.034829       0.003746      -0.005899      -0.005421      -0.018289      -0.000823      -0.012025      -0.001298       0.013323              1.519593       1.322372      -0.106035      -0.011597       1.788373       0.226572       1.448035           0.000012
          259              H       2.195924       1.521366      15.653379       0.143192       0.906560 0.63700359E+01  0.60076700E+02                                 1.642883                            1.552365      -1.151180       2.354863                    0.996166       3.538247      10.257620       0.457788       1.418656      -0.679360      -0.029376      -0.000119       0.030356       0.042243       0.000074      -0.011060      -0.002617      -0.004946       0.005341      -0.012326       0.001292       0.011034              1.680817       1.672275       0.052869      -0.458997       1.398348      -0.075961       1.971829          -0.000026
          260              H       3.257271      -0.466116      14.479959       0.126178       1.161555 0.81183376E+01  0.80650063E+02                                 1.876784                            1.705674      -1.152606       2.340854                    0.997031       3.628644      10.495775       0.458788       1.343866      -0.694606      -0.005888      -0.049408       0.021917       0.054371      -0.006313      -0.013678       0.001073      -0.017770      -0.001746      -0.019535       0.005178       0.014357              1.960360       1.524315       0.111216      -0.024558       2.716443      -0.364811       1.640321           0.000150
          261              H       9.339478       2.422422      16.618580       0.302241       0.620357 0.40091831E+01  0.33411524E+02                                 1.250170                            1.211712      -1.108550       2.453304                    0.999933       2.560322       6.798519       0.535169       1.373329      -0.690364      -0.013119       0.013621      -0.029211       0.034798       0.008372       0.013244      -0.014083      -0.010804       0.029120      -0.024915       0.003619       0.021296              1.263166       1.347514      -0.121930       0.230893       1.226376      -0.146491       1.215608           0.000019
          262              H       5.713678       2.714522      15.544404       0.095882       1.138836 0.91138221E+01  0.93502848E+02                                 1.872672                            1.816645      -1.293911       2.250429                    0.992634       4.013461      11.924718       0.439654       1.357909      -0.690528      -0.000527      -0.001681      -0.033475       0.033521      -0.009556      -0.007630       0.005421       0.006258       0.027104      -0.014573      -0.002235       0.016808              1.905408       1.553116      -0.015165       0.211926       1.685621      -0.147630       2.477487           0.000052
          263              H       5.090850       2.278617      16.926043       0.099018       1.057337 0.84819401E+01  0.85899800E+02                                 1.812059                            1.775988      -1.438043       2.185631                    0.991636       4.078023      12.236758       0.433704       1.394492      -0.682529      -0.027456      -0.017307       0.015693       0.036050       0.007319      -0.003335      -0.009759       0.003298      -0.011350      -0.012064      -0.001982       0.014046              1.835687       1.958273       0.174037      -0.257263       1.850443      -0.152666       1.698347           0.000015
          264              H       5.294212       0.395623      16.077600       0.119650       1.038817 0.75957378E+01  0.74647687E+02                                 1.762458                            1.660863      -1.388057       2.206496                    0.995558       3.915903      11.482347       0.457647       1.361849      -0.688275      -0.029310       0.007034      -0.002704       0.030263       0.002371      -0.001201       0.003506      -0.004251      -0.037926      -0.013351       0.003504       0.009847              1.809728       2.116118      -0.366215       0.259565       1.847292      -0.066416       1.465775           0.000076
          265              H       5.661229      -1.940136      15.744839       0.112370       0.980436 0.67364774E+01  0.63611711E+02                                 1.657034                            1.537110      -0.804235       2.502461                    0.999368       3.403384       9.470371       0.493166       1.315251      -0.701213      -0.024994      -0.025364      -0.018934       0.040330       0.001937       0.011008       0.005969      -0.007236      -0.038696      -0.019246       0.005083       0.014164              1.718819       1.852429       0.378807       0.268962       1.788672       0.256066       1.515358           0.000046
          266              H       7.602825      -2.847918      16.359766       0.108370       0.964680 0.64813093E+01  0.60494880E+02                                 1.621014                            1.491172      -0.838129       2.471943                    0.999394       3.428478       9.424053       0.510066       1.286542      -0.706484       0.004051      -0.030567      -0.007134       0.031649       0.000273       0.009227       0.003748       0.001724      -0.033645      -0.015701       0.004778       0.010923              1.706943       1.398212      -0.204516      -0.047853       2.417790       0.245156       1.304827          -0.000012
          267              H       9.161515      -1.580601      17.375562       0.099004       0.999030 0.72268375E+01  0.70156391E+02                                 1.730985                            1.630988      -1.175954       2.313153                    0.995039       3.802205      11.087286       0.457091       1.380335      -0.685836       0.026314      -0.020139       0.012952       0.035578      -0.005899       0.002521       0.002025      -0.001103      -0.033681      -0.012112       0.000571       0.011540              1.781767       2.151622      -0.366729       0.240446       1.725106      -0.078137       1.468572          -0.000073
          268              H      11.838770       2.610052      17.153721       0.129896       1.064219 0.79533707E+01  0.77409840E+02                                 1.698396                            1.627446      -0.639878       2.582640                    0.999906       3.260608       8.878828       0.503927       1.248801      -0.718402       0.023158      -0.001409      -0.020967       0.031272       0.001959      -0.005263       0.004593       0.012654       0.005795      -0.010205       0.000938       0.009267              1.732358       2.030200      -0.281789      -0.307756       1.598199       0.162007       1.568676          -0.000068
          269              H      11.279498       2.570743      18.626820       0.143981       0.889217 0.65236783E+01  0.62171133E+02                                 1.655452                            1.587768      -1.287812       2.280519                    0.993829       3.732094      11.036424       0.443504       1.449148      -0.672740       0.003155      -0.002086       0.033831       0.034042       0.005122      -0.000574       0.002680       0.021672       0.029692      -0.017211       0.007036       0.010175              1.697882       1.547944      -0.098979       0.350336       1.523427      -0.203115       2.022275           0.000270
          270              H       9.310903       4.545860      19.086069       0.144544       0.823489 0.59269597E+01  0.54697853E+02                                 1.521115                            1.482241      -0.990464       2.428761                    0.998214       3.394232       9.617582       0.477453       1.390072      -0.685344      -0.022598      -0.010721       0.024316       0.034884       0.000692      -0.005622      -0.005031      -0.017147      -0.019201      -0.012002      -0.001319       0.013322              1.519005       1.643797       0.099464      -0.261618       1.336148      -0.127164       1.577069          -0.000049
          271              H       9.603260       6.988344      18.545089       0.143196       0.906659 0.63709422E+01  0.60087797E+02                                 1.643046                            1.552508      -1.151350       2.354791                    0.996161       3.538472      10.258720       0.457750       1.418715      -0.679349      -0.014929       0.031453       0.023921       0.042242      -0.003677      -0.007462       0.002468      -0.015502      -0.005282      -0.012325       0.001288       0.011038              1.680987       1.519533      -0.312856      -0.185489       1.992159       0.310934       1.531268          -0.000073
          272              H      11.144448       7.135503      16.531011       0.126183       1.161412 0.81168878E+01  0.80630365E+02                                 1.876469                            1.705396      -1.152365       2.340980                    0.997036       3.628213      10.493463       0.458886       1.343668      -0.694646       0.007369       0.048368      -0.023712       0.054369      -0.003336      -0.015652      -0.001747      -0.012562       0.009923      -0.019521       0.005179       0.014343              1.960021       1.607057       0.265337      -0.147426       2.456466      -0.538517       1.816542           0.000112
          273              H      -0.829333      -7.239715      12.570963       0.302327       0.620269 0.40084807E+01  0.33404343E+02                                 1.250100                            1.211649      -1.108569       2.453363                    0.999932       2.559827       6.797160       0.535152       1.373427      -0.690349       0.017211      -0.007821       0.029215       0.034798       0.009904       0.017694      -0.007767      -0.002111       0.029115      -0.024900       0.003604       0.021296              1.263095       1.316399      -0.132893       0.215053       1.257344      -0.168841       1.215541           0.000001
          274              H      -7.289584      11.909227      13.645138       0.095915       1.138355 0.91088650E+01  0.93438898E+02                                 1.872159                            1.816170      -1.293177       2.250811                    0.992650       4.012316      11.920321       0.439706       1.357939      -0.690527      -0.001397      -0.001046       0.033472       0.033517      -0.009402      -0.007626       0.005418       0.007154       0.027104      -0.014577      -0.002226       0.016804              1.904875       1.679986       0.029844       0.209750       1.557914      -0.150495       2.476724           0.000018
          275              H      -7.492971      11.176692      12.263500       0.099015       1.057509 0.84837764E+01  0.85923369E+02                                 1.812266                            1.776186      -1.438248       2.185514                    0.991631       4.078472      12.238609       0.433676       1.394501      -0.682525      -0.007165      -0.031658      -0.015689       0.036051       0.004651       0.008122       0.006437      -0.011756      -0.011362      -0.012101      -0.001983       0.014083              1.835899       1.753256       0.101492       0.058181       2.055940       0.293461       1.698502          -0.000001
          276              H      -9.336052      10.740782      13.111942       0.119644       1.038890 0.75965924E+01  0.74660404E+02                                 1.762762                            1.661130      -1.388370       2.206344                    0.995555       3.916371      11.485166       0.457525       1.362133      -0.688219       0.016394      -0.025297       0.002708       0.030266       0.003178      -0.003686      -0.000004       0.000315      -0.037934      -0.013348       0.003512       0.009836              1.810050       2.107748      -0.369421       0.149175       1.856399      -0.222645       1.466002           0.000085
          277              H     -11.660563      10.308238      13.444703       0.112394       0.980447 0.67366384E+01  0.63614539E+02                                 1.657146                            1.537206      -0.804434       2.502392                    0.999366       3.403507       9.471262       0.493107       1.315382      -0.701186      -0.015585      -0.032023       0.018939       0.040337       0.003776      -0.001935      -0.012341       0.003198      -0.038693      -0.019224       0.005090       0.014135              1.718940       1.557769       0.274634      -0.151794       2.083598      -0.338978       1.515454           0.000031
          278              H      10.669371      11.836192      12.829777       0.108386       0.964602 0.64806107E+01  0.60486406E+02                                 1.620896                            1.491070      -0.838131       2.471960                    0.999394       3.428211       9.423002       0.510097       1.286505      -0.706493      -0.030170      -0.006370       0.007129       0.031648      -0.000327      -0.000445      -0.009925      -0.001673      -0.033646      -0.015684       0.004783       0.010901              1.706815       2.432853       0.161336      -0.247059       1.382853      -0.036599       1.304740          -0.000006
          279              H      11.344639      13.728156      11.813981       0.099018       0.998965 0.72262565E+01  0.70150088E+02                                 1.730994                            1.630988      -1.175777       2.313259                    0.995037       3.802154      11.087471       0.457059       1.380445      -0.685815      -0.027765       0.018094      -0.012957       0.035584      -0.004240      -0.001047      -0.003026       0.008265      -0.033695      -0.012099       0.000560       0.011539              1.781782       2.003036      -0.419302       0.153832       1.873738      -0.200659       1.468573          -0.000063
          280              H      -1.485529      -4.820825      12.035821       0.129938       1.064200 0.79530899E+01  0.77405465E+02                                 1.698320                            1.627378      -0.639947       2.582661                    0.999906       3.260167       8.877174       0.503962       1.248741      -0.718420      -0.009041       0.021370       0.020985       0.031286      -0.002454      -0.006060       0.003442      -0.012322       0.005802      -0.010193       0.000922       0.009271              1.732280       1.823218      -0.354902      -0.255307       1.804996       0.236143       1.568627          -0.000060
          281              H      -1.336187      -5.361242      10.562722       0.143795       0.889733 0.65283567E+01  0.62225714E+02                                 1.655943                            1.588214      -1.287559       2.280486                    0.993830       3.733240      11.040030       0.443501       1.448923      -0.672778      -0.003012       0.002316      -0.033807       0.034020      -0.002842      -0.002717      -0.000329      -0.023301       0.029650      -0.017210       0.007051       0.010160              1.698401       1.588858      -0.084730       0.308428       1.483432      -0.262738       2.022915           0.000413
          282              H      -6.762088      15.911101      10.103474       0.144478       0.823961 0.59313387E+01  0.54748406E+02                                 1.521657                            1.482749      -0.990985       2.428404                    0.998209       3.395504       9.622096       0.477390       1.389997      -0.685353      -0.002552      -0.024852      -0.024267       0.034829       0.005919       0.002888       0.007005       0.012452      -0.019263      -0.012031      -0.001304       0.013335              1.519551       1.308238      -0.019347       0.032697       1.672775       0.289207       1.577639          -0.000068
          283              H       3.387514      -5.469097      10.644453       0.143184       0.906652 0.63708754E+01  0.60086865E+02                                 1.643021                            1.552488      -1.151279       2.354809                    0.996163       3.538461      10.258582       0.457759       1.418693      -0.679353       0.034636      -0.003596      -0.023913       0.042242       0.002018      -0.004801       0.006239       0.016688      -0.005286      -0.012350       0.001317       0.011033              1.680961       2.136246      -0.094799      -0.354961       1.375392       0.071235       1.531245          -0.000077
          284              H       3.012560      -3.966959      12.658532       0.126122       1.161566 0.81180326E+01  0.80642506E+02                                 1.876419                            1.705352      -1.151644       2.341227                    0.997042       3.628334      10.492981       0.458970       1.343409      -0.694697       0.043172       0.023087       0.023731       0.054406       0.001359      -0.003548       0.015368       0.013970       0.009930      -0.019548       0.005190       0.014358              1.959971       2.195269       0.473299       0.458555       1.868159       0.318477       1.816485           0.000189
          285              H      -6.574576      12.475493      15.956950       0.302249       0.620464 0.40100581E+01  0.33420602E+02                                 1.250309                            1.211841      -1.108562       2.453282                    0.999933       2.560442       6.798995       0.535144       1.373321      -0.690366      -0.025890       0.013970      -0.018573       0.034791      -0.000994       0.016808      -0.009046       0.008903      -0.043593      -0.024909       0.003612       0.021296              1.263308       1.181552      -0.034649       0.213521       1.186108      -0.171145       1.422265          -0.000007
          286              H      -6.380747      14.610113      12.827831       0.095891       1.138489 0.91101958E+01  0.93455268E+02                                 1.872240                            1.816249      -1.293226       2.250773                    0.992645       4.012501      11.920755       0.439719       1.357858      -0.690543      -0.026368       0.020691       0.000536       0.033521      -0.011111      -0.007489       0.005620       0.007858       0.016724      -0.014576      -0.002225       0.016802              1.904958       2.191784      -0.401294       0.249764       1.911849      -0.093945       1.611241           0.000021
          287              H      -4.839549      14.396646      12.570963       0.099024       1.057270 0.84812253E+01  0.85890293E+02                                 1.811949                            1.775888      -1.437782       2.185744                    0.991637       4.077758      12.235588       0.433727       1.394453      -0.682537       0.030124       0.015428      -0.012423       0.036053       0.008993       0.000090      -0.004923       0.014685      -0.013235      -0.012083      -0.001966       0.014049              1.835573       2.073116       0.257028      -0.162350       1.675458      -0.018482       1.758144          -0.000001
          288              H       3.231822      -6.424042      13.824167       0.119632       1.038891 0.75964776E+01  0.74657321E+02                                 1.762595                            1.660986      -1.388130       2.206464                    0.995557       3.916149      11.483524       0.457610       1.361918      -0.688262       0.004243       0.010694      -0.027994       0.030266       0.009633      -0.001741       0.002736      -0.011369       0.010220      -0.013381       0.003524       0.009857              1.809873       1.417667       0.027454       0.201691       1.639965      -0.148309       2.371987           0.000123
          289              H       3.938885      -4.847757      15.472403       0.112368       0.980532 0.67373881E+01  0.63623531E+02                                 1.657251                            1.537297      -0.804488       2.502353                    0.999366       3.403758       9.472172       0.493088       1.315392      -0.701183       0.004828       0.039628      -0.005761       0.040334       0.006820       0.006134      -0.000933      -0.028609       0.010335      -0.019257       0.005112       0.014145              1.719054       1.389238       0.185801      -0.031663       2.293704      -0.169100       1.474218           0.000038
          290              H       4.221715      -5.512849      17.581834       0.108387       0.964596 0.64805999E+01  0.60485875E+02                                 1.620843                            1.491034      -0.838169       2.471932                    0.999393       3.428155       9.422609       0.510125       1.286445      -0.706505       0.007234       0.022582       0.020957       0.031646       0.005136       0.003872      -0.003824      -0.021394       0.016966      -0.015710       0.004807       0.010904              1.706752       1.335464       0.215998       0.169352       1.854140       0.552266       1.930651          -0.000009
          291              H       3.934125      -7.678951      18.122814       0.099005       0.999025 0.72268419E+01  0.70157133E+02                                 1.731055                            1.631049      -1.175874       2.313186                    0.995042       3.802274      11.087898       0.457053       1.380437      -0.685817       0.011302      -0.006455       0.033110       0.035577       0.004386       0.002170       0.001527      -0.009662       0.033069      -0.012132       0.000556       0.011576              1.781843       1.415541      -0.000046       0.151636       1.574663      -0.203757       2.355324          -0.000058
          292              H      -7.059174      10.863289      17.889298       0.129917       1.064277 0.79539388E+01  0.77416693E+02                                 1.698457                            1.627504      -0.639943       2.582631                    0.999906       3.260609       8.878885       0.503919       1.248801      -0.718403      -0.024168       0.002131       0.019723       0.031267      -0.001708      -0.009486      -0.001388      -0.000275      -0.002049      -0.010183       0.000917       0.009266              1.732420       1.580824      -0.028305      -0.344902       1.464482       0.109491       2.151954          -0.000070
          293              H      -5.651443      10.302658      17.455346       0.143984       0.889220 0.65237698E+01  0.62172691E+02                                 1.655504                            1.587817      -1.287987       2.280444                    0.993824       3.732236      11.037176       0.443477       1.449218      -0.672726       0.027558      -0.019624       0.003789       0.034043      -0.007024      -0.008528      -0.008552       0.001067      -0.018396      -0.017176       0.007034       0.010143              1.697937       1.793325      -0.287445       0.341693       1.667341      -0.215361       1.633144           0.000306
          294              H      -5.551365       9.648755      14.707637       0.144532       0.823528 0.59273660E+01  0.54702867E+02                                 1.521199                            1.482319      -0.990478       2.428758                    0.998211       3.394425       9.618428       0.477425       1.390121      -0.685334       0.032443       0.003762      -0.012259       0.034885       0.008647       0.003167       0.007399       0.009519      -0.000861      -0.012030      -0.001315       0.013345              1.519088       1.802614       0.063943      -0.217362       1.307100      -0.064552       1.447549          -0.000029
          295              H      -7.241933       8.194936      13.536164       0.143207       0.906574 0.63702473E+01  0.60079784E+02                                 1.642968                            1.552444      -1.151310       2.354811                    0.996165       3.538346      10.258330       0.457749       1.418753      -0.679342       0.009678      -0.027740      -0.030353       0.042243       0.001608      -0.001204       0.011320       0.003758       0.005350      -0.012343       0.001289       0.011054              1.680903       1.395618      -0.044969      -0.081383       1.675167       0.458099       1.971923          -0.000059
          296              H      -9.469515       8.533120      14.709583       0.126113       1.161407 0.81168958E+01  0.80629290E+02                                 1.876336                            1.705302      -1.151645       2.341210                    0.997042       3.628292      10.493117       0.458943       1.343520      -0.694675      -0.044653      -0.022043      -0.021907       0.054403       0.000671      -0.005533       0.012558       0.021749      -0.001756      -0.019546       0.005216       0.014329              1.959867       2.513406       0.460975       0.335622       1.726265       0.144681       1.639932           0.000116
          297              C      11.095104       5.899534       3.843290      -0.078901      27.022958 0.41621443E+03  0.97980403E+04                                 8.130748                            6.954812      -0.521433       1.832756                    0.996342      29.543727      88.446335       0.597034       0.435798      -1.039404      -0.050164       0.071456      -0.025094       0.090841      -0.005184       0.003688      -0.049554      -0.051323       0.005272      -0.037615      -0.026973       0.064587              9.158850       7.967501       0.372954      -1.214821       8.463872      -2.546857      11.045177           0.000032
          298              C      11.430349       7.462306       2.043268       0.226930      30.798061 0.36278266E+03  0.81457430E+04                                 8.635820                            6.442132       0.098747       2.042564                    0.999790      25.603357      71.760281       0.635884       0.428987      -1.057097      -0.024199      -0.015931       0.033356       0.044181       0.020627      -0.027781      -0.027709      -0.008602       0.130259      -0.043109      -0.023209       0.066317             10.196733       8.799211      -1.575515      -2.908533      10.191441      -4.211625      11.599546           0.000053
          299              C      12.488528       6.690457       1.605425      -0.254611      36.899143 0.52244582E+03  0.12902736E+05                                 9.725084                            7.710697      -0.097790       1.927881                    0.999053      31.841175      94.840969       0.581150       0.426754      -1.054202       0.030653       0.001391      -0.040150       0.050533      -0.002589      -0.008173      -0.019611      -0.017237       0.010572      -0.020583      -0.004674       0.025257             10.891311      10.632242      -1.290522      -4.035101       9.946012      -3.268570      12.095678           0.000174
          300              C      13.205101       7.167934       0.455357      -0.026210      29.371723 0.38222017E+03  0.87409092E+04                                 8.422210                            6.626812       0.148977       2.046004                    0.999509      27.736207      79.817957       0.621636       0.430851      -1.050393      -0.021905      -0.000342       0.038246       0.044076       0.008588      -0.010675       0.009964       0.019195      -0.022837      -0.021994       0.003266       0.018728              9.399954       9.330326      -1.343933      -2.892304       9.181317      -2.729900       9.688219           0.000133
          301              C       4.833449      -3.029898      19.267044      -0.098779      29.230807 0.37497020E+03  0.85287642E+04                                 8.317560                            6.515977       0.216823       2.066802                    0.999579      27.929716      79.992040       0.634195       0.424613      -1.054896      -0.018169       0.013367       0.019162       0.029597       0.001561      -0.008351       0.001225       0.026552       0.012674      -0.015649      -0.001101       0.016749              9.279092       9.880259      -1.646963      -3.008625       9.341225      -2.306191       8.615794           0.000115
          302              C      11.613062       8.799253       0.198489      -0.074508      31.937363 0.41566405E+03  0.97423565E+04                                 8.942395                            6.949472      -0.063718       1.958723                    0.999651      29.288590      86.342380       0.599780       0.435705      -1.043672       0.014699      -0.043086       0.007278       0.046102       0.015030       0.035016      -0.006273      -0.021312       0.006692      -0.044968       0.012888       0.032080             10.127516      11.395187      -2.109851      -3.993310       9.054653      -1.976956       9.932706          -0.000004
          303              C      10.855178       8.482436       1.260988      -0.150569      41.613942 0.50107849E+03  0.12113496E+05                                10.305220                            7.405471       0.058907       2.006052                    0.999222      28.950980      82.326385       0.617322       0.410422      -1.076225      -0.007909      -0.005621      -0.032642       0.034053       0.003569       0.005553       0.009175       0.019897       0.032804      -0.018436       0.001376       0.017059             12.443794      12.828290      -4.194361      -3.636502      12.883956      -3.088328      11.619137           0.000455
          304              C       9.655590       9.377869       1.663804       0.532652      23.945865 0.25457205E+03  0.52848611E+04                                 7.606559                            5.639642       0.119396       2.108488                    0.999553      22.157014      61.720940       0.629738       0.468515      -1.023640      -0.050823       0.023351      -0.010515       0.056910       0.047005      -0.021615       0.004242      -0.006221      -0.104553      -0.051799      -0.014138       0.065936              8.834914       8.568267      -3.562532      -1.094944       7.383976      -0.316416      10.552499          -0.000017
          305              C       8.320957      10.473297       3.315932      -0.126521      26.888959 0.35576157E+03  0.80288232E+04                                 7.971879                            6.345874      -0.234090       1.942776                    0.998208      27.919987      81.049882       0.639379       0.424478      -1.049377       0.083855      -0.076368      -0.022501       0.115629      -0.037543      -0.015068       0.049771       0.017388      -0.144035      -0.075588      -0.002616       0.078204              9.082997       8.238557      -0.727912      -2.542723       7.894051      -1.668571      11.116383           0.000200
          306              C       7.858603      10.004809       4.497136       0.212539      32.638134 0.37958521E+03  0.85888952E+04                                 9.035635                            6.597525       0.244865       2.097490                    0.999684      25.156282      69.947339       0.629497       0.430015      -1.060295       0.021708       0.062398       0.016095       0.067998       0.016297      -0.025111       0.023041      -0.010619       0.121487      -0.050088      -0.003303       0.053391             10.725522       6.920754       2.140367      -4.307982       8.310645      -3.553871      16.945165           0.005622
          307              C       7.140432       8.800419       4.746220      -0.240703      32.803536 0.53154711E+03  0.13129668E+05                                 8.860874                            7.698343       0.133981       2.004058                    0.998267      31.357146      92.148304       0.593076       0.418104      -1.064022      -0.044633      -0.046415       0.032707       0.072223       0.005355      -0.012091       0.003722       0.007509       0.094383      -0.023855      -0.010840       0.034695              9.351077       6.742700       1.937311      -1.695456       9.840458      -0.763199      11.470075           0.001651
          308              C       6.714625       8.788074       6.106452      -0.166481      32.881780 0.51550598E+03  0.12680993E+05                                 9.005384                            7.667137      -0.009861       1.958694                    0.998961      31.191349      92.534017       0.582268       0.427626      -1.054317      -0.019774      -0.017471      -0.047823       0.054619       0.015968      -0.006440       0.013041       0.002026       0.078787      -0.032458       0.002276       0.030182              9.594497       7.764627       2.789125      -2.252314       9.279194      -1.026743      11.739668           0.000938
          309              C       7.291392       9.947532       6.740838       0.046851      29.133805 0.41636579E+03  0.96805517E+04                                 8.325078                            6.891991       0.203394       2.057552                    0.998884      27.791298      79.371894       0.615794       0.427805      -1.057379       0.049134       0.059582      -0.043868       0.088817       0.047086      -0.022885      -0.012560      -0.018025       0.089943      -0.063987       0.007845       0.056142              8.965353       5.747703       1.090657      -0.889029       7.470967       1.122073      13.677390           0.007297
          310              C       9.808139       6.809588       5.886558      -0.078927      27.024889 0.41624952E+03  0.97990387E+04                                 8.131070                            6.955059      -0.521655       1.832662                    0.996339      29.544869      88.449518       0.597031       0.435792      -1.039411       0.084081      -0.023484       0.025099       0.090835       0.012119       0.048122       0.013293       0.046366       0.005291      -0.037866      -0.026934       0.064799              9.159266       8.174459       0.446095       1.996554       8.257618       1.994536      11.045721           0.000066
          311              C      11.169813       7.646613       7.686580       0.226932      30.799980 0.36280794E+03  0.81465235E+04                                 8.636461                            6.442552       0.098535       2.042492                    0.999789      25.604450      71.766323       0.635829       0.429013      -1.057072      -0.006984      -0.028177      -0.033379       0.044237       0.018751       0.016968       0.035572      -0.019189       0.130316      -0.043114      -0.023365       0.066479             10.197577      11.027744      -0.787784       3.001584       7.964439       4.146588      11.600548           0.000123
          312              C      10.089390       8.387003       8.124423      -0.254614      36.899705 0.52245835E+03  0.12903131E+05                                 9.725199                            7.710811      -0.097703       1.927904                    0.999053      31.841870      94.843523       0.581143       0.426756      -1.054200      -0.008942       0.029333       0.040170       0.050537       0.003383       0.015937       0.014510       0.016721       0.010633      -0.020903      -0.004634       0.025538             10.891471      10.833372      -1.219438       1.736503       9.745274       4.894025      12.095767           0.000310
          313              C      10.300720       9.221774       9.274491      -0.026179      29.373222 0.38224375E+03  0.87416772E+04                                 8.422842                            6.627272       0.148539       2.045872                    0.999507      27.737218      79.824714       0.621572       0.430884      -1.050362       0.006971      -0.020787      -0.038236       0.044076       0.000627      -0.012824       0.006954      -0.025661      -0.022911      -0.021894       0.003070       0.018824              9.400712      10.043437      -1.092303       1.609648       8.469934       3.637163       9.688764           0.000238
          314              C      11.420875       9.164482       9.922498      -0.098842      29.234030 0.37502293E+03  0.85303021E+04                                 8.318257                            6.516513       0.216744       2.066755                    0.999579      27.931792      80.000758       0.634155       0.424623      -1.054885       0.018655      -0.012703      -0.019133       0.029588      -0.007142      -0.003812       0.007696      -0.022579       0.012580      -0.015590      -0.001322       0.016912              9.279894      10.437317      -1.450546       1.171442       8.786061       3.605556       8.616303           0.000200
          315              C      12.369422       8.264555       9.531359      -0.074541      31.940222 0.41570869E+03  0.97437647E+04                                 8.943308                            6.950129      -0.063859       1.958663                    0.999651      29.290372      86.352140       0.599709       0.435740      -1.043640      -0.045531      -0.000508      -0.007261       0.046109       0.018382       0.017777      -0.030696      -0.002275       0.006747      -0.044916       0.013069       0.031847             10.128603      10.641984      -2.376790       0.532833       9.810264       4.424484       9.933561           0.000049
          316              C      12.323335       7.444390       8.468859      -0.150540      41.614617 0.50108524E+03  0.12113781E+05                                10.305568                            7.405685       0.058818       2.006034                    0.999221      28.951190      82.329196       0.617288       0.410440      -1.076206      -0.002654      -0.009316       0.032677       0.034083      -0.003476      -0.006683      -0.008100      -0.019940       0.032879      -0.018349       0.001472       0.016877             12.444241      15.514633      -3.244888       1.699689      10.198763       4.458168      11.619326           0.000627
          317              C      13.567412       6.611873       8.066044       0.532633      23.946795 0.25458251E+03  0.52851232E+04                                 7.606687                            5.639731       0.119271       2.108444                    0.999553      22.157373      61.721843       0.629738       0.468511      -1.023644       0.038914      -0.040137       0.010528       0.056887       0.038520      -0.011093       0.019062      -0.054255      -0.104556      -0.051765      -0.014210       0.065974              8.835058       9.754995      -3.143157      -0.066437       6.197688       1.137884      10.552492           0.000039
          318              C      15.045043       5.718675       6.413915      -0.126567      26.887932 0.35575495E+03  0.80285219E+04                                 7.971241                            6.345494      -0.233953       1.942834                    0.998212      27.918705      81.041610       0.639455       0.424435      -1.049418      -0.099967       0.053633       0.022495       0.115655      -0.034684      -0.051789      -0.002172       0.033651      -0.144040      -0.075392      -0.002786       0.078178              9.082137       8.389122      -0.674375       0.725724       7.742275       2.953018      11.115014           0.000314
          319              C      14.757448       5.126579       5.232712       0.212637      32.634937 0.37955361E+03  0.85879498E+04                                 9.035062                            6.597289       0.244856       2.097512                    0.999685      25.154217      69.939287       0.629507       0.430020      -1.060298       0.051576       0.041265      -0.016059       0.067976       0.016022      -0.029970       0.016095      -0.012213       0.121367      -0.050047      -0.003264       0.053311             10.724687       6.810580       2.101521       1.914845       8.420067       5.245885      16.943412           0.009825
          320              C      13.861322       4.048017       4.983628      -0.240676      32.803335 0.53154184E+03  0.13129555E+05                                 8.860979                            7.698396       0.133830       2.004021                    0.998266      31.357058      92.149239       0.593061       0.418114      -1.064012      -0.028900      -0.057562      -0.032650       0.072212       0.001801      -0.007359       0.010401      -0.012529       0.094404      -0.023799      -0.010964       0.034762              9.351213       8.278562       2.480233       0.154467       8.304516       1.853045      11.470562           0.002513
          321              C      13.991598       3.642421       3.623395      -0.166501      32.883375 0.51553911E+03  0.12682098E+05                                 9.005835                            7.667479      -0.010077       1.958617                    0.998962      31.192637      92.540953       0.582240       0.427637      -1.054303      -0.009898      -0.024451       0.047833       0.054624       0.011746      -0.014269       0.001934      -0.021605       0.078692      -0.032368       0.002319       0.030049              9.594973       7.358178       2.645392       0.217187       9.686403       2.465777      11.740338           0.001792
          322              C      14.892485       4.572673       2.989009       0.046903      29.136538 0.41643298E+03  0.96826182E+04                                 8.326191                            6.893061       0.203319       2.057537                    0.998884      27.791679      79.378092       0.615670       0.427869      -1.057327       0.039790       0.066157       0.043867       0.088793       0.042236       0.004292       0.025897      -0.045131       0.089865      -0.063922       0.007658       0.056264              8.966408       6.595016       1.390098      -1.354583       6.625600       0.463829      13.678608           0.012693
          323              C      12.547360      -5.764533      15.382889      -0.078895      27.023838 0.41623299E+03  0.97985144E+04                                 8.130689                            6.954791      -0.521611       1.832686                    0.996342      29.543787      88.444560       0.597062       0.435776      -1.039424      -0.037476      -0.009511      -0.082200       0.090839       0.013396       0.040873       0.003018       0.072151      -0.013112      -0.037780      -0.026984       0.064764              9.158762      12.868494      -0.202009       0.453907       6.826449      -0.186817       7.781344           0.000003
          324              C      10.229199      -5.925200      14.754341       0.226951      30.799384 0.36279991E+03  0.81462764E+04                                 8.636243                            6.442413       0.098757       2.042563                    0.999789      25.604075      71.764355       0.635847       0.429004      -1.057080       0.042823       0.002798      -0.010531       0.044187      -0.007904      -0.007062       0.001638       0.087788      -0.127435      -0.043003      -0.023310       0.066313             10.197254      15.306485       0.123335       0.728534       4.536058       0.931981      10.749220           0.000079
          325              C       9.882836      -5.656671      16.063978      -0.254640      36.900772 0.52247830E+03  0.12903805E+05                                 9.725530                            7.711051      -0.097952       1.927830                    0.999053      31.842371      94.847099       0.581121       0.426766      -1.054188      -0.043653       0.007823       0.024254       0.050548       0.004748       0.009073       0.004811       0.040972      -0.005900      -0.020883      -0.004509       0.025392             10.891805      15.762994       0.187136      -1.087665       5.291605       0.899829      11.620817           0.000178
          326              C       8.479869      -5.648804      16.373387      -0.026106      29.368766 0.38216923E+03  0.87394462E+04                                 8.421719                            6.626464       0.148743       2.045968                    0.999509      27.734295      79.810893       0.621640       0.430863      -1.050387       0.038699      -0.011515      -0.017601       0.044045       0.007125      -0.018638      -0.001242      -0.009019      -0.002574      -0.021925       0.003214       0.018711              9.399386      12.788500       0.486786      -0.423206       4.862610       0.761888      10.547048           0.000182
          327              C       7.604396      -5.764533      15.425700      -0.098787      29.232164 0.37499358E+03  0.85294133E+04                                 8.317747                            6.516139       0.216787       2.066782                    0.999579      27.930428      79.994157       0.634195       0.424608      -1.054901       0.015402      -0.011397      -0.022533       0.029577      -0.002994      -0.013607      -0.006168       0.010511       0.003027      -0.015430      -0.001339       0.016769              9.279304      11.813205       0.901463      -0.748421       4.771177       0.890381      11.253529           0.000167
          328              C       8.031793      -5.837573      14.131631      -0.074552      31.939675 0.41570236E+03  0.97434616E+04                                 8.942703                            6.949714      -0.063950       1.958628                    0.999650      29.289983      86.346900       0.599781       0.435695      -1.043680       0.021328       0.017613       0.036884       0.046104       0.001853       0.029275      -0.014381      -0.033059      -0.056009      -0.044924       0.013066       0.031858             10.127868      12.933074       0.322825      -1.961360       4.845964       0.896887      12.604566           0.000028
          329              C       9.301294      -5.882517      13.695733      -0.150521      41.614324 0.50108113E+03  0.12113649E+05                                10.305523                            7.405669       0.058881       2.006045                    0.999222      28.951064      82.328537       0.617287       0.410442      -1.076206      -0.021381       0.026304      -0.003240       0.034052      -0.011180      -0.006682      -0.008093      -0.014564      -0.016080      -0.018266       0.001420       0.016846             12.444167      15.073656       0.263863      -0.146044       5.456968       1.847914      16.801879           0.000599
          330              C       9.607934      -6.146553      12.199283       0.532565      23.947584 0.25459310E+03  0.52853888E+04                                 7.606746                            5.639774       0.119659       2.108548                    0.999551      22.157990      61.723470       0.629749       0.468498      -1.023653      -0.002604       0.014457      -0.054972       0.056901       0.049145      -0.023712       0.001236      -0.015493      -0.083473      -0.051820      -0.014161       0.065981              8.835125       9.348111      -2.594027      -0.217419       5.624555       0.924479      11.532710           0.000018
          331              C       2.941121      15.268462      10.477100      -0.126456      26.886634 0.35572721E+03  0.80277639E+04                                 7.971101                            6.345317      -0.233863       1.942877                    0.998210      27.917594      81.038535       0.639452       0.424444      -1.049409      -0.010280       0.024390       0.112559       0.115629       0.005372      -0.030956       0.027318      -0.071217       0.187448      -0.075565      -0.002799       0.078364              9.082045      12.518931      -0.844814      -0.862031       5.918094       0.707731       8.809109           0.000331
          332              C       4.280534      15.116789      10.370071       0.212549      32.637972 0.37958511E+03  0.85889165E+04                                 9.035784                            6.597667       0.244802       2.097483                    0.999685      25.155947      69.947141       0.629468       0.430034      -1.060280      -0.023483      -0.061120      -0.018298       0.067985      -0.021887      -0.027813       0.019247       0.006446      -0.111740      -0.049991      -0.003282       0.053273             10.725665      19.666224      -1.541228      -1.230304       7.144562       0.798628       5.366209           0.010125
          333              C       5.291058      16.114458      10.479046      -0.240722      32.804895 0.53157725E+03  0.13130710E+05                                 8.861430                            7.698807       0.133647       2.003959                    0.998266      31.358293      92.155273       0.593024       0.418130      -1.063996       0.063447       0.033123      -0.009639       0.072219      -0.018984      -0.012803       0.002710       0.022141      -0.057906      -0.023556      -0.010970       0.034526              9.351667      12.702704       0.139867      -0.300326       9.403089       1.210044       5.949207           0.002557
          334              C       6.549436      15.538099      10.138501      -0.166479      32.880949 0.51548796E+03  0.12680443E+05                                 9.005189                            7.666957      -0.009853       1.958698                    0.998963      31.191083      92.532954       0.582279       0.427621      -1.054320      -0.024227       0.048565      -0.006024       0.054606      -0.013802      -0.013987       0.002368      -0.004610      -0.082778      -0.032169       0.002231       0.029938              9.594275      13.643588       0.554468      -1.142107       9.499454       0.543433       5.639781           0.001840
          335              C       6.328576      14.126981       9.940012       0.046810      29.138039 0.41644808E+03  0.96830666E+04                                 8.326369                            6.892993       0.203482       2.057570                    0.998883      27.793052      79.382663       0.615698       0.427845      -1.057341      -0.080352      -0.037512       0.005713       0.088861       0.009074      -0.013441       0.000794       0.043495      -0.186532      -0.063773       0.007683       0.056090              8.966778      11.381635      -2.846709      -0.862737      10.224056       1.159871       5.294642           0.013174
          336              C      14.215655      -6.944223      13.806654      -0.078907      27.022822 0.41621017E+03  0.97979145E+04                                 8.130650                            6.954708      -0.521515       1.832720                    0.996343      29.544079      88.447254       0.597047       0.435789      -1.039409       0.003557      -0.038469       0.082218       0.090842      -0.012237       0.010957      -0.039275      -0.073007      -0.013112      -0.037909      -0.026667       0.064576              9.158727       7.624892      -2.055818       0.327650      12.069905      -0.365694       7.781384           0.000013
          337              C       6.892651      13.286646      14.435202       0.226940      30.799306 0.36280179E+03  0.81462922E+04                                 8.636086                            6.442334       0.098745       2.042548                    0.999789      25.604109      71.763270       0.635868       0.428991      -1.057092      -0.011645       0.041292       0.010538       0.044178      -0.033740      -0.003805       0.006218      -0.058370      -0.127477      -0.043012      -0.023326       0.066338             10.197066       5.655137      -3.288886      -0.635654      14.187171      -0.997457      10.748891           0.000080
          338              C       7.261258      13.049575      13.125564      -0.254667      36.899278 0.52245428E+03  0.12902889E+05                                 9.724814                            7.710588      -0.097552       1.927948                    0.999053      31.841367      94.838726       0.581178       0.426735      -1.054222       0.021928      -0.038559      -0.024242       0.050550      -0.009165      -0.001326      -0.009918      -0.037842      -0.005864      -0.020781      -0.004479       0.025260             10.890976       6.337006      -3.145007      -1.210735      14.716004       0.725720      11.619918           0.000201
          339              C       7.736322      11.729459      12.816155      -0.026153      29.370632 0.38220549E+03  0.87404510E+04                                 8.421934                            6.626669       0.149062       2.046048                    0.999509      27.735159      79.813231       0.621648       0.430849      -1.050399      -0.023788       0.032623       0.017673       0.044073       0.008372      -0.004877       0.018174      -0.002007      -0.002754      -0.021994       0.003059       0.018935              9.399631       5.437416      -2.112223      -0.859275      12.214104       0.145077      10.547373           0.000085
          340              C       7.919045      10.865497      13.763842      -0.098820      29.232508 0.37499916E+03  0.85295601E+04                                 8.317707                            6.516103       0.216669       2.066735                    0.999579      27.930821      79.995009       0.634210       0.424597      -1.054910      -0.015896       0.010710       0.022566       0.029608      -0.005621       0.001444       0.015089      -0.004423       0.002973      -0.015679      -0.001250       0.016929              9.279274       4.986988      -1.511925      -1.088838      11.597350       0.408992      11.253485           0.000059
          341              C       7.707736      11.244129      15.057912      -0.074561      31.940895 0.41572197E+03  0.97440528E+04                                 8.943039                            6.949968      -0.064119       1.958573                    0.999651      29.290640      86.349904       0.599757       0.435706      -1.043672       0.009490       0.025976      -0.036884       0.046100       0.011823       0.023484      -0.022623       0.023355      -0.055982      -0.044864       0.012891       0.031973             10.128276       5.541774      -2.290480      -1.499375      12.237968       1.550545      12.605085           0.000035
          342              C       7.242205      12.426055      15.493809      -0.150512      41.612767 0.50106065E+03  0.12113012E+05                                10.305226                            7.405485       0.058904       2.006060                    0.999221      28.950435      82.325861       0.617300       0.410438      -1.076210       0.031922      -0.011418       0.003238       0.034057      -0.004128       0.005512       0.009163       0.025300      -0.016177      -0.018430       0.001568       0.016861             12.443781       6.359383      -2.816910      -1.790635      14.170616      -0.478025      16.801344           0.000365
          343              C      14.835323      -9.842823      16.990260       0.532594      23.947085 0.25458789E+03  0.52852655E+04                                 7.606765                            5.639808       0.119304       2.108449                    0.999553      22.157626      61.722822       0.629731       0.468514      -1.023642       0.014474       0.002333       0.054970       0.056892       0.043084      -0.008996       0.022047      -0.049741      -0.083420      -0.051816      -0.014193       0.066008              8.835130       7.668612      -3.187728      -0.943912       7.303951      -0.103106      11.532825           0.000015
          344              C      13.414891      -8.990070      18.712443      -0.126450      26.884915 0.35570309E+03  0.80270729E+04                                 7.970831                            6.345175      -0.233886       1.942892                    0.998211      27.916198      81.033390       0.639449       0.424454      -1.049404       0.026386      -0.001587      -0.112587       0.115649       0.026573      -0.035926       0.020294       0.048615       0.187451      -0.075626      -0.002661       0.078287              9.081675       7.182136      -2.731276      -0.954430      11.254146       0.576832       8.808743           0.000310
          345              C      12.825427      -7.777813      18.819471       0.212584      32.635808 0.37956279E+03  0.85882412E+04                                 9.035276                            6.597405       0.244855       2.097511                    0.999686      25.154878      69.942302       0.629494       0.430025      -1.060291      -0.049796      -0.042509       0.018312       0.067986      -0.019050      -0.027272       0.019933       0.022505      -0.111726      -0.049972      -0.003262       0.053234             10.724963       9.503682      -5.133264      -1.162823      17.305325       0.893534       5.365883           0.009764
          346              C      13.429201      -6.492530      18.710497      -0.240685      32.804111 0.53155868E+03  0.13130132E+05                                 8.861315                            7.698690       0.133642       2.003968                    0.998263      31.357635      92.152826       0.593027       0.418132      -1.063995       0.010097       0.070854       0.009632       0.072216      -0.021728      -0.006631       0.011406       0.006705      -0.057811      -0.023731      -0.010797       0.034527              9.351572       9.681498      -0.928279      -1.240828      12.424151      -0.120178       5.949066           0.002456
          347              C      12.466354      -5.498229      19.051041      -0.166495      32.882756 0.51552003E+03  0.12681480E+05                                 9.005619                            7.667249      -0.009974       1.958644                    0.998963      31.192374      92.538901       0.582260       0.427627      -1.054312       0.053881      -0.006651       0.006038       0.054625      -0.009266      -0.006736       0.012592       0.020955      -0.082767      -0.032266       0.002363       0.029903              9.594769       9.611702      -0.871177      -0.892997      13.532644       0.895672       5.639962           0.001760
          348              C      11.209559      -6.176821      19.249530       0.046837      29.133616 0.41637240E+03  0.96807377E+04                                 8.325092                            6.892051       0.203537       2.057590                    0.998884      27.790703      79.370157       0.615791       0.427805      -1.057379      -0.008564      -0.088250      -0.005728       0.088849      -0.006615      -0.005117       0.012557      -0.045258      -0.186450      -0.063763       0.007646       0.056117              8.965287      12.139904      -2.577218      -1.380788       9.462089       0.426609       5.293870           0.012620
          349              C      -4.793483      11.613735      12.428907      -0.078911      27.024727 0.41624604E+03  0.97988821E+04                                 8.130827                            6.954869      -0.521578       1.832689                    0.996342      29.544057      88.445159       0.597064       0.435772      -1.039428      -0.050142      -0.057477      -0.049342       0.090843       0.005781       0.002802       0.034952      -0.077035      -0.071620      -0.037748      -0.027009       0.064758              9.158958       7.967750      -1.238540       0.284391      12.605803       0.155748       6.903320           0.000041
          350              C      -4.458245       9.273481      11.975496       0.226844      30.803711 0.36285392E+03  0.81477932E+04                                 8.636930                            6.442795       0.098706       2.042500                    0.999789      25.606472      71.772433       0.635843       0.428991      -1.057088      -0.024241       0.036854      -0.002825       0.044202      -0.034413      -0.003810      -0.012367      -0.078341      -0.078509      -0.043012      -0.023350       0.066363             10.198177       8.800243      -1.731373       2.819107      14.897323       1.496320       6.896966           0.000082
          351              C      -3.400053       9.280230      12.862858      -0.254513      36.894662 0.52238900E+03  0.12901053E+05                                 9.724661                            7.710480      -0.097854       1.927946                    0.999049      31.838003      94.832193       0.581132       0.426776      -1.054182       0.030634      -0.035512       0.019125       0.050648      -0.005816       0.006649       0.011477      -0.031723      -0.032458      -0.020936      -0.004378       0.025314             10.890738      10.631762      -2.848781       3.135467      14.387490       0.703339       7.652962           0.000241
          352              C      -2.683478       8.045505      13.024374      -0.025856      29.363061 0.38208338E+03  0.87371524E+04                                 8.421591                            6.626421       0.147634       2.045760                    0.999501      27.729712      79.800969       0.621531       0.430954      -1.050312      -0.021956       0.033325      -0.018559       0.044013      -0.013531      -0.001954      -0.003980       0.029090       0.007619      -0.021933       0.003329       0.018604              9.399202       9.329451      -1.832295       2.610109      11.924269       1.145589       6.943886           0.000037
          353              C      -3.110891       6.965816      12.450313      -0.098888      29.234250 0.37502818E+03  0.85303484E+04                                 8.317859                            6.516212       0.217082       2.066836                    0.999581      27.931864      79.997474       0.634228       0.424578      -1.054926      -0.018181       0.009888      -0.021045       0.029516      -0.008071       0.003073      -0.008881       0.012847      -0.028126      -0.015377      -0.001439       0.016816              9.279432       9.880638      -1.782055       2.930859      10.794562       1.467357       7.163095           0.000022
          354              C      -4.275535       7.007379      11.740034      -0.074622      31.943336 0.41575708E+03  0.97450824E+04                                 8.943310                            6.950114      -0.063929       1.958588                    0.999651      29.292692      86.356891       0.599770       0.435688      -1.043683       0.014681       0.027824       0.033712       0.046111       0.022801      -0.030355       0.006496      -0.021352       0.006833      -0.044923       0.013092       0.031831             10.128595      11.396347      -2.403670       3.824260      11.426583       0.608415       7.562857           0.000045
          355              C      -5.033422       8.085937      11.483166      -0.150605      41.619708 0.50115105E+03  0.12115814E+05                                10.306427                            7.406206       0.058739       2.005964                    0.999222      28.953664      82.338701       0.617260       0.410444      -1.076200      -0.007901      -0.025475       0.021165       0.034050       0.003007      -0.005679      -0.015837       0.008065      -0.002627      -0.018253       0.001442       0.016811             12.445346      12.829774      -1.052052       5.451348      14.611959       2.092367       9.894305           0.000409
          356              C      -6.233023       7.987060      10.506289       0.532570      23.947919 0.25459789E+03  0.52855111E+04                                 7.606788                            5.639807       0.119619       2.108524                    0.999551      22.158236      61.724219       0.629751       0.468495      -1.023655      -0.050831      -0.020741      -0.014975       0.056906      -0.042208      -0.029865       0.022004       0.039024       0.031077      -0.051806      -0.014171       0.065977              8.835174       8.568685       0.833238       3.632907      10.034607      -1.213584       7.902230           0.000037
          357              C      -7.567680       8.870114       8.731565      -0.126484      26.885116 0.35571478E+03  0.80273400E+04                                 7.970627                            6.345104      -0.233603       1.942980                    0.998211      27.915985      81.030726       0.639484       0.424431      -1.049427       0.083858       0.018745       0.077385       0.115637       0.005726       0.040204       0.002716       0.107981       0.127605      -0.075564      -0.002788       0.078353              9.081347       8.237314      -1.837302       1.901258      11.753422      -0.560874       7.253306           0.000335
          358              C      -8.030036      10.127308       8.546698       0.212710      32.631326 0.37951368E+03  0.85868520E+04                                 9.034565                            6.597080       0.244924       2.097557                    0.999684      25.152775      69.935324       0.629495       0.430038      -1.060283       0.021740      -0.017247      -0.062041       0.067964      -0.029812      -0.001465      -0.035308      -0.031983       0.056536      -0.049853      -0.003281       0.053134             10.723896       6.919793      -4.799829       0.300158      17.861020      -1.961336       7.390873           0.010259
          359              C      -8.748195      10.945225       9.465196      -0.240703      32.804250 0.53156752E+03  0.13130405E+05                                 8.861356                            7.698788       0.133600       2.003951                    0.998266      31.357715      92.153243       0.593019       0.418136      -1.063993      -0.044604       0.051494       0.023886       0.072192      -0.013119       0.001603      -0.023630      -0.027440      -0.010773      -0.023507      -0.010973       0.034481              9.351561       6.743028      -2.437012      -0.829930      11.724257      -0.324032       9.587398           0.002616
          360              C      -9.174011      12.129388       8.795782      -0.166567      32.882257 0.51551364E+03  0.12681154E+05                                 9.005284                            7.667055      -0.009756       1.958720                    0.998963      31.191238      92.531810       0.582290       0.427610      -1.054333      -0.019722      -0.032634       0.039063       0.054588      -0.013518      -0.010411      -0.023780      -0.016902       0.021714      -0.032152       0.002220       0.029932              9.594396       7.764490      -3.344910      -1.289264      12.013370      -0.552139       9.005329           0.001899
          361              C      -8.597261      12.099041       7.474469       0.047382      29.117286 0.41609026E+03  0.96725467E+04                                 8.322619                            6.890152       0.203826       2.057906                    0.998879      27.778403      79.328558       0.615817       0.427860      -1.057345       0.049232      -0.067831      -0.029699       0.088920      -0.043150      -0.029155      -0.009027      -0.055397      -0.023512      -0.063517       0.007656       0.055861              8.962607       5.746113      -1.314448      -0.500384      11.149361      -3.247211       9.992346           0.013245
          362              C      -6.080472      12.928213      10.619156      -0.078910      27.023289 0.41621738E+03  0.97981207E+04                                 8.130689                            6.954728      -0.521504       1.832713                    0.996344      29.544480      88.448449       0.597052       0.435784      -1.039412       0.084092       0.033496       0.007778       0.090851       0.035605      -0.034396      -0.017577       0.038481      -0.018200      -0.037904      -0.026654       0.064559              9.158804       8.174223       1.505800      -1.384368       8.621040      -2.204088      10.681148           0.000028
          363              C      -4.718820      14.068550       8.994271       0.226916      30.799107 0.36279794E+03  0.81461426E+04                                 8.635854                            6.442163       0.098946       2.042598                    0.999789      25.604150      71.761907       0.635900       0.428973      -1.057109      -0.006949      -0.014859       0.041003       0.044162       0.005351      -0.024645      -0.041702      -0.030079       0.097925      -0.043008      -0.023364       0.066372             10.196826      11.027035       2.993307      -0.818566       7.099980      -3.647285      12.463463           0.000065
          364              C      -5.799255      14.077530       8.134153      -0.254658      36.894123 0.52237250E+03  0.12900236E+05                                 9.723645                            7.709783      -0.096706       1.928245                    0.999054      31.838114      94.823622       0.581237       0.426712      -1.054247      -0.008886       0.019873      -0.045616       0.050544       0.012147      -0.010728      -0.012787       0.019068       0.017763      -0.020756      -0.004462       0.025218             10.889656      10.831709       2.113191       0.187982       7.268363      -3.463513      14.568895           0.000198
          365              C      -5.587942      14.656120       6.836191      -0.025711      29.357765 0.38201315E+03  0.87349382E+04                                 8.420147                            6.625552       0.148450       2.046060                    0.999504      27.724333      79.776545       0.621624       0.430920      -1.050357       0.007150      -0.023108       0.036884       0.044108      -0.011436       0.005894       0.007322      -0.001755       0.050038      -0.022047       0.003023       0.019024              9.397588      10.039340       1.939513       0.141013       6.232381      -2.344917      11.921042           0.000063
          366              C      -4.467791      15.245955       6.561809      -0.098692      29.223971 0.37487856E+03  0.85259807E+04                                 8.315832                            6.514912       0.217445       2.067078                    0.999578      27.924213      79.967541       0.634300       0.424578      -1.054940       0.018699      -0.010519       0.020397       0.029603       0.000303       0.008280      -0.001340      -0.012356       0.043992      -0.015792      -0.001206       0.016998              9.277042      10.433496       1.739186       0.670791       5.534831      -1.728371      11.862801           0.000038
          367              C      -3.519231      15.357191       7.536740      -0.074654      31.942957 0.41575779E+03  0.97449961E+04                                 8.942890                            6.949888      -0.063650       1.958665                    0.999653      29.292200      86.351889       0.599816       0.435659      -1.043712      -0.045482      -0.006103       0.004055       0.046068       0.006274      -0.024662       0.014640      -0.030656      -0.077935      -0.044892       0.012879       0.032013             10.128113      10.641046       1.649870       1.791706       6.070879      -2.265508      13.672414           0.000004
          368              C      -3.565301      14.847134       8.778268      -0.150668      41.619873 0.50115928E+03  0.12115989E+05                                10.306207                            7.406120       0.058850       2.005988                    0.999222      28.953862      82.337550       0.617285       0.410428      -1.076217      -0.002612       0.032895      -0.008311       0.034029      -0.003995       0.006497       0.001403      -0.031737      -0.002540      -0.018434       0.001625       0.016808             12.445050      15.515497       3.094848       1.960284       7.403852      -2.844373      14.415800           0.000436
          369              C      -2.321212      14.914552       9.700658       0.532616      23.947222 0.25458975E+03  0.52853226E+04                                 7.606799                            5.639836       0.119225       2.108411                    0.999553      22.157893      61.724018       0.629727       0.468515      -1.023640       0.038968       0.029127       0.029518       0.056905      -0.028868      -0.027746       0.024990       0.021821       0.123693      -0.051799      -0.014218       0.066017              8.835179       9.755177       1.514140       2.755354       8.478463      -2.454546       8.271895           0.000010
          370              C      -0.843559      13.930382      11.300245      -0.126512      26.885736 0.35572037E+03  0.80275752E+04                                 7.970980                            6.345312      -0.233775       1.942916                    0.998212      27.917180      81.037291       0.639443       0.424452      -1.049404      -0.099969      -0.007348      -0.057676       0.115647      -0.027503       0.056071       0.025165       0.073186      -0.025413      -0.075610      -0.002679       0.078288              9.081859       8.388891       0.965548       0.221157       7.714135      -2.936807      11.142551           0.000295
          371              C      -1.131140      13.203487      12.403610       0.212778      32.632456 0.37952449E+03  0.85872049E+04                                 9.034934                            6.597280       0.244554       2.097435                    0.999685      25.153434      69.938847       0.629467       0.430052      -1.060269       0.051564      -0.034569      -0.027664       0.067965      -0.033901       0.001300      -0.031415      -0.039152       0.040285      -0.049812      -0.003296       0.053109             10.724495       6.810613       0.607347      -2.777241      10.269239      -6.313254      15.093634           0.008612
          372              C      -2.027252      13.527065      13.462217      -0.240719      32.804219 0.53156546E+03  0.13130227E+05                                 8.861095                            7.698561       0.133915       2.004046                    0.998265      31.356971      92.147988       0.593058       0.418113      -1.064017      -0.028930       0.000565       0.066091       0.072148      -0.007162       0.002327      -0.022621      -0.034159       0.029252      -0.023638      -0.010817       0.034455              9.351328       8.278704      -1.106115      -2.225358       9.073964      -2.297359      10.701316           0.002282
          373              C      -1.896962      12.551877      14.493581      -0.166130      32.865236 0.51518999E+03  0.12671158E+05                                 9.002754                            7.665109      -0.010039       1.958838                    0.998960      31.178099      92.484349       0.582313       0.427662      -1.054305      -0.009877       0.053398      -0.002606       0.054366      -0.018181      -0.002661      -0.013256      -0.041318       0.019189      -0.032138       0.002062       0.030076              9.591653       7.355129      -1.133804      -2.398168       9.088483      -2.122492      12.331346           0.001555
          374              C      -0.996082      11.537352      14.005142       0.048034      29.093474 0.41564198E+03  0.96593546E+04                                 8.317966                            6.886297       0.202464       2.057702                    0.998874      27.762321      79.266762       0.616019       0.427842      -1.057374       0.039699       0.005052      -0.079026       0.088581      -0.016999      -0.038420      -0.022295      -0.038724       0.107326      -0.063197       0.007072       0.056125              8.957675       6.587905      -1.865706      -0.525779      11.502189      -3.283885       8.782929           0.011160
          375              C       4.603077       4.969398      16.760635      -0.078899      27.023241 0.41621768E+03  0.97981318E+04                                 8.130763                            6.954808      -0.521430       1.832750                    0.996342      29.543955      88.446963       0.597038       0.435794      -1.039406      -0.037469      -0.066442       0.049343       0.090847       0.028664      -0.031877      -0.014061       0.052602      -0.071671      -0.037613      -0.026957       0.064570              9.158913      12.868740       0.494262      -0.052078       7.704382      -0.320059       6.903616           0.000062
          376              C       2.284922       4.505396      17.214046       0.226897      30.798358 0.36278439E+03  0.81457531E+04                                 8.635675                            6.442004       0.098928       2.042602                    0.999789      25.603671      71.759926       0.635915       0.428968      -1.057113       0.042801      -0.010512       0.002921       0.044170      -0.002170       0.010425       0.007910       0.104062      -0.078807      -0.043104      -0.023251       0.066355             10.196631      15.305486       0.569264      -0.471186       8.388503      -3.156127       6.895903           0.000091
          377              C       1.938547       5.505303      16.326684      -0.254602      36.894545 0.52237320E+03  0.12900386E+05                                 9.724074                            7.709999      -0.097025       1.928154                    0.999054      31.838109      94.827177       0.581200       0.426736      -1.054222      -0.043645       0.017267      -0.018721       0.050533       0.005393      -0.008566      -0.009700       0.031768      -0.033099      -0.020564      -0.004652       0.025215             10.890216      15.760274      -1.035843       0.381507       9.258400      -3.190008       7.651973           0.000275
          378              C       0.535578       5.769324      16.165169      -0.025761      29.359097 0.38203038E+03  0.87354910E+04                                 8.420577                            6.625794       0.148263       2.045992                    0.999504      27.725361      79.782032       0.621595       0.430932      -1.050343       0.038631      -0.009287       0.019160       0.044110      -0.019759       0.003207       0.003568      -0.005700       0.006926      -0.022048       0.003217       0.018831              9.398131      12.786550      -0.610434      -0.209921       8.465703      -2.841528       6.942140           0.000087
          379              C      -0.339887       5.006473      16.739230      -0.098673      29.222744 0.37485641E+03  0.85253648E+04                                 8.315701                            6.514788       0.217682       2.067162                    0.999579      27.923393      79.965095       0.634295       0.424587      -1.054933       0.015383      -0.013566       0.021325       0.029587      -0.010375       0.009525       0.000407      -0.000280      -0.028532      -0.015761      -0.001069       0.016830              9.276905      11.809474      -1.098808      -0.406020       8.860398      -3.251242       7.160842           0.000067
          380              C       0.087519       3.922302      17.449509      -0.074606      31.939877 0.41570675E+03  0.97435054E+04                                 8.942333                            6.949451      -0.063312       1.958790                    0.999653      29.290453      86.345572       0.599836       0.435657      -1.043712       0.021377       0.023169      -0.033592       0.046068       0.024429      -0.016138       0.026700      -0.012198       0.006522      -0.044995       0.012880       0.032115             10.127474      12.932721      -1.859777       0.700968       9.887943      -3.807691       7.561756           0.000012
          381              C       1.357024       3.567279      17.706376      -0.150725      41.621146 0.50117852E+03  0.12116522E+05                                10.306233                            7.406129       0.058828       2.005973                    0.999222      28.954470      82.338450       0.617304       0.410413      -1.076231      -0.021384      -0.015893      -0.021162       0.034025      -0.000194       0.013132       0.010804      -0.010109      -0.002813      -0.018432       0.001431       0.017002             12.445106      15.075062      -0.258309      -0.155589      12.366300      -5.836761       9.893956           0.000420
          382              C       1.663677       2.403342      18.683253       0.532682      23.945798 0.25457227E+03  0.52848728E+04                                 7.606550                            5.639653       0.119303       2.108448                    0.999554      22.157114      61.721481       0.629735       0.468517      -1.023638      -0.002652      -0.054848       0.014981       0.056919      -0.045081      -0.030575       0.020930       0.022784       0.031048      -0.051781      -0.014163       0.065945              8.834900       9.347929       1.108699       2.355196       9.254813      -3.020357       7.901958           0.000016
          383              C      10.885381      12.674212       0.998282      -0.126594      26.888754 0.35576651E+03  0.80289326E+04                                 7.971734                            6.345844      -0.233864       1.942856                    0.998208      27.919784      81.048289       0.639394       0.424468      -1.049387      -0.010347       0.085298      -0.077383       0.115633      -0.029477       0.010972      -0.038605      -0.091164       0.127685      -0.075565      -0.002633       0.078198              9.082792      12.519900      -0.324287       1.162664       7.473972      -1.605986       7.254504           0.000257
          384              C      12.224797      12.657361       1.183149       0.212811      32.631888 0.37951220E+03  0.85868717E+04                                 9.034857                            6.597174       0.244570       2.097438                    0.999684      25.153253      69.938507       0.629471       0.430052      -1.060267      -0.023512       0.014730       0.062062       0.067982      -0.013101       0.032915       0.013252       0.062277       0.056480      -0.049883      -0.003341       0.053224             10.724464      19.663676      -0.294964       1.949200       5.118781       0.370740       7.390934           0.007647
          385              C      13.235308      12.252892       0.264652      -0.240728      32.802915 0.53153827E+03  0.13129284E+05                                 8.860565                            7.698130       0.134205       2.004132                    0.998269      31.355864      92.141411       0.593106       0.418088      -1.064042       0.063359      -0.024887      -0.023912       0.072149      -0.001540       0.022966       0.006589       0.037791      -0.010792      -0.023741      -0.010872       0.034613              9.350752      12.701768      -0.330126       0.028681       5.764279       0.890402       9.586209           0.002047
          386              C      14.493695      12.246158       0.934065      -0.166119      32.865224 0.51519287E+03  0.12671252E+05                                 9.002823                            7.665206      -0.010114       1.958824                    0.998958      31.177871      92.483872       0.582301       0.427670      -1.054299      -0.024002      -0.029439      -0.038885       0.054358      -0.005101       0.019304       0.017835       0.030145       0.021785      -0.032297       0.001966       0.030331              9.591719      13.640906      -1.265745       0.091685       6.132338       1.398748       9.001912           0.001332
          387              C      14.272853      12.779833       2.255379       0.048042      29.094015 0.41564408E+03  0.96594518E+04                                 8.318144                            6.886416       0.202171       2.057614                    0.998873      27.763015      79.269917       0.615998       0.427855      -1.057362      -0.080073       0.023557       0.029571       0.088550      -0.016235      -0.001223       0.030318       0.097451      -0.024528      -0.063375       0.007269       0.056107              8.957900      11.371713       0.675457       2.894125       5.516992       1.552511       9.984995           0.009816
          388              C       6.271396       4.194200      18.570387      -0.078948      27.025979 0.41626758E+03  0.97995500E+04                                 8.131234                            6.955174      -0.521613       1.832665                    0.996340      29.545282      88.450557       0.597032       0.435787      -1.039416       0.003529       0.090437      -0.007789       0.090840       0.015584       0.005309       0.038526      -0.074694      -0.018338      -0.037833      -0.026959       0.064793              9.159470       7.625275       1.312015       1.617039       9.171052       2.040419      10.682081           0.000032
          389              C      14.836908      17.092934       0.735576       0.226838      30.803688 0.36285487E+03  0.81478324E+04                                 8.637006                            6.442856       0.098515       2.042442                    0.999789      25.606551      71.773092       0.635831       0.428998      -1.057082      -0.011621      -0.011501      -0.041116       0.044247       0.013557       0.031274       0.037281       0.016645       0.097693      -0.043122      -0.023402       0.066524             10.198286       5.655885       1.094119       3.166741      12.473806       1.987918      12.465168           0.000044
          390              C      15.205526      16.077299       1.595695      -0.254491      36.893169 0.52236386E+03  0.12900189E+05                                 9.724167                            7.710152      -0.097543       1.928035                    0.999049      31.837418      94.827433       0.581165       0.426760      -1.054199       0.022148      -0.001795       0.045497       0.050633       0.003315       0.008853       0.014607      -0.030037       0.017463      -0.020949      -0.004512       0.025460             10.890154       6.336816       0.523520       3.329051      11.764816       0.977150      14.568831           0.000170
          391              C      15.680608      16.469412       2.893657      -0.025935      29.366273 0.38214101E+03  0.87388415E+04                                 8.422259                            6.626931       0.147784       2.045773                    0.999501      27.731927      79.810293       0.621503       0.430956      -1.050306      -0.023548      -0.001070      -0.037207       0.044045      -0.008515      -0.004690      -0.007795       0.015531       0.049549      -0.021905       0.003189       0.018716              9.399949       5.437671       0.311538       2.259058      10.839387       0.648745      11.922789           0.000085
          392              C      -7.969666      17.722117       3.168038      -0.098915      29.235064 0.37504244E+03  0.85308021E+04                                 8.318187                            6.516475       0.217031       2.066819                    0.999580      27.932511      80.001404       0.634191       0.424596      -1.054909      -0.015769       0.014163      -0.020569       0.029535       0.003971       0.004329      -0.007077       0.009034       0.043851      -0.015537      -0.001406       0.016943              9.279782       4.987278      -0.187226       1.853933      10.986327      -0.055856      11.865741           0.000074
          393              C      15.652012      18.653489       2.193108      -0.074601      31.943273 0.41575505E+03  0.97451336E+04                                 8.943799                            6.950461      -0.063807       1.958640                    0.999652      29.292656      86.360430       0.599701       0.435734      -1.043643       0.009500      -0.044938      -0.004084       0.046113       0.014419      -0.021800       0.018616       0.015919      -0.078048      -0.044915       0.013094       0.031821             10.129172       5.542279      -0.153326       2.733687      11.171785      -0.934256      13.673451          -0.000040
          394              C      15.186465      18.440013       0.951579      -0.150626      41.620084 0.50115616E+03  0.12115969E+05                                10.306463                            7.406213       0.058692       2.005957                    0.999221      28.953804      82.339224       0.617263       0.410441      -1.076202       0.031946       0.008471       0.008287       0.034073       0.006839       0.000979      -0.006418       0.029777      -0.002709      -0.018340       0.001494       0.016846             12.445407       6.360196      -0.142307       3.335436      16.560117      -0.900131      14.415907           0.000433
          395              C      14.835324      19.635408       0.029190       0.532635      23.947203 0.25458736E+03  0.52852514E+04                                 7.606753                            5.639768       0.119234       2.108419                    0.999553      22.157720      61.723060       0.629739       0.468508      -1.023645       0.014545       0.046429      -0.029496       0.056896      -0.029294      -0.032697       0.017950       0.019335       0.123626      -0.051752      -0.014221       0.065973              8.835146       7.668651       0.776343       3.232642      10.565004      -1.779618       8.271783          -0.000030
          396              C       5.470623       9.465655      17.889298      -0.126574      26.887435 0.35575353E+03  0.80284521E+04                                 7.971065                            6.345440      -0.233823       1.942878                    0.998213      27.918209      81.039006       0.639467       0.424429      -1.049425       0.026389      -0.096702       0.057695       0.115656      -0.044373      -0.004918      -0.061073      -0.022315      -0.025550      -0.075397      -0.002779       0.078176              9.081849       7.182355       0.538997       2.842548       8.920912       0.770248      11.142278           0.000212
          397              C       4.881145       8.952205      16.785933       0.212686      32.632069 0.37952734E+03  0.85871589E+04                                 9.034391                            6.596979       0.244993       2.097561                    0.999684      25.153008      69.933847       0.629537       0.430010      -1.060310      -0.049729       0.037081       0.027740       0.067952      -0.014064       0.030177       0.009480       0.073101       0.040364      -0.049968      -0.003255       0.053223             10.723677       9.502721       1.559242       5.025954       7.576228       4.722496      15.092082           0.005441
          398              C       5.484904       8.215179      15.727325      -0.240678      32.804045 0.53155801E+03  0.13130053E+05                                 8.861103                            7.698527       0.133836       2.004011                    0.998267      31.357566      92.151052       0.593054       0.418115      -1.064011       0.010118      -0.027092      -0.066147       0.072192       0.005117       0.022302       0.005639       0.035707       0.029329      -0.023775      -0.010956       0.034731              9.351327       9.681240      -0.610464       1.424194       7.671832       2.863821      10.700909           0.001643
          399              C       4.522043       8.012939      14.695962      -0.166608      32.885290 0.51557678E+03  0.12683148E+05                                 9.005945                            7.667600      -0.009910       1.958652                    0.998963      31.193172      92.540406       0.582258       0.427619      -1.054323       0.053873       0.008513       0.002724       0.054610      -0.001183       0.011547       0.007295       0.055124       0.019509      -0.032392       0.002326       0.030066              9.595122       9.612165      -0.337759       1.201043       6.837781       2.969778      12.335420           0.000922
          400              C       3.265255       8.524137      15.184400       0.047428      29.117908 0.41610945E+03  0.96730993E+04                                 8.322791                            6.890454       0.203541       2.057819                    0.998879      27.778528      79.329214       0.615784       0.427877      -1.057334      -0.008730       0.039113       0.079302       0.088853      -0.001123       0.008303       0.043922       0.052414       0.106559      -0.063727       0.007644       0.056082              8.962679      12.136635       0.092265       2.920377       5.964952       1.590954       8.786451           0.007022
          401              C       3.150806      16.191911       3.187498      -0.078936      27.025647 0.41626147E+03  0.97994243E+04                                 8.131281                            6.955188      -0.521740       1.832621                    0.996340      29.545880      88.454022       0.597020       0.435796      -1.039405      -0.050182      -0.013988       0.074418       0.090840      -0.000493      -0.006209       0.014943       0.009049       0.186489      -0.037856      -0.026963       0.064818              9.159540       7.968157       0.865643       0.930727       8.194655       2.391638      11.315808          -0.000011
          402              C       3.486075      16.969394       5.440931       0.226931      30.800455 0.36281247E+03  0.81466607E+04                                 8.636575                            6.442604       0.098527       2.042486                    0.999789      25.604680      71.767412       0.635824       0.429014      -1.057069      -0.024231      -0.020915      -0.030524       0.044230       0.013834       0.031793       0.040266      -0.030141       0.065807      -0.043112      -0.023362       0.066473             10.197743       8.800031       3.306984       0.090104       7.600835       2.715996      14.192363           0.000053
          403              C       4.544260      17.734493       4.991412      -0.254638      36.901637 0.52248664E+03  0.12904050E+05                                 9.725601                            7.711066      -0.097874       1.927836                    0.999053      31.843240      94.849513       0.581126       0.426761      -1.054193       0.030625       0.034108       0.021257       0.050528       0.008567       0.001932       0.008495       0.002420       0.069682      -0.020906      -0.004633       0.025539             10.891954      10.633001       4.140115       0.900242       8.728139       2.565341      13.314721           0.000158
          404              C       5.260848      18.491741       5.979964      -0.026188      29.373651 0.38224992E+03  0.87418500E+04                                 8.422907                            6.627315       0.148609       2.045888                    0.999508      27.737445      79.825400       0.621571       0.430883      -1.050363      -0.021916      -0.032939      -0.019420       0.044073       0.005112       0.012820      -0.005704       0.012112      -0.044106      -0.021902       0.003074       0.018828              9.400797       9.331348       3.177156       0.282420       7.197977       1.584529      11.673066           0.000152
          405              C      12.777699      -3.935552       7.202033      -0.098838      29.233814 0.37502027E+03  0.85302280E+04                                 8.318230                            6.516503       0.216735       2.066756                    0.999578      27.931643      80.000319       0.634154       0.424625      -1.054884      -0.018193      -0.023251       0.001999       0.029591       0.006610       0.005597       0.007955       0.010978      -0.034100      -0.015590      -0.001318       0.016908              9.279860       9.881154       3.429320       0.078005       6.800467       0.838927      11.157960           0.000133
          406              C       3.668812      17.898548       7.521172      -0.074537      31.940105 0.41570834E+03  0.97437581E+04                                 8.943302                            6.950142      -0.063889       1.958655                    0.999651      29.290313      86.352072       0.599706       0.435742      -1.043639       0.014701       0.015259      -0.040951       0.046108      -0.037703      -0.004432       0.000106      -0.010209       0.040129      -0.044919       0.013070       0.031849             10.128584      11.396475       4.513747       0.169580       8.001833       1.368759      10.987442          -0.000003
          407              C       2.910914      17.136807       6.715541      -0.150549      41.615236 0.50109336E+03  0.12114032E+05                                10.305666                            7.405742       0.058828       2.006033                    0.999221      28.951463      82.330270       0.617286       0.410440      -1.076206      -0.007899       0.031100       0.011481       0.034080      -0.006458       0.000382       0.006925      -0.007688      -0.049851      -0.018349       0.001482       0.016867             12.444366      12.828980       5.246668      -1.814243       9.260964       0.996484      15.243154           0.000585
          408              C       1.711321      16.340251       7.289602       0.532638      23.946584 0.25458059E+03  0.52850805E+04                                 7.606677                            5.639734       0.119254       2.108441                    0.999553      22.157343      61.722019       0.629733       0.468515      -1.023640      -0.050819      -0.002536       0.025441       0.056888      -0.004736       0.051553      -0.026035       0.031775       0.009430      -0.051767      -0.014215       0.065982              8.835015       8.568462       2.729502      -2.537914       9.486134       1.530191       8.450450           0.000003
          409              C       0.376666      14.361769       7.412198      -0.126583      26.888040 0.35576308E+03  0.80287692E+04                                 7.971307                            6.345613      -0.234041       1.942806                    0.998211      27.919149      81.043821       0.639441       0.424441      -1.049412       0.083866       0.057670      -0.054887       0.115637       0.031988      -0.024923      -0.052196       0.022009      -0.130336      -0.075399      -0.002818       0.078217              9.082137       8.238109       2.565609       0.640704       8.864645       2.228986      10.143657           0.000332
          410              C      -0.085704      13.573063       6.415861       0.212715      32.632104 0.37952909E+03  0.85872305E+04                                 9.034490                            6.597070       0.244873       2.097529                    0.999685      25.153090      69.934795       0.629520       0.430020      -1.060302       0.021666      -0.045092       0.046027       0.067979       0.013652       0.026665       0.012505      -0.071892      -0.062770      -0.049995      -0.003281       0.053276             10.723789       6.919972       2.660026       4.006949      11.706458       5.514303      13.544938           0.010420
          411              C      -0.803878      13.959536       5.248280      -0.240536      32.795231 0.53139057E+03  0.13124708E+05                                 8.859286                            7.697157       0.134227       2.004219                    0.998266      31.350947      92.123345       0.593133       0.418098      -1.064036      -0.044771      -0.005036      -0.056480       0.072249       0.007995       0.010738       0.020298      -0.033467      -0.029347      -0.023748      -0.010930       0.034678              9.349250       6.741586       0.499539       2.524949      10.399535       1.086624      10.906628           0.002640
          412              C      -1.229703      12.787719       4.557461      -0.166093      32.862910 0.51516031E+03  0.12670159E+05                                 9.002074                            7.664713      -0.009251       1.959093                    0.998958      31.176687      92.477110       0.582352       0.427642      -1.054324      -0.020050       0.050114       0.008920       0.054708      -0.002204       0.016931       0.011037      -0.039008      -0.045960      -0.032202       0.002244       0.029959              9.590741       7.762141       0.555801       3.539941      10.231455       1.577780      10.778626           0.001895
          413              C      -0.652945      11.658608       5.244388       0.047216      29.121840 0.41617362E+03  0.96749033E+04                                 8.323140                            6.890718       0.204327       2.057991                    0.998886      27.781835      79.338321       0.615812       0.427844      -1.057361       0.048923       0.008173       0.073591       0.088747      -0.003559       0.052165       0.021889      -0.033602       0.041771      -0.063745       0.007519       0.056226              8.963040       5.746643       0.224435       1.388605      13.093851       2.125357       8.048626           0.013490
          414              C       1.863814      13.967379       2.953982      -0.078908      27.023612 0.41622359E+03  0.97983479E+04                                 8.130950                            6.954923      -0.521531       1.832713                    0.996342      29.544671      88.450697       0.597023       0.435802      -1.039397       0.084091      -0.009984      -0.032890       0.090844      -0.047597      -0.013486       0.004695       0.015751      -0.086748      -0.037607      -0.026998       0.064605              9.159134       8.174423      -1.952030      -0.611762      12.075760       0.210081       7.227219          -0.000005
          415              C       3.225464      11.990017       2.778844       0.226920      30.799095 0.36279388E+03  0.81460716E+04                                 8.636037                            6.442239       0.098726       2.042549                    0.999790      25.603887      71.762497       0.635877       0.428988      -1.057094      -0.006959       0.042945      -0.007689       0.044179      -0.023983       0.007802       0.006319      -0.091545      -0.086693      -0.043106      -0.023211       0.066317             10.197060      11.027316      -2.205410      -2.182982      14.281722      -0.498737       5.282142           0.000062
          416              C       2.145034      11.240647       3.201120      -0.254631      36.901357 0.52247878E+03  0.12903819E+05                                 9.725599                            7.711023      -0.098002       1.927804                    0.999052      31.842570      94.847662       0.581125       0.426763      -1.054191      -0.008906      -0.049451       0.005343       0.050530      -0.015349      -0.004926      -0.001245      -0.005911      -0.057101      -0.020593      -0.004664       0.025256             10.891970      10.833928      -0.894384      -1.924389      15.747299      -1.429251       6.094683           0.000157
          417              C       2.356349       9.827285       3.349014      -0.026188      29.371842 0.38221999E+03  0.87409319E+04                                 8.422386                            6.626920       0.148900       2.045993                    0.999508      27.735986      79.818278       0.621613       0.430865      -1.050381       0.006987       0.043501       0.001155       0.044074       0.010887       0.007043      -0.013903      -0.013367       0.014317      -0.022006       0.003257       0.018748              9.400215      10.042691      -0.848016      -1.750631      12.533522      -1.290721       5.624432           0.000194
          418              C       3.476496       9.294743       2.975387      -0.098791      29.230826 0.37497067E+03  0.85287614E+04                                 8.317493                            6.515930       0.216931       2.066832                    0.999579      27.929657      79.991318       0.634207       0.424607      -1.054902       0.018657       0.022930      -0.001380       0.029594       0.006980      -0.004215      -0.005899      -0.025350       0.004464      -0.015652      -0.001110       0.016762              9.279038      10.436189      -0.289313      -1.841766      11.780336      -1.876053       5.620591           0.000161
          419              C       4.425048      10.083434       2.391597      -0.074511      31.937855 0.41567238E+03  0.97426091E+04                                 8.942499                            6.949553      -0.063809       1.958689                    0.999651      29.288957      86.343958       0.599775       0.435706      -1.043671      -0.045517       0.006557       0.003207       0.046099      -0.024427       0.007129       0.016407       0.022826       0.082114      -0.044971       0.012891       0.032080             10.127646      10.640972       0.726751      -2.324581      13.733138      -2.158472       6.008827          -0.000006
          420              C       4.378975      11.413656       2.212567      -0.150580      41.614784 0.50108989E+03  0.12113853E+05                                10.305373                            7.405567       0.058894       2.006044                    0.999222      28.951371      82.328062       0.617315       0.410424      -1.076223      -0.002662      -0.023603      -0.024400       0.034052       0.007626       0.000386       0.006919      -0.017594       0.039866      -0.018428       0.001384       0.017044             12.443989      15.514351       0.150344      -3.659915      15.124797      -1.613753       6.692819           0.000576
          421              C       5.623057      12.178755       1.692993       0.532665      23.945482 0.25456882E+03  0.52847813E+04                                 7.606510                            5.639632       0.119372       2.108486                    0.999553      22.156828      61.720491       0.629733       0.468519      -1.023637       0.038955       0.010963      -0.040009       0.056907      -0.009561       0.038962      -0.043866      -0.011123       0.024830      -0.051800      -0.014144       0.065944              8.834814       9.754687       1.629127      -2.688650      10.448908       1.316835       6.300849           0.000007
          422              C       7.100711      14.056124       1.745535      -0.126547      26.888063 0.35575742E+03  0.80286814E+04                                 7.971647                            6.345819      -0.234042       1.942808                    0.998207      27.919326      81.046904       0.639386       0.424476      -1.049381      -0.099938      -0.046292       0.035167       0.115616       0.062337      -0.004064      -0.022716       0.077107      -0.013751      -0.075590      -0.002643       0.078233              9.082605       8.389723      -0.291005      -0.946816      12.829874      -0.016078       6.028218           0.000314
          423              C       6.813131      15.375113       1.823373       0.212694      32.632647 0.37952896E+03  0.85872725E+04                                 9.034655                            6.597096       0.244890       2.097532                    0.999684      25.153711      69.937913       0.629512       0.430023      -1.060294       0.051633      -0.006698       0.043751       0.068007       0.018090       0.028850       0.015612      -0.066950      -0.042840      -0.049997      -0.003322       0.053319             10.724075       6.810333      -2.708363       0.862703      19.354143       1.067729       6.007749           0.010083
          424              C       5.917008      16.130098       1.013850      -0.240547      32.794512 0.53137662E+03  0.13124226E+05                                 8.859051                            7.696989       0.134332       2.004255                    0.998266      31.350244      92.119632       0.593150       0.418091      -1.064045      -0.028806       0.057108      -0.033612       0.072255       0.005657       0.005234       0.012519      -0.051998      -0.023995      -0.023787      -0.010815       0.034602              9.348987       8.277123      -1.373469       2.070518      12.280031       0.443787       7.489806           0.002568
          425              C       6.047303      17.510882       1.342719      -0.166062      32.861803 0.51513477E+03  0.12669341E+05                                 9.001830                            7.664503      -0.009210       1.959113                    0.998957      31.175884      92.473242       0.582364       0.427640      -1.054328      -0.009652      -0.029099      -0.045301       0.054700       0.006781       0.017234       0.011431      -0.044373       0.010300      -0.032257       0.002188       0.030070              9.590495       7.354917      -1.509734       2.181268      13.355608      -0.343778       8.060960           0.001860
          426              C       6.948198      17.595155       2.465543       0.047154      29.119202 0.41610994E+03  0.96729463E+04                                 8.322069                            6.889703       0.204361       2.057987                    0.998886      27.781528      79.332634       0.615930       0.427784      -1.057410       0.039946      -0.071007       0.035245       0.088768      -0.024727       0.034358      -0.003314      -0.084166      -0.027230      -0.063778       0.007705       0.056074              8.961984       6.591584       0.477730       1.879929      12.311510       2.820420       7.982859           0.013016
          427              C      -3.341338       0.795502       6.775866      -0.078908      27.022925 0.41621119E+03  0.97979552E+04                                 8.130698                            6.954730      -0.521538       1.832712                    0.996343      29.544252      88.448170       0.597044       0.435791      -1.039407      -0.037451       0.075938       0.032910       0.090842      -0.041949      -0.008719       0.011404       0.047632      -0.086725      -0.037909      -0.026674       0.064583              9.158797      12.868319      -0.292148      -0.402008       7.380767       0.506902       7.227304           0.000011
          428              C      18.173509       1.420169       6.951003       0.226933      30.799757 0.36280723E+03  0.81464588E+04                                 8.636220                            6.442416       0.098727       2.042542                    0.999789      25.604322      71.764464       0.635858       0.428996      -1.057088       0.042812       0.007728       0.007688       0.044178       0.010124      -0.003277      -0.009341       0.101373      -0.086785      -0.043008      -0.023329       0.066337             10.197233      15.306675      -0.692516      -0.257456      10.002777       2.224365       5.282248           0.000059
          429              C      17.827128       0.151734       6.528728      -0.254660      36.899441 0.52245540E+03  0.12902949E+05                                 9.724907                            7.710638      -0.097631       1.927925                    0.999053      31.841503      94.839851       0.581171       0.426739      -1.054217      -0.043662      -0.024906      -0.005335       0.050549      -0.010093      -0.000329       0.005315       0.023853      -0.057177      -0.020778      -0.004480       0.025258             10.891083      15.761999       0.848603       0.705969      10.816933       2.290545       6.094319           0.000158
          430              C      16.424157      -0.120154       6.380834      -0.026170      29.371638 0.38222029E+03  0.87408960E+04                                 8.422160                            6.626816       0.148953       2.046002                    0.999509      27.735993      79.816777       0.621637       0.430851      -1.050395       0.038690       0.021074      -0.001150       0.044072       0.012676       0.015554      -0.001806      -0.003318       0.014196      -0.021986       0.003064       0.018922              9.399885      12.789119       0.123148       0.633255       9.786266       2.080633       5.624269           0.000150
          431              C      15.548697       0.758426       6.754460      -0.098829      29.233213 0.37500966E+03  0.85298774E+04                                 8.317887                            6.516226       0.216604       2.066709                    0.999578      27.931370      79.997525       0.634198       0.424601      -1.054905       0.015397       0.025249       0.001413       0.029607       0.013391       0.004287       0.006108       0.010991       0.004385      -0.015671      -0.001253       0.016925              9.279478      11.813473       0.197541       1.155011      10.404128       2.361802       5.620832           0.000131
          432              C      15.976111       1.915636       7.338251      -0.074562      31.941050 0.41572394E+03  0.97441194E+04                                 8.943092                            6.950000      -0.064145       1.958565                    0.999651      29.290771      86.350636       0.599753       0.435708      -1.043670       0.021326      -0.040753      -0.003182       0.046106      -0.026180      -0.012968      -0.011972       0.012996       0.082086      -0.044865       0.012893       0.031972             10.128337      12.933699       1.537452       1.260480      11.442098       2.911296       6.009215          -0.000005
          433              C      17.245618       2.315604       7.517280      -0.150508      41.612951 0.50106265E+03  0.12113083E+05                                10.305281                            7.405516       0.058892       2.006056                    0.999221      28.950499      82.326355       0.617296       0.410440      -1.076208      -0.021403      -0.010347       0.024401       0.034066       0.011473      -0.006264      -0.002512       0.004158       0.039751      -0.018431       0.001573       0.016858             12.443845      15.073345      -0.005242       0.301658      15.565383       3.988487       6.692806           0.000591
          434              C      -6.280722       3.743577       8.036854       0.532592      23.947134 0.25458834E+03  0.52852828E+04                                 7.606800                            5.639828       0.119308       2.108451                    0.999553      22.157711      61.723327       0.629726       0.468516      -1.023640      -0.002619       0.040389       0.039986       0.056895      -0.003973       0.054455      -0.021977       0.020639       0.024872      -0.051819      -0.014193       0.066012              8.835162       9.348115       1.485270      -2.137752      10.856262       2.096185       6.301108           0.000013
          435              C      -5.003266       5.762506       7.984313      -0.126456      26.884786 0.35570358E+03  0.80270895E+04                                 7.970832                            6.345207      -0.233902       1.942893                    0.998211      27.916099      81.033227       0.639443       0.424458      -1.049402      -0.010287      -0.109662      -0.035192       0.115629       0.024254       0.020225       0.011614      -0.138324      -0.013842      -0.075636      -0.002690       0.078326              9.081644      12.518180       1.168876      -0.300377       8.698962       0.898013       6.027791           0.000335
          436              C      -3.663851       5.931030       7.906474       0.212629      32.634439 0.37954999E+03  0.85878700E+04                                 9.035024                            6.597308       0.244864       2.097525                    0.999686      25.154231      69.939933       0.629497       0.430027      -1.060291      -0.023489       0.046442      -0.043745       0.067987       0.035085      -0.005012      -0.032315       0.029361      -0.042841      -0.049947      -0.003271       0.053218             10.724572      19.663979       1.835558      -0.719119       6.501826      -1.169193       6.007910           0.010264
          437              C      -2.653329       5.337830       8.715997      -0.240650      32.802867 0.53153581E+03  0.13129409E+05                                 8.861104                            7.698548       0.133627       2.003979                    0.998262      31.356603      92.148847       0.593030       0.418135      -1.063995       0.063422      -0.008208       0.033545       0.072215       0.020719      -0.009979      -0.008933       0.033352      -0.024007      -0.023705      -0.010805       0.034510              9.351319      12.702505       0.190055       0.271420       7.860082      -2.100337       7.491369           0.002656
          438              C      -1.394946       5.920923       8.387129      -0.166440      32.879512 0.51545974E+03  0.12679549E+05                                 9.004962                            7.666776      -0.009809       1.958727                    0.998963      31.189705      92.527499       0.582284       0.427624      -1.054320      -0.024214      -0.019027       0.045108       0.054617       0.019136      -0.004902      -0.019979       0.026219       0.009971      -0.032236       0.002329       0.029907              9.594030      13.643491       0.711833       1.051208       7.074960      -1.942785       8.063637           0.001913
          439              C      -1.615803       6.798366       7.264304       0.047004      29.125880 0.41623558E+03  0.96766499E+04                                 8.323398                            6.890740       0.203868       2.057760                    0.998885      27.785633      79.348970       0.615880       0.427783      -1.057405      -0.080337       0.013820      -0.035298       0.088831       0.007159       0.014645      -0.031211       0.096501      -0.027382      -0.063686       0.007583       0.056103              8.963432      11.377136       2.169461      -2.033036       7.528727      -2.713319       7.984432           0.013296
          440              C      -1.673022       2.750389       6.542349      -0.078897      27.024087 0.41623520E+03  0.97985929E+04                                 8.130766                            6.954819      -0.521630       1.832677                    0.996342      29.544064      88.445904       0.597059       0.435777      -1.039422       0.003529      -0.051940      -0.074443       0.090840      -0.003206      -0.016009       0.001138      -0.006424       0.186446      -0.037775      -0.026991       0.064766              9.158890       7.624863       0.744385      -1.944308       8.536925      -1.674373      11.314882           0.000034
          441              C      -1.051788       3.325600       4.288917       0.226929      30.800703 0.36281555E+03  0.81467381E+04                                 8.636551                            6.442591       0.098693       2.042536                    0.999789      25.604743      71.767367       0.635831       0.429009      -1.057074      -0.011615      -0.029783       0.030512       0.044192       0.020256      -0.027268      -0.043276       0.006025       0.065710      -0.043002      -0.023318       0.066319             10.197673       5.655452       2.195214      -2.530489      10.745315      -0.990137      14.192253           0.000075
          442              C      -0.683164       4.578307       4.738436      -0.254640      36.901735 0.52249278E+03  0.12904299E+05                                 9.725818                            7.711229      -0.098057       1.927799                    0.999053      31.842837      94.850105       0.581104       0.426774      -1.054180       0.021969       0.040273      -0.021248       0.050558       0.005919      -0.007193      -0.004387      -0.012662       0.069705      -0.020905      -0.004489       0.025394             10.892184       6.337665       2.621492      -2.118517      13.023771      -1.703732      13.315117           0.000237
          443              C      -0.208095       5.506308       3.749883      -0.026106      29.369964 0.38218556E+03  0.87399718E+04                                 8.422152                            6.626745       0.148478       2.045886                    0.999507      27.735070      79.815572       0.621603       0.430881      -1.050369      -0.023723      -0.031578       0.019487       0.044042       0.000181       0.009778      -0.009972      -0.015827      -0.044187      -0.021920       0.003213       0.018708              9.399923       5.437560       1.800521      -1.399607      11.090102      -0.794342      11.672108           0.000193
          444              C      -0.025385       5.117566       2.527814      -0.098820      29.233470 0.37501279E+03  0.85299658E+04                                 8.317964                            6.516276       0.216812       2.066773                    0.999580      27.931346      79.997519       0.634192       0.424604      -1.054903      -0.015860      -0.024880      -0.001977       0.029571       0.001723      -0.005515      -0.007743      -0.016806      -0.034050      -0.015419      -0.001361       0.016780              9.279578       4.987136       1.699068      -0.764923      11.693925      -0.353331      11.157673           0.000125
          445              C      -0.236712       3.807562       2.208675      -0.074560      31.940463 0.41571343E+03  0.97438038E+04                                 8.942891                            6.949834      -0.064049       1.958591                    0.999650      29.290530      86.349396       0.599771       0.435698      -1.043676       0.009503       0.018950       0.040943       0.046106      -0.026104      -0.001408       0.004342       0.055367       0.039960      -0.044922       0.013071       0.031851             10.128113       5.541726       2.443758      -1.233922      13.855659      -0.616208      10.986954          -0.000015
          446              C      -0.702248       2.839113       3.014307      -0.150515      41.614669 0.50108473E+03  0.12113780E+05                                10.305636                            7.405733       0.058831       2.006030                    0.999222      28.951207      82.329595       0.617279       0.410446      -1.076201       0.031936       0.002885      -0.011481       0.034059      -0.002614      -0.006262      -0.002487       0.014101      -0.049903      -0.018258       0.001419       0.016839             12.444314       6.359693       2.959501      -1.544174      15.730176       1.378248      15.243072           0.000587
          447              C      -1.053397       1.442597       2.440246       0.532566      23.947561 0.25459315E+03  0.52853923E+04                                 7.606759                            5.639785       0.119657       2.108549                    0.999551      22.157990      61.723579       0.629747       0.468500      -1.023651       0.014500      -0.048789      -0.025439       0.056901      -0.013690       0.041860      -0.039810      -0.018784       0.009379      -0.051824      -0.014159       0.065983              8.835128       7.668730       2.411444      -2.288705      10.386177       1.882652       8.450477           0.000004
          448              C      21.359148      -0.475219       2.317650      -0.126462      26.885783 0.35571805E+03  0.80274733E+04                                 7.970878                            6.345212      -0.233784       1.942918                    0.998210      27.916640      81.034274       0.639463       0.424441      -1.049415       0.026416       0.098248       0.054918       0.115614       0.017983       0.041046       0.041082      -0.057314      -0.130339      -0.075577      -0.002818       0.078396              9.081726       7.182230       2.192308      -1.888124       9.919771      -1.347161      10.143178           0.000304
          449              C      20.769683      -1.174026       3.313986       0.212608      32.635686 0.37956172E+03  0.85882319E+04                                 9.035347                            6.597473       0.244860       2.097519                    0.999685      25.154770      69.942626       0.629478       0.430035      -1.060282      -0.049788       0.005383      -0.045992       0.067994       0.033265      -0.002775      -0.029205       0.038781      -0.062795      -0.049970      -0.003282       0.053252             10.725026       9.503947       3.573838      -3.864149       9.124673      -5.616607      13.546458           0.010026
          450              C      21.373458      -1.722283       4.481568      -0.240694      32.803912 0.53155829E+03  0.13130118E+05                                 8.861282                            7.698703       0.133617       2.003963                    0.998265      31.357464      92.152253       0.593025       0.418134      -1.063995       0.010095      -0.043806       0.056527       0.072224       0.016766      -0.015404      -0.016667       0.016170      -0.029230      -0.023535      -0.010978       0.034513              9.351494       9.681575       1.538761      -0.183413       7.463693      -2.743493      10.909214           0.002536
          451              C      20.410606      -2.514344       5.172387      -0.166457      32.879893 0.51546817E+03  0.12679814E+05                                 9.004987                            7.666814      -0.009761       1.958737                    0.998963      31.190227      92.529387       0.582285       0.427621      -1.054321       0.053870      -0.001919      -0.008791       0.054617       0.010613      -0.004592      -0.019566       0.033383      -0.045409      -0.032146       0.002217       0.029928              9.594033       9.611240       1.208978      -0.307940       8.388139      -3.864914      10.782722           0.001797
          452              C      19.153808      -2.346949       4.485460       0.046856      29.134816 0.41639125E+03  0.96813409E+04                                 8.325542                            6.892366       0.203749       2.057669                    0.998885      27.791115      79.373494       0.615752       0.427825      -1.057361      -0.008581       0.049037      -0.073605       0.088860       0.007829      -0.003098      -0.056354       0.030912       0.042016      -0.063740       0.007671       0.056069              8.965838      12.140701       2.484732      -1.541744       6.705794      -2.018367       8.051018           0.012932
          453              C      15.067306      -5.335354      15.616405      -0.078932      27.025211 0.41625360E+03  0.97991638E+04                                 8.131137                            6.955089      -0.521648       1.832660                    0.996340      29.545143      88.450623       0.597030       0.435791      -1.039410      -0.050165       0.071444       0.025099       0.090834      -0.005145      -0.003505       0.049799      -0.051286       0.005298      -0.037865      -0.026929       0.064794              9.159383       7.967996       0.373064       1.214948       8.464227       2.547324      11.045926          -0.000033
          454              C      -8.430425      -3.772549      17.416427       0.226907      30.801063 0.36281990E+03  0.81468660E+04                                 8.636656                            6.442647       0.098536       2.042484                    0.999789      25.605018      71.768438       0.635825       0.429011      -1.057072      -0.024239      -0.015984      -0.033383       0.044243       0.020608       0.027892       0.027857      -0.008630       0.130321      -0.043107      -0.023379       0.066486             10.197878       8.800176      -1.575557       2.908943      10.192592       4.212292      11.600866          -0.000051
          455              C      -7.372240      -4.544389      17.854270      -0.254650      36.901521 0.52248723E+03  0.12904026E+05                                 9.725474                            7.710995      -0.097692       1.927889                    0.999054      31.843042      94.847776       0.581139       0.426753      -1.054201       0.030637       0.001356       0.040169       0.050538      -0.002638       0.008375       0.019882      -0.017257       0.010622      -0.020930      -0.004625       0.025555             10.891803      10.632957      -1.290552       4.035371       9.946364       3.268644      12.096089           0.000074
          456              C      -6.655652      -4.066891      19.004338      -0.026210      29.374127 0.38225730E+03  0.87420489E+04                                 8.422931                            6.627329       0.148633       2.045887                    0.999508      27.737790      79.826179       0.621579       0.430876      -1.050368      -0.021919      -0.000350      -0.038240       0.044078       0.008535       0.010843      -0.009767       0.019181      -0.022924      -0.021890       0.003059       0.018832              9.400825       9.331443      -1.344144       2.892623       9.182168       2.730003       9.688865           0.000094
          457              C       0.861199       8.204922       0.192651      -0.098844      29.234734 0.37503142E+03  0.85305686E+04                                 8.318474                            6.516641       0.216667       2.066729                    0.999578      27.932246      80.003175       0.634139       0.424630      -1.054878      -0.018197       0.013355      -0.019133       0.029590       0.001544       0.008524      -0.001028       0.026537       0.012581      -0.015589      -0.001319       0.016909              9.280175       9.881650      -1.647299       3.009002       9.342365       2.306290       8.616510           0.000057
          458              C      -8.247688      -2.435567      19.261206      -0.074545      31.941621 0.41572563E+03  0.97443265E+04                                 8.943753                            6.950392      -0.064215       1.958548                    0.999651      29.291415      86.357831       0.599678       0.435756      -1.043624       0.014694      -0.043094      -0.007258       0.046106       0.015014      -0.034853       0.006512      -0.021341       0.006681      -0.044901       0.013067       0.031834             10.129177      11.397254      -2.110264       3.994023       9.056259       1.977294       9.934016          -0.000082
          459              C      -9.005586      -2.752404      18.198707      -0.150513      41.615452 0.50108773E+03  0.12113898E+05                                10.305831                            7.405776       0.058752       2.006014                    0.999221      28.951331      82.330703       0.617273       0.410448      -1.076197      -0.007917      -0.005597       0.032683       0.034091       0.003563      -0.005408      -0.008998       0.019873       0.032868      -0.018344       0.001472       0.016872             12.444706      12.829442      -4.194722       3.636726      12.884991       3.088673      11.619685           0.000325
          460              C     -10.205179      -1.856978      17.795891       0.532549      23.948534 0.25459770E+03  0.52855229E+04                                 7.607050                            5.639880       0.119548       2.108525                    0.999553      22.158263      61.725023       0.629733       0.468507      -1.023645      -0.050788       0.023288       0.010494       0.056849       0.047004       0.021685      -0.004108      -0.006230      -0.104607      -0.051783      -0.014195       0.065978              8.835636       8.569038      -3.562929       1.094920       7.384618       0.316805      10.553250          -0.000081
          461              C      12.293166      -0.761581      16.143763      -0.126574      26.889565 0.35577419E+03  0.80291476E+04                                 7.971820                            6.345831      -0.234394       1.942684                    0.998210      27.920322      81.050004       0.639407       0.424457      -1.049394       0.083874      -0.076365       0.022521       0.115644      -0.037555       0.015263      -0.049531       0.017389      -0.144009      -0.075360      -0.002831       0.078191              9.082935       8.238649      -0.727874       2.542612       7.894014       1.668733      11.116142           0.000124
          462              C      11.830796      -1.230092      14.962559       0.212658      32.636064 0.37955890E+03  0.85881519E+04                                 9.035460                            6.597442       0.244762       2.097485                    0.999685      25.154608      69.942104       0.629480       0.430034      -1.060283       0.021672       0.062385      -0.016056       0.067966       0.016276       0.025164      -0.022896      -0.010641       0.121374      -0.050029      -0.003289       0.053318             10.725347       6.920707       2.140439       4.307996       8.310597       3.554200      16.944736           0.007224
          463              C      11.112622      -2.434486      14.713475      -0.240656      32.802874 0.53153126E+03  0.13129240E+05                                 8.860945                            7.698355       0.133784       2.004014                    0.998266      31.356716      92.148322       0.593058       0.418117      -1.064009      -0.044659      -0.046413      -0.032635       0.072205       0.005325       0.012257      -0.003469       0.007485       0.094428      -0.023790      -0.010979       0.034769              9.351207       6.742718       1.937269       1.695565       9.840362       0.763348      11.470539           0.001771
          464              C      10.686797      -2.446857      13.353243      -0.166513      32.883034 0.51553171E+03  0.12681827E+05                                 9.005654                            7.667334      -0.009839       1.958687                    0.998963      31.192378      92.538825       0.582257       0.427627      -1.054313      -0.019772      -0.017469       0.047836       0.054629       0.015934       0.006588      -0.012799       0.002049       0.078731      -0.032382       0.002326       0.030057              9.594803       7.764849       2.789171       2.252334       9.279412       1.026743      11.740147           0.001351
          465              C      11.263555      -1.287411      12.718857       0.046885      29.137274 0.41644220E+03  0.96828930E+04                                 8.326335                            6.893135       0.203339       2.057537                    0.998884      27.792176      79.379938       0.615667       0.427868      -1.057326       0.049101       0.059571       0.043876       0.088796       0.047039       0.022985       0.012687      -0.018010       0.089911      -0.063935       0.007660       0.056276              8.966648       5.748583       1.090800       0.888961       7.472205      -1.122395      13.679155           0.009415
          466              C      13.780314      -4.425338      13.573137      -0.078899      27.022937 0.41621285E+03  0.97980059E+04                                 8.130774                            6.954816      -0.521460       1.832748                    0.996342      29.543802      88.446924       0.597031       0.435800      -1.039401       0.084089      -0.023479      -0.025093       0.090840       0.012094      -0.047953      -0.013042       0.046439       0.005293      -0.037615      -0.026976       0.064591              9.158908       8.174295       0.446055      -1.996309       8.257085      -1.994261      11.045346          -0.000030
          467              C      15.141964      -3.588348      11.773115       0.226914      30.799015 0.36279421E+03  0.81460802E+04                                 8.636021                            6.442247       0.098706       2.042543                    0.999790      25.603873      71.762446       0.635875       0.428989      -1.057094      -0.006960      -0.028138       0.033348       0.044185       0.018743      -0.016866      -0.035433      -0.019226       0.130268      -0.043105      -0.023217       0.066322             10.197021      11.027261      -0.787899      -3.001362       7.963831      -4.146211      11.599970          -0.000018
          468              C      14.061534      -2.847966      11.335272      -0.254625      36.900626 0.52246914E+03  0.12903491E+05                                 9.725419                            7.710918      -0.097902       1.927840                    0.999053      31.841968      94.844804       0.581135       0.426759      -1.054196      -0.008915       0.029350      -0.040162       0.050536       0.003391      -0.015769      -0.014255       0.016675       0.010585      -0.020603      -0.004661       0.025264             10.891751      10.833723      -1.219467      -1.736697       9.745231      -4.894111      12.096298           0.000081
          469              C      14.272849      -2.013216      10.185204      -0.026226      29.373167 0.38224119E+03  0.87415384E+04                                 8.422573                            6.627055       0.148774       2.045932                    0.999508      27.737087      79.822020       0.621614       0.430859      -1.050385       0.006971      -0.020781       0.038238       0.044075       0.000640       0.012947      -0.006758      -0.025709      -0.022839      -0.021986       0.003256       0.018730              9.400417      10.043012      -1.092184      -1.609749       8.469469      -3.637098       9.688769           0.000127
          470              C      15.392996      -2.070521       9.537197      -0.098810      29.232092 0.37498903E+03  0.85293067E+04                                 8.317785                            6.516123       0.216817       2.066784                    0.999579      27.930604      79.995337       0.634191       0.424611      -1.054897       0.018654      -0.012685       0.019153       0.029592      -0.007136       0.003936      -0.007481      -0.022600       0.012672      -0.015644      -0.001117       0.016761              9.279381      10.436601      -1.450449      -1.171442       8.785442      -3.605435       8.616101           0.000090
          471              C      16.341548      -2.970440       9.928336      -0.074510      31.937878 0.41567140E+03  0.97425908E+04                                 8.942545                            6.949570      -0.063841       1.958681                    0.999651      29.288963      86.344296       0.599770       0.435709      -1.043668      -0.045523      -0.000511       0.007273       0.046104       0.018387      -0.017585       0.030923      -0.002309       0.006682      -0.044967       0.012891       0.032077             10.127717      10.641050      -2.376616      -0.532795       9.809178      -4.424005       9.932923          -0.000068
          472              C      16.295475      -3.790585      10.990836      -0.150569      41.614404 0.50108332E+03  0.12113660E+05                                10.305344                            7.405537       0.058862       2.006038                    0.999222      28.951144      82.327411       0.617314       0.410426      -1.076222      -0.002665      -0.009339      -0.032647       0.034061      -0.003474       0.006799       0.008289      -0.019954       0.032800      -0.018430       0.001376       0.017054             12.443982      15.514294      -3.244869      -1.699581      10.198307      -4.458036      11.619347           0.000499
          473              C      17.539557      -4.623095      11.393651       0.532654      23.945815 0.25457129E+03  0.52848441E+04                                 7.606572                            5.639649       0.119380       2.108485                    0.999553      22.156964      61.720894       0.629734       0.468518      -1.023638       0.038954      -0.040132      -0.010515       0.056908       0.038518       0.011204      -0.018967      -0.054246      -0.104554      -0.051801      -0.014137       0.065938              8.834948       9.754771      -3.143074       0.066651       6.197534      -1.137786      10.552539          -0.000040
          474              C      -4.815789      -5.516262      13.045780      -0.126526      26.888668 0.35575728E+03  0.80286961E+04                                 7.971816                            6.345829      -0.234102       1.942779                    0.998208      27.919687      81.048650       0.639382       0.424477      -1.049378      -0.099950       0.053604      -0.022505       0.115628      -0.034668       0.051945       0.002377       0.033677      -0.144029      -0.075582      -0.002626       0.078208              9.082935       8.389827      -0.674424      -0.725580       7.742717      -2.953456      11.116260           0.000212
          475              C      -5.103369      -6.108335      14.226983       0.212579      32.636728 0.37956617E+03  0.85883714E+04                                 9.035494                            6.597443       0.244812       2.097486                    0.999684      25.155481      69.945117       0.629488       0.430026      -1.060286       0.051591       0.041263       0.016094       0.067995       0.015987       0.030085      -0.015982      -0.012223       0.121426      -0.050051      -0.003318       0.053369             10.725352       6.810844       2.101501      -1.914622       8.420364      -5.246128      16.944848           0.009470
          476              C      -5.999492      -7.186893      14.476067      -0.240692      32.802966 0.53153460E+03  0.13129295E+05                                 8.860832                            7.698298       0.133907       2.004044                    0.998266      31.356683      92.147019       0.593072       0.418109      -1.064018      -0.028883      -0.057543       0.032700       0.072213       0.001792       0.007527      -0.010153      -0.012556       0.094384      -0.023838      -0.010853       0.034690              9.351043       8.278550       2.480293      -0.154413       8.304510      -1.852876      11.470069           0.002397
          477              C      -5.869197      -7.592463      15.836300      -0.166496      32.882309 0.51551450E+03  0.12681274E+05                                 9.005508                            7.667214      -0.009910       1.958672                    0.998961      31.191786      92.536030       0.582262       0.427627      -1.054314      -0.009894      -0.024451      -0.047819       0.054611       0.011781       0.014433      -0.001717      -0.021633       0.078759      -0.032442       0.002272       0.030170              9.594634       7.357970       2.645371      -0.217284       9.686107      -2.465758      11.739826           0.001691
          478              C      -4.968302      -6.662200      16.470686       0.046879      29.133038 0.41635128E+03  0.96801488E+04                                 8.325032                            6.891954       0.203211       2.057502                    0.998883      27.790672      79.370336       0.615783       0.427815      -1.057370       0.039800       0.066188      -0.043867       0.088822       0.042257      -0.004220      -0.025744      -0.045123       0.089874      -0.063936       0.007832       0.056104              8.965299       6.593991       1.389852       1.354268       6.624640      -0.464086      13.677265           0.012234
          479              C       8.575162       5.470359       4.076806      -0.078909      27.022898 0.41621123E+03  0.97979536E+04                                 8.130684                            6.954726      -0.521522       1.832718                    0.996343      29.544200      88.447918       0.597045       0.435790      -1.039407      -0.037453      -0.009467       0.082218       0.090842       0.013419      -0.040681      -0.002759       0.072172      -0.013110      -0.037909      -0.026667       0.064576              9.158780      12.868264      -0.202132      -0.454070       6.826672       0.187028       7.781405           0.000038
          480              C       6.257009       5.309705       4.705354       0.226921      30.800371 0.36281605E+03  0.81467114E+04                                 8.636331                            6.442494       0.098697       2.042526                    0.999789      25.604707      71.765924       0.635854       0.428996      -1.057087       0.042815       0.002808       0.010538       0.044183      -0.007906       0.007134      -0.001515       0.087828      -0.127456      -0.043006      -0.023339       0.066345             10.197376      15.306827       0.123237      -0.728513       4.536053      -0.931838      10.749249           0.000051
          481              C       5.910628       5.578209       3.395717      -0.254682      36.900679 0.52247632E+03  0.12903601E+05                                 9.725107                            7.710781      -0.097628       1.927915                    0.999053      31.842275      94.842806       0.581166       0.426738      -1.054218      -0.043666       0.007848      -0.024233       0.050552       0.004758      -0.008913      -0.004559       0.040980      -0.005850      -0.020796      -0.004475       0.025271             10.891330      15.762371       0.187028       1.087855       5.291368      -0.899639      11.620250           0.000117
          482              C       4.507657       5.586071       3.086308      -0.026197      29.372803 0.38223871E+03  0.87414213E+04                                 8.422343                            6.626947       0.148898       2.045970                    0.999509      27.736784      79.819484       0.621635       0.430847      -1.050398       0.038693      -0.011517       0.017679       0.044072       0.007133       0.018759       0.001451      -0.008933      -0.002699      -0.021982       0.003051       0.018930              9.400111      12.789489       0.486809       0.423241       4.862946      -0.761853      10.547896           0.000112
          483              C       3.632197       5.470359       4.033995      -0.098824      29.233037 0.37500754E+03  0.85298181E+04                                 8.317857                            6.516206       0.216618       2.066715                    0.999578      27.931284      79.997256       0.634199       0.424601      -1.054905       0.015392      -0.011372       0.022583       0.029601      -0.002986       0.013735       0.006393       0.010518       0.002957      -0.015677      -0.001245       0.016922              9.279451      11.813477       0.901463       0.748506       4.771220      -0.890278      11.253657           0.000079
          484              C       4.059611       5.397344       5.328064      -0.074525      31.939820 0.41570631E+03  0.97436203E+04                                 8.942991                            6.949948      -0.064278       1.958544                    0.999650      29.289870      86.348102       0.599742       0.435720      -1.043661       0.021322       0.017663      -0.036878       0.046115       0.001849      -0.029149       0.014609      -0.033067      -0.056000      -0.044867       0.012871       0.031996             10.128222      12.933542       0.322824       1.961640       4.846114      -0.896793      12.605010           0.000023
          485              C       5.329118       5.352408       5.763962      -0.150503      41.612397 0.50105559E+03  0.12112867E+05                                10.305196                            7.405463       0.058926       2.006071                    0.999221      28.950233      82.325386       0.617299       0.410440      -1.076208      -0.021407       0.026328       0.003248       0.034087      -0.011173       0.006798       0.008251      -0.014480      -0.016186      -0.018433       0.001564       0.016869             12.443775      15.073193       0.263778       0.146278       5.456757      -1.847630      16.801377           0.000059
          486              C       5.635778       5.088399       7.260412       0.532583      23.947324 0.25458920E+03  0.52853033E+04                                 7.606838                            5.639833       0.119346       2.108464                    0.999553      22.157714      61.723275       0.629727       0.468515      -1.023640      -0.002614       0.014446       0.054966       0.056893       0.049144       0.023790      -0.001139      -0.015451      -0.083448      -0.051824      -0.014190       0.066013              8.835263       9.348254      -2.594082       0.217477       5.624609      -0.924337      11.532927           0.000121
          487              C       6.913234       4.033449       8.982595      -0.126443      26.886380 0.35571899E+03  0.80275921E+04                                 7.971294                            6.345421      -0.234092       1.942807                    0.998211      27.917782      81.041133       0.639415       0.424468      -1.049387      -0.010286       0.024365      -0.112575       0.115640       0.005400       0.031104      -0.027128      -0.071210       0.187464      -0.075628      -0.002673       0.078300              9.082328      12.519408      -0.844697       0.862117       5.918206      -0.707748       8.809371           0.000030
          488              C       8.252649       3.881778       9.089624       0.212497      32.639120 0.37959745E+03  0.85892585E+04                                 9.035921                            6.597710       0.244809       2.097477                    0.999686      25.156549      69.948886       0.629476       0.430026      -1.060286      -0.023470      -0.061109       0.018326       0.067977      -0.021911       0.027892      -0.019097       0.006478      -0.111837      -0.050012      -0.003271       0.053283             10.725896      19.666872      -1.541065       1.230288       7.144551      -0.798585       5.366265          -0.000727
          489              C       9.263171       4.879445       8.980649      -0.240698      32.805012 0.53157600E+03  0.13130685E+05                                 8.861482                            7.698817       0.133654       2.003960                    0.998263      31.358426      92.155994       0.593021       0.418132      -1.063994       0.063440       0.033128       0.009638       0.072215      -0.019018       0.012973      -0.002463       0.022084      -0.057880      -0.023752      -0.010797       0.034549              9.351760      12.703060       0.139976       0.300299       9.403039      -1.209965       5.949181          -0.000366
          490              C      10.521554       4.303092       9.321194      -0.166550      32.884285 0.51554949E+03  0.12682367E+05                                 9.005770                            7.667370      -0.009813       1.958670                    0.998964      31.193618      92.542722       0.582267       0.427616      -1.054320      -0.024239       0.048586       0.006039       0.054632      -0.013789       0.014135      -0.002153      -0.004606      -0.082923      -0.032318       0.002391       0.029927              9.594937      13.644807       0.554722       1.142110       9.499939      -0.543375       5.640064           0.000089
          491              C      10.300697       2.891978       9.519683       0.046729      29.137775 0.41644269E+03  0.96828205E+04                                 8.325910                            6.892654       0.203440       2.057521                    0.998884      27.793564      79.381234       0.615759       0.427808      -1.057373      -0.080358      -0.037487      -0.005748       0.088858       0.009066       0.013547      -0.000648       0.043543      -0.186680      -0.063839       0.007677       0.056162              8.966243      11.380970      -2.846432       0.862594      10.223360      -1.159737       5.294400          -0.000901
          492              C      10.243478       4.290699       5.653041      -0.078896      27.023933 0.41623236E+03  0.97985071E+04                                 8.130736                            6.954796      -0.521622       1.832683                    0.996342      29.543898      88.445249       0.597060       0.435777      -1.039423       0.003525      -0.038502      -0.082196       0.090835      -0.012263      -0.010780       0.039540      -0.072962      -0.013091      -0.037784      -0.026982       0.064766              9.158876       7.624816      -2.056041      -0.327497      12.070402       0.365738       7.781408           0.000032
          493              C      10.864712       2.051558       5.024493       0.226919      30.800977 0.36281751E+03  0.81467948E+04                                 8.636604                            6.442604       0.098741       2.042550                    0.999789      25.604836      71.767731       0.635831       0.429009      -1.057074      -0.011626       0.041319      -0.010529       0.044196      -0.033745       0.003903      -0.006114      -0.058349      -0.127403      -0.042993      -0.023323       0.066316             10.197796       5.655475      -3.289112       0.635822      14.188123       0.997656      10.749791           0.000041
          494              C      11.233336       1.814512       6.334131      -0.254658      36.902958 0.52251182E+03  0.12904889E+05                                 9.726021                            7.711370      -0.098092       1.927776                    0.999053      31.843537      94.852698       0.581098       0.426774      -1.054179       0.021937      -0.038547       0.024251       0.050550      -0.009200       0.001512       0.010161      -0.037861      -0.005856      -0.020908      -0.004497       0.025405             10.892438       6.337758      -3.145517       1.210946      14.718015      -0.725546      11.621541           0.000091
          495              C      11.708405       0.494402       6.643540      -0.026153      29.371361 0.38220622E+03  0.87405395E+04                                 8.422281                            6.626824       0.148528       2.045877                    0.999508      27.736010      79.818022       0.621615       0.430868      -1.050379      -0.023746       0.032658      -0.017606       0.044050       0.008363       0.005047      -0.017984      -0.001977      -0.002505      -0.021912       0.003195       0.018717              9.400093       5.437620      -2.112420       0.859454      12.214697      -0.145047      10.547962           0.000150
          496              C      11.891115      -0.369578       5.695853      -0.098836      29.234812 0.37503016E+03  0.85304843E+04                                 8.318275                            6.516460       0.216735       2.066736                    0.999579      27.932271      80.001495       0.634176       0.424608      -1.054897      -0.015868       0.010728      -0.022538       0.029577      -0.005643      -0.001271      -0.014885      -0.004454       0.003039      -0.015425      -0.001360       0.016785              9.279973       4.987286      -1.512049       1.089038      11.598087      -0.408865      11.254546           0.000096
          497              C      11.679788       0.009029       4.401783      -0.074573      31.942163 0.41573460E+03  0.97444891E+04                                 8.943378                            6.950121      -0.064397       1.958474                    0.999650      29.291804      86.355868       0.599740       0.435712      -1.043661       0.009502       0.025985       0.036879       0.046104       0.011849      -0.023295       0.022800       0.023380      -0.055965      -0.044907       0.013069       0.031839             10.128729       5.541966      -2.290587       1.499482      12.238361      -1.550222      12.605861          -0.000061
          498              C      11.214252       1.190947       3.965886      -0.150479      41.614697 0.50107683E+03  0.12113572E+05                                10.305753                            7.405736       0.058798       2.006023                    0.999222      28.950995      82.329606       0.617269       0.410453      -1.076194       0.031938      -0.011388      -0.003262       0.034064      -0.004111      -0.005396      -0.008993       0.025376      -0.016092      -0.018256       0.001415       0.016841             12.444591       6.359758      -2.817105       1.790892      14.171473       0.478406      16.802542           0.000344
          499              C      10.863103       1.392040       2.469435       0.532484      23.949192 0.25460724E+03  0.52857576E+04                                 7.607079                            5.639910       0.119945       2.108635                    0.999551      22.158749      61.726105       0.629745       0.468495      -1.023654       0.014472       0.002382      -0.054938       0.056862       0.043103       0.009086      -0.021946      -0.049736      -0.083434      -0.051839      -0.014145       0.065983              8.835660       7.669160      -3.188080       0.943975       7.304434       0.103326      11.533387          -0.000052
          500              C       9.442648       2.244760       0.747252      -0.126471      26.887601 0.35573867E+03  0.80281363E+04                                 7.971461                            6.345528      -0.234157       1.942782                    0.998209      27.918465      81.043252       0.639421       0.424459      -1.049394       0.026435      -0.001582       0.112552       0.115626       0.026542       0.036097      -0.020085       0.048576       0.187400      -0.075536      -0.002828       0.078364              9.082552       7.182893      -2.731808       0.954643      11.255239      -0.576853       8.809524           0.000149
          501              C       8.853183       3.457015       0.640224       0.212611      32.637676 0.37957451E+03  0.85886625E+04                                 9.035949                            6.597712       0.244720       2.097470                    0.999685      25.155591      69.947316       0.629443       0.430052      -1.060263      -0.049791      -0.042502      -0.018321       0.067980      -0.019049       0.027408      -0.019802       0.022520      -0.111639      -0.049957      -0.003302       0.053259             10.726007       9.504858      -5.134253       1.163078      17.306869      -0.893788       5.366295           0.006885
          502              C       9.456958       4.742300       0.749198      -0.240694      32.803890 0.53155530E+03  0.13130040E+05                                 8.861301                            7.698683       0.133598       2.003957                    0.998265      31.357527      92.152757       0.593025       0.418134      -1.063993       0.010089       0.070849      -0.009657       0.072212      -0.021734       0.006813      -0.011161       0.006643      -0.057855      -0.023540      -0.010984       0.034523              9.351570       9.681662      -0.928243       1.240897      12.423953       0.120184       5.949094           0.001700
          503              C       8.494106       5.736594       0.408654      -0.166470      32.880533 0.51547892E+03  0.12680164E+05                                 9.005125                            7.666894      -0.009809       1.958716                    0.998963      31.190761      92.531764       0.582281       0.427621      -1.054319       0.053861      -0.006654      -0.006032       0.054605      -0.009289       0.006886      -0.012390       0.020935      -0.082756      -0.032158       0.002225       0.029933              9.594241       9.611314      -0.871182       0.893017      13.531686      -0.895649       5.639723           0.001278
          504              C       7.237308       5.057999       0.210165       0.046803      29.138549 0.41645459E+03  0.96832663E+04                                 8.326480                            6.893053       0.203520       2.057574                    0.998884      27.793420      79.384200       0.615694       0.427845      -1.057339      -0.008577      -0.088256       0.005713       0.088855      -0.006619       0.005223      -0.012405      -0.045239      -0.186534      -0.063773       0.007679       0.056093              8.966949      12.142118      -2.578152       1.381111       9.464030      -0.426811       5.294697           0.008858
          505              C      -0.821396       0.378686       7.030788      -0.078895      27.022862 0.41621069E+03  0.97979438E+04                                 8.130766                            6.954801      -0.521464       1.832748                    0.996341      29.543724      88.446681       0.597031       0.435800      -1.039401      -0.050161      -0.057458       0.049334       0.090838       0.005783      -0.002653      -0.034744      -0.076975      -0.071684      -0.037617      -0.026972       0.064589              9.158908       7.967540      -1.238540      -0.284405      12.605641      -0.155730       6.903542           0.000009
          506              C      -0.486151      -1.961560       7.484199       0.226902      30.799759 0.36280294E+03  0.81463336E+04                                 8.636165                            6.442329       0.098679       2.042528                    0.999790      25.604302      71.764140       0.635870       0.428989      -1.057093      -0.024213       0.036849       0.002865       0.044186      -0.034376       0.003957       0.012485      -0.078248      -0.078610      -0.043105      -0.023229       0.066333             10.197214       8.799612      -1.731260      -2.818844      14.895647      -1.496178       6.896382           0.000044
          507              C       0.572028      -1.954828       6.596837      -0.254634      36.901132 0.52247793E+03  0.12903761E+05                                 9.725495                            7.710973      -0.097883       1.927842                    0.999053      31.842254      94.845841       0.581134       0.426758      -1.054196       0.030638      -0.035471      -0.018899       0.050538      -0.005779      -0.006354      -0.011244      -0.031739      -0.032907      -0.020607      -0.004656       0.025263             10.891841      10.632802      -2.849436      -3.135371      14.389638      -0.703450       7.653084           0.000126
          508              C       1.288601      -3.189556       6.435321      -0.026201      29.372208 0.38222641E+03  0.87411095E+04                                 8.422412                            6.626944       0.148852       2.045971                    0.999508      27.736285      79.819096       0.621617       0.430861      -1.050384      -0.021927       0.033272       0.018782       0.044052      -0.013550       0.002085       0.004208       0.029146       0.007120      -0.021985       0.003262       0.018723              9.400235       9.330590      -1.832997      -2.610105      11.926074      -1.145435       6.944039           0.000143
          509              C      -7.083051      18.200764       7.009382      -0.098753      29.230623 0.37496289E+03  0.85285931E+04                                 8.317678                            6.516017       0.216549       2.066731                    0.999578      27.929474      79.992457       0.634176       0.424627      -1.054883      -0.018197       0.009895       0.021099       0.029567      -0.007989      -0.002841       0.009133       0.012899      -0.028152      -0.015650      -0.001077       0.016728              9.279297       9.880479      -1.782253      -2.930729      10.794624      -1.467114       7.162788           0.000102
          510              C      -0.303438      -4.227658       7.719661      -0.074507      31.937896 0.41566962E+03  0.97425367E+04                                 8.942550                            6.949551      -0.063751       1.958712                    0.999651      29.288853      86.343862       0.599771       0.435709      -1.043668       0.014687       0.027835      -0.033695       0.046107       0.022802       0.030514      -0.006295      -0.021288       0.006877      -0.044958       0.012891       0.032068             10.127767      11.395477      -2.403537      -3.823993      11.425522      -0.608220       7.562303          -0.000055
          511              C      -1.061322      -3.149095       7.976529      -0.150595      41.616038 0.50110323E+03  0.12114270E+05                                10.305605                            7.405679       0.058853       2.006025                    0.999222      28.951830      82.329976       0.617309       0.410425      -1.076221      -0.007914      -0.025461      -0.021199       0.034063       0.003021       0.005852       0.015995       0.008067      -0.002642      -0.018428       0.001381       0.017048             12.444355      12.828889      -1.052200      -5.450994      14.610518      -2.091952       9.893658           0.000519
          512              C      -2.260910      -3.247954       8.953406       0.532659      23.945976 0.25457227E+03  0.52848733E+04                                 7.606617                            5.639664       0.119354       2.108474                    0.999553      22.157080      61.721407       0.629732       0.468518      -1.023637      -0.050824      -0.020782       0.014966       0.056912      -0.042224       0.029903      -0.021862       0.038982       0.031091      -0.051798      -0.014140       0.065938              8.835021       8.568394       0.833016      -3.632792      10.034510       1.213789       7.902158          -0.000034
          513              C      -3.595543      -2.364866      10.728130      -0.126530      26.888945 0.35576128E+03  0.80288107E+04                                 7.971871                            6.345865      -0.234088       1.942780                    0.998208      27.919884      81.049407       0.639380       0.424477      -1.049378       0.083856       0.018692      -0.077387       0.115629       0.005719      -0.040049      -0.002533       0.107970       0.127738      -0.075579      -0.002623       0.078201              9.083004       8.238588      -1.838122      -1.901766      11.755804       0.560971       7.254621           0.000227
          514              C      -4.057897      -1.107668      10.912997       0.212585      32.637020 0.37956970E+03  0.85884656E+04                                 9.035508                            6.597444       0.244834       2.097492                    0.999684      25.155638      69.945469       0.629493       0.430022      -1.060289       0.021713      -0.017258       0.062081       0.067995      -0.029877       0.001553       0.035517      -0.032218       0.056602      -0.050062      -0.003312       0.053374             10.725372       6.920688      -4.800953      -0.300341      17.864027       1.961792       7.391402           0.009537
          515              C      -4.776068      -0.289769       9.994499      -0.240694      32.803224 0.53154019E+03  0.13129465E+05                                 8.860861                            7.698325       0.133920       2.004045                    0.998266      31.356877      92.147638       0.593072       0.418107      -1.064019      -0.044619       0.051532      -0.023848       0.072215      -0.013137      -0.001413       0.023920      -0.027491      -0.010601      -0.023845      -0.010851       0.034696              9.351068       6.742702      -2.436950       0.830047      11.723627       0.324059       9.586875           0.002411
          516              C      -5.201875       0.894406      10.663913      -0.166496      32.882898 0.51552670E+03  0.12681653E+05                                 9.005610                            7.667302      -0.009932       1.958660                    0.998961      31.192209      92.537661       0.582259       0.427627      -1.054314      -0.019746      -0.032671      -0.039054       0.054612      -0.013554       0.010615       0.024007      -0.016991       0.021754      -0.032451       0.002279       0.030172              9.594737       7.764806      -3.345173       1.289406      12.014018       0.552014       9.005386           0.001724
          517              C      -4.625108       0.864084      11.985226       0.046882      29.133404 0.41635560E+03  0.96802706E+04                                 8.325041                            6.891935       0.203175       2.057487                    0.998883      27.791065      79.371443       0.615792       0.427808      -1.057375       0.049152      -0.067779       0.029667       0.088826      -0.043335       0.029325       0.009279      -0.055862      -0.023567      -0.063957       0.007845       0.056113              8.965319       5.747647      -1.315194       0.500043      11.153996       3.248521       9.994315           0.012301
          518              C      -2.108361       1.693197       8.840539      -0.078930      27.025212 0.41625381E+03  0.97991734E+04                                 8.131139                            6.955091      -0.521651       1.832658                    0.996340      29.545214      88.450952       0.597030       0.435791      -1.039410       0.084082       0.033477      -0.007783       0.090835       0.035611       0.034550       0.017832       0.038499      -0.018268      -0.037862      -0.026928       0.064790              9.159375       8.174582       1.506080       1.384644       8.621505       2.204656      10.682037           0.000019
          519              C      -0.746687       2.833565      10.465424       0.226903      30.801489 0.36282677E+03  0.81470646E+04                                 8.636733                            6.442713       0.098499       2.042465                    0.999789      25.605354      71.769742       0.635821       0.429012      -1.057070      -0.006987      -0.014812      -0.041095       0.044238       0.005328       0.024716       0.041864      -0.030048       0.097753      -0.043110      -0.023390       0.066500             10.197938      11.028166       2.993484       0.818512       7.100775       3.647984      12.464874           0.000029
          520              C      -1.827110       2.842561      11.325542      -0.254669      36.902226 0.52250099E+03  0.12904448E+05                                 9.725567                            7.711076      -0.097648       1.927895                    0.999054      31.843533      94.849474       0.581139       0.426751      -1.054203      -0.008941       0.020130       0.045488       0.050540       0.012132       0.010890       0.013195       0.019064       0.017557      -0.020939      -0.004617       0.025556             10.891908      10.833826       2.113683      -0.187917       7.270150       3.465045      14.571749           0.000143
          521              C      -1.615780       3.421176      12.623504      -0.026181      29.372843 0.38223895E+03  0.87415128E+04                                 8.422693                            6.627178       0.148731       2.045934                    0.999508      27.736829      79.822533       0.621585       0.430877      -1.050369       0.006965      -0.022692      -0.037114       0.044055      -0.011417      -0.005881      -0.007011      -0.001436       0.049826      -0.021890       0.003066       0.018824              9.400545      10.043128       1.940112      -0.141124       6.234184       2.346450      11.924324           0.000150
          522              C      -0.495625       4.011016      12.897886      -0.098772      29.232071 0.37499044E+03  0.85294114E+04                                 8.318094                            6.516380       0.216462       2.066706                    0.999577      27.930297      79.996780       0.634137       0.424643      -1.054869       0.018636      -0.010171      -0.020576       0.029565       0.000244      -0.008111       0.001679      -0.012208       0.043650      -0.015595      -0.001274       0.016869              9.279745      10.436951       1.739686      -0.670534       5.536248       1.729437      11.866037           0.000133
          523              C       0.452922       4.122233      11.922955      -0.074507      31.939285 0.41569382E+03  0.97433425E+04                                 8.943242                            6.950082      -0.063906       1.958666                    0.999651      29.289572      86.349842       0.599700       0.435750      -1.043633      -0.045534      -0.006007      -0.004068       0.046109       0.006189       0.024806      -0.014371      -0.030555      -0.078029      -0.044909       0.013058       0.031852             10.128578      10.641833       1.649743      -1.792031       6.071083       2.265792      13.672817           0.000113
          524              C       0.406835       3.612153      10.681427      -0.150568      41.616374 0.50110667E+03  0.12114445E+05                                10.305874                            7.405851       0.058821       2.006026                    0.999221      28.951911      82.332100       0.617279       0.410441      -1.076204      -0.002655       0.032967       0.008269       0.034092      -0.004040      -0.006358      -0.001239      -0.031804      -0.002720      -0.018349       0.001477       0.016872             12.444703      15.515214       3.094487      -1.960574       7.403605       2.844416      14.415289           0.000239
          525              C       1.650912       3.679554       9.759037       0.532629      23.947057 0.25458361E+03  0.52851612E+04                                 7.606800                            5.639776       0.119239       2.108435                    0.999553      22.157474      61.722575       0.629729       0.468516      -1.023639       0.038904       0.029191      -0.029510       0.056890      -0.028865       0.027815      -0.024851       0.021806       0.123679      -0.051770      -0.014213       0.065984              8.835251       9.755170       1.514029      -2.755408       8.478612       2.454696       8.271972          -0.000026
          526              C       3.128543       2.695353       8.159450      -0.126567      26.889178 0.35576841E+03  0.80289644E+04                                 7.971663                            6.345723      -0.234174       1.942752                    0.998211      27.919980      81.048085       0.639422       0.424450      -1.049401      -0.099968      -0.007317       0.057683       0.115648      -0.027511      -0.055928      -0.024974       0.073209      -0.025490      -0.075387      -0.002806       0.078193              9.082738       8.389701       0.965671      -0.221216       7.714870       2.937296      11.143643           0.000176
          527              C       2.840948       1.968438       7.056085       0.212586      32.637222 0.37957515E+03  0.85886002E+04                                 9.035570                            6.597517       0.244796       2.097481                    0.999685      25.155339      69.944158       0.629487       0.430026      -1.060290       0.051580      -0.034529       0.027689       0.067967      -0.033977      -0.001109       0.031711      -0.039219       0.040382      -0.050068      -0.003278       0.053346             10.725440       6.810901       0.607589       2.777496      10.270349       6.314360      15.095068           0.005512
          528              C       1.944822       2.291996       5.997478      -0.240683      32.803713 0.53154871E+03  0.13129779E+05                                 8.861060                            7.698454       0.133847       2.004022                    0.998266      31.357401      92.150707       0.593057       0.418115      -1.064010      -0.028885       0.000507      -0.066178       0.072209      -0.007288      -0.002118       0.022939      -0.034248       0.029299      -0.023815      -0.010966       0.034781              9.351305       8.278672      -1.106388       2.225227       9.074405       2.297429      10.700837           0.001288
          529              C       2.075098       1.316789       4.966114      -0.166540      32.884422 0.51555941E+03  0.12682704E+05                                 9.005918                            7.667548      -0.009915       1.958649                    0.998963      31.193510      92.543510       0.582247       0.427627      -1.054310      -0.009894       0.053656       0.002743       0.054630      -0.018239       0.003059       0.013341      -0.041370       0.019578      -0.032408       0.002343       0.030065              9.595058       7.358294      -1.134604       2.399658       9.091510       2.122256      12.335371           0.001037
          530              C       2.975985       0.302273       5.454553       0.046826      29.140173 0.41649328E+03  0.96844257E+04                                 8.326983                            6.893636       0.203138       2.057450                    0.998884      27.794097      79.388131       0.615631       0.427878      -1.057315       0.039779       0.004915       0.079241       0.088801      -0.017414       0.038753       0.022658      -0.039525       0.106824      -0.063971       0.007680       0.056291              8.967339       6.595609      -1.868263       0.526644      11.514886       3.286475       8.791521           0.006992
          531              C       0.630860      16.204264       2.699060      -0.078899      27.024449 0.41624010E+03  0.97987540E+04                                 8.130848                            6.954854      -0.521613       1.832673                    0.996343      29.544615      88.448254       0.597057       0.435776      -1.039421      -0.037491      -0.066423      -0.049343       0.090843       0.028675       0.032006       0.014282       0.052649      -0.071682      -0.037757      -0.026976       0.064733              9.159004      12.869058       0.494085       0.052003       7.704466       0.320073       6.903488          -0.000033
          532              C      -1.687301      15.740255       2.245649       0.226818      30.805326 0.36288064E+03  0.81485706E+04                                 8.637250                            6.443062       0.098616       2.042453                    0.999789      25.607758      71.777609       0.635823       0.428995      -1.057082       0.042848      -0.010546      -0.002782       0.044214      -0.002147      -0.010451      -0.007717       0.104149      -0.078711      -0.042988      -0.023400       0.066388             10.198472      15.308230       0.569183       0.470901       8.390005       3.156908       6.897181          -0.000018
          533              C      -2.033664      16.740178       3.133011      -0.254857      36.911792 0.52266084E+03  0.12909525E+05                                 9.727370                            7.712330      -0.098047       1.927700                    0.999055      31.849632      94.875184       0.581076       0.426759      -1.054186      -0.043683       0.017038       0.018954       0.050574       0.005524       0.008633       0.010107       0.032050      -0.033068      -0.021022      -0.004446       0.025467             10.893975      15.766508      -1.036205      -0.382247       9.261036       3.191185       7.654381           0.000071
          534              C      -3.436631      17.004202       3.294526      -0.026292      29.376303 0.38228835E+03  0.87428654E+04                                 8.422965                            6.627351       0.148509       2.045794                    0.999510      27.739692      79.830015       0.621617       0.430844      -1.050397       0.038724      -0.009556      -0.018668       0.044038      -0.019678      -0.003196      -0.003077      -0.005766       0.006907      -0.021852       0.003111       0.018741              9.400856      12.791040      -0.610306       0.209787       8.467345       2.842687       6.944184           0.000113
          535              C      -4.312104      16.241340       2.720465      -0.098657      29.224368 0.37488943E+03  0.85263429E+04                                 8.316065                            6.515095       0.217360       2.067040                    0.999579      27.925031      79.972057       0.634274       0.424590      -1.054926       0.015324      -0.014090      -0.020898       0.029497      -0.010137      -0.009437      -0.000220      -0.000045      -0.028599      -0.015527      -0.001137       0.016664              9.277243      11.811027      -1.098009       0.406735       8.859844       3.250989       7.160858           0.000090
          536              C      -3.884707      15.157156       2.010186      -0.074057      31.918392 0.41540068E+03  0.97345586E+04                                 8.939453                            6.947771      -0.064276       1.958797                    0.999646      29.274246      86.290496       0.599794       0.435768      -1.043644       0.021261       0.022816       0.034118       0.046224       0.024475       0.016023      -0.026689      -0.012339       0.006860      -0.044954       0.012761       0.032193             10.123835      12.928155      -1.858666      -0.700978       9.884340       3.805896       7.559010          -0.000017
          537              C      -2.615206      14.802128       1.753319      -0.150499      41.607510 0.50101327E+03  0.12111500E+05                                10.304223                            7.405051       0.059613       2.006313                    0.999224      28.948389      82.317027       0.617333       0.410429      -1.076223      -0.021422      -0.016141       0.021289       0.034244      -0.000041      -0.013164      -0.010648      -0.010028      -0.002800      -0.018317       0.001360       0.016957             12.442273      15.071191      -0.257698       0.155473      12.363578       5.835476       9.892049           0.000503
          538              C      -2.308566      13.638173       0.776442       0.532433      23.949421 0.25461951E+03  0.52860258E+04                                 7.606855                            5.639888       0.120384       2.108766                    0.999552      22.158685      61.724083       0.629779       0.468469      -1.023678      -0.002586      -0.054757      -0.014917       0.056812      -0.045050       0.030610      -0.020840       0.022873       0.031224      -0.051798      -0.014107       0.065905              8.835166       9.348582       1.109241      -2.355291       9.254921       3.020183       7.901995          -0.000051
          539              C      -8.975379       1.439377      18.461413      -0.126529      26.888729 0.35576069E+03  0.80287394E+04                                 7.971506                            6.345588      -0.233906       1.942831                    0.998212      27.919623      81.046556       0.639440       0.424441      -1.049407      -0.010310       0.085292       0.077400       0.115637      -0.029488      -0.010799       0.038809      -0.091083       0.127556      -0.075518      -0.002800       0.078318              9.082550      12.519522      -0.324150      -1.162711       7.473951       1.605925       7.254176           0.000210
          540              C      -7.635966       1.422523      18.276546       0.212777      32.634135 0.37952871E+03  0.85873857E+04                                 9.035474                            6.597445       0.244595       2.097459                    0.999685      25.153717      69.941619       0.629436       0.430069      -1.060251      -0.023469       0.014740      -0.062057       0.067965      -0.013120      -0.032845      -0.013135       0.062386       0.056667      -0.049871      -0.003325       0.053197             10.725336      19.665644      -0.294962      -1.949912       5.119002      -0.370665       7.391361           0.009810
[truncated: 177,042 more chars]
