# Supplementary material for: A collection of forcefield precursors for metal–organic frameworks
Source: RSC Adv. 2019 Nov 13;9(63):36492–507. doi: 10.1039/c9ra07327b (PMC9075174; doi:10.1039/c9ra07327b)
Supplement: RA-009-C9RA07327B-s4220 [file RA-009-C9RA07327B-s4220.xyz]

   36
jmolscript: load "" {1 1 1} spacegroup "x,y,z" unitcell [{      6.782000     0.000000     0.000000 }, {      0.000000     7.849000     0.000000 }, {     -2.530937    -3.924574     9.511541 }]
Cr     0.000000     0.000000     0.000000     1.676449
Cr     3.391000     0.000000     0.000000     1.675271
C      1.676192     1.491294     2.111562     0.649582
C      3.189025     2.323275     3.766570    -0.089045
C      0.848303     1.412786     4.356286    -0.095484
C      1.923837     1.648263     3.500247    -0.036411
C     -0.816129    -2.433248     7.399979     0.647319
C      4.453038    -1.601241     5.744971    -0.089999
C      0.011760     5.337280     5.155255    -0.094228
C     -1.063774    -2.276257     6.011294    -0.037229
C      2.574871     2.433132     7.399979     0.649217
C      1.062038     1.601151     5.744971    -0.084313
C      3.402760     2.511640     5.155255    -0.088161
C      2.327226     2.276163     6.011294    -0.028818
C      5.067192     6.357674     2.111562     0.646990
C     -0.201975     5.525667     3.766570    -0.085013
C      4.239303    -1.412854     4.356286    -0.086967
C      5.314837     6.200683     3.500247    -0.029564
O      2.673783     1.302924     1.293570    -0.618222
O      0.590481     1.106696     1.655008    -0.547148
O     -1.813720    -2.621630     8.217971    -0.616863
O      0.269582    -2.817852     7.856533    -0.546363
O      1.577280     2.621502     8.217971    -0.617166
O      3.660582     2.817730     7.856533    -0.548121
O      6.064783     6.546056     1.293570    -0.615729
O      3.981481     6.742278     1.655008    -0.547379
O      1.695500     6.962063     0.000000    -0.766008
O      5.086500     0.886937     0.000000    -0.768459
H      3.865477     2.628451     2.901210     0.152092
H     -0.156407     1.081562     3.931500     0.121136
H      3.776586    -1.296078     6.610331     0.152388
H      1.016470     5.006127     5.580041     0.121738
H      0.285166     1.237266     6.495812     0.150849
H      4.425172     2.843846     5.534671     0.121234
H      0.574897     5.161793     3.015729     0.150641
H      3.216891    -1.080642     3.976870     0.121783

The following XYZ coordinates are in angstroms. Other properties are in atomic units.
The sperically averaged electron density of each atom fit to a function of the form exp(a - br)
eigen_1, eigen_2 and eigen_3 are the three eigenvalues of traceless quadrupole moment tensor
  atom number  atomic symbol              X              Y              Z     net charge C6 coefficient C8 coefficient C10 coefficient fluctuating dipole atomic polarizability isotropic forcefield polarizability              a              b squared Pearson coefficient          <r^3>          <r^4>         wp_QDO          m_QDO          q_QDO       dipole_x       dipole_y       dipole_z         dipole            Qxy            Qxz            Qyz     Q(x^2-y^2)  Q(3z^2 - R^2)        eigen_1        eigen_2        eigen_3 static polarizability      alpha(xx)      alpha(xy)      alpha(xz)      alpha(yy)      alpha(yz)      alpha(zz) atomic spin moment
            1             Cr       0.000000       0.000000       0.000000       1.676449      70.156412 0.10776953E+04  0.29688957E+05                                14.935044                           11.593816       0.823403       2.213745                    0.994878      38.819277      96.608590       0.475356       0.467722      -1.106946      -0.000097      -0.000053      -0.000205       0.000233      -0.056039      -0.005123      -0.008316      -0.105099       0.039415      -0.084053       0.013253       0.070801             18.039026      22.478149       2.679628       0.044126      11.949781      -0.882309      19.689148           2.177685
            2             Cr       3.391000       0.000000       0.000000       1.675271      70.171969 0.10779126E+04  0.29694870E+05                                14.933583                           11.592172       0.832012       2.216165                    0.995109      38.828458      96.614598       0.475588       0.467495      -1.107139       0.000100      -0.000061       0.000204       0.000235       0.053452      -0.005062       0.008387      -0.105834       0.040613      -0.082634       0.013580       0.069055             18.037668      22.475353      -2.680171       0.043952      11.949297       0.882166      19.688355           2.177770
            3              C       1.676192       1.491294       2.111562       0.649582      22.739563 0.22982875E+03  0.46768405E+04                                 7.500044                            5.443026      -0.158383       2.020690                    0.999224      21.557753      60.550111       0.622659       0.483401      -1.010007      -0.002339       0.005713      -0.075895       0.076146      -0.010299      -0.009314      -0.064891      -0.122208      -0.187419      -0.088646      -0.027586       0.116232              8.805791       8.485070       0.698126       0.743314       5.119079       2.834995      12.813224           0.010169
            4              C       3.189025       2.323275       3.766570      -0.089045      35.587384 0.52560753E+03  0.12858441E+05                                 9.232744                            7.556207       0.305930       2.063813                    0.999707      29.699433      84.941645       0.614613       0.407359      -1.078307      -0.012996      -0.015741       0.008806       0.022231      -0.019685      -0.007018       0.004005      -0.018972      -0.051917      -0.020340      -0.011211       0.031551             10.006038       9.492701       2.469028       0.735063       7.089145       2.012999      13.436267           0.002099
            5              C       0.848303       1.412786       4.356286      -0.095484      35.923281 0.53009486E+03  0.13060176E+05                                 9.400411                            7.668037       0.162676       2.014251                    0.999631      30.305525      88.396998       0.597674       0.415955      -1.067406       0.026099       0.011457      -0.002411       0.028605      -0.012044       0.005805       0.002147      -0.017231      -0.052965      -0.020303      -0.003347       0.023650             10.173361      10.414901       1.798582      -0.143434       6.324987       1.826793      13.780195           0.002315
            6              C       1.923837       1.648263       3.500247      -0.036411      37.163124 0.46651782E+03  0.11119609E+05                                 9.704183                            7.231964      -0.105444       1.966925                    0.999097      27.970734      79.944770       0.611236       0.420412      -1.065799       0.022086      -0.015625       0.074362       0.079131      -0.014690       0.009653       0.021159      -0.026581       0.000945      -0.031239       0.001425       0.029814             11.322272      10.506382       2.242775       0.317519       6.881914       3.086028      16.578520          -0.002237
            7              C      -0.816129      -2.433248       7.399979       0.647319      22.771362 0.23019905E+03  0.46859302E+04                                 7.503631                            5.445121      -0.166188       2.018219                    0.999226      21.578419      60.604211       0.622976       0.482995      -1.010290       0.002420       0.007089       0.075266       0.075638       0.009728      -0.008366       0.064755      -0.123831      -0.185985      -0.087708      -0.028978       0.116685              8.810415       8.488931      -0.698742       0.744512       5.121559      -2.837193      12.820754           0.010186
            8              C       4.453038      -1.601241       5.744971      -0.089999      35.627317 0.52633500E+03  0.12880817E+05                                 9.238660                            7.560546       0.307331       2.063955                    0.999712      29.722923      85.026651       0.614539       0.407263      -1.078360       0.013578      -0.017212      -0.009199       0.023775       0.018827      -0.006962      -0.003755      -0.019460      -0.055033      -0.021023      -0.010288       0.031311             10.012671       9.498500      -2.470555       0.733897       7.093394      -2.014086      13.446118           0.002130
            9              C       0.011760       5.337280       5.155255      -0.094228      35.878147 0.52923677E+03  0.13033927E+05                                 9.394000                            7.662731       0.164728       2.015260                    0.999639      30.277688      88.302291       0.597768       0.416053      -1.067329      -0.027708       0.011939       0.002746       0.030296       0.012635       0.005190      -0.001587      -0.018585      -0.050690      -0.019289      -0.004865       0.024154             10.166593      10.407205      -1.796564      -0.144102       6.320252      -1.825167      13.772321           0.002320
           10              C      -1.063774      -2.276257       6.011294      -0.037229      37.188903 0.46683755E+03  0.11129924E+05                                 9.711071                            7.236294      -0.111709       1.964991                    0.999109      27.983058      80.008168       0.610776       0.420628      -1.065587      -0.023436      -0.015311      -0.072979       0.078164       0.014132       0.010179      -0.021123      -0.027317       0.002295      -0.031366       0.001588       0.029778             11.331059      10.512831      -2.244227       0.317930       6.886739      -3.089444      16.593608          -0.002188
           11              C       2.574871       2.433132       7.399979       0.649217      22.801010 0.22998729E+03  0.46811697E+04                                 7.516469                            5.446344      -0.169610       2.017332                    0.999253      21.566113      60.593250       0.622183       0.483657      -1.009809       0.002105      -0.007080       0.076277       0.076634      -0.009667      -0.008904      -0.064777      -0.123213      -0.188490      -0.088574      -0.028108       0.116681              8.834042       8.484527       0.689147       0.748834       5.139590       2.856819      12.878011           0.010205
           12              C       1.062038       1.601151       5.744971      -0.084313      35.435149 0.52381438E+03  0.12804444E+05                                 9.208838                            7.544006       0.286878       2.058149                    0.999692      29.655095      84.798894       0.614985       0.407435      -1.078189       0.019743       0.018348      -0.000424       0.026955      -0.019367      -0.007433       0.003078      -0.020532      -0.038755      -0.019480      -0.009900       0.029380              9.971210       9.924421       2.732465       0.744476       7.219595       1.931956      12.769613           0.001999
           13              C       3.402760       2.511640       5.155255      -0.088161      36.123652 0.52780515E+03  0.12989042E+05                                 9.438187                            7.656111       0.139434       2.008429                    0.999568      30.203973      88.036372       0.597625       0.416461      -1.067136      -0.027044      -0.011779       0.001218       0.029523      -0.009203       0.005175       0.003371      -0.011156      -0.043980      -0.017386      -0.000711       0.018097             10.237109      10.607079       1.842648      -0.181299       6.357063       1.818123      13.747186           0.002318
           14              C       2.327226       2.276163       6.011294      -0.028818      37.419899 0.46285054E+03  0.11007884E+05                                 9.744182                            7.201611      -0.128946       1.961406                    0.998917      27.839186      79.420484       0.612905       0.420194      -1.066186      -0.023831       0.012868      -0.076958       0.081585      -0.012445       0.010852       0.022273      -0.023248       0.007741      -0.030977       0.001734       0.029243             11.409587      10.554995       2.275005       0.398520       6.934806       3.164262      16.738961          -0.002231
           15              C       5.067192       6.357674       2.111562       0.646990      22.831377 0.23033976E+03  0.46898161E+04                                 7.519947                            5.448319      -0.176730       2.015118                    0.999257      21.585642      60.643990       0.622489       0.483267      -1.010082      -0.002149      -0.008485      -0.075637       0.076142       0.009046      -0.007924       0.064598      -0.124743      -0.187173      -0.087639      -0.029439       0.117078              8.838598       8.488246      -0.689815       0.750195       5.142056      -2.859093      12.885492           0.010222
           16              C      -0.201975       5.525667       3.766570      -0.085013      35.480320 0.52463126E+03  0.12829620E+05                                 9.215766                            7.549087       0.285820       2.057602                    0.999698      29.682021      84.897683       0.614866       0.407348      -1.078228      -0.019886       0.020017       0.000150       0.028217       0.018782      -0.007860      -0.003175      -0.020188      -0.040283      -0.019616      -0.009510       0.029125              9.978976       9.931834      -2.734721       0.743724       7.224728      -1.933287      12.780367           0.002031
           17              C       4.239303      -1.412854       4.356286      -0.086967      36.089226 0.52715741E+03  0.12969320E+05                                 9.433785                            7.652669       0.140032       2.008948                    0.999575      30.181870      87.963562       0.597602       0.416598      -1.067032       0.028615      -0.012592      -0.001762       0.031313       0.010071       0.004681      -0.002504      -0.012697      -0.041582      -0.016340      -0.002496       0.018836             10.232385      10.600421      -1.840710      -0.182685       6.353883      -1.816994      13.742850           0.002322
           18              C       5.314837       6.200683       3.500247      -0.029564      37.445209 0.46315582E+03  0.11017811E+05                                 9.751207                            7.205946      -0.135786       1.959293                    0.998922      27.851344      79.484838       0.612423       0.420423      -1.065959       0.025155       0.012489       0.075555       0.080605       0.011938       0.011279      -0.022213      -0.023813       0.009048      -0.031004       0.001690       0.029314             11.418609      10.561431      -2.276580       0.399327       6.939856      -3.167944      16.754540          -0.002181
           19              O       2.673783       1.302924       1.293570      -0.618222      41.316989 0.60903655E+03  0.15094896E+05                                 9.482994                            7.602081       0.275095       2.107270                    0.998974      28.931833      77.058058       0.694491       0.355838      -1.142245      -0.050650       0.044110       0.030306       0.073685      -0.011171      -0.050080      -0.046257      -0.039561      -0.097860      -0.086206       0.023399       0.062807             10.806379      11.252211      -2.073387      -4.996842       7.322264       3.312183      13.844661           0.019112
           20              O       0.590481       1.106696       1.655008      -0.547148      37.540555 0.54350298E+03  0.13107307E+05                                 8.930684                            7.228582       0.388179       2.167767                    0.999185      27.634477      72.868602       0.704464       0.360525      -1.137243       0.042518       0.023100       0.012448       0.049964      -0.010635       0.036917      -0.047070      -0.056031      -0.167825      -0.084909       0.004820       0.080089             10.112317      12.463289       2.791344       4.446971       6.811818       2.743496      11.061843          -0.001196
           21              O      -1.813720      -2.621630       8.217971      -0.616863      41.273174 0.60823160E+03  0.15069843E+05                                 9.476742                            7.597391       0.278365       2.108635                    0.998972      28.911461      76.988791       0.694665       0.355870      -1.142228       0.051696       0.043651      -0.030657       0.074281       0.010846      -0.050124       0.046871      -0.038517      -0.095662      -0.086073       0.022937       0.063136             10.799086      11.244250       2.071771      -4.993289       7.317530      -3.309727      13.835478           0.019167
           22              O       0.269582      -2.817852       7.856533      -0.546363      37.542740 0.54347283E+03  0.13106681E+05                                 8.931983                            7.229168       0.391515       2.168763                    0.999192      27.632991      72.870115       0.704306       0.360604      -1.137157      -0.043285       0.023005      -0.013131       0.050747       0.010874       0.037395       0.047164      -0.055379      -0.168943      -0.085456       0.005188       0.080268             10.114233      12.465264      -2.792244       4.449003       6.813020      -2.744643      11.064415          -0.001181
           23              O       1.577280       2.621502       8.217971      -0.617166      41.314267 0.60965681E+03  0.15117020E+05                                 9.485585                            7.609404       0.258817       2.101029                    0.999037      28.972197      77.231276       0.693551       0.356162      -1.141766       0.050826      -0.045541      -0.029766       0.074454      -0.012726      -0.051739      -0.047377      -0.040935      -0.097318      -0.088755       0.024795       0.063961             10.801036      11.280797      -2.098012      -5.034006       7.318152       3.272847      13.804160           0.018813
           24              O       3.660582       2.817730       7.856533      -0.548121      37.651214 0.54534667E+03  0.13163430E+05                                 8.949426                            7.241218       0.384714       2.165710                    0.999210      27.674553      73.016051       0.703765       0.360564      -1.137168      -0.042763      -0.023394      -0.011600       0.050105      -0.010290       0.037779      -0.047461      -0.056975      -0.170324      -0.086323       0.005399       0.080924             10.140021      12.517292       2.805248       4.465604       6.841107       2.754381      11.061662          -0.001404
           25              O       6.064783       6.546056       1.293570      -0.615729      41.266939 0.60878919E+03  0.15090059E+05                                 9.479079                            7.604528       0.261588       2.102309                    0.999026      28.949481      77.155568       0.693702       0.356212      -1.141731      -0.051801      -0.045146       0.030210       0.075061       0.012276      -0.051620       0.047816      -0.039861      -0.095070      -0.088345       0.024211       0.064134             10.793455      11.272350       2.096313      -5.030219       7.313276      -3.270410      13.794738           0.018869
           26              O       3.981481       6.742278       1.655008      -0.547379      37.652532 0.54530266E+03  0.13162319E+05                                 8.950407                            7.241514       0.388633       2.166865                    0.999226      27.673400      73.016807       0.703654       0.360622      -1.137103       0.043534      -0.023319       0.012252       0.050883       0.010547       0.038280       0.047525      -0.056324      -0.171543      -0.086890       0.005787       0.081103             10.141617      12.518862      -2.806117       4.467574       6.842157      -2.755484      11.063831          -0.001389
           27              O       1.695500       6.962063       0.000000      -0.766008      47.847008 0.87196204E+03  0.23513087E+05                                10.444317                            9.085859       0.295079       2.070041                    0.997668      32.498309      88.711050       0.639777       0.355030      -1.149064       0.001195      -0.195760       0.000133       0.195764       0.000360       0.003965       0.000293      -0.138556       0.243894      -0.110010       0.028628       0.081382             11.605344      18.039077      -0.000025       0.003559       8.152432      -0.000117       8.624523          -0.238545
           28              O       5.086500       0.886937       0.000000      -0.768459      47.843090 0.87167063E+03  0.23500200E+05                                10.435713                            9.077913       0.305430       2.072451                    0.997797      32.518231      88.718140       0.640820       0.354528      -1.149621      -0.001191       0.194414      -0.000139       0.194418       0.000369       0.003980       0.000294      -0.137693       0.244705      -0.109714       0.028061       0.081653             11.597236      18.018754      -0.000038      -0.028420       8.138478      -0.000106       8.634477          -0.235715
           29              H       3.865477       2.628451       2.901210       0.152092       1.389371 0.11353029E+02  0.12064772E+03                                 1.995955                            1.921063      -1.078174       2.345641                    0.997655       3.730204      10.575730       0.472820       1.218997      -0.723549       0.033577       0.016756      -0.053617       0.065444       0.009681      -0.012818      -0.009816       0.017024       0.033156      -0.019063      -0.006150       0.025212              2.005236       2.037397       0.209603      -0.399578       1.793046      -0.114787       2.185265          -0.000229
           30              H      -0.156407       1.081562       3.931500       0.121136       1.461699 0.12209525E+02  0.13382267E+03                                 2.139457                            2.043818      -1.425182       2.162158                    0.993912       4.357809      13.080097       0.435570       1.282972      -0.705323      -0.051168      -0.010141      -0.023783       0.057329       0.007292       0.005452       0.003359       0.032665       0.002968      -0.018629      -0.000754       0.019383              2.172261       2.700040       0.373443       0.311395       1.905158       0.171179       1.911586          -0.000167
           31              H       3.776586      -1.296078       6.610331       0.152388       1.390748 0.11368723E+02  0.12086912E+03                                 1.998160                            1.923093      -1.093106       2.339730                    0.997632       3.732215      10.587513       0.472261       1.219888      -0.723340      -0.033585       0.016980       0.053510       0.065419      -0.009492      -0.012701       0.009792       0.017153       0.032776      -0.018952      -0.006048       0.025000              2.007478       2.039738      -0.209988      -0.400239       1.794943       0.114956       2.187752          -0.000230
           32              H       1.016470       5.006127       5.580041       0.121738       1.459686 0.12188732E+02  0.13354682E+03                                 2.138188                            2.042638      -1.430162       2.160315                    0.994124       4.354263      13.069975       0.435487       1.283677      -0.705178       0.050557      -0.010059       0.023495       0.056650      -0.007419       0.005504      -0.003032       0.032950       0.002800      -0.018710      -0.000845       0.019555              2.170959       2.698392      -0.373072       0.311241       1.903988      -0.171027       1.910497          -0.000168
           33              H       0.285166       1.237266       6.495812       0.150849       1.388034 0.11368591E+02  0.12099060E+03                                 2.005391                            1.930926      -1.070901       2.353072                    0.997012       3.738315      10.645584       0.467956       1.229860      -0.721134      -0.044846      -0.022994       0.040207       0.064471       0.012237      -0.011679      -0.008023       0.020243       0.026489      -0.020520      -0.003726       0.024246              2.014183       2.137288       0.255027      -0.415992       1.830131      -0.144040       2.075129          -0.000187
           34              H       4.425172       2.843846       5.534671       0.121234       1.450072 0.12055146E+02  0.13172938E+03                                 2.129867                            2.032046      -1.411451       2.168865                    0.993720       4.343455      13.023162       0.436385       1.284476      -0.705017       0.054018       0.010829       0.017736       0.057877       0.007885       0.004208       0.002958       0.033722       0.003860      -0.019451       0.000216       0.019234              2.164507       2.722677       0.376533       0.294082       1.903409       0.161204       1.867436          -0.000150
           35              H       0.574897       5.161793       3.015729       0.150641       1.390408 0.11394249E+02  0.12133945E+03                                 2.008062                            1.933393      -1.067852       2.353712                    0.997011       3.742777      10.663750       0.467524       1.230228      -0.721036       0.045121      -0.023799      -0.040202       0.064950      -0.011715      -0.011599       0.008073       0.020215       0.026071      -0.020097      -0.003839       0.023935              2.016888       2.140254      -0.255569      -0.416807       1.832479       0.144299       2.077932          -0.000188
           36              H       3.216891      -1.080642       3.976870       0.121783       1.447921 0.12031451E+02  0.13139448E+03                                 2.127082                            2.029524      -1.408794       2.169854                    0.993909       4.337629      12.998273       0.436863       1.283813      -0.705169      -0.053758       0.011239      -0.017473       0.057633      -0.007610       0.004262      -0.002774       0.034095       0.004820      -0.019634       0.000478       0.019156              2.161617       2.718687      -0.375724       0.293547       1.901034      -0.160869       1.865130          -0.000150

******************************************************
Auxiliary information for the entire system
The total spin magnetic moment of the unit cell is   3.999998
The total net atomic charge of the unit cell is   -0.000001
Accuracy of reproducing the electrostatic potential in the unit cell:
  The inner radius (bohr) =    5.0000
  The outer radius (bohr) =   12.0000
  Valid grid points have density less than (e/(bohr^3)) =    0.0001
  The number of valid grid points were=         3320
  The rms potential error without charges in kcal/mol is=      2.03768
  The rms potential error with partial charges in kcal/mol is=      0.46431
  The RRMSE value at monopole order=      0.22786
  The rms potential error with partial charges and cloud penetration in kcal/mol is=      0.46199
  The RRMSE value at monopole order with cloud penetration is=      0.22672
  The rms potential error with partial charges and atomic dipoles in kcal/mol is=      0.19289
  The RRMSE value at dipole order=      0.09466
  The rms potential error with partial charges, atomic dipoles and cloud penetration in kcal/mol is=      0.18183
  The RRMSE value at dipole order with cloud penetration=      0.08923

******************************************************
The electron densities and ab initio electrostatic potential were computed in VASP using the PBE functional and
projector augmented wave method. See the main text of the journal article for a description of computational details.
The atomic charges, dipoles, and quadrupoles were computed with the DDEC6 method as described in
(a) T. A. Manz and N. Gabaldon Limas, RSC Adv. 6 (2016) 47771-47801 DOI: 10.1039/c6ra04656h
(b) N. Gabaldon Limas and T. A. Manz, RSC Adv. 8 (2018) 2678-2707 DOI: 10.1039/c7ra11829e.
For each atom in the material, the electron cloud parameters were fit to the spherically averaged atom-in-material
electron density using radial positions for which this density was between 10^-4 and 10^-2 electrons per cubic bohr.
The polarizabilities, dispersion coefficients, and quantum Drude oscillator (QDO) parameters were fit using the MCLF method.
The magnetic structure of the system was optimized in VASP from the default ferromagnetic initial guess using spin polarization.
The atomic spin moments (ASMs) were computed on this optimized magnetic structure using the DDEC6 partition as inputs
to the method of T. A. Manz and D. S. Sholl, J. Chem. Theory Comput. 7 (2011) 4146-4164 DOI: 10.1021/ct200539n.
The RMSE and RRMSE were computed using a uniform grid with Ewald summation.
