# Supplementary material for: A collection of forcefield precursors for metal–organic frameworks
Source: RSC Adv. 2019 Nov 13;9(63):36492–507. doi: 10.1039/c9ra07327b (PMC9075174; doi:10.1039/c9ra07327b)
Supplement: RA-009-C9RA07327B-s4221 [file RA-009-C9RA07327B-s4221.xyz]

  648
jmolscript: load "" {1 1 1} spacegroup "x,y,z" unitcell [{     13.728700     0.000000     0.000000 }, {      0.000000    27.800000     0.000000 }, {      0.000000     0.000000    45.481000 }]
Zn    11.761789    20.680698    36.967866     0.463935
Zn     8.818081    14.650600    41.648771     0.456177
Zn     9.121486     1.574592    42.120864     0.449716
Zn     1.966911    21.019302    14.227366     0.463936
Zn     4.910619    27.049400    18.908271     0.456177
Zn     4.607214    12.325408    19.380364     0.449715
Zn     4.897439     7.119302    31.253634     0.463936
Zn     1.953731    13.149400    26.572729     0.456177
Zn     2.257136    26.225408    26.100636     0.449715
Zn     8.831261     6.780698     8.513134     0.463936
Zn    11.774969     0.750600     3.832229     0.456177
Zn    11.471564    15.474592     3.360136     0.449716
Zn     1.966911     7.119302     8.513134     0.463937
Zn     4.910619    13.149400     3.832229     0.456177
Zn     4.607214    26.225408     3.360136     0.449716
Zn    11.761789     6.780698    31.253634     0.463935
Zn     8.818081     0.750600    26.572729     0.456177
Zn     9.121486    15.474592    26.100636     0.449715
Zn     8.831261    20.680698    14.227366     0.463935
Zn    11.774969    14.650600    18.908271     0.456178
Zn    11.471564     1.574592    19.380364     0.449715
Zn     4.897439    21.019302    36.967866     0.463936
Zn     1.953731    27.049400    41.648771     0.456177
Zn     2.257136    12.325408    42.120864     0.449716
H      0.892366    19.824180    37.590047     0.086772
H      2.053814    18.739980    39.309228     0.124300
H     11.202619    19.198680    39.400190     0.094382
H     12.285814    18.200660    41.196690     0.124026
H     11.032383    16.638300     0.609445     0.085923
H     12.195204    17.113680    44.157503     0.135347
H      0.490115    15.050920     2.233117     0.083102
H      1.764138    15.554100     0.377492     0.126064
H      6.764130    14.861880    43.866425     0.090538
H      4.579894    15.623600    44.175695     0.118673
H      6.747656    16.196280    40.159723     0.092154
H      4.625199    17.066420    40.428061     0.123268
H      8.093069    13.602540    38.922640     0.092569
H      7.895375    11.595380    37.740134     0.137599
H      8.539251    11.781640    42.333715     0.090579
H      8.202898     9.713320    41.296748     0.123928
H      9.030739     4.531400    42.565668     0.092614
H      8.638098     6.513540    41.419547     0.131764
H      8.001086     2.424160    39.418383     0.095451
H      7.576870     4.320120    38.213136     0.134479
H      6.463472     5.487720    33.223871     0.095703
H      7.274838     5.735140    35.443343     0.126778
H      5.726241     9.318560    33.005562     0.100283
H      6.647437     9.652160    35.134073     0.126921
H     12.836335    21.875820    14.849547     0.086772
H     11.674886    22.960020    16.568728     0.124300
H      2.526081    22.501320    16.659690     0.094382
H      1.442886    23.499340    18.456190     0.124025
H      2.696317    25.061700    23.349945     0.085923
H      1.533496    24.586320    21.417003     0.135347
H     13.238585    26.649080    24.973617     0.083102
H     11.964562    26.145900    23.117992     0.126064
H      6.964570    26.838120    21.125925     0.090538
H      9.148806    26.076400    21.435195     0.118673
H      6.981044    25.503720    17.419223     0.092154
H      9.103501    24.633580    17.687561     0.123268
H      5.635631     0.297460    16.182140     0.092569
H      5.833325     2.304620    14.999634     0.137599
H      5.189449     2.118360    19.593215     0.090579
H      5.525802     4.186680    18.556248     0.123928
H      4.697961     9.368600    19.825168     0.092614
H      5.090602     7.386460    18.679047     0.131764
H      5.727614    11.475840    16.677883     0.095451
H      6.151830     9.579880    15.472636     0.134479
H      7.265228     8.412280    10.483371     0.095703
H      6.453862     8.164860    12.702843     0.126778
H      8.002459     4.581440    10.265062     0.100283
H      7.081263     4.247840    12.393573     0.126921
H      7.756716     7.975820    30.631454     0.086772
H      8.918164     9.060020    28.912272     0.124300
H      4.338269     8.601320    28.821310     0.094382
H      5.421464     9.599340    27.024810     0.124025
H      4.168033    11.161700    22.131055     0.085923
H      5.330854    10.686320    24.063997     0.135347
H      7.354465    12.749080    20.507383     0.083102
H      8.628488    12.245900    22.363008     0.126064
H     13.628480    12.938120    24.355076     0.090538
H     11.444244    12.176400    24.045805     0.118673
H     13.612006    11.603720    28.061777     0.092154
H     11.489549    10.733580    27.793439     0.123268
H      1.228719    14.197460    29.298860     0.092569
H      1.031025    16.204620    30.481366     0.137599
H      1.674901    16.018360    25.887785     0.090579
H      1.338548    18.086680    26.924752     0.123928
H      2.166389    23.268600    25.655832     0.092614
H      1.773748    21.286460    26.801953     0.131764
H      1.136736    25.375840    28.803117     0.095451
H      0.712520    23.479880    30.008364     0.134479
H     13.327822    22.312280    34.997630     0.095703
H      0.410488    22.064860    32.778157     0.126778
H     12.590591    18.481440    35.215938     0.100283
H     13.511787    18.147840    33.087428     0.126921
H      5.971985     5.924180     7.890954     0.086772
H      4.810536     4.839980     6.171772     0.124300
H      9.390431     5.298680     6.080810     0.094382
H      8.307236     4.300660     4.284310     0.124025
H      9.560667     2.738300    44.871555     0.085923
H      8.397846     3.213680     1.323497     0.135347
H      6.374235     1.150920    43.247883     0.083102
H      5.100212     1.654100    45.103508     0.126064
H      0.100220     0.961880     1.614576     0.090538
H      2.284456     1.723600     1.305305     0.118673
H      0.116694     2.296280     5.321277     0.092154
H      2.239151     3.166420     5.052939     0.123268
H     12.499981    27.502540     6.558360     0.092569
H     12.697675    25.495380     7.740866     0.137599
H     12.053799    25.681640     3.147285     0.090579
H     12.390152    23.613320     4.184252     0.123928
H     11.562311    18.431400     2.915332     0.092614
H     11.954952    20.413540     4.061453     0.131764
H     12.591964    16.324160     6.062617     0.095451
H     13.016180    18.220120     7.267864     0.134479
H      0.400878    19.387720    12.257130     0.095703
H     13.318212    19.635140    10.037657     0.126778
H      1.138109    23.218560    12.475438     0.100283
H      0.216913    23.552160    10.346928     0.126921
H     12.836335     7.975820     7.890954     0.086772
H     11.674886     9.060020     6.171772     0.124300
H      2.526081     8.601320     6.080810     0.094382
H      1.442886     9.599340     4.284310     0.124025
H      2.696317    11.161700    44.871555     0.085923
H      1.533496    10.686320     1.323497     0.135347
H     13.238585    12.749080    43.247883     0.083102
H     11.964562    12.245900    45.103508     0.126064
H      6.964570    12.938120     1.614576     0.090538
H      9.148806    12.176400     1.305305     0.118673
H      6.981044    11.603720     5.321277     0.092154
H      9.103501    10.733580     5.052939     0.123268
H      5.635631    14.197460     6.558360     0.092569
H      5.833325    16.204620     7.740866     0.137599
H      5.189449    16.018360     3.147285     0.090579
H      5.525802    18.086680     4.184252     0.123928
H      4.697961    23.268600     2.915332     0.092614
H      5.090602    21.286460     4.061453     0.131764
H      5.727614    25.375840     6.062617     0.095451
H      6.151830    23.479880     7.267864     0.134479
H      7.265228    22.312280    12.257130     0.095703
H      6.453862    22.064860    10.037657     0.126778
H      8.002459    18.481440    12.475438     0.100283
H      7.081263    18.147840    10.346928     0.126921
H      0.892366     5.924180    30.631454     0.086772
H      2.053814     4.839980    28.912272     0.124300
H     11.202619     5.298680    28.821310     0.094382
H     12.285814     4.300660    27.024810     0.124025
H     11.032383     2.738300    22.131055     0.085923
H     12.195204     3.213680    24.063997     0.135347
H      0.490115     1.150920    20.507383     0.083102
H      1.764138     1.654100    22.363008     0.126064
H      6.764130     0.961880    24.355076     0.090538
H      4.579894     1.723600    24.045805     0.118673
H      6.747656     2.296280    28.061777     0.092154
H      4.625199     3.166420    27.793439     0.123268
H      8.093069    27.502540    29.298860     0.092569
H      7.895375    25.495380    30.481366     0.137599
H      8.539251    25.681640    25.887785     0.090579
H      8.202898    23.613320    26.924752     0.123928
H      9.030739    18.431400    25.655832     0.092614
H      8.638098    20.413540    26.801953     0.131764
H      8.001086    16.324160    28.803117     0.095451
H      7.576870    18.220120    30.008364     0.134479
H      6.463472    19.387720    34.997630     0.095702
H      7.274838    19.635140    32.778157     0.126778
H      5.726241    23.218560    35.215938     0.100283
H      6.647437    23.552160    33.087428     0.126921
H      5.971985    19.824180    14.849547     0.086772
H      4.810536    18.739980    16.568728     0.124300
H      9.390431    19.198680    16.659690     0.094382
H      8.307236    18.200660    18.456190     0.124025
H      9.560667    16.638300    23.349945     0.085923
H      8.397846    17.113680    21.417003     0.135347
H      6.374235    15.050920    24.973617     0.083102
H      5.100212    15.554100    23.117992     0.126064
H      0.100220    14.861880    21.125925     0.090538
H      2.284456    15.623600    21.435195     0.118673
H      0.116694    16.196280    17.419223     0.092154
H      2.239151    17.066420    17.687561     0.123268
H     12.499981    13.602540    16.182140     0.092569
H     12.697675    11.595380    14.999634     0.137599
H     12.053799    11.781640    19.593215     0.090579
H     12.390152     9.713320    18.556248     0.123927
H     11.562311     4.531400    19.825168     0.092614
H     11.954952     6.513540    18.679047     0.131764
H     12.591964     2.424160    16.677883     0.095451
H     13.016180     4.320120    15.472636     0.134479
H      0.400878     5.487720    10.483371     0.095703
H     13.318212     5.735140    12.702843     0.126778
H      1.138109     9.318560    10.265062     0.100283
H      0.216913     9.652160    12.393573     0.126921
H      7.756716    21.875820    37.590047     0.086772
H      8.918164    22.960020    39.309228     0.124300
H      4.338269    22.501320    39.400190     0.094382
H      5.421464    23.499340    41.196690     0.124026
H      4.168033    25.061700     0.609445     0.085923
H      5.330854    24.586320    44.157503     0.135347
H      7.354465    26.649080     2.233117     0.083102
H      8.628488    26.145900     0.377492     0.126064
H     13.628480    26.838120    43.866425     0.090538
H     11.444244    26.076400    44.175695     0.118673
H     13.612006    25.503720    40.159723     0.092154
H     11.489549    24.633580    40.428061     0.123268
H      1.228719     0.297460    38.922640     0.092569
H      1.031025     2.304620    37.740134     0.137599
H      1.674901     2.118360    42.333715     0.090579
H      1.338548     4.186680    41.296748     0.123928
H      2.166389     9.368600    42.565668     0.092614
H      1.773748     7.386460    41.419547     0.131764
H      1.136736    11.475840    39.418383     0.095451
H      0.712520     9.579880    38.213136     0.134479
H     13.327822     8.412280    33.223871     0.095703
H      0.410488     8.164860    35.443343     0.126778
H     12.590591     4.581440    33.005562     0.100283
H     13.511787     4.247840    35.134073     0.126921
C      0.406370    19.482240    38.335935     0.090823
C      1.113398    18.853960    39.363806    -0.138865
C     12.149900    19.134740    39.391094     0.094442
C     12.788284    18.531480    40.459898    -0.136178
C      0.422844    18.414720    40.450801     0.066179
C      1.131245    17.786440    41.587826     0.382044
C     11.950833    16.402000     0.559416     0.085314
C     12.641387    16.724480    44.903391    -0.142538
C      0.075508    15.492940     1.500873     0.086557
C      0.848434    15.801520     0.413877    -0.144363
C      0.266337    16.479840    44.857910     0.068002
C      1.031025    16.852360    43.661760     0.369705
C      6.316575    15.298340    43.152373     0.089612
C      5.017840    15.770940    43.343393    -0.142745
C      6.308338    16.090640    40.996573     0.087593
C      5.041179    16.604940    41.146661    -0.132583
C      4.373964    16.446480    42.342811     0.058709
C      2.961281    16.866260    42.506543     0.381715
C      8.171322    12.785220    39.400190     0.101679
C      8.014815    11.592600    38.681590    -0.148292
C      8.411574    11.745500    41.392258     0.101319
C      8.216627    10.502840    40.769168    -0.150295
C      8.043645    10.408320    39.400190     0.049517
C      7.878901     9.104500    38.745264     0.389118
C      8.736945     4.486920    41.665144     0.093682
C      8.511794     5.679540    40.987477    -0.153589
C      8.135628     3.269280    39.832260     0.093061
C      7.891257     4.389620    39.109112    -0.143577
C      8.101306     5.626720    39.677624     0.058195
C      7.903613     6.852700    38.899899     0.378828
C      6.471709     6.346740    33.628651     0.107032
C      6.970061     6.491300    34.956697    -0.147294
C      6.061221     8.576300    33.496757     0.091698
C      6.584285     8.773680    34.779321    -0.148666
C      7.003010     7.711720    35.511565     0.054720
C      7.428600     7.856280    36.939668     0.382323
C     13.322330    22.217760    15.595435     0.090823
C     12.615302    22.846040    16.623306    -0.138865
C      1.578801    22.565260    16.650594     0.094442
C      0.940416    23.168520    17.719398    -0.136179
C     13.305856    23.285280    17.710301     0.066179
C     12.597455    23.913560    18.847326     0.382044
C      1.777867    25.298000    23.299916     0.085314
C      1.087313    24.975520    22.162891    -0.142538
C     13.653192    26.207060    24.241373     0.086557
C     12.880266    25.898480    23.154377    -0.144363
C     13.462363    25.220160    22.117410     0.068002
C     12.697675    24.847640    20.921260     0.369705
C      7.412125    26.401660    20.411873     0.089611
C      8.710860    25.929060    20.602893    -0.142745
C      7.420362    25.609360    18.256073     0.087594
C      8.687521    25.095060    18.406161    -0.132583
C      9.354736    25.253520    19.602311     0.058709
C     10.767419    24.833740    19.766043     0.381715
C      5.557378     1.114780    16.659690     0.101679
C      5.713885     2.307400    15.941091    -0.148291
C      5.317126     2.154500    18.651758     0.101319
C      5.512073     3.397160    18.028668    -0.150295
C      5.685055     3.491680    16.659690     0.049517
C      5.849799     4.795500    16.004764     0.389118
C      4.991755     9.413080    18.924644     0.093681
C      5.216906     8.220460    18.246977    -0.153589
C      5.593072    10.630720    17.091760     0.093061
C      5.837443     9.510380    16.368612    -0.143577
C      5.627394     8.273280    16.937124     0.058195
C      5.825087     7.047300    16.159399     0.378828
C      7.256991     7.553260    10.888151     0.107032
C      6.758639     7.408700    12.216197    -0.147294
C      7.667479     5.323700    10.756257     0.091698
C      7.144415     5.126320    12.038821    -0.148666
C      6.725690     6.188280    12.771065     0.054720
C      6.300100     6.043720    14.199168     0.382323
C      7.270720     8.317760    29.885565     0.090823
C      7.977748     8.946040    28.857695    -0.138865
C      5.285550     8.665260    28.830406     0.094442
C      5.923934     9.268520    27.761602    -0.136179
C      7.287194     9.385280    27.770699     0.066179
C      7.995595    10.013560    26.633674     0.382044
C      5.086483    11.398000    22.181084     0.085314
C      5.777037    11.075520    23.318109    -0.142538
C      6.939858    12.307060    21.239627     0.086557
C      7.712784    11.998480    22.326623    -0.144363
C      7.130687    11.320160    23.363590     0.068002
C      7.895375    10.947640    24.559740     0.369705
C     13.180925    12.501660    25.069127     0.089611
C     11.882190    12.029060    24.878107    -0.142745
C     13.172688    11.709360    27.224927     0.087594
C     11.905529    11.195060    27.074839    -0.132583
C     11.238314    11.353520    25.878689     0.058709
C      9.825631    10.933740    25.714957     0.381715
C      1.306972    15.014780    28.821310     0.101679
C      1.150465    16.207400    29.539910    -0.148291
C      1.547224    16.054500    26.829242     0.101319
C      1.352277    17.297160    27.452332    -0.150295
C      1.179295    17.391680    28.821310     0.049517
C      1.014551    18.695500    29.476236     0.389118
C      1.872595    23.313080    26.556356     0.093681
C      1.647444    22.120460    27.234023    -0.153589
C      1.271278    24.530720    28.389240     0.093061
C      1.026907    23.410380    29.112388    -0.143577
C      1.236956    22.173280    28.543876     0.058195
C      1.039263    20.947300    29.321601     0.378828
C     13.336059    21.453260    34.592849     0.107032
C      0.105711    21.308700    33.264803    -0.147294
C     12.925571    19.223700    34.724744     0.091698
C     13.448635    19.026320    33.442179    -0.148666
C      0.138660    20.088280    32.709935     0.054720
C      0.564250    19.943720    31.281832     0.382323
C      6.457980     5.582240     7.145065     0.090823
C      5.750952     4.953960     6.117195    -0.138865
C      8.443150     5.234740     6.089906     0.094442
C      7.804766     4.631480     5.021102    -0.136179
C      6.441506     4.514720     5.030199     0.066179
C      5.733105     3.886440     3.893174     0.382044
C      8.642217     2.502000    44.921584     0.085314
C      7.951663     2.824480     0.577609    -0.142538
C      6.788842     1.592940    43.980127     0.086557
C      6.015916     1.901520    45.067123    -0.144363
C      6.598013     2.579840     0.623090     0.068002
C      5.833325     2.952360     1.819240     0.369705
C      0.547775     1.398340     2.328627     0.089612
C      1.846510     1.870940     2.137607    -0.142745
C      0.556012     2.190640     4.484427     0.087594
C      1.823171     2.704940     4.334339    -0.132583
C      2.490386     2.546480     3.138189     0.058709
C      3.903069     2.966260     2.974457     0.381715
C     12.421728    26.685220     6.080810     0.101679
C     12.578235    25.492600     6.799410    -0.148292
C     12.181476    25.645500     4.088742     0.101319
C     12.376423    24.402840     4.711832    -0.150295
C     12.549405    24.308320     6.080810     0.049517
C     12.714149    23.004500     6.735736     0.389118
C     11.856105    18.386920     3.815856     0.093682
C     12.081256    19.579540     4.493523    -0.153589
C     12.457422    17.169280     5.648740     0.093061
C     12.701793    18.289620     6.371888    -0.143577
C     12.491744    19.526720     5.803376     0.058195
C     12.689437    20.752700     6.581101     0.378828
C      0.392641    20.246740    11.852349     0.107032
C     13.622989    20.391300    10.524303    -0.147294
C      0.803129    22.476300    11.984243     0.091698
C      0.280065    22.673680    10.701679    -0.148666
C     13.590040    21.611720     9.969435     0.054720
C     13.164450    21.756280     8.541332     0.382323
C     13.322330     8.317760     7.145065     0.090823
C     12.615302     8.946040     6.117195    -0.138865
C      1.578801     8.665260     6.089906     0.094442
C      0.940416     9.268520     5.021102    -0.136178
C     13.305856     9.385280     5.030199     0.066179
C     12.597455    10.013560     3.893174     0.382044
C      1.777867    11.398000    44.921584     0.085314
C      1.087313    11.075520     0.577609    -0.142538
C     13.653192    12.307060    43.980127     0.086557
C     12.880266    11.998480    45.067123    -0.144363
C     13.462363    11.320160     0.623090     0.068002
C     12.697675    10.947640     1.819240     0.369705
C      7.412125    12.501660     2.328627     0.089612
C      8.710860    12.029060     2.137607    -0.142745
C      7.420362    11.709360     4.484427     0.087593
C      8.687521    11.195060     4.334339    -0.132583
C      9.354736    11.353520     3.138189     0.058709
C     10.767419    10.933740     2.974457     0.381715
C      5.557378    15.014780     6.080810     0.101679
C      5.713885    16.207400     6.799410    -0.148292
C      5.317126    16.054500     4.088742     0.101319
C      5.512073    17.297160     4.711832    -0.150295
C      5.685055    17.391680     6.080810     0.049517
C      5.849799    18.695500     6.735736     0.389118
C      4.991755    23.313080     3.815856     0.093682
C      5.216906    22.120460     4.493523    -0.153589
C      5.593072    24.530720     5.648740     0.093061
C      5.837443    23.410380     6.371888    -0.143577
C      5.627394    22.173280     5.803376     0.058195
C      5.825087    20.947300     6.581101     0.378828
C      7.256991    21.453260    11.852349     0.107032
C      6.758639    21.308700    10.524303    -0.147294
C      7.667479    19.223700    11.984243     0.091698
C      7.144415    19.026320    10.701679    -0.148666
C      6.725690    20.088280     9.969435     0.054720
C      6.300100    19.943720     8.541332     0.382323
C      0.406370     5.582240    29.885565     0.090823
C      1.113398     4.953960    28.857695    -0.138865
C     12.149900     5.234740    28.830406     0.094442
C     12.788284     4.631480    27.761602    -0.136179
C      0.422844     4.514720    27.770699     0.066179
C      1.131245     3.886440    26.633674     0.382044
C     11.950833     2.502000    22.181084     0.085314
C     12.641387     2.824480    23.318109    -0.142538
C      0.075508     1.592940    21.239627     0.086557
C      0.848434     1.901520    22.326623    -0.144363
C      0.266337     2.579840    23.363590     0.068002
C      1.031025     2.952360    24.559740     0.369705
C      6.316575     1.398340    25.069127     0.089611
C      5.017840     1.870940    24.878107    -0.142745
C      6.308338     2.190640    27.224927     0.087594
C      5.041179     2.704940    27.074839    -0.132583
C      4.373964     2.546480    25.878689     0.058709
C      2.961281     2.966260    25.714957     0.381715
C      8.171322    26.685220    28.821310     0.101679
C      8.014815    25.492600    29.539910    -0.148291
C      8.411574    25.645500    26.829242     0.101319
C      8.216627    24.402840    27.452332    -0.150295
C      8.043645    24.308320    28.821310     0.049517
C      7.878901    23.004500    29.476236     0.389118
C      8.736945    18.386920    26.556356     0.093681
C      8.511794    19.579540    27.234023    -0.153589
C      8.135628    17.169280    28.389240     0.093061
C      7.891257    18.289620    29.112388    -0.143577
C      8.101306    19.526720    28.543876     0.058195
C      7.903613    20.752700    29.321601     0.378828
C      6.471709    20.246740    34.592849     0.107032
C      6.970061    20.391300    33.264803    -0.147294
C      6.061221    22.476300    34.724744     0.091698
C      6.584285    22.673680    33.442179    -0.148666
C      7.003010    21.611720    32.709935     0.054720
C      7.428600    21.756280    31.281832     0.382323
C      6.457980    19.482240    15.595435     0.090823
C      5.750952    18.853960    16.623306    -0.138865
C      8.443150    19.134740    16.650594     0.094442
C      7.804766    18.531480    17.719398    -0.136179
C      6.441506    18.414720    17.710301     0.066179
C      5.733105    17.786440    18.847326     0.382044
C      8.642217    16.402000    23.299916     0.085314
C      7.951663    16.724480    22.162891    -0.142538
C      6.788842    15.492940    24.241373     0.086557
C      6.015916    15.801520    23.154377    -0.144363
C      6.598013    16.479840    22.117410     0.068002
C      5.833325    16.852360    20.921260     0.369705
C      0.547775    15.298340    20.411873     0.089611
C      1.846510    15.770940    20.602893    -0.142745
C      0.556012    16.090640    18.256073     0.087594
C      1.823171    16.604940    18.406161    -0.132583
C      2.490386    16.446480    19.602311     0.058709
C      3.903069    16.866260    19.766043     0.381715
C     12.421728    12.785220    16.659690     0.101679
C     12.578235    11.592600    15.941091    -0.148291
C     12.181476    11.745500    18.651758     0.101319
C     12.376423    10.502840    18.028668    -0.150295
C     12.549405    10.408320    16.659690     0.049517
C     12.714149     9.104500    16.004764     0.389118
C     11.856105     4.486920    18.924644     0.093681
C     12.081256     5.679540    18.246977    -0.153589
C     12.457422     3.269280    17.091760     0.093061
C     12.701793     4.389620    16.368612    -0.143577
C     12.491744     5.626720    16.937124     0.058195
C     12.689437     6.852700    16.159399     0.378828
C      0.392641     6.346740    10.888151     0.107032
C     13.622989     6.491300    12.216197    -0.147294
C      0.803129     8.576300    10.756257     0.091698
C      0.280065     8.773680    12.038821    -0.148666
C     13.590040     7.711720    12.771065     0.054720
C     13.164450     7.856280    14.199168     0.382323
C      7.270720    22.217760    38.335935     0.090823
C      7.977748    22.846040    39.363806    -0.138865
C      5.285550    22.565260    39.391094     0.094442
C      5.923934    23.168520    40.459898    -0.136179
C      7.287194    23.285280    40.450801     0.066179
C      7.995595    23.913560    41.587826     0.382044
C      5.086483    25.298000     0.559416     0.085314
C      5.777037    24.975520    44.903391    -0.142538
C      6.939858    26.207060     1.500873     0.086557
C      7.712784    25.898480     0.413877    -0.144363
C      7.130687    25.220160    44.857910     0.068002
C      7.895375    24.847640    43.661760     0.369705
C     13.180925    26.401660    43.152373     0.089612
C     11.882190    25.929060    43.343393    -0.142745
C     13.172688    25.609360    40.996573     0.087593
C     11.905529    25.095060    41.146661    -0.132583
C     11.238314    25.253520    42.342811     0.058709
C      9.825631    24.833740    42.506543     0.381715
C      1.306972     1.114780    39.400190     0.101679
C      1.150465     2.307400    38.681590    -0.148292
C      1.547224     2.154500    41.392258     0.101319
C      1.352277     3.397160    40.769168    -0.150295
C      1.179295     3.491680    39.400190     0.049517
C      1.014551     4.795500    38.745264     0.389118
C      1.872595     9.413080    41.665144     0.093682
C      1.647444     8.220460    40.987477    -0.153589
C      1.271278    10.630720    39.832260     0.093061
C      1.026907     9.510380    39.109112    -0.143577
C      1.236956     8.273280    39.677624     0.058195
C      1.039263     7.047300    38.899899     0.378828
C     13.336059     7.553260    33.628651     0.107032
C      0.105711     7.408700    34.956697    -0.147294
C     12.925571     5.323700    33.496757     0.091698
C     13.448635     5.126320    34.779321    -0.148666
C      0.138660     6.188280    35.511565     0.054720
C      0.564250     6.043720    36.939668     0.382323
I      9.555038    19.478070    36.547167    -0.474103
I     11.722250    23.115422    37.643714    -0.458849
I      9.966624    16.103428    39.926860    -0.465551
I      9.821787    14.100438    43.924185    -0.439278
I     11.603085     1.916532    42.548385    -0.464388
I      8.012756    27.489196    40.847851    -0.433346
I      4.173662    22.221930    13.806667    -0.474104
I      2.006450    18.584578    14.903214    -0.458849
I      3.762076    25.596572    17.186360    -0.465551
I      3.906913    27.599562    21.183685    -0.439278
I      2.125615    11.983468    19.807885    -0.464388
I      5.715944    14.210804    18.107351    -0.433346
I      2.690688     8.321930    31.674333    -0.474103
I      4.857900     4.684578    30.577786    -0.458849
I      3.102274    11.696572    28.294640    -0.465551
I      2.957437    13.699562    24.297315    -0.439278
I      4.738735    25.883468    25.673115    -0.464388
I      1.148406     0.310804    27.373649    -0.433345
I     11.038012     5.578070     8.933833    -0.474104
I      8.870800     9.215422     7.837286    -0.458849
I     10.626426     2.203428     5.554140    -0.465551
I     10.771263     0.200438     1.556815    -0.439278
I      8.989965    15.816532     2.932615    -0.464388
I     12.580294    13.589196     4.633149    -0.433346
I      4.173662     8.321930     8.933833    -0.474104
I      2.006450     4.684578     7.837286    -0.458850
I      3.762076    11.696572     5.554140    -0.465551
I      3.906913    13.699562     1.556815    -0.439278
I      2.125615    25.883468     2.932615    -0.464388
I      5.715944     0.310804     4.633149    -0.433346
I      9.555038     5.578070    31.674333    -0.474103
I     11.722250     9.215422    30.577786    -0.458849
I      9.966624     2.203428    28.294640    -0.465551
I      9.821787     0.200438    24.297315    -0.439278
I     11.603085    15.816532    25.673115    -0.464388
I      8.012756    13.589196    27.373649    -0.433346
I     11.038012    19.478070    13.806667    -0.474103
I      8.870800    23.115422    14.903214    -0.458849
I     10.626426    16.103428    17.186360    -0.465551
I     10.771263    14.100438    21.183685    -0.439278
I      8.989965     1.916532    19.807885    -0.464388
I     12.580294    27.489196    18.107351    -0.433346
I      2.690688    22.221930    36.547167    -0.474104
I      4.857900    18.584578    37.643714    -0.458849
I      3.102274    25.596572    39.926860    -0.465551
I      2.957437    27.599562    43.924185    -0.439278
I      4.738735    11.983468    42.548385    -0.464388
I      1.148406    14.210804    40.847851    -0.433346
N     12.807504    19.624020    38.349579    -0.164565
N     12.497236    15.776500     1.591835    -0.168103
N      6.943976    15.451240    41.978963    -0.170710
N      0.392641    17.469520    42.644350    -0.388998
N      2.340743    16.535440    43.609912    -0.388331
N      2.438217    17.508440    41.474124    -0.371878
N      8.419812    12.849160    40.696399    -0.149571
N      8.562590     3.299860    41.120737    -0.160465
N      6.025526     7.380900    32.963719    -0.157317
N      8.054628     8.025860    39.500249    -0.399091
N      7.594717     6.710920    37.606874    -0.393424
N      7.565887     9.076700    37.448146    -0.387954
N      0.921196    22.075980    15.609079    -0.164565
N      1.231464    25.923500    24.332335    -0.168103
N      6.784724    26.248760    19.238463    -0.170710
N     13.336059    24.230480    19.903850    -0.388998
N     11.387957    25.164560    20.869412    -0.388331
N     11.290483    24.191560    18.733624    -0.371878
N      5.308888     1.050840    17.955899    -0.149571
N      5.166110    10.600140    18.380237    -0.160465
N      7.703174     6.519100    10.223219    -0.157317
N      5.674072     5.874140    16.759749    -0.399092
N      6.133983     7.189080    14.866374    -0.393425
N      6.162813     4.823300    14.707646    -0.387954
N      5.943154     8.175980    29.871921    -0.164565
N      5.632886    12.023500    21.148665    -0.168103
N      0.079626    12.348760    26.242537    -0.170710
N      7.256991    10.330480    25.577150    -0.388998
N      9.205093    11.264560    24.611588    -0.388331
N      9.302567    10.291560    26.747376    -0.371878
N      1.555462    14.950840    27.525101    -0.149571
N      1.698240    24.500140    27.100763    -0.160465
N     12.889876    20.419100    35.257781    -0.157316
N      1.190278    19.774140    28.721252    -0.399091
N      0.730367    21.089080    30.614626    -0.393425
N      0.701537    18.723300    30.773354    -0.387954
N      7.785546     5.724020     7.131421    -0.164565
N      8.095814     1.876500    43.889165    -0.168103
N     13.649074     1.551240     3.502037    -0.170710
N      6.471709     3.569520     2.836650    -0.388998
N      4.523607     2.635440     1.871088    -0.388331
N      4.426133     3.608440     4.006876    -0.371878
N     12.173238    26.749160     4.784601    -0.149571
N     12.030460    17.199860     4.360263    -0.160465
N      0.838824    21.280900    12.517281    -0.157317
N     12.538422    21.925860     5.980752    -0.399091
N     12.998333    20.610920     7.874126    -0.393424
N     13.027163    22.976700     8.032854    -0.387954
N      0.921196     8.175980     7.131421    -0.164565
N      1.231464    12.023500    43.889165    -0.168103
N      6.784724    12.348760     3.502037    -0.170710
N     13.336059    10.330480     2.836650    -0.388998
N     11.387957    11.264560     1.871088    -0.388331
N     11.290483    10.291560     4.006876    -0.371878
N      5.308888    14.950840     4.784601    -0.149571
N      5.166110    24.500140     4.360263    -0.160465
N      7.703174    20.419100    12.517281    -0.157317
N      5.674072    19.774140     5.980752    -0.399091
N      6.133983    21.089080     7.874126    -0.393424
N      6.162813    18.723300     8.032854    -0.387954
N     12.807504     5.724020    29.871921    -0.164565
N     12.497236     1.876500    21.148665    -0.168103
N      6.943976     1.551240    26.242537    -0.170710
N      0.392641     3.569520    25.577150    -0.388998
N      2.340743     2.635440    24.611588    -0.388331
N      2.438217     3.608440    26.747376    -0.371878
N      8.419812    26.749160    27.525101    -0.149571
N      8.562590    17.199860    27.100763    -0.160465
N      6.025526    21.280900    35.257781    -0.157317
N      8.054628    21.925860    28.721252    -0.399091
N      7.594717    20.610920    30.614626    -0.393425
N      7.565887    22.976700    30.773354    -0.387954
N      7.785546    19.624020    15.609079    -0.164565
N      8.095814    15.776500    24.332335    -0.168103
N     13.649074    15.451240    19.238463    -0.170710
N      6.471709    17.469520    19.903850    -0.388998
N      4.523607    16.535440    20.869412    -0.388331
N      4.426133    17.508440    18.733624    -0.371878
N     12.173238    12.849160    17.955899    -0.149571
N     12.030460     3.299860    18.380237    -0.160465
N      0.838824     7.380900    10.223219    -0.157317
N     12.538422     8.025860    16.759749    -0.399091
N     12.998333     6.710920    14.866374    -0.393425
N     13.027163     9.076700    14.707646    -0.387954
N      5.943154    22.075980    38.349579    -0.164565
N      5.632886    25.923500     1.591835    -0.168103
N      0.079626    26.248760    41.978963    -0.170710
N      7.256991    24.230480    42.644350    -0.388998
N      9.205093    25.164560    43.609912    -0.388331
N      9.302567    24.191560    41.474124    -0.371878
N      1.555462     1.050840    40.696399    -0.149571
N      1.698240    10.600140    41.120737    -0.160465
N     12.889876     6.519100    32.963719    -0.157317
N      1.190278     5.874140    39.500249    -0.399091
N      0.730367     7.189080    37.606874    -0.393424
N      0.701537     4.823300    37.448146    -0.387954

The following XYZ coordinates are in angstroms. Other properties are in atomic units.
The sperically averaged electron density of each atom fit to a function of the form exp(a - br)
eigen_1, eigen_2 and eigen_3 are the three eigenvalues of traceless quadrupole moment tensor
  atom number  atomic symbol              X              Y              Z     net charge C6 coefficient C8 coefficient C10 coefficient fluctuating dipole atomic polarizability isotropic forcefield polarizability              a              b squared Pearson coefficient          <r^3>          <r^4>         wp_QDO          m_QDO          q_QDO       dipole_x       dipole_y       dipole_z         dipole            Qxy            Qxz            Qyz     Q(x^2-y^2)  Q(3z^2 - R^2)        eigen_1        eigen_2        eigen_3 static polarizability      alpha(xx)      alpha(xy)      alpha(xz)      alpha(yy)      alpha(yz)      alpha(zz) atomic spin moment
            1             Zn      11.761789      20.680698      36.967866       0.463935     138.346116 0.32186901E+04  0.11791791E+06                                21.800109                           18.484304       0.296468       1.852584                    0.998339      59.366726     176.914591       0.419998       0.398069      -1.139273      -0.005445       0.007466       0.011464       0.014725       0.029724      -0.029595      -0.007566       0.005573       0.014667      -0.038621      -0.007589       0.046210             26.368289      24.966820      -3.377236      -0.290852      20.463259      -1.600660      33.674788           0.000003
            2             Zn       8.818081      14.650600      41.648771       0.456177     139.656858 0.32386331E+04  0.11889899E+06                                22.025853                           18.606911       0.311418       1.853253                    0.998303      59.799960     178.722912       0.416171       0.400883      -1.136626       0.004591      -0.000929       0.014093       0.014851       0.008100       0.014402      -0.014778      -0.009434       0.066802      -0.028462      -0.002443       0.030904             26.421100      31.454944      -0.349291       0.309988      27.318267       3.112468      20.490089           0.000003
            3             Zn       9.121486       1.574592      42.120864       0.449716     132.306535 0.33027492E+04  0.12184864E+06                                21.235538                           18.781405       0.319102       1.851622                    0.998594      60.177261     180.292116       0.414523       0.400509      -1.136892       0.016943      -0.016409       0.011114       0.026074      -0.006436       0.020528      -0.020357      -0.018478       0.038969      -0.027072      -0.009690       0.036762             24.229698      22.439734      -2.099869      -2.969096      26.565765      -4.633338      23.683594           0.000003
            4             Zn       1.966911      21.019302      14.227366       0.463936     138.346115 0.32186900E+04  0.11791790E+06                                21.800106                           18.484300       0.296469       1.852584                    0.998339      59.366728     176.914576       0.419998       0.398069      -1.139273       0.005445      -0.007466       0.011464       0.014724       0.029724       0.029595       0.007566       0.005573       0.014666      -0.038621      -0.007590       0.046210             26.368286      24.966815      -3.377235       0.290854      20.463255       1.600660      33.674789           0.000003
            5             Zn       4.910619      27.049400      18.908271       0.456177     139.656859 0.32386330E+04  0.11889899E+06                                22.025853                           18.606911       0.311418       1.853253                    0.998303      59.799960     178.722911       0.416171       0.400883      -1.136626      -0.004591       0.000929       0.014093       0.014851       0.008100      -0.014402       0.014778      -0.009433       0.066803      -0.028461      -0.002443       0.030904             26.421101      31.454946      -0.349292      -0.309988      27.318267      -3.112468      20.490089           0.000003
            6             Zn       4.607214      12.325408      19.380364       0.449715     132.306562 0.33027502E+04  0.12184869E+06                                21.235543                           18.781410       0.319101       1.851622                    0.998594      60.177268     180.292159       0.414523       0.400509      -1.136892      -0.016943       0.016409       0.011114       0.026074      -0.006437      -0.020528       0.020357      -0.018478       0.038969      -0.027072      -0.009690       0.036763             24.229702      22.439740      -2.099870       2.969096      26.565770       4.633337      23.683597           0.000003
            7             Zn       4.897439       7.119302      31.253634       0.463936     138.346123 0.32186897E+04  0.11791789E+06                                21.800107                           18.484300       0.296469       1.852584                    0.998339      59.366725     176.914569       0.419998       0.398069      -1.139273      -0.005445      -0.007466      -0.011464       0.014724      -0.029724       0.029595      -0.007566       0.005573       0.014667      -0.038621      -0.007590       0.046210             26.368289      24.966819       3.377237       0.290851      20.463257      -1.600662      33.674791           0.000003
            8             Zn       1.953731      13.149400      26.572729       0.456177     139.656857 0.32386331E+04  0.11889900E+06                                22.025853                           18.606911       0.311418       1.853253                    0.998303      59.799960     178.722913       0.416171       0.400883      -1.136626       0.004591       0.000929      -0.014093       0.014851      -0.008100      -0.014402      -0.014778      -0.009433       0.066803      -0.028461      -0.002443       0.030904             26.421100      31.454946       0.349292      -0.309988      27.318266       3.112467      20.490089           0.000003
            9             Zn       2.257136      26.225408      26.100636       0.449715     132.306561 0.33027502E+04  0.12184869E+06                                21.235543                           18.781410       0.319101       1.851622                    0.998594      60.177267     180.292156       0.414523       0.400509      -1.136892       0.016943       0.016409      -0.011114       0.026074       0.006437      -0.020528      -0.020357      -0.018478       0.038969      -0.027072      -0.009690       0.036763             24.229703      22.439740       2.099870       2.969096      26.565770      -4.633338      23.683598           0.000003
           10             Zn       8.831261       6.780698       8.513134       0.463936     138.346114 0.32186896E+04  0.11791788E+06                                21.800106                           18.484300       0.296469       1.852584                    0.998339      59.366724     176.914563       0.419998       0.398069      -1.139273       0.005445       0.007466      -0.011464       0.014725      -0.029724      -0.029595       0.007566       0.005573       0.014667      -0.038621      -0.007589       0.046210             26.368287      24.966817       3.377236      -0.290851      20.463257       1.600662      33.674786           0.000003
           11             Zn      11.774969       0.750600       3.832229       0.456177     139.656865 0.32386333E+04  0.11889901E+06                                22.025854                           18.606912       0.311418       1.853253                    0.998303      59.799962     178.722922       0.416171       0.400883      -1.136626      -0.004591      -0.000929      -0.014093       0.014851      -0.008100       0.014402       0.014778      -0.009434       0.066802      -0.028462      -0.002443       0.030904             26.421102      31.454946       0.349291       0.309988      27.318268      -3.112469      20.490091           0.000003
           12             Zn      11.471564      15.474592       3.360136       0.449716     132.306539 0.33027493E+04  0.12184865E+06                                21.235539                           18.781406       0.319101       1.851622                    0.998594      60.177262     180.292121       0.414523       0.400509      -1.136892      -0.016943      -0.016409      -0.011114       0.026074       0.006436       0.020528       0.020357      -0.018478       0.038969      -0.027072      -0.009690       0.036762             24.229698      22.439735       2.099869      -2.969096      26.565765       4.633337      23.683594           0.000003
           13             Zn       1.966911       7.119302       8.513134       0.463937     138.346083 0.32186888E+04  0.11791784E+06                                21.800098                           18.484294       0.296471       1.852584                    0.998339      59.366722     176.914522       0.419998       0.398069      -1.139273       0.005444      -0.007466      -0.011464       0.014725       0.029724      -0.029595      -0.007566       0.005573       0.014666      -0.038621      -0.007589       0.046210             26.368276      24.966807      -3.377235      -0.290852      20.463248      -1.600662      33.674774           0.000003
           14             Zn       4.910619      13.149400       3.832229       0.456177     139.656855 0.32386330E+04  0.11889899E+06                                22.025853                           18.606911       0.311418       1.853253                    0.998303      59.799959     178.722910       0.416171       0.400883      -1.136626      -0.004591       0.000929      -0.014093       0.014851       0.008100       0.014402      -0.014778      -0.009434       0.066802      -0.028461      -0.002443       0.030904             26.421100      31.454944      -0.349291       0.309988      27.318268       3.112469      20.490090           0.000003
           15             Zn       4.607214      26.225408       3.360136       0.449716     132.306549 0.33027496E+04  0.12184866E+06                                21.235540                           18.781407       0.319101       1.851622                    0.998594      60.177265     180.292133       0.414523       0.400509      -1.136892      -0.016943       0.016409      -0.011114       0.026074      -0.006436       0.020528      -0.020357      -0.018478       0.038969      -0.027072      -0.009690       0.036762             24.229699      22.439736      -2.099870      -2.969096      26.565767      -4.633338      23.683595           0.000003
           16             Zn      11.761789       6.780698      31.253634       0.463935     138.346145 0.32186905E+04  0.11791793E+06                                21.800112                           18.484304       0.296468       1.852584                    0.998339      59.366729     176.914602       0.419998       0.398069      -1.139273      -0.005445       0.007466      -0.011464       0.014724       0.029724       0.029595       0.007566       0.005573       0.014667      -0.038621      -0.007590       0.046210             26.368294      24.966825      -3.377237       0.290851      20.463262       1.600663      33.674796           0.000003
           17             Zn       8.818081       0.750600      26.572729       0.456177     139.656868 0.32386334E+04  0.11889901E+06                                22.025854                           18.606912       0.311418       1.853253                    0.998303      59.799963     178.722925       0.416171       0.400883      -1.136626       0.004591      -0.000929      -0.014093       0.014851       0.008100      -0.014402       0.014778      -0.009433       0.066802      -0.028461      -0.002443       0.030904             26.421102      31.454947      -0.349292      -0.309988      27.318267      -3.112468      20.490090           0.000003
           18             Zn       9.121486      15.474592      26.100636       0.449715     132.306546 0.33027497E+04  0.12184867E+06                                21.235541                           18.781408       0.319101       1.851622                    0.998594      60.177264     180.292137       0.414523       0.400509      -1.136892       0.016943      -0.016409      -0.011114       0.026074      -0.006437      -0.020528       0.020357      -0.018478       0.038969      -0.027072      -0.009690       0.036762             24.229700      22.439737      -2.099869       2.969096      26.565767       4.633337      23.683595           0.000003
           19             Zn       8.831261      20.680698      14.227366       0.463935     138.346145 0.32186906E+04  0.11791793E+06                                21.800112                           18.484305       0.296468       1.852584                    0.998339      59.366731     176.914609       0.419998       0.398069      -1.139273       0.005445       0.007466       0.011464       0.014724      -0.029724       0.029595      -0.007566       0.005573       0.014667      -0.038621      -0.007590       0.046210             26.368295      24.966823       3.377236       0.290853      20.463262      -1.600661      33.674799           0.000003
           20             Zn      11.774969      14.650600      18.908271       0.456178     139.656862 0.32386331E+04  0.11889899E+06                                22.025852                           18.606910       0.311418       1.853253                    0.998303      59.799961     178.722911       0.416171       0.400883      -1.136626      -0.004591      -0.000929       0.014093       0.014851      -0.008100      -0.014402      -0.014778      -0.009433       0.066803      -0.028461      -0.002443       0.030904             26.421100      31.454945       0.349292      -0.309988      27.318267       3.112468      20.490089           0.000003
           21             Zn      11.471564       1.574592      19.380364       0.449715     132.306546 0.33027497E+04  0.12184866E+06                                21.235541                           18.781408       0.319101       1.851622                    0.998594      60.177264     180.292137       0.414523       0.400509      -1.136892      -0.016943      -0.016409       0.011114       0.026074       0.006437      -0.020528      -0.020357      -0.018478       0.038969      -0.027072      -0.009690       0.036762             24.229700      22.439737       2.099869       2.969096      26.565767      -4.633337      23.683595           0.000003
           22             Zn       4.897439      21.019302      36.967866       0.463936     138.346103 0.32186896E+04  0.11791788E+06                                21.800104                           18.484299       0.296470       1.852584                    0.998339      59.366725     176.914559       0.419998       0.398069      -1.139273      -0.005445      -0.007466       0.011464       0.014725      -0.029724      -0.029595       0.007566       0.005573       0.014667      -0.038621      -0.007589       0.046210             26.368283      24.966813       3.377235      -0.290851      20.463254       1.600662      33.674783           0.000003
           23             Zn       1.953731      27.049400      41.648771       0.456177     139.656856 0.32386330E+04  0.11889899E+06                                22.025853                           18.606911       0.311418       1.853253                    0.998303      59.799959     178.722908       0.416171       0.400883      -1.136626       0.004591       0.000929       0.014093       0.014851      -0.008100       0.014402       0.014778      -0.009434       0.066802      -0.028462      -0.002443       0.030904             26.421100      31.454944       0.349291       0.309988      27.318268      -3.112468      20.490089           0.000003
           24             Zn       2.257136      12.325408      42.120864       0.449716     132.306535 0.33027492E+04  0.12184864E+06                                21.235538                           18.781406       0.319101       1.851622                    0.998594      60.177261     180.292117       0.414523       0.400509      -1.136892       0.016943       0.016409       0.011114       0.026074       0.006436       0.020528       0.020356      -0.018478       0.038969      -0.027072      -0.009690       0.036762             24.229698      22.439734       2.099869      -2.969095      26.565765       4.633338      23.683593           0.000003
           25              H       0.892366      19.824180      37.590047       0.086772       1.406089 0.10294638E+02  0.10897641E+03                                 2.155211                            1.929894      -1.470707       2.163745                    0.991284       4.197207      12.702671       0.426479       1.356711      -0.690093       0.026938       0.016120      -0.033261       0.045736      -0.003431      -0.002849      -0.007479       0.016453       0.010466      -0.014197       0.005886       0.008311              2.336876       2.117462       0.279162      -0.502248       1.892429      -0.640661       3.000738          -0.000002
           26              H       2.053814      18.739980      39.309228       0.124300       1.258264 0.94031157E+01  0.97564725E+02                                 2.011488                            1.854540      -1.606359       2.111601                    0.991573       4.116440      12.439755       0.430381       1.371614      -0.686416       0.033935      -0.004690      -0.002604       0.034356       0.001546      -0.004419       0.000316       0.008422      -0.008353      -0.005066      -0.002596       0.007663              2.096350       2.831399      -0.140592      -0.005650       1.654671      -0.192496       1.802979          -0.000001
           27              H      11.202619      19.198680      39.400190       0.094382       1.573416 0.11774875E+02  0.12789006E+03                                 2.278260                            2.036145      -1.331538       2.239184                    0.992764       3.999075      11.947549       0.427104       1.320360      -0.700299      -0.048214      -0.001522       0.005983       0.048608      -0.003118      -0.008839      -0.003753       0.018429       0.003276      -0.012718      -0.001791       0.014510              2.441722       3.578152      -0.213688       0.110836       1.844884      -0.143181       1.902129          -0.000002
           28              H      12.285814      18.200660      41.196690       0.124026       1.414269 0.10738686E+02  0.11335104E+03                                 2.064976                            1.903303      -1.498956       2.164881                    0.993458       3.820676      11.050983       0.458708       1.265016      -0.711767      -0.024140      -0.013556       0.027580       0.039079      -0.003131      -0.014997      -0.000851       0.013931      -0.003312      -0.013361      -0.005608       0.018969              2.155738       2.108920       0.172916      -0.335416       1.846249      -0.502519       2.512046          -0.000001
           29              H      11.032383      16.638300       0.609445       0.085923       1.837726 0.14429221E+02  0.16439661E+03                                 2.500303                            2.236838      -1.478488       2.160638                    0.991824       4.191395      12.700156       0.413427       1.300341      -0.705090      -0.042970       0.013595      -0.007217       0.045643      -0.010943       0.006443      -0.013629       0.000716       0.004770      -0.014997      -0.005930       0.020927              2.659944       3.843053      -0.343817      -0.322690       1.968609       0.092030       2.168169          -0.000001
           30              H      12.195204      17.113680      44.157503       0.135347       1.327921 0.10049426E+02  0.10418105E+03                                 1.984939                            1.848741      -1.265857       2.287742                    0.995470       3.585877      10.230644       0.463251       1.275387      -0.711337      -0.024592       0.012858      -0.030600       0.041309      -0.015184       0.009268      -0.004958       0.013323      -0.008855      -0.015199      -0.007188       0.022387              2.036491       1.934694      -0.156765       0.248912       1.732451      -0.410442       2.442329          -0.000001
           31              H       0.490115      15.050920       2.233117       0.083102       1.547490 0.12240485E+02  0.13469007E+03                                 2.256630                            2.077342      -1.525897       2.133181                    0.991299       4.291715      13.046717       0.421037       1.322052      -0.697748       0.025058      -0.019593       0.030667       0.044184      -0.004372       0.002603      -0.000898       0.012782       0.002850      -0.008219      -0.000080       0.008299              2.322898       2.070795      -0.264739       0.373631       2.098809      -0.538607       2.799090          -0.000002
           32              H       1.764138      15.554100       0.377492       0.126064       1.263128 0.95603177E+01  0.99329996E+02                                 1.995530                            1.854485      -1.640607       2.098343                    0.991462       4.067645      12.188888       0.437011       1.348981      -0.691205       0.032504      -0.013367      -0.003005       0.035273      -0.007761       0.001994       0.001058       0.004485      -0.017657      -0.007618      -0.003458       0.011076              2.067684       2.747001      -0.269595      -0.123678       1.670336      -0.062250       1.785714          -0.000001
           33              H       6.764130      14.861880      43.866425       0.090538       1.412792 0.10465044E+02  0.11105628E+03                                 2.153735                            1.941954      -1.440335       2.183103                    0.991683       4.118467      12.414175       0.427106       1.351351      -0.691894       0.014082      -0.020143       0.039645       0.046645      -0.004181      -0.004962      -0.006958       0.003676       0.043581      -0.014355      -0.002701       0.017057              2.281589       2.382215      -0.451168       0.598814       1.972169      -0.465575       2.490384          -0.000001
           34              H       4.579894      15.623600      44.175695       0.118673       1.373959 0.10556518E+02  0.11209290E+03                                 2.095045                            1.938242      -1.563278       2.132276                    0.991612       4.070869      12.210818       0.432237       1.334525      -0.695167      -0.014760      -0.008454       0.031275       0.035602       0.000574      -0.000670      -0.004319      -0.004600       0.024855      -0.006515      -0.003404       0.009919              2.167997       2.250427      -0.026379      -0.472252       1.675925      -0.167642       2.577639          -0.000001
           35              H       6.747656      16.196280      40.159723       0.092154       1.442267 0.10826118E+02  0.11565698E+03                                 2.175016                            1.969722      -1.420212       2.194535                    0.992275       4.069439      12.234839       0.426618       1.343904      -0.694105       0.013897       0.008801      -0.043554       0.046557      -0.007492       0.002179      -0.004464       0.001789       0.039175      -0.014213      -0.000509       0.014722              2.289076       2.347186      -0.019203      -0.732738       1.811127      -0.158048       2.708915          -0.000002
           36              H       4.625199      17.066420      40.428061       0.123268       1.197119 0.88525087E+01  0.90464359E+02                                 1.947505                            1.800735      -1.530616       2.147053                    0.992556       4.035342      12.096903       0.436345       1.373614      -0.686258      -0.014265       0.015429      -0.030319       0.036889      -0.000755       0.002000      -0.003318       0.000267       0.045036      -0.008377      -0.007300       0.015677              2.023549       2.025775      -0.334908       0.260038       1.892744      -0.486652       2.152128          -0.000001
           37              H       8.093069      13.602540      38.922640       0.092569       1.578937 0.11968239E+02  0.12933775E+03                                 2.224247                            2.012458      -1.111516       2.339102                    0.996400       3.762545      10.884104       0.446639       1.268979      -0.713752      -0.010574       0.038812      -0.029630       0.049961      -0.009349       0.008599      -0.004041      -0.016534       0.054303      -0.022519       0.000704       0.021815              2.332931       1.702606      -0.068523       0.020695       3.253630      -0.480560       2.042556          -0.000002
           38              H       7.895375      11.595380      37.740134       0.137599       1.178240 0.85831661E+01  0.84191824E+02                                 1.725064                            1.626638      -1.116202       2.358884                    0.997692       3.214880       8.470634       0.540154       1.156021      -0.740707      -0.003197       0.005795      -0.039672       0.040220      -0.003709       0.001630      -0.014141      -0.011458       0.042709      -0.014352      -0.008532       0.022883              1.749762       1.360619       0.035498       0.112322       1.599775       0.120105       2.288891          -0.000001
           39              H       8.539251      11.781640      42.333715       0.090579       1.610245 0.12205642E+02  0.13301187E+03                                 2.253344                            2.028267      -1.426769       2.186101                    0.992727       4.024548      11.823667       0.444688       1.263924      -0.711997      -0.000442      -0.006520       0.045610       0.046076      -0.001710      -0.003031      -0.014674      -0.027639       0.016849      -0.017694      -0.005550       0.023244              2.371742       1.816264       0.059195       0.324433       1.939541       0.352970       3.359422          -0.000002
           40              H       8.202898       9.713320      41.296748       0.123928       1.277480 0.97439937E+01  0.99519774E+02                                 1.881179                            1.779721      -1.133186       2.337639                    0.997425       3.481746       9.630807       0.491966       1.218985      -0.724620      -0.001448      -0.028181       0.028236       0.039919       0.001004       0.004941      -0.013476      -0.006961       0.054885      -0.015399      -0.009398       0.024797              1.898555       1.473606       0.028954       0.019371       2.398584      -0.236307       1.823474          -0.000001
           41              H       9.030739       4.531400      42.565668       0.092614       1.494268 0.11289090E+02  0.11986914E+03                                 2.118637                            1.934865      -1.131228       2.337522                    0.995225       3.667515      10.413601       0.463857       1.243580      -0.719525       0.013272       0.008525       0.046258       0.048873       0.003820       0.007382       0.009473      -0.032961       0.036151      -0.024123       0.001917       0.022206              2.202092       1.705787      -0.033100       0.374437       1.811178      -0.297743       3.089310          -0.000002
           42              H       8.638098       6.513540      41.419547       0.131764       1.151406 0.83999474E+01  0.81868553E+02                                 1.683065                            1.595413      -1.101576       2.357315                    0.997870       3.252187       8.513367       0.553050       1.136321      -0.744649       0.006136       0.031943       0.023108       0.039900       0.004087       0.007090       0.014399      -0.009275       0.037167      -0.012826      -0.010545       0.023370              1.694335       1.338419       0.061210       0.077866       2.177851       0.186312       1.566734          -0.000001
           43              H       8.001086       2.424160      39.418383       0.095451       1.695654 0.13226614E+02  0.14695256E+03                                 2.347042                            2.126066      -1.310491       2.242509                    0.994194       3.961400      11.722683       0.430171       1.281552      -0.710065      -0.007399      -0.034997      -0.030558       0.047046      -0.000202       0.011743       0.006571      -0.004510       0.059060      -0.016594      -0.008146       0.024740              2.423429       1.757243       0.145731       0.091559       3.460100       0.384933       2.052945          -0.000002
           44              H       7.576870       4.320120      38.213136       0.134479       1.130240 0.81253150E+01  0.78484330E+02                                 1.660219                            1.566538      -1.082951       2.368953                    0.998112       3.202164       8.326787       0.559874       1.132591      -0.745757      -0.013599      -0.010651      -0.035559       0.039532       0.003876       0.008616       0.015839      -0.009592       0.024508      -0.013893      -0.009436       0.023330              1.686592       1.394044      -0.020872       0.283295       1.508042      -0.114740       2.157689          -0.000001
           45              H       6.463472       5.487720      33.223871       0.095703       1.702950 0.13209813E+02  0.14760944E+03                                 2.407558                            2.164823      -1.417519       2.199534                    0.992344       4.052948      12.268030       0.412011       1.330391      -0.699214       0.007872      -0.047162      -0.016503       0.050582      -0.011461       0.001921      -0.007527      -0.030007       0.003553      -0.019491      -0.001785       0.021276              2.526153       1.876392       0.049182       0.106531       3.131827       0.777596       2.570240          -0.000002
           46              H       7.274838       5.735140      35.443343       0.126778       1.258298 0.93601918E+01  0.94594365E+02                                 1.856884                            1.739383      -1.094598       2.356995                    0.998043       3.442206       9.454948       0.500022       1.212095      -0.726030       0.013853      -0.034385       0.013309       0.039387      -0.003583       0.004146      -0.000522      -0.033291      -0.043344      -0.016826      -0.007449       0.024275              1.901366       1.565351      -0.237277       0.252681       2.025903      -0.365785       2.112843          -0.000001
           47              H       5.726241       9.318560      33.005562       0.100283       1.651568 0.12575292E+02  0.13717207E+03                                 2.284128                            2.060745      -1.063184       2.371843                    0.996559       3.661775      10.537055       0.443401       1.266373      -0.716291      -0.013690       0.043893      -0.023639       0.051699      -0.001132       0.005760      -0.000874      -0.047291       0.006140      -0.025876       0.003175       0.022700              2.413121       1.968321      -0.426986       0.424392       2.598981      -0.709280       2.672062          -0.000002
           48              H       6.647437       9.652160      35.134073       0.126921       1.218810 0.89809269E+01  0.89069037E+02                                 1.758092                            1.657926      -1.126141       2.343848                    0.997475       3.305588       8.748826       0.538096       1.147732      -0.742272       0.002424       0.038197       0.008249       0.039153      -0.004426       0.002138      -0.004645      -0.034661      -0.030542      -0.013642      -0.010039       0.023681              1.780306       1.400295       0.053787       0.119730       2.119427       0.335604       1.821197          -0.000001
           49              H      12.836335      21.875820      14.849547       0.086772       1.406089 0.10294637E+02  0.10897640E+03                                 2.155211                            1.929894      -1.470707       2.163745                    0.991284       4.197208      12.702673       0.426479       1.356710      -0.690093      -0.026938      -0.016120      -0.033261       0.045736      -0.003431       0.002849       0.007479       0.016453       0.010466      -0.014197       0.005886       0.008311              2.336876       2.117461       0.279161       0.502248       1.892429       0.640662       3.000738          -0.000002
           50              H      11.674886      22.960020      16.568728       0.124300       1.258265 0.94031248E+01  0.97564842E+02                                 2.011489                            1.854541      -1.606360       2.111600                    0.991573       4.116442      12.439762       0.430381       1.371614      -0.686416      -0.033935       0.004690      -0.002604       0.034356       0.001546       0.004419      -0.000316       0.008422      -0.008353      -0.005066      -0.002596       0.007663              2.096351       2.831401      -0.140593       0.005650       1.654672       0.192496       1.802980          -0.000001
           51              H       2.526081      22.501320      16.659690       0.094382       1.573415 0.11774864E+02  0.12788993E+03                                 2.278260                            2.036144      -1.331539       2.239184                    0.992764       3.999075      11.947551       0.427103       1.320361      -0.700299       0.048214       0.001522       0.005983       0.048608      -0.003118       0.008839       0.003753       0.018429       0.003276      -0.012718      -0.001791       0.014510              2.441721       3.578151      -0.213688      -0.110836       1.844884       0.143181       1.902129          -0.000001
           52              H       1.442886      23.499340      18.456190       0.124025       1.414270 0.10738689E+02  0.11335107E+03                                 2.064976                            1.903303      -1.498957       2.164880                    0.993458       3.820677      11.050983       0.458708       1.265015      -0.711767       0.024140       0.013556       0.027580       0.039079      -0.003131       0.014997       0.000851       0.013931      -0.003312      -0.013361      -0.005608       0.018968              2.155738       2.108920       0.172916       0.335415       1.846249       0.502518       2.512046          -0.000001
           53              H       2.696317      25.061700      23.349945       0.085923       1.837726 0.14429218E+02  0.16439658E+03                                 2.500304                            2.236838      -1.478488       2.160638                    0.991824       4.191394      12.700155       0.413427       1.300342      -0.705090       0.042970      -0.013595      -0.007217       0.045643      -0.010943      -0.006443       0.013629       0.000716       0.004770      -0.014997      -0.005930       0.020927              2.659944       3.843054      -0.343817       0.322690       1.968610      -0.092030       2.168170          -0.000001
           54              H       1.533496      24.586320      21.417003       0.135347       1.327920 0.10049425E+02  0.10418102E+03                                 1.984938                            1.848740      -1.265857       2.287742                    0.995470       3.585877      10.230641       0.463252       1.275386      -0.711338       0.024592      -0.012858      -0.030600       0.041309      -0.015184      -0.009268       0.004958       0.013323      -0.008855      -0.015199      -0.007188       0.022387              2.036490       1.934693      -0.156765      -0.248912       1.732450       0.410442       2.442328          -0.000001
           55              H      13.238585      26.649080      24.973617       0.083102       1.547491 0.12240491E+02  0.13469015E+03                                 2.256630                            2.077342      -1.525897       2.133181                    0.991299       4.291716      13.046718       0.421037       1.322051      -0.697748      -0.025058       0.019593       0.030667       0.044184      -0.004372      -0.002603       0.000898       0.012782       0.002850      -0.008219      -0.000080       0.008299              2.322898       2.070795      -0.264739      -0.373631       2.098809       0.538607       2.799090          -0.000001
           56              H      11.964562      26.145900      23.117992       0.126064       1.263127 0.95603128E+01  0.99329933E+02                                 1.995529                            1.854485      -1.640607       2.098343                    0.991462       4.067644      12.188885       0.437011       1.348981      -0.691205      -0.032504       0.013367      -0.003005       0.035273      -0.007761      -0.001994      -0.001058       0.004485      -0.017657      -0.007618      -0.003458       0.011076              2.067683       2.747000      -0.269595       0.123678       1.670336       0.062250       1.785713          -0.000001
           57              H       6.964570      26.838120      21.125925       0.090538       1.412791 0.10465043E+02  0.11105627E+03                                 2.153735                            1.941954      -1.440335       2.183103                    0.991683       4.118467      12.414176       0.427106       1.351351      -0.691894      -0.014082       0.020143       0.039645       0.046645      -0.004181       0.004962       0.006958       0.003676       0.043581      -0.014355      -0.002702       0.017057              2.281590       2.382215      -0.451168      -0.598814       1.972169       0.465575       2.490384          -0.000001
           58              H       9.148806      26.076400      21.435195       0.118673       1.373958 0.10556513E+02  0.11209285E+03                                 2.095045                            1.938242      -1.563278       2.132276                    0.991612       4.070868      12.210817       0.432237       1.334526      -0.695167       0.014760       0.008454       0.031275       0.035602       0.000574       0.000670       0.004319      -0.004600       0.024855      -0.006515      -0.003404       0.009919              2.167998       2.250428      -0.026379       0.472252       1.675926       0.167642       2.577639          -0.000001
           59              H       6.981044      25.503720      17.419223       0.092154       1.442267 0.10826122E+02  0.11565705E+03                                 2.175017                            1.969723      -1.420212       2.194535                    0.992275       4.069440      12.234846       0.426617       1.343905      -0.694105      -0.013897      -0.008801      -0.043554       0.046557      -0.007492      -0.002179       0.004464       0.001789       0.039175      -0.014213      -0.000509       0.014722              2.289077       2.347187      -0.019203       0.732738       1.811128       0.158048       2.708916          -0.000002
           60              H       9.103501      24.633580      17.687561       0.123268       1.197119 0.88525168E+01  0.90464463E+02                                 1.947506                            1.800736      -1.530617       2.147053                    0.992556       4.035344      12.096911       0.436345       1.373614      -0.686258       0.014265      -0.015429      -0.030319       0.036889      -0.000755      -0.002000       0.003318       0.000267       0.045036      -0.008377      -0.007300       0.015677              2.023550       2.025776      -0.334908      -0.260038       1.892744       0.486653       2.152130          -0.000001
           61              H       5.635631       0.297460      16.182140       0.092569       1.578939 0.11968257E+02  0.12933800E+03                                 2.224249                            2.012460      -1.111517       2.339102                    0.996400       3.762547      10.884115       0.446638       1.268980      -0.713752       0.010574      -0.038812      -0.029630       0.049961      -0.009349      -0.008599       0.004041      -0.016534       0.054303      -0.022519       0.000704       0.021815              2.332934       1.702608      -0.068524      -0.020695       3.253635       0.480561       2.042558          -0.000002
           62              H       5.833325       2.304620      14.999634       0.137599       1.178241 0.85831769E+01  0.84191961E+02                                 1.725065                            1.626640      -1.116202       2.358884                    0.997692       3.214880       8.470637       0.540154       1.156022      -0.740707       0.003197      -0.005795      -0.039672       0.040221      -0.003709      -0.001630       0.014141      -0.011458       0.042709      -0.014352      -0.008532       0.022883              1.749763       1.360620       0.035498      -0.112322       1.599777      -0.120105       2.288894          -0.000001
           63              H       5.189449       2.118360      19.593215       0.090579       1.610245 0.12205648E+02  0.13301196E+03                                 2.253345                            2.028268      -1.426769       2.186101                    0.992727       4.024549      11.823671       0.444688       1.263924      -0.711997       0.000442       0.006520       0.045610       0.046076      -0.001710       0.003031       0.014674      -0.027639       0.016849      -0.017694      -0.005550       0.023244              2.371743       1.816265       0.059195      -0.324433       1.939541      -0.352970       3.359423          -0.000002
           64              H       5.525802       4.186680      18.556248       0.123928       1.277480 0.97439926E+01  0.99519762E+02                                 1.881180                            1.779721      -1.133185       2.337639                    0.997425       3.481746       9.630808       0.491966       1.218985      -0.724620       0.001448       0.028181       0.028236       0.039919       0.001004      -0.004941       0.013476      -0.006961       0.054885      -0.015399      -0.009398       0.024797              1.898555       1.473606       0.028954      -0.019371       2.398585       0.236307       1.823474          -0.000001
           65              H       4.697961       9.368600      19.825168       0.092614       1.494268 0.11289094E+02  0.11986920E+03                                 2.118637                            1.934866      -1.131228       2.337522                    0.995225       3.667516      10.413605       0.463857       1.243580      -0.719525      -0.013272      -0.008525       0.046258       0.048873       0.003820      -0.007382      -0.009473      -0.032961       0.036151      -0.024123       0.001917       0.022206              2.202092       1.705788      -0.033100      -0.374437       1.811179       0.297743       3.089311          -0.000002
           66              H       5.090602       7.386460      18.679047       0.131764       1.151405 0.83999410E+01  0.81868476E+02                                 1.683064                            1.595413      -1.101574       2.357316                    0.997870       3.252186       8.513364       0.553050       1.136322      -0.744649      -0.006136      -0.031943       0.023108       0.039900       0.004087      -0.007090      -0.014399      -0.009275       0.037166      -0.012826      -0.010544       0.023370              1.694334       1.338419       0.061210      -0.077866       2.177851      -0.186312       1.566734          -0.000001
           67              H       5.727614      11.475840      16.677883       0.095451       1.695656 0.13226627E+02  0.14695276E+03                                 2.347045                            2.126068      -1.310491       2.242509                    0.994194       3.961401      11.722691       0.430171       1.281553      -0.710064       0.007399       0.034997      -0.030558       0.047046      -0.000202      -0.011743      -0.006571      -0.004510       0.059060      -0.016594      -0.008146       0.024740              2.423432       1.757245       0.145731      -0.091559       3.460104      -0.384934       2.052947          -0.000002
           68              H       6.151830       9.579880      15.472636       0.134479       1.130239 0.81253071E+01  0.78484239E+02                                 1.660219                            1.566538      -1.082950       2.368954                    0.998112       3.202162       8.326783       0.559874       1.132592      -0.745757       0.013599       0.010651      -0.035559       0.039532       0.003876      -0.008616      -0.015839      -0.009593       0.024508      -0.013893      -0.009436       0.023330              1.686591       1.394044      -0.020872      -0.283295       1.508041       0.114740       2.157689          -0.000001
           69              H       7.265228       8.412280      10.483371       0.095703       1.702951 0.13209817E+02  0.14760950E+03                                 2.407558                            2.164823      -1.417520       2.199534                    0.992344       4.052948      12.268030       0.412011       1.330391      -0.699214      -0.007872       0.047162      -0.016503       0.050582      -0.011461      -0.001921       0.007527      -0.030007       0.003553      -0.019491      -0.001785       0.021276              2.526154       1.876393       0.049182      -0.106531       3.131828      -0.777596       2.570240          -0.000002
           70              H       6.453862       8.164860      12.702843       0.126778       1.258297 0.93601762E+01  0.94594168E+02                                 1.856883                            1.739381      -1.094596       2.356996                    0.998043       3.442203       9.454938       0.500022       1.212096      -0.726030      -0.013853       0.034385       0.013309       0.039387      -0.003583      -0.004146       0.000522      -0.033291      -0.043344      -0.016826      -0.007449       0.024275              1.901364       1.565350      -0.237277      -0.252680       2.025901       0.365785       2.112841          -0.000001
           71              H       8.002459       4.581440      10.265062       0.100283       1.651568 0.12575291E+02  0.13717206E+03                                 2.284127                            2.060744      -1.063185       2.371842                    0.996559       3.661775      10.537054       0.443401       1.266373      -0.716292       0.013690      -0.043893      -0.023639       0.051699      -0.001132      -0.005760       0.000874      -0.047291       0.006140      -0.025876       0.003175       0.022700              2.413121       1.968321      -0.426986      -0.424392       2.598980       0.709280       2.672061          -0.000002
           72              H       7.081263       4.247840      12.393573       0.126921       1.218809 0.89809255E+01  0.89069025E+02                                 1.758092                            1.657926      -1.126141       2.343848                    0.997475       3.305587       8.748825       0.538096       1.147733      -0.742271      -0.002424      -0.038197       0.008249       0.039153      -0.004426      -0.002138       0.004645      -0.034661      -0.030542      -0.013642      -0.010039       0.023681              1.780307       1.400295       0.053787      -0.119730       2.119428      -0.335604       1.821197          -0.000001
           73              H       7.756716       7.975820      30.631454       0.086772       1.406090 0.10294650E+02  0.10897656E+03                                 2.155212                            1.929895      -1.470707       2.163745                    0.991284       4.197208      12.702673       0.426479       1.356710      -0.690093       0.026938      -0.016120       0.033261       0.045736       0.003431       0.002849      -0.007479       0.016453       0.010466      -0.014197       0.005886       0.008311              2.336877       2.117462      -0.279162       0.502248       1.892429      -0.640662       3.000740          -0.000002
           74              H       8.918164       9.060020      28.912272       0.124300       1.258265 0.94031251E+01  0.97564843E+02                                 2.011489                            1.854541      -1.606360       2.111600                    0.991573       4.116442      12.439761       0.430381       1.371613      -0.686416       0.033935       0.004690       0.002604       0.034356      -0.001546       0.004419       0.000316       0.008422      -0.008353      -0.005066      -0.002596       0.007663              2.096351       2.831401       0.140593       0.005649       1.654672      -0.192496       1.802980          -0.000001
           75              H       4.338269       8.601320      28.821310       0.094382       1.573417 0.11774882E+02  0.12789017E+03                                 2.278261                            2.036146      -1.331539       2.239184                    0.992764       3.999076      11.947554       0.427103       1.320360      -0.700299      -0.048214       0.001522      -0.005983       0.048608       0.003118       0.008839      -0.003753       0.018429       0.003276      -0.012718      -0.001791       0.014510              2.441723       3.578154       0.213688      -0.110836       1.844885      -0.143181       1.902130          -0.000001
           76              H       5.421464       9.599340      27.024810       0.124025       1.414270 0.10738691E+02  0.11335109E+03                                 2.064976                            1.903303      -1.498957       2.164880                    0.993458       3.820677      11.050983       0.458708       1.265015      -0.711767      -0.024140       0.013556      -0.027580       0.039079       0.003131       0.014997      -0.000851       0.013931      -0.003312      -0.013361      -0.005608       0.018969              2.155738       2.108920      -0.172916       0.335415       1.846249      -0.502519       2.512046          -0.000001
           77              H       4.168033      11.161700      22.131055       0.085923       1.837726 0.14429218E+02  0.16439658E+03                                 2.500304                            2.236838      -1.478488       2.160638                    0.991824       4.191394      12.700156       0.413427       1.300342      -0.705090      -0.042970      -0.013595       0.007217       0.045643       0.010943      -0.006443      -0.013629       0.000716       0.004770      -0.014997      -0.005930       0.020927              2.659945       3.843054       0.343817       0.322690       1.968610       0.092030       2.168170          -0.000001
           78              H       5.330854      10.686320      24.063997       0.135347       1.327920 0.10049420E+02  0.10418097E+03                                 1.984938                            1.848740      -1.265857       2.287743                    0.995470       3.585876      10.230640       0.463251       1.275387      -0.711337      -0.024592      -0.012858       0.030600       0.041309       0.015184      -0.009268      -0.004958       0.013323      -0.008855      -0.015199      -0.007188       0.022387              2.036490       1.934693       0.156765      -0.248912       1.732450      -0.410442       2.442328          -0.000000
           79              H       7.354465      12.749080      20.507383       0.083102       1.547490 0.12240485E+02  0.13469008E+03                                 2.256630                            2.077342      -1.525897       2.133181                    0.991299       4.291715      13.046716       0.421037       1.322052      -0.697748       0.025058       0.019593      -0.030667       0.044184       0.004372      -0.002603      -0.000898       0.012782       0.002850      -0.008219      -0.000080       0.008299              2.322898       2.070795       0.264739      -0.373631       2.098808      -0.538607       2.799089          -0.000002
           80              H       8.628488      12.245900      22.363008       0.126064       1.263127 0.95603128E+01  0.99329933E+02                                 1.995529                            1.854485      -1.640607       2.098343                    0.991462       4.067644      12.188885       0.437011       1.348981      -0.691205       0.032504       0.013367       0.003005       0.035273       0.007761      -0.001994       0.001058       0.004485      -0.017657      -0.007618      -0.003458       0.011076              2.067683       2.747000       0.269595       0.123678       1.670336      -0.062250       1.785713          -0.000001
           81              H      13.628480      12.938120      24.355076       0.090538       1.412791 0.10465042E+02  0.11105625E+03                                 2.153734                            1.941954      -1.440335       2.183103                    0.991683       4.118468      12.414178       0.427106       1.351351      -0.691894       0.014082       0.020143      -0.039645       0.046645       0.004181       0.004962      -0.006958       0.003676       0.043581      -0.014355      -0.002702       0.017057              2.281589       2.382215       0.451169      -0.598814       1.972169      -0.465575       2.490383          -0.000001
           82              H      11.444244      12.176400      24.045805       0.118673       1.373959 0.10556518E+02  0.11209290E+03                                 2.095045                            1.938242      -1.563278       2.132276                    0.991612       4.070869      12.210818       0.432237       1.334525      -0.695167      -0.014760       0.008454      -0.031275       0.035602      -0.000574       0.000670      -0.004319      -0.004600       0.024855      -0.006515      -0.003404       0.009919              2.167997       2.250427       0.026379       0.472252       1.675925      -0.167642       2.577639          -0.000001
           83              H      13.612006      11.603720      28.061777       0.092154       1.442267 0.10826123E+02  0.11565705E+03                                 2.175017                            1.969723      -1.420212       2.194535                    0.992275       4.069440      12.234845       0.426617       1.343905      -0.694105       0.013897      -0.008801       0.043554       0.046557       0.007492      -0.002179      -0.004464       0.001789       0.039175      -0.014213      -0.000509       0.014722              2.289077       2.347187       0.019203       0.732738       1.811128      -0.158048       2.708916          -0.000002
           84              H      11.489549      10.733580      27.793439       0.123268       1.197119 0.88525168E+01  0.90464463E+02                                 1.947506                            1.800736      -1.530617       2.147053                    0.992556       4.035344      12.096911       0.436345       1.373614      -0.686258      -0.014265      -0.015429       0.030319       0.036889       0.000755      -0.002000      -0.003318       0.000267       0.045036      -0.008377      -0.007300       0.015677              2.023550       2.025776       0.334908      -0.260038       1.892745      -0.486653       2.152130          -0.000001
           85              H       1.228719      14.197460      29.298860       0.092569       1.578938 0.11968248E+02  0.12933787E+03                                 2.224248                            2.012459      -1.111516       2.339102                    0.996400       3.762546      10.884110       0.446639       1.268980      -0.713752      -0.010574      -0.038812       0.029630       0.049961       0.009349      -0.008599      -0.004041      -0.016534       0.054303      -0.022519       0.000704       0.021815              2.332932       1.702607       0.068523      -0.020695       3.253632      -0.480560       2.042557          -0.000002
           86              H       1.031025      16.204620      30.481366       0.137599       1.178241 0.85831728E+01  0.84191910E+02                                 1.725065                            1.626639      -1.116202       2.358884                    0.997692       3.214881       8.470639       0.540154       1.156022      -0.740707      -0.003197      -0.005795       0.039672       0.040221       0.003709      -0.001630      -0.014141      -0.011458       0.042709      -0.014352      -0.008532       0.022883              1.749763       1.360619      -0.035498      -0.112322       1.599776       0.120105       2.288893          -0.000001
           87              H       1.674901      16.018360      25.887785       0.090579       1.610245 0.12205648E+02  0.13301196E+03                                 2.253345                            2.028268      -1.426769       2.186101                    0.992727       4.024549      11.823671       0.444688       1.263924      -0.711997      -0.000442       0.006520      -0.045610       0.046076       0.001710       0.003031      -0.014674      -0.027639       0.016849      -0.017694      -0.005550       0.023244              2.371743       1.816265      -0.059195      -0.324433       1.939541       0.352970       3.359423          -0.000002
           88              H       1.338548      18.086680      26.924752       0.123928       1.277480 0.97439926E+01  0.99519762E+02                                 1.881180                            1.779721      -1.133185       2.337639                    0.997425       3.481746       9.630808       0.491966       1.218985      -0.724620      -0.001448       0.028181      -0.028236       0.039919      -0.001004      -0.004941      -0.013476      -0.006961       0.054885      -0.015399      -0.009398       0.024797              1.898555       1.473606      -0.028954      -0.019371       2.398584      -0.236307       1.823474          -0.000001
           89              H       2.166389      23.268600      25.655832       0.092614       1.494268 0.11289088E+02  0.11986911E+03                                 2.118637                            1.934865      -1.131228       2.337522                    0.995225       3.667515      10.413601       0.463857       1.243580      -0.719525       0.013272      -0.008525      -0.046258       0.048873      -0.003820      -0.007382       0.009473      -0.032961       0.036151      -0.024123       0.001917       0.022206              2.202092       1.705787       0.033100      -0.374437       1.811178      -0.297743       3.089310          -0.000002
           90              H       1.773748      21.286460      26.801953       0.131764       1.151405 0.83999438E+01  0.81868505E+02                                 1.683064                            1.595413      -1.101574       2.357316                    0.997870       3.252187       8.513365       0.553050       1.136321      -0.744649       0.006136      -0.031943      -0.023108       0.039900      -0.004087      -0.007090       0.014399      -0.009275       0.037166      -0.012826      -0.010544       0.023370              1.694334       1.338419      -0.061210      -0.077865       2.177850       0.186312       1.566734          -0.000001
           91              H       1.136736      25.375840      28.803117       0.095451       1.695655 0.13226619E+02  0.14695264E+03                                 2.347044                            2.126068      -1.310490       2.242509                    0.994194       3.961400      11.722687       0.430171       1.281553      -0.710064      -0.007399       0.034997       0.030558       0.047046       0.000202      -0.011743       0.006571      -0.004510       0.059060      -0.016594      -0.008146       0.024740              2.423431       1.757244      -0.145731      -0.091559       3.460102       0.384934       2.052946          -0.000002
           92              H       0.712520      23.479880      30.008364       0.134479       1.130240 0.81253105E+01  0.78484278E+02                                 1.660219                            1.566538      -1.082950       2.368954                    0.998112       3.202163       8.326785       0.559874       1.132592      -0.745757      -0.013599       0.010651       0.035559       0.039532      -0.003876      -0.008616       0.015839      -0.009593       0.024508      -0.013893      -0.009436       0.023330              1.686591       1.394044       0.020872      -0.283295       1.508041      -0.114740       2.157689          -0.000001
           93              H      13.327822      22.312280      34.997630       0.095703       1.702951 0.13209821E+02  0.14760955E+03                                 2.407559                            2.164824      -1.417520       2.199534                    0.992344       4.052948      12.268031       0.412011       1.330391      -0.699214       0.007872       0.047162       0.016503       0.050582       0.011461      -0.001921      -0.007527      -0.030007       0.003553      -0.019491      -0.001785       0.021276              2.526154       1.876393      -0.049182      -0.106531       3.131828       0.777597       2.570242          -0.000002
           94              H       0.410488      22.064860      32.778157       0.126778       1.258297 0.93601806E+01  0.94594227E+02                                 1.856883                            1.739382      -1.094596       2.356996                    0.998043       3.442204       9.454942       0.500022       1.212096      -0.726030       0.013853       0.034385      -0.013309       0.039387       0.003583      -0.004146      -0.000522      -0.033291      -0.043344      -0.016826      -0.007449       0.024275              1.901365       1.565351       0.237277      -0.252681       2.025902      -0.365785       2.112842          -0.000001
           95              H      12.590591      18.481440      35.215938       0.100283       1.651567 0.12575281E+02  0.13717193E+03                                 2.284127                            2.060744      -1.063185       2.371842                    0.996559       3.661774      10.537052       0.443401       1.266373      -0.716291      -0.013690      -0.043893       0.023639       0.051699       0.001132      -0.005760      -0.000874      -0.047291       0.006140      -0.025876       0.003175       0.022700              2.413120       1.968321       0.426986      -0.424392       2.598981      -0.709279       2.672059          -0.000002
           96              H      13.511787      18.147840      33.087428       0.126921       1.218808 0.89809132E+01  0.89068911E+02                                 1.758095                            1.657929      -1.126141       2.343848                    0.997475       3.305581       8.748822       0.538094       1.147737      -0.742270       0.002424      -0.038197      -0.008249       0.039153       0.004426      -0.002138      -0.004645      -0.034661      -0.030542      -0.013642      -0.010039       0.023681              1.780309       1.400297      -0.053787      -0.119730       2.119431       0.335604       1.821199          -0.000001
           97              H       5.971985       5.924180       7.890954       0.086772       1.406089 0.10294641E+02  0.10897644E+03                                 2.155211                            1.929894      -1.470707       2.163745                    0.991284       4.197207      12.702669       0.426479       1.356710      -0.690093      -0.026938       0.016120       0.033261       0.045736       0.003431      -0.002849       0.007479       0.016453       0.010466      -0.014197       0.005886       0.008311              2.336876       2.117461      -0.279161      -0.502248       1.892429       0.640662       3.000740          -0.000002
           98              H       4.810536       4.839980       6.171772       0.124300       1.258265 0.94031209E+01  0.97564789E+02                                 2.011488                            1.854540      -1.606360       2.111600                    0.991573       4.116441      12.439757       0.430381       1.371613      -0.686416      -0.033935      -0.004690       0.002604       0.034356      -0.001546      -0.004419      -0.000316       0.008422      -0.008353      -0.005066      -0.002597       0.007663              2.096350       2.831400       0.140593      -0.005649       1.654671       0.192496       1.802979          -0.000001
           99              H       9.390431       5.298680       6.080810       0.094382       1.573416 0.11774876E+02  0.12789009E+03                                 2.278261                            2.036145      -1.331538       2.239184                    0.992764       3.999075      11.947550       0.427104       1.320360      -0.700299       0.048214      -0.001522      -0.005983       0.048608       0.003118      -0.008839       0.003753       0.018429       0.003276      -0.012718      -0.001791       0.014510              2.441722       3.578152       0.213688       0.110836       1.844885       0.143181       1.902129          -0.000001
          100              H       8.307236       4.300660       4.284310       0.124025       1.414270 0.10738690E+02  0.11335109E+03                                 2.064977                            1.903303      -1.498957       2.164881                    0.993458       3.820677      11.050986       0.458707       1.265016      -0.711767       0.024140      -0.013556      -0.027580       0.039079       0.003131      -0.014997       0.000851       0.013931      -0.003312      -0.013361      -0.005608       0.018969              2.155739       2.108921      -0.172916      -0.335416       1.846249       0.502519       2.512047          -0.000001
          101              H       9.560667       2.738300      44.871555       0.085923       1.837726 0.14429216E+02  0.16439655E+03                                 2.500303                            2.236838      -1.478488       2.160638                    0.991824       4.191394      12.700155       0.413427       1.300342      -0.705090       0.042970       0.013595       0.007217       0.045643       0.010943       0.006443       0.013629       0.000716       0.004770      -0.014997      -0.005930       0.020927              2.659944       3.843054       0.343817      -0.322690       1.968610      -0.092030       2.168169          -0.000001
          102              H       8.397846       3.213680       1.323497       0.135347       1.327920 0.10049425E+02  0.10418103E+03                                 1.984939                            1.848741      -1.265857       2.287742                    0.995470       3.585877      10.230643       0.463251       1.275387      -0.711337       0.024592       0.012858       0.030600       0.041309       0.015184       0.009268       0.004958       0.013323      -0.008855      -0.015199      -0.007188       0.022387              2.036491       1.934693       0.156765       0.248912       1.732450       0.410442       2.442329          -0.000001
          103              H       6.374235       1.150920      43.247883       0.083102       1.547490 0.12240485E+02  0.13469006E+03                                 2.256630                            2.077341      -1.525897       2.133181                    0.991299       4.291715      13.046714       0.421038       1.322051      -0.697748      -0.025058      -0.019593      -0.030667       0.044184       0.004372       0.002603       0.000898       0.012782       0.002850      -0.008219      -0.000080       0.008299              2.322897       2.070795       0.264739       0.373631       2.098808       0.538607       2.799089          -0.000001
          104              H       5.100212       1.654100      45.103508       0.126064       1.263128 0.95603233E+01  0.99330065E+02                                 1.995530                            1.854486      -1.640608       2.098342                    0.991462       4.067646      12.188890       0.437011       1.348980      -0.691205      -0.032504      -0.013367       0.003005       0.035273       0.007761       0.001994      -0.001058       0.004485      -0.017657      -0.007618      -0.003458       0.011076              2.067684       2.747001       0.269595      -0.123678       1.670336       0.062250       1.785714          -0.000001
          105              H       0.100220       0.961880       1.614576       0.090538       1.412791 0.10465036E+02  0.11105618E+03                                 2.153734                            1.941953      -1.440335       2.183103                    0.991683       4.118467      12.414176       0.427106       1.351351      -0.691894      -0.014082      -0.020143      -0.039645       0.046645       0.004181      -0.004962       0.006958       0.003676       0.043581      -0.014355      -0.002701       0.017057              2.281589       2.382215       0.451169       0.598814       1.972169       0.465575       2.490383          -0.000001
          106              H       2.284456       1.723600       1.305305       0.118673       1.373959 0.10556523E+02  0.11209297E+03                                 2.095045                            1.938243      -1.563278       2.132275                    0.991612       4.070870      12.210823       0.432237       1.334525      -0.695167       0.014760      -0.008454      -0.031275       0.035602      -0.000574      -0.000670       0.004319      -0.004600       0.024855      -0.006515      -0.003404       0.009919              2.167998       2.250428       0.026379      -0.472252       1.675926       0.167642       2.577640          -0.000001
          107              H       0.116694       2.296280       5.321277       0.092154       1.442267 0.10826118E+02  0.11565698E+03                                 2.175016                            1.969722      -1.420212       2.194535                    0.992275       4.069439      12.234839       0.426618       1.343904      -0.694105      -0.013897       0.008801       0.043554       0.046557       0.007492       0.002179       0.004464       0.001789       0.039175      -0.014213      -0.000509       0.014722              2.289076       2.347186       0.019203      -0.732738       1.811127       0.158048       2.708915          -0.000002
          108              H       2.239151       3.166420       5.052939       0.123268       1.197118 0.88525079E+01  0.90464351E+02                                 1.947505                            1.800736      -1.530617       2.147053                    0.992556       4.035342      12.096904       0.436345       1.373614      -0.686258       0.014265       0.015429       0.030319       0.036889       0.000755       0.002000       0.003318       0.000267       0.045036      -0.008377      -0.007300       0.015677              2.023549       2.025775       0.334908       0.260038       1.892744       0.486652       2.152129          -0.000001
          109              H      12.499981      27.502540       6.558360       0.092569       1.578938 0.11968242E+02  0.12933779E+03                                 2.224248                            2.012458      -1.111516       2.339102                    0.996400       3.762545      10.884107       0.446639       1.268980      -0.713752       0.010574       0.038812       0.029630       0.049961       0.009349       0.008599       0.004041      -0.016534       0.054303      -0.022519       0.000704       0.021815              2.332932       1.702607       0.068523       0.020695       3.253631       0.480560       2.042557          -0.000002
          110              H      12.697675      25.495380       7.740866       0.137599       1.178241 0.85831748E+01  0.84191937E+02                                 1.725065                            1.626640      -1.116203       2.358884                    0.997692       3.214881       8.470640       0.540154       1.156022      -0.740707       0.003197       0.005795       0.039672       0.040221       0.003709       0.001630       0.014141      -0.011458       0.042709      -0.014352      -0.008532       0.022883              1.749763       1.360620      -0.035498       0.112322       1.599777      -0.120105       2.288893          -0.000001
          111              H      12.053799      25.681640       3.147285       0.090579       1.610245 0.12205647E+02  0.13301193E+03                                 2.253344                            2.028267      -1.426769       2.186101                    0.992727       4.024549      11.823669       0.444688       1.263923      -0.711998       0.000442      -0.006520      -0.045610       0.046076       0.001710      -0.003031       0.014674      -0.027639       0.016849      -0.017694      -0.005550       0.023244              2.371742       1.816264      -0.059195       0.324433       1.939541      -0.352970       3.359422          -0.000002
          112              H      12.390152      23.613320       4.184252       0.123928       1.277480 0.97439937E+01  0.99519774E+02                                 1.881179                            1.779721      -1.133186       2.337639                    0.997425       3.481746       9.630807       0.491966       1.218985      -0.724620       0.001448      -0.028181      -0.028236       0.039919      -0.001004       0.004941       0.013476      -0.006961       0.054885      -0.015399      -0.009398       0.024797              1.898555       1.473606      -0.028954       0.019371       2.398584       0.236307       1.823474          -0.000001
          113              H      11.562311      18.431400       2.915332       0.092614       1.494268 0.11289090E+02  0.11986914E+03                                 2.118637                            1.934865      -1.131228       2.337522                    0.995225       3.667515      10.413601       0.463857       1.243580      -0.719525      -0.013272       0.008525      -0.046258       0.048873      -0.003820       0.007382      -0.009473      -0.032961       0.036151      -0.024123       0.001917       0.022206              2.202092       1.705787       0.033100       0.374437       1.811178       0.297743       3.089310          -0.000002
          114              H      11.954952      20.413540       4.061453       0.131764       1.151406 0.83999502E+01  0.81868582E+02                                 1.683065                            1.595413      -1.101576       2.357315                    0.997870       3.252188       8.513368       0.553050       1.136321      -0.744649      -0.006136       0.031943      -0.023108       0.039900      -0.004087       0.007090      -0.014399      -0.009275       0.037167      -0.012826      -0.010545       0.023370              1.694335       1.338419      -0.061210       0.077866       2.177851      -0.186312       1.566734          -0.000001
          115              H      12.591964      16.324160       6.062617       0.095451       1.695654 0.13226606E+02  0.14695244E+03                                 2.347041                            2.126066      -1.310490       2.242509                    0.994194       3.961399      11.722678       0.430171       1.281552      -0.710065       0.007399      -0.034997       0.030558       0.047046       0.000202       0.011743      -0.006571      -0.004510       0.059060      -0.016594      -0.008146       0.024740              2.423428       1.757243      -0.145731       0.091559       3.460098      -0.384933       2.052944          -0.000002
          116              H      13.016180      18.220120       7.267864       0.134479       1.130240 0.81253116E+01  0.78484291E+02                                 1.660219                            1.566538      -1.082951       2.368954                    0.998112       3.202163       8.326785       0.559874       1.132592      -0.745757       0.013599      -0.010651       0.035559       0.039532      -0.003876       0.008616      -0.015839      -0.009592       0.024508      -0.013893      -0.009436       0.023330              1.686592       1.394044       0.020872       0.283295       1.508041       0.114740       2.157689          -0.000001
          117              H       0.400878      19.387720      12.257130       0.095703       1.702951 0.13209821E+02  0.14760955E+03                                 2.407558                            2.164823      -1.417519       2.199534                    0.992344       4.052948      12.268030       0.412011       1.330391      -0.699214      -0.007872      -0.047162       0.016503       0.050582       0.011461       0.001921       0.007527      -0.030007       0.003553      -0.019491      -0.001785       0.021276              2.526154       1.876393      -0.049182       0.106531       3.131828      -0.777597       2.570242          -0.000002
          118              H      13.318212      19.635140      10.037657       0.126778       1.258298 0.93601882E+01  0.94594326E+02                                 1.856884                            1.739383      -1.094597       2.356995                    0.998043       3.442205       9.454947       0.500021       1.212096      -0.726030      -0.013853      -0.034385      -0.013309       0.039387       0.003583       0.004146       0.000522      -0.033291      -0.043344      -0.016826      -0.007449       0.024275              1.901366       1.565352       0.237278       0.252681       2.025903       0.365785       2.112843          -0.000001
          119              H       1.138109      23.218560      12.475438       0.100283       1.651568 0.12575289E+02  0.13717203E+03                                 2.284128                            2.060745      -1.063184       2.371842                    0.996559       3.661774      10.537053       0.443401       1.266373      -0.716291       0.013690       0.043893       0.023639       0.051699       0.001132       0.005760       0.000874      -0.047291       0.006140      -0.025876       0.003175       0.022700              2.413122       1.968322       0.426986       0.424392       2.598981       0.709280       2.672062          -0.000002
          120              H       0.216913      23.552160      10.346928       0.126921       1.218809 0.89809242E+01  0.89069045E+02                                 1.758096                            1.657930      -1.126142       2.343847                    0.997475       3.305583       8.748828       0.538094       1.147737      -0.742270      -0.002424       0.038197      -0.008249       0.039153       0.004426       0.002138       0.004645      -0.034661      -0.030542      -0.013642      -0.010039       0.023681              1.780310       1.400297      -0.053787       0.119730       2.119432      -0.335604       1.821201          -0.000001
          121              H      12.836335       7.975820       7.890954       0.086772       1.406089 0.10294640E+02  0.10897644E+03                                 2.155212                            1.929894      -1.470707       2.163745                    0.991284       4.197207      12.702670       0.426479       1.356710      -0.690093      -0.026938      -0.016120       0.033261       0.045736      -0.003431      -0.002849      -0.007479       0.016453       0.010466      -0.014197       0.005886       0.008311              2.336876       2.117461       0.279161      -0.502248       1.892429      -0.640662       3.000740          -0.000002
          122              H      11.674886       9.060020       6.171772       0.124300       1.258264 0.94031160E+01  0.97564727E+02                                 2.011488                            1.854540      -1.606359       2.111601                    0.991573       4.116440      12.439754       0.430381       1.371614      -0.686416      -0.033935       0.004690       0.002604       0.034356       0.001546      -0.004419       0.000316       0.008422      -0.008353      -0.005066      -0.002597       0.007663              2.096350       2.831400      -0.140593      -0.005649       1.654671      -0.192496       1.802979          -0.000001
          123              H       2.526081       8.601320       6.080810       0.094382       1.573415 0.11774869E+02  0.12789000E+03                                 2.278260                            2.036144      -1.331539       2.239184                    0.992764       3.999076      11.947552       0.427104       1.320360      -0.700299       0.048214       0.001522      -0.005983       0.048608      -0.003118      -0.008839      -0.003753       0.018429       0.003276      -0.012718      -0.001791       0.014510              2.441721       3.578151      -0.213688       0.110836       1.844884      -0.143181       1.902129          -0.000001
          124              H       1.442886       9.599340       4.284310       0.124025       1.414270 0.10738691E+02  0.11335109E+03                                 2.064976                            1.903303      -1.498956       2.164881                    0.993458       3.820677      11.050984       0.458708       1.265015      -0.711767       0.024140       0.013556      -0.027580       0.039079      -0.003131      -0.014997      -0.000851       0.013931      -0.003312      -0.013361      -0.005608       0.018968              2.155738       2.108920       0.172916      -0.335415       1.846249      -0.502519       2.512046          -0.000001
          125              H       2.696317      11.161700      44.871555       0.085923       1.837726 0.14429221E+02  0.16439662E+03                                 2.500303                            2.236838      -1.478488       2.160638                    0.991824       4.191395      12.700157       0.413427       1.300341      -0.705090       0.042970      -0.013595       0.007217       0.045643      -0.010943       0.006443      -0.013629       0.000716       0.004770      -0.014997      -0.005930       0.020927              2.659944       3.843053      -0.343817      -0.322690       1.968610       0.092030       2.168169          -0.000001
          126              H       1.533496      10.686320       1.323497       0.135347       1.327920 0.10049425E+02  0.10418102E+03                                 1.984938                            1.848740      -1.265857       2.287743                    0.995470       3.585877      10.230642       0.463251       1.275387      -0.711337       0.024592      -0.012858       0.030600       0.041309      -0.015184       0.009268      -0.004958       0.013323      -0.008855      -0.015199      -0.007188       0.022387              2.036491       1.934693      -0.156765       0.248912       1.732450      -0.410442       2.442328          -0.000001
          127              H      13.238585      12.749080      43.247883       0.083102       1.547490 0.12240485E+02  0.13469007E+03                                 2.256630                            2.077342      -1.525897       2.133181                    0.991299       4.291715      13.046717       0.421037       1.322052      -0.697748      -0.025058       0.019593      -0.030667       0.044184      -0.004372       0.002603      -0.000898       0.012782       0.002850      -0.008219      -0.000080       0.008299              2.322898       2.070795      -0.264739       0.373631       2.098809      -0.538607       2.799090          -0.000002
          128              H      11.964562      12.245900      45.103508       0.126064       1.263128 0.95603184E+01  0.99330007E+02                                 1.995530                            1.854486      -1.640608       2.098343                    0.991462       4.067645      12.188889       0.437011       1.348981      -0.691205      -0.032504       0.013367       0.003005       0.035273      -0.007761       0.001994       0.001058       0.004485      -0.017657      -0.007618      -0.003458       0.011076              2.067684       2.747001      -0.269595      -0.123678       1.670336      -0.062250       1.785714          -0.000001
          129              H       6.964570      12.938120       1.614576       0.090538       1.412791 0.10465037E+02  0.11105619E+03                                 2.153734                            1.941953      -1.440335       2.183103                    0.991683       4.118467      12.414174       0.427106       1.351351      -0.691894      -0.014082       0.020143      -0.039645       0.046645      -0.004181      -0.004962      -0.006958       0.003676       0.043581      -0.014355      -0.002702       0.017057              2.281589       2.382215      -0.451168       0.598814       1.972169      -0.465575       2.490382          -0.000001
          130              H       9.148806      12.176400       1.305305       0.118673       1.373959 0.10556518E+02  0.11209290E+03                                 2.095045                            1.938242      -1.563278       2.132276                    0.991612       4.070869      12.210817       0.432237       1.334525      -0.695167       0.014760       0.008454      -0.031275       0.035602       0.000574      -0.000670      -0.004319      -0.004600       0.024855      -0.006515      -0.003404       0.009919              2.167997       2.250427      -0.026379      -0.472252       1.675925      -0.167642       2.577639          -0.000001
          131              H       6.981044      11.603720       5.321277       0.092154       1.442267 0.10826117E+02  0.11565698E+03                                 2.175016                            1.969722      -1.420212       2.194535                    0.992275       4.069439      12.234840       0.426617       1.343904      -0.694105      -0.013897      -0.008801       0.043554       0.046557      -0.007492       0.002179      -0.004464       0.001789       0.039175      -0.014213      -0.000509       0.014722              2.289076       2.347186      -0.019203      -0.732738       1.811128      -0.158048       2.708915          -0.000002
          132              H       9.103501      10.733580       5.052939       0.123268       1.197119 0.88525088E+01  0.90464359E+02                                 1.947505                            1.800735      -1.530616       2.147053                    0.992556       4.035342      12.096903       0.436345       1.373614      -0.686258       0.014265      -0.015429       0.030319       0.036889      -0.000755       0.002000      -0.003318       0.000267       0.045036      -0.008377      -0.007300       0.015677              2.023549       2.025775      -0.334908       0.260038       1.892744      -0.486652       2.152128          -0.000001
          133              H       5.635631      14.197460       6.558360       0.092569       1.578938 0.11968242E+02  0.12933779E+03                                 2.224247                            2.012458      -1.111516       2.339102                    0.996400       3.762545      10.884106       0.446639       1.268980      -0.713752       0.010574      -0.038812       0.029630       0.049961      -0.009349       0.008599      -0.004041      -0.016534       0.054303      -0.022519       0.000704       0.021815              2.332931       1.702607      -0.068523       0.020695       3.253631      -0.480560       2.042557          -0.000002
          134              H       5.833325      16.204620       7.740866       0.137599       1.178241 0.85831728E+01  0.84191910E+02                                 1.725065                            1.626639      -1.116203       2.358884                    0.997692       3.214881       8.470639       0.540154       1.156022      -0.740707       0.003197      -0.005795       0.039672       0.040221      -0.003709       0.001630      -0.014141      -0.011458       0.042709      -0.014352      -0.008532       0.022883              1.749763       1.360619       0.035498       0.112322       1.599776       0.120105       2.288893          -0.000001
          135              H       5.189449      16.018360       3.147285       0.090579       1.610245 0.12205648E+02  0.13301196E+03                                 2.253345                            2.028268      -1.426769       2.186101                    0.992727       4.024549      11.823671       0.444688       1.263924      -0.711997       0.000442       0.006520      -0.045610       0.046076      -0.001710      -0.003031      -0.014674      -0.027639       0.016849      -0.017694      -0.005550       0.023244              2.371743       1.816265       0.059195       0.324433       1.939541       0.352970       3.359423          -0.000002
          136              H       5.525802      18.086680       4.184252       0.123928       1.277481 0.97439982E+01  0.99519833E+02                                 1.881180                            1.779722      -1.133186       2.337638                    0.997425       3.481747       9.630811       0.491966       1.218985      -0.724620       0.001448       0.028181      -0.028236       0.039919       0.001004       0.004941      -0.013476      -0.006961       0.054885      -0.015399      -0.009398       0.024797              1.898555       1.473606       0.028954       0.019371       2.398585      -0.236307       1.823474          -0.000001
          137              H       4.697961      23.268600       2.915332       0.092614       1.494269 0.11289098E+02  0.11986926E+03                                 2.118638                            1.934866      -1.131229       2.337522                    0.995225       3.667516      10.413607       0.463856       1.243581      -0.719525      -0.013272      -0.008525      -0.046258       0.048873       0.003820       0.007382       0.009473      -0.032961       0.036151      -0.024123       0.001917       0.022206              2.202093       1.705788      -0.033100       0.374438       1.811179      -0.297743       3.089312          -0.000002
          138              H       5.090602      21.286460       4.061453       0.131764       1.151406 0.83999502E+01  0.81868582E+02                                 1.683065                            1.595413      -1.101576       2.357315                    0.997870       3.252188       8.513368       0.553050       1.136321      -0.744649      -0.006136      -0.031943      -0.023108       0.039900       0.004087       0.007090       0.014399      -0.009275       0.037167      -0.012826      -0.010545       0.023370              1.694335       1.338419       0.061210       0.077866       2.177851       0.186312       1.566734          -0.000001
          139              H       5.727614      25.375840       6.062617       0.095451       1.695655 0.13226621E+02  0.14695266E+03                                 2.347043                            2.126067      -1.310491       2.242509                    0.994194       3.961401      11.722688       0.430171       1.281552      -0.710065       0.007399       0.034997       0.030558       0.047046      -0.000202       0.011743       0.006571      -0.004510       0.059060      -0.016594      -0.008146       0.024740              2.423430       1.757244       0.145731       0.091559       3.460102       0.384934       2.052946          -0.000002
          140              H       6.151830      23.479880       7.267864       0.134479       1.130240 0.81253163E+01  0.78484349E+02                                 1.660220                            1.566539      -1.082951       2.368953                    0.998112       3.202164       8.326789       0.559874       1.132592      -0.745757       0.013599       0.010651       0.035559       0.039532       0.003876       0.008616       0.015839      -0.009593       0.024508      -0.013894      -0.009436       0.023330              1.686592       1.394044      -0.020872       0.283296       1.508042      -0.114740       2.157690          -0.000001
          141              H       7.265228      22.312280      12.257130       0.095703       1.702951 0.13209819E+02  0.14760952E+03                                 2.407558                            2.164823      -1.417519       2.199534                    0.992344       4.052948      12.268030       0.412011       1.330391      -0.699214      -0.007872       0.047162       0.016503       0.050582      -0.011461       0.001921      -0.007527      -0.030007       0.003553      -0.019491      -0.001785       0.021276              2.526154       1.876393       0.049182       0.106531       3.131827       0.777597       2.570241          -0.000002
          142              H       6.453862      22.064860      10.037657       0.126778       1.258298 0.93601937E+01  0.94594395E+02                                 1.856885                            1.739383      -1.094598       2.356995                    0.998043       3.442206       9.454950       0.500021       1.212096      -0.726030      -0.013853       0.034385      -0.013309       0.039387      -0.003583       0.004146      -0.000522      -0.033291      -0.043344      -0.016826      -0.007449       0.024275              1.901366       1.565352      -0.237278       0.252681       2.025903      -0.365785       2.112844          -0.000001
          143              H       8.002459      18.481440      12.475438       0.100283       1.651568 0.12575289E+02  0.13717203E+03                                 2.284128                            2.060745      -1.063184       2.371842                    0.996559       3.661774      10.537053       0.443401       1.266373      -0.716291       0.013690      -0.043893       0.023639       0.051699      -0.001132       0.005760      -0.000874      -0.047291       0.006140      -0.025876       0.003175       0.022700              2.413122       1.968322      -0.426986       0.424392       2.598981      -0.709280       2.672062          -0.000002
          144              H       7.081263      18.147840      10.346928       0.126921       1.218808 0.89809188E+01  0.89068980E+02                                 1.758095                            1.657929      -1.126142       2.343848                    0.997475       3.305582       8.748825       0.538094       1.147737      -0.742270      -0.002424      -0.038197      -0.008249       0.039153      -0.004426       0.002138      -0.004645      -0.034661      -0.030542      -0.013642      -0.010039       0.023681              1.780310       1.400297       0.053787       0.119730       2.119432       0.335604       1.821200          -0.000001
          145              H       0.892366       5.924180      30.631454       0.086772       1.406090 0.10294650E+02  0.10897658E+03                                 2.155213                            1.929895      -1.470707       2.163745                    0.991284       4.197208      12.702674       0.426479       1.356710      -0.690093       0.026938       0.016120       0.033261       0.045736      -0.003431       0.002849       0.007479       0.016453       0.010466      -0.014197       0.005886       0.008311              2.336878       2.117462       0.279162       0.502248       1.892430       0.640662       3.000741          -0.000002
          146              H       2.053814       4.839980      28.912272       0.124300       1.258265 0.94031249E+01  0.97564845E+02                                 2.011489                            1.854541      -1.606360       2.111600                    0.991573       4.116442      12.439763       0.430381       1.371614      -0.686416       0.033935      -0.004690       0.002604       0.034356       0.001546       0.004419      -0.000316       0.008422      -0.008353      -0.005066      -0.002596       0.007663              2.096351       2.831401      -0.140593       0.005649       1.654672       0.192496       1.802980          -0.000001
          147              H      11.202619       5.298680      28.821310       0.094382       1.573416 0.11774881E+02  0.12789015E+03                                 2.278261                            2.036145      -1.331539       2.239184                    0.992764       3.999076      11.947552       0.427104       1.320360      -0.700299      -0.048214      -0.001522      -0.005983       0.048608      -0.003118       0.008839       0.003753       0.018429       0.003276      -0.012718      -0.001791       0.014510              2.441722       3.578152      -0.213688      -0.110836       1.844885       0.143181       1.902129          -0.000001
          148              H      12.285814       4.300660      27.024810       0.124025       1.414270 0.10738686E+02  0.11335103E+03                                 2.064976                            1.903303      -1.498957       2.164881                    0.993458       3.820676      11.050981       0.458708       1.265015      -0.711767      -0.024140      -0.013556      -0.027580       0.039079      -0.003131       0.014997       0.000851       0.013931      -0.003312      -0.013361      -0.005608       0.018968              2.155738       2.108920       0.172916       0.335415       1.846249       0.502519       2.512046          -0.000001
          149              H      11.032383       2.738300      22.131055       0.085923       1.837726 0.14429223E+02  0.16439665E+03                                 2.500304                            2.236838      -1.478488       2.160638                    0.991824       4.191395      12.700158       0.413427       1.300342      -0.705090      -0.042970       0.013595       0.007217       0.045643      -0.010943      -0.006443       0.013629       0.000716       0.004770      -0.014997      -0.005930       0.020927              2.659945       3.843054      -0.343817       0.322690       1.968610      -0.092030       2.168170          -0.000001
          150              H      12.195204       3.213680      24.063997       0.135347       1.327920 0.10049420E+02  0.10418097E+03                                 1.984938                            1.848740      -1.265857       2.287743                    0.995470       3.585876      10.230640       0.463251       1.275387      -0.711337      -0.024592       0.012858       0.030600       0.041309      -0.015184      -0.009268       0.004958       0.013323      -0.008855      -0.015199      -0.007188       0.022387              2.036490       1.934693      -0.156765      -0.248912       1.732450       0.410442       2.442328          -0.000001
          151              H       0.490115       1.150920      20.507383       0.083102       1.547490 0.12240484E+02  0.13469006E+03                                 2.256630                            2.077341      -1.525897       2.133181                    0.991299       4.291715      13.046715       0.421037       1.322052      -0.697748       0.025058      -0.019593      -0.030667       0.044184      -0.004372      -0.002603       0.000898       0.012782       0.002850      -0.008219      -0.000080       0.008299              2.322897       2.070795      -0.264739      -0.373631       2.098808       0.538607       2.799089          -0.000002
          152              H       1.764138       1.654100      22.363008       0.126064       1.263128 0.95603177E+01  0.99329995E+02                                 1.995530                            1.854485      -1.640607       2.098343                    0.991462       4.067645      12.188888       0.437011       1.348981      -0.691205       0.032504      -0.013367       0.003005       0.035273      -0.007761      -0.001994      -0.001058       0.004485      -0.017657      -0.007618      -0.003458       0.011076              2.067684       2.747001      -0.269595       0.123678       1.670336       0.062250       1.785714          -0.000001
          153              H       6.764130       0.961880      24.355076       0.090538       1.412791 0.10465042E+02  0.11105625E+03                                 2.153734                            1.941954      -1.440336       2.183103                    0.991683       4.118468      12.414178       0.427106       1.351351      -0.691894       0.014082      -0.020143      -0.039645       0.046645      -0.004181       0.004962       0.006958       0.003676       0.043581      -0.014355      -0.002702       0.017057              2.281589       2.382215      -0.451169      -0.598814       1.972169       0.465575       2.490383          -0.000001
          154              H       4.579894       1.723600      24.045805       0.118673       1.373959 0.10556518E+02  0.11209290E+03                                 2.095045                            1.938242      -1.563278       2.132276                    0.991612       4.070869      12.210818       0.432237       1.334525      -0.695167      -0.014760      -0.008454      -0.031275       0.035602       0.000574       0.000670       0.004319      -0.004600       0.024855      -0.006515      -0.003404       0.009919              2.167997       2.250428      -0.026379       0.472252       1.675925       0.167642       2.577639          -0.000001
          155              H       6.747656       2.296280      28.061777       0.092154       1.442267 0.10826122E+02  0.11565703E+03                                 2.175017                            1.969722      -1.420212       2.194535                    0.992275       4.069440      12.234844       0.426617       1.343904      -0.694105       0.013897       0.008801       0.043554       0.046557      -0.007492      -0.002179       0.004464       0.001789       0.039175      -0.014213      -0.000509       0.014722              2.289077       2.347187      -0.019203       0.732738       1.811128       0.158048       2.708916          -0.000002
          156              H       4.625199       3.166420      27.793439       0.123268       1.197120 0.88525176E+01  0.90464471E+02                                 1.947506                            1.800736      -1.530617       2.147053                    0.992556       4.035344      12.096910       0.436345       1.373614      -0.686258      -0.014265       0.015429       0.030319       0.036889      -0.000755      -0.002000       0.003318       0.000267       0.045036      -0.008377      -0.007300       0.015677              2.023550       2.025776      -0.334908      -0.260038       1.892744       0.486653       2.152129          -0.000001
          157              H       8.093069      27.502540      29.298860       0.092569       1.578939 0.11968254E+02  0.12933796E+03                                 2.224249                            2.012459      -1.111517       2.339102                    0.996400       3.762547      10.884114       0.446639       1.268980      -0.713752      -0.010574       0.038812       0.029630       0.049961      -0.009349      -0.008599       0.004041      -0.016534       0.054303      -0.022520       0.000704       0.021815              2.332933       1.702607      -0.068524      -0.020695       3.253633       0.480560       2.042558          -0.000002
          158              H       7.895375      25.495380      30.481366       0.137599       1.178241 0.85831708E+01  0.84191884E+02                                 1.725064                            1.626639      -1.116202       2.358884                    0.997692       3.214881       8.470638       0.540154       1.156021      -0.740707      -0.003197       0.005795       0.039672       0.040221      -0.003709      -0.001630       0.014141      -0.011458       0.042709      -0.014352      -0.008532       0.022883              1.749762       1.360619       0.035498      -0.112322       1.599776      -0.120105       2.288892          -0.000001
          159              H       8.539251      25.681640      25.887785       0.090579       1.610245 0.12205648E+02  0.13301196E+03                                 2.253345                            2.028268      -1.426769       2.186101                    0.992727       4.024549      11.823672       0.444688       1.263924      -0.711997      -0.000442      -0.006520      -0.045610       0.046076      -0.001710       0.003031       0.014674      -0.027639       0.016849      -0.017694      -0.005550       0.023244              2.371743       1.816265       0.059195      -0.324433       1.939541      -0.352970       3.359423          -0.000002
          160              H       8.202898      23.613320      26.924752       0.123928       1.277480 0.97439941E+01  0.99519781E+02                                 1.881180                            1.779721      -1.133185       2.337639                    0.997425       3.481746       9.630808       0.491966       1.218985      -0.724620      -0.001448      -0.028181      -0.028236       0.039919       0.001004      -0.004941       0.013476      -0.006961       0.054885      -0.015399      -0.009398       0.024797              1.898555       1.473606       0.028954      -0.019371       2.398585       0.236307       1.823474          -0.000001
          161              H       9.030739      18.431400      25.655832       0.092614       1.494269 0.11289097E+02  0.11986924E+03                                 2.118638                            1.934866      -1.131228       2.337522                    0.995225       3.667516      10.413607       0.463856       1.243581      -0.719525       0.013272       0.008525      -0.046258       0.048873       0.003820      -0.007382      -0.009473      -0.032961       0.036151      -0.024123       0.001917       0.022206              2.202093       1.705788      -0.033100      -0.374438       1.811179       0.297743       3.089312          -0.000002
          162              H       8.638098      20.413540      26.801953       0.131764       1.151405 0.83999404E+01  0.81868466E+02                                 1.683064                            1.595413      -1.101574       2.357316                    0.997870       3.252186       8.513363       0.553050       1.136321      -0.744649       0.006136       0.031943      -0.023108       0.039900       0.004087      -0.007090      -0.014399      -0.009275       0.037166      -0.012826      -0.010544       0.023370              1.694334       1.338419       0.061210      -0.077865       2.177850      -0.186312       1.566734          -0.000001
          163              H       8.001086      16.324160      28.803117       0.095451       1.695655 0.13226623E+02  0.14695269E+03                                 2.347044                            2.126067      -1.310491       2.242509                    0.994194       3.961401      11.722688       0.430171       1.281552      -0.710065      -0.007399      -0.034997       0.030558       0.047046      -0.000202      -0.011743      -0.006571      -0.004510       0.059060      -0.016594      -0.008146       0.024740              2.423431       1.757244       0.145731      -0.091559       3.460102      -0.384934       2.052946          -0.000002
          164              H       7.576870      18.220120      30.008364       0.134479       1.130240 0.81253105E+01  0.78484278E+02                                 1.660219                            1.566538      -1.082950       2.368954                    0.998112       3.202163       8.326785       0.559874       1.132592      -0.745757      -0.013599      -0.010651       0.035559       0.039532       0.003876      -0.008616      -0.015839      -0.009593       0.024508      -0.013893      -0.009436       0.023330              1.686591       1.394044      -0.020872      -0.283295       1.508041       0.114740       2.157689          -0.000001
          165              H       6.463472      19.387720      34.997630       0.095702       1.702952 0.13209827E+02  0.14760964E+03                                 2.407559                            2.164824      -1.417520       2.199534                    0.992344       4.052949      12.268034       0.412011       1.330391      -0.699214       0.007872      -0.047162       0.016503       0.050582      -0.011461      -0.001921       0.007527      -0.030007       0.003553      -0.019491      -0.001785       0.021276              2.526155       1.876394       0.049182      -0.106531       3.131829      -0.777598       2.570243          -0.000002
          166              H       7.274838      19.635140      32.778157       0.126778       1.258297 0.93601806E+01  0.94594227E+02                                 1.856883                            1.739382      -1.094596       2.356996                    0.998043       3.442204       9.454942       0.500022       1.212096      -0.726030       0.013853      -0.034385      -0.013309       0.039387      -0.003583      -0.004146       0.000522      -0.033291      -0.043344      -0.016826      -0.007449       0.024275              1.901365       1.565351      -0.237277      -0.252681       2.025902       0.365785       2.112842          -0.000001
          167              H       5.726241      23.218560      35.215938       0.100283       1.651566 0.12575270E+02  0.13717176E+03                                 2.284125                            2.060743      -1.063185       2.371842                    0.996559       3.661773      10.537046       0.443402       1.266373      -0.716292      -0.013690       0.043893       0.023639       0.051699      -0.001132      -0.005760       0.000874      -0.047291       0.006140      -0.025876       0.003175       0.022700              2.413118       1.968319      -0.426986      -0.424391       2.598979       0.709278       2.672057          -0.000002
          168              H       6.647437      23.552160      33.087428       0.126921       1.218807 0.89809098E+01  0.89068862E+02                                 1.758094                            1.657928      -1.126140       2.343848                    0.997475       3.305581       8.748819       0.538094       1.147737      -0.742271       0.002424       0.038197      -0.008249       0.039153      -0.004426      -0.002138       0.004645      -0.034661      -0.030542      -0.013642      -0.010039       0.023681              1.780308       1.400296       0.053787      -0.119730       2.119430      -0.335603       1.821198          -0.000001
          169              H       5.971985      19.824180      14.849547       0.086772       1.406088 0.10294631E+02  0.10897633E+03                                 2.155211                            1.929894      -1.470707       2.163745                    0.991284       4.197207      12.702671       0.426479       1.356711      -0.690093      -0.026938       0.016120      -0.033261       0.045736       0.003431       0.002849      -0.007479       0.016453       0.010466      -0.014197       0.005886       0.008311              2.336876       2.117461      -0.279161       0.502248       1.892428      -0.640662       3.000738          -0.000002
          170              H       4.810536      18.739980      16.568728       0.124300       1.258265 0.94031262E+01  0.97564860E+02                                 2.011489                            1.854541      -1.606360       2.111600                    0.991573       4.116442      12.439762       0.430381       1.371614      -0.686416      -0.033935      -0.004690      -0.002604       0.034356      -0.001546       0.004419       0.000316       0.008422      -0.008353      -0.005066      -0.002596       0.007663              2.096351       2.831401       0.140593       0.005650       1.654672      -0.192496       1.802980          -0.000001
          171              H       9.390431      19.198680      16.659690       0.094382       1.573417 0.11774881E+02  0.12789015E+03                                 2.278260                            2.036145      -1.331539       2.239184                    0.992764       3.999076      11.947551       0.427104       1.320359      -0.700299       0.048214      -0.001522       0.005983       0.048608       0.003118       0.008839      -0.003753       0.018429       0.003276      -0.012718      -0.001791       0.014510              2.441722       3.578152       0.213688      -0.110836       1.844885      -0.143181       1.902129          -0.000001
          172              H       8.307236      18.200660      18.456190       0.124025       1.414270 0.10738686E+02  0.11335103E+03                                 2.064976                            1.903303      -1.498957       2.164881                    0.993458       3.820676      11.050982       0.458708       1.265016      -0.711767       0.024140      -0.013556       0.027580       0.039079       0.003131       0.014997      -0.000851       0.013931      -0.003312      -0.013361      -0.005608       0.018968              2.155739       2.108920      -0.172916       0.335416       1.846249      -0.502519       2.512047          -0.000001
          173              H       9.560667      16.638300      23.349945       0.085923       1.837727 0.14429227E+02  0.16439671E+03                                 2.500305                            2.236839      -1.478489       2.160638                    0.991824       4.191395      12.700160       0.413427       1.300342      -0.705090       0.042970       0.013595      -0.007217       0.045643       0.010943      -0.006443      -0.013629       0.000716       0.004770      -0.014997      -0.005930       0.020927              2.659946       3.843056       0.343817       0.322690       1.968610       0.092030       2.168170          -0.000001
          174              H       8.397846      17.113680      21.417003       0.135347       1.327920 0.10049425E+02  0.10418103E+03                                 1.984939                            1.848741      -1.265857       2.287742                    0.995470       3.585877      10.230643       0.463251       1.275387      -0.711337       0.024592       0.012858      -0.030600       0.041309       0.015184      -0.009268      -0.004958       0.013323      -0.008855      -0.015199      -0.007188       0.022387              2.036491       1.934693       0.156765      -0.248912       1.732450      -0.410442       2.442329          -0.000001
          175              H       6.374235      15.050920      24.973617       0.083102       1.547490 0.12240484E+02  0.13469006E+03                                 2.256630                            2.077341      -1.525897       2.133181                    0.991299       4.291715      13.046715       0.421037       1.322052      -0.697748      -0.025058      -0.019593       0.030667       0.044184       0.004372      -0.002603      -0.000898       0.012782       0.002850      -0.008219      -0.000080       0.008299              2.322897       2.070795       0.264739      -0.373631       2.098808      -0.538607       2.799089          -0.000002
          176              H       5.100212      15.554100      23.117992       0.126064       1.263127 0.95603128E+01  0.99329934E+02                                 1.995529                            1.854485      -1.640607       2.098343                    0.991462       4.067644      12.188885       0.437011       1.348981      -0.691205      -0.032504      -0.013367      -0.003005       0.035273       0.007761      -0.001994       0.001058       0.004485      -0.017657      -0.007618      -0.003458       0.011076              2.067683       2.747000       0.269595       0.123678       1.670336      -0.062250       1.785713          -0.000001
          177              H       0.100220      14.861880      21.125925       0.090538       1.412791 0.10465043E+02  0.11105627E+03                                 2.153735                            1.941954      -1.440335       2.183103                    0.991683       4.118467      12.414177       0.427106       1.351351      -0.691894      -0.014082      -0.020143       0.039645       0.046645       0.004181       0.004962      -0.006958       0.003676       0.043581      -0.014355      -0.002702       0.017057              2.281590       2.382215       0.451168      -0.598814       1.972169      -0.465575       2.490384          -0.000001
          178              H       2.284456      15.623600      21.435195       0.118673       1.373959 0.10556518E+02  0.11209290E+03                                 2.095045                            1.938242      -1.563278       2.132276                    0.991612       4.070869      12.210818       0.432237       1.334525      -0.695167       0.014760      -0.008454       0.031275       0.035602      -0.000574       0.000670      -0.004319      -0.004600       0.024855      -0.006515      -0.003404       0.009919              2.167997       2.250428       0.026379       0.472252       1.675925      -0.167642       2.577639          -0.000001
          179              H       0.116694      16.196280      17.419223       0.092154       1.442268 0.10826128E+02  0.11565712E+03                                 2.175017                            1.969723      -1.420213       2.194535                    0.992275       4.069441      12.234847       0.426617       1.343904      -0.694105      -0.013897       0.008801      -0.043554       0.046557       0.007492      -0.002179      -0.004464       0.001789       0.039175      -0.014213      -0.000509       0.014722              2.289077       2.347187       0.019203       0.732738       1.811128      -0.158048       2.708916          -0.000002
          180              H       2.239151      17.066420      17.687561       0.123268       1.197119 0.88525168E+01  0.90464463E+02                                 1.947506                            1.800736      -1.530617       2.147053                    0.992556       4.035344      12.096911       0.436345       1.373614      -0.686258       0.014265       0.015429      -0.030319       0.036889       0.000755      -0.002000      -0.003318       0.000267       0.045036      -0.008377      -0.007300       0.015677              2.023550       2.025776       0.334908      -0.260038       1.892744      -0.486653       2.152130          -0.000001
          181              H      12.499981      13.602540      16.182140       0.092569       1.578939 0.11968248E+02  0.12933788E+03                                 2.224248                            2.012459      -1.111516       2.339102                    0.996400       3.762546      10.884110       0.446639       1.268980      -0.713752       0.010574       0.038812      -0.029630       0.049961       0.009349      -0.008599      -0.004041      -0.016534       0.054303      -0.022519       0.000704       0.021815              2.332933       1.702607       0.068524      -0.020695       3.253633      -0.480560       2.042558          -0.000002
          182              H      12.697675      11.595380      14.999634       0.137599       1.178242 0.85831781E+01  0.84191971E+02                                 1.725065                            1.626640      -1.116202       2.358884                    0.997692       3.214881       8.470638       0.540154       1.156021      -0.740707       0.003197       0.005795      -0.039672       0.040221       0.003709      -0.001630      -0.014141      -0.011458       0.042709      -0.014352      -0.008532       0.022883              1.749763       1.360619      -0.035498      -0.112322       1.599776       0.120105       2.288893          -0.000001
          183              H      12.053799      11.781640      19.593215       0.090579       1.610245 0.12205647E+02  0.13301193E+03                                 2.253345                            2.028267      -1.426769       2.186101                    0.992727       4.024549      11.823670       0.444688       1.263924      -0.711997       0.000442      -0.006520       0.045610       0.046076       0.001710       0.003031      -0.014674      -0.027639       0.016849      -0.017694      -0.005550       0.023244              2.371743       1.816264      -0.059195      -0.324433       1.939541       0.352970       3.359422          -0.000002
          184              H      12.390152       9.713320      18.556248       0.123927       1.277481 0.97439981E+01  0.99519829E+02                                 1.881180                            1.779722      -1.133185       2.337639                    0.997425       3.481747       9.630810       0.491966       1.218985      -0.724620       0.001448      -0.028181       0.028236       0.039919      -0.001004      -0.004941      -0.013476      -0.006961       0.054885      -0.015399      -0.009398       0.024797              1.898555       1.473606      -0.028954      -0.019371       2.398585      -0.236307       1.823474          -0.000001
          185              H      11.562311       4.531400      19.825168       0.092614       1.494268 0.11289090E+02  0.11986915E+03                                 2.118637                            1.934866      -1.131228       2.337522                    0.995225       3.667515      10.413603       0.463857       1.243581      -0.719525      -0.013272       0.008525       0.046258       0.048873      -0.003820      -0.007382       0.009473      -0.032961       0.036151      -0.024123       0.001917       0.022206              2.202092       1.705788       0.033100      -0.374437       1.811179      -0.297743       3.089311          -0.000002
          186              H      11.954952       6.513540      18.679047       0.131764       1.151405 0.83999456E+01  0.81868529E+02                                 1.683065                            1.595413      -1.101574       2.357315                    0.997870       3.252187       8.513366       0.553050       1.136321      -0.744649      -0.006136       0.031943       0.023108       0.039900      -0.004087      -0.007090       0.014399      -0.009275       0.037166      -0.012826      -0.010545       0.023370              1.694335       1.338419      -0.061210      -0.077866       2.177851       0.186312       1.566734          -0.000001
          187              H      12.591964       2.424160      16.677883       0.095451       1.695655 0.13226623E+02  0.14695269E+03                                 2.347044                            2.126067      -1.310490       2.242509                    0.994194       3.961401      11.722688       0.430171       1.281552      -0.710065       0.007399      -0.034997      -0.030558       0.047046       0.000202      -0.011743       0.006571      -0.004510       0.059060      -0.016594      -0.008146       0.024740              2.423431       1.757244      -0.145731      -0.091559       3.460102       0.384934       2.052946          -0.000002
          188              H      13.016180       4.320120      15.472636       0.134479       1.130240 0.81253111E+01  0.78484288E+02                                 1.660219                            1.566539      -1.082950       2.368954                    0.998112       3.202163       8.326786       0.559874       1.132592      -0.745757       0.013599      -0.010651      -0.035559       0.039532      -0.003876      -0.008616       0.015839      -0.009592       0.024508      -0.013893      -0.009436       0.023330              1.686592       1.394044       0.020872      -0.283296       1.508042      -0.114740       2.157689          -0.000001
          189              H       0.400878       5.487720      10.483371       0.095703       1.702950 0.13209813E+02  0.14760944E+03                                 2.407558                            2.164823      -1.417519       2.199534                    0.992344       4.052948      12.268030       0.412011       1.330391      -0.699214      -0.007872      -0.047162      -0.016503       0.050582       0.011461      -0.001921      -0.007527      -0.030007       0.003553      -0.019491      -0.001785       0.021276              2.526153       1.876392      -0.049182      -0.106531       3.131827       0.777596       2.570240          -0.000002
          190              H      13.318212       5.735140      12.702843       0.126778       1.258297 0.93601848E+01  0.94594278E+02                                 1.856883                            1.739382      -1.094597       2.356996                    0.998043       3.442205       9.454945       0.500022       1.212095      -0.726030      -0.013853      -0.034385       0.013309       0.039387       0.003583      -0.004146      -0.000522      -0.033291      -0.043344      -0.016826      -0.007449       0.024275              1.901365       1.565351       0.237277      -0.252681       2.025902      -0.365785       2.112843          -0.000001
          191              H       1.138109       9.318560      10.265062       0.100283       1.651567 0.12575285E+02  0.13717197E+03                                 2.284126                            2.060743      -1.063185       2.371842                    0.996559       3.661775      10.537051       0.443402       1.266372      -0.716292       0.013690       0.043893      -0.023639       0.051699       0.001132      -0.005760      -0.000874      -0.047291       0.006140      -0.025876       0.003175       0.022700              2.413119       1.968320       0.426986      -0.424392       2.598979      -0.709279       2.672059          -0.000002
          192              H       0.216913       9.652160      12.393573       0.126921       1.218809 0.89809175E+01  0.89068922E+02                                 1.758091                            1.657925      -1.126140       2.343848                    0.997475       3.305586       8.748820       0.538096       1.147732      -0.742272      -0.002424       0.038197       0.008249       0.039153       0.004426      -0.002138      -0.004645      -0.034661      -0.030542      -0.013642      -0.010039       0.023681              1.780305       1.400294      -0.053787      -0.119730       2.119426       0.335604       1.821196          -0.000001
          193              H       7.756716      21.875820      37.590047       0.086772       1.406089 0.10294642E+02  0.10897647E+03                                 2.155212                            1.929894      -1.470707       2.163745                    0.991284       4.197208      12.702673       0.426479       1.356710      -0.690093       0.026938      -0.016120      -0.033261       0.045736       0.003431      -0.002849       0.007479       0.016453       0.010466      -0.014197       0.005886       0.008311              2.336876       2.117462      -0.279162      -0.502248       1.892429       0.640661       3.000738          -0.000002
          194              H       8.918164      22.960020      39.309228       0.124300       1.258265 0.94031206E+01  0.97564788E+02                                 2.011488                            1.854540      -1.606360       2.111600                    0.991573       4.116441      12.439758       0.430381       1.371614      -0.686416       0.033935       0.004690      -0.002604       0.034356      -0.001546      -0.004419      -0.000316       0.008422      -0.008353      -0.005066      -0.002596       0.007663              2.096350       2.831400       0.140593      -0.005650       1.654671       0.192496       1.802979          -0.000001
          195              H       4.338269      22.501320      39.400190       0.094382       1.573416 0.11774881E+02  0.12789015E+03                                 2.278261                            2.036145      -1.331539       2.239184                    0.992764       3.999076      11.947552       0.427104       1.320360      -0.700299      -0.048214       0.001522       0.005983       0.048608       0.003118      -0.008839       0.003753       0.018429       0.003276      -0.012718      -0.001791       0.014510              2.441722       3.578152       0.213688       0.110836       1.844885       0.143181       1.902129          -0.000002
          196              H       5.421464      23.499340      41.196690       0.124026       1.414270 0.10738691E+02  0.11335110E+03                                 2.064976                            1.903303      -1.498957       2.164881                    0.993458       3.820677      11.050985       0.458708       1.265015      -0.711767      -0.024140       0.013556       0.027580       0.039079       0.003131      -0.014997       0.000851       0.013931      -0.003312      -0.013361      -0.005608       0.018969              2.155739       2.108920      -0.172916      -0.335416       1.846249       0.502519       2.512047          -0.000001
          197              H       4.168033      25.061700       0.609445       0.085923       1.837726 0.14429218E+02  0.16439658E+03                                 2.500304                            2.236838      -1.478488       2.160638                    0.991824       4.191394      12.700156       0.413427       1.300342      -0.705090      -0.042970      -0.013595      -0.007217       0.045643       0.010943       0.006443       0.013629       0.000716       0.004770      -0.014997      -0.005930       0.020927              2.659945       3.843054       0.343817      -0.322690       1.968610      -0.092030       2.168170          -0.000001
          198              H       5.330854      24.586320      44.157503       0.135347       1.327921 0.10049426E+02  0.10418105E+03                                 1.984939                            1.848741      -1.265857       2.287742                    0.995470       3.585877      10.230645       0.463251       1.275388      -0.711337      -0.024592      -0.012858      -0.030599       0.041309       0.015184       0.009268       0.004958       0.013323      -0.008855      -0.015199      -0.007188       0.022387              2.036491       1.934694       0.156765       0.248912       1.732451       0.410442       2.442329          -0.000001
          199              H       7.354465      26.649080       2.233117       0.083102       1.547490 0.12240484E+02  0.13469006E+03                                 2.256630                            2.077341      -1.525897       2.133181                    0.991299       4.291715      13.046715       0.421037       1.322052      -0.697748       0.025058       0.019593       0.030667       0.044184       0.004372       0.002603       0.000898       0.012782       0.002850      -0.008219      -0.000080       0.008299              2.322897       2.070795       0.264739       0.373631       2.098808       0.538607       2.799089          -0.000002
          200              H       8.628488      26.145900       0.377492       0.126064       1.263128 0.95603184E+01  0.99330006E+02                                 1.995530                            1.854486      -1.640608       2.098343                    0.991462       4.067645      12.188889       0.437011       1.348981      -0.691205       0.032504       0.013367      -0.003005       0.035273       0.007761       0.001994      -0.001058       0.004485      -0.017657      -0.007618      -0.003458       0.011076              2.067684       2.747002       0.269595      -0.123678       1.670336       0.062250       1.785714          -0.000001
          201              H      13.628480      26.838120      43.866425       0.090538       1.412791 0.10465038E+02  0.11105620E+03                                 2.153735                            1.941954      -1.440335       2.183103                    0.991683       4.118466      12.414174       0.427106       1.351351      -0.691894       0.014082       0.020143       0.039645       0.046645       0.004181      -0.004962       0.006958       0.003676       0.043581      -0.014355      -0.002701       0.017057              2.281589       2.382215       0.451168       0.598814       1.972169       0.465575       2.490384          -0.000001
          202              H      11.444244      26.076400      44.175695       0.118673       1.373959 0.10556517E+02  0.11209289E+03                                 2.095045                            1.938242      -1.563278       2.132276                    0.991612       4.070869      12.210819       0.432237       1.334525      -0.695167      -0.014760       0.008454       0.031275       0.035602      -0.000574      -0.000670       0.004319      -0.004600       0.024855      -0.006515      -0.003404       0.009919              2.167998       2.250428       0.026379      -0.472252       1.675926       0.167642       2.577639          -0.000001
          203              H      13.612006      25.503720      40.159723       0.092154       1.442267 0.10826119E+02  0.11565700E+03                                 2.175016                            1.969722      -1.420212       2.194535                    0.992275       4.069439      12.234840       0.426617       1.343904      -0.694105       0.013897      -0.008801      -0.043554       0.046557       0.007492       0.002179       0.004464       0.001789       0.039175      -0.014213      -0.000509       0.014722              2.289076       2.347186       0.019203      -0.732738       1.811128       0.158048       2.708915          -0.000002
          204              H      11.489549      24.633580      40.428061       0.123268       1.197119 0.88525128E+01  0.90464411E+02                                 1.947505                            1.800736      -1.530617       2.147053                    0.992556       4.035343      12.096907       0.436345       1.373614      -0.686258      -0.014265      -0.015429      -0.030319       0.036889       0.000755       0.002000       0.003318       0.000267       0.045036      -0.008377      -0.007300       0.015677              2.023549       2.025775       0.334908       0.260038       1.892744       0.486653       2.152129          -0.000001
          205              H       1.228719       0.297460      38.922640       0.092569       1.578937 0.11968239E+02  0.12933775E+03                                 2.224247                            2.012458      -1.111516       2.339102                    0.996400       3.762545      10.884104       0.446639       1.268979      -0.713752      -0.010574      -0.038812      -0.029630       0.049961       0.009349       0.008599       0.004041      -0.016534       0.054303      -0.022519       0.000704       0.021815              2.332931       1.702606       0.068523       0.020695       3.253630       0.480560       2.042556          -0.000002
          206              H       1.031025       2.304620      37.740134       0.137599       1.178240 0.85831589E+01  0.84191734E+02                                 1.725063                            1.626638      -1.116201       2.358885                    0.997692       3.214879       8.470630       0.540155       1.156021      -0.740707      -0.003197      -0.005795      -0.039672       0.040221       0.003709       0.001630       0.014141      -0.011458       0.042709      -0.014352      -0.008532       0.022883              1.749761       1.360618      -0.035498       0.112322       1.599775      -0.120105       2.288890          -0.000001
          207              H       1.674901       2.118360      42.333715       0.090579       1.610245 0.12205642E+02  0.13301187E+03                                 2.253345                            2.028267      -1.426769       2.186101                    0.992727       4.024548      11.823668       0.444688       1.263924      -0.711997      -0.000442       0.006520       0.045610       0.046076       0.001710      -0.003031       0.014674      -0.027639       0.016849      -0.017694      -0.005550       0.023244              2.371743       1.816264      -0.059195       0.324433       1.939541      -0.352970       3.359422          -0.000002
          208              H       1.338548       4.186680      41.296748       0.123928       1.277481 0.97440000E+01  0.99519858E+02                                 1.881180                            1.779722      -1.133186       2.337638                    0.997425       3.481747       9.630812       0.491966       1.218985      -0.724620      -0.001448       0.028181       0.028236       0.039919      -0.001004       0.004941       0.013476      -0.006961       0.054885      -0.015399      -0.009398       0.024797              1.898556       1.473606      -0.028954       0.019371       2.398586       0.236307       1.823475          -0.000001
          209              H       2.166389       9.368600      42.565668       0.092614       1.494268 0.11289086E+02  0.11986908E+03                                 2.118636                            1.934864      -1.131228       2.337522                    0.995225       3.667515      10.413599       0.463857       1.243580      -0.719525       0.013272      -0.008525       0.046258       0.048873      -0.003820       0.007382      -0.009473      -0.032961       0.036151      -0.024123       0.001917       0.022206              2.202091       1.705787       0.033100       0.374437       1.811178       0.297743       3.089308          -0.000002
          210              H       1.773748       7.386460      41.419547       0.131764       1.151406 0.83999508E+01  0.81868591E+02                                 1.683065                            1.595413      -1.101576       2.357315                    0.997870       3.252188       8.513369       0.553050       1.136321      -0.744649       0.006136      -0.031943       0.023108       0.039900      -0.004087       0.007090      -0.014399      -0.009275       0.037167      -0.012826      -0.010545       0.023370              1.694335       1.338419      -0.061210       0.077866       2.177851      -0.186312       1.566734          -0.000001
          211              H       1.136736      11.475840      39.418383       0.095451       1.695655 0.13226617E+02  0.14695261E+03                                 2.347043                            2.126067      -1.310491       2.242509                    0.994194       3.961400      11.722686       0.430171       1.281553      -0.710065      -0.007399       0.034997      -0.030558       0.047046       0.000202       0.011743      -0.006571      -0.004510       0.059060      -0.016594      -0.008146       0.024740              2.423431       1.757244      -0.145731       0.091559       3.460102      -0.384934       2.052946          -0.000002
          212              H       0.712520       9.579880      38.213136       0.134479       1.130241 0.81253214E+01  0.78484411E+02                                 1.660220                            1.566539      -1.082952       2.368953                    0.998112       3.202165       8.326792       0.559874       1.132592      -0.745757      -0.013599       0.010651      -0.035559       0.039532      -0.003876       0.008616      -0.015839      -0.009593       0.024508      -0.013894      -0.009436       0.023330              1.686593       1.394045       0.020872       0.283296       1.508042       0.114740       2.157691          -0.000002
          213              H      13.327822       8.412280      33.223871       0.095703       1.702950 0.13209809E+02  0.14760938E+03                                 2.407557                            2.164823      -1.417519       2.199535                    0.992344       4.052947      12.268027       0.412011       1.330391      -0.699214       0.007872       0.047162      -0.016503       0.050582       0.011461       0.001921       0.007527      -0.030007       0.003553      -0.019491      -0.001785       0.021276              2.526153       1.876392      -0.049182       0.106531       3.131827      -0.777596       2.570239          -0.000002
          214              H       0.410488       8.164860      35.443343       0.126778       1.258298 0.93601940E+01  0.94594401E+02                                 1.856885                            1.739383      -1.094598       2.356995                    0.998043       3.442206       9.454951       0.500021       1.212096      -0.726030       0.013853       0.034385       0.013309       0.039387       0.003583       0.004146       0.000522      -0.033291      -0.043344      -0.016826      -0.007449       0.024275              1.901367       1.565352       0.237278       0.252681       2.025904       0.365785       2.112844          -0.000001
          215              H      12.590591       4.581440      33.005562       0.100283       1.651567 0.12575285E+02  0.13717198E+03                                 2.284127                            2.060744      -1.063184       2.371843                    0.996559       3.661774      10.537051       0.443401       1.266373      -0.716291      -0.013690      -0.043893      -0.023639       0.051699       0.001132       0.005760       0.000874      -0.047291       0.006140      -0.025876       0.003175       0.022700              2.413121       1.968321       0.426986       0.424392       2.598980       0.709280       2.672061          -0.000002
          216              H      13.511787       4.247840      35.134073       0.126921       1.218809 0.89809235E+01  0.89068998E+02                                 1.758092                            1.657926      -1.126141       2.343848                    0.997475       3.305587       8.748824       0.538096       1.147732      -0.742272       0.002424      -0.038197       0.008249       0.039153       0.004426       0.002138       0.004645      -0.034661      -0.030542      -0.013642      -0.010039       0.023681              1.780306       1.400295      -0.053787       0.119730       2.119427      -0.335604       1.821197          -0.000001
          217              C       0.406370      19.482240      38.335935       0.090823      30.189122 0.34842048E+03  0.78132946E+04                                 8.717533                            6.370128       0.046397       2.036205                    0.998734      26.549713      76.539834       0.625391       0.436741      -1.043128      -0.041507       0.002822       0.026177       0.049153       0.011435      -0.013457       0.025561      -0.040556      -0.036927      -0.037633      -0.001869       0.039502             10.753393      11.615977      -1.270825       1.306470       7.287675      -4.855773      13.356527          -0.000015
          218              C       1.113398      18.853960      39.363806      -0.138865      37.707750 0.44578640E+03  0.10619429E+05                                10.044446                            7.189518      -0.144783       1.937962                    0.998648      29.779314      88.143838       0.591327       0.434815      -1.045513      -0.009916      -0.004451       0.000277       0.010873       0.014906       0.004179       0.033408      -0.058383      -0.068558      -0.037439      -0.020629       0.058068             12.690989      12.340963      -1.710253       1.806019       9.307140      -6.774259      16.424865           0.000014
          219              C      12.149900      19.134740      39.391094       0.094442      29.255516 0.33144879E+03  0.73414856E+04                                 8.490967                            6.180701       0.051799       2.039186                    0.999187      26.287787      75.351564       0.639806       0.432205      -1.045713       0.033758      -0.000050      -0.029189       0.044627       0.012003      -0.015466       0.037456      -0.040388      -0.072902      -0.051452       0.000203       0.051249             10.400284      11.817077      -1.338894       1.370514       7.302410      -4.529335      12.081366          -0.000014
          220              C      12.788284      18.531480      40.459898      -0.136178      36.294754 0.43080252E+03  0.10157035E+05                                 9.717521                            7.015403      -0.074842       1.956910                    0.999384      29.506975      86.383861       0.606400       0.428409      -1.051271       0.002242      -0.012333      -0.014287       0.019007       0.005915      -0.014177       0.036788      -0.053839      -0.039933      -0.043531      -0.010262       0.053792             12.120810      14.144038      -2.562927       3.353097       8.508117      -5.373546      13.710274           0.000014
          221              C       0.422844      18.414720      40.450801       0.066179      39.352480 0.38455601E+03  0.87391068E+04                                10.248825                            6.587674      -0.030801       2.015981                    0.999294      25.885333      72.384089       0.636888       0.423190      -1.063400      -0.013683      -0.000619      -0.019606       0.023916       0.006756      -0.001195       0.023018      -0.048465      -0.043591      -0.025717      -0.015889       0.041607             14.481153      14.326383      -3.550199       4.599318      10.411886      -8.232642      18.705188          -0.000008
          222              C       1.131245      17.786440      41.587826       0.382044      34.463942 0.31657354E+03  0.69163396E+04                                 9.749277                            6.210709      -0.319951       1.937115                    0.998800      23.987157      67.784716       0.613572       0.456919      -1.033607       0.011398      -0.019676       0.016092       0.027857       0.032972       0.011661       0.053548      -0.104858      -0.075171      -0.052647      -0.046006       0.098652             13.862180      13.724805      -4.311176       4.315485      10.174198      -7.488480      17.687538          -0.000024
          223              C      11.950833      16.402000       0.559416       0.085314      27.199932 0.32816314E+03  0.72537524E+04                                 8.016199                            6.097589       0.070729       2.036946                    0.999623      26.546817      76.122744       0.652192       0.424872      -1.049744       0.029893      -0.039215       0.013768       0.051195      -0.000876       0.027255       0.021081      -0.046273      -0.079146      -0.050243       0.006359       0.043884              9.251016      10.929731      -0.681843      -2.586279       5.269204      -1.648519      11.554113          -0.000017
          224              C      12.641387      16.724480      44.903391      -0.142538      34.671802 0.43097259E+03  0.10155494E+05                                 9.394510                            7.001951      -0.071326       1.956625                    0.999414      29.516684      86.206825       0.609305       0.426599      -1.053063      -0.000355      -0.022338      -0.004877       0.022867      -0.009273       0.015494       0.016918      -0.050959      -0.070825      -0.039679      -0.002492       0.042170             11.236747      13.683008      -0.067058      -4.530424       5.970087      -2.344875      14.057146           0.000016
          225              C       0.075508      15.492940       1.500873       0.086557      27.105257 0.33821312E+03  0.75359708E+04                                 8.053865                            6.243847       0.038743       2.029276                    0.999210      26.649311      76.838943       0.635934       0.432260      -1.044746      -0.045488       0.010188      -0.018923       0.050310       0.004458       0.025830       0.031234      -0.044282      -0.048724      -0.046709      -0.003375       0.050083              9.174941      10.569126      -0.907346      -2.511678       5.695870      -1.969720      11.259826          -0.000018
          226              C       0.848434      15.801520       0.413877      -0.144363      34.408566 0.43859886E+03  0.10407949E+05                                 9.422062                            7.120680      -0.126393       1.942519                    0.998969      29.784508      88.047555       0.595390       0.433518      -1.046082      -0.010936      -0.006795      -0.011425       0.017213       0.011572       0.011515       0.033644      -0.053736      -0.052354      -0.035674      -0.019503       0.055176             11.053644      11.540844      -0.523423      -3.189565       6.774889      -3.315473      14.845199           0.000016
          227              C       0.266337      16.479840      44.857910       0.068002      37.905528 0.39121074E+03  0.89359257E+04                                10.011831                            6.664697      -0.056949       2.005683                    0.999227      26.095454      73.356066       0.629790       0.425776      -1.060906      -0.010929      -0.013957       0.014942       0.023184       0.010924       0.009638       0.022357      -0.036356      -0.041230      -0.025565      -0.013561       0.039126             13.416581      14.352597       0.628609      -6.467302       7.176781      -4.514184      18.720365          -0.000010
          228              C       1.031025      16.852360      43.661760       0.369705      35.371935 0.32966597E+03  0.72728106E+04                                 9.891181                            6.329339      -0.333199       1.927482                    0.998834      24.335037      69.013136       0.609262       0.455695      -1.034714       0.013360      -0.000629      -0.025836       0.029092       0.029116       0.014274       0.042314      -0.090822      -0.077833      -0.044664      -0.040221       0.084884             13.782107      14.527174       0.591170      -6.763719       7.449056      -4.817841      19.370090          -0.000026
          229              C       6.316575      15.298340      43.152373       0.089612      29.320299 0.35335995E+03  0.79631972E+04                                 8.557852                            6.428094      -0.005419       2.013307                    0.999228      26.910118      78.128520       0.619808       0.438509      -1.040610       0.000097       0.006785      -0.041928       0.042473       0.031406       0.008540       0.005835      -0.067873       0.010394      -0.048632       0.002403       0.046229             10.200377      14.575665      -3.492804      -0.832704       6.529750      -1.190853       9.495717          -0.000019
          230              C       5.017840      15.770940      43.343393      -0.142745      36.744365 0.45628532E+03  0.10952894E+05                                 9.900026                            7.293007      -0.212837       1.909856                    0.998520      30.347765      90.707996       0.583721       0.437127      -1.042229       0.001108      -0.012985      -0.013585       0.018825       0.028974       0.006613       0.021015      -0.056911      -0.007110      -0.039557      -0.011289       0.050846             12.153479      18.471929      -4.790227      -0.416176       7.912592      -1.663822      10.075917           0.000018
          231              C       6.308338      16.090640      40.996573       0.087593      28.485915 0.33672709E+03  0.74886836E+04                                 8.330016                            6.226537       0.146139       2.066670                    0.999430      26.465575      76.040493       0.637870       0.431764      -1.045873       0.007693      -0.014682       0.044720       0.047693       0.024741       0.011836       0.012364      -0.060586       0.035546      -0.045932       0.004372       0.041559              9.901639      13.853844      -3.590629      -1.604947       6.996906      -1.410218       8.854167          -0.000017
          232              C       5.041179      16.604940      41.146661      -0.132583      36.924823 0.45002814E+03  0.10755913E+05                                 9.944085                            7.258505      -0.174250       1.928727                    0.998485      29.862059      88.804870       0.583731       0.439022      -1.042027       0.001585      -0.006252       0.010472       0.012299       0.028394       0.015420       0.018158      -0.047117       0.009053      -0.039501      -0.007913       0.047414             12.212277      18.326745      -4.052678      -2.975485       7.964824      -1.598367      10.345263           0.000017
          233              C       4.373964      16.446480      42.342811       0.058709      39.674426 0.40612289E+03  0.93831358E+04                                10.380574                            6.826384      -0.220123       1.949693                    0.999077      26.601695      75.718406       0.616113       0.430284      -1.055926       0.019129      -0.008960      -0.009101       0.023000       0.014254       0.003922       0.009977      -0.049012      -0.027365      -0.023900      -0.011559       0.035458             14.355510      24.528555      -5.674607      -2.141515       8.202287      -1.504546      10.335687          -0.000011
          234              C       2.961281      16.866260      42.506543       0.381715      33.463889 0.31355416E+03  0.68535009E+04                                 9.589977                            6.205696      -0.412975       1.903335                    0.998667      24.290691      69.300795       0.608424       0.460574      -1.028612      -0.027355       0.001599       0.001881       0.027466       0.028577       0.018605       0.052592      -0.096981      -0.066113      -0.051085      -0.042919       0.094004             13.431390      22.455813      -4.597992      -1.950927       7.786697      -1.961383      10.051660          -0.000022
          235              C       8.171322      12.785220      39.400190       0.101679      27.428641 0.32545806E+03  0.71599189E+04                                 8.062838                            6.090885       0.181615       2.081016                    0.999618      25.970724      73.648382       0.651322       0.427462      -1.050956       0.004942      -0.016994       0.043338       0.046812      -0.019401      -0.006063      -0.024363       0.051525      -0.002372      -0.045791       0.012982       0.032809              9.458809       4.557280       0.586801       0.856308      13.894191       2.391866       9.924955          -0.000033
          236              C       8.014815      11.592600      38.681590      -0.148292      34.238785 0.42858114E+03  0.10034483E+05                                 9.219472                            6.932777       0.162765       2.030485                    0.999658      29.085702      83.295328       0.622059       0.420545      -1.062164       0.001828       0.001810       0.005753       0.006301      -0.008663      -0.000652      -0.023223       0.040192       0.017958      -0.037104       0.014951       0.022153             11.014855       5.027295       1.031728       0.754551      17.382239       3.370181      10.635032           0.000031
          237              C       8.411574      11.745500      41.392258       0.101319      27.512513 0.32789139E+03  0.72464871E+04                                 8.156476                            6.161681       0.072906       2.046636                    0.999363      26.237769      75.238246       0.638277       0.434210      -1.044019      -0.012719       0.022460      -0.029240       0.039003      -0.011237      -0.023326      -0.020774       0.075001      -0.026708      -0.050187      -0.000956       0.051144              9.597313       4.873493       0.949603       1.152556      13.217249       2.791938      10.701198          -0.000031
          238              C       8.216627      10.502840      40.769168      -0.150295      36.166067 0.45291014E+03  0.10795179E+05                                 9.686067                            7.196593      -0.022347       1.966103                    0.999481      29.902558      87.554802       0.599260       0.428818      -1.052726      -0.009595       0.015462      -0.001075       0.018229      -0.007261      -0.003770      -0.026038       0.042965       0.018932      -0.040587       0.019405       0.021182             11.829785       5.507811       1.363452       1.225837      16.942693       5.501881      13.038851           0.000031
          239              C       8.043645      10.408320      39.400190       0.049517      40.281790 0.41065855E+03  0.94821421E+04                                10.401051                            6.811947      -0.124762       1.975964                    0.999213      26.566020      74.762167       0.626019       0.423734      -1.063579      -0.001341       0.023566       0.011794       0.026386       0.000599      -0.002414      -0.000982       0.028891      -0.026407      -0.010600      -0.008471       0.019072             14.391115       5.661467       1.766586       1.363117      23.663014       7.416200      13.848865          -0.000021
          240              C       7.878901       9.104500      38.745264       0.389118      33.230906 0.30468896E+03  0.65745792E+04                                 9.462871                            6.053420      -0.190864       1.983364                    0.999198      23.473054      65.311568       0.629388       0.451000      -1.039937      -0.005596      -0.026012      -0.013850       0.029996       0.000761      -0.039058      -0.000623       0.137023      -0.121465      -0.051424      -0.048223       0.099647             13.260691       5.419347       1.326427       1.961885      20.895454       6.226374      13.467273          -0.000017
          241              C       8.736945       4.486920      41.665144       0.093682      26.814637 0.32226470E+03  0.70613402E+04                                 7.896020                            6.028270       0.170805       2.073240                    0.999683      25.963035      73.111043       0.661040       0.422867      -1.055422      -0.007412      -0.023629      -0.030800       0.039521       0.009169      -0.015146       0.019003       0.050297       0.031075      -0.041174       0.009818       0.031357              9.193068       4.667261      -0.732793       1.617415      12.425372      -3.387813      10.486572          -0.000023
          242              C       8.511794       5.679540      40.987477      -0.153589      33.918715 0.41959923E+03  0.97630496E+04                                 9.125593                            6.833636       0.130845       2.018908                    0.999722      28.960146      82.421781       0.630747       0.417350      -1.065200       0.001986      -0.008705      -0.001553       0.009063       0.007577      -0.008760       0.025324       0.032548      -0.002462      -0.037141       0.016086       0.021056             10.920579       5.421672      -1.302249       2.223612      14.753371      -4.944235      12.586693           0.000023
          243              C       8.135628       3.269280      39.832260       0.093061      27.428114 0.32174563E+03  0.70569458E+04                                 8.022821                            6.025783       0.170442       2.074898                    0.999696      26.012941      73.621936       0.659867       0.423200      -1.053746       0.018513       0.016934       0.042087       0.048998       0.003812      -0.011209       0.026276       0.079785       0.017440      -0.054988       0.014093       0.040895              9.334136       4.744374      -0.720754       1.753230      13.132978      -2.876002      10.125055          -0.000023
          244              C       7.891257       4.389620      39.109112      -0.143577      32.885104 0.40012879E+03  0.91917581E+04                                 8.900805                            6.640376       0.174815       2.037533                    0.999746      28.422521      80.138847       0.645194       0.413254      -1.068797       0.003911       0.004210       0.006290       0.008519       0.007734      -0.007599       0.027135       0.050402       0.000442      -0.044153       0.016895       0.027258             10.604939       5.218171      -0.963978       1.781155      16.139895      -4.091128      10.456750           0.000023
          245              C       8.101306       5.626720      39.677624       0.058195      38.045296 0.39301820E+03  0.89499885E+04                                 9.926137                            6.608972      -0.103653       1.983626                    0.999174      26.058187      72.146085       0.645372       0.416760      -1.071075       0.004325      -0.025140       0.011080       0.027811      -0.002771      -0.010095       0.002806       0.033624      -0.025503      -0.014214      -0.010294       0.024507             13.338345       5.765477      -1.705529       2.478003      20.177666      -7.284373      14.071892          -0.000016
          246              C       7.903613       6.852700      38.899899       0.378828      32.818747 0.30356854E+03  0.65322001E+04                                 9.302354                            5.999389      -0.166241       1.988489                    0.999214      23.453347      64.770907       0.640199       0.444620      -1.045593      -0.003402       0.025038      -0.015017       0.029394      -0.000782      -0.030826      -0.000774       0.134853      -0.120870      -0.048238      -0.046380       0.094618             12.771026       5.397193      -1.510329       2.233210      19.052275      -5.695085      13.863610          -0.000018
          247              C       6.471709       6.346740      33.628651       0.107032      28.130479 0.33166656E+03  0.73540864E+04                                 8.280897                            6.180234       0.046847       2.037404                    0.999390      26.325363      75.719971       0.639646       0.431857      -1.044989       0.000731       0.038390      -0.008657       0.039361      -0.001328      -0.032383      -0.006764       0.019054      -0.081393      -0.043923       0.004871       0.039052             10.001196       5.884840      -0.646903       3.215049       9.224078       0.951681      14.894669          -0.000024
          248              C       6.970061       6.491300      34.956697      -0.147294      35.470945 0.43999194E+03  0.10412896E+05                                 9.585968                            7.099455      -0.007127       1.974845                    0.999455      29.615655      86.439760       0.602480       0.429573      -1.052140       0.002363       0.003059      -0.013822       0.014353       0.000664      -0.014891      -0.010755       0.009926      -0.104498      -0.040482       0.013655       0.026827             11.939387       6.561149      -0.269603       4.115241       9.571383       1.972396      19.685630           0.000023
          249              C       6.061221       8.576300      33.496757       0.091698      27.313768 0.32267922E+03  0.70850691E+04                                 8.031272                            6.044128       0.195553       2.084101                    0.999611      26.053574      73.862470       0.657061       0.424549      -1.052534       0.005613      -0.042304      -0.005257       0.042997       0.005053      -0.024260      -0.015207      -0.012953      -0.054037      -0.036094       0.005657       0.030438              9.670119       5.824134      -0.708900       3.534059       8.532320       0.106425      14.653904          -0.000024
          250              C       6.584285       8.773680      34.779321      -0.148666      34.568292 0.42098450E+03  0.98259818E+04                                 9.313239                            6.887550       0.147640       2.025818                    0.999745      29.077642      83.512271       0.621014       0.422566      -1.059452       0.006117      -0.014377      -0.006318       0.016854       0.000549      -0.019044       0.000758      -0.016192      -0.086837      -0.037271       0.014683       0.022588             11.553193       6.678881      -0.574530       4.756327       9.134738      -0.214962      18.845961           0.000023
          251              C       7.003010       7.711720      35.511565       0.054720      37.748065 0.38709743E+03  0.88118442E+04                                 9.974377                            6.607299      -0.097021       1.989150                    0.999190      26.178228      73.278611       0.636210       0.422921      -1.063511      -0.000010       0.002680      -0.023892       0.024042       0.007202      -0.008795      -0.002139       0.039843      -0.026087      -0.016891      -0.010878       0.027769             14.066080       6.988811      -0.391722       5.671213       9.736874       1.240968      25.472555          -0.000012
          252              C       7.428600       7.856280      36.939668       0.382323      33.052222 0.30913447E+03  0.66799957E+04                                 9.396776                            6.068175      -0.166597       1.989611                    0.999119      23.452105      64.832244       0.634567       0.446684      -1.044736       0.010069       0.001562       0.029509       0.031218      -0.005903      -0.038397       0.000624       0.139670      -0.117171      -0.051161      -0.049035       0.100196             13.415343       6.288959       0.412587       4.885213      10.337676       1.762719      23.619395          -0.000018
          253              C      13.322330      22.217760      15.595435       0.090823      30.189121 0.34842039E+03  0.78132923E+04                                 8.717533                            6.370127       0.046396       2.036205                    0.998734      26.549717      76.539854       0.625391       0.436741      -1.043128       0.041507      -0.002822       0.026177       0.049153       0.011435       0.013457      -0.025561      -0.040556      -0.036927      -0.037633      -0.001869       0.039502             10.753395      11.615974      -1.270827      -1.306475       7.287677       4.855776      13.356533          -0.000017
          254              C      12.615302      22.846040      16.623306      -0.138865      37.707762 0.44578646E+03  0.10619431E+05                                10.044448                            7.189519      -0.144783       1.937962                    0.998648      29.779317      88.143855       0.591327       0.434815      -1.045513       0.009916       0.004451       0.000277       0.010873       0.014906      -0.004179      -0.033408      -0.058383      -0.068558      -0.037439      -0.020629       0.058068             12.690994      12.340967      -1.710255      -1.806022       9.307143       6.774262      16.424871           0.000016
          255              C       1.578801      22.565260      16.650594       0.094442      29.255505 0.33144879E+03  0.73414858E+04                                 8.490966                            6.180701       0.051798       2.039186                    0.999187      26.287791      75.351583       0.639806       0.432205      -1.045712      -0.033758       0.000050      -0.029189       0.044627       0.012003       0.015466      -0.037457      -0.040388      -0.072902      -0.051452       0.000203       0.051249             10.400281      11.817080      -1.338894      -1.370514       7.302407       4.529329      12.081355          -0.000016
          256              C       0.940416      23.168520      17.719398      -0.136179      36.294756 0.43080263E+03  0.10157038E+05                                 9.717521                            7.015404      -0.074843       1.956910                    0.999384      29.506975      86.383860       0.606400       0.428409      -1.051271      -0.002242       0.012333      -0.014288       0.019007       0.005915       0.014177      -0.036788      -0.053839      -0.039933      -0.043531      -0.010262       0.053793             12.120810      14.144045      -2.562929      -3.353100       8.508116       5.373544      13.710270           0.000016
          257              C      13.305856      23.285280      17.710301       0.066179      39.352481 0.38455600E+03  0.87391066E+04                                10.248825                            6.587674      -0.030801       2.015981                    0.999294      25.885333      72.384089       0.636888       0.423190      -1.063400       0.013683       0.000619      -0.019606       0.023917       0.006756       0.001195      -0.023018      -0.048465      -0.043591      -0.025717      -0.015890       0.041607             14.481153      14.326384      -3.550198      -4.599317      10.411886       8.232642      18.705188          -0.000009
          258              C      12.597455      23.913560      18.847326       0.382044      34.463945 0.31657356E+03  0.69163402E+04                                 9.749277                            6.210710      -0.319951       1.937115                    0.998800      23.987158      67.784721       0.613572       0.456919      -1.033607      -0.011398       0.019676       0.016092       0.027857       0.032972      -0.011661      -0.053548      -0.104858      -0.075171      -0.052647      -0.046006       0.098652             13.862182      13.724807      -4.311177      -4.315486      10.174199       7.488480      17.687539          -0.000022
          259              C       1.777867      25.298000      23.299916       0.085314      27.199933 0.32816316E+03  0.72537528E+04                                 8.016198                            6.097588       0.070730       2.036946                    0.999623      26.546817      76.122741       0.652192       0.424872      -1.049744      -0.029893       0.039215       0.013768       0.051196      -0.000876      -0.027255      -0.021081      -0.046273      -0.079146      -0.050243       0.006359       0.043884              9.251015      10.929731      -0.681843       2.586279       5.269204       1.648518      11.554111          -0.000017
          260              C       1.087313      24.975520      22.162891      -0.142538      34.671796 0.43097251E+03  0.10155491E+05                                 9.394508                            7.001950      -0.071325       1.956625                    0.999414      29.516681      86.206808       0.609305       0.426599      -1.053063       0.000355       0.022338      -0.004877       0.022867      -0.009273      -0.015494      -0.016918      -0.050959      -0.070825      -0.039679      -0.002492       0.042171             11.236745      13.683006      -0.067058       4.530424       5.970086       2.344875      14.057143           0.000017
          261              C      13.653192      26.207060      24.241373       0.086557      27.105254 0.33821306E+03  0.75359693E+04                                 8.053864                            6.243847       0.038743       2.029276                    0.999210      26.649309      76.838936       0.635934       0.432260      -1.044746       0.045488      -0.010188      -0.018923       0.050310       0.004458      -0.025830      -0.031234      -0.044282      -0.048724      -0.046709      -0.003375       0.050083              9.174940      10.569125      -0.907346       2.511678       5.695870       1.969720      11.259825          -0.000018
          262              C      12.880266      25.898480      23.154377      -0.144363      34.408565 0.43859885E+03  0.10407949E+05                                 9.422061                            7.120680      -0.126393       1.942520                    0.998969      29.784507      88.047547       0.595390       0.433518      -1.046082       0.010936       0.006795      -0.011425       0.017213       0.011572      -0.011515      -0.033644      -0.053736      -0.052354      -0.035674      -0.019503       0.055176             11.053643      11.540843      -0.523423       3.189565       6.774888       3.315473      14.845197           0.000016
          263              C      13.462363      25.220160      22.117410       0.068002      37.905522 0.39121070E+03  0.89359242E+04                                10.011830                            6.664696      -0.056948       2.005683                    0.999227      26.095452      73.356055       0.629790       0.425776      -1.060906       0.010929       0.013957       0.014942       0.023184       0.010924      -0.009638      -0.022357      -0.036356      -0.041230      -0.025565      -0.013561       0.039126             13.416579      14.352595       0.628609       6.467302       7.176780       4.514184      18.720362          -0.000011
          264              C      12.697675      24.847640      20.921260       0.369705      35.371929 0.32966593E+03  0.72728091E+04                                 9.891179                            6.329338      -0.333199       1.927482                    0.998834      24.335035      69.013123       0.609262       0.455694      -1.034714      -0.013360       0.000629      -0.025836       0.029092       0.029116      -0.014274      -0.042314      -0.090822      -0.077833      -0.044664      -0.040220       0.084884             13.782104      14.527172       0.591169       6.763717       7.449055       4.817839      19.370086          -0.000024
          265              C       7.412125      26.401660      20.411873       0.089611      29.320308 0.35336008E+03  0.79632010E+04                                 8.557854                            6.428096      -0.005420       2.013307                    0.999228      26.910124      78.128546       0.619808       0.438509      -1.040610      -0.000097      -0.006785      -0.041928       0.042473       0.031406      -0.008541      -0.005835      -0.067873       0.010394      -0.048632       0.002403       0.046229             10.200380      14.575670      -3.492805       0.832705       6.529752       1.190853       9.495719          -0.000020
          266              C       8.710860      25.929060      20.602893      -0.142745      36.744366 0.45628532E+03  0.10952894E+05                                 9.900026                            7.293007      -0.212837       1.909856                    0.998520      30.347765      90.707997       0.583721       0.437127      -1.042229      -0.001107       0.012985      -0.013585       0.018825       0.028974      -0.006613      -0.021016      -0.056911      -0.007110      -0.039557      -0.011289       0.050846             12.153480      18.471929      -4.790227       0.416176       7.912592       1.663822      10.075918           0.000019
          267              C       7.420362      25.609360      18.256073       0.087594      28.485922 0.33672716E+03  0.74886859E+04                                 8.330017                            6.226538       0.146138       2.066669                    0.999430      26.465579      76.040515       0.637870       0.431764      -1.045873      -0.007693       0.014683       0.044720       0.047693       0.024741      -0.011836      -0.012364      -0.060586       0.035546      -0.045932       0.004372       0.041559              9.901641      13.853847      -3.590630       1.604948       6.996907       1.410219       8.854169          -0.000019
          268              C       8.687521      25.095060      18.406161      -0.132583      36.924834 0.45002826E+03  0.10755917E+05                                 9.944088                            7.258506      -0.174251       1.928727                    0.998485      29.862065      88.804899       0.583731       0.439022      -1.042027      -0.001585       0.006252       0.010472       0.012299       0.028394      -0.015420      -0.018157      -0.047117       0.009053      -0.039501      -0.007913       0.047414             12.212281      18.326752      -4.052680       2.975486       7.964827       1.598367      10.345266           0.000019
          269              C       9.354736      25.253520      19.602311       0.058709      39.674432 0.40612294E+03  0.93831372E+04                                10.380575                            6.826384      -0.220123       1.949693                    0.999077      26.601697      75.718416       0.616113       0.430284      -1.055926      -0.019129       0.008960      -0.009101       0.023001       0.014254      -0.003922      -0.009977      -0.049012      -0.027365      -0.023900      -0.011559       0.035458             14.355512      24.528560      -5.674609       2.141515       8.202289       1.504547      10.335689          -0.000013
          270              C      10.767419      24.833740      19.766043       0.381715      33.463895 0.31355420E+03  0.68535020E+04                                 9.589979                            6.205697      -0.412975       1.903334                    0.998667      24.290693      69.300806       0.608424       0.460574      -1.028612       0.027355      -0.001599       0.001881       0.027467       0.028576      -0.018605      -0.052592      -0.096981      -0.066113      -0.051085      -0.042919       0.094004             13.431393      22.455818      -4.597994       1.950927       7.786699       1.961384      10.051661          -0.000020
          271              C       5.557378       1.114780      16.659690       0.101679      27.428639 0.32545791E+03  0.71599151E+04                                 8.062838                            6.090883       0.181615       2.081016                    0.999618      25.970724      73.648387       0.651322       0.427462      -1.050956      -0.004942       0.016994       0.043338       0.046812      -0.019401       0.006063       0.024363       0.051525      -0.002372      -0.045791       0.012982       0.032809              9.458810       4.557280       0.586801      -0.856307      13.894198      -2.391864       9.924951          -0.000033
          272              C       5.713885       2.307400      15.941091      -0.148291      34.238812 0.42858127E+03  0.10034487E+05                                 9.219477                            6.932778       0.162765       2.030485                    0.999658      29.085703      83.295341       0.622059       0.420545      -1.062164      -0.001828      -0.001810       0.005753       0.006301      -0.008663       0.000652       0.023223       0.040192       0.017958      -0.037104       0.014951       0.022153             11.014865       5.027297       1.031729      -0.754552      17.382262      -3.370185      10.635034           0.000032
          273              C       5.317126       2.154500      18.651758       0.101319      27.512514 0.32789142E+03  0.72464879E+04                                 8.156476                            6.161681       0.072906       2.046636                    0.999363      26.237771      75.238253       0.638277       0.434210      -1.044019       0.012719      -0.022460      -0.029240       0.039003      -0.011237       0.023326       0.020774       0.075001      -0.026708      -0.050187      -0.000956       0.051143              9.597313       4.873493       0.949603      -1.152556      13.217247      -2.791937      10.701199          -0.000031
          274              C       5.512073       3.397160      18.028668      -0.150295      36.166060 0.45291011E+03  0.10795178E+05                                 9.686066                            7.196592      -0.022346       1.966103                    0.999481      29.902557      87.554797       0.599260       0.428818      -1.052726       0.009594      -0.015462      -0.001075       0.018229      -0.007261       0.003770       0.026038       0.042964       0.018932      -0.040587       0.019405       0.021182             11.829782       5.507810       1.363451      -1.225837      16.942688      -5.501877      13.038848           0.000032
          275              C       5.685055       3.491680      16.659690       0.049517      40.281789 0.41065841E+03  0.94821382E+04                                10.401051                            6.811946      -0.124761       1.975964                    0.999213      26.566020      74.762166       0.626019       0.423734      -1.063579       0.001341      -0.023566       0.011794       0.026386       0.000599       0.002414       0.000982       0.028891      -0.026407      -0.010600      -0.008471       0.019072             14.391116       5.661466       1.766586      -1.363117      23.663021      -7.416199      13.848860          -0.000021
          276              C       5.849799       4.795500      16.004764       0.389118      33.230892 0.30468879E+03  0.65745746E+04                                 9.462868                            6.053418      -0.190862       1.983365                    0.999198      23.473046      65.311535       0.629389       0.451000      -1.039937       0.005596       0.026012      -0.013850       0.029996       0.000761       0.039058       0.000623       0.137023      -0.121465      -0.051424      -0.048223       0.099647             13.260687       5.419346       1.326427      -1.961884      20.895449      -6.226371      13.467268          -0.000019
          277              C       4.991755       9.413080      18.924644       0.093681      26.814639 0.32226471E+03  0.70613408E+04                                 7.896021                            6.028271       0.170804       2.073240                    0.999683      25.963036      73.111051       0.661040       0.422867      -1.055422       0.007412       0.023629      -0.030800       0.039521       0.009169       0.015146      -0.019003       0.050297       0.031075      -0.041174       0.009818       0.031357              9.193069       4.667261      -0.732794      -1.617415      12.425374       3.387813      10.486574          -0.000022
          278              C       5.216906       8.220460      18.246977      -0.153589      33.918713 0.41959921E+03  0.97630491E+04                                 9.125593                            6.833636       0.130846       2.018909                    0.999722      28.960144      82.421775       0.630747       0.417350      -1.065200      -0.001986       0.008705      -0.001553       0.009063       0.007577       0.008760      -0.025324       0.032547      -0.002462      -0.037141       0.016086       0.021056             10.920578       5.421672      -1.302249      -2.223611      14.753371       4.944235      12.586692           0.000021
          279              C       5.593072      10.630720      17.091760       0.093061      27.428112 0.32174560E+03  0.70569450E+04                                 8.022820                            6.025782       0.170442       2.074899                    0.999696      26.012941      73.621934       0.659867       0.423200      -1.053746      -0.018513      -0.016934       0.042087       0.048998       0.003812       0.011209      -0.026276       0.079785       0.017440      -0.054988       0.014093       0.040895              9.334134       4.744373      -0.720754      -1.753230      13.132976       2.875999      10.125053          -0.000021
          280              C       5.837443       9.510380      16.368612      -0.143577      32.885094 0.40012867E+03  0.91917546E+04                                 8.900803                            6.640375       0.174816       2.037533                    0.999746      28.422515      80.138825       0.645194       0.413254      -1.068797      -0.003911      -0.004210       0.006290       0.008519       0.007734       0.007599      -0.027135       0.050402       0.000442      -0.044153       0.016895       0.027258             10.604937       5.218171      -0.963978      -1.781155      16.139892       4.091126      10.456747           0.000021
          281              C       5.627394       8.273280      16.937124       0.058195      38.045290 0.39301818E+03  0.89499876E+04                                 9.926136                            6.608971      -0.103652       1.983626                    0.999174      26.058186      72.146076       0.645372       0.416760      -1.071075      -0.004325       0.025140       0.011080       0.027811      -0.002771       0.010095      -0.002806       0.033624      -0.025503      -0.014214      -0.010294       0.024507             13.338342       5.765476      -1.705529      -2.478003      20.177662       7.284370      14.071889          -0.000015
          282              C       5.825087       7.047300      16.159399       0.378828      32.818728 0.30356837E+03  0.65321953E+04                                 9.302350                            5.999387      -0.166239       1.988490                    0.999214      23.453339      64.770871       0.640199       0.444619      -1.045593       0.003402      -0.025038      -0.015017       0.029394      -0.000782       0.030826       0.000774       0.134853      -0.120869      -0.048238      -0.046380       0.094618             12.771019       5.397191      -1.510328      -2.233208      19.052265       5.695080      13.863602          -0.000020
          283              C       7.256991       7.553260      10.888151       0.107032      28.130477 0.33166654E+03  0.73540856E+04                                 8.280896                            6.180234       0.046847       2.037404                    0.999390      26.325362      75.719964       0.639646       0.431856      -1.044989      -0.000731      -0.038390      -0.008657       0.039361      -0.001328       0.032383       0.006764       0.019054      -0.081392      -0.043923       0.004871       0.039052             10.001194       5.884840      -0.646903      -3.215048       9.224078      -0.951681      14.894666          -0.000021
          284              C       6.758639       7.408700      12.216197      -0.147294      35.470938 0.43999188E+03  0.10412894E+05                                 9.585966                            7.099454      -0.007127       1.974846                    0.999455      29.615651      86.439737       0.602480       0.429573      -1.052140      -0.002363      -0.003059      -0.013822       0.014353       0.000664       0.014891       0.010755       0.009926      -0.104498      -0.040482       0.013655       0.026827             11.939384       6.561148      -0.269603      -4.115239       9.571381      -1.972396      19.685623           0.000020
          285              C       7.667479       5.323700      10.756257       0.091698      27.313772 0.32267927E+03  0.70850706E+04                                 8.031273                            6.044129       0.195553       2.084101                    0.999611      26.053576      73.862478       0.657061       0.424549      -1.052534      -0.005613       0.042304      -0.005257       0.042997       0.005053       0.024260       0.015207      -0.012953      -0.054037      -0.036094       0.005657       0.030438              9.670120       5.824135      -0.708899      -3.534059       8.532320      -0.106426      14.653905          -0.000021
          286              C       7.144415       5.126320      12.038821      -0.148666      34.568287 0.42098446E+03  0.98259805E+04                                 9.313238                            6.887549       0.147640       2.025818                    0.999745      29.077641      83.512264       0.621014       0.422566      -1.059452      -0.006117       0.014377      -0.006318       0.016853       0.000549       0.019043      -0.000758      -0.016192      -0.086837      -0.037271       0.014683       0.022588             11.553191       6.678879      -0.574530      -4.756325       9.134738       0.214961      18.845957           0.000020
          287              C       6.725690       6.188280      12.771065       0.054720      37.748060 0.38709741E+03  0.88118435E+04                                 9.974375                            6.607298      -0.097020       1.989150                    0.999190      26.178227      73.278602       0.636210       0.422921      -1.063511       0.000010      -0.002680      -0.023892       0.024042       0.007202       0.008795       0.002139       0.039842      -0.026087      -0.016891      -0.010878       0.027769             14.066077       6.988810      -0.391721      -5.671212       9.736872      -1.240968      25.472548          -0.000009
          288              C       6.300100       6.043720      14.199168       0.382323      33.052205 0.30913432E+03  0.66799916E+04                                 9.396772                            6.068174      -0.166595       1.989611                    0.999119      23.452098      64.832215       0.634567       0.446684      -1.044736      -0.010069      -0.001562       0.029509       0.031218      -0.005903       0.038397      -0.000623       0.139670      -0.117172      -0.051161      -0.049035       0.100196             13.415337       6.288956       0.412587      -4.885210      10.337672      -1.762718      23.619381          -0.000021
          289              C       7.270720       8.317760      29.885565       0.090823      30.189143 0.34842063E+03  0.78132988E+04                                 8.717537                            6.370129       0.046396       2.036205                    0.998734      26.549717      76.539853       0.625391       0.436741      -1.043128      -0.041507      -0.002822      -0.026177       0.049153      -0.011436       0.013457       0.025561      -0.040556      -0.036927      -0.037633      -0.001869       0.039502             10.753400      11.615984       1.270829      -1.306475       7.287679      -4.855777      13.356536          -0.000015
          290              C       7.977748       8.946040      28.857695      -0.138865      37.707756 0.44578642E+03  0.10619430E+05                                10.044447                            7.189519      -0.144783       1.937962                    0.998648      29.779316      88.143849       0.591327       0.434815      -1.045513      -0.009916       0.004451      -0.000277       0.010873      -0.014906      -0.004179       0.033408      -0.058383      -0.068558      -0.037439      -0.020629       0.058068             12.690991      12.340969       1.710259      -1.806029       9.307141      -6.774259      16.424864           0.000015
          291              C       5.285550       8.665260      28.830406       0.094442      29.255521 0.33144883E+03  0.73414869E+04                                 8.490968                            6.180701       0.051798       2.039186                    0.999187      26.287790      75.351580       0.639806       0.432206      -1.045712       0.033758       0.000050       0.029189       0.044627      -0.012003       0.015466       0.037457      -0.040388      -0.072902      -0.051452       0.000203       0.051249             10.400286      11.817079       1.338895      -1.370514       7.302411      -4.529335      12.081368          -0.000015
          292              C       5.923934       9.268520      27.761602      -0.136179      36.294750 0.43080248E+03  0.10157034E+05                                 9.717520                            7.015403      -0.074843       1.956910                    0.999384      29.506975      86.383862       0.606400       0.428409      -1.051271       0.002242       0.012333       0.014288       0.019007      -0.005915       0.014177       0.036788      -0.053839      -0.039932      -0.043531      -0.010262       0.053792             12.120810      14.144036       2.562927      -3.353098       8.508118      -5.373547      13.710276           0.000015
          293              C       7.287194       9.385280      27.770699       0.066179      39.352492 0.38455620E+03  0.87391119E+04                                10.248827                            6.587676      -0.030801       2.015981                    0.999294      25.885332      72.384084       0.636888       0.423190      -1.063400      -0.013683       0.000619       0.019606       0.023917      -0.006756       0.001195       0.023018      -0.048465      -0.043591      -0.025717      -0.015890       0.041607             14.481157      14.326386       3.550202      -4.599324      10.411890      -8.232646      18.705196          -0.000008
          294              C       7.995595      10.013560      26.633674       0.382044      34.463942 0.31657353E+03  0.69163395E+04                                 9.749277                            6.210709      -0.319951       1.937115                    0.998800      23.987157      67.784717       0.613572       0.456919      -1.033607       0.011398       0.019676      -0.016092       0.027857      -0.032972      -0.011661       0.053548      -0.104858      -0.075171      -0.052647      -0.046006       0.098652             13.862181      13.724808       4.311177      -4.315487      10.174198      -7.488479      17.687536          -0.000026
          295              C       5.086483      11.398000      22.181084       0.085314      27.199933 0.32816316E+03  0.72537527E+04                                 8.016198                            6.097588       0.070730       2.036946                    0.999623      26.546817      76.122738       0.652192       0.424872      -1.049744       0.029893       0.039215      -0.013768       0.051196       0.000876      -0.027255       0.021081      -0.046273      -0.079146      -0.050243       0.006359       0.043884              9.251015      10.929730       0.681843       2.586279       5.269203      -1.648518      11.554110          -0.000018
          296              C       5.777037      11.075520      23.318109      -0.142538      34.671796 0.43097251E+03  0.10155491E+05                                 9.394508                            7.001949      -0.071325       1.956625                    0.999414      29.516681      86.206805       0.609306       0.426599      -1.053063      -0.000355       0.022338       0.004877       0.022867       0.009273      -0.015494       0.016918      -0.050959      -0.070825      -0.039679      -0.002492       0.042171             11.236744      13.683005       0.067058       4.530423       5.970086      -2.344875      14.057143           0.000017
          297              C       6.939858      12.307060      21.239627       0.086557      27.105254 0.33821308E+03  0.75359696E+04                                 8.053864                            6.243847       0.038743       2.029276                    0.999210      26.649309      76.838933       0.635934       0.432260      -1.044746      -0.045488      -0.010188       0.018923       0.050310      -0.004458      -0.025830       0.031234      -0.044282      -0.048724      -0.046709      -0.003375       0.050083              9.174940      10.569125       0.907346       2.511678       5.695869      -1.969720      11.259825          -0.000019
          298              C       7.712784      11.998480      22.326623      -0.144363      34.408563 0.43859883E+03  0.10407948E+05                                 9.422061                            7.120680      -0.126393       1.942520                    0.998969      29.784506      88.047543       0.595390       0.433518      -1.046082      -0.010936       0.006795       0.011425       0.017213      -0.011572      -0.011515       0.033644      -0.053736      -0.052354      -0.035674      -0.019503       0.055176             11.053642      11.540842       0.523423       3.189565       6.774888      -3.315472      14.845197           0.000016
          299              C       7.130687      11.320160      23.363590       0.068002      37.905522 0.39121070E+03  0.89359242E+04                                10.011830                            6.664696      -0.056948       2.005683                    0.999227      26.095452      73.356054       0.629790       0.425776      -1.060906      -0.010929       0.013957      -0.014942       0.023184      -0.010924      -0.009638       0.022357      -0.036356      -0.041230      -0.025565      -0.013561       0.039126             13.416579      14.352595      -0.628608       6.467301       7.176780      -4.514184      18.720361          -0.000010
          300              C       7.895375      10.947640      24.559740       0.369705      35.371926 0.32966588E+03  0.72728080E+04                                 9.891179                            6.329338      -0.333199       1.927482                    0.998834      24.335033      69.013118       0.609262       0.455695      -1.034714       0.013360       0.000629       0.025836       0.029092      -0.029116      -0.014274       0.042314      -0.090822      -0.077833      -0.044664      -0.040221       0.084884             13.782104      14.527171      -0.591169       6.763716       7.449054      -4.817839      19.370085          -0.000028
          301              C      13.180925      12.501660      25.069127       0.089611      29.320293 0.35335984E+03  0.79631945E+04                                 8.557851                            6.428093      -0.005420       2.013307                    0.999228      26.910125      78.128547       0.619808       0.438509      -1.040610       0.000097      -0.006785       0.041928       0.042473      -0.031406      -0.008541       0.005835      -0.067873       0.010395      -0.048632       0.002403       0.046229             10.200377      14.575666       3.492805       0.832704       6.529751      -1.190853       9.495713          -0.000020
          302              C      11.882190      12.029060      24.878107      -0.142745      36.744372 0.45628537E+03  0.10952896E+05                                 9.900027                            7.293008      -0.212837       1.909856                    0.998520      30.347767      90.708005       0.583721       0.437127      -1.042229       0.001107       0.012985       0.013585       0.018825      -0.028974      -0.006613       0.021016      -0.056911      -0.007110      -0.039557      -0.011289       0.050846             12.153481      18.471933       4.790228       0.416176       7.912593      -1.663822      10.075918           0.000018
          303              C      13.172688      11.709360      27.224927       0.087594      28.485920 0.33672714E+03  0.74886852E+04                                 8.330017                            6.226537       0.146138       2.066669                    0.999430      26.465578      76.040509       0.637870       0.431764      -1.045873       0.007693       0.014683      -0.044720       0.047693      -0.024741      -0.011836       0.012364      -0.060586       0.035546      -0.045932       0.004372       0.041559              9.901641      13.853846       3.590629       1.604947       6.996907      -1.410218       8.854169          -0.000018
          304              C      11.905529      11.195060      27.074839      -0.132583      36.924832 0.45002824E+03  0.10755916E+05                                 9.944088                            7.258506      -0.174251       1.928727                    0.998485      29.862064      88.804895       0.583731       0.439022      -1.042027       0.001585       0.006252      -0.010472       0.012299      -0.028394      -0.015420       0.018157      -0.047117       0.009053      -0.039501      -0.007913       0.047414             12.212281      18.326751       4.052680       2.975485       7.964826      -1.598367      10.345265           0.000018
          305              C      11.238314      11.353520      25.878689       0.058709      39.674435 0.40612296E+03  0.93831380E+04                                10.380576                            6.826384      -0.220124       1.949693                    0.999077      26.601698      75.718420       0.616113       0.430284      -1.055926       0.019129       0.008960       0.009101       0.023001      -0.014254      -0.003922       0.009977      -0.049012      -0.027365      -0.023900      -0.011559       0.035458             14.355513      24.528561       5.674609       2.141516       8.202289      -1.504547      10.335689          -0.000012
          306              C       9.825631      10.933740      25.714957       0.381715      33.463893 0.31355418E+03  0.68535015E+04                                 9.589979                            6.205697      -0.412975       1.903334                    0.998667      24.290692      69.300804       0.608424       0.460574      -1.028612      -0.027355      -0.001599      -0.001881       0.027467      -0.028576      -0.018605       0.052592      -0.096981      -0.066113      -0.051085      -0.042919       0.094004             13.431393      22.455818       4.597994       1.950927       7.786699      -1.961384      10.051661          -0.000024
          307              C       1.306972      15.014780      28.821310       0.101679      27.428640 0.32545802E+03  0.71599179E+04                                 8.062838                            6.090885       0.181615       2.081016                    0.999618      25.970723      73.648381       0.651322       0.427462      -1.050956       0.004942       0.016994      -0.043338       0.046812       0.019401       0.006063      -0.024363       0.051525      -0.002372      -0.045791       0.012982       0.032809              9.458809       4.557280      -0.586801      -0.856308      13.894191       2.391865       9.924955          -0.000030
          308              C       1.150465      16.207400      29.539910      -0.148291      34.238791 0.42858121E+03  0.10034485E+05                                 9.219474                            6.932778       0.162765       2.030485                    0.999658      29.085704      83.295345       0.622059       0.420545      -1.062164       0.001828      -0.001810      -0.005753       0.006301       0.008663       0.000652      -0.023223       0.040192       0.017958      -0.037104       0.014951       0.022153             11.014858       5.027296      -1.031728      -0.754552      17.382243       3.370182      10.635035           0.000029
          309              C       1.547224      16.054500      26.829242       0.101319      27.512517 0.32789145E+03  0.72464887E+04                                 8.156477                            6.161681       0.072906       2.046636                    0.999363      26.237772      75.238255       0.638277       0.434210      -1.044019      -0.012719      -0.022460       0.029240       0.039003       0.011237       0.023326      -0.020774       0.075001      -0.026708      -0.050187      -0.000956       0.051143              9.597313       4.873493      -0.949603      -1.152556      13.217248       2.791937      10.701199          -0.000029
          310              C       1.352277      17.297160      27.452332      -0.150295      36.166060 0.45291008E+03  0.10795177E+05                                 9.686066                            7.196592      -0.022346       1.966103                    0.999481      29.902556      87.554793       0.599260       0.428818      -1.052726      -0.009594      -0.015462       0.001075       0.018229       0.007261       0.003770      -0.026038       0.042964       0.018932      -0.040587       0.019405       0.021182             11.829782       5.507810      -1.363451      -1.225837      16.942688       5.501878      13.038849           0.000029
          311              C       1.179295      17.391680      28.821310       0.049517      40.281793 0.41065856E+03  0.94821425E+04                                10.401052                            6.811947      -0.124761       1.975964                    0.999213      26.566020      74.762166       0.626019       0.423734      -1.063579      -0.001341      -0.023566      -0.011794       0.026386      -0.000599       0.002414      -0.000982       0.028891      -0.026407      -0.010600      -0.008471       0.019072             14.391116       5.661467      -1.766586      -1.363117      23.663016       7.416200      13.848865          -0.000019
          312              C       1.014551      18.695500      29.476236       0.389118      33.230885 0.30468867E+03  0.65745714E+04                                 9.462866                            6.053417      -0.190862       1.983365                    0.999198      23.473046      65.311535       0.629389       0.451000      -1.039937      -0.005596       0.026012       0.013850       0.029996      -0.000761       0.039058      -0.000624       0.137023      -0.121465      -0.051424      -0.048223       0.099647             13.260685       5.419345      -1.326425      -1.961883      20.895450       6.226369      13.467261          -0.000019
          313              C       1.872595      23.313080      26.556356       0.093681      26.814639 0.32226473E+03  0.70613412E+04                                 7.896021                            6.028271       0.170804       2.073240                    0.999683      25.963036      73.111051       0.661040       0.422867      -1.055422      -0.007412       0.023629       0.030800       0.039521      -0.009169       0.015146       0.019003       0.050297       0.031075      -0.041174       0.009818       0.031357              9.193070       4.667261       0.732793      -1.617415      12.425374      -3.387813      10.486574          -0.000022
          314              C       1.647444      22.120460      27.234023      -0.153589      33.918711 0.41959921E+03  0.97630490E+04                                 9.125592                            6.833636       0.130846       2.018909                    0.999722      28.960145      82.421774       0.630747       0.417350      -1.065200       0.001986       0.008705       0.001553       0.009063      -0.007577       0.008760       0.025324       0.032547      -0.002462      -0.037141       0.016086       0.021056             10.920577       5.421672       1.302249      -2.223611      14.753368      -4.944234      12.586691           0.000022
          315              C       1.271278      24.530720      28.389240       0.093061      27.428112 0.32174560E+03  0.70569453E+04                                 8.022821                            6.025782       0.170442       2.074898                    0.999696      26.012940      73.621935       0.659867       0.423200      -1.053746       0.018513      -0.016934      -0.042087       0.048998      -0.003812       0.011209       0.026276       0.079785       0.017440      -0.054988       0.014093       0.040895              9.334135       4.744374       0.720754      -1.753230      13.132977      -2.876001      10.125054          -0.000022
          316              C       1.026907      23.410380      29.112388      -0.143577      32.885097 0.40012869E+03  0.91917552E+04                                 8.900804                            6.640375       0.174816       2.037533                    0.999746      28.422516      80.138830       0.645194       0.413254      -1.068797       0.003911      -0.004210      -0.006290       0.008519      -0.007734       0.007599       0.027135       0.050402       0.000442      -0.044153       0.016895       0.027258             10.604938       5.218171       0.963978      -1.781155      16.139894      -4.091127      10.456748           0.000022
          317              C       1.236956      22.173280      28.543876       0.058195      38.045294 0.39301816E+03  0.89499872E+04                                 9.926137                            6.608972      -0.103652       1.983626                    0.999174      26.058185      72.146075       0.645372       0.416760      -1.071075       0.004325       0.025140      -0.011080       0.027812       0.002771       0.010095       0.002806       0.033624      -0.025503      -0.014214      -0.010294       0.024507             13.338344       5.765476       1.705529      -2.478003      20.177666      -7.284373      14.071891          -0.000016
          318              C       1.039263      20.947300      29.321601       0.378828      32.818730 0.30356829E+03  0.65321930E+04                                 9.302350                            5.999386      -0.166239       1.988490                    0.999214      23.453339      64.770870       0.640199       0.444619      -1.045593      -0.003402      -0.025038       0.015017       0.029394       0.000782       0.030826      -0.000774       0.134853      -0.120869      -0.048238      -0.046380       0.094618             12.771020       5.397191       1.510328      -2.233207      19.052272      -5.695082      13.863598          -0.000020
          319              C      13.336059      21.453260      34.592849       0.107032      28.130494 0.33166670E+03  0.73540900E+04                                 8.280900                            6.180236       0.046847       2.037404                    0.999390      26.325362      75.719966       0.639646       0.431857      -1.044989       0.000731      -0.038390       0.008657       0.039361       0.001328       0.032383      -0.006764       0.019054      -0.081392      -0.043923       0.004871       0.039052             10.001200       5.884842       0.646902      -3.215051       9.224079       0.951684      14.894678          -0.000023
          320              C       0.105711      21.308700      33.264803      -0.147294      35.470941 0.43999186E+03  0.10412894E+05                                 9.585967                            7.099454      -0.007127       1.974846                    0.999455      29.615651      86.439739       0.602480       0.429573      -1.052140       0.002363      -0.003059       0.013822       0.014353      -0.000664       0.014891      -0.010755       0.009926      -0.104498      -0.040482       0.013655       0.026827             11.939385       6.561148       0.269603      -4.115239       9.571383       1.972396      19.685623           0.000021
          321              C      12.925571      19.223700      34.724744       0.091698      27.313726 0.32267882E+03  0.70850584E+04                                 8.031266                            6.044125       0.195553       2.084101                    0.999611      26.053557      73.862419       0.657061       0.424549      -1.052534       0.005613       0.042304       0.005257       0.042997      -0.005053       0.024260      -0.015207      -0.012953      -0.054037      -0.036094       0.005657       0.030438              9.670108       5.824128       0.708900      -3.534051       8.532319       0.106425      14.653877          -0.000022
          322              C      13.448635      19.026320      33.442179      -0.148666      34.568217 0.42098350E+03  0.98259578E+04                                 9.313253                            6.887562       0.147640       2.025818                    0.999745      29.077566      83.512190       0.621011       0.422569      -1.059450       0.006117       0.014377       0.006318       0.016854      -0.000549       0.019044       0.000758      -0.016192      -0.086837      -0.037271       0.014683       0.022588             11.553210       6.678889       0.574532      -4.756332       9.134755      -0.214965      18.845985           0.000021
          323              C       0.138660      20.088280      32.709935       0.054720      37.748047 0.38709734E+03  0.88118413E+04                                 9.974371                            6.607297      -0.097020       1.989150                    0.999190      26.178224      73.278589       0.636211       0.422920      -1.063511      -0.000010      -0.002680       0.023892       0.024042      -0.007202       0.008795      -0.002139       0.039843      -0.026087      -0.016891      -0.010878       0.027769             14.066069       6.988806       0.391722      -5.671207       9.736870       1.240967      25.472531          -0.000010
          324              C       0.564250      19.943720      31.281832       0.382323      33.052202 0.30913434E+03  0.66799921E+04                                 9.396772                            6.068174      -0.166595       1.989611                    0.999119      23.452099      64.832217       0.634567       0.446684      -1.044736       0.010069      -0.001562      -0.029509       0.031218       0.005903       0.038397       0.000623       0.139670      -0.117172      -0.051161      -0.049035       0.100196             13.415335       6.288956      -0.412587      -4.885210      10.337670       1.762717      23.619379          -0.000020
          325              C       6.457980       5.582240       7.145065       0.090823      30.189128 0.34842041E+03  0.78132927E+04                                 8.717534                            6.370127       0.046396       2.036205                    0.998734      26.549714      76.539836       0.625391       0.436741      -1.043128       0.041507       0.002822      -0.026177       0.049153      -0.011435      -0.013457      -0.025561      -0.040556      -0.036927      -0.037633      -0.001869       0.039502             10.753395      11.615975       1.270829       1.306476       7.287677       4.855777      13.356534          -0.000016
          326              C       5.750952       4.953960       6.117195      -0.138865      37.707754 0.44578637E+03  0.10619428E+05                                10.044446                            7.189518      -0.144783       1.937962                    0.998648      29.779313      88.143835       0.591327       0.434815      -1.045513       0.009916      -0.004451      -0.000277       0.010873      -0.014906       0.004179      -0.033408      -0.058383      -0.068558      -0.037439      -0.020629       0.058068             12.690990      12.340968       1.710259       1.806029       9.307140       6.774258      16.424863           0.000016
          327              C       8.443150       5.234740       6.089906       0.094442      29.255516 0.33144878E+03  0.73414855E+04                                 8.490968                            6.180701       0.051798       2.039186                    0.999187      26.287787      75.351568       0.639806       0.432206      -1.045712      -0.033758      -0.000050       0.029189       0.044627      -0.012003      -0.015466      -0.037456      -0.040388      -0.072902      -0.051452       0.000203       0.051249             10.400285      11.817077       1.338894       1.370514       7.302410       4.529335      12.081367          -0.000015
          328              C       7.804766       4.631480       5.021102      -0.136179      36.294750 0.43080249E+03  0.10157035E+05                                 9.717520                            7.015403      -0.074842       1.956910                    0.999384      29.506975      86.383864       0.606400       0.428409      -1.051271      -0.002242      -0.012333       0.014287       0.019007      -0.005915      -0.014177      -0.036788      -0.053839      -0.039933      -0.043531      -0.010262       0.053792             12.120810      14.144035       2.562927       3.353098       8.508118       5.373547      13.710276           0.000015
          329              C       6.441506       4.514720       5.030199       0.066179      39.352493 0.38455620E+03  0.87391122E+04                                10.248828                            6.587676      -0.030801       2.015981                    0.999294      25.885332      72.384087       0.636887       0.423191      -1.063400       0.013683      -0.000619       0.019606       0.023916      -0.006756      -0.001195      -0.023018      -0.048465      -0.043591      -0.025717      -0.015890       0.041607             14.481158      14.326387       3.550202       4.599324      10.411890       8.232646      18.705197          -0.000008
          330              C       5.733105       3.886440       3.893174       0.382044      34.463939 0.31657351E+03  0.69163388E+04                                 9.749276                            6.210709      -0.319951       1.937115                    0.998800      23.987156      67.784713       0.613572       0.456919      -1.033607      -0.011398      -0.019676      -0.016092       0.027857      -0.032972       0.011661      -0.053548      -0.104858      -0.075171      -0.052647      -0.046006       0.098652             13.862179      13.724807       4.311177       4.315486      10.174197       7.488478      17.687535          -0.000026
          331              C       8.642217       2.502000      44.921584       0.085314      27.199931 0.32816314E+03  0.72537522E+04                                 8.016198                            6.097588       0.070730       2.036946                    0.999623      26.546816      76.122737       0.652192       0.424872      -1.049744      -0.029893      -0.039215      -0.013768       0.051195       0.000876       0.027255      -0.021081      -0.046273      -0.079146      -0.050243       0.006359       0.043884              9.251015      10.929730       0.681843      -2.586279       5.269203       1.648518      11.554111          -0.000017
          332              C       7.951663       2.824480       0.577609      -0.142538      34.671794 0.43097248E+03  0.10155491E+05                                 9.394508                            7.001949      -0.071325       1.956625                    0.999414      29.516680      86.206804       0.609305       0.426599      -1.053063       0.000355      -0.022338       0.004877       0.022867       0.009273       0.015494      -0.016918      -0.050959      -0.070825      -0.039679      -0.002492       0.042170             11.236744      13.683005       0.067058      -4.530423       5.970086       2.344875      14.057143           0.000017
          333              C       6.788842       1.592940      43.980127       0.086557      27.105258 0.33821312E+03  0.75359708E+04                                 8.053865                            6.243848       0.038742       2.029276                    0.999210      26.649311      76.838946       0.635934       0.432260      -1.044746       0.045488       0.010188       0.018923       0.050310      -0.004458       0.025830      -0.031234      -0.044282      -0.048724      -0.046709      -0.003375       0.050083              9.174941      10.569127       0.907346      -2.511679       5.695870       1.969720      11.259827          -0.000018
          334              C       6.015916       1.901520      45.067123      -0.144363      34.408567 0.43859886E+03  0.10407949E+05                                 9.422062                            7.120680      -0.126393       1.942519                    0.998969      29.784509      88.047558       0.595390       0.433518      -1.046082       0.010936      -0.006795       0.011425       0.017213      -0.011572       0.011515      -0.033644      -0.053736      -0.052354      -0.035674      -0.019503       0.055176             11.053644      11.540844       0.523423      -3.189566       6.774889       3.315473      14.845198           0.000016
          335              C       6.598013       2.579840       0.623090       0.068002      37.905524 0.39121072E+03  0.89359249E+04                                10.011830                            6.664697      -0.056948       2.005683                    0.999227      26.095453      73.356059       0.629790       0.425776      -1.060906       0.010929      -0.013957      -0.014942       0.023184      -0.010924       0.009638      -0.022357      -0.036356      -0.041230      -0.025565      -0.013561       0.039126             13.416579      14.352596      -0.628608      -6.467301       7.176780       4.514184      18.720363          -0.000010
          336              C       5.833325       2.952360       1.819240       0.369705      35.371929 0.32966592E+03  0.72728091E+04                                 9.891179                            6.329338      -0.333199       1.927482                    0.998834      24.335035      69.013126       0.609262       0.455695      -1.034714      -0.013360      -0.000629       0.025836       0.029092      -0.029116       0.014274      -0.042314      -0.090822      -0.077833      -0.044664      -0.040221       0.084884             13.782105      14.527172      -0.591169      -6.763717       7.449055       4.817839      19.370087          -0.000028
          337              C       0.547775       1.398340       2.328627       0.089612      29.320290 0.35335979E+03  0.79631931E+04                                 8.557850                            6.428093      -0.005420       2.013307                    0.999228      26.910122      78.128536       0.619809       0.438509      -1.040610      -0.000097       0.006785       0.041928       0.042473      -0.031405       0.008540      -0.005835      -0.067873       0.010394      -0.048632       0.002403       0.046229             10.200376      14.575665       3.492805      -0.832704       6.529750       1.190852       9.495712          -0.000019
          338              C       1.846510       1.870940       2.137607      -0.142745      36.744375 0.45628542E+03  0.10952897E+05                                 9.900028                            7.293008      -0.212837       1.909856                    0.998520      30.347769      90.708015       0.583721       0.437127      -1.042229      -0.001108      -0.012985       0.013585       0.018825      -0.028974       0.006613      -0.021015      -0.056911      -0.007110      -0.039557      -0.011289       0.050846             12.153482      18.471934       4.790228      -0.416177       7.912594       1.663822      10.075919           0.000018
          339              C       0.556012       2.190640       4.484427       0.087594      28.485912 0.33672704E+03  0.74886825E+04                                 8.330015                            6.226536       0.146139       2.066670                    0.999430      26.465573      76.040486       0.637870       0.431764      -1.045873      -0.007693      -0.014682      -0.044720       0.047693      -0.024741       0.011836      -0.012364      -0.060586       0.035546      -0.045932       0.004372       0.041559              9.901638      13.853842       3.590628      -1.604947       6.996905       1.410218       8.854167          -0.000017
          340              C       1.823171       2.704940       4.334339      -0.132583      36.924824 0.45002816E+03  0.10755914E+05                                 9.944086                            7.258505      -0.174250       1.928727                    0.998485      29.862059      88.804874       0.583731       0.439022      -1.042027      -0.001585      -0.006252      -0.010472       0.012299      -0.028394       0.015420      -0.018157      -0.047117       0.009053      -0.039501      -0.007913       0.047414             12.212278      18.326747       4.052679      -2.975485       7.964825       1.598367      10.345264           0.000018
          341              C       2.490386       2.546480       3.138189       0.058709      39.674431 0.40612294E+03  0.93831372E+04                                10.380575                            6.826384      -0.220123       1.949693                    0.999077      26.601697      75.718413       0.616113       0.430284      -1.055926      -0.019129      -0.008960       0.009101       0.023001      -0.014254       0.003922      -0.009977      -0.049012      -0.027366      -0.023900      -0.011559       0.035458             14.355511      24.528557       5.674608      -2.141515       8.202288       1.504546      10.335688          -0.000011
          342              C       3.903069       2.966260       2.974457       0.381715      33.463888 0.31355414E+03  0.68535004E+04                                 9.589978                            6.205696      -0.412975       1.903335                    0.998667      24.290690      69.300795       0.608424       0.460574      -1.028612       0.027355       0.001599      -0.001881       0.027466      -0.028576       0.018605      -0.052592      -0.096981      -0.066113      -0.051085      -0.042919       0.094004             13.431391      22.455815       4.597993      -1.950927       7.786698       1.961383      10.051660          -0.000023
          343              C      12.421728      26.685220       6.080810       0.101679      27.428642 0.32545805E+03  0.71599186E+04                                 8.062838                            6.090885       0.181616       2.081016                    0.999618      25.970724      73.648382       0.651322       0.427461      -1.050956      -0.004942      -0.016994      -0.043338       0.046812       0.019401      -0.006063       0.024363       0.051525      -0.002372      -0.045791       0.012982       0.032809              9.458809       4.557280      -0.586801       0.856308      13.894192      -2.391866       9.924955          -0.000034
          344              C      12.578235      25.492600       6.799410      -0.148292      34.238792 0.42858120E+03  0.10034485E+05                                 9.219473                            6.932778       0.162765       2.030485                    0.999658      29.085705      83.295345       0.622059       0.420545      -1.062164      -0.001828       0.001810      -0.005753       0.006301       0.008663      -0.000652       0.023223       0.040192       0.017958      -0.037104       0.014951       0.022153             11.014858       5.027296      -1.031728       0.754552      17.382243      -3.370182      10.635035           0.000032
          345              C      12.181476      25.645500       4.088742       0.101319      27.512514 0.32789140E+03  0.72464874E+04                                 8.156476                            6.161681       0.072906       2.046636                    0.999363      26.237770      75.238248       0.638277       0.434210      -1.044019       0.012719       0.022460       0.029240       0.039003       0.011237      -0.023326       0.020774       0.075001      -0.026708      -0.050187      -0.000956       0.051144              9.597313       4.873493      -0.949603       1.152556      13.217248      -2.791938      10.701199          -0.000032
          346              C      12.376423      24.402840       4.711832      -0.150295      36.166061 0.45291007E+03  0.10795177E+05                                 9.686066                            7.196592      -0.022347       1.966103                    0.999481      29.902556      87.554792       0.599260       0.428818      -1.052726       0.009594       0.015462       0.001075       0.018229       0.007261      -0.003770       0.026038       0.042965       0.018932      -0.040587       0.019405       0.021182             11.829783       5.507810      -1.363451       1.225837      16.942689      -5.501880      13.038850           0.000033
          347              C      12.549405      24.308320       6.080810       0.049517      40.281799 0.41065859E+03  0.94821431E+04                                10.401053                            6.811947      -0.124762       1.975964                    0.999213      26.566021      74.762171       0.626019       0.423734      -1.063579       0.001341       0.023566      -0.011794       0.026386      -0.000599      -0.002414       0.000982       0.028891      -0.026407      -0.010600      -0.008471       0.019072             14.391119       5.661468      -1.766586       1.363118      23.663021      -7.416203      13.848868          -0.000022
          348              C      12.714149      23.004500       6.735736       0.389118      33.230904 0.30468881E+03  0.65745754E+04                                 9.462871                            6.053419      -0.190864       1.983364                    0.999198      23.473053      65.311569       0.629388       0.451000      -1.039937       0.005596      -0.026012       0.013850       0.029996      -0.000761      -0.039058       0.000623       0.137023      -0.121465      -0.051424      -0.048223       0.099647             13.260693       5.419347      -1.326427       1.961884      20.895463      -6.226374      13.467270          -0.000018
          349              C      11.856105      18.386920       3.815856       0.093682      26.814635 0.32226467E+03  0.70613395E+04                                 7.896019                            6.028270       0.170805       2.073240                    0.999683      25.963034      73.111036       0.661040       0.422867      -1.055422       0.007412      -0.023629       0.030800       0.039521      -0.009169      -0.015146      -0.019003       0.050297       0.031075      -0.041174       0.009818       0.031357              9.193067       4.667260       0.732793       1.617415      12.425370       3.387813      10.486572          -0.000022
          350              C      12.081256      19.579540       4.493523      -0.153589      33.918712 0.41959921E+03  0.97630489E+04                                 9.125592                            6.833636       0.130845       2.018908                    0.999722      28.960146      82.421777       0.630747       0.417350      -1.065200      -0.001986      -0.008705       0.001553       0.009063      -0.007577      -0.008760      -0.025324       0.032548      -0.002462      -0.037141       0.016086       0.021056             10.920578       5.421672       1.302249       2.223611      14.753368       4.944235      12.586692           0.000022
          351              C      12.457422      17.169280       5.648740       0.093061      27.428109 0.32174556E+03  0.70569437E+04                                 8.022820                            6.025782       0.170442       2.074899                    0.999696      26.012937      73.621916       0.659867       0.423200      -1.053746      -0.018513       0.016934      -0.042087       0.048998      -0.003812      -0.011209      -0.026276       0.079785       0.017440      -0.054988       0.014093       0.040895              9.334134       4.744373       0.720754       1.753230      13.132975       2.876001      10.125053          -0.000022
          352              C      12.701793      18.289620       6.371888      -0.143577      32.885097 0.40012870E+03  0.91917554E+04                                 8.900804                            6.640375       0.174816       2.037533                    0.999746      28.422517      80.138831       0.645194       0.413254      -1.068797      -0.003911       0.004210      -0.006290       0.008519      -0.007734      -0.007599      -0.027135       0.050402       0.000442      -0.044153       0.016895       0.027258             10.604937       5.218171       0.963978       1.781155      16.139892       4.091127      10.456748           0.000022
          353              C      12.491744      19.526720       5.803376       0.058195      38.045300 0.39301821E+03  0.89499886E+04                                 9.926138                            6.608972      -0.103653       1.983626                    0.999174      26.058187      72.146083       0.645372       0.416760      -1.071075      -0.004325      -0.025140      -0.011080       0.027812       0.002771      -0.010095      -0.002806       0.033624      -0.025503      -0.014214      -0.010294       0.024507             13.338346       5.765477       1.705530       2.478004      20.177668       7.284375      14.071894          -0.000015
          354              C      12.689437      20.752700       6.581101       0.378828      32.818748 0.30356843E+03  0.65321973E+04                                 9.302355                            5.999388      -0.166241       1.988489                    0.999214      23.453346      64.770905       0.640199       0.444620      -1.045593       0.003402       0.025038       0.015017       0.029394       0.000782      -0.030826       0.000774       0.134853      -0.120870      -0.048238      -0.046380       0.094618             12.771028       5.397193       1.510330       2.233209      19.052284       5.695088      13.863607          -0.000020
          355              C       0.392641      20.246740      11.852349       0.107032      28.130487 0.33166665E+03  0.73540887E+04                                 8.280898                            6.180235       0.046847       2.037404                    0.999390      26.325361      75.719962       0.639646       0.431857      -1.044989      -0.000731       0.038390       0.008657       0.039361       0.001328      -0.032383       0.006764       0.019054      -0.081392      -0.043923       0.004871       0.039052             10.001198       5.884841       0.646902       3.215050       9.224077      -0.951686      14.894676          -0.000023
          356              C      13.622989      20.391300      10.524303      -0.147294      35.470944 0.43999189E+03  0.10412895E+05                                 9.585968                            7.099454      -0.007127       1.974845                    0.999455      29.615653      86.439752       0.602480       0.429573      -1.052140      -0.002363       0.003059       0.013822       0.014353      -0.000664      -0.014891       0.010755       0.009926      -0.104498      -0.040482       0.013655       0.026827             11.939386       6.561149       0.269603       4.115240       9.571384      -1.972396      19.685626           0.000022
          357              C       0.803129      22.476300      11.984243       0.091698      27.313740 0.32267886E+03  0.70850595E+04                                 8.031269                            6.044125       0.195553       2.084101                    0.999611      26.053556      73.862416       0.657061       0.424549      -1.052534      -0.005613      -0.042304       0.005257       0.042997      -0.005053      -0.024260       0.015207      -0.012953      -0.054037      -0.036094       0.005657       0.030438              9.670115       5.824132       0.708899       3.534058       8.532316      -0.106427      14.653897          -0.000023
          358              C       0.280065      22.673680      10.701679      -0.148666      34.568222 0.42098330E+03  0.98259524E+04                                 9.313254                            6.887560       0.147640       2.025818                    0.999745      29.077569      83.512206       0.621011       0.422569      -1.059450      -0.006117      -0.014377       0.006318       0.016853      -0.000549      -0.019044      -0.000758      -0.016192      -0.086837      -0.037271       0.014683       0.022588             11.553213       6.678891       0.574531       4.756336       9.134755       0.214964      18.845994           0.000022
          359              C      13.590040      21.611720       9.969435       0.054720      37.748064 0.38709742E+03  0.88118439E+04                                 9.974375                            6.607298      -0.097021       1.989150                    0.999190      26.178227      73.278606       0.636211       0.422921      -1.063511       0.000010       0.002680       0.023892       0.024042      -0.007202      -0.008795       0.002139       0.039843      -0.026087      -0.016891      -0.010878       0.027769             14.066077       6.988810       0.391722       5.671212       9.736873      -1.240966      25.472549          -0.000011
          360              C      13.164450      21.756280       8.541332       0.382323      33.052225 0.30913451E+03  0.66799969E+04                                 9.396777                            6.068176      -0.166597       1.989611                    0.999119      23.452107      64.832254       0.634567       0.446684      -1.044735      -0.010069       0.001562      -0.029509       0.031218       0.005903      -0.038397      -0.000624       0.139670      -0.117171      -0.051161      -0.049035       0.100196             13.415345       6.288960      -0.412587       4.885215      10.337675      -1.762718      23.619400          -0.000020
          361              C      13.322330       8.317760       7.145065       0.090823      30.189132 0.34842042E+03  0.78132932E+04                                 8.717535                            6.370127       0.046396       2.036205                    0.998734      26.549715      76.539844       0.625391       0.436741      -1.043128       0.041507      -0.002822      -0.026177       0.049153       0.011435      -0.013457       0.025561      -0.040556      -0.036927      -0.037633      -0.001869       0.039502             10.753397      11.615976      -1.270830       1.306478       7.287679      -4.855778      13.356536          -0.000017
          362              C      12.615302       8.946040       6.117195      -0.138865      37.707758 0.44578639E+03  0.10619429E+05                                10.044447                            7.189518      -0.144782       1.937962                    0.998648      29.779313      88.143835       0.591327       0.434815      -1.045513       0.009916       0.004451      -0.000277       0.010873       0.014906       0.004179       0.033408      -0.058383      -0.068558      -0.037439      -0.020629       0.058068             12.690992      12.340968      -1.710259       1.806030       9.307141      -6.774260      16.424866           0.000016
          363              C       1.578801       8.665260       6.089906       0.094442      29.255500 0.33144870E+03  0.73414835E+04                                 8.490965                            6.180701       0.051798       2.039186                    0.999187      26.287788      75.351574       0.639806       0.432206      -1.045712      -0.033758       0.000050       0.029189       0.044627       0.012003      -0.015466       0.037457      -0.040388      -0.072902      -0.051452       0.000203       0.051249             10.400280      11.817079      -1.338894       1.370513       7.302406      -4.529328      12.081355          -0.000016
          364              C       0.940416       9.268520       5.021102      -0.136178      36.294748 0.43080258E+03  0.10157037E+05                                 9.717520                            7.015404      -0.074842       1.956910                    0.999384      29.506973      86.383854       0.606400       0.428409      -1.051271      -0.002242       0.012333       0.014287       0.019007       0.005915      -0.014177       0.036788      -0.053839      -0.039933      -0.043531      -0.010262       0.053792             12.120808      14.144040      -2.562928       3.353099       8.508116      -5.373544      13.710269           0.000016
          365              C      13.305856       9.385280       5.030199       0.066179      39.352492 0.38455620E+03  0.87391119E+04                                10.248827                            6.587676      -0.030801       2.015981                    0.999294      25.885332      72.384083       0.636888       0.423190      -1.063400       0.013683       0.000619       0.019606       0.023916       0.006756      -0.001195       0.023018      -0.048465      -0.043591      -0.025717      -0.015890       0.041607             14.481156      14.326385      -3.550201       4.599322      10.411889      -8.232645      18.705194          -0.000009
          366              C      12.597455      10.013560       3.893174       0.382044      34.463938 0.31657351E+03  0.69163389E+04                                 9.749275                            6.210709      -0.319951       1.937115                    0.998800      23.987156      67.784710       0.613572       0.456919      -1.033607      -0.011398       0.019676      -0.016092       0.027857       0.032972       0.011661       0.053548      -0.104858      -0.075171      -0.052647      -0.046006       0.098652             13.862178      13.724806      -4.311176       4.315485      10.174196      -7.488477      17.687533          -0.000025
          367              C       1.777867      11.398000      44.921584       0.085314      27.199932 0.32816315E+03  0.72537525E+04                                 8.016198                            6.097588       0.070730       2.036946                    0.999623      26.546817      76.122740       0.652192       0.424872      -1.049744      -0.029893       0.039215      -0.013768       0.051195      -0.000876       0.027255       0.021081      -0.046273      -0.079146      -0.050243       0.006359       0.043884              9.251015      10.929730      -0.681843      -2.586279       5.269204      -1.648518      11.554111          -0.000018
          368              C       1.087313      11.075520       0.577609      -0.142538      34.671795 0.43097250E+03  0.10155491E+05                                 9.394508                            7.001949      -0.071325       1.956625                    0.999414      29.516681      86.206806       0.609305       0.426599      -1.053063       0.000355       0.022338       0.004877       0.022867      -0.009273       0.015494       0.016918      -0.050959      -0.070825      -0.039679      -0.002492       0.042170             11.236744      13.683004      -0.067058      -4.530423       5.970086      -2.344875      14.057142           0.000017
          369              C      13.653192      12.307060      43.980127       0.086557      27.105257 0.33821312E+03  0.75359707E+04                                 8.053864                            6.243847       0.038743       2.029276                    0.999210      26.649311      76.838941       0.635934       0.432260      -1.044746       0.045488      -0.010188       0.018923       0.050310       0.004458       0.025830       0.031234      -0.044282      -0.048724      -0.046709      -0.003375       0.050083              9.174940      10.569126      -0.907346      -2.511678       5.695870      -1.969720      11.259825          -0.000019
          370              C      12.880266      11.998480      45.067123      -0.144363      34.408567 0.43859888E+03  0.10407950E+05                                 9.422062                            7.120680      -0.126393       1.942519                    0.998969      29.784509      88.047557       0.595390       0.433518      -1.046082       0.010936       0.006795       0.011425       0.017213       0.011572       0.011515       0.033644      -0.053736      -0.052354      -0.035674      -0.019503       0.055176             11.053644      11.540844      -0.523423      -3.189565       6.774889      -3.315473      14.845198           0.000017
          371              C      13.462363      11.320160       0.623090       0.068002      37.905522 0.39121070E+03  0.89359243E+04                                10.011830                            6.664697      -0.056948       2.005683                    0.999227      26.095452      73.356058       0.629790       0.425776      -1.060906       0.010929       0.013957      -0.014942       0.023184       0.010924       0.009638       0.022357      -0.036356      -0.041230      -0.025565      -0.013561       0.039126             13.416579      14.352595       0.628608      -6.467301       7.176780      -4.514184      18.720362          -0.000011
          372              C      12.697675      10.947640       1.819240       0.369705      35.371930 0.32966593E+03  0.72728093E+04                                 9.891179                            6.329338      -0.333199       1.927482                    0.998834      24.335035      69.013126       0.609262       0.455695      -1.034714      -0.013360       0.000629       0.025836       0.029092       0.029116       0.014274       0.042314      -0.090822      -0.077833      -0.044664      -0.040221       0.084884             13.782104      14.527172       0.591169      -6.763717       7.449055      -4.817839      19.370086          -0.000027
          373              C       7.412125      12.501660       2.328627       0.089612      29.320285 0.35335972E+03  0.79631912E+04                                 8.557849                            6.428092      -0.005419       2.013307                    0.999228      26.910119      78.128525       0.619809       0.438509      -1.040610      -0.000097      -0.006785       0.041928       0.042473       0.031406       0.008540       0.005835      -0.067873       0.010394      -0.048632       0.002403       0.046229             10.200374      14.575662      -3.492804      -0.832704       6.529750      -1.190852       9.495711          -0.000019
          374              C       8.710860      12.029060       2.137607      -0.142745      36.744369 0.45628536E+03  0.10952895E+05                                 9.900027                            7.293008      -0.212837       1.909856                    0.998520      30.347766      90.707999       0.583721       0.437127      -1.042229      -0.001108       0.012985       0.013585       0.018825       0.028974       0.006613       0.021015      -0.056911      -0.007110      -0.039557      -0.011289       0.050846             12.153480      18.471931      -4.790228      -0.416177       7.912593      -1.663822      10.075918           0.000018
          375              C       7.420362      11.709360       4.484427       0.087593      28.485915 0.33672709E+03  0.74886837E+04                                 8.330016                            6.226537       0.146139       2.066670                    0.999430      26.465575      76.040494       0.637870       0.431764      -1.045873      -0.007693       0.014682      -0.044720       0.047693       0.024741       0.011836       0.012364      -0.060586       0.035546      -0.045932       0.004372       0.041559              9.901639      13.853844      -3.590629      -1.604947       6.996906      -1.410218       8.854167          -0.000017
          376              C       8.687521      11.195060       4.334339      -0.132583      36.924824 0.45002815E+03  0.10755914E+05                                 9.944086                            7.258505      -0.174250       1.928727                    0.998485      29.862059      88.804873       0.583731       0.439022      -1.042027      -0.001585       0.006252      -0.010472       0.012299       0.028394       0.015420       0.018157      -0.047117       0.009053      -0.039501      -0.007913       0.047414             12.212278      18.326747      -4.052679      -2.975485       7.964825      -1.598367      10.345264           0.000018
          377              C       9.354736      11.353520       3.138189       0.058709      39.674429 0.40612292E+03  0.93831366E+04                                10.380574                            6.826384      -0.220123       1.949693                    0.999077      26.601696      75.718409       0.616113       0.430284      -1.055926      -0.019129       0.008960       0.009101       0.023000       0.014254       0.003922       0.009977      -0.049012      -0.027365      -0.023900      -0.011559       0.035458             14.355510      24.528556      -5.674607      -2.141515       8.202288      -1.504546      10.335688          -0.000012
          378              C      10.767419      10.933740       2.974457       0.381715      33.463886 0.31355412E+03  0.68534998E+04                                 9.589977                            6.205696      -0.412975       1.903335                    0.998667      24.290689      69.300787       0.608424       0.460574      -1.028612       0.027355      -0.001599      -0.001881       0.027466       0.028577       0.018605       0.052592      -0.096981      -0.066113      -0.051085      -0.042919       0.094004             13.431389      22.455811      -4.597992      -1.950927       7.786697      -1.961383      10.051659          -0.000023
          379              C       5.557378      15.014780       6.080810       0.101679      27.428641 0.32545803E+03  0.71599182E+04                                 8.062838                            6.090885       0.181615       2.081016                    0.999618      25.970723      73.648381       0.651322       0.427462      -1.050956      -0.004942       0.016994      -0.043338       0.046812      -0.019401      -0.006063      -0.024363       0.051525      -0.002372      -0.045791       0.012982       0.032809              9.458809       4.557280       0.586801       0.856308      13.894192       2.391866       9.924955          -0.000033
          380              C       5.713885      16.207400       6.799410      -0.148292      34.238790 0.42858118E+03  0.10034484E+05                                 9.219473                            6.932777       0.162765       2.030485                    0.999658      29.085704      83.295341       0.622059       0.420545      -1.062164      -0.001828      -0.001810      -0.005753       0.006301      -0.008663      -0.000652      -0.023223       0.040192       0.017958      -0.037104       0.014951       0.022153             11.014858       5.027296       1.031728       0.754552      17.382243       3.370182      10.635034           0.000031
          381              C       5.317126      16.054500       4.088742       0.101319      27.512516 0.32789142E+03  0.72464879E+04                                 8.156477                            6.161681       0.072905       2.046636                    0.999363      26.237771      75.238255       0.638277       0.434210      -1.044019       0.012719      -0.022460       0.029240       0.039003      -0.011237      -0.023326      -0.020774       0.075001      -0.026708      -0.050187      -0.000956       0.051143              9.597314       4.873493       0.949603       1.152557      13.217250       2.791939      10.701200          -0.000031
          382              C       5.512073      17.297160       4.711832      -0.150295      36.166069 0.45291017E+03  0.10795180E+05                                 9.686068                            7.196593      -0.022347       1.966103                    0.999481      29.902560      87.554812       0.599260       0.428818      -1.052726       0.009594      -0.015462       0.001075       0.018229      -0.007261      -0.003770      -0.026038       0.042964       0.018932      -0.040587       0.019405       0.021182             11.829786       5.507811       1.363452       1.225837      16.942693       5.501882      13.038853           0.000032
          383              C       5.685055      17.391680       6.080810       0.049517      40.281804 0.41065863E+03  0.94821446E+04                                10.401054                            6.811948      -0.124762       1.975964                    0.999213      26.566023      74.762179       0.626019       0.423734      -1.063579       0.001341      -0.023566      -0.011794       0.026386       0.000599      -0.002414      -0.000982       0.028891      -0.026407      -0.010600      -0.008471       0.019072             14.391121       5.661468       1.766587       1.363118      23.663024       7.416204      13.848870          -0.000021
          384              C       5.849799      18.695500       6.735736       0.389118      33.230907 0.30468883E+03  0.65745760E+04                                 9.462871                            6.053419      -0.190864       1.983364                    0.999198      23.473054      65.311572       0.629388       0.451000      -1.039937       0.005596       0.026012       0.013850       0.029996       0.000761      -0.039058      -0.000623       0.137023      -0.121465      -0.051424      -0.048223       0.099647             13.260694       5.419348       1.326427       1.961884      20.895465       6.226375      13.467271          -0.000017
          385              C       4.991755      23.313080       3.815856       0.093682      26.814638 0.32226470E+03  0.70613404E+04                                 7.896020                            6.028270       0.170804       2.073240                    0.999683      25.963036      73.111050       0.661040       0.422867      -1.055422       0.007412       0.023629       0.030800       0.039521       0.009169      -0.015146       0.019003       0.050297       0.031075      -0.041174       0.009818       0.031357              9.193069       4.667261      -0.732794       1.617416      12.425372      -3.387813      10.486574          -0.000024
          386              C       5.216906      22.120460       4.493523      -0.153589      33.918713 0.41959921E+03  0.97630490E+04                                 9.125593                            6.833636       0.130845       2.018908                    0.999722      28.960146      82.421778       0.630747       0.417350      -1.065200      -0.001986       0.008705       0.001553       0.009063       0.007577      -0.008760       0.025324       0.032548      -0.002462      -0.037141       0.016086       0.021056             10.920578       5.421672      -1.302249       2.223612      14.753369      -4.944236      12.586693           0.000023
          387              C       5.593072      24.530720       5.648740       0.093061      27.428115 0.32174563E+03  0.70569458E+04                                 8.022821                            6.025782       0.170442       2.074898                    0.999696      26.012942      73.621938       0.659867       0.423200      -1.053746      -0.018513      -0.016934      -0.042087       0.048998       0.003812      -0.011209       0.026276       0.079785       0.017440      -0.054988       0.014093       0.040895              9.334136       4.744374      -0.720754       1.753230      13.132978      -2.876002      10.125055          -0.000023
          388              C       5.837443      23.410380       6.371888      -0.143577      32.885105 0.40012879E+03  0.91917580E+04                                 8.900806                            6.640376       0.174815       2.037533                    0.999746      28.422520      80.138849       0.645194       0.413254      -1.068797      -0.003911      -0.004210      -0.006290       0.008519       0.007734      -0.007599       0.027135       0.050402       0.000442      -0.044153       0.016895       0.027258             10.604940       5.218172      -0.963978       1.781156      16.139898      -4.091129      10.456751           0.000023
          389              C       5.627394      22.173280       5.803376       0.058195      38.045300 0.39301818E+03  0.89499881E+04                                 9.926139                            6.608972      -0.103653       1.983626                    0.999174      26.058186      72.146083       0.645372       0.416760      -1.071075      -0.004325       0.025140      -0.011080       0.027811      -0.002771      -0.010095       0.002806       0.033624      -0.025503      -0.014214      -0.010294       0.024507             13.338348       5.765477      -1.705530       2.478004      20.177671      -7.284376      14.071895          -0.000017
          390              C       5.825087      20.947300       6.581101       0.378828      32.818748 0.30356843E+03  0.65321972E+04                                 9.302355                            5.999388      -0.166241       1.988489                    0.999214      23.453346      64.770904       0.640199       0.444620      -1.045593       0.003402      -0.025038       0.015017       0.029394      -0.000782      -0.030826      -0.000774       0.134853      -0.120870      -0.048238      -0.046380       0.094618             12.771028       5.397193      -1.510330       2.233209      19.052285      -5.695088      13.863607          -0.000018
          391              C       7.256991      21.453260      11.852349       0.107032      28.130490 0.33166669E+03  0.73540897E+04                                 8.280899                            6.180236       0.046847       2.037404                    0.999390      26.325362      75.719967       0.639646       0.431857      -1.044989      -0.000731      -0.038390       0.008657       0.039361      -0.001328      -0.032383      -0.006764       0.019054      -0.081393      -0.043923       0.004871       0.039052             10.001199       5.884842      -0.646902       3.215051       9.224078       0.951685      14.894678          -0.000025
          392              C       6.758639      21.308700      10.524303      -0.147294      35.470948 0.43999194E+03  0.10412896E+05                                 9.585968                            7.099455      -0.007127       1.974845                    0.999455      29.615656      86.439762       0.602480       0.429573      -1.052140      -0.002363      -0.003059       0.013822       0.014353       0.000664      -0.014891      -0.010755       0.009926      -0.104498      -0.040482       0.013655       0.026827             11.939387       6.561149      -0.269603       4.115240       9.571384       1.972396      19.685627           0.000023
          393              C       7.667479      19.223700      11.984243       0.091698      27.313741 0.32267887E+03  0.70850597E+04                                 8.031269                            6.044125       0.195553       2.084101                    0.999611      26.053556      73.862415       0.657061       0.424549      -1.052534      -0.005613       0.042304       0.005257       0.042997       0.005053      -0.024260      -0.015207      -0.012953      -0.054037      -0.036094       0.005657       0.030438              9.670115       5.824132      -0.708899       3.534058       8.532316       0.106426      14.653897          -0.000024
          394              C       7.144415      19.026320      10.701679      -0.148666      34.568221 0.42098330E+03  0.98259522E+04                                 9.313254                            6.887560       0.147640       2.025818                    0.999745      29.077568      83.512202       0.621011       0.422569      -1.059450      -0.006117       0.014377       0.006318       0.016854       0.000549      -0.019044       0.000758      -0.016192      -0.086837      -0.037271       0.014683       0.022588             11.553213       6.678891      -0.574532       4.756335       9.134755      -0.214964      18.845993           0.000023
          395              C       6.725690      20.088280       9.969435       0.054720      37.748064 0.38709742E+03  0.88118439E+04                                 9.974375                            6.607298      -0.097021       1.989150                    0.999190      26.178227      73.278607       0.636210       0.422921      -1.063511       0.000010      -0.002680       0.023892       0.024042       0.007202      -0.008795      -0.002139       0.039843      -0.026087      -0.016891      -0.010878       0.027769             14.066078       6.988810      -0.391722       5.671212       9.736874       1.240966      25.472550          -0.000012
          396              C       6.300100      19.943720       8.541332       0.382323      33.052224 0.30913449E+03  0.66799964E+04                                 9.396777                            6.068176      -0.166597       1.989611                    0.999119      23.452106      64.832252       0.634567       0.446684      -1.044735      -0.010069      -0.001562      -0.029509       0.031218      -0.005903      -0.038397       0.000624       0.139670      -0.117171      -0.051161      -0.049035       0.100196             13.415345       6.288960       0.412587       4.885215      10.337676       1.762718      23.619401          -0.000018
          397              C       0.406370       5.582240      29.885565       0.090823      30.189141 0.34842060E+03  0.78132981E+04                                 8.717536                            6.370129       0.046396       2.036205                    0.998734      26.549716      76.539846       0.625391       0.436741      -1.043128      -0.041507       0.002822      -0.026177       0.049153       0.011435       0.013457      -0.025561      -0.040556      -0.036927      -0.037633      -0.001869       0.039502             10.753399      11.615983      -1.270829      -1.306474       7.287679       4.855777      13.356535          -0.000016
          398              C       1.113398       4.953960      28.857695      -0.138865      37.707757 0.44578643E+03  0.10619430E+05                                10.044447                            7.189519      -0.144783       1.937962                    0.998648      29.779316      88.143851       0.591327       0.434815      -1.045513      -0.009916      -0.004451      -0.000277       0.010873       0.014906      -0.004179      -0.033408      -0.058383      -0.068558      -0.037439      -0.020629       0.058068             12.690991      12.340969      -1.710259      -1.806029       9.307141       6.774259      16.424865           0.000015
          399              C      12.149900       5.234740      28.830406       0.094442      29.255523 0.33144886E+03  0.73414877E+04                                 8.490969                            6.180702       0.051798       2.039186                    0.999187      26.287791      75.351583       0.639806       0.432206      -1.045712       0.033758      -0.000050       0.029189       0.044627       0.012003       0.015466      -0.037457      -0.040388      -0.072902      -0.051452       0.000203       0.051249             10.400287      11.817080      -1.338895      -1.370514       7.302412       4.529336      12.081369          -0.000015
          400              C      12.788284       4.631480      27.761602      -0.136179      36.294750 0.43080249E+03  0.10157034E+05                                 9.717520                            7.015403      -0.074843       1.956910                    0.999384      29.506975      86.383860       0.606400       0.428409      -1.051271       0.002242      -0.012333       0.014288       0.019007       0.005915       0.014177      -0.036789      -0.053839      -0.039933      -0.043531      -0.010262       0.053793             12.120809      14.144035      -2.562927      -3.353097       8.508117       5.373547      13.710275           0.000015
          401              C       0.422844       4.514720      27.770699       0.066179      39.352491 0.38455620E+03  0.87391118E+04                                10.248827                            6.587676      -0.030801       2.015981                    0.999294      25.885332      72.384083       0.636888       0.423190      -1.063400      -0.013683      -0.000619       0.019606       0.023917       0.006756       0.001195      -0.023018      -0.048465      -0.043591      -0.025717      -0.015890       0.041607             14.481157      14.326385      -3.550202      -4.599324      10.411889       8.232645      18.705195          -0.000008
          402              C       1.131245       3.886440      26.633674       0.382044      34.463942 0.31657353E+03  0.69163395E+04                                 9.749277                            6.210709      -0.319951       1.937115                    0.998800      23.987157      67.784717       0.613572       0.456919      -1.033607       0.011398      -0.019676      -0.016092       0.027857       0.032972      -0.011661      -0.053548      -0.104858      -0.075171      -0.052647      -0.046006       0.098652             13.862180      13.724807      -4.311177      -4.315487      10.174197       7.488479      17.687536          -0.000026
          403              C      11.950833       2.502000      22.181084       0.085314      27.199932 0.32816315E+03  0.72537525E+04                                 8.016198                            6.097588       0.070730       2.036946                    0.999623      26.546817      76.122740       0.652192       0.424872      -1.049744       0.029893      -0.039215      -0.013768       0.051196      -0.000876      -0.027255      -0.021081      -0.046273      -0.079146      -0.050243       0.006359       0.043884              9.251015      10.929730      -0.681843       2.586279       5.269203       1.648518      11.554111          -0.000018
          404              C      12.641387       2.824480      23.318109      -0.142538      34.671793 0.43097247E+03  0.10155490E+05                                 9.394507                            7.001949      -0.071325       1.956625                    0.999414      29.516679      86.206799       0.609305       0.426599      -1.053063      -0.000355      -0.022338       0.004877       0.022867      -0.009273      -0.015494      -0.016918      -0.050959      -0.070825      -0.039679      -0.002492       0.042171             11.236744      13.683004      -0.067058       4.530423       5.970085       2.344875      14.057142           0.000017
          405              C       0.075508       1.592940      21.239627       0.086557      27.105255 0.33821308E+03  0.75359696E+04                                 8.053864                            6.243847       0.038743       2.029276                    0.999210      26.649309      76.838934       0.635934       0.432260      -1.044746      -0.045488       0.010188       0.018923       0.050310       0.004458      -0.025830      -0.031234      -0.044282      -0.048724      -0.046709      -0.003375       0.050083              9.174940      10.569125      -0.907346       2.511678       5.695869       1.969720      11.259825          -0.000019
          406              C       0.848434       1.901520      22.326623      -0.144363      34.408565 0.43859886E+03  0.10407949E+05                                 9.422061                            7.120680      -0.126393       1.942520                    0.998969      29.784508      88.047550       0.595390       0.433518      -1.046082      -0.010936      -0.006795       0.011425       0.017213       0.011572      -0.011515      -0.033644      -0.053736      -0.052354      -0.035674      -0.019503       0.055176             11.053643      11.540843      -0.523423       3.189565       6.774888       3.315472      14.845197           0.000017
          407              C       0.266337       2.579840      23.363590       0.068002      37.905522 0.39121070E+03  0.89359241E+04                                10.011830                            6.664696      -0.056948       2.005683                    0.999227      26.095452      73.356053       0.629790       0.425776      -1.060906      -0.010929      -0.013957      -0.014942       0.023184       0.010924      -0.009638      -0.022357      -0.036356      -0.041230      -0.025565      -0.013561       0.039126             13.416578      14.352595       0.628608       6.467301       7.176779       4.514183      18.720361          -0.000011
          408              C       1.031025       2.952360      24.559740       0.369705      35.371928 0.32966591E+03  0.72728087E+04                                 9.891179                            6.329338      -0.333199       1.927482                    0.998834      24.335034      69.013123       0.609262       0.455695      -1.034714       0.013360      -0.000629       0.025836       0.029092       0.029116      -0.014274      -0.042314      -0.090822      -0.077833      -0.044664      -0.040221       0.084884             13.782104      14.527172       0.591169       6.763717       7.449055       4.817839      19.370086          -0.000028
          409              C       6.316575       1.398340      25.069127       0.089611      29.320294 0.35335984E+03  0.79631945E+04                                 8.557851                            6.428094      -0.005420       2.013307                    0.999228      26.910125      78.128548       0.619808       0.438509      -1.040610       0.000097       0.006785       0.041928       0.042473       0.031406      -0.008541      -0.005835      -0.067873       0.010395      -0.048632       0.002403       0.046229             10.200377      14.575666      -3.492805       0.832704       6.529751       1.190853       9.495713          -0.000021
          410              C       5.017840       1.870940      24.878107      -0.142745      36.744369 0.45628533E+03  0.10952894E+05                                 9.900027                            7.293008      -0.212837       1.909856                    0.998520      30.347765      90.707999       0.583721       0.437127      -1.042229       0.001107      -0.012985       0.013585       0.018825       0.028974      -0.006613      -0.021016      -0.056911      -0.007110      -0.039557      -0.011289       0.050846             12.153481      18.471932      -4.790228       0.416176       7.912593       1.663822      10.075918           0.000020
          411              C       6.308338       2.190640      27.224927       0.087594      28.485920 0.33672714E+03  0.74886853E+04                                 8.330017                            6.226537       0.146138       2.066669                    0.999430      26.465578      76.040509       0.637870       0.431764      -1.045873       0.007693      -0.014683      -0.044720       0.047693       0.024741      -0.011836      -0.012364      -0.060586       0.035546      -0.045932       0.004372       0.041559              9.901641      13.853846      -3.590630       1.604947       6.996907       1.410219       8.854169          -0.000020
          412              C       5.041179       2.704940      27.074839      -0.132583      36.924831 0.45002823E+03  0.10755916E+05                                 9.944087                            7.258506      -0.174251       1.928727                    0.998485      29.862064      88.804893       0.583731       0.439022      -1.042027       0.001585      -0.006252      -0.010472       0.012299       0.028394      -0.015420      -0.018157      -0.047117       0.009054      -0.039501      -0.007913       0.047414             12.212280      18.326750      -4.052680       2.975485       7.964826       1.598367      10.345265           0.000020
          413              C       4.373964       2.546480      25.878689       0.058709      39.674434 0.40612296E+03  0.93831378E+04                                10.380575                            6.826384      -0.220124       1.949693                    0.999077      26.601698      75.718417       0.616113       0.430284      -1.055926       0.019129      -0.008960       0.009101       0.023001       0.014254      -0.003922      -0.009977      -0.049012      -0.027365      -0.023900      -0.011559       0.035458             14.355512      24.528559      -5.674608       2.141515       8.202289       1.504547      10.335689          -0.000013
          414              C       2.961281       2.966260      25.714957       0.381715      33.463895 0.31355420E+03  0.68535020E+04                                 9.589979                            6.205697      -0.412975       1.903334                    0.998667      24.290693      69.300806       0.608424       0.460574      -1.028612      -0.027355       0.001599      -0.001881       0.027466       0.028576      -0.018605      -0.052592      -0.096981      -0.066113      -0.051085      -0.042919       0.094004             13.431393      22.455818      -4.597994       1.950927       7.786699       1.961384      10.051661          -0.000023
          415              C       8.171322      26.685220      28.821310       0.101679      27.428642 0.32545805E+03  0.71599188E+04                                 8.062839                            6.090885       0.181615       2.081016                    0.999618      25.970725      73.648392       0.651322       0.427462      -1.050956       0.004942      -0.016994      -0.043338       0.046812      -0.019401       0.006063       0.024363       0.051525      -0.002372      -0.045791       0.012982       0.032809              9.458810       4.557281       0.586801      -0.856308      13.894193      -2.391865       9.924956          -0.000033
          416              C       8.014815      25.492600      29.539910      -0.148291      34.238793 0.42858124E+03  0.10034486E+05                                 9.219474                            6.932778       0.162765       2.030485                    0.999658      29.085705      83.295348       0.622059       0.420545      -1.062164       0.001828       0.001810      -0.005753       0.006301      -0.008663       0.000652       0.023223       0.040192       0.017958      -0.037104       0.014951       0.022153             11.014859       5.027296       1.031728      -0.754552      17.382245      -3.370182      10.635035           0.000032
          417              C       8.411574      25.645500      26.829242       0.101319      27.512515 0.32789142E+03  0.72464881E+04                                 8.156477                            6.161681       0.072906       2.046636                    0.999363      26.237771      75.238255       0.638277       0.434210      -1.044019      -0.012719       0.022460       0.029240       0.039003      -0.011237       0.023326       0.020774       0.075001      -0.026708      -0.050187      -0.000956       0.051143              9.597314       4.873493       0.949603      -1.152556      13.217248      -2.791937      10.701199          -0.000032
          418              C       8.216627      24.402840      27.452332      -0.150295      36.166059 0.45291007E+03  0.10795177E+05                                 9.686065                            7.196592      -0.022346       1.966104                    0.999481      29.902556      87.554791       0.599260       0.428818      -1.052726      -0.009595       0.015462       0.001075       0.018229      -0.007261       0.003770       0.026038       0.042964       0.018932      -0.040587       0.019405       0.021182             11.829782       5.507810       1.363451      -1.225837      16.942687      -5.501878      13.038848           0.000032
          419              C       8.043645      24.308320      28.821310       0.049517      40.281794 0.41065857E+03  0.94821425E+04                                10.401052                            6.811947      -0.124761       1.975964                    0.999213      26.566020      74.762166       0.626019       0.423734      -1.063579      -0.001341       0.023566      -0.011794       0.026386       0.000599       0.002414       0.000982       0.028891      -0.026407      -0.010600      -0.008471       0.019072             14.391116       5.661467       1.766586      -1.363117      23.663017      -7.416200      13.848865          -0.000021
          420              C       7.878901      23.004500      29.476236       0.389118      33.230884 0.30468865E+03  0.65745709E+04                                 9.462866                            6.053416      -0.190862       1.983365                    0.999198      23.473045      65.311532       0.629389       0.451000      -1.039937      -0.005596      -0.026012       0.013850       0.029996       0.000761       0.039058       0.000624       0.137023      -0.121465      -0.051424      -0.048223       0.099647             13.260685       5.419345       1.326425      -1.961883      20.895449      -6.226369      13.467261          -0.000018
          421              C       8.736945      18.386920      26.556356       0.093681      26.814639 0.32226473E+03  0.70613411E+04                                 7.896020                            6.028271       0.170804       2.073240                    0.999683      25.963037      73.111052       0.661040       0.422867      -1.055422      -0.007412      -0.023629       0.030800       0.039521       0.009169       0.015146      -0.019003       0.050297       0.031075      -0.041174       0.009817       0.031357              9.193069       4.667261      -0.732793      -1.617416      12.425372       3.387812      10.486574          -0.000022
          422              C       8.511794      19.579540      27.234023      -0.153589      33.918708 0.41959917E+03  0.97630477E+04                                 9.125592                            6.833636       0.130846       2.018909                    0.999722      28.960143      82.421766       0.630747       0.417350      -1.065200       0.001986      -0.008705       0.001553       0.009063       0.007577       0.008760      -0.025324       0.032547      -0.002462      -0.037141       0.016086       0.021056             10.920576       5.421672      -1.302249      -2.223611      14.753367       4.944234      12.586691           0.000022
          423              C       8.135628      17.169280      28.389240       0.093061      27.428112 0.32174559E+03  0.70569450E+04                                 8.022821                            6.025782       0.170442       2.074898                    0.999696      26.012940      73.621934       0.659867       0.423200      -1.053746       0.018513       0.016934      -0.042087       0.048998       0.003812       0.011209      -0.026276       0.079785       0.017440      -0.054988       0.014093       0.040895              9.334135       4.744374      -0.720754      -1.753230      13.132977       2.876001      10.125055          -0.000022
          424              C       7.891257      18.289620      29.112388      -0.143577      32.885095 0.40012867E+03  0.91917545E+04                                 8.900804                            6.640375       0.174816       2.037533                    0.999746      28.422515      80.138826       0.645194       0.413254      -1.068797       0.003911       0.004210      -0.006290       0.008519       0.007734       0.007599      -0.027135       0.050402       0.000442      -0.044153       0.016895       0.027258             10.604937       5.218171      -0.963978      -1.781155      16.139893       4.091127      10.456748           0.000022
          425              C       8.101306      19.526720      28.543876       0.058195      38.045291 0.39301813E+03  0.89499863E+04                                 9.926136                            6.608971      -0.103652       1.983626                    0.999174      26.058184      72.146069       0.645372       0.416760      -1.071075       0.004325      -0.025140      -0.011080       0.027811      -0.002771       0.010095      -0.002806       0.033624      -0.025503      -0.014214      -0.010294       0.024507             13.338343       5.765476      -1.705529      -2.478003      20.177663       7.284372      14.071890          -0.000016
          426              C       7.903613      20.752700      29.321601       0.378828      32.818726 0.30356824E+03  0.65321919E+04                                 9.302349                            5.999386      -0.166239       1.988490                    0.999214      23.453337      64.770865       0.640199       0.444619      -1.045593      -0.003402       0.025038       0.015017       0.029394      -0.000782       0.030826       0.000774       0.134853      -0.120869      -0.048238      -0.046380       0.094618             12.771020       5.397190      -1.510328      -2.233207      19.052271       5.695082      13.863598          -0.000018
          427              C       6.471709      20.246740      34.592849       0.107032      28.130494 0.33166669E+03  0.73540899E+04                                 8.280899                            6.180236       0.046847       2.037404                    0.999390      26.325363      75.719970       0.639646       0.431857      -1.044989       0.000731       0.038390       0.008657       0.039361      -0.001328       0.032383       0.006764       0.019054      -0.081392      -0.043923       0.004871       0.039052             10.001200       5.884842      -0.646902      -3.215051       9.224079      -0.951685      14.894678          -0.000023
          428              C       6.970061      20.391300      33.264803      -0.147294      35.470943 0.43999189E+03  0.10412894E+05                                 9.585967                            7.099454      -0.007127       1.974846                    0.999455      29.615652      86.439743       0.602480       0.429573      -1.052140       0.002363       0.003059       0.013822       0.014353       0.000664       0.014891       0.010755       0.009926      -0.104498      -0.040482       0.013655       0.026827             11.939385       6.561148      -0.269603      -4.115240       9.571383      -1.972397      19.685625           0.000022
          429              C       6.061221      22.476300      34.724744       0.091698      27.313727 0.32267886E+03  0.70850594E+04                                 8.031266                            6.044125       0.195552       2.084101                    0.999611      26.053558      73.862420       0.657061       0.424549      -1.052534       0.005613      -0.042304       0.005257       0.042997       0.005053       0.024260       0.015207      -0.012953      -0.054037      -0.036094       0.005657       0.030438              9.670108       5.824128      -0.708900      -3.534051       8.532319      -0.106426      14.653878          -0.000022
          430              C       6.584285      22.673680      33.442179      -0.148666      34.568216 0.42098350E+03  0.98259577E+04                                 9.313253                            6.887562       0.147640       2.025818                    0.999745      29.077565      83.512187       0.621011       0.422569      -1.059450       0.006117      -0.014377       0.006318       0.016854       0.000549       0.019044      -0.000758      -0.016192      -0.086837      -0.037271       0.014683       0.022588             11.553210       6.678890      -0.574532      -4.756332       9.134755       0.214965      18.845986           0.000022
          431              C       7.003010      21.611720      32.709935       0.054720      37.748049 0.38709736E+03  0.88118420E+04                                 9.974371                            6.607297      -0.097020       1.989150                    0.999190      26.178225      73.278592       0.636211       0.422920      -1.063511      -0.000010       0.002680       0.023892       0.024042       0.007202       0.008795       0.002139       0.039843      -0.026087      -0.016891      -0.010878       0.027769             14.066070       6.988806      -0.391721      -5.671207       9.736870      -1.240967      25.472533          -0.000011
          432              C       7.428600      21.756280      31.281832       0.382323      33.052203 0.30913434E+03  0.66799921E+04                                 9.396772                            6.068174      -0.166595       1.989611                    0.999119      23.452099      64.832217       0.634567       0.446684      -1.044736       0.010069       0.001562      -0.029509       0.031218      -0.005903       0.038397      -0.000623       0.139670      -0.117172      -0.051161      -0.049035       0.100196             13.415335       6.288956       0.412587      -4.885210      10.337671      -1.762717      23.619380          -0.000019
          433              C       6.457980      19.482240      15.595435       0.090823      30.189120 0.34842041E+03  0.78132929E+04                                 8.717533                            6.370127       0.046396       2.036205                    0.998734      26.549717      76.539850       0.625391       0.436741      -1.043128       0.041507       0.002822       0.026177       0.049153      -0.011436       0.013457       0.025561      -0.040556      -0.036927      -0.037633      -0.001869       0.039502             10.753393      11.615973       1.270826      -1.306473       7.287676      -4.855775      13.356531          -0.000014
          434              C       5.750952      18.853960      16.623306      -0.138865      37.707760 0.44578647E+03  0.10619431E+05                                10.044448                            7.189519      -0.144783       1.937962                    0.998648      29.779318      88.143856       0.591327       0.434815      -1.045513       0.009916      -0.004451       0.000277       0.010873      -0.014906      -0.004179       0.033408      -0.058383      -0.068558      -0.037439      -0.020629       0.058068             12.690992      12.340967       1.710254      -1.806021       9.307142      -6.774261      16.424868           0.000014
          435              C       8.443150      19.134740      16.650594       0.094442      29.255519 0.33144881E+03  0.73414864E+04                                 8.490968                            6.180701       0.051798       2.039186                    0.999187      26.287789      75.351575       0.639806       0.432206      -1.045712      -0.033758      -0.000050      -0.029189       0.044627      -0.012003       0.015466       0.037457      -0.040388      -0.072902      -0.051452       0.000203       0.051249             10.400286      11.817078       1.338895      -1.370515       7.302411      -4.529335      12.081368          -0.000014
          436              C       7.804766      18.531480      17.719398      -0.136179      36.294753 0.43080249E+03  0.10157034E+05                                 9.717521                            7.015403      -0.074843       1.956910                    0.999384      29.506974      86.383859       0.606400       0.428409      -1.051271      -0.002242      -0.012333      -0.014288       0.019007      -0.005915       0.014177       0.036789      -0.053839      -0.039933      -0.043531      -0.010262       0.053793             12.120810      14.144038       2.562927      -3.353097       8.508117      -5.373547      13.710275           0.000014
          437              C       6.441506      18.414720      17.710301       0.066179      39.352480 0.38455600E+03  0.87391066E+04                                10.248825                            6.587674      -0.030801       2.015981                    0.999294      25.885333      72.384088       0.636888       0.423190      -1.063400       0.013683      -0.000619      -0.019606       0.023917      -0.006756       0.001195       0.023018      -0.048465      -0.043591      -0.025717      -0.015890       0.041607             14.481153      14.326384       3.550199      -4.599319      10.411886      -8.232643      18.705189          -0.000007
          438              C       5.733105      17.786440      18.847326       0.382044      34.463945 0.31657356E+03  0.69163402E+04                                 9.749277                            6.210710      -0.319951       1.937115                    0.998800      23.987158      67.784721       0.613572       0.456919      -1.033607      -0.011398      -0.019676       0.016092       0.027857      -0.032972      -0.011661       0.053548      -0.104858      -0.075171      -0.052647      -0.046006       0.098652             13.862182      13.724807       4.311177      -4.315486      10.174199      -7.488481      17.687540          -0.000025
          439              C       8.642217      16.402000      23.299916       0.085314      27.199933 0.32816316E+03  0.72537528E+04                                 8.016198                            6.097588       0.070730       2.036946                    0.999623      26.546818      76.122744       0.652192       0.424872      -1.049744      -0.029893      -0.039216       0.013768       0.051196       0.000876      -0.027255       0.021081      -0.046273      -0.079146      -0.050243       0.006359       0.043884              9.251015      10.929731       0.681843       2.586279       5.269203      -1.648518      11.554111          -0.000017
          440              C       7.951663      16.724480      22.162891      -0.142538      34.671797 0.43097251E+03  0.10155492E+05                                 9.394509                            7.001950      -0.071325       1.956625                    0.999414      29.516681      86.206811       0.609305       0.426599      -1.053063       0.000355      -0.022338      -0.004877       0.022867       0.009273      -0.015494       0.016918      -0.050959      -0.070825      -0.039679      -0.002492       0.042170             11.236746      13.683007       0.067058       4.530424       5.970086      -2.344875      14.057145           0.000016
          441              C       6.788842      15.492940      24.241373       0.086557      27.105253 0.33821306E+03  0.75359691E+04                                 8.053864                            6.243847       0.038743       2.029276                    0.999210      26.649308      76.838932       0.635934       0.432260      -1.044746       0.045488       0.010188      -0.018923       0.050310      -0.004458      -0.025830       0.031234      -0.044282      -0.048724      -0.046709      -0.003375       0.050083              9.174940      10.569125       0.907346       2.511678       5.695869      -1.969720      11.259825          -0.000018
          442              C       6.015916      15.801520      23.154377      -0.144363      34.408565 0.43859885E+03  0.10407949E+05                                 9.422061                            7.120680      -0.126393       1.942520                    0.998969      29.784507      88.047548       0.595390       0.433518      -1.046082       0.010936      -0.006795      -0.011425       0.017213      -0.011572      -0.011515       0.033644      -0.053736      -0.052354      -0.035674      -0.019503       0.055176             11.053643      11.540843       0.523423       3.189565       6.774889      -3.315473      14.845198           0.000016
          443              C       6.598013      16.479840      22.117410       0.068002      37.905525 0.39121072E+03  0.89359249E+04                                10.011830                            6.664697      -0.056948       2.005683                    0.999227      26.095453      73.356058       0.629790       0.425776      -1.060906       0.010929      -0.013957       0.014942       0.023184      -0.010924      -0.009638       0.022357      -0.036356      -0.041230      -0.025565      -0.013561       0.039126             13.416580      14.352596      -0.628609       6.467302       7.176780      -4.514184      18.720363          -0.000010
          444              C       5.833325      16.852360      20.921260       0.369705      35.371929 0.32966591E+03  0.72728087E+04                                 9.891180                            6.329338      -0.333199       1.927482                    0.998834      24.335034      69.013125       0.609262       0.455695      -1.034714      -0.013360      -0.000629      -0.025836       0.029092      -0.029116      -0.014274       0.042314      -0.090822      -0.077833      -0.044664      -0.040221       0.084884             13.782106      14.527173      -0.591170       6.763718       7.449055      -4.817840      19.370088          -0.000028
          445              C       0.547775      15.298340      20.411873       0.089611      29.320308 0.35336007E+03  0.79632009E+04                                 8.557854                            6.428096      -0.005420       2.013307                    0.999228      26.910124      78.128544       0.619808       0.438509      -1.040610      -0.000097       0.006785      -0.041928       0.042473      -0.031406      -0.008541       0.005835      -0.067873       0.010395      -0.048632       0.002403       0.046229             10.200380      14.575669       3.492805       0.832704       6.529752      -1.190853       9.495719          -0.000019
          446              C       1.846510      15.770940      20.602893      -0.142745      36.744369 0.45628536E+03  0.10952895E+05                                 9.900027                            7.293008      -0.212837       1.909856                    0.998520      30.347767      90.708005       0.583721       0.437127      -1.042229      -0.001107      -0.012985      -0.013585       0.018825      -0.028974      -0.006613       0.021016      -0.056911      -0.007110      -0.039557      -0.011289       0.050846             12.153481      18.471931       4.790228       0.416176       7.912593      -1.663823      10.075918           0.000018
          447              C       0.556012      16.090640      18.256073       0.087594      28.485919 0.33672712E+03  0.74886848E+04                                 8.330017                            6.226537       0.146138       2.066669                    0.999430      26.465578      76.040511       0.637870       0.431764      -1.045873      -0.007693      -0.014683       0.044720       0.047693      -0.024741      -0.011836       0.012364      -0.060586       0.035546      -0.045932       0.004372       0.041559              9.901641      13.853847       3.590630       1.604948       6.996907      -1.410219       8.854169          -0.000017
          448              C       1.823171      16.604940      18.406161      -0.132583      36.924832 0.45002824E+03  0.10755916E+05                                 9.944088                            7.258506      -0.174251       1.928727                    0.998485      29.862064      88.804895       0.583731       0.439022      -1.042027      -0.001585      -0.006252       0.010472       0.012299      -0.028394      -0.015420       0.018157      -0.047117       0.009053      -0.039501      -0.007913       0.047414             12.212281      18.326751       4.052680       2.975485       7.964826      -1.598367      10.345265           0.000018
          449              C       2.490386      16.446480      19.602311       0.058709      39.674436 0.40612299E+03  0.93831385E+04                                10.380576                            6.826384      -0.220124       1.949693                    0.999077      26.601699      75.718420       0.616113       0.430284      -1.055926      -0.019129      -0.008960      -0.009101       0.023001      -0.014254      -0.003922       0.009977      -0.049012      -0.027365      -0.023900      -0.011559       0.035458             14.355512      24.528560       5.674609       2.141515       8.202289      -1.504547      10.335689          -0.000012
          450              C       3.903069      16.866260      19.766043       0.381715      33.463895 0.31355420E+03  0.68535020E+04                                 9.589979                            6.205697      -0.412975       1.903334                    0.998667      24.290693      69.300805       0.608424       0.460574      -1.028612       0.027355       0.001599       0.001881       0.027466      -0.028576      -0.018605       0.052592      -0.096981      -0.066113      -0.051085      -0.042919       0.094004             13.431392      22.455818       4.597994       1.950927       7.786699      -1.961384      10.051661          -0.000023
          451              C      12.421728      12.785220      16.659690       0.101679      27.428640 0.32545793E+03  0.71599155E+04                                 8.062838                            6.090884       0.181616       2.081016                    0.999618      25.970724      73.648385       0.651322       0.427462      -1.050956      -0.004942      -0.016994       0.043338       0.046812       0.019401       0.006063      -0.024363       0.051525      -0.002372      -0.045791       0.012982       0.032809              9.458810       4.557280      -0.586801      -0.856307      13.894198       2.391864       9.924951          -0.000033
          452              C      12.578235      11.592600      15.941091      -0.148291      34.238815 0.42858132E+03  0.10034488E+05                                 9.219477                            6.932779       0.162765       2.030485                    0.999658      29.085705      83.295349       0.622059       0.420545      -1.062164      -0.001828       0.001810       0.005753       0.006301       0.008663       0.000652      -0.023223       0.040192       0.017958      -0.037104       0.014951       0.022153             11.014865       5.027297      -1.031729      -0.754552      17.382264       3.370185      10.635035           0.000031
          453              C      12.181476      11.745500      18.651758       0.101319      27.512515 0.32789145E+03  0.72464887E+04                                 8.156477                            6.161682       0.072906       2.046636                    0.999363      26.237772      75.238257       0.638277       0.434210      -1.044019       0.012719       0.022460      -0.029240       0.039003       0.011237       0.023326      -0.020774       0.075001      -0.026708      -0.050187      -0.000956       0.051143              9.597313       4.873493      -0.949603      -1.152556      13.217248       2.791938      10.701199          -0.000031
          454              C      12.376423      10.502840      18.028668      -0.150295      36.166060 0.45291010E+03  0.10795178E+05                                 9.686065                            7.196592      -0.022346       1.966103                    0.999481      29.902558      87.554799       0.599260       0.428818      -1.052726       0.009594       0.015462      -0.001075       0.018229       0.007261       0.003770      -0.026038       0.042964       0.018932      -0.040587       0.019405       0.021182             11.829781       5.507810      -1.363451      -1.225836      16.942687       5.501876      13.038847           0.000031
          455              C      12.549405      10.408320      16.659690       0.049517      40.281792 0.41065844E+03  0.94821392E+04                                10.401052                            6.811946      -0.124762       1.975964                    0.999213      26.566021      74.762173       0.626019       0.423734      -1.063579       0.001341       0.023566       0.011794       0.026386      -0.000599       0.002414      -0.000982       0.028891      -0.026407      -0.010600      -0.008471       0.019072             14.391117       5.661467      -1.766586      -1.363117      23.663024       7.416200      13.848862          -0.000021
          456              C      12.714149       9.104500      16.004764       0.389118      33.230896 0.30468882E+03  0.65745755E+04                                 9.462869                            6.053418      -0.190862       1.983365                    0.999198      23.473047      65.311541       0.629388       0.451000      -1.039937       0.005596      -0.026012      -0.013850       0.029996      -0.000761       0.039058      -0.000623       0.137023      -0.121465      -0.051424      -0.048223       0.099647             13.260689       5.419346      -1.326427      -1.961884      20.895452       6.226372      13.467269          -0.000018
          457              C      11.856105       4.486920      18.924644       0.093681      26.814639 0.32226472E+03  0.70613409E+04                                 7.896020                            6.028271       0.170804       2.073240                    0.999683      25.963036      73.111049       0.661040       0.422867      -1.055422       0.007412      -0.023629      -0.030800       0.039521      -0.009169       0.015146       0.019003       0.050297       0.031075      -0.041174       0.009818       0.031357              9.193069       4.667261       0.732793      -1.617415      12.425373      -3.387813      10.486573          -0.000022
          458              C      12.081256       5.679540      18.246977      -0.153589      33.918713 0.41959921E+03  0.97630491E+04                                 9.125593                            6.833636       0.130846       2.018909                    0.999722      28.960145      82.421776       0.630747       0.417350      -1.065200      -0.001986      -0.008705      -0.001553       0.009063      -0.007577       0.008760       0.025324       0.032547      -0.002462      -0.037141       0.016086       0.021055             10.920578       5.421672       1.302249      -2.223611      14.753370      -4.944235      12.586692           0.000022
          459              C      12.457422       3.269280      17.091760       0.093061      27.428111 0.32174559E+03  0.70569447E+04                                 8.022820                            6.025782       0.170442       2.074899                    0.999696      26.012940      73.621931       0.659867       0.423200      -1.053746      -0.018513       0.016934       0.042087       0.048998      -0.003812       0.011209       0.026276       0.079785       0.017440      -0.054988       0.014093       0.040895              9.334134       4.744374       0.720754      -1.753230      13.132976      -2.876000      10.125054          -0.000022
          460              C      12.701793       4.389620      16.368612      -0.143577      32.885095 0.40012869E+03  0.91917550E+04                                 8.900803                            6.640375       0.174816       2.037533                    0.999746      28.422516      80.138829       0.645194       0.413254      -1.068797      -0.003911       0.004210       0.006290       0.008519      -0.007734       0.007599       0.027135       0.050402       0.000442      -0.044153       0.016895       0.027258             10.604937       5.218171       0.963978      -1.781155      16.139892      -4.091126      10.456748           0.000022
          461              C      12.491744       5.626720      16.937124       0.058195      38.045289 0.39301816E+03  0.89499871E+04                                 9.926136                            6.608972      -0.103652       1.983626                    0.999174      26.058185      72.146075       0.645372       0.416760      -1.071075      -0.004325      -0.025140       0.011080       0.027811       0.002771       0.010095       0.002806       0.033624      -0.025503      -0.014214      -0.010294       0.024507             13.338342       5.765476       1.705529      -2.478003      20.177662      -7.284370      14.071889          -0.000015
          462              C      12.689437       6.852700      16.159399       0.378828      32.818726 0.30356835E+03  0.65321948E+04                                 9.302350                            5.999387      -0.166239       1.988490                    0.999214      23.453338      64.770870       0.640199       0.444619      -1.045593       0.003402       0.025038      -0.015017       0.029394       0.000782       0.030826      -0.000774       0.134853      -0.120869      -0.048238      -0.046380       0.094618             12.771019       5.397191       1.510328      -2.233208      19.052265      -5.695079      13.863602          -0.000019
          463              C       0.392641       6.346740      10.888151       0.107032      28.130480 0.33166658E+03  0.73540870E+04                                 8.280898                            6.180235       0.046846       2.037404                    0.999390      26.325364      75.719977       0.639646       0.431857      -1.044989      -0.000732       0.038390      -0.008657       0.039361       0.001328       0.032383      -0.006764       0.019054      -0.081392      -0.043923       0.004871       0.039052             10.001196       5.884841       0.646903      -3.215049       9.224079       0.951681      14.894669          -0.000024
          464              C      13.622989       6.491300      12.216197      -0.147294      35.470942 0.43999193E+03  0.10412896E+05                                 9.585967                            7.099455      -0.007127       1.974845                    0.999455      29.615654      86.439751       0.602480       0.429573      -1.052140      -0.002363       0.003059      -0.013822       0.014353      -0.000664       0.014891      -0.010755       0.009926      -0.104498      -0.040482       0.013655       0.026827             11.939386       6.561149       0.269603      -4.115240       9.571382       1.972396      19.685627           0.000022
          465              C       0.803129       8.576300      10.756257       0.091698      27.313768 0.32267924E+03  0.70850696E+04                                 8.031273                            6.044128       0.195553       2.084101                    0.999611      26.053574      73.862469       0.657061       0.424549      -1.052534      -0.005613      -0.042304      -0.005257       0.042997      -0.005053       0.024260      -0.015207      -0.012953      -0.054037      -0.036094       0.005657       0.030438              9.670119       5.824134       0.708899      -3.534058       8.532320       0.106426      14.653902          -0.000023
          466              C       0.280065       8.773680      12.038821      -0.148666      34.568277 0.42098432E+03  0.98259764E+04                                 9.313236                            6.887548       0.147641       2.025818                    0.999745      29.077635      83.512237       0.621014       0.422566      -1.059452      -0.006117      -0.014377      -0.006318       0.016854      -0.000549       0.019044       0.000758      -0.016192      -0.086837      -0.037271       0.014683       0.022588             11.553188       6.678878       0.574530      -4.756323       9.134735      -0.214961      18.845950           0.000022
          467              C      13.590040       7.711720      12.771065       0.054720      37.748054 0.38709736E+03  0.88118420E+04                                 9.974374                            6.607298      -0.097020       1.989150                    0.999190      26.178225      73.278592       0.636210       0.422921      -1.063511       0.000010       0.002680      -0.023892       0.024042      -0.007202       0.008795      -0.002139       0.039843      -0.026087      -0.016891      -0.010878       0.027769             14.066074       6.988809       0.391721      -5.671210       9.736871       1.240968      25.472543          -0.000010
          468              C      13.164450       7.856280      14.199168       0.382323      33.052202 0.30913430E+03  0.66799910E+04                                 9.396772                            6.068173      -0.166595       1.989611                    0.999119      23.452097      64.832209       0.634567       0.446684      -1.044736      -0.010069       0.001562       0.029509       0.031218       0.005903       0.038397       0.000623       0.139670      -0.117172      -0.051161      -0.049035       0.100196             13.415335       6.288956      -0.412587      -4.885209      10.337672       1.762719      23.619378          -0.000020
          469              C       7.270720      22.217760      38.335935       0.090823      30.189124 0.34842050E+03  0.78132954E+04                                 8.717534                            6.370128       0.046396       2.036205                    0.998734      26.549715      76.539843       0.625391       0.436741      -1.043128      -0.041507      -0.002822       0.026177       0.049153      -0.011435      -0.013457      -0.025561      -0.040556      -0.036927      -0.037633      -0.001869       0.039502             10.753394      11.615978       1.270825       1.306470       7.287676       4.855774      13.356528          -0.000016
          470              C       7.977748      22.846040      39.363806      -0.138865      37.707748 0.44578636E+03  0.10619428E+05                                10.044446                            7.189518      -0.144783       1.937962                    0.998648      29.779313      88.143836       0.591327       0.434815      -1.045513      -0.009916       0.004451       0.000277       0.010873      -0.014906       0.004179      -0.033408      -0.058383      -0.068558      -0.037439      -0.020629       0.058068             12.690989      12.340964       1.710253       1.806019       9.307139       6.774259      16.424864           0.000016
          471              C       5.285550      22.565260      39.391094       0.094442      29.255519 0.33144881E+03  0.73414863E+04                                 8.490968                            6.180701       0.051798       2.039186                    0.999187      26.287789      75.351577       0.639806       0.432206      -1.045712       0.033758       0.000050      -0.029189       0.044627      -0.012003      -0.015466      -0.037456      -0.040388      -0.072902      -0.051452       0.000203       0.051249             10.400286      11.817079       1.338895       1.370515       7.302411       4.529335      12.081368          -0.000015
          472              C       5.923934      23.168520      40.459898      -0.136179      36.294754 0.43080250E+03  0.10157035E+05                                 9.717521                            7.015403      -0.074842       1.956910                    0.999384      29.506975      86.383862       0.606400       0.428409      -1.051271       0.002242       0.012333      -0.014287       0.019007      -0.005915      -0.014177      -0.036788      -0.053839      -0.039933      -0.043531      -0.010262       0.053792             12.120810      14.144038       2.562927       3.353097       8.508117       5.373547      13.710275           0.000015
          473              C       7.287194      23.285280      40.450801       0.066179      39.352475 0.38455596E+03  0.87391054E+04                                10.248824                            6.587674      -0.030800       2.015981                    0.999294      25.885331      72.384082       0.636888       0.423190      -1.063400      -0.013683       0.000619      -0.019606       0.023917      -0.006756      -0.001195      -0.023018      -0.048465      -0.043591      -0.025717      -0.015890       0.041607             14.481151      14.326383       3.550199       4.599318      10.411885       8.232641      18.705186          -0.000009
          474              C       7.995595      23.913560      41.587826       0.382044      34.463937 0.31657350E+03  0.69163384E+04                                 9.749275                            6.210709      -0.319951       1.937115                    0.998800      23.987155      67.784707       0.613572       0.456919      -1.033607       0.011398       0.019676       0.016092       0.027857      -0.032972       0.011661      -0.053548      -0.104858      -0.075171      -0.052647      -0.046006       0.098652             13.862178      13.724804       4.311176       4.315485      10.174196       7.488479      17.687535          -0.000025
          475              C       5.086483      25.298000       0.559416       0.085314      27.199932 0.32816316E+03  0.72537526E+04                                 8.016198                            6.097588       0.070730       2.036946                    0.999623      26.546817      76.122741       0.652192       0.424872      -1.049744       0.029893       0.039215       0.013768       0.051195       0.000876       0.027255      -0.021081      -0.046273      -0.079146      -0.050243       0.006359       0.043884              9.251015      10.929730       0.681843      -2.586279       5.269203       1.648518      11.554111          -0.000016
          476              C       5.777037      24.975520      44.903391      -0.142538      34.671799 0.43097255E+03  0.10155493E+05                                 9.394509                            7.001950      -0.071325       1.956625                    0.999414      29.516683      86.206817       0.609305       0.426599      -1.053063      -0.000355       0.022338      -0.004877       0.022867       0.009273       0.015494      -0.016918      -0.050958      -0.070825      -0.039679      -0.002492       0.042170             11.236746      13.683006       0.067058      -4.530423       5.970086       2.344875      14.057145           0.000016
          477              C       6.939858      26.207060       1.500873       0.086557      27.105257 0.33821312E+03  0.75359708E+04                                 8.053864                            6.243847       0.038743       2.029276                    0.999210      26.649311      76.838941       0.635934       0.432260      -1.044746      -0.045488      -0.010188      -0.018923       0.050310      -0.004458       0.025830      -0.031234      -0.044282      -0.048724      -0.046709      -0.003375       0.050083              9.174940      10.569126       0.907346      -2.511679       5.695870       1.969720      11.259826          -0.000017
          478              C       7.712784      25.898480       0.413877      -0.144363      34.408565 0.43859885E+03  0.10407949E+05                                 9.422061                            7.120680      -0.126393       1.942519                    0.998969      29.784508      88.047551       0.595390       0.433518      -1.046082      -0.010936       0.006795      -0.011425       0.017213      -0.011572       0.011515      -0.033644      -0.053736      -0.052354      -0.035674      -0.019503       0.055176             11.053643      11.540843       0.523423      -3.189565       6.774888       3.315472      14.845197           0.000015
          479              C       7.130687      25.220160      44.857910       0.068002      37.905522 0.39121070E+03  0.89359242E+04                                10.011830                            6.664697      -0.056948       2.005683                    0.999227      26.095452      73.356056       0.629790       0.425776      -1.060906      -0.010929       0.013956       0.014942       0.023184      -0.010924       0.009638      -0.022357      -0.036356      -0.041230      -0.025565      -0.013561       0.039126             13.416579      14.352595      -0.628608      -6.467301       7.176780       4.514184      18.720361          -0.000009
          480              C       7.895375      24.847640      43.661760       0.369705      35.371928 0.32966591E+03  0.72728088E+04                                 9.891179                            6.329338      -0.333199       1.927482                    0.998834      24.335034      69.013123       0.609262       0.455695      -1.034714       0.013360       0.000629      -0.025836       0.029092      -0.029116       0.014274      -0.042314      -0.090822      -0.077833      -0.044664      -0.040221       0.084884             13.782104      14.527172      -0.591169      -6.763717       7.449055       4.817839      19.370086          -0.000028
          481              C      13.180925      26.401660      43.152373       0.089612      29.320302 0.35336001E+03  0.79631990E+04                                 8.557853                            6.428095      -0.005419       2.013307                    0.999228      26.910120      78.128529       0.619808       0.438509      -1.040610       0.000097      -0.006785      -0.041928       0.042473      -0.031405       0.008541      -0.005835      -0.067873       0.010395      -0.048632       0.002403       0.046229             10.200378      14.575667       3.492804      -0.832705       6.529751       1.190853       9.495718          -0.000019
          482              C      11.882190      25.929060      43.343393      -0.142745      36.744371 0.45628540E+03  0.10952897E+05                                 9.900027                            7.293008      -0.212837       1.909856                    0.998520      30.347768      90.708009       0.583721       0.437127      -1.042229       0.001108       0.012985      -0.013585       0.018825      -0.028974       0.006613      -0.021015      -0.056911      -0.007110      -0.039557      -0.011289       0.050846             12.153481      18.471931       4.790227      -0.416176       7.912593       1.663823      10.075918           0.000017
          483              C      13.172688      25.609360      40.996573       0.087593      28.485914 0.33672706E+03  0.74886830E+04                                 8.330016                            6.226537       0.146139       2.066670                    0.999430      26.465574      76.040491       0.637870       0.431764      -1.045873       0.007693       0.014682       0.044720       0.047693      -0.024741       0.011836      -0.012364      -0.060586       0.035545      -0.045932       0.004372       0.041559              9.901639      13.853843       3.590629      -1.604947       6.996906       1.410218       8.854167          -0.000017
          484              C      11.905529      25.095060      41.146661      -0.132583      36.924824 0.45002815E+03  0.10755914E+05                                 9.944086                            7.258505      -0.174251       1.928727                    0.998485      29.862060      88.804876       0.583731       0.439022      -1.042027       0.001585       0.006252       0.010472       0.012299      -0.028394       0.015420      -0.018157      -0.047117       0.009053      -0.039501      -0.007913       0.047414             12.212278      18.326746       4.052679      -2.975485       7.964825       1.598367      10.345264           0.000017
          485              C      11.238314      25.253520      42.342811       0.058709      39.674428 0.40612292E+03  0.93831365E+04                                10.380575                            6.826384      -0.220123       1.949693                    0.999077      26.601696      75.718411       0.616113       0.430284      -1.055926       0.019129       0.008960      -0.009101       0.023000      -0.014254       0.003922      -0.009977      -0.049012      -0.027366      -0.023900      -0.011559       0.035458             14.355511      24.528556       5.674608      -2.141515       8.202288       1.504547      10.335688          -0.000011
          486              C       9.825631      24.833740      42.506543       0.381715      33.463888 0.31355414E+03  0.68535004E+04                                 9.589978                            6.205696      -0.412975       1.903335                    0.998667      24.290690      69.300794       0.608424       0.460574      -1.028612      -0.027355      -0.001599       0.001881       0.027466      -0.028576       0.018605      -0.052592      -0.096981      -0.066113      -0.051085      -0.042919       0.094004             13.431390      22.455813       4.597992      -1.950927       7.786698       1.961383      10.051660          -0.000023
          487              C       1.306972       1.114780      39.400190       0.101679      27.428638 0.32545802E+03  0.71599176E+04                                 8.062838                            6.090884       0.181616       2.081016                    0.999618      25.970722      73.648374       0.651322       0.427462      -1.050956       0.004941       0.016994       0.043338       0.046812       0.019401      -0.006063       0.024363       0.051525      -0.002372      -0.045791       0.012982       0.032809              9.458808       4.557280      -0.586801       0.856307      13.894190      -2.391865       9.924954          -0.000031
          488              C       1.150465       2.307400      38.681590      -0.148292      34.238783 0.42858112E+03  0.10034482E+05                                 9.219471                            6.932777       0.162765       2.030485                    0.999658      29.085700      83.295321       0.622059       0.420545      -1.062164       0.001828      -0.001810       0.005753       0.006301       0.008663      -0.000652       0.023223       0.040193       0.017958      -0.037104       0.014951       0.022153             11.014855       5.027295      -1.031728       0.754551      17.382239      -3.370180      10.635031           0.000029
          489              C       1.547224       2.154500      41.392258       0.101319      27.512516 0.32789143E+03  0.72464883E+04                                 8.156477                            6.161681       0.072906       2.046636                    0.999363      26.237771      75.238253       0.638277       0.434210      -1.044019      -0.012719      -0.022460      -0.029240       0.039003       0.011237      -0.023326       0.020774       0.075000      -0.026708      -0.050187      -0.000956       0.051143              9.597314       4.873493      -0.949603       1.152556      13.217250      -2.791938      10.701199          -0.000029
          490              C       1.352277       3.397160      40.769168      -0.150295      36.166070 0.45291017E+03  0.10795180E+05                                 9.686068                            7.196593      -0.022347       1.966103                    0.999481      29.902560      87.554813       0.599260       0.428818      -1.052726      -0.009594      -0.015462      -0.001075       0.018229       0.007261      -0.003770       0.026038       0.042964       0.018932      -0.040587       0.019405       0.021182             11.829786       5.507811      -1.363452       1.225837      16.942695      -5.501882      13.038852           0.000030
          491              C       1.179295       3.491680      39.400190       0.049517      40.281794 0.41065858E+03  0.94821429E+04                                10.401052                            6.811947      -0.124762       1.975964                    0.999213      26.566021      74.762172       0.626019       0.423734      -1.063579      -0.001341      -0.023566       0.011794       0.026386      -0.000599      -0.002414       0.000982       0.028891      -0.026407      -0.010600      -0.008471       0.019072             14.391117       5.661467      -1.766586       1.363118      23.663017      -7.416201      13.848867          -0.000020
          492              C       1.014551       4.795500      38.745264       0.389118      33.230909 0.30468898E+03  0.65745798E+04                                 9.462872                            6.053420      -0.190864       1.983364                    0.999198      23.473055      65.311573       0.629388       0.451000      -1.039937      -0.005596       0.026012      -0.013850       0.029996      -0.000761      -0.039058       0.000623       0.137023      -0.121465      -0.051424      -0.048223       0.099647             13.260693       5.419348      -1.326427       1.961885      20.895456      -6.226375      13.467275          -0.000019
          493              C       1.872595       9.413080      41.665144       0.093682      26.814635 0.32226467E+03  0.70613393E+04                                 7.896019                            6.028270       0.170805       2.073240                    0.999683      25.963033      73.111034       0.661040       0.422867      -1.055422      -0.007412       0.023629      -0.030800       0.039521      -0.009169      -0.015146      -0.019003       0.050297       0.031074      -0.041174       0.009818       0.031357              9.193068       4.667261       0.732793       1.617415      12.425372       3.387812      10.486571          -0.000022
          494              C       1.647444       8.220460      40.987477      -0.153589      33.918713 0.41959921E+03  0.97630489E+04                                 9.125593                            6.833636       0.130845       2.018908                    0.999722      28.960146      82.421778       0.630747       0.417350      -1.065200       0.001986       0.008705      -0.001553       0.009063      -0.007577      -0.008760      -0.025324       0.032548      -0.002462      -0.037141       0.016086       0.021056             10.920578       5.421672       1.302249       2.223611      14.753369       4.944235      12.586692           0.000022
          495              C       1.271278      10.630720      39.832260       0.093061      27.428112 0.32174560E+03  0.70569450E+04                                 8.022820                            6.025782       0.170442       2.074899                    0.999696      26.012940      73.621931       0.659867       0.423200      -1.053746       0.018513      -0.016934       0.042087       0.048998      -0.003812      -0.011209      -0.026276       0.079785       0.017440      -0.054988       0.014093       0.040895              9.334135       4.744374       0.720754       1.753230      13.132977       2.876001      10.125054          -0.000022
          496              C       1.026907       9.510380      39.109112      -0.143577      32.885104 0.40012878E+03  0.91917580E+04                                 8.900805                            6.640376       0.174815       2.037533                    0.999746      28.422521      80.138851       0.645194       0.413254      -1.068797       0.003911      -0.004210       0.006290       0.008519      -0.007734      -0.007599      -0.027135       0.050402       0.000442      -0.044153       0.016895       0.027258             10.604940       5.218172       0.963978       1.781156      16.139897       4.091128      10.456751           0.000022
          497              C       1.236956       8.273280      39.677624       0.058195      38.045296 0.39301820E+03  0.89499886E+04                                 9.926138                            6.608972      -0.103653       1.983626                    0.999174      26.058187      72.146086       0.645372       0.416760      -1.071075       0.004325       0.025140       0.011080       0.027811       0.002771      -0.010095      -0.002806       0.033624      -0.025503      -0.014214      -0.010294       0.024507             13.338345       5.765477       1.705529       2.478003      20.177667       7.284373      14.071892          -0.000016
          498              C       1.039263       7.047300      38.899899       0.378828      32.818750 0.30356856E+03  0.65322007E+04                                 9.302355                            5.999389      -0.166242       1.988489                    0.999214      23.453348      64.770914       0.640199       0.444620      -1.045593      -0.003402      -0.025038      -0.015017       0.029394       0.000782      -0.030826       0.000774       0.134853      -0.120870      -0.048238      -0.046379       0.094618             12.771028       5.397194       1.510330       2.233210      19.052278       5.695085      13.863612          -0.000020
          499              C      13.336059       7.553260      33.628651       0.107032      28.130479 0.33166656E+03  0.73540862E+04                                 8.280897                            6.180234       0.046847       2.037404                    0.999390      26.325362      75.719964       0.639646       0.431856      -1.044989       0.000731      -0.038390      -0.008657       0.039361       0.001328      -0.032383       0.006764       0.019054      -0.081392      -0.043923       0.004871       0.039052             10.001195       5.884840       0.646903       3.215049       9.224077      -0.951681      14.894669          -0.000023
          500              C       0.105711       7.408700      34.956697      -0.147294      35.470946 0.43999196E+03  0.10412897E+05                                 9.585969                            7.099455      -0.007128       1.974845                    0.999455      29.615656      86.439767       0.602480       0.429573      -1.052140       0.002363      -0.003059      -0.013822       0.014353      -0.000664      -0.014891       0.010755       0.009926      -0.104498      -0.040482       0.013655       0.026827             11.939388       6.561150       0.269603       4.115241       9.571384      -1.972396      19.685631           0.000022
          501              C      12.925571       5.323700      33.496757       0.091698      27.313766 0.32267920E+03  0.70850685E+04                                 8.031272                            6.044128       0.195553       2.084101                    0.999611      26.053572      73.862461       0.657061       0.424549      -1.052534       0.005613       0.042304      -0.005257       0.042997      -0.005053      -0.024260       0.015207      -0.012953      -0.054037      -0.036094       0.005657       0.030438              9.670119       5.824134       0.708899       3.534059       8.532319      -0.106425      14.653903          -0.000022
          502              C      13.448635       5.126320      34.779321      -0.148666      34.568289 0.42098448E+03  0.98259812E+04                                 9.313239                            6.887550       0.147640       2.025818                    0.999745      29.077641      83.512266       0.621014       0.422566      -1.059452       0.006117       0.014377      -0.006318       0.016853      -0.000549      -0.019044      -0.000758      -0.016192      -0.086837      -0.037271       0.014683       0.022588             11.553193       6.678880       0.574530       4.756326       9.134738       0.214962      18.845959           0.000021
          503              C       0.138660       6.188280      35.511565       0.054720      37.748067 0.38709745E+03  0.88118448E+04                                 9.974377                            6.607299      -0.097021       1.989150                    0.999190      26.178229      73.278614       0.636210       0.422921      -1.063511      -0.000010      -0.002680      -0.023892       0.024042      -0.007202      -0.008795       0.002139       0.039843      -0.026087      -0.016891      -0.010878       0.027769             14.066080       6.988811       0.391722       5.671213       9.736874      -1.240968      25.472556          -0.000010
          504              C       0.564250       6.043720      36.939668       0.382323      33.052227 0.30913451E+03  0.66799970E+04                                 9.396777                            6.068176      -0.166597       1.989611                    0.999119      23.452107      64.832254       0.634567       0.446684      -1.044735       0.010069      -0.001562       0.029509       0.031218       0.005903      -0.038397      -0.000624       0.139670      -0.117171      -0.051161      -0.049035       0.100196             13.415345       6.288960      -0.412587       4.885214      10.337677      -1.762720      23.619399          -0.000020
          505              I       9.555038      19.478070      36.547167      -0.474103     482.110049 0.20210879E+05  0.11351691E+07                                37.931013                           35.546219       1.380925       1.800455                    0.999982     171.829137     571.077441       0.465155       0.234441      -1.342799      -0.217645      -0.131858       0.083479       0.267815       0.190171       0.086423      -0.012273       0.319737      -0.565452      -0.228406      -0.124250       0.352657             40.623614      58.445378       1.094043       4.704237      29.378169      -1.510230      34.047295           0.000008
          506              I      11.722250      23.115422      37.643714      -0.458849     463.910839 0.18777769E+05  0.10361362E+07                                36.868965                           34.168881       1.510253       1.836756                    0.999919     169.803820     560.555090       0.476085       0.233157      -1.343768       0.016701       0.196379       0.116014       0.228698      -0.006616      -0.094235       0.251364      -0.374750      -0.562422      -0.327200      -0.067230       0.394430             40.043892      33.905639      -5.780749      -4.689562      49.575929      14.459290      36.650107           0.000010
          507              I       9.966624      16.103428      39.926860      -0.465551     509.225276 0.20477564E+05  0.11546789E+07                                39.488943                           35.870284       1.256066       1.770615                    0.999986     172.267010     574.887462       0.461000       0.235626      -1.340230       0.140019       0.168221      -0.152941       0.267011       0.187202      -0.148684      -0.264894       0.017293       0.041135      -0.272883      -0.131305       0.404187             44.118363      50.004951      17.584684      -9.955484      47.891567     -13.167148      34.458569           0.000011
          508              I       9.821787      14.100438      43.924185      -0.439278     495.503502 0.19473387E+05  0.10772551E+07                                38.068605                           34.443475       1.803421       1.915651                    0.999778     165.486314     535.415974       0.484647       0.228457      -1.359504       0.093566       0.028638       0.182161       0.206779      -0.037046       0.209186      -0.091932       0.168817       0.697623      -0.219697      -0.145228       0.364925             42.681275      50.606114      -0.482475      19.633394      27.705023      -0.535914      49.732688           0.000007
          509              I      11.603085       1.916532      42.548385      -0.464388     449.954648 0.19727676E+05  0.11009669E+07                                36.146133                           35.038390       1.400299       1.806922                    0.999975     170.805001     565.224940       0.470288       0.233369      -1.344801       0.204508      -0.111350       0.065847       0.241988       0.026284       0.049127      -0.021259       0.598683      -0.538972      -0.224112      -0.170255       0.394367             38.102678      57.881247      -3.440967      -3.792871      29.983359      -3.537446      26.443427           0.000008
          510              I       8.012756      27.489196      40.847851      -0.433346     417.722942 0.18539082E+05  0.10191269E+07                                34.320027                           33.952968       1.441212       1.826918                    0.999866     167.834424     551.999718       0.477824       0.233184      -1.344484      -0.092032      -0.247884      -0.092407       0.280099       0.182552       0.145280       0.205691      -0.342370      -0.273109      -0.254660      -0.161844       0.416504             35.171460      27.696864       2.933269       2.243269      50.603831       3.805874      27.213684           0.000009
          511              I       4.173662      22.221930      13.806667      -0.474104     482.110034 0.20210878E+05  0.11351690E+07                                37.931012                           35.546218       1.380926       1.800455                    0.999982     171.829132     571.077419       0.465155       0.234441      -1.342799       0.217645       0.131858       0.083478       0.267814       0.190170      -0.086423       0.012273       0.319736      -0.565450      -0.228406      -0.124250       0.352656             40.623614      58.445378       1.094043      -4.704236      29.378168       1.510232      34.047297           0.000009
          512              I       2.006450      18.584578      14.903214      -0.458849     463.910738 0.18777763E+05  0.10361359E+07                                36.868960                           34.168877       1.510253       1.836756                    0.999919     169.803799     560.555000       0.476085       0.233157      -1.343768      -0.016700      -0.196380       0.116012       0.228698      -0.006616       0.094235      -0.251364      -0.374750      -0.562422      -0.327200      -0.067230       0.394430             40.043888      33.905634      -5.780750       4.689563      49.575923     -14.459291      36.650106           0.000010
          513              I       3.762076      25.596572      17.186360      -0.465551     509.225364 0.20477567E+05  0.11546791E+07                                39.488949                           35.870288       1.256066       1.770614                    0.999986     172.267014     574.887494       0.461000       0.235626      -1.340230      -0.140019      -0.168220      -0.152943       0.267011       0.187203       0.148684       0.264895       0.017294       0.041136      -0.272883      -0.131304       0.404188             44.118371      50.004962      17.584691       9.955488      47.891576      13.167152      34.458575           0.000011
          514              I       3.906913      27.599562      21.183685      -0.439278     495.503480 0.19473386E+05  0.10772550E+07                                38.068604                           34.443474       1.803421       1.915651                    0.999778     165.486310     535.415955       0.484647       0.228457      -1.359504      -0.093567      -0.028638       0.182160       0.206778      -0.037046      -0.209186       0.091932       0.168817       0.697623      -0.219697      -0.145228       0.364925             42.681274      50.606113      -0.482475     -19.633395      27.705021       0.535916      49.732688           0.000007
          515              I       2.125615      11.983468      19.807885      -0.464388     449.954634 0.19727676E+05  0.11009669E+07                                36.146132                           35.038390       1.400298       1.806922                    0.999975     170.804997     565.224927       0.470288       0.233369      -1.344801      -0.204508       0.111351       0.065847       0.241989       0.026284      -0.049127       0.021259       0.598684      -0.538973      -0.224112      -0.170255       0.394368             38.102677      57.881246      -3.440967       3.792870      29.983358       3.537445      26.443426           0.000008
          516              I       5.715944      14.210804      18.107351      -0.433346     417.722891 0.18539079E+05  0.10191267E+07                                34.320025                           33.952965       1.441212       1.826919                    0.999866     167.834411     551.999666       0.477824       0.233184      -1.344484       0.092032       0.247884      -0.092407       0.280099       0.182552      -0.145280      -0.205691      -0.342370      -0.273109      -0.254660      -0.161844       0.416504             35.171457      27.696862       2.933269      -2.243269      50.603828      -3.805875      27.213682           0.000009
          517              I       2.690688       8.321930      31.674333      -0.474103     482.110008 0.20210877E+05  0.11351689E+07                                37.931011                           35.546217       1.380926       1.800455                    0.999982     171.829130     571.077408       0.465155       0.234441      -1.342799      -0.217644       0.131859      -0.083477       0.267814      -0.190170      -0.086423      -0.012273       0.319736      -0.565451      -0.228406      -0.124250       0.352656             40.623612      58.445374      -1.094042      -4.704235      29.378168      -1.510231      34.047295           0.000009
          518              I       4.857900       4.684578      30.577786      -0.458849     463.910719 0.18777762E+05  0.10361358E+07                                36.868959                           34.168876       1.510253       1.836756                    0.999919     169.803798     560.554993       0.476085       0.233157      -1.343768       0.016700      -0.196380      -0.116012       0.228698       0.006616       0.094235       0.251364      -0.374750      -0.562423      -0.327199      -0.067230       0.394430             40.043885      33.905634       5.780749       4.689561      49.575921      14.459286      36.650100           0.000010
          519              I       3.102274      11.696572      28.294640      -0.465551     509.225319 0.20477566E+05  0.11546790E+07                                39.488947                           35.870286       1.256066       1.770614                    0.999986     172.267010     574.887475       0.461000       0.235626      -1.340230       0.140019      -0.168220       0.152943       0.267011      -0.187203       0.148685      -0.264895       0.017294       0.041136      -0.272883      -0.131305       0.404188             44.118367      50.004958     -17.584688       9.955488      47.891570     -13.167150      34.458573           0.000011
          520              I       2.957437      13.699562      24.297315      -0.439278     495.503483 0.19473385E+05  0.10772550E+07                                38.068605                           34.443474       1.803421       1.915651                    0.999778     165.486308     535.415949       0.484647       0.228457      -1.359504       0.093567      -0.028638      -0.182160       0.206778       0.037046      -0.209186      -0.091932       0.168817       0.697623      -0.219697      -0.145228       0.364925             42.681274      50.606112       0.482475     -19.633395      27.705022      -0.535916      49.732689           0.000007
          521              I       4.738735      25.883468      25.673115      -0.464388     449.954566 0.19727672E+05  0.11009666E+07                                36.146128                           35.038386       1.400299       1.806922                    0.999975     170.804988     565.224877       0.470288       0.233369      -1.344801       0.204508       0.111351      -0.065847       0.241989      -0.026284      -0.049127      -0.021259       0.598683      -0.538973      -0.224112      -0.170255       0.394367             38.102672      57.881239       3.440967       3.792870      29.983354      -3.537444      26.443423           0.000008
          522              I       1.148406       0.310804      27.373649      -0.433345     417.722845 0.18539076E+05  0.10191266E+07                                34.320022                           33.952962       1.441213       1.826919                    0.999866     167.834405     551.999632       0.477824       0.233184      -1.344484      -0.092032       0.247884       0.092407       0.280099      -0.182552      -0.145280       0.205691      -0.342370      -0.273109      -0.254660      -0.161844       0.416504             35.171454      27.696860      -2.933269      -2.243269      50.603823       3.805875      27.213680           0.000009
          523              I      11.038012       5.578070       8.933833      -0.474104     482.110098 0.20210882E+05  0.11351693E+07                                37.931015                           35.546221       1.380925       1.800455                    0.999982     171.829146     571.077480       0.465155       0.234441      -1.342799       0.217645      -0.131858      -0.083479       0.267815      -0.190171       0.086423       0.012273       0.319737      -0.565451      -0.228406      -0.124250       0.352656             40.623617      58.445382      -1.094043       4.704235      29.378172       1.510231      34.047297           0.000009
          524              I       8.870800       9.215422       7.837286      -0.458849     463.910748 0.18777764E+05  0.10361359E+07                                36.868959                           34.168876       1.510253       1.836756                    0.999919     169.803815     560.555046       0.476085       0.233157      -1.343768      -0.016701       0.196379      -0.116014       0.228698       0.006616      -0.094235      -0.251364      -0.374750      -0.562422      -0.327200      -0.067230       0.394429             40.043884      33.905634       5.780749      -4.689560      49.575922     -14.459285      36.650097           0.000010
          525              I      10.626426       2.203428       5.554140      -0.465551     509.225291 0.20477565E+05  0.11546789E+07                                39.488945                           35.870285       1.256066       1.770615                    0.999986     172.267009     574.887465       0.461000       0.235626      -1.340230      -0.140019       0.168221       0.152942       0.267011      -0.187202      -0.148684       0.264895       0.017292       0.041135      -0.272883      -0.131305       0.404187             44.118364      50.004954     -17.584686      -9.955485      47.891569      13.167148      34.458570           0.000011
          526              I      10.771263       0.200438       1.556815      -0.439278     495.503532 0.19473388E+05  0.10772552E+07                                38.068607                           34.443477       1.803421       1.915651                    0.999778     165.486314     535.415980       0.484647       0.228457      -1.359504      -0.093566       0.028638      -0.182161       0.206779       0.037046       0.209186       0.091932       0.168817       0.697623      -0.219697      -0.145228       0.364925             42.681278      50.606116       0.482475      19.633396      27.705024       0.535915      49.732693           0.000007
          527              I       8.989965      15.816532       2.932615      -0.464388     449.954666 0.19727677E+05  0.11009670E+07                                36.146134                           35.038391       1.400298       1.806922                    0.999975     170.805006     565.224959       0.470288       0.233369      -1.344801      -0.204508      -0.111350      -0.065847       0.241988      -0.026284       0.049127       0.021259       0.598683      -0.538972      -0.224112      -0.170255       0.394367             38.102678      57.881248       3.440967      -3.792872      29.983359       3.537446      26.443428           0.000008
          528              I      12.580294      13.589196       4.633149      -0.433346     417.722960 0.18539083E+05  0.10191270E+07                                34.320028                           33.952969       1.441212       1.826918                    0.999866     167.834428     551.999737       0.477823       0.233184      -1.344484       0.092032      -0.247884       0.092407       0.280099      -0.182552       0.145280      -0.205691      -0.342370      -0.273109      -0.254660      -0.161844       0.416504             35.171461      27.696865      -2.933270       2.243269      50.603831      -3.805875      27.213686           0.000009
          529              I       4.173662       8.321930       8.933833      -0.474104     482.110220 0.20210889E+05  0.11351697E+07                                37.931021                           35.546227       1.380925       1.800455                    0.999982     171.829172     571.077589       0.465155       0.234441      -1.342799       0.217645       0.131858      -0.083479       0.267815       0.190170       0.086423      -0.012273       0.319737      -0.565450      -0.228406      -0.124250       0.352656             40.623623      58.445390       1.094043       4.704236      29.378177      -1.510232      34.047302           0.000008
          530              I       2.006450       4.684578       7.837286      -0.458850     463.910980 0.18777777E+05  0.10361368E+07                                36.868972                           34.168889       1.510253       1.836756                    0.999919     169.803853     560.555226       0.476085       0.233157      -1.343768      -0.016701      -0.196379      -0.116014       0.228698      -0.006616      -0.094235       0.251363      -0.374749      -0.562421      -0.327199      -0.067230       0.394429             40.043899      33.905646      -5.780751      -4.689563      49.575938      14.459291      36.650111           0.000010
          531              I       3.762076      11.696572       5.554140      -0.465551     509.225220 0.20477561E+05  0.11546787E+07                                39.488940                           35.870281       1.256067       1.770615                    0.999986     172.267003     574.887423       0.461000       0.235626      -1.340230      -0.140019      -0.168221       0.152941       0.267011       0.187202      -0.148684      -0.264895       0.017293       0.041135      -0.272883      -0.131305       0.404187             44.118359      50.004947      17.584685      -9.955484      47.891565     -13.167147      34.458566           0.000011
          532              I       3.906913      13.699562       1.556815      -0.439278     495.503485 0.19473386E+05  0.10772550E+07                                38.068605                           34.443474       1.803421       1.915651                    0.999778     165.486310     535.415956       0.484647       0.228457      -1.359504      -0.093566      -0.028638      -0.182161       0.206779      -0.037046       0.209186      -0.091932       0.168817       0.697623      -0.219697      -0.145228       0.364925             42.681274      50.606112      -0.482474      19.633395      27.705022      -0.535914      49.732689           0.000007
          533              I       2.125615      25.883468       2.932615      -0.464388     449.954666 0.19727677E+05  0.11009670E+07                                36.146134                           35.038391       1.400299       1.806922                    0.999975     170.805002     565.224950       0.470288       0.233369      -1.344801      -0.204508       0.111350      -0.065847       0.241988       0.026284       0.049127      -0.021259       0.598684      -0.538972      -0.224112      -0.170255       0.394367             38.102679      57.881249      -3.440968      -3.792871      29.983360      -3.537446      26.443428           0.000008
          534              I       5.715944       0.310804       4.633149      -0.433346     417.722930 0.18539081E+05  0.10191269E+07                                34.320027                           33.952967       1.441212       1.826918                    0.999866     167.834420     551.999702       0.477824       0.233184      -1.344484       0.092032       0.247884       0.092407       0.280099       0.182552       0.145280       0.205691      -0.342370      -0.273108      -0.254659      -0.161844       0.416503             35.171460      27.696864       2.933270       2.243269      50.603831       3.805874      27.213683           0.000009
          535              I       9.555038       5.578070      31.674333      -0.474103     482.109889 0.20210871E+05  0.11351685E+07                                37.931004                           35.546211       1.380926       1.800455                    0.999982     171.829110     571.077316       0.465155       0.234441      -1.342799      -0.217644      -0.131859      -0.083478       0.267814       0.190171      -0.086423       0.012273       0.319736      -0.565451      -0.228406      -0.124250       0.352656             40.623605      58.445364       1.094043      -4.704234      29.378164       1.510230      34.047288           0.000008
          536              I      11.722250       9.215422      30.577786      -0.458849     463.910623 0.18777757E+05  0.10361355E+07                                36.868954                           34.168872       1.510254       1.836757                    0.999919     169.803781     560.554917       0.476085       0.233157      -1.343768       0.016700       0.196380      -0.116012       0.228698      -0.006616       0.094235      -0.251364      -0.374751      -0.562422      -0.327200      -0.067230       0.394430             40.043879      33.905629      -5.780748       4.689560      49.575914     -14.459284      36.650095           0.000010
          537              I       9.966624       2.203428      28.294640      -0.465551     509.225324 0.20477566E+05  0.11546791E+07                                39.488947                           35.870287       1.256066       1.770614                    0.999986     172.267010     574.887477       0.461000       0.235626      -1.340230       0.140019       0.168220       0.152942       0.267011       0.187203       0.148684       0.264895       0.017294       0.041136      -0.272883      -0.131304       0.404188             44.118367      50.004958      17.584688       9.955488      47.891571      13.167150      34.458573           0.000011
          538              I       9.821787       0.200438      24.297315      -0.439278     495.503519 0.19473387E+05  0.10772551E+07                                38.068607                           34.443476       1.803421       1.915651                    0.999778     165.486313     535.415974       0.484647       0.228457      -1.359504       0.093567       0.028638      -0.182160       0.206779      -0.037046      -0.209186       0.091932       0.168817       0.697624      -0.219697      -0.145228       0.364925             42.681277      50.606115      -0.482475     -19.633396      27.705023       0.535916      49.732693           0.000007
          539              I      11.603085      15.816532      25.673115      -0.464388     449.954673 0.19727678E+05  0.11009670E+07                                36.146135                           35.038392       1.400298       1.806922                    0.999975     170.805002     565.224953       0.470288       0.233369      -1.344801       0.204508      -0.111351      -0.065847       0.241989       0.026284      -0.049127       0.021259       0.598684      -0.538972      -0.224113      -0.170255       0.394368             38.102679      57.881250      -3.440968       3.792871      29.983360       3.537445      26.443428           0.000007
          540              I       8.012756      13.589196      27.373649      -0.433346     417.722878 0.18539078E+05  0.10191267E+07                                34.320024                           33.952964       1.441212       1.826919                    0.999866     167.834411     551.999659       0.477824       0.233184      -1.344484      -0.092032      -0.247884       0.092407       0.280099       0.182552      -0.145280      -0.205691      -0.342370      -0.273108      -0.254660      -0.161844       0.416504             35.171456      27.696861       2.933269      -2.243269      50.603826      -3.805875      27.213682           0.000009
          541              I      11.038012      19.478070      13.806667      -0.474103     482.109987 0.20210876E+05  0.11351688E+07                                37.931010                           35.546216       1.380926       1.800455                    0.999982     171.829121     571.077377       0.465155       0.234441      -1.342799       0.217645      -0.131859       0.083478       0.267814      -0.190171      -0.086423      -0.012273       0.319736      -0.565452      -0.228406      -0.124250       0.352656             40.623612      58.445375      -1.094043      -4.704235      29.378167      -1.510231      34.047294           0.000009
          542              I       8.870800      23.115422      14.903214      -0.458849     463.910624 0.18777757E+05  0.10361354E+07                                36.868954                           34.168871       1.510254       1.836757                    0.999919     169.803779     560.554908       0.476085       0.233157      -1.343768      -0.016700       0.196380       0.116012       0.228698       0.006616       0.094235       0.251364      -0.374750      -0.562422      -0.327200      -0.067230       0.394430             40.043881      33.905628       5.780749       4.689561      49.575915      14.459288      36.650100           0.000010
          543              I      10.626426      16.103428      17.186360      -0.465551     509.225295 0.20477564E+05  0.11546789E+07                                39.488945                           35.870285       1.256066       1.770615                    0.999986     172.267005     574.887450       0.461000       0.235626      -1.340230      -0.140019       0.168220      -0.152943       0.267011      -0.187203       0.148684      -0.264895       0.017293       0.041136      -0.272883      -0.131305       0.404188             44.118366      50.004957     -17.584688       9.955487      47.891571     -13.167150      34.458572           0.000010
          544              I      10.771263      14.100438      21.183685      -0.439278     495.503518 0.19473388E+05  0.10772552E+07                                38.068606                           34.443476       1.803420       1.915651                    0.999778     165.486314     535.415977       0.484647       0.228457      -1.359504      -0.093567       0.028638       0.182160       0.206779       0.037046      -0.209186      -0.091932       0.168817       0.697624      -0.219697      -0.145228       0.364925             42.681277      50.606116       0.482475     -19.633396      27.705023      -0.535915      49.732690           0.000007
          545              I       8.989965       1.916532      19.807885      -0.464388     449.954671 0.19727678E+05  0.11009670E+07                                36.146134                           35.038392       1.400298       1.806922                    0.999975     170.805004     565.224958       0.470288       0.233369      -1.344801      -0.204508      -0.111351       0.065847       0.241988      -0.026284      -0.049127      -0.021259       0.598684      -0.538973      -0.224112      -0.170255       0.394367             38.102679      57.881249       3.440968       3.792871      29.983359      -3.537445      26.443427           0.000008
          546              I      12.580294      27.489196      18.107351      -0.433346     417.722881 0.18539079E+05  0.10191267E+07                                34.320024                           33.952964       1.441212       1.826919                    0.999866     167.834412     551.999664       0.477824       0.233184      -1.344484       0.092032      -0.247884      -0.092407       0.280099      -0.182552      -0.145280       0.205691      -0.342370      -0.273109      -0.254660      -0.161844       0.416504             35.171456      27.696862      -2.933269      -2.243269      50.603825       3.805875      27.213682           0.000009
          547              I       2.690688      22.221930      36.547167      -0.474104     482.110188 0.20210887E+05  0.11351696E+07                                37.931020                           35.546225       1.380925       1.800455                    0.999982     171.829163     571.077555       0.465155       0.234441      -1.342799      -0.217645       0.131858       0.083479       0.267815      -0.190171       0.086423       0.012273       0.319737      -0.565451      -0.228406      -0.124250       0.352656             40.623622      58.445390      -1.094043       4.704238      29.378174       1.510231      34.047302           0.000009
          548              I       4.857900      18.584578      37.643714      -0.458849     463.910788 0.18777766E+05  0.10361360E+07                                36.868961                           34.168878       1.510253       1.836756                    0.999919     169.803820     560.555071       0.476085       0.233157      -1.343768       0.016701      -0.196379       0.116013       0.228698       0.006616      -0.094235      -0.251364      -0.374750      -0.562422      -0.327200      -0.067230       0.394429             40.043888      33.905636       5.780749      -4.689562      49.575923     -14.459288      36.650104           0.000010
          549              I       3.102274      25.596572      39.926860      -0.465551     509.225201 0.20477560E+05  0.11546786E+07                                39.488939                           35.870280       1.256067       1.770615                    0.999986     172.267001     574.887412       0.461000       0.235626      -1.340230       0.140019      -0.168221      -0.152942       0.267011      -0.187202      -0.148684       0.264895       0.017293       0.041135      -0.272883      -0.131304       0.404187             44.118358      50.004946     -17.584683      -9.955484      47.891562      13.167147      34.458566           0.000011
          550              I       2.957437      27.599562      43.924185      -0.439278     495.503440 0.19473384E+05  0.10772549E+07                                38.068602                           34.443472       1.803421       1.915651                    0.999778     165.486304     535.415928       0.484647       0.228457      -1.359504       0.093566      -0.028638       0.182161       0.206779       0.037046       0.209186       0.091932       0.168817       0.697623      -0.219696      -0.145228       0.364925             42.681272      50.606110       0.482474      19.633393      27.705021       0.535914      49.732685           0.000007
          551              I       4.738735      11.983468      42.548385      -0.464388     449.954653 0.19727676E+05  0.11009669E+07                                36.146132                           35.038390       1.400299       1.806922                    0.999975     170.805007     565.224957       0.470288       0.233369      -1.344801       0.204508       0.111350       0.065847       0.241988      -0.026284       0.049127       0.021259       0.598683      -0.538973      -0.224112      -0.170255       0.394367             38.102677      57.881246       3.440967      -3.792871      29.983359       3.537446      26.443427           0.000008
          552              I       1.148406      14.210804      40.847851      -0.433346     417.722995 0.18539085E+05  0.10191272E+07                                34.320031                           33.952971       1.441211       1.826918                    0.999866     167.834430     551.999756       0.477823       0.233184      -1.344484      -0.092032       0.247884      -0.092407       0.280099      -0.182552       0.145280      -0.205691      -0.342370      -0.273110      -0.254660      -0.161844       0.416504             35.171464      27.696867      -2.933270       2.243269      50.603837      -3.805874      27.213687           0.000009
          553              N      12.807504      19.624020      38.349579      -0.164565      36.432085 0.47549588E+03  0.11277915E+05                                 9.348443                            7.134610      -0.116003       2.008867                    0.998087      26.931447      74.392318       0.643279       0.401444      -1.088671       0.052466      -0.045432       0.085834       0.110383       0.017415      -0.033029       0.011933       0.011156      -0.075975      -0.049457       0.010091       0.039366             11.380207      12.926375      -1.081032       0.367781       7.666240      -4.638625      13.548006           0.000009
[truncated: 64,866 more chars]
