# Supplementary material for: A collection of forcefield precursors for metal–organic frameworks
Source: RSC Adv. 2019 Nov 13;9(63):36492–507. doi: 10.1039/c9ra07327b (PMC9075174; doi:10.1039/c9ra07327b)
Supplement: RA-009-C9RA07327B-s4222 [file RA-009-C9RA07327B-s4222.xyz]

  108
jmolscript: load "" {1 1 1} spacegroup "x,y,z" unitcell [{     13.447000     0.000000     0.000000 }, {      5.648282    12.497925     0.000000 }, {      6.291570     0.021932    12.842674 }]
La     9.003577     1.013081     4.390525     1.453390
La    16.383275    11.506776     8.452149     1.453390
H      7.889759     5.666793     7.455172     0.126016
H      8.908749     3.778238     6.653789     0.085861
H     10.267147     1.889132     1.139145     0.088230
H     18.258544     1.700982    12.449688     0.122230
H     17.852697     8.253855    12.572978     0.122092
H     13.461042    11.830414     1.392146     0.089062
H     18.925574    10.952250     1.650284     0.126985
H     12.556673    12.245290     7.215014     0.083248
H     12.859363     8.148123     4.083970     0.126200
H     17.128418    11.199620     3.061693     0.086838
H     13.689311    10.111749     4.934155     0.090488
H     12.404069     6.311923     3.202963     0.121746
H     12.518644     9.942939     0.491874     0.124668
H     10.375394    12.070326     7.950899     0.125148
H     11.513073     4.398166     2.280859     0.082394
H      5.023016     5.179644     4.686292     0.125299
H     17.139810     6.239002    11.731783     0.086698
H      6.142713     3.318677     3.938848     0.080506
H      5.710945     0.657344     3.631908     0.078735
H      3.512974     0.488425     4.248357     0.125335
H     17.497093     6.853064     5.387502     0.126016
H     16.478103     8.741619     6.188885     0.085861
H     15.119705    10.630725    11.703529     0.088230
H      7.128308    10.818875     0.392986     0.122230
H      7.534155     4.266002     0.269696     0.122092
H     11.925810     0.689443    11.450528     0.089062
H      6.461278     1.567607    11.192390     0.126986
H     12.830179     0.274567     5.627660     0.083248
H     12.527489     4.371734     8.758704     0.126200
H      8.258434     1.320237     9.780981     0.086838
H     11.697541     2.408108     7.908519     0.090488
H     12.982783     6.207934     9.639711     0.121746
H     12.868208     2.576918    12.350800     0.124668
H     15.011458     0.449531     4.891775     0.125148
H     13.873779     8.121691    10.561815     0.082395
H     20.363836     7.340213     8.156382     0.125300
H      8.247042     6.280855     1.110891     0.086698
H     19.244139     9.201180     8.903826     0.080506
H     19.675907    11.862513     9.210766     0.078735
H     21.873878    12.031432     8.594317     0.125335
C      7.497501     5.194382     6.729561    -0.190448
C     12.596482     8.792243     2.167843     0.115872
C     12.861278     0.062036     0.466189     0.101491
C      6.314546     5.643347     6.167052     0.107782
C      8.102166     4.062480     6.237687     0.110311
C     10.886891     1.176935     1.247024     0.108403
C     12.080750     7.528948     1.579649     0.088998
C     11.911362     1.066639     0.331341    -0.180567
C     11.589435     7.455486     0.277402    -0.179936
C     13.322541    11.079004     1.957224     0.092326
C     18.319496    11.671903     1.516720    -0.191081
C     11.854874    12.427962     6.601134     0.113269
C     12.962118     8.897016     3.508619    -0.188105
C     17.245953    11.838329     2.368189     0.095377
C      3.851793     0.050578     6.197874     0.108586
C     13.469902    10.075178     4.010767     0.086811
C     12.064269     6.331656     2.316818    -0.199512
C     12.777216     9.942001     1.406273    -0.180066
C     10.546720    12.313744     7.048059    -0.184263
C     11.549100     5.180869     1.744035     0.088417
C      5.827597     4.914169     5.113953    -0.191734
C     17.436789     6.265538    12.633338     0.077495
C      6.504612     3.796104     4.674733     0.100938
C      5.516765     0.451427     4.538601     0.096337
C      4.193557     0.350808     4.898196    -0.186927
C     17.889351     7.325475     6.113113    -0.190448
C     12.790370     3.727614    10.674831     0.115873
C     12.525574    12.457821    12.376485     0.101491
C     19.072306     6.876510     6.675622     0.107781
C     17.284686     8.457377     6.604987     0.110311
C     14.499961    11.342922    11.595650     0.108403
C     13.306102     4.990909    11.263025     0.088998
C     13.475490    11.453218    12.511333    -0.180567
C     13.797417     5.064371    12.565272    -0.179936
C     12.064311     1.440853    10.885450     0.092326
C      7.067356     0.847954    11.325954    -0.191081
C     13.531978     0.091895     6.241540     0.113269
C     12.424734     3.622841     9.334055    -0.188106
C      8.140899     0.681528    10.474485     0.095377
C     21.535059    12.469279     6.644800     0.108583
C     11.916950     2.444679     8.831907     0.086812
C     13.322583     6.188201    10.525856    -0.199512
C     12.609636     2.577856    11.436401    -0.180066
C     14.840132     0.206113     5.794615    -0.184263
C     13.837752     7.338988    11.098639     0.088417
C     19.559255     7.605688     7.728721    -0.191734
C      7.950063     6.254319     0.209336     0.077495
C     18.882240     8.723753     8.167941     0.100938
C     19.870087    12.068430     8.304073     0.096337
C     21.193295    12.169049     7.944478    -0.186927
N     10.710939     0.341343     2.283427    -0.268286
N     13.675182    11.186208     3.258186    -0.290885
N      7.642597     3.337113     5.220547    -0.268232
N      6.534586     0.282852     5.356679    -0.265107
N     11.100942     5.093747     0.493159    -0.284889
N     14.675913    12.178514    10.559247    -0.268286
N     11.711670     1.333649     9.584488    -0.290885
N     17.744255     9.182744     7.622127    -0.268232
N     18.852266    12.237005     7.485995    -0.265107
N     14.285910     7.426110    12.349515    -0.284889
Cl    16.179216    11.327640     5.501031    -0.570304
Cl     7.661577     1.990181     2.128802    -0.599894
Cl    11.165998     2.717004     4.584449    -0.623350
Cl     9.207636     1.192217     7.341643    -0.570304
Cl    17.725275    10.529676    10.713872    -0.599894
Cl    14.220854     9.802853     8.258225    -0.623350

The following XYZ coordinates are in angstroms. Other properties are in atomic units.
The sperically averaged electron density of each atom fit to a function of the form exp(a - br)
eigen_1, eigen_2 and eigen_3 are the three eigenvalues of traceless quadrupole moment tensor
  atom number  atomic symbol              X              Y              Z     net charge C6 coefficient C8 coefficient C10 coefficient fluctuating dipole atomic polarizability isotropic forcefield polarizability              a              b squared Pearson coefficient          <r^3>          <r^4>         wp_QDO          m_QDO          q_QDO       dipole_x       dipole_y       dipole_z         dipole            Qxy            Qxz            Qyz     Q(x^2-y^2)  Q(3z^2 - R^2)        eigen_1        eigen_2        eigen_3 static polarizability      alpha(xx)      alpha(xy)      alpha(xz)      alpha(yy)      alpha(yz)      alpha(zz) atomic spin moment
            1             La       9.003577       1.013081       4.390525       1.453390     287.694434 0.85040690E+04  0.38842687E+06                                34.951049                           30.190100       1.147359       1.841010                    0.998816     131.412507     406.487372       0.333649       0.401914      -1.162222       0.067329       0.038707       0.019695       0.080120       0.001841       0.079642      -0.144422      -0.045143       0.150786      -0.152346      -0.034285       0.186631             41.405573      45.409529      -1.385334      -3.583869      38.216289       3.047938      40.590902          -0.000014
            2             La      16.383275      11.506776       8.452149       1.453390     287.694451 0.85040697E+04  0.38842692E+06                                34.951053                           30.190103       1.147360       1.841010                    0.998816     131.412536     406.487493       0.333649       0.401914      -1.162222      -0.067329      -0.038707      -0.019695       0.080121       0.001841       0.079640      -0.144420      -0.045143       0.150784      -0.152344      -0.034285       0.186629             41.405577      45.409534      -1.385332      -3.583867      38.216290       3.047937      40.590906           0.000005
            3              H       7.889759       5.666793       7.455172       0.126016       1.095731 0.79431411E+01  0.76347572E+02                                 1.633199                            1.555579      -0.904445       2.452606                    0.998831       3.182549       8.275448       0.557802       1.142413      -0.743597       0.017046       0.015377       0.026595       0.035133      -0.004958       0.012742       0.008788       0.007184      -0.000590      -0.017966       0.003066       0.014900              1.645202       1.499504       0.014111       0.203794       1.695923       0.355476       1.740179           0.000007
            4              H       8.908749       3.778238       6.653789       0.085861       1.433679 0.10424289E+02  0.10933892E+03                                 2.088728                            1.873262      -1.313590       2.238351                    0.993420       3.942968      11.409834       0.462590       1.262356      -0.711354       0.041414      -0.010971       0.023819       0.049018      -0.001674       0.016519       0.011729       0.008018       0.001554      -0.020736       0.000022       0.020714              2.220800       2.788717      -0.581321       0.549547       1.976961      -0.228814       1.896721           0.000003
            5              H      10.267147       1.889132       1.139145       0.088230       1.386201 0.10110172E+02  0.10626942E+03                                 2.118924                            1.902241      -1.406838       2.198106                    0.991620       4.076937      12.193035       0.434163       1.342158      -0.693725      -0.027963       0.037368      -0.008242       0.047394      -0.009280      -0.000221      -0.006092      -0.005429       0.007814      -0.012054       0.000853       0.011201              2.256697       2.479588      -0.764808      -0.033071       2.601077      -0.089368       1.689426           0.000002
            6              H      18.258544       1.700982      12.449688       0.122230       1.263125 0.95270459E+01  0.96846267E+02                                 1.869839                            1.760767      -1.075625       2.370994                    0.996603       3.503069       9.695874       0.493747       1.220329      -0.723759      -0.000287       0.023855      -0.027127       0.036125      -0.005956      -0.003208      -0.011423       0.006897       0.016484      -0.015927       0.003432       0.012495              1.905883       1.681189      -0.045919      -0.219890       1.906341      -0.418282       2.130119           0.000004
            7              H      17.852697       8.253855      12.572978       0.122092       1.132948 0.83207180E+01  0.83485233E+02                                 1.861347                            1.733874      -1.382055       2.222592                    0.992672       3.889574      11.446632       0.450559       1.354895      -0.690579      -0.003612       0.028665      -0.019853       0.035055       0.003614       0.005728       0.000639      -0.017265       0.014906      -0.013489       0.005058       0.008431              1.923954       1.500234       0.095487       0.105352       2.360652      -0.405715       1.910978           0.000003
            8              H      13.461042      11.830414       1.392146       0.089062       1.399935 0.10374518E+02  0.10881183E+03                                 2.068508                            1.880527      -1.293047       2.249818                    0.993951       3.910206      11.357357       0.456852       1.278269      -0.708315       0.005748       0.033289      -0.034171       0.048050       0.006005       0.002036      -0.007977      -0.006933       0.047470      -0.015968      -0.002618       0.018586              2.179164       1.730563       0.301420      -0.122633       2.707148      -0.584904       2.099780           0.000003
            9              H      18.925574      10.952250       1.650284       0.126985       1.115385 0.81106483E+01  0.78671800E+02                                 1.681913                            1.594272      -0.906342       2.452826                    0.998813       3.223964       8.529483       0.537331       1.175169      -0.735485       0.021386      -0.028803       0.006273       0.036419      -0.009990      -0.005316      -0.011549      -0.006329      -0.006579      -0.017931       0.003141       0.014789              1.706841       1.840213      -0.420904      -0.093558       1.783400      -0.071397       1.496912           0.000005
           10              H      12.556673      12.245290       7.215014       0.083248       1.300246 0.93963417E+01  0.97561775E+02                                 2.062015                            1.854604      -1.515617       2.136699                    0.991601       4.276971      12.966157       0.429745       1.372698      -0.685683       0.030963      -0.011506       0.031561       0.045686      -0.001914      -0.000216      -0.004908       0.017232       0.041960      -0.016605       0.001825       0.014780              2.197069       2.706197      -0.192564       0.728448       1.621211      -0.150077       2.263799           0.000002
           11              H      12.859363       8.148123       4.083970       0.126200       1.136216 0.83486661E+01  0.81837602E+02                                 1.726384                            1.636368      -0.899166       2.456519                    0.998861       3.278118       8.812934       0.519510       1.202753      -0.728824      -0.003440      -0.027487       0.023986       0.036643       0.005489       0.004178      -0.006641      -0.017129       0.027172      -0.016142       0.002492       0.013651              1.749504       1.400413       0.165244       0.022801       2.105757      -0.280655       1.742343           0.000006
           12              H      17.128418      11.199620       3.061693       0.086838       1.389139 0.10137192E+02  0.10508332E+03                                 2.014341                            1.825782      -1.230134       2.276522                    0.995073       3.781666      10.709981       0.479158       1.233138      -0.718967      -0.003740      -0.034048       0.030775       0.046047      -0.008146      -0.003717      -0.009216      -0.009276      -0.029182      -0.016210       0.000326       0.015884              2.125450       1.744129       0.156325      -0.261020       2.081275      -0.688485       2.550947           0.000005
           13              H      13.689311      10.111749       4.934155       0.090488       1.268288 0.92184578E+01  0.94962055E+02                                 2.017180                            1.830635      -1.413536       2.196463                    0.992003       4.054719      12.119889       0.436152       1.363253      -0.689012       0.009635      -0.002950       0.046130       0.047218       0.003577       0.001942      -0.003277      -0.020296       0.023640      -0.014971       0.004525       0.010446              2.138801       1.787632       0.046865       0.410092       1.704349       0.210595       2.924421           0.000003
           14              H      12.404069       6.311923       3.202963       0.121746       1.239783 0.93571372E+01  0.94752625E+02                                 1.854841                            1.752338      -1.010250       2.401482                    0.997663       3.466890       9.597241       0.491512       1.230620      -0.721780       0.012695      -0.004293       0.034001       0.036546       0.002592       0.010097      -0.003753      -0.013766       0.026374      -0.016272       0.002704       0.013569              1.879000       1.591360       0.100372       0.375330       1.759137       0.044708       2.286503           0.000006
           15              H      12.518644       9.942939       0.491874       0.124668       1.165288 0.84513819E+01  0.84511454E+02                                 1.845294                            1.707921      -1.376815       2.225063                    0.993161       3.766460      10.806379       0.473238       1.294312      -0.703611      -0.010740       0.000335      -0.032916       0.034625       0.006323       0.003249      -0.000377      -0.013412       0.009228      -0.011444       0.003595       0.007849              1.918589       1.554908       0.131351       0.365601       1.704503       0.066359       2.496354           0.000003
           16              H      10.375394      12.070326       7.950899       0.125148       1.154948 0.85595488E+01  0.84651357E+02                                 1.760173                            1.668604      -0.883425       2.462157                    0.998946       3.351571       9.128257       0.507734       1.219795      -0.724363      -0.003857      -0.010863       0.033546       0.035472      -0.000706       0.000788      -0.008281       0.016929       0.031071      -0.016232       0.003201       0.013032              1.783288       1.748693       0.053044      -0.196610       1.385986      -0.209742       2.215184           0.000004
           17              H      11.513073       4.398166       2.280859       0.082394       1.418902 0.10126585E+02  0.10647331E+03                                 2.153153                            1.902691      -1.392162       2.203327                    0.991777       4.095821      12.246881       0.434534       1.340617      -0.694001      -0.003717      -0.036476       0.025329       0.044563       0.005442       0.008390      -0.001143      -0.019473       0.008324      -0.016262       0.006247       0.010015              2.316116       1.625783       0.130309      -0.016227       3.182585      -0.759832       2.139982           0.000004
           18              H       5.023016       5.179644       4.686292       0.125299       1.110110 0.81021260E+01  0.78199705E+02                                 1.643268                            1.567659      -0.898556       2.454005                    0.998812       3.190822       8.292437       0.557910       1.137459      -0.745003      -0.029259       0.008345      -0.017796       0.035248      -0.005648       0.012859       0.008881       0.007577       0.003174      -0.018418       0.003132       0.015285              1.653587       1.877311      -0.304921       0.236654       1.593815      -0.001467       1.489635           0.000007
           19              H      17.139810       6.239002      11.731783       0.086698       1.413766 0.10618126E+02  0.11083793E+03                                 2.032227                            1.871209      -0.843955       2.469481                    0.998372       3.557474       9.958641       0.474501       1.236597      -0.721793      -0.017325      -0.000213      -0.044252       0.047523       0.005070       0.010353      -0.000539      -0.019114       0.036843      -0.020167       0.004372       0.015795              2.104084       1.816563       0.075625       0.452219       1.681707       0.097355       2.813981           0.000005
           20              H       6.142713       3.318677       3.938848       0.080506       1.536176 0.11584611E+02  0.12378049E+03                                 2.124531                            1.930688      -1.373981       2.203425                    0.993184       3.917761      11.152077       0.475074       1.206629      -0.725111      -0.020260      -0.017629      -0.038264       0.046748      -0.005436       0.017963       0.004691       0.011884      -0.010510      -0.019859      -0.001157       0.021017              2.225794       1.783172       0.227440       0.272881       2.351397       0.691319       2.542813           0.000003
           21              H       5.710945       0.657344       3.631908       0.078735       1.490046 0.11179245E+02  0.11900272E+03                                 2.120342                            1.924090      -1.291896       2.239951                    0.994057       3.989252      11.526998       0.463332       1.241851      -0.716209       0.002705       0.006189      -0.044925       0.045430      -0.001554       0.010323      -0.000945       0.019556       0.029220      -0.014772      -0.003243       0.018015              2.238999       1.931776       0.108183      -0.517742       1.794430      -0.237500       2.990792           0.000003
           22              H       3.512974       0.488425       4.248357       0.125335       1.080514 0.78064684E+01  0.74789238E+02                                 1.625016                            1.547008      -0.887536       2.459346                    0.998987       3.181625       8.288544       0.556109       1.149640      -0.741630      -0.024113       0.004989      -0.026409       0.036108      -0.000662       0.003334      -0.006745       0.019229       0.036478      -0.017242       0.002505       0.014737              1.643787       1.972560      -0.038500       0.281208       1.272323      -0.067808       1.686479           0.000005
           23              H      17.497093       6.853064       5.387502       0.126016       1.095730 0.79431319E+01  0.76347463E+02                                 1.633199                            1.555579      -0.904444       2.452606                    0.998831       3.182547       8.275442       0.557802       1.142414      -0.743597      -0.017046      -0.015377      -0.026595       0.035133      -0.004958       0.012742       0.008788       0.007184      -0.000590      -0.017966       0.003066       0.014900              1.645201       1.499503       0.014111       0.203794       1.695922       0.355475       1.740178           0.000007
           24              H      16.478103       8.741619       6.188885       0.085861       1.433678 0.10424280E+02  0.10933881E+03                                 2.088728                            1.873262      -1.313590       2.238351                    0.993420       3.942966      11.409830       0.462589       1.262357      -0.711354      -0.041414       0.010971      -0.023819       0.049018      -0.001674       0.016519       0.011729       0.008018       0.001554      -0.020736       0.000022       0.020714              2.220800       2.788717      -0.581321       0.549547       1.976961      -0.228814       1.896721           0.000003
           25              H      15.119705      10.630725      11.703529       0.088230       1.386201 0.10110170E+02  0.10626940E+03                                 2.118924                            1.902241      -1.406838       2.198106                    0.991620       4.076937      12.193035       0.434163       1.342158      -0.693725       0.027963      -0.037368       0.008242       0.047394      -0.009280      -0.000221      -0.006092      -0.005429       0.007814      -0.012054       0.000853       0.011201              2.256697       2.479588      -0.764807      -0.033071       2.601077      -0.089368       1.689426           0.000002
           26              H       7.128308      10.818875       0.392986       0.122230       1.263125 0.95270439E+01  0.96846235E+02                                 1.869839                            1.760766      -1.075625       2.370994                    0.996603       3.503069       9.695871       0.493748       1.220328      -0.723759       0.000287      -0.023855       0.027127       0.036125      -0.005956      -0.003208      -0.011423       0.006897       0.016484      -0.015927       0.003432       0.012495              1.905882       1.681188      -0.045919      -0.219890       1.906340      -0.418282       2.130118           0.000004
           27              H       7.534155       4.266002       0.269696       0.122092       1.132948 0.83207138E+01  0.83485184E+02                                 1.861347                            1.733874      -1.382055       2.222593                    0.992672       3.889573      11.446630       0.450559       1.354896      -0.690579       0.003612      -0.028665       0.019853       0.035055       0.003614       0.005728       0.000639      -0.017265       0.014906      -0.013489       0.005058       0.008431              1.923954       1.500234       0.095487       0.105352       2.360651      -0.405715       1.910978           0.000003
           28              H      11.925810       0.689443      11.450528       0.089062       1.399936 0.10374530E+02  0.10881199E+03                                 2.068509                            1.880528      -1.293048       2.249818                    0.993951       3.910208      11.357364       0.456852       1.278269      -0.708315      -0.005748      -0.033289       0.034171       0.048050       0.006005       0.002036      -0.007977      -0.006933       0.047470      -0.015968      -0.002618       0.018586              2.179165       1.730564       0.301421      -0.122634       2.707149      -0.584905       2.099781           0.000003
           29              H       6.461278       1.567607      11.192390       0.126986       1.115385 0.81106421E+01  0.78671721E+02                                 1.681912                            1.594271      -0.906341       2.452826                    0.998813       3.223963       8.529478       0.537332       1.175169      -0.735485      -0.021386       0.028803      -0.006273       0.036419      -0.009990      -0.005316      -0.011549      -0.006329      -0.006579      -0.017931       0.003141       0.014789              1.706840       1.840211      -0.420904      -0.093558       1.783398      -0.071397       1.496911           0.000005
           30              H      12.830179       0.274567       5.627660       0.083248       1.300245 0.93963338E+01  0.97561673E+02                                 2.062014                            1.854603      -1.515616       2.136699                    0.991601       4.276969      12.966150       0.429745       1.372698      -0.685683      -0.030963       0.011506      -0.031561       0.045686      -0.001914      -0.000216      -0.004908       0.017232       0.041960      -0.016605       0.001825       0.014780              2.197068       2.706196      -0.192563       0.728448       1.621211      -0.150077       2.263798           0.000002
           31              H      12.527489       4.371734       8.758704       0.126200       1.136216 0.83486623E+01  0.81837559E+02                                 1.726384                            1.636368      -0.899167       2.456518                    0.998861       3.278117       8.812932       0.519510       1.202753      -0.728824       0.003440       0.027487      -0.023986       0.036643       0.005489       0.004178      -0.006641      -0.017129       0.027172      -0.016142       0.002492       0.013651              1.749504       1.400413       0.165244       0.022801       2.105756      -0.280655       1.742343           0.000006
           32              H       8.258434       1.320237       9.780981       0.086838       1.389138 0.10137187E+02  0.10508324E+03                                 2.014340                            1.825781      -1.230133       2.276523                    0.995073       3.781665      10.709974       0.479158       1.233137      -0.718967       0.003740       0.034048      -0.030775       0.046047      -0.008146      -0.003717      -0.009216      -0.009276      -0.029182      -0.016210       0.000326       0.015884              2.125449       1.744128       0.156325      -0.261020       2.081274      -0.688484       2.550945           0.000005
           33              H      11.697541       2.408108       7.908519       0.090488       1.268287 0.92184482E+01  0.94961930E+02                                 2.017179                            1.830634      -1.413535       2.196464                    0.992003       4.054717      12.119881       0.436152       1.363253      -0.689012      -0.009635       0.002950      -0.046130       0.047218       0.003577       0.001942      -0.003277      -0.020296       0.023640      -0.014971       0.004525       0.010446              2.138800       1.787631       0.046865       0.410091       1.704348       0.210595       2.924419           0.000003
           34              H      12.982783       6.207934       9.639711       0.121746       1.239782 0.93571289E+01  0.94752525E+02                                 1.854840                            1.752338      -1.010249       2.401483                    0.997663       3.466889       9.597239       0.491511       1.230621      -0.721780      -0.012695       0.004293      -0.034001       0.036546       0.002592       0.010097      -0.003753      -0.013766       0.026374      -0.016272       0.002704       0.013569              1.878999       1.591359       0.100372       0.375329       1.759137       0.044708       2.286502           0.000005
           35              H      12.868208       2.576918      12.350800       0.124668       1.165289 0.84513838E+01  0.84511475E+02                                 1.845294                            1.707921      -1.376815       2.225063                    0.993161       3.766460      10.806378       0.473238       1.294312      -0.703611       0.010740      -0.000335       0.032916       0.034625       0.006323       0.003249      -0.000377      -0.013412       0.009228      -0.011444       0.003595       0.007849              1.918588       1.554908       0.131351       0.365601       1.704503       0.066359       2.496354           0.000003
           36              H      15.011458       0.449531       4.891775       0.125148       1.154949 0.85595552E+01  0.84651427E+02                                 1.760173                            1.668604      -0.883425       2.462157                    0.998946       3.351572       9.128257       0.507734       1.219794      -0.724363       0.003857       0.010863      -0.033546       0.035472      -0.000706       0.000788      -0.008281       0.016929       0.031071      -0.016232       0.003201       0.013032              1.783287       1.748693       0.053044      -0.196610       1.385986      -0.209742       2.215184           0.000004
           37              H      13.873779       8.121691      10.561815       0.082395       1.418902 0.10126583E+02  0.10647329E+03                                 2.153153                            1.902691      -1.392162       2.203327                    0.991777       4.095821      12.246883       0.434534       1.340617      -0.694001       0.003717       0.036476      -0.025329       0.044564       0.005442       0.008390      -0.001143      -0.019473       0.008324      -0.016262       0.006247       0.010015              2.316116       1.625783       0.130309      -0.016227       3.182585      -0.759832       2.139981           0.000004
           38              H      20.363836       7.340213       8.156382       0.125300       1.110109 0.81021182E+01  0.78199613E+02                                 1.643267                            1.567659      -0.898555       2.454005                    0.998812       3.190821       8.292434       0.557910       1.137459      -0.745003       0.029260      -0.008345       0.017796       0.035248      -0.005648       0.012859       0.008881       0.007577       0.003174      -0.018418       0.003132       0.015285              1.653586       1.877310      -0.304921       0.236654       1.593814      -0.001467       1.489634           0.000007
           39              H       8.247042       6.280855       1.110891       0.086698       1.413765 0.10618110E+02  0.11083772E+03                                 2.032226                            1.871208      -0.843953       2.469482                    0.998372       3.557471       9.958631       0.474501       1.236597      -0.721793       0.017325       0.000213       0.044252       0.047523       0.005070       0.010353      -0.000539      -0.019115       0.036843      -0.020167       0.004372       0.015795              2.104082       1.816562       0.075625       0.452218       1.681706       0.097355       2.813979           0.000005
           40              H      19.244139       9.201180       8.903826       0.080506       1.536176 0.11584608E+02  0.12378044E+03                                 2.124531                            1.930687      -1.373981       2.203425                    0.993184       3.917761      11.152076       0.475074       1.206629      -0.725111       0.020260       0.017629       0.038264       0.046748      -0.005436       0.017963       0.004691       0.011884      -0.010510      -0.019859      -0.001158       0.021017              2.225793       1.783171       0.227440       0.272881       2.351396       0.691319       2.542812           0.000003
           41              H      19.675907      11.862513       9.210766       0.078735       1.490046 0.11179250E+02  0.11900280E+03                                 2.120343                            1.924091      -1.291897       2.239951                    0.994057       3.989253      11.527004       0.463332       1.241851      -0.716209      -0.002705      -0.006189       0.044925       0.045430      -0.001554       0.010323      -0.000945       0.019556       0.029220      -0.014772      -0.003243       0.018015              2.239001       1.931777       0.108183      -0.517742       1.794430      -0.237500       2.990794           0.000003
           42              H      21.873878      12.031432       8.594317       0.125335       1.080515 0.78064745E+01  0.74789315E+02                                 1.625017                            1.547009      -0.887535       2.459346                    0.998987       3.181626       8.288549       0.556109       1.149640      -0.741629       0.024113      -0.004989       0.026409       0.036108      -0.000662       0.003334      -0.006745       0.019229       0.036478      -0.017242       0.002505       0.014737              1.643788       1.972562      -0.038500       0.281208       1.272324      -0.067808       1.686480           0.000004
           43              C       7.497501       5.194382       6.729561      -0.190448      33.633530 0.43016703E+03  0.10063214E+05                                 9.011917                            6.881508       0.270077       2.057829                    0.999809      29.354445      83.548804       0.634228       0.412821      -1.068975       0.002681      -0.005558      -0.007658       0.009835       0.017324       0.012945       0.007573       0.004483       0.052117      -0.026372      -0.002138       0.028510             10.493395      10.564179      -5.286705       0.577592      13.475713       2.719563       7.440293           0.000013
           44              C      12.596482       8.792243       2.167843       0.115872      36.901621 0.39782450E+03  0.90979004E+04                                 9.741514                            6.686832      -0.087381       1.986527                    0.999188      25.984107      72.376109       0.635442       0.421484      -1.066784      -0.000028       0.005101       0.001596       0.005345      -0.001371       0.004452      -0.001294       0.010552      -0.015441      -0.006706      -0.002758       0.009464             12.594399       7.460126       5.403052       3.156628      18.482521       3.982239      11.840550           0.000005
           45              C      12.861278       0.062036       0.466189       0.101491      37.442084 0.40445153E+03  0.92807875E+04                                 9.825810                            6.728014      -0.085296       1.984152                    0.999250      26.183582      72.876769       0.635988       0.419700      -1.068715      -0.005524       0.002044       0.005896       0.008334      -0.000138      -0.007550       0.004944      -0.003364       0.007444      -0.009114      -0.000602       0.009716             12.857894      16.404568      -2.958429      -8.127195       8.412871      -0.692730      13.756244           0.000007
           46              C       6.314546       5.643347       6.167052       0.107782      36.470846 0.39360123E+03  0.89719691E+04                                 9.675090                            6.640355      -0.089387       1.985849                    0.999318      25.960616      72.051900       0.639613       0.420105      -1.068296       0.004557      -0.006606      -0.003629       0.008808      -0.004586      -0.006935       0.001067      -0.004523      -0.004699      -0.009017       0.000479       0.008538             12.626216      10.901612      -6.667289      -0.565029      17.981564       5.357032       8.995472           0.000004
           47              C       8.102166       4.062480       6.237687       0.110311      27.748618 0.33412130E+03  0.74060600E+04                                 8.132412                            6.193042      -0.063143       1.992818                    0.999583      26.411481      75.417363       0.641930       0.430462      -1.048111      -0.032764      -0.008172      -0.036390       0.049644       0.027457      -0.001286      -0.039729       0.031865       0.029999      -0.055662       0.009418       0.046244              9.383559       9.507128      -3.598086       1.447161      11.072376       2.271189       7.571173           0.000005
           48              C      10.886891       1.176935       1.247024       0.108403      28.948591 0.34727551E+03  0.77941052E+04                                 8.467494                            6.376981      -0.091226       1.985765                    0.999217      26.793414      77.693547       0.621479       0.439124      -1.039987       0.019838      -0.032070       0.029953       0.048158       0.013997       0.044037       0.019371      -0.026606      -0.037182      -0.054167       0.002548       0.051619              9.917937      10.921626      -2.433852      -3.791375       8.990122      -1.623281       9.842063           0.000007
           49              C      12.080750       7.528948       1.579649       0.088998      37.849752 0.41051994E+03  0.94635135E+04                                 9.878097                            6.776090      -0.043253       1.995785                    0.999223      26.400861      73.863290       0.633480       0.419426      -1.067947      -0.006558      -0.004932      -0.004807       0.009510       0.007661       0.002461       0.002012      -0.013309      -0.014853      -0.008331      -0.004746       0.013077             12.745147       7.640562       5.012236       3.584457      19.024775       3.472495      11.570102           0.000005
           50              C      11.911362       1.066639       0.331341      -0.180567      34.939501 0.44225436E+03  0.10460568E+05                                 9.350997                            7.041463       0.160659       2.026198                    0.999560      29.776649      86.363722       0.615939       0.420422      -1.059771       0.001668       0.003679       0.011169       0.011877       0.014558       0.011822      -0.010781      -0.019297       0.033277      -0.029062       0.010078       0.018984             11.039867      13.512331      -3.501844      -5.187839       8.840216      -0.482352      10.767054           0.000009
           51              C      11.589435       7.455486       0.277402      -0.179936      36.192676 0.47761318E+03  0.11560603E+05                                 9.711134                            7.432290      -0.092829       1.942357                    0.998414      30.663628      91.105495       0.583447       0.433711      -1.047522      -0.012417      -0.004114       0.009579       0.016213      -0.002629      -0.013110      -0.018116       0.005134      -0.021581      -0.026154       0.006807       0.019347             11.292457       7.331933       3.302249       3.478505      14.462264       2.017757      12.083173           0.000008
           52              C      13.322541      11.079004       1.957224       0.092326      28.452706 0.34529435E+03  0.77128259E+04                                 8.250157                            6.275531       0.066837       2.028871                    0.999720      26.733205      76.497586       0.641120       0.427703      -1.050355       0.005264      -0.020117       0.042216       0.047060      -0.027150      -0.017669      -0.026360       0.053352      -0.000909      -0.055582       0.016009       0.039574              9.594198       6.227486       3.180856       1.597423      12.096564       0.920454      10.458544           0.000007
           53              C      18.319496      11.671903       1.516720      -0.191081      33.964137 0.43354237E+03  0.10157318E+05                                 9.032138                            6.882273       0.267767       2.053675                    0.999790      29.457529      83.778212       0.638109       0.409698      -1.071501      -0.006163       0.006463       0.000307       0.008936      -0.019453       0.010517       0.000110      -0.022358      -0.044929      -0.024370      -0.006167       0.030537             10.569820      11.822822      -1.399530      -5.552161       7.678981      -1.740992      12.207656           0.000011
           54              C      11.854874      12.427962       6.601134       0.113269      28.253470 0.34565549E+03  0.77426263E+04                                 8.331358                            6.361485      -0.051408       2.001894                    0.999298      26.536129      76.676380       0.622811       0.439041      -1.040850      -0.014786       0.008324      -0.048749       0.051617      -0.008337       0.017399       0.019668      -0.080345      -0.014956      -0.047975      -0.001807       0.049782              9.691374      14.111169       0.041785      -0.391186       4.895920      -1.377416      10.067033           0.000006
           55              C      12.962118       8.897016       3.508619      -0.188105      34.447939 0.43656896E+03  0.10258522E+05                                 9.158114                            6.923473       0.242571       2.046898                    0.999763      29.560130      84.530141       0.633064       0.411743      -1.068865       0.003843       0.006639      -0.003548       0.008452      -0.001423      -0.007531      -0.025565      -0.012255      -0.007214      -0.025749      -0.003154       0.028903             10.723200       6.770178       3.636813       2.990412      13.456468       3.218052      11.942955           0.000013
           56              C      17.245953      11.838329       2.368189       0.095377      27.762642 0.33742470E+03  0.74853772E+04                                 8.101253                            6.203799       0.089572       2.038998                    0.999683      26.436373      75.114484       0.645505       0.427730      -1.051510      -0.015489       0.042555      -0.021060       0.049944       0.027785       0.037036      -0.000880      -0.036547       0.006018      -0.054664       0.011831       0.042833              9.377773      10.224264      -1.546401      -3.798093       7.740211      -1.912227      10.168845           0.000007
           57              C       3.851793       0.050578       6.197874       0.108586      36.266941 0.38548266E+03  0.87474219E+04                                 9.645079                            6.577160      -0.075361       1.992572                    0.999316      25.820042      71.665730       0.641398       0.420827      -1.067084       0.004691      -0.000209      -0.002301       0.005229       0.001305      -0.004227       0.002647      -0.001557      -0.019467      -0.008842       0.004064       0.004778             12.676808      22.603679       0.847924      -3.881702       5.155267      -1.278381      10.271479           0.000006
           58              C      13.469902      10.075178       4.010767       0.086811      28.682790 0.35958480E+03  0.81158766E+04                                 8.321330                            6.424357      -0.000931       2.004970                    0.999624      27.017395      77.775894       0.630497       0.430417      -1.048437       0.003361       0.023866      -0.045300       0.051313      -0.028230      -0.010648      -0.013492       0.065399       0.032987      -0.052905       0.014079       0.038826              9.589833       6.206541       2.609868       2.078863      11.587936       1.681529      10.975021           0.000007
           59              C      12.064269       6.331656       2.316818      -0.199512      35.598889 0.46602134E+03  0.11167094E+05                                 9.447362                            7.222419       0.117177       1.999054                    0.999643      30.550156      89.163964       0.608949       0.419750      -1.060273      -0.005583      -0.003584      -0.008595       0.010858      -0.006047       0.011566      -0.003976       0.022304       0.088214      -0.027408      -0.006185       0.033593             10.940203       6.566871       3.335838       2.078060      16.803417       0.467406       9.450322           0.000011
           60              C      12.777216       9.942001       1.406273      -0.180066      35.881149 0.45076817E+03  0.10723742E+05                                 9.573431                            7.148742       0.043088       1.989781                    0.999275      29.895120      87.246311       0.605586       0.425145      -1.055745      -0.002038       0.002048       0.008762       0.009226      -0.010352       0.000662       0.004716       0.039137       0.025261      -0.026982       0.009027       0.017955             11.338367       7.082969       4.252875       2.319307      15.927639       1.436446      11.004492           0.000011
           61              C      10.546720      12.313744       7.048059      -0.184263      33.709650 0.43119916E+03  0.10117106E+05                                 9.081808                            6.917507       0.245577       2.053575                    0.999758      29.431018      84.535343       0.627300       0.416153      -1.064330       0.006943      -0.003704      -0.007257       0.010705       0.002063      -0.006854      -0.005589      -0.034533       0.055247      -0.027540       0.005639       0.021901             10.659716      17.805909       0.208633      -0.921507       4.936786      -1.147873       9.236454           0.000010
           62              C      11.549100       5.180869       1.744035       0.088417      28.512286 0.35009246E+03  0.78600925E+04                                 8.336860                            6.366700      -0.073515       1.985695                    0.999060      26.995757      77.868664       0.628324       0.434188      -1.044671      -0.013464       0.022624      -0.030696       0.040440      -0.019630      -0.024541      -0.027966       0.038778      -0.079131      -0.057006       0.013334       0.043673              9.558901       5.659459       2.078963       1.792463      13.541518      -0.713261       9.475726           0.000008
           63              C       5.827597       4.914169       5.113953      -0.191734      33.414790 0.42754105E+03  0.99879792E+04                                 8.964505                            6.855123       0.240003       2.047079                    0.999785      29.377111      83.596490       0.636095       0.412177      -1.069232       0.011797      -0.001505      -0.003330       0.012350      -0.004189       0.013792      -0.015054       0.039988       0.010498      -0.028866      -0.000346       0.029212             10.416353       8.482557      -3.654216       0.144639      14.008084       4.614848       8.758418           0.000010
           64              C      17.436789       6.265538      12.633338       0.077495      27.525772 0.35111724E+03  0.78705811E+04                                 8.046210                            6.327290      -0.049341       1.987302                    0.999330      27.059142      77.400688       0.639053       0.427577      -1.051122      -0.006154      -0.012364       0.036729       0.039240      -0.023712       0.003464       0.000644       0.082327       0.090098      -0.062546       0.027869       0.034677              9.055234       5.921067       1.846775       2.219208      11.457459       0.090733       9.787176           0.000007
           65              C       6.504612       3.796104       4.674733       0.100938      27.280571 0.33665300E+03  0.74669715E+04                                 7.999353                            6.188785       0.003673       2.010080                    0.999671      26.486957      75.350161       0.647268       0.426638      -1.051761       0.043915       0.013111       0.025526       0.052460       0.038413      -0.000943      -0.024504       0.012556       0.077821      -0.056041       0.011727       0.044314              9.142236       8.082962      -2.635980       0.897363      11.321778       3.277536       8.021969           0.000004
           66              C       5.516765       0.451427       4.538601       0.096337      26.805494 0.33256614E+03  0.73702449E+04                                 7.960970                            6.189557      -0.029319       2.004975                    0.999387      26.503622      75.917207       0.639779       0.431989      -1.046154       0.015029      -0.016511       0.042543       0.048045      -0.001672       0.008506       0.009611      -0.094611       0.041217      -0.055309       0.011762       0.043547              9.153021      12.806497       0.520312      -1.912422       4.934822      -1.040311       9.717743           0.000006
           67              C       4.193557       0.350808       4.898196      -0.186927      33.388925 0.42673596E+03  0.99596201E+04                                 8.955151                            6.843744       0.302257       2.068809                    0.999799      29.202336      82.927222       0.637622       0.411585      -1.070138       0.009252      -0.003848       0.002428       0.010310      -0.008862       0.025275      -0.001226      -0.002340       0.019098      -0.026414      -0.001871       0.028284             10.472406      16.022209       1.040100      -3.398898       5.000788      -1.278341      10.394220           0.000008
           68              C      17.889351       7.325475       6.113113      -0.190448      33.633528 0.43016704E+03  0.10063214E+05                                 9.011916                            6.881507       0.270078       2.057829                    0.999809      29.354445      83.548798       0.634228       0.412821      -1.068975      -0.002682       0.005558       0.007658       0.009835       0.017324       0.012945       0.007573       0.004483       0.052116      -0.026372      -0.002138       0.028509             10.493394      10.564178      -5.286704       0.577592      13.475711       2.719562       7.440292           0.000012
           69              C      12.790370       3.727614      10.674831       0.115873      36.901610 0.39782437E+03  0.90978967E+04                                 9.741512                            6.686831      -0.087380       1.986527                    0.999188      25.984102      72.376092       0.635442       0.421484      -1.066784       0.000029      -0.005101      -0.001596       0.005345      -0.001371       0.004452      -0.001294       0.010552      -0.015441      -0.006706      -0.002758       0.009465             12.594396       7.460124       5.403050       3.156627      18.482518       3.982237      11.840547           0.000005
           70              C      12.525574      12.457821      12.376485       0.101491      37.442080 0.40445149E+03  0.92807864E+04                                 9.825809                            6.728013      -0.085296       1.984152                    0.999250      26.183581      72.876763       0.635988       0.419700      -1.068715       0.005524      -0.002044      -0.005896       0.008334      -0.000138      -0.007550       0.004944      -0.003364       0.007444      -0.009114      -0.000602       0.009716             12.857893      16.404566      -2.958429      -8.127195       8.412870      -0.692729      13.756243           0.000007
           71              C      19.072306       6.876510       6.675622       0.107781      36.470852 0.39360131E+03  0.89719714E+04                                 9.675091                            6.640356      -0.089388       1.985849                    0.999318      25.960619      72.051913       0.639613       0.420105      -1.068296      -0.004557       0.006606       0.003630       0.008808      -0.004586      -0.006935       0.001067      -0.004523      -0.004699      -0.009017       0.000479       0.008538             12.626218      10.901614      -6.667290      -0.565030      17.981567       5.357033       8.995473           0.000004
           72              C      17.284686       8.457377       6.604987       0.110311      27.748610 0.33412121E+03  0.74060572E+04                                 8.132410                            6.193041      -0.063143       1.992818                    0.999583      26.411475      75.417339       0.641930       0.430462      -1.048111       0.032764       0.008172       0.036390       0.049644       0.027457      -0.001286      -0.039729       0.031865       0.029998      -0.055662       0.009418       0.046244              9.383557       9.507126      -3.598085       1.447161      11.072373       2.271188       7.571171           0.000006
           73              C      14.499961      11.342922      11.595650       0.108403      28.948600 0.34727564E+03  0.77941089E+04                                 8.467497                            6.376982      -0.091227       1.985765                    0.999217      26.793419      77.693572       0.621479       0.439124      -1.039987      -0.019838       0.032070      -0.029953       0.048158       0.013997       0.044037       0.019371      -0.026606      -0.037182      -0.054167       0.002548       0.051619              9.917940      10.921630      -2.433853      -3.791377       8.990124      -1.623281       9.842067           0.000007
           74              C      13.306102       4.990909      11.263025       0.088998      37.849741 0.41051981E+03  0.94635099E+04                                 9.878095                            6.776089      -0.043252       1.995785                    0.999223      26.400856      73.863274       0.633480       0.419426      -1.067947       0.006558       0.004932       0.004807       0.009510       0.007661       0.002461       0.002012      -0.013309      -0.014854      -0.008331      -0.004746       0.013076             12.745145       7.640561       5.012235       3.584456      19.024773       3.472494      11.570100           0.000004
           75              C      13.475490      11.453218      12.511333      -0.180567      34.939505 0.44225440E+03  0.10460569E+05                                 9.350998                            7.041464       0.160659       2.026197                    0.999560      29.776650      86.363728       0.615939       0.420422      -1.059771      -0.001669      -0.003679      -0.011169       0.011877       0.014558       0.011822      -0.010781      -0.019297       0.033277      -0.029062       0.010078       0.018984             11.039868      13.512334      -3.501844      -5.187841       8.840216      -0.482351      10.767055           0.000009
           76              C      13.797417       5.064371      12.565272      -0.179936      36.192662 0.47761301E+03  0.11560598E+05                                 9.711131                            7.432288      -0.092828       1.942357                    0.998414      30.663620      91.105463       0.583447       0.433711      -1.047522       0.012417       0.004114      -0.009579       0.016213      -0.002629      -0.013110      -0.018116       0.005134      -0.021581      -0.026154       0.006807       0.019347             11.292453       7.331931       3.302247       3.478503      14.462260       2.017755      12.083170           0.000008
           77              C      12.064311       1.440853      10.885450       0.092326      28.452696 0.34529418E+03  0.77128211E+04                                 8.250155                            6.275529       0.066837       2.028872                    0.999720      26.733199      76.497565       0.641120       0.427703      -1.050355      -0.005264       0.020117      -0.042216       0.047059      -0.027150      -0.017669      -0.026360       0.053352      -0.000909      -0.055582       0.016009       0.039573              9.594196       6.227484       3.180855       1.597422      12.096562       0.920452      10.458541           0.000007
           78              C       7.067356       0.847954      11.325954      -0.191081      33.964138 0.43354242E+03  0.10157319E+05                                 9.032138                            6.882274       0.267768       2.053675                    0.999790      29.457530      83.778210       0.638109       0.409698      -1.071502       0.006163      -0.006463      -0.000308       0.008936      -0.019453       0.010517       0.000110      -0.022358      -0.044929      -0.024370      -0.006167       0.030537             10.569819      11.822821      -1.399530      -5.552160       7.678981      -1.740992      12.207655           0.000011
           79              C      13.531978       0.091895       6.241540       0.113269      28.253466 0.34565544E+03  0.77426248E+04                                 8.331356                            6.361484      -0.051407       2.001894                    0.999298      26.536125      76.676360       0.622811       0.439041      -1.040850       0.014786      -0.008324       0.048749       0.051617      -0.008338       0.017399       0.019669      -0.080345      -0.014956      -0.047975      -0.001807       0.049782              9.691372      14.111166       0.041785      -0.391186       4.895920      -1.377416      10.067031           0.000006
           80              C      12.424734       3.622841       9.334055      -0.188106      34.447952 0.43656917E+03  0.10258528E+05                                 9.158117                            6.923475       0.242570       2.046897                    0.999763      29.560137      84.530167       0.633064       0.411743      -1.068865      -0.003843      -0.006639       0.003548       0.008452      -0.001423      -0.007531      -0.025565      -0.012255      -0.007214      -0.025749      -0.003154       0.028903             10.723203       6.770179       3.636814       2.990412      13.456472       3.218053      11.942957           0.000013
           81              C       8.140899       0.681528      10.474485       0.095377      27.762633 0.33742459E+03  0.74853738E+04                                 8.101251                            6.203798       0.089573       2.038998                    0.999683      26.436367      75.114457       0.645505       0.427730      -1.051510       0.015489      -0.042555       0.021060       0.049944       0.027785       0.037036      -0.000880      -0.036547       0.006018      -0.054664       0.011831       0.042833              9.377770      10.224261      -1.546401      -3.798091       7.740209      -1.912227      10.168842           0.000007
           82              C      21.535059      12.469279       6.644800       0.108583      36.266975 0.38548308E+03  0.87474338E+04                                 9.645084                            6.577163      -0.075361       1.992572                    0.999316      25.820058      71.665784       0.641398       0.420827      -1.067084      -0.004691       0.000208       0.002301       0.005229       0.001305      -0.004227       0.002647      -0.001557      -0.019467      -0.008842       0.004064       0.004778             12.676816      22.603695       0.847925      -3.881705       5.155270      -1.278382      10.271485           0.000005
           83              C      11.916950       2.444679       8.831907       0.086812      28.682787 0.35958476E+03  0.81158753E+04                                 8.321329                            6.424356      -0.000930       2.004970                    0.999624      27.017392      77.775879       0.630497       0.430417      -1.048437      -0.003361      -0.023866       0.045300       0.051313      -0.028230      -0.010648      -0.013492       0.065399       0.032987      -0.052905       0.014079       0.038826              9.589831       6.206540       2.609868       2.078863      11.587935       1.681529      10.975018           0.000007
           84              C      13.322583       6.188201      10.525856      -0.199512      35.598907 0.46602162E+03  0.11167103E+05                                 9.447366                            7.222422       0.117176       1.999054                    0.999643      30.550164      89.164001       0.608949       0.419750      -1.060273       0.005583       0.003584       0.008595       0.010858      -0.006047       0.011566      -0.003976       0.022304       0.088214      -0.027408      -0.006185       0.033594             10.940208       6.566874       3.335840       2.078060      16.803426       0.467407       9.450325           0.000011
           85              C      12.609636       2.577856      11.436401      -0.180066      35.881148 0.45076817E+03  0.10723742E+05                                 9.573430                            7.148741       0.043088       1.989781                    0.999275      29.895120      87.246307       0.605586       0.425145      -1.055745       0.002038      -0.002048      -0.008762       0.009226      -0.010352       0.000662       0.004715       0.039137       0.025261      -0.026982       0.009027       0.017955             11.338366       7.082969       4.252875       2.319306      15.927639       1.436445      11.004491           0.000011
           86              C      14.840132       0.206113       5.794615      -0.184263      33.709630 0.43119885E+03  0.10117097E+05                                 9.081804                            6.917505       0.245578       2.053575                    0.999758      29.431008      84.535305       0.627300       0.416153      -1.064330      -0.006943       0.003704       0.007257       0.010705       0.002063      -0.006854      -0.005589      -0.034533       0.055247      -0.027540       0.005639       0.021901             10.659712      17.805899       0.208632      -0.921505       4.936785      -1.147872       9.236451           0.000010
           87              C      13.837752       7.338988      11.098639       0.088417      28.512291 0.35009255E+03  0.78600951E+04                                 8.336862                            6.366702      -0.073516       1.985695                    0.999060      26.995760      77.868686       0.628324       0.434188      -1.044671       0.013464      -0.022624       0.030696       0.040440      -0.019630      -0.024541      -0.027966       0.038778      -0.079131      -0.057006       0.013334       0.043672              9.558904       5.659461       2.078964       1.792464      13.541522      -0.713261       9.475729           0.000008
           88              C      19.559255       7.605688       7.728721      -0.191734      33.414798 0.42754119E+03  0.99879834E+04                                 8.964506                            6.855125       0.240002       2.047079                    0.999785      29.377115      83.596506       0.636095       0.412177      -1.069232      -0.011797       0.001505       0.003330       0.012350      -0.004189       0.013792      -0.015054       0.039988       0.010498      -0.028866      -0.000346       0.029212             10.416355       8.482558      -3.654217       0.144638      14.008088       4.614850       8.758420           0.000010
           89              C       7.950063       6.254319       0.209336       0.077495      27.525758 0.35111705E+03  0.78705755E+04                                 8.046207                            6.327288      -0.049339       1.987303                    0.999330      27.059132      77.400642       0.639053       0.427577      -1.051122       0.006154       0.012364      -0.036729       0.039240      -0.023712       0.003464       0.000644       0.082327       0.090098      -0.062546       0.027869       0.034677              9.055229       5.921064       1.846774       2.219207      11.457453       0.090732       9.787171           0.000007
           90              C      18.882240       8.723753       8.167941       0.100938      27.280572 0.33665301E+03  0.74669720E+04                                 7.999354                            6.188786       0.003673       2.010080                    0.999671      26.486957      75.350164       0.647268       0.426638      -1.051761      -0.043915      -0.013111      -0.025527       0.052460       0.038413      -0.000943      -0.024504       0.012556       0.077821      -0.056042       0.011727       0.044315              9.142237       8.082963      -2.635980       0.897363      11.321780       3.277537       8.021969           0.000004
           91              C      19.870087      12.068430       8.304073       0.096337      26.805492 0.33256608E+03  0.73702434E+04                                 7.960970                            6.189556      -0.029318       2.004975                    0.999387      26.503620      75.917200       0.639779       0.431989      -1.046154      -0.015029       0.016511      -0.042543       0.048045      -0.001672       0.008506       0.009611      -0.094611       0.041217      -0.055309       0.011762       0.043547              9.153020      12.806497       0.520312      -1.912423       4.934822      -1.040311       9.717742           0.000005
           92              C      21.193295      12.169049       7.944478      -0.186927      33.388922 0.42673590E+03  0.99596186E+04                                 8.955152                            6.843744       0.302257       2.068809                    0.999799      29.202334      82.927224       0.637622       0.411585      -1.070138      -0.009252       0.003848      -0.002428       0.010310      -0.008862       0.025275      -0.001226      -0.002340       0.019099      -0.026414      -0.001871       0.028285             10.472406      16.022211       1.040100      -3.398898       5.000788      -1.278341      10.394220           0.000009
           93              N      10.710939       0.341343       2.283427      -0.268286      39.281027 0.58773432E+03  0.14684101E+05                                 9.806440                            7.988764      -0.183887       1.955101                    0.995879      29.220937      82.578829       0.602047       0.407202      -1.085863       0.146805      -0.016586      -0.122238       0.191753       0.001500       0.086922      -0.022537      -0.126482      -0.050640      -0.126001       0.043723       0.082278             11.114963      11.208246      -2.105822      -2.810586      10.856295      -2.751720      11.280350           0.000004
           94              N      13.675182      11.186208       3.258186      -0.290885      39.839417 0.61587753E+03  0.15551790E+05                                 9.857792                            8.146777      -0.178033       1.948420                    0.996609      29.698570      84.085659       0.600221       0.404118      -1.089077      -0.071203      -0.166070      -0.075951       0.196005      -0.055189      -0.016605      -0.067249       0.080582       0.145665      -0.119882       0.038568       0.081314             11.089264       7.621218       2.215974       1.243390      12.047674       0.158954      13.598901           0.000007
           95              N       7.642597       3.337113       5.220547      -0.268232      37.574124 0.57839415E+03  0.14403290E+05                                 9.535023                            7.948293      -0.119289       1.975541                    0.996272      29.218252      82.628461       0.600500       0.409595      -1.083497      -0.084280       0.162296       0.060970       0.192771       0.060871       0.045370      -0.047738       0.096215       0.125711      -0.122770       0.042164       0.080606             10.503644      10.597714      -2.115817       2.357340      11.228677       2.494524       9.684542           0.000007
           96              N       6.534586       0.282852       5.356679      -0.265107      36.545682 0.56448834E+03  0.13980323E+05                                 9.364522                            7.851649      -0.140964       1.977509                    0.995340      28.859864      81.555445       0.603873       0.409542      -1.082867      -0.176726      -0.026969       0.057617       0.187827      -0.023404       0.058758      -0.007190      -0.144190       0.161582      -0.121378       0.041301       0.080077             10.409531      12.380609       0.191082      -0.455419       6.481818      -1.285099      12.366166           0.000007
           97              N      11.100942       5.093747       0.493159      -0.284889      34.340920 0.51739260E+03  0.12435017E+05                                 8.647664                            7.243772       0.505152       2.147158                    0.999633      28.900917      78.318959       0.670099       0.380313      -1.112223       0.080186       0.230459       0.113932       0.269298      -0.087675      -0.031553      -0.149538       0.173302       0.238869      -0.235261       0.075242       0.160019              9.337003       6.099407       0.368718       2.048319      11.167052      -2.109424      10.744550           0.000007
           98              N      14.675913      12.178514      10.559247      -0.268286      39.281015 0.58773410E+03  0.14684095E+05                                 9.806438                            7.988763      -0.183887       1.955101                    0.995879      29.220931      82.578811       0.602047       0.407202      -1.085863      -0.146806       0.016586       0.122238       0.191753       0.001500       0.086922      -0.022538      -0.126482      -0.050640      -0.126001       0.043723       0.082278             11.114962      11.208244      -2.105821      -2.810585      10.856293      -2.751720      11.280348           0.000004
           99              N      11.711670       1.333649       9.584488      -0.290885      39.839418 0.61587756E+03  0.15551792E+05                                 9.857793                            8.146778      -0.178034       1.948420                    0.996609      29.698570      84.085663       0.600221       0.404118      -1.089077       0.071203       0.166070       0.075951       0.196004      -0.055189      -0.016605      -0.067250       0.080582       0.145665      -0.119882       0.038568       0.081314             11.089265       7.621219       2.215974       1.243390      12.047676       0.158953      13.598901           0.000006
          100              N      17.744255       9.182744       7.622127      -0.268232      37.574108 0.57839386E+03  0.14403280E+05                                 9.535020                            7.948291      -0.119288       1.975542                    0.996272      29.218244      82.628430       0.600500       0.409595      -1.083497       0.084280      -0.162296      -0.060971       0.192771       0.060871       0.045370      -0.047738       0.096215       0.125710      -0.122770       0.042164       0.080606             10.503641      10.597711      -2.115816       2.357340      11.228673       2.494522       9.684540           0.000006
          101              N      18.852266      12.237005       7.485995      -0.265107      36.545680 0.56448828E+03  0.13980321E+05                                 9.364522                            7.851648      -0.140964       1.977509                    0.995340      28.859862      81.555434       0.603873       0.409542      -1.082867       0.176726       0.026969      -0.057617       0.187827      -0.023404       0.058758      -0.007190      -0.144190       0.161582      -0.121378       0.041301       0.080077             10.409530      12.380608       0.191082      -0.455418       6.481818      -1.285099      12.366165           0.000007
          102              N      14.285910       7.426110      12.349515      -0.284889      34.340918 0.51739259E+03  0.12435017E+05                                 8.647664                            7.243773       0.505152       2.147158                    0.999633      28.900915      78.318957       0.670099       0.380313      -1.112223      -0.080186      -0.230459      -0.113932       0.269298      -0.087675      -0.031553      -0.149538       0.173302       0.238869      -0.235261       0.075242       0.160019              9.337003       6.099407       0.368718       2.048319      11.167052      -2.109424      10.744550           0.000007
          103             Cl      16.179216      11.327640       5.501031      -0.570304     180.776718 0.52755472E+04  0.21518906E+06                                21.831091                           19.792667       1.047454       1.999636                    0.995655      75.970184     226.642206       0.539239       0.278466      -1.265958       0.035889      -0.095348      -0.039880       0.109406       0.019432       0.007503      -0.012371       0.007469       0.014067      -0.028353       0.010373       0.017979             24.654218      24.772184      -2.818786       5.660859      20.669140      -3.151662      28.521330           0.000030
          104             Cl       7.661577       1.990181       2.128802      -0.599894     159.217765 0.45183788E+04  0.17730566E+06                                19.874488                           18.147566       1.671435       2.158769                    0.998942      75.822735     221.880125       0.571059       0.273329      -1.271840      -0.039718       0.061235      -0.130854       0.149833      -0.011861      -0.027876      -0.006090      -0.035763       0.051272      -0.043400       0.012702       0.030698             21.783367      18.132454      -1.641855      -0.215556      21.075132      -2.880725      26.142515           0.000020
          105             Cl      11.165998       2.717004       4.584449      -0.623350     147.285620 0.45621494E+04  0.18022362E+06                                18.882542                           18.319415       1.533471       2.099108                    0.999868      78.456762     233.593908       0.562055       0.275858      -1.263506       0.134655       0.111536       0.006306       0.174963      -0.012666      -0.012961      -0.030943      -0.023449       0.101323      -0.043247      -0.007977       0.051224             19.645725      19.920280       1.521062      -0.480375      19.622783      -1.918525      19.394112           0.000023
          106             Cl       9.207636       1.192217       7.341643      -0.570304     180.776679 0.52755457E+04  0.21518899E+06                                21.831088                           19.792664       1.047453       1.999636                    0.995655      75.970175     226.642170       0.539239       0.278466      -1.265958      -0.035889       0.095347       0.039880       0.109405       0.019432       0.007503      -0.012371       0.007469       0.014068      -0.028353       0.010373       0.017979             24.654214      24.772181      -2.818786       5.660858      20.669138      -3.151661      28.521323           0.000029
          107             Cl      17.725275      10.529676      10.713872      -0.599894     159.217840 0.45183815E+04  0.17730579E+06                                19.874493                           18.147571       1.671436       2.158769                    0.998942      75.822757     221.880204       0.571059       0.273329      -1.271840       0.039719      -0.061236       0.130855       0.149835      -0.011861      -0.027876      -0.006090      -0.035763       0.051272      -0.043400       0.012702       0.030698             21.783373      18.132459      -1.641856      -0.215556      21.075138      -2.880727      26.142523           0.000020
          108             Cl      14.220854       9.802853       8.258225      -0.623350     147.285733 0.45621540E+04  0.18022384E+06                                18.882551                           18.319423       1.533471       2.099108                    0.999868      78.456798     233.594041       0.562055       0.275858      -1.263506      -0.134655      -0.111535      -0.006306       0.174962      -0.012666      -0.012961      -0.030943      -0.023449       0.101323      -0.043246      -0.007978       0.051224             19.645734      19.920289       1.521063      -0.480375      19.622792      -1.918527      19.394121           0.000023

******************************************************
Auxiliary information for the entire system
The total spin magnetic moment of the unit cell is   0.000755
The total net atomic charge of the unit cell is   -0.000008
Accuracy of reproducing the electrostatic potential in the unit cell:
  The inner radius (bohr) =    5.0000
  The outer radius (bohr) =   12.0000
  Valid grid points have density less than (e/(bohr^3)) =    0.0001
  The number of valid grid points were=       129012
  The rms potential error without charges in kcal/mol is=      3.28048
  The rms potential error with partial charges in kcal/mol is=      1.13220
  The RRMSE value at monopole order=      0.34513
  The rms potential error with partial charges and cloud penetration in kcal/mol is=      1.14054
  The RRMSE value at monopole order with cloud penetration is=      0.34767
  The rms potential error with partial charges and atomic dipoles in kcal/mol is=      0.27434
  The RRMSE value at dipole order=      0.08363
  The rms potential error with partial charges, atomic dipoles and cloud penetration in kcal/mol is=      0.26639
  The RRMSE value at dipole order with cloud penetration=      0.08120

******************************************************
The electron densities and ab initio electrostatic potential were computed in VASP using the PBE functional and
projector augmented wave method. See the main text of the journal article for a description of computational details.
The atomic charges, dipoles, and quadrupoles were computed with the DDEC6 method as described in
(a) T. A. Manz and N. Gabaldon Limas, RSC Adv. 6 (2016) 47771-47801 DOI: 10.1039/c6ra04656h
(b) N. Gabaldon Limas and T. A. Manz, RSC Adv. 8 (2018) 2678-2707 DOI: 10.1039/c7ra11829e.
For each atom in the material, the electron cloud parameters were fit to the spherically averaged atom-in-material
electron density using radial positions for which this density was between 10^-4 and 10^-2 electrons per cubic bohr.
The polarizabilities, dispersion coefficients, and quantum Drude oscillator (QDO) parameters were fit using the MCLF method.
The magnetic structure of the system was optimized in VASP from the default ferromagnetic initial guess using spin polarization.
The atomic spin moments (ASMs) were computed on this optimized magnetic structure using the DDEC6 partition as inputs
to the method of T. A. Manz and D. S. Sholl, J. Chem. Theory Comput. 7 (2011) 4146-4164 DOI: 10.1021/ct200539n.
The RMSE and RRMSE were computed using a uniform grid with Ewald summation.
