# Supplementary material for: A collection of forcefield precursors for metal–organic frameworks
Source: RSC Adv. 2019 Nov 13;9(63):36492–507. doi: 10.1039/c9ra07327b (PMC9075174; doi:10.1039/c9ra07327b)
Supplement: RA-009-C9RA07327B-s4223 [file RA-009-C9RA07327B-s4223.xyz]

  616
jmolscript: load "" {1 1 1} spacegroup "x,y,z" unitcell [{     13.847400     0.000000     0.000000 }, {      0.000000    32.653000     0.000000 }, {      0.000000    -3.613324    18.178673 }]
Cu     4.664497    22.004673     5.617574     0.771588
Cu     9.345887    20.953259    10.227140     0.768959
Cu     0.048604    13.384545    13.701993     0.843563
Cu     2.368598    24.381625     8.956632     0.715476
Cu    11.416074    23.695397    13.407862     0.715114
Cu    11.588197    25.168165     3.471763     0.771352
Cu     2.422187    22.606255    17.040870     0.768545
Cu     6.972304    -2.478031    13.566017     0.854722
Cu     9.292298    22.791213     0.132704     0.714615
Cu     4.492374    19.864117    13.860147     0.710942
Cu     9.182903     7.035003    12.561099     0.771654
Cu     4.501513     8.086417     7.951533     0.768447
Cu    13.798796    15.655131     4.476680     0.855153
Cu    11.478802     4.658051     9.222041     0.714689
Cu     2.431326     5.344279     4.770811     0.714443
Cu     2.259203     3.871511    14.706910     0.771237
Cu    11.425213     6.433421     1.137803     0.768418
Cu     6.875096    31.517707     4.612656     0.854653
Cu     4.555102     6.248463    18.045969     0.714608
Cu     9.355026     9.175559     4.318526     0.715118
Cu     0.000000    14.519838     9.089336     0.851876
Cu     6.923700     0.000000     0.000000     0.851108
Cu     6.923700    -1.806662     9.089336     0.861770
Cu     0.000000    16.326500     0.000000     0.862380
H     12.637137    18.111958     7.215115     0.192064
H     13.744929    18.163645     6.084402     0.168789
H      0.101086    18.973447     7.431442     0.183779
H      4.280231    16.088827     9.327477     0.190038
H      4.360546    16.206545     7.749568     0.168225
H      4.237304    14.784156     8.433086     0.184499
H      3.366303    18.695301     8.929364     0.124637
H      2.333287    17.612550     5.210008     0.129013
H      3.466004    19.476758     4.422871     0.101936
H      4.476864    20.505392     8.069513     0.097079
H      3.975589    24.582954     3.966586     0.119435
H      5.237087    26.347009     3.157636     0.109259
H      8.728016    25.341864     7.869548     0.104726
H     10.026902    23.631178     8.722127     0.122112
H      9.574092    19.529608    12.748703     0.095977
H     10.450633    18.390690     9.114787     0.102398
H     11.537654    16.499275     9.907377     0.131434
H     10.568336    17.661491    13.637640     0.126522
H      9.647484    13.777726    13.348600     0.185275
H      9.532550    15.081668    12.456027     0.171467
H      9.668255    15.209570    14.030300     0.187324
H      1.293347    16.954321    11.790687     0.180582
H      0.051235    17.868537    12.152443     0.181328
H      0.103855    17.120736    10.756321     0.172862
H      3.085201    21.636273    10.298218     0.113812
H      1.876323    19.742477    10.839943     0.102909
H      2.459298    25.420680     6.191656     0.109467
H      3.634942    26.942549     9.607429     0.092144
H      3.448003    27.165587     5.035492     0.134492
H      4.674882    28.709630     8.503983     0.127083
H      2.626852    31.096527     4.890063     0.182051
H      2.511918    29.926233     5.948062     0.170246
H      2.626852    29.589741     4.404692     0.195113
H      7.966409    27.679907     6.193474     0.195755
H      6.578900    27.138306     6.733380     0.168372
H      7.430515    28.149809     7.607775     0.173584
H      3.820498    22.701941    12.641449     0.116815
H      5.116614    24.499104    11.945206     0.103835
H     11.389487    24.799919    10.661792     0.106292
H     10.386935    26.530319     9.512900     0.137164
H     10.148759    26.232166    14.068475     0.093975
H      9.136515    28.018865    12.997751     0.127744
H     11.215009    29.073923     8.987536     0.193254
H     11.271784    29.331701    10.549084     0.173278
H     11.159620    30.555738     9.549257     0.184728
H      6.587208    27.297572    12.076092     0.175519
H      7.185416    26.390333    10.923565     0.173587
H      5.778520    27.091851    10.729053     0.183162
H      5.713437    29.060880     1.874221     0.192064
H      6.821229    29.009193     3.004935     0.168967
H      7.024786    28.199391     1.657895     0.183986
H     11.203931    27.470687    17.940532     0.189883
H     11.284246    30.966293     1.339768     0.168409
H     11.161004    32.388682     0.656250     0.184515
H     10.290003    28.477537     0.159972     0.124551
H      9.256987    29.560288     3.879329     0.128956
H     10.389704    27.696080     4.666465     0.101926
H     11.400564    26.667446     1.019824     0.097182
H     10.899289    22.589884     5.122750     0.119421
H     12.160787    20.825829     5.931701     0.109347
H      1.804316    21.830974     1.219789     0.104861
H      3.103202    23.541660     0.367209     0.122196
H      2.650392    24.029906    14.519306     0.096264
H      3.526933    28.782148    -0.025450     0.102560
H      4.613954    27.060239    17.360633     0.131410
H      3.644636    25.898023    13.630369     0.126517
H      2.723784    29.781788    13.919410     0.185608
H      2.608850    28.477846    14.811983     0.172202
H      2.744555    28.349944    13.237710     0.187897
H      8.217047    26.605193    15.477322     0.181080
H      6.974935    25.690977    15.115567     0.182350
H      7.027556    26.438778    16.511689     0.173724
H     10.008901    21.923241    16.969791     0.113848
H      8.800023    23.817037    16.428067     0.102642
H      9.382998    21.752158     2.897680     0.109296
H     10.558642    16.616965    17.660581     0.092354
H     10.371703    20.007251     4.053844     0.134419
H     11.598582    18.463208     0.585353     0.127216
H      9.550552    16.076311     4.199273     0.182086
H      9.435618    17.246605     3.141275     0.170310
H      9.550552    17.583097     4.684644     0.195140
H      1.042709    19.492931     2.895863     0.195657
H     13.502600    20.034532     2.355956     0.168240
H      0.506815    19.023029     1.481562     0.173737
H     10.744198    20.857573    14.626560     0.116770
H     12.040314    19.060410    15.322803     0.104062
H      4.465787    18.759595    16.606218     0.106116
H      3.463235    17.029195    17.755110     0.137043
H      3.225059    17.327348    13.199534     0.094145
H      2.212815    15.540649    14.270258     0.128475
H      4.291309    18.098915     0.101801     0.192989
H      4.348084    14.227813    16.718926     0.173521
H      4.235920    13.003776    17.718753     0.184802
H     13.510908    16.261942    15.191917     0.176181
H      0.261716    17.169181    16.344445     0.173075
H     12.702220    16.467663    16.538957     0.182946
H      1.210263    10.927718    10.963558     0.192046
H      0.102471    10.876031    12.094271     0.169716
H     13.746314    10.066229    10.747231     0.183369
H      9.567169    12.950849     8.851196     0.189607
H      9.486854    12.833131    10.429105     0.168553
H      9.610096    14.255520     9.745587     0.184591
H     10.481097    10.344375     9.249309     0.124419
H     11.514113    11.427126    12.968665     0.129660
H     10.381396     9.562918    13.755802     0.102010
H      9.370536     8.534284    10.109160     0.097010
H      9.871811     4.456722    14.212087     0.119429
H      8.610313     2.692667    15.021037     0.109227
H      5.119384     3.697812    10.309125     0.104728
H      3.820498     5.408498     9.456546     0.122161
H      4.273308     9.510068     5.429970     0.096102
H      3.396767    10.648986     9.063886     0.102754
H      2.309746    12.540401     8.271296     0.131487
H      3.279064    11.378185     4.541033     0.126493
H      4.199916    15.261950     4.830073     0.185560
H      4.314850    13.958008     5.722646     0.172201
H      4.179145    13.830106     4.148373     0.187976
H     12.554053    12.085355     6.387986     0.181100
H     13.796165    11.171139     6.026230     0.182171
H     13.743545    11.918940     7.422352     0.173790
H     10.762199     7.403403     7.880455     0.113827
H     11.971077     9.297199     7.338730     0.102741
H     11.388102     3.618996    11.987017     0.109498
H     10.212458     2.097127     8.571244     0.092149
H     10.399397     1.874089    13.143181     0.134494
H      9.172518     0.330046     9.674690     0.127047
H     11.220548    -2.056851    13.288610     0.181966
H     11.335482    -0.886557    12.230611     0.170253
H     11.220548    -0.550065    13.773981     0.195120
H      5.880991     1.359769    11.985199     0.195759
H      7.268500     1.901370    11.445293     0.168401
H      6.416885     0.889867    10.570898     0.173573
H     10.026902     6.337735     5.537224     0.116752
H      8.730786     4.540572     6.233467     0.103812
H      2.457913     4.239757     7.516881     0.106326
H      3.460465     2.509357     8.665773     0.137190
H      3.698641     2.807510     4.110198     0.093958
H      4.710885     1.020811     5.180922     0.127704
H      2.632391    -0.034247     9.191137     0.193325
H      2.575616    -0.292025     7.629589     0.173299
H      2.687780    -1.516062     8.629416     0.184693
H      7.260192     1.742104     6.102581     0.175524
H      6.661984     2.649343     7.255108     0.173610
H      8.068880     1.947825     7.449620     0.183181
H      8.133963    -0.021204    16.304452     0.192061
H      7.026171     0.030483    15.173738     0.168967
H      6.822614     0.840285    16.520778     0.184011
H      2.643469     1.568989     0.238141     0.189887
H      2.563154    -1.926617    16.838905     0.168399
H      2.686396    -3.349006    17.522423     0.184441
H      3.557397     0.562139    18.018701     0.124528
H      4.590413    -0.520612    14.299344     0.128914
H      3.457696     1.343596    13.512208     0.101885
H      2.446836     2.372230    17.158849     0.097174
H      2.948111     6.449792    13.055923     0.119370
H      1.686613     8.213847    12.246972     0.109422
H     12.043084     7.208702    16.958884     0.104971
H     10.744198     5.498016    17.811464     0.122167
H     11.197008     5.009770     3.659367     0.096258
H     10.320467     3.870852     0.025450     0.102575
H      9.233446     1.979437     0.818040     0.131398
H     10.202764     3.141653     4.548304     0.126519
H     11.123616    -0.742112     4.259263     0.185583
H     11.238550     0.561830     3.366690     0.172216
H     11.102845     0.689732     4.940963     0.187955
H      5.630353     2.434483     2.701351     0.181094
H      6.872465     3.348699     3.063106     0.182351
H      6.819844     2.600898     1.666984     0.173725
H      3.838499     7.116435     1.208882     0.113859
H      5.047377     5.222639     1.750606     0.102642
H      4.464402     7.287518    15.280993     0.109136
H      3.288758    12.422711     0.518092     0.091938
H      3.475697     9.032425    14.124829     0.134429
H      2.248818    10.576468    17.593320     0.127113
H      4.296848    12.963365    13.979400     0.181735
H      4.411782    11.793071    15.037398     0.169543
H      4.296848    11.456579    13.494029     0.194491
H     12.804691     9.546745    15.282810     0.195134
H      0.344800     9.005144    15.822717     0.167447
H     13.340585    10.016647    16.697111     0.172852
H      3.103202     8.182103     3.552113     0.116752
H      1.807086     9.979266     2.855870     0.103935
H      9.381614    10.280081     1.572455     0.106171
H     10.384165    12.010481     0.423563     0.137233
H     10.622341    11.712328     4.979139     0.093970
H     11.634585    13.499027     3.908415     0.127766
H      9.556091    10.940761    18.076872     0.193404
H      9.499316    14.811863     1.459747     0.173058
H      9.611480    16.035900     0.459920     0.184736
H      0.336492    12.777734     2.986756     0.175357
H     13.585684    11.870495     1.834228     0.173385
H      1.145180    12.572013     1.639716     0.183221
C     13.589838    18.159672     7.042418    -0.569041
C      0.425115    16.967572     7.653221     0.456323
C      1.834781    16.859383     7.744115    -0.339442
C      2.482839    15.810357     8.420361     0.454103
C      3.970050    15.713361     8.489440    -0.559614
C      2.668394    17.974052     7.169669     0.169474
C      3.352456    18.847907     8.002252    -0.199081
C      2.740400    18.207000     5.815357    -0.186085
C      3.418923    19.327744     5.349983     0.090821
C      4.011592    19.934395     7.484160     0.109652
C      7.401435    22.354567     5.526317     0.550546
C      6.835077    23.587116     4.866431     0.026283
C      4.908903    24.584971     4.082930     0.064004
C      5.670510    25.649587     3.615738     0.062624
C      7.571758    24.692457     4.421053     0.090106
C      9.050661    24.879287     4.622837     0.563137
C      4.895056    23.465413     8.682134     0.583736
C      6.390575    23.491899     8.816656     0.078613
C      7.160491    22.455196     9.343838     0.031572
C      8.300132    24.603864     8.264025     0.065577
C      9.089433    23.578528     8.760303     0.072081
C      6.610749    21.208057     9.998270     0.552176
C      9.996438    18.920956    12.168804     0.101861
C     10.518485    18.257023    10.041899     0.096067
C     11.169313    17.121224    10.509091    -0.183951
C     10.602954    17.814097    12.710528    -0.202645
C     11.267629    16.924173    11.881581     0.170970
C      9.938279    14.698461    13.250435    -0.560840
C     11.431029    14.739823    13.119548     0.462172
C     12.080472    15.791379    12.430577    -0.344791
C     13.481829    15.866527    12.308779     0.444686
C      0.333722    17.058300    11.697976    -0.567011
C     13.570452    23.724269     8.447629     0.550175
C      0.293565    22.523725     9.158415     0.034486
C      2.172657    21.591108    10.081892     0.065210
C      1.440130    20.457593    10.412744     0.056093
C     13.407053    21.394468     9.505628     0.092652
C     11.939228    21.191640     9.218405     0.561154
C      2.928725    26.082908     6.667937     0.113631
C      3.619710    26.969358     8.667591     0.076756
C      3.529702    27.121576     5.969876    -0.187743
C      4.251152    28.034106     8.005888    -0.183228
C      4.248382    28.089234     6.644305     0.172437
C      2.910723    30.194755     5.106389    -0.556989
C      4.403473    30.156539     5.226368     0.463609
C      5.059840    29.149314     5.953515    -0.335579
C      6.468121    29.063517     6.051680     0.453971
C      7.174338    27.904249     6.704295    -0.560825
C      8.924649    22.681499    13.112277     0.586417
C      7.163260    20.439723    14.313887     0.557722
C      6.631520    21.637628    13.570379     0.040753
C      7.415283    22.708906    13.130456     0.078148
C      4.751043    22.684672    12.775971     0.070000
C      5.533421    23.766237    12.361498     0.060016
C     10.899289    25.440852    11.141709     0.108293
C     10.299696    26.479124    10.447283    -0.192355
C     10.177839    26.279838    13.130456     0.086244
C      9.561630    27.353311    12.490566    -0.180212
C      9.574092    27.441022    11.132619     0.173010
C     10.892365    29.635417     9.711047    -0.563160
C      9.401000    29.556416     9.778308     0.468292
C      8.752942    28.498469    10.460008    -0.341965
C      7.344661    28.387863    10.523634     0.450743
C      6.663369    27.185010    11.116259    -0.558195
C      6.666138    29.013166     2.046919    -0.569077
C      7.348815    30.205266     1.436115     0.456420
C      8.758480    30.313455     1.345222    -0.339178
C      9.406539    31.362481     0.668975     0.454072
C     10.893750    31.459477     0.599896    -0.559652
C      9.592094    29.198786     1.919668     0.169201
C     10.276156    28.324931     1.087085    -0.199189
C      9.664100    28.965838     3.273979    -0.186183
C     10.342623    27.845094     3.739353     0.090884
C     10.935292    27.238443     1.605177     0.109977
C      0.477735    24.818271     3.563020     0.550614
C     13.758777    23.585722     4.222906     0.026120
C     11.832603    22.587867     5.006407     0.064022
C     12.594210    21.523251     5.473598     0.062829
C      0.648058    22.480381     4.668283     0.090032
C      2.126961    22.293551     4.466500     0.563091
C     11.818756    23.707425     0.407202     0.583774
C     13.314275    23.680939     0.272680     0.078749
C      0.236791    21.104318    17.924172     0.031251
C      1.376432    22.568974     0.825312     0.066020
C      2.165733    23.594310     0.329034     0.072310
C     13.534449    22.351457    17.269739     0.552400
C      3.072738    24.638558    15.099206     0.102666
C      3.594785    25.302491    17.226111     0.096564
C      4.245613    26.438290    16.758919    -0.183978
C      3.679254    25.745417    14.557481    -0.202578
C      4.343929    26.635341    15.386429     0.169817
C      3.014579    28.861053    14.017575    -0.560076
C      4.507329    28.819691    14.148461     0.463037
C      5.156772    27.768135    14.837433    -0.343389
C      6.558129    27.692987    14.959230     0.445657
C      7.257422    26.501214    15.570033    -0.566352
C      6.646752    23.448569     0.641707     0.550105
C      7.217265    21.035789    18.109594     0.034830
C      9.096357    21.968406    17.186117     0.065304
C      8.363830    23.101921    16.855266     0.055735
C      6.483353    22.165046    17.762381     0.092865
C      5.015528    22.367874    18.049604     0.561213
C      9.852425    21.089930     2.421399     0.113293
C     10.543410    20.203480     0.421745     0.077083
C     10.453402    20.051262     3.119460    -0.187986
C     11.174852    19.138732     1.083449    -0.182888
C     11.172082    19.083604     2.445032     0.172387
C      9.834423    16.978083     3.982947    -0.556948
C     11.327173    17.016299     3.862968     0.463687
C     11.983540    18.023524     3.135821    -0.335541
C     13.391821    18.109321     3.037656     0.454057
C      0.250638    19.268589     2.385042    -0.560847
C      2.000949    20.878015    14.155733     0.586287
C      0.239560    23.119791    12.954122     0.558035
C     13.555220    21.921886    13.697630     0.040481
C      0.491583    20.850608    14.137554     0.078193
C     11.674743    20.874842    14.492038     0.070147
C     12.457121    19.793277    14.906512     0.060712
C      3.975589    18.118662    16.126301     0.107540
C      3.375996    17.080390    16.820726    -0.192811
C      3.254139    17.279676    14.137554     0.086340
C      2.637930    16.206203    14.777443    -0.179172
C      2.650392    16.118492    16.135390     0.173147
C      3.968665    13.924097    17.556962    -0.563189
C      2.477300    14.003098    17.489701     0.468438
C      1.829242    15.061045    16.808001    -0.341781
C      0.420961    15.171651    16.744376     0.451357
C     13.587069    16.374504    16.151751    -0.558316
C      0.257562    10.880004    11.136255    -0.569078
C     13.422285    12.072104    10.525452     0.457166
C     12.012620    12.180293    10.434558    -0.338903
C     11.364561    13.229319     9.758312     0.454154
C      9.877350    13.326315     9.689233    -0.559572
C     11.179006    11.065624    11.009004     0.169483
C     10.494944    10.191769    10.176421    -0.199519
C     11.107000    10.832676    12.363316    -0.185063
C     10.428477     9.711932    12.828690     0.090931
C      9.835808     9.105281    10.694513     0.109300
C      6.445965     6.685109    12.652356     0.550389
C      7.012323     5.452560    13.312242     0.026290
C      8.938497     4.454705    14.095743     0.064001
C      8.176890     3.390089    14.562935     0.062574
C      6.275642     4.347219    13.757620     0.090126
C      4.796739     4.160389    13.555836     0.563132
C      8.952344     5.574263     9.496539     0.583807
C      7.456825     5.547777     9.362017     0.078697
C      6.686909     6.584480     8.834835     0.031452
C      5.547268     4.435812     9.914648     0.065580
C      4.757967     5.461148     9.418370     0.072149
C      7.236651     7.831619     8.180403     0.552253
C      3.850962    10.118720     6.009869     0.102304
C      3.328915    10.782653     8.136774     0.096745
C      2.678087    11.918452     7.669582    -0.183689
C      3.244446    11.225579     5.468145    -0.202696
C      2.579771    12.115503     6.297092     0.169823
C      3.909121    14.341215     4.928238    -0.560033
C      2.416371    14.299853     5.059125     0.463098
C      1.766928    13.248297     5.748096    -0.343349
C      0.365571    13.173149     5.869894     0.445702
C     13.513678    11.981376     6.480697    -0.566360
C      0.276948     5.315407     9.731044     0.550190
C     13.553835     6.515951     9.020258     0.034576
C     11.674743     7.448568     8.096781     0.065307
C     12.407270     8.582083     7.765929     0.056041
C      0.440347     7.645208     8.673045     0.092984
C      1.908172     7.848036     8.960268     0.561022
C     10.918675     2.956768    11.510736     0.113751
C     10.227690     2.070318     9.511082     0.076788
C     10.317698     1.918100    12.208797    -0.187771
C      9.596248     1.005570    10.172785    -0.183320
C      9.599018     0.950442    11.534368     0.172356
C     10.936677    -1.155079    13.072284    -0.556951
C      9.443927    -1.116863    12.952305     0.463617
C      8.787560    -0.109638    12.225158    -0.335532
C      7.379279    -0.023841    12.126993     0.454002
C      6.673062     1.135427    11.474378    -0.560805
C      4.922751     6.358177     5.066396     0.586385
C      6.684140     8.599953     3.864786     0.557835
C      7.215880     7.402048     4.608294     0.040733
C      6.432117     6.330770     5.048217     0.078269
C      9.096357     6.355004     5.402702     0.070141
C      8.313979     5.273439     5.817175     0.060157
C      2.948111     3.598824     7.036964     0.108310
C      3.547704     2.560552     7.731390    -0.192385
C      3.669561     2.759838     5.048217     0.086231
C      4.285770     1.686365     5.688107    -0.180274
C      4.273308     1.598654     7.046054     0.172941
C      2.955035    -0.595741     8.467626    -0.563163
C      4.446400    -0.516740     8.400365     0.468285
C      5.094458     0.541207     7.718665    -0.341913
C      6.502739     0.651813     7.655039     0.450752
C      7.184031     1.854666     7.062414    -0.558191
C      7.181262     0.026510    16.131754    -0.569055
C      6.498585    -1.165590    16.742558     0.456410
C      5.088920    -1.273779    16.833451    -0.339140
C      4.440861    -2.322805    17.509698     0.454063
C      2.953650    -2.419801    17.578777    -0.559637
C      4.255306    -0.159110    16.259005     0.169156
C      3.571244     0.714745    17.091588    -0.199213
C      4.183300     0.073838    14.904694    -0.186253
C      3.504777     1.194582    14.439320     0.090888
C      2.912108     1.801233    16.573496     0.109974
C     13.369665     4.221405    14.615653     0.550658
C      0.088623     5.453954    13.955767     0.025907
C      2.014797     6.451809    13.172266     0.064057
C      1.253190     7.516425    12.705075     0.063170
C     13.199342     6.559295    13.510390     0.090072
C     11.720439     6.746125    13.712173     0.563121
C      2.028644     5.332251    17.771471     0.583859
C      0.533125     5.358737    17.905993     0.078645
C     13.610609     7.935358     0.254501     0.031185
C     12.470968     6.470702    17.353361     0.065952
C     11.681667     5.445366    17.849639     0.072106
C      0.312951     6.688219     0.908934     0.552385
C     10.774662     4.401118     3.079467     0.102639
C     10.252615     3.737185     0.952562     0.096600
C      9.601787     2.601386     1.419754    -0.184016
C     10.168146     3.294259     3.621192    -0.202603
C      9.503471     2.404335     2.792244     0.169800
C     10.832821     0.178623     4.161098    -0.560075
C      9.340071     0.219985     4.030212     0.463007
C      8.690628     1.271541     3.341240    -0.343377
C      7.289271     1.346689     3.219443     0.445643
C      6.589978     2.538462     2.608640    -0.566343
C      7.200648     5.591107    17.536966     0.549975
C      6.630135     8.003887     0.069079     0.034854
C      4.751043     7.071270     0.992556     0.065313
C      5.483570     5.937755     1.323407     0.055719
C      7.364047     6.874630     0.416292     0.092784
C      8.831872     6.671802     0.129069     0.561253
C      3.994975     7.949746    15.757274     0.112843
C      3.303990     8.836196    17.756928     0.076253
C      3.393998     8.988414    15.059213    -0.187871
C      2.672548     9.900944    17.095224    -0.183219
C      2.675318     9.956072    15.733641     0.173335
C      4.012977    12.061593    14.195726    -0.557725
C      2.520227    12.023377    14.315705     0.462777
C      1.863860    11.016152    15.042852    -0.336820
C      0.455579    10.930355    15.141017     0.453002
C     13.596762     9.771087    15.793631    -0.561468
C     11.846451     8.161661     4.022940     0.586474
C     13.607840     5.919885     5.224551     0.557987
C      0.292180     7.117790     4.481043     0.040576
C     13.355817     8.189068     4.041119     0.078225
C      2.172657     8.164834     3.686635     0.070183
C      1.390279     9.246399     3.272161     0.060400
C      9.871811    10.921014     2.052372     0.107980
C     10.471404    11.959286     1.357947    -0.192257
C     10.593261    11.760000     4.041119     0.086151
C     11.209470    12.833473     3.401230    -0.180159
C     11.197008    12.921184     2.043283     0.173264
C      9.878735    15.115579     0.621711    -0.563186
C     11.370100    15.036578     0.688972     0.468301
C     12.018158    13.978631     1.370672    -0.342230
C     13.426439    13.868025     1.434297     0.450657
C      0.260331    12.665172     2.026922    -0.558226
N      4.012977    20.210415     6.182567    -0.197840
N      5.507111    23.571449     4.695551    -0.196921
N      6.980474    25.721674     3.790253    -0.234272
N      6.983244    24.600965     8.313107    -0.238316
N      8.488456    22.515925     9.292938    -0.194768
N      9.978436    19.173139    10.867211    -0.194405
N      1.591066    22.607744     9.460181    -0.191828
N      0.146782    20.350674    10.147335    -0.237950
N      3.003501    26.000442     8.007705    -0.196061
N      5.314632    21.629292    13.357689    -0.190229
N      6.848924    23.790221    12.541467    -0.239755
N     10.806511    25.318745    12.454209    -0.195538
N     10.936677    26.962423     2.906770    -0.197697
N     12.430811    23.601389     4.393785    -0.197053
N      0.056774    21.451164     5.299083    -0.233942
N      0.059544    22.571873     0.776229    -0.237647
N      1.564756    21.043589    17.975072    -0.194415
N      3.054736    24.386375    16.400799    -0.193821
N      8.514766    20.951770    17.807828    -0.191408
N      7.070482    23.208840    17.120674    -0.238761
N      9.927201    21.172396     1.081631    -0.196234
N     12.238332    21.930222    13.910321    -0.191126
N     13.772624    19.769293    14.726543    -0.238700
N      3.882811    18.240769    14.813801    -0.195179
N      9.834423     8.829261    11.996106    -0.197827
N      8.340289     5.468227    13.483122    -0.196774
N      6.866926     3.318002    14.388420    -0.234328
N      6.864156     4.438711     9.865566    -0.238197
N      5.358944     6.523751     8.885735    -0.194304
N      3.868964     9.866537     7.311462    -0.193933
N     12.256334     6.431932     8.718492    -0.191399
N     13.700618     8.689002     8.031338    -0.238323
N     10.843899     3.039234    10.170968    -0.196120
N      8.532768     7.410384     4.820984    -0.191008
N      6.998476     5.249455     5.637206    -0.239651
N      3.040889     3.720931     5.724464    -0.195475
N      2.910723     2.077253    15.271903    -0.197605
N      1.416589     5.438287    13.784888    -0.196988
N     13.790626     7.588512    12.879590    -0.233440
N     13.787856     6.467803    17.402444    -0.237236
N     12.282644     7.996087     0.203601    -0.194457
N     10.792664     4.653301     1.777874    -0.193803
N      5.332634     8.087906     0.370845    -0.191464
N      6.776918     5.830836     1.057999    -0.238813
N      3.920199     7.867280    17.097042    -0.196632
N      1.609068     7.109454     4.268352    -0.191007
N      0.074776     9.270383     3.452130    -0.239306
N      9.964589    10.798907     3.364872    -0.195669
O      1.865245    14.854478     9.023893    -0.491057
O     13.455519    16.103202     8.133138    -0.479645
O      6.534588    21.489694     5.878983    -0.554593
O      8.621391    22.247863     5.659021    -0.502358
O      9.766571    24.486013     3.657549    -0.533777
O      9.442542    25.479900     5.622664    -0.554829
O      4.406243    22.987119     7.656675    -0.548037
O      4.220688    24.039687     9.594340    -0.550215
O      5.389408    21.070753    10.112432    -0.523079
O      7.485904    20.382748    10.416380    -0.554507
O      0.445886    14.954500    12.719617    -0.491648
O     12.041699    13.769759    13.679451    -0.482916
O      0.569128    24.640896     8.205853    -0.545457
O     12.378191    23.752834     8.149499    -0.485458
O     11.174852    21.634994    10.109160    -0.536308
O     11.611045    20.542083     8.216760    -0.550853
O      5.009989    31.119998     4.619201    -0.486986
O      7.278193    29.942184     5.575399    -0.489055
O      9.474391    22.061013    12.212433    -0.549371
O      9.532550    23.366903    13.981217    -0.548383
O      8.359675    20.391347    14.609836    -0.511520
O      6.299182    19.547529    14.575660    -0.542312
O      8.795868    30.514045     9.185683    -0.479466
O      6.534588    29.264419    10.038263    -0.494323
O      8.788945    32.318360     0.065443    -0.491667
O      6.531819    31.069636     0.956198    -0.479800
O     13.458288    25.683144     3.210354    -0.555117
O      1.697691    24.924975     3.430316    -0.502743
O      2.842871    22.686825     5.431787    -0.533955
O      2.518842    21.692938     3.466673    -0.554454
O     11.329943    24.185719     1.432661    -0.548128
O     11.144388    19.519827    17.673669    -0.550011
O     12.313108    22.488761    17.155577    -0.523457
O      0.562204    23.176766    16.851630    -0.555115
O      7.369586    28.605014    14.548392    -0.489658
O      5.117999    29.789755    13.588558    -0.481165
O      7.492828    22.531942     0.883484    -0.545387
O      5.454491    23.420004     0.939837    -0.486179
O      4.251152    21.924520    17.158849    -0.535609
O      4.687345    26.630755     0.872576    -0.550984
O     11.933689    16.052840     4.470136    -0.486901
O      0.354493    17.230654     3.513937    -0.488949
O      2.550691    21.498501    15.055577    -0.549746
O      2.608850    20.192611    13.286792    -0.547151
O      1.435975    23.168167    12.658174    -0.512000
O     13.222882    24.011985    12.692349    -0.543716
O      1.872168    13.045469    18.082326    -0.479615
O     13.458288    14.295095    17.229746    -0.493857
O     11.982155    14.185198     9.154780    -0.491720
O      0.391881    12.936474    10.045535    -0.479147
O      7.312812     7.549982    12.299690    -0.554175
O      5.226009     6.791813    12.519652    -0.501954
O      4.080829     4.553663    14.521124    -0.533585
O      4.404858     3.559776    12.556009    -0.554897
O      9.441157     6.052557    10.521998    -0.547802
O      9.626712     4.999989     8.584333    -0.550300
O      8.457992     7.968923     8.066241    -0.523386
O      6.361496     8.656928     7.762293    -0.554858
O     13.401514    14.085176     5.459056    -0.489590
O      1.805701    15.269917     4.499222    -0.481105
O     13.278272     4.398780     9.972820    -0.545642
O      1.469209     5.286842    10.029174    -0.486054
O      2.672548     7.404682     8.069513    -0.536309
O      2.236355     8.497593     9.961913    -0.550325
O      8.837411    -2.080322    13.559472    -0.487039
O      6.569207    -0.902508    12.603274    -0.489049
O      4.373009     6.978663     5.966240    -0.549543
O      4.314850     5.672773     4.197456    -0.548406
O      5.487725     8.648329     3.568837    -0.511844
O      7.548218     9.492147     3.603013    -0.543268
O      5.051532    -1.474369     8.992990    -0.479508
O      7.312812    -0.224743     8.140410    -0.494311
O      5.058455    -3.278684    18.113230    -0.491699
O      7.315581    -2.029960    17.222475    -0.479808
O      0.389112     3.356532    14.968319    -0.555163
O     12.149709     4.114701    14.748357    -0.502780
O     11.004529     6.352851    12.746886    -0.533839
O     11.328558     7.346738    14.712000    -0.554135
O      2.517457     4.853957    16.746012    -0.547912
O      2.703012     9.519849     0.505004    -0.550032
O      1.534292     6.550915     1.023096    -0.523483
O     13.285196     5.862910     1.327043    -0.555166
O      6.477814     0.434662     3.630281    -0.489666
O      8.729401    -0.750079     4.590115    -0.481226
O      6.354572     6.507734    17.295189    -0.545168
O      8.392909     5.619672    17.238836    -0.486223
O      9.596248     7.115156     1.019824    -0.535893
O      9.160055     2.408921    17.306097    -0.550961
O      1.913711    12.986836    13.708537    -0.488865
O     13.492907    11.809022    14.664736    -0.491092
O     11.296709     7.541175     3.123096    -0.549834
O     11.238550     8.847065     4.891881    -0.548129
O     12.411425     5.871509     5.520499    -0.512140
O      0.624518     5.027691     5.486324    -0.543728
O     11.975232    15.994207     0.096347    -0.479127
O      0.389112    14.744581     0.948927    -0.494282

The following XYZ coordinates are in angstroms. Other properties are in atomic units.
The sperically averaged electron density of each atom fit to a function of the form exp(a - br)
eigen_1, eigen_2 and eigen_3 are the three eigenvalues of traceless quadrupole moment tensor
  atom number  atomic symbol              X              Y              Z     net charge C6 coefficient C8 coefficient C10 coefficient fluctuating dipole atomic polarizability isotropic forcefield polarizability              a              b squared Pearson coefficient          <r^3>          <r^4>         wp_QDO          m_QDO          q_QDO       dipole_x       dipole_y       dipole_z         dipole            Qxy            Qxz            Qyz     Q(x^2-y^2)  Q(3z^2 - R^2)        eigen_1        eigen_2        eigen_3 static polarizability      alpha(xx)      alpha(xy)      alpha(xz)      alpha(yy)      alpha(yz)      alpha(zz) atomic spin moment
            1             Cu       4.664497      22.004673       5.617574       0.771588      64.976830 0.10461235E+04  0.28685590E+05                                14.035970                           11.200467       1.066313       2.249676                    0.994977      42.453088     106.370525       0.496712       0.449698      -1.114764      -0.020987       0.036047       0.091784       0.100818      -0.057952       0.008944      -0.001195       0.117105      -0.112758      -0.063794      -0.037928       0.101722             17.497777      24.165812       7.017477      -1.278892      16.819453      -3.450177      11.508066           0.685244
            2             Cu       9.345887      20.953259      10.227140       0.768959      65.389972 0.10449665E+04  0.28634662E+05                                14.089361                           11.181323       1.110530       2.263735                    0.995015      42.393859     106.050057       0.498197       0.448658      -1.115849       0.019006       0.034110       0.084323       0.092925       0.063666      -0.004078       0.005701       0.108594      -0.105766      -0.067518      -0.033798       0.101316             17.835872      25.544502      -7.173102       1.917295      16.653467      -3.413591      11.309646           0.750612
            3             Cu       0.048604      13.384545      13.701993       0.843563      61.588328 0.98859132E+03  0.26646857E+05                                13.442963                           10.824711       1.173848       2.305486                    0.995311      40.557719      99.765503       0.511246       0.444475      -1.121402      -0.000758      -0.005582      -0.010957       0.012320       0.036706      -0.060209      -0.064264       0.098647      -0.183009      -0.112134      -0.013901       0.126036             16.429264      13.307806      -5.522107       3.578287      23.233490      -6.346151      12.746495          -0.710234
            4             Cu       2.368598      24.381625       8.956632       0.715476      64.710716 0.10459299E+04  0.28761650E+05                                14.140348                           11.289906       0.914882       2.190001                    0.994996      43.526251     110.246079       0.487400       0.456993      -1.107096       0.018654      -0.005081      -0.009977       0.021757      -0.025985       0.056066       0.023211       0.118047       0.063808      -0.087947      -0.004806       0.092753             17.475820      24.404867       7.089960      -2.466399      17.478529      -4.744682      10.544063           0.707585
            5             Cu      11.416074      23.695397      13.407862       0.715114      64.138188 0.10385422E+04  0.28494567E+05                                14.048265                           11.239445       0.957782       2.205120                    0.995116      43.353100     109.516621       0.489408       0.456139      -1.108134      -0.016563      -0.003262      -0.001253       0.016928       0.028182      -0.048675       0.026931       0.120974       0.061482      -0.090630       0.004059       0.086571             17.425892      24.762830      -6.737868       2.750710      17.110182      -4.681000      10.404663           0.682130
            6             Cu      11.588197      25.168165       3.471763       0.771352      65.014909 0.10467683E+04  0.28708056E+05                                14.041748                           11.204151       1.066012       2.249461                    0.994976      42.462942     106.408475       0.496609       0.449716      -1.114739      -0.020973      -0.036213      -0.092039       0.101106       0.057917      -0.009002      -0.001323       0.117089      -0.113591      -0.063611      -0.038230       0.101842             17.506423      24.180432      -7.021997       1.279412      16.826567      -3.451624      11.512271           0.685617
            7             Cu       2.422187      22.606255      17.040870       0.768545      65.423562 0.10456657E+04  0.28659062E+05                                14.094636                           11.185573       1.109648       2.263329                    0.995017      42.404306     106.091295       0.498061       0.448699      -1.115806       0.018915      -0.034253      -0.084600       0.093211      -0.063654       0.004065       0.005463       0.108489      -0.106648      -0.067258      -0.034163       0.101421             17.842090      25.557472       7.174274      -1.917254      16.655632      -3.412858      11.313164           0.747060
            8             Cu       6.972304      -2.478031      13.566017       0.854722      60.809312 0.97454668E+03  0.26161292E+05                                13.307579                           10.729173       1.193754       2.314625                    0.995348      40.353597      98.897886       0.515096       0.442957      -1.122929      -0.000803       0.005534       0.010947       0.012293      -0.037589       0.059419      -0.060063       0.096559      -0.172151      -0.105847      -0.017426       0.123273             16.245785      13.171422       5.440703      -3.527031      22.955966      -6.257279      12.609967           0.730483
            9             Cu       9.292298      22.791213       0.132704       0.714615      64.721034 0.10462661E+04  0.28773394E+05                                14.142010                           11.292052       0.914779       2.189877                    0.994999      43.532862     110.269940       0.487329       0.457020      -1.107073       0.018583       0.004669       0.009570       0.021417       0.026013      -0.056054       0.023374       0.117944       0.063809      -0.088025      -0.004678       0.092703             17.476384      24.404457      -7.089139       2.466940      17.479142      -4.744728      10.545552          -0.722946
           10             Cu       4.492374      19.864117      13.860147       0.710942      64.411273 0.10438367E+04  0.28679130E+05                                14.091460                           11.271636       0.951489       2.202232                    0.995123      43.436198     109.837646       0.488427       0.456428      -1.107847      -0.016575       0.003039       0.001216       0.016895      -0.028186       0.048687       0.026957       0.121261       0.060962      -0.090696       0.004020       0.086676             17.482220      24.843620       6.765253      -2.764870      17.166177      -4.698578      10.436863          -0.610227
           11             Cu       9.182903       7.035003      12.561099       0.771654      64.959946 0.10458683E+04  0.28676797E+05                                14.033702                           11.199252       1.065779       2.249565                    0.994976      42.448676     106.355598       0.496730       0.449710      -1.114759       0.021002      -0.035952      -0.091650       0.100664      -0.057989       0.008910      -0.001228       0.117122      -0.112848      -0.063803      -0.037963       0.101766             17.494082      24.158876       7.015613      -1.279103      16.817120      -3.449681      11.506251           0.681352
           12             Cu       4.501513       8.086417       7.951533       0.768447      65.395582 0.10451983E+04  0.28643041E+05                                14.090981                           11.183387       1.109088       2.263254                    0.995014      42.396738     106.066325       0.498088       0.448724      -1.115791      -0.018961      -0.034001      -0.084170       0.092737       0.063685      -0.003982       0.005688       0.108385      -0.105427      -0.067494      -0.033709       0.101204             17.835945      25.546754      -7.170221       1.916320      16.650283      -3.411965      11.310797           0.747534
           13             Cu      13.798796      15.655131       4.476680       0.855153      60.785257 0.97409516E+03  0.26145798E+05                                13.303495                           10.726155       1.194600       2.314981                    0.995350      40.347085      98.871303       0.515214       0.442913      -1.122971       0.000798       0.005477       0.010846       0.012177       0.037581      -0.059448      -0.060073       0.096604      -0.171945      -0.105832      -0.017453       0.123285             16.239864      13.166586      -5.437886       3.525231      22.946818      -6.254830      12.606187          -0.747758
           14             Cu      11.478802       4.658051       9.222041       0.714689      64.759826 0.10468747E+04  0.28794791E+05                                14.148534                           11.295994       0.913118       2.189315                    0.994996      43.539427     110.301456       0.487193       0.457073      -1.107022      -0.018677       0.005008       0.010044       0.021790      -0.025965       0.056061       0.023392       0.117860       0.064084      -0.088012      -0.004673       0.092685             17.486367      24.420784       7.094977      -2.468277      17.488429      -4.747386      10.549887          -0.723565
           15             Cu       2.431326       5.344279       4.770811       0.714443      64.180637 0.10393376E+04  0.28522744E+05                                14.056290                           11.245296       0.956734       2.204651                    0.995116      43.361404     109.561012       0.489165       0.456264      -1.108023       0.016597       0.003275       0.001234       0.016962       0.028067      -0.048909       0.026429       0.121198       0.059843      -0.090211       0.003328       0.086883             17.436277      24.777920      -6.742778       2.753108      17.120161      -4.684352      10.410750           0.680507
           16             Cu       2.259203       3.871511      14.706910       0.771237      65.015003 0.10467894E+04  0.28709088E+05                                14.042611                           11.204947       1.065097       2.249200                    0.994973      42.461026     106.408234       0.496540       0.449771      -1.114693       0.020935       0.036219       0.091966       0.101034       0.057937      -0.009017      -0.001370       0.117045      -0.114054      -0.063529      -0.038392       0.101921             17.507605      24.181986      -7.022713       1.279530      16.828345      -3.451726      11.512485           0.684894
           17             Cu      11.425213       6.433421       1.137803       0.768418      65.427673 0.10457080E+04  0.28660731E+05                                14.095773                           11.186220       1.108911       2.263126                    0.995012      42.403823     106.093695       0.498014       0.448733      -1.115776      -0.018904       0.034191       0.084448       0.093047      -0.063643       0.004059       0.005571       0.108427      -0.106081      -0.067352      -0.033945       0.101297             17.844013      25.560575       7.175175      -1.917296      16.657194      -3.413521      11.314270          -0.765466
           18             Cu       6.875096      31.517707       4.612656       0.854653      60.812065 0.97459902E+03  0.26163140E+05                                13.308202                           10.729646       1.193468       2.314532                    0.995347      40.353917      98.900652       0.515070       0.442972      -1.122915       0.000805      -0.005531      -0.010944       0.012288      -0.037584       0.059415      -0.060060       0.096550      -0.172138      -0.105841      -0.017422       0.123262             16.246514      13.171895       5.440917      -3.527213      22.956946      -6.257673      12.610701           0.730507
           19             Cu       4.555102       6.248463      18.045969       0.714608      64.763782 0.10469115E+04  0.28795884E+05                                14.148615                           11.295761       0.913967       2.189520                    0.994999      43.542462     110.307159       0.487229       0.457038      -1.107050      -0.018701      -0.004828      -0.009948       0.021726       0.025946      -0.056213       0.023237       0.118228       0.063368      -0.087988      -0.004951       0.092939             17.487393      24.417629      -7.097404       2.470353      17.493534      -4.750032      10.551015           0.706114
           20             Cu       9.355026       9.175559       4.318526       0.715118      64.099321 0.10378918E+04  0.28472106E+05                                14.042820                           11.236086       0.958558       2.205454                    0.995116      43.341883     109.477443       0.489474       0.456152      -1.108132       0.016525      -0.003010      -0.000864       0.016819      -0.028179       0.048738       0.026763       0.121047       0.060908      -0.090502       0.003839       0.086664             17.417462      24.747217       6.734161      -2.749663      17.103876      -4.679396      10.401294          -0.698897
           21             Cu       0.000000      14.519838       9.089336       0.851876      60.560564 0.96836077E+03  0.25939267E+05                                13.239349                           10.670911       1.355279       2.365309                    0.996501      40.280938      98.432191       0.518547       0.440958      -1.124832      -0.000106       0.000780       0.001365       0.001576      -0.042216       0.052100      -0.058473       0.094972      -0.171826      -0.101718      -0.018933       0.120651             16.153630      13.467680       5.566207      -3.963534      22.038986      -6.253031      12.954223          -0.738028
           22             Cu       6.923700       0.000000       0.000000       0.851108      60.639477 0.96969512E+03  0.25984625E+05                                13.251226                           10.678583       1.355204       2.364911                    0.996505      40.305694      98.519230       0.518324       0.440985      -1.124786      -0.000000      -0.000000      -0.000000       0.000001       0.042240      -0.052124      -0.058692       0.094984      -0.173178      -0.102168      -0.018715       0.120883             16.170942      13.481002      -5.574196       3.968775      22.066824      -6.261527      12.964999           0.723477
           23             Cu       6.923700      -1.806662       9.089336       0.861770      60.466240 0.96183119E+03  0.25743525E+05                                13.266146                           10.665828       1.167763       2.308259                    0.995524      40.245221      98.588902       0.515959       0.443529      -1.122208      -0.000002      -0.000004      -0.000013       0.000014       0.046711      -0.048354      -0.059272       0.090508      -0.192231      -0.104589      -0.018108       0.122696             16.170592      12.938290      -4.969974       3.636874      22.901312      -6.554684      12.672174          -0.749407
           24             Cu       0.000000      16.326500       0.000000       0.862380      60.399696 0.96069530E+03  0.25704944E+05                                13.255978                           10.659145       1.168400       2.308768                    0.995520      40.224478      98.515104       0.516161       0.443497      -1.122254       0.000087      -0.000814      -0.001445       0.001660      -0.046687       0.048317      -0.059145       0.090514      -0.191010      -0.104231      -0.018262       0.122493             16.155992      12.928275       4.964816      -3.633286      22.876487      -6.547299      12.663215           0.732684
           25              H      12.637137      18.111958       7.215115       0.192064       0.850134 0.62404194E+01  0.57983233E+02                                 1.542098                            1.508325      -0.911985       2.489464                    0.999251       3.121728       8.700705       0.482181       1.367122      -0.692407      -0.018723      -0.001741       0.006112       0.019772       0.001139      -0.000440      -0.005238       0.012615      -0.012143      -0.009420       0.000908       0.008512              1.535497       1.842073      -0.029061      -0.157495       1.357561      -0.002793       1.406857           0.000048
           26              H      13.744929      18.163645       6.084402       0.168789       0.957397 0.71876242E+01  0.70445019E+02                                 1.757735                            1.680669      -1.555923       2.154502                    0.992908       3.912554      11.879424       0.424063       1.473704      -0.667386      -0.000759       0.005044      -0.012952       0.013920      -0.004580      -0.002247      -0.005853       0.011098       0.025650      -0.013271       0.002918       0.010353              1.803810       1.408274      -0.020062      -0.072643       1.473826       0.010887       2.529329           0.000144
           27              H       0.101086      18.973447       7.431442       0.183779       0.911288 0.68668431E+01  0.66431394E+02                                 1.699251                            1.644472      -1.441836       2.226847                    0.992429       3.683266      11.053113       0.428709       1.476819      -0.668097       0.002083       0.013388       0.008971       0.016249       0.003672       0.006948       0.004123      -0.004692      -0.012126      -0.009467      -0.000679       0.010146              1.732345       1.455118       0.178132       0.096733       2.155782       0.334765       1.586135          -0.000356
           28              H       4.280231      16.088827       9.327477       0.190038       0.884693 0.62395343E+01  0.56320823E+02                                 1.414026                            1.374502      -0.744052       2.556206                    0.999985       2.799671       6.997860       0.597612       1.135455      -0.746581       0.001212       0.004693       0.013143       0.014008       0.001519      -0.001690       0.004327       0.003239       0.012093      -0.006321       0.000205       0.006116              1.414087       1.265799       0.091883       0.214078       1.303692       0.245197       1.672772           0.000246
           29              H       4.360546      16.206545       7.749568       0.168225       1.049934 0.80267423E+01  0.77820475E+02                                 1.627593                            1.592839      -1.055019       2.387053                    0.999039       3.209808       8.548946       0.532986       1.185321      -0.732351       0.003773       0.005545      -0.012427       0.014121       0.003206      -0.002608      -0.003058       0.012108       0.008277      -0.008739       0.000977       0.007763              1.612803       1.483588       0.139410      -0.218099       1.634462      -0.282684       1.720358          -0.000690
           30              H       4.237304      14.784156       8.433086       0.184499       0.959566 0.68478656E+01  0.63657073E+02                                 1.526309                            1.465061      -0.936160       2.464128                    0.999397       2.972692       7.693599       0.560567       1.175404      -0.735612      -0.001204      -0.013356       0.000461       0.013418       0.000046      -0.000235      -0.000152      -0.000567      -0.015353      -0.005128       0.002278       0.002850              1.537537       1.328492      -0.205608      -0.000444       2.033670       0.094124       1.250449           0.000204
           31              H       3.366303      18.695301       8.929364       0.124637       1.088513 0.83145053E+01  0.82676493E+02                                 1.770402                            1.706153      -1.056243       2.385350                    0.996718       3.540959      10.079990       0.469169       1.312897      -0.702189       0.002915      -0.005570       0.033976       0.034553       0.008939       0.002312      -0.003967      -0.007393       0.040177      -0.016935       0.002629       0.014305              1.779532       1.443285       0.074042      -0.038362       1.623100      -0.059238       2.272211           0.000292
           32              H       2.333287      17.612550       5.210008       0.129013       1.087462 0.78829070E+01  0.78140051E+02                                 1.819480                            1.694096      -1.443309       2.195467                    0.993391       3.849162      11.310816       0.452583       1.365277      -0.688299      -0.014452      -0.019399      -0.024587       0.034492       0.005878      -0.002712      -0.000423      -0.007925       0.037968      -0.013602       0.000543       0.013059              1.888045       1.644984       0.370175       0.312507       2.096446       0.445656       1.922707           0.000521
           33              H       3.466004      19.476758       4.422871       0.101936       1.283602 0.96029874E+01  0.97822837E+02                                 1.895809                            1.771841      -1.045744       2.381052                    0.997293       3.510080       9.728911       0.490454       1.225954      -0.722849      -0.001161       0.001979      -0.051186       0.051237       0.008201      -0.000666       0.008560      -0.001361       0.059475      -0.019207      -0.003026       0.022234              1.932390       1.521303       0.063785       0.000436       1.673660      -0.245445       2.602207           0.000684
           34              H       4.476864      20.505392       8.069513       0.097079       1.117085 0.77080917E+01  0.76089349E+02                                 1.863948                            1.680497      -1.296733       2.250318                    0.994027       3.947428      11.629928       0.451616       1.373916      -0.686227       0.024639       0.025183       0.028089       0.045058       0.006716       0.000330       0.000918       0.002914       0.003040      -0.007409       0.000917       0.006492              1.990797       1.893634       0.590972       0.444738       2.099619       0.507325       1.979139           0.000643
           35              H       3.975589      24.582954       3.966586       0.119435       0.979024 0.66744852E+01  0.63797688E+02                                 1.738204                            1.590467      -1.245836       2.294759                    0.994668       3.739898      10.977227       0.450875       1.421225      -0.677875      -0.044530      -0.001617      -0.011776       0.046089      -0.001167       0.003139      -0.006187       0.002606      -0.013977      -0.008961       0.001787       0.007174              1.837142       2.666808       0.096067       0.115766       1.413582       0.000824       1.431035           0.000836
           36              H       5.237087      26.347009       3.157636       0.109259       1.027522 0.72687460E+01  0.70235058E+02                                 1.733060                            1.614581      -0.978884       2.418609                    0.997693       3.561212      10.155742       0.471325       1.344904      -0.694538      -0.020979       0.032841      -0.027686       0.047804      -0.003086       0.005045      -0.009282      -0.000944      -0.053394      -0.021192       0.005897       0.015295              1.783545       1.552965      -0.243031       0.196727       1.948127      -0.410818       1.849542           0.000564
           37              H       8.728016      25.341864       7.869548       0.104726       1.020434 0.72552581E+01  0.70058622E+02                                 1.720692                            1.609522      -0.974809       2.415005                    0.997878       3.593030      10.236634       0.473723       1.338975      -0.695440       0.020560       0.034312      -0.026363       0.047907       0.003432      -0.003158      -0.008632      -0.000666      -0.061650      -0.022931       0.007137       0.015794              1.766796       1.544807       0.264774      -0.158257       2.004741      -0.351935       1.750839           0.000578
           38              H      10.026902      23.631178       8.722127       0.122112       0.958993 0.65347122E+01  0.62111033E+02                                 1.714527                            1.574444      -1.228967       2.307658                    0.994997       3.679440      10.757512       0.453006       1.422523      -0.677950       0.045476       0.000363      -0.008722       0.046306       0.002976      -0.001087      -0.006435       0.002485      -0.018142      -0.009684       0.001668       0.008016              1.807622       2.623161      -0.030868      -0.004307       1.401937       0.002857       1.397767           0.000794
           39              H       9.574092      19.529608      12.748703       0.095977       1.086207 0.75196354E+01  0.73907986E+02                                 1.843029                            1.670152      -1.308784       2.245500                    0.993842       3.958879      11.709105       0.447987       1.391062      -0.682836      -0.022027       0.026767       0.027127       0.044017      -0.006175      -0.000079       0.000880      -0.004831       0.013272      -0.008856       0.003657       0.005200              1.959796       1.836227      -0.558017      -0.362148       2.138814       0.508022       1.904347           0.000740
           40              H      10.450633      18.390690       9.114787       0.102398       1.266219 0.94762611E+01  0.96192210E+02                                 1.878112                            1.759901      -1.032023       2.388450                    0.997574       3.485198       9.636504       0.492303       1.225661      -0.723039      -0.000068       0.000561      -0.051470       0.051474      -0.007517       0.001806       0.008847      -0.000667       0.056842      -0.018532      -0.002973       0.021506              1.909690       1.512264      -0.069728       0.024193       1.651154      -0.217367       2.565654           0.000718
           41              H      11.537654      16.499275       9.907377       0.131434       1.074203 0.77549207E+01  0.76494981E+02                                 1.797486                            1.674796      -1.437360       2.197707                    0.993739       3.824276      11.180297       0.457797       1.356369      -0.689990       0.011893      -0.020706      -0.025885       0.035216      -0.004982       0.003557      -0.000529      -0.007778       0.036588      -0.012775      -0.000097       0.012871              1.866384       1.588920      -0.343392      -0.276143       2.124118       0.456088       1.886115           0.000518
           42              H      10.568336      17.661491      13.637640       0.126522       1.052450 0.79024996E+01  0.77361791E+02                                 1.714216                            1.650680      -0.886979       2.463614                    0.998870       3.424347       9.580564       0.483895       1.292982      -0.706935      -0.004635      -0.006233       0.034409       0.035275      -0.009689      -0.003091      -0.002232      -0.008067       0.041520      -0.017873       0.003573       0.014300              1.723736       1.390806      -0.054542       0.023649       1.586132      -0.078767       2.194269           0.000421
           43              H       9.647484      13.777726      13.348600       0.185275       0.943967 0.67134692E+01  0.61938686E+02                                 1.494270                            1.438719      -0.906303       2.476963                    0.999584       2.927726       7.485125       0.574189       1.156209      -0.740561       0.001078      -0.014828       0.001464       0.014939      -0.000085       0.000235      -0.001281      -0.001530      -0.013640      -0.004765       0.001507       0.003257              1.500101       1.318277       0.217384      -0.035657       1.952585      -0.028140       1.229440           0.000211
           44              H       9.532550      15.081668      12.456027       0.171467       1.044578 0.80080121E+01  0.77645934E+02                                 1.627220                            1.595496      -1.055929       2.389859                    0.998829       3.200679       8.543833       0.529924       1.192060      -0.730821      -0.003481       0.002408      -0.012966       0.013640      -0.002559       0.002366      -0.002687       0.011815       0.009957      -0.008510       0.001389       0.007121              1.609328       1.490450      -0.104494       0.246808       1.525804      -0.220642       1.811731          -0.000514
           45              H       9.668255      15.209570      14.030300       0.187324       0.898742 0.63657677E+01  0.57818334E+02                                 1.434396                            1.392395      -0.778571       2.537097                    0.999943       2.841225       7.151914       0.590454       1.142103      -0.744595      -0.000813       0.005286       0.011927       0.013071      -0.001115       0.001792       0.005307       0.001413       0.008937      -0.006186      -0.000235       0.006420              1.437372       1.257613      -0.105450      -0.180887       1.418970       0.306516       1.635533           0.000203
           46              H       1.293347      16.954321      11.790687       0.180582       0.845533 0.61700638E+01  0.57147683E+02                                 1.530746                            1.494348      -0.854168       2.506612                    0.999398       3.165986       8.800209       0.487250       1.357203      -0.693906       0.014097      -0.006851       0.003286       0.016015      -0.002265      -0.000432      -0.003856       0.007632      -0.015338      -0.007674       0.000645       0.007029              1.524762       1.862063      -0.012182       0.122030       1.320632      -0.020920       1.391592          -0.000049
           47              H       0.051235      17.868537      12.152443       0.181328       0.872938 0.64997502E+01  0.61832939E+02                                 1.635543                            1.588486      -1.216766       2.331623                    0.995142       3.545964      10.447245       0.442264       1.455798      -0.672549      -0.002740       0.011881       0.009383       0.015385      -0.000543      -0.006139       0.004717      -0.003828      -0.010598      -0.009179       0.001418       0.007761              1.663060       1.373890      -0.129717      -0.084201       2.050697       0.330345       1.564594          -0.000423
           48              H       0.103855      17.120736      10.756321       0.172862       0.953834 0.72085746E+01  0.70708754E+02                                 1.753596                            1.683917      -1.577515       2.147792                    0.991921       3.899256      11.847758       0.423310       1.475107      -0.667162      -0.002768       0.002408      -0.014868       0.015314       0.003901       0.002908      -0.005836       0.012695       0.029304      -0.014063       0.002422       0.011642              1.792311       1.443048       0.012119       0.142682       1.472896      -0.058928       2.460990           0.000137
           49              H       3.085201      21.636273      10.298218       0.113812       0.970106 0.65906801E+01  0.62847630E+02                                 1.732068                            1.583764      -1.262216       2.286479                    0.994018       3.767147      11.072684       0.450055       1.427190      -0.676631       0.043535       0.000435       0.011534       0.045039       0.000266       0.006010      -0.006467       0.001312      -0.014380      -0.010839       0.002669       0.008170              1.842171       2.623372       0.127385       0.204746       1.388749       0.019913       1.514392           0.000838
           50              H       1.876323      19.742477      10.839943       0.102909       1.049716 0.75589973E+01  0.73526859E+02                                 1.737121                            1.631593      -0.938726       2.433262                    0.998033       3.550276      10.054600       0.476797       1.320660      -0.699898       0.019233      -0.033924       0.022674       0.045109      -0.002841       0.005384      -0.010142      -0.001274      -0.050277      -0.020887       0.005570       0.015317              1.776191       1.573349      -0.240064       0.182703       1.994840      -0.346241       1.760383           0.000388
           51              H       2.459298      25.420680       6.191656       0.109467       1.076555 0.75676021E+01  0.74236148E+02                                 1.817569                            1.668180      -1.254922       2.289886                    0.994327       3.736112      10.913450       0.452783       1.378983      -0.686738      -0.026568      -0.033163      -0.026767       0.050221       0.010250       0.005416       0.002557      -0.001833       0.007183      -0.011890      -0.000383       0.012273              1.908808       1.825576       0.555887       0.283295       2.115635       0.400400       1.785213           0.000748
           52              H       3.634942      26.942549       9.607429       0.092144       1.235665 0.90488253E+01  0.90875869E+02                                 1.851212                            1.721024      -0.966982       2.412487                    0.997793       3.494211       9.636275       0.496863       1.227476      -0.722165       0.002841       0.003312       0.047080       0.047282       0.008529      -0.000038       0.003783      -0.014015       0.050284      -0.019495       0.001885       0.017610              1.896279       1.498591       0.078956       0.067306       1.562342      -0.058939       2.627905           0.000706
           53              H       3.448003      27.165587       5.035492       0.134492       1.041358 0.78327729E+01  0.76943990E+02                                 1.737392                            1.670435      -1.085372       2.380526                    0.996374       3.500225       9.992894       0.466737       1.335902      -0.697227      -0.005323       0.002721      -0.037963       0.038431       0.008405       0.001323      -0.003200      -0.007516       0.043974      -0.016796       0.001592       0.015204              1.748256       1.432160       0.054454       0.045487       1.570953       0.027699       2.241654           0.000423
           54              H       4.674882      28.709630       8.503983       0.127083       1.081906 0.78527122E+01  0.77827389E+02                                 1.814295                            1.691296      -1.512142       2.159527                    0.993338       3.906197      11.507006       0.452421       1.366000      -0.687666       0.014857       0.024061       0.019049       0.034096       0.005263      -0.003693       0.002273      -0.007704       0.028918      -0.012198       0.001689       0.010509              1.879490       1.645235       0.403638       0.272043       2.174828       0.388339       1.818408           0.000437
           55              H       2.626852      31.096527       4.890063       0.182051       0.950602 0.67561974E+01  0.62246392E+02                                 1.483445                            1.429283      -0.919554       2.467688                    0.999628       2.911877       7.367496       0.586312       1.133876      -0.746398       0.001515       0.013195      -0.004592       0.014053       0.000146       0.000318      -0.001695      -0.001740      -0.013589      -0.004906       0.001410       0.003496              1.485489       1.317382      -0.208613       0.064013       1.893065      -0.122885       1.246020           0.000125
           56              H       2.511918      29.926233       5.948062       0.170246       1.036685 0.79290811E+01  0.76579680E+02                                 1.610277                            1.580635      -1.024650       2.403804                    0.999004       3.174030       8.416260       0.536715       1.181604      -0.733492      -0.003553      -0.002184       0.012942       0.013597       0.002041      -0.002228      -0.001356       0.012187       0.013652      -0.008776       0.001966       0.006810              1.590654       1.478385       0.065786      -0.253981       1.445705      -0.163825       1.847872           0.000747
           57              H       2.626852      29.589741       4.404692       0.195113       0.866779 0.60748660E+01  0.54576871E+02                                 1.407338                            1.366481      -0.746915       2.560403                    0.999987       2.773339       6.960567       0.591469       1.152662      -0.742310      -0.001596      -0.009326      -0.013682       0.016635       0.000675      -0.001350       0.006350      -0.000632       0.006301      -0.006213      -0.001023       0.007237              1.410430       1.249545       0.133635       0.175106       1.467345       0.308342       1.514400           0.000070
           58              H       7.966409      27.679907       6.193474       0.195755       0.846907 0.60983407E+01  0.56734029E+02                                 1.573764                            1.516078      -1.066980       2.412453                    0.998154       3.269027       9.328076       0.465813       1.413392      -0.681873       0.014258      -0.001766      -0.010476       0.017780       0.002103      -0.003205      -0.004636       0.009217      -0.002083      -0.007446      -0.000303       0.007749              1.590166       1.706597      -0.212059      -0.383173       1.442099       0.123464       1.621802          -0.000062
           59              H       6.578900      27.138306       6.733380       0.168372       0.949649 0.73616978E+01  0.72442206E+02                                 1.735758                            1.693357      -1.489755       2.187577                    0.993578       3.860696      11.670796       0.426130       1.460664      -0.670180      -0.006612      -0.010437      -0.005328       0.013455       0.002455       0.005071       0.005674       0.004027      -0.012213      -0.008745      -0.000430       0.009175              1.756451       1.701060       0.345889      -0.023730       2.116138      -0.042462       1.452157           0.000815
           60              H       7.430515      28.149809       7.607775       0.173584       0.927532 0.68175141E+01  0.65641692E+02                                 1.700953                            1.621754      -1.334061       2.263937                    0.995061       3.671465      10.886277       0.439721       1.446690      -0.673530       0.005990      -0.000038       0.010699       0.012262       0.002131      -0.000354      -0.002817       0.003095       0.013087      -0.005406      -0.000008       0.005414              1.744650       1.373506       0.041204       0.259824       1.481490       0.246111       2.378954           0.000100
           61              H       3.820498      22.701941      12.641449       0.116815       0.951602 0.64605507E+01  0.61268640E+02                                 1.708979                            1.567607      -1.245047       2.299132                    0.994187       3.707042      10.847722       0.452795       1.426383      -0.677077      -0.045926       0.001962      -0.007847       0.046633      -0.001456       0.003864      -0.007651       0.002645      -0.019820      -0.011520       0.002513       0.009007              1.815001       2.601859       0.048712       0.087705       1.377138       0.011551       1.466007          -0.000486
           62              H       5.116614      24.499104      11.945206       0.103835       1.026813 0.73728471E+01  0.71447331E+02                                 1.726071                            1.621995      -0.980047       2.414522                    0.997707       3.584478      10.214767       0.472346       1.338121      -0.695877      -0.018742       0.034193      -0.024094       0.045836      -0.002703       0.002675      -0.011228       0.001221      -0.053682      -0.022122       0.007321       0.014802              1.768249       1.554957      -0.247207       0.163202       2.021982      -0.333153       1.727807          -0.000313
           63              H      11.389487      24.799919      10.661792       0.106292       1.064033 0.74467098E+01  0.72739752E+02                                 1.804262                            1.655312      -1.221981       2.306765                    0.994462       3.706091      10.794499       0.454435       1.379833      -0.686792       0.027942      -0.031167      -0.025122       0.048819      -0.009993      -0.005236       0.001228      -0.005427       0.009851      -0.012761       0.001680       0.011082              1.894760       1.864754      -0.562167      -0.279946       2.066566       0.388388       1.752962           0.000770
           64              H      10.386935      26.530319       9.512900       0.137164       1.032257 0.76858983E+01  0.74760268E+02                                 1.702308                            1.636716      -0.879451       2.480842                    0.998981       3.331043       9.305877       0.481777       1.307024      -0.704652       0.005538       0.001866      -0.038359       0.038802      -0.009427      -0.002759      -0.001957      -0.006933       0.046395      -0.018117       0.002312       0.015806              1.710514       1.400329      -0.042610      -0.032173       1.537464       0.008438       2.193749           0.000454
           65              H      10.148759      26.232166      14.068475       0.093975       1.231213 0.90166964E+01  0.90455618E+02                                 1.846356                            1.717970      -0.956641       2.418900                    0.997967       3.475614       9.573910       0.497397       1.227481      -0.722301      -0.004083       0.002402       0.047461       0.047697      -0.007477       0.000042       0.002705      -0.013347       0.048519      -0.018147       0.001527       0.016620              1.887890       1.494561      -0.082734      -0.091907       1.564508      -0.084629       2.604600           0.000643
           66              H       9.136515      28.018865      12.997751       0.127744       1.089266 0.79240647E+01  0.78752201E+02                                 1.825270                            1.701011      -1.540466       2.146020                    0.993065       3.927777      11.605771       0.450084       1.369297      -0.686904      -0.012730       0.023003       0.019302       0.032616      -0.003594       0.002930       0.001927      -0.009443       0.027892      -0.011147       0.001198       0.009949              1.890817       1.665288      -0.413612      -0.293780       2.160463       0.399608       1.846699           0.000268
           67              H      11.215009      29.073923       8.987536       0.193254       0.861812 0.60203357E+01  0.53757406E+02                                 1.377798                            1.340654      -0.748781       2.556085                    0.999990       2.756895       6.811806       0.612695       1.119552      -0.750628       0.001362      -0.007714      -0.013539       0.015642      -0.001091       0.001115       0.006402       0.000455       0.009516      -0.006636      -0.000925       0.007561              1.377636       1.240569      -0.129692      -0.188033       1.395712       0.282705       1.496625           0.000146
           68              H      11.271784      29.331701      10.549084       0.173278       1.025522 0.78225761E+01  0.75378223E+02                                 1.606217                            1.576164      -1.008191       2.414409                    0.999139       3.162310       8.405480       0.533735       1.190925      -0.731254       0.002774      -0.001868       0.013240       0.013656      -0.001694       0.001658      -0.001845       0.012014       0.015524      -0.009013       0.002441       0.006572              1.586999       1.460722      -0.070432       0.243724       1.468704      -0.188866       1.831570          -0.000585
           69              H      11.159620      30.555738       9.549257       0.184728       0.955410 0.68111073E+01  0.63048425E+02                                 1.504570                            1.447661      -0.927703       2.466552                    0.999580       2.938783       7.518736       0.573459       1.153845      -0.741155      -0.002331       0.013600      -0.003692       0.014283      -0.000101      -0.000017      -0.001452      -0.001317      -0.013027      -0.004625       0.001507       0.003118              1.510205       1.322209       0.205148      -0.048251       1.963064      -0.085088       1.245341           0.000125
           70              H       6.587208      27.297572      12.076092       0.175519       0.898819 0.65977044E+01  0.63168798E+02                                 1.680651                            1.607250      -1.374228       2.248804                    0.993639       3.694931      11.017023       0.435704       1.468267      -0.669323      -0.000854       0.000558       0.013864       0.013901      -0.000021       0.002938      -0.002700       0.001636       0.021390      -0.005196      -0.003273       0.008469              1.723124       1.335582       0.009578      -0.120508       1.409656       0.119055       2.424134          -0.000085
           71              H       7.185416      26.390333      10.923565       0.173587       0.924487 0.70711806E+01  0.68902054E+02                                 1.709197                            1.663129      -1.466020       2.204343                    0.993292       3.786248      11.397971       0.428523       1.466869      -0.669319       0.006370      -0.010386      -0.007775       0.014454      -0.000603      -0.005462       0.004716       0.002354      -0.012319      -0.008680       0.001184       0.007496              1.732679       1.589963      -0.311099      -0.077103       2.150681       0.143451       1.457394          -0.000599
           72              H       5.778520      27.091851      10.729053       0.183162       0.817448 0.58385919E+01  0.53565532E+02                                 1.519861                            1.470474      -0.902410       2.485087                    0.999078       3.205041       8.991653       0.480719       1.388794      -0.686971      -0.012167       0.002317      -0.009383       0.015538      -0.000802       0.002240      -0.003837       0.004276      -0.009502      -0.006110       0.000939       0.005171              1.526749       1.774480       0.113511       0.326851       1.318691       0.021803       1.487077           0.000043
           73              H       5.713437      29.060880       1.874221       0.192064       0.850285 0.62418371E+01  0.57999612E+02                                 1.542252                            1.508471      -0.912219       2.489319                    0.999249       3.122045       8.701786       0.482171       1.367076      -0.692414      -0.018714       0.001707      -0.006066       0.019747      -0.001136       0.000429      -0.005252       0.012613      -0.012184      -0.009437       0.000922       0.008515              1.535656       1.842273       0.029093       0.157487       1.357718      -0.002784       1.406975           0.000067
           74              H       6.821229      29.009193       3.004935       0.168967       0.956612 0.71803950E+01  0.70357658E+02                                 1.756953                            1.679977      -1.555760       2.154757                    0.992902       3.910696      11.873048       0.424085       1.473974      -0.667344      -0.000763      -0.005072       0.012967       0.013944       0.004588       0.002241      -0.005848       0.011100       0.025651      -0.013273       0.002924       0.010349              1.802975       1.407762       0.020050       0.072618       1.473247       0.010887       2.527917          -0.000030
           75              H       7.024786      28.199391       1.657895       0.183986       0.910893 0.68632846E+01  0.66390335E+02                                 1.698966                            1.644211      -1.442500       2.226679                    0.992419       3.682627      11.051715       0.428666       1.477115      -0.668044       0.002091      -0.013439      -0.008935       0.016273      -0.003680      -0.006960       0.004130      -0.004707      -0.012209      -0.009494      -0.000675       0.010170              1.732057       1.454925      -0.178093      -0.096702       2.155404       0.334654       1.585842           0.000407
           76              H      11.203931      27.470687      17.940532       0.189883       0.885587 0.62477460E+01  0.56414690E+02                                 1.415076                            1.375481      -0.744043       2.556064                    0.999985       2.801387       7.003861       0.597338       1.135579      -0.746545       0.001225      -0.004738      -0.013077       0.013963      -0.001529       0.001695       0.004348       0.003238       0.012014      -0.006335       0.000225       0.006111              1.415147       1.266716      -0.092012      -0.214340       1.304665       0.245497       1.674061          -0.000046
           77              H      11.284246      30.966293       1.339768       0.168409       1.049272 0.80206224E+01  0.77749535E+02                                 1.627238                            1.592505      -1.054733       2.387367                    0.999040       3.208757       8.546665       0.532882       1.185728      -0.732258       0.003786      -0.005559       0.012459       0.014159      -0.003221       0.002616      -0.003047       0.012121       0.008274      -0.008745       0.000969       0.007776              1.612458       1.483251      -0.139346       0.218010       1.634129      -0.282587       1.719993           0.000880
           78              H      11.161004      32.388682       0.656250       0.184515       0.960003 0.68519186E+01  0.63705189E+02                                 1.526838                            1.465540      -0.936622       2.463867                    0.999393       2.973591       7.696958       0.560440       1.175477      -0.735589      -0.001205       0.013346      -0.000398       0.013406      -0.000046       0.000239      -0.000132      -0.000528      -0.015410      -0.005146       0.002307       0.002839              1.538090       1.328932       0.205716       0.000459       2.034497       0.094230       1.250840           0.000027
           79              H      10.290003      28.477537       0.159972       0.124551       1.089617 0.83252939E+01  0.82810890E+02                                 1.771512                            1.707177      -1.057477       2.384600                    0.996701       3.543356      10.088576       0.469061       1.312771      -0.702204       0.002933       0.005509      -0.033941       0.034510      -0.008936      -0.002323      -0.003955      -0.007429       0.040143      -0.016934       0.002643       0.014291              1.780661       1.444099      -0.074135       0.038392       1.624120      -0.059246       2.273762           0.000301
           80              H       9.256987      29.560288       3.879329       0.128956       1.087716 0.78851455E+01  0.78167275E+02                                 1.819696                            1.694280      -1.443192       2.195462                    0.993392       3.849724      11.312589       0.452584       1.365186      -0.688315      -0.014461       0.019384       0.024590       0.034490      -0.005885       0.002706      -0.000431      -0.007945       0.037974      -0.013613       0.000552       0.013060              1.888291       1.645181      -0.370265      -0.312562       2.096771       0.445732       1.922922           0.000315
           81              H      10.389704      27.696080       4.666465       0.101926       1.284531 0.96118026E+01  0.97936708E+02                                 1.896787                            1.772698      -1.046705       2.380539                    0.997281       3.511633       9.734935       0.490309       1.226015      -0.722828      -0.001167      -0.002016       0.051157       0.051210      -0.008201       0.000672       0.008571      -0.001343       0.059454      -0.019209      -0.003023       0.022232              1.933408       1.522003      -0.063846      -0.000452       1.674518      -0.245650       2.603702           0.000578
           82              H      11.400564      26.667446       1.019824       0.097182       1.116911 0.77067671E+01  0.76076544E+02                                 1.864108                            1.680615      -1.297003       2.250254                    0.994026       3.947694      11.632500       0.451473       1.374344      -0.686142       0.024636      -0.025216      -0.028075       0.045066      -0.006718      -0.000323       0.000925       0.002962       0.002998      -0.007411       0.000905       0.006505              1.991006       1.893834      -0.591093      -0.444825       2.099856       0.507417       1.979328           0.000655
           83              H      10.899289      22.589884       5.122750       0.119421       0.979013 0.66744588E+01  0.63797001E+02                                 1.738156                            1.590441      -1.245713       2.294818                    0.994670       3.739743      10.976526       0.450891       1.421184      -0.677884      -0.044532       0.001574       0.011742       0.046081       0.001169      -0.003138      -0.006192       0.002604      -0.013982      -0.008965       0.001788       0.007178              1.837066       2.666645      -0.096042      -0.115760       1.413547       0.000824       1.431005           0.000841
           84              H      12.160787      20.825829       5.931701       0.109347       1.027158 0.72655505E+01  0.70197164E+02                                 1.732758                            1.614314      -0.979115       2.418612                    0.997694       3.560372      10.153170       0.471321       1.345050      -0.694512      -0.020980      -0.032897       0.027657       0.047825       0.003094      -0.005036      -0.009280      -0.000969      -0.053391      -0.021187       0.005885       0.015302              1.783229       1.552682       0.242984      -0.196678       1.947801      -0.410741       1.849204           0.000506
           85              H       1.804316      21.830974       1.219789       0.104861       1.019634 0.72482373E+01  0.69974706E+02                                 1.719946                            1.608873      -0.974700       2.415254                    0.997882       3.591241      10.230749       0.473756       1.339191      -0.695404       0.020569      -0.034402       0.026302       0.047941      -0.003437       0.003174      -0.008643      -0.000690      -0.061604      -0.022923       0.007120       0.015803              1.765996       1.544147      -0.264623       0.158138       2.003818      -0.351689       1.750023           0.000554
           86              H       3.103202      23.541660       0.367209       0.122196       0.958632 0.65317158E+01  0.62075284E+02                                 1.714105                            1.574096      -1.228694       2.307853                    0.995003       3.678453      10.753911       0.453052       1.422546      -0.677949       0.045472      -0.000438       0.008691       0.046297      -0.002993       0.001081      -0.006440       0.002469      -0.018140      -0.009688       0.001657       0.008031              1.807144       2.622346       0.030820       0.004310       1.401624       0.002877       1.397462           0.000556
           87              H       2.650392      24.029906      14.519306       0.096264       1.085240 0.75118732E+01  0.73818794E+02                                 1.842621                            1.669817      -1.308897       2.245684                    0.993857       3.957634      11.707591       0.447782       1.391941      -0.682671      -0.022012      -0.026843      -0.027114       0.044048       0.006170       0.000056       0.000899      -0.004785       0.013158      -0.008827       0.003641       0.005186              1.959330       1.835795       0.557792       0.362057       2.138220       0.507890       1.903975           0.000681
           88              H       3.526933      28.782148      -0.025450       0.102560       1.265263 0.94675801E+01  0.96085320E+02                                 1.877529                            1.759390      -1.031751       2.388793                    0.997582       3.483524       9.631998       0.492234       1.226074      -0.722954      -0.000115      -0.000601       0.051512       0.051515       0.007511      -0.001848       0.008847      -0.000631       0.056872      -0.018543      -0.002969       0.021512              1.909072       1.511834       0.069674      -0.024161       1.650624      -0.217216       2.564759           0.000660
           89              H       4.613954      27.060239      17.360633       0.131410       1.074360 0.77560584E+01  0.76508185E+02                                 1.797575                            1.674848      -1.437171       2.197754                    0.993746       3.824417      11.180460       0.457824       1.356254      -0.690012       0.011832       0.020661       0.025997       0.035252       0.004976      -0.003582      -0.000537      -0.007792       0.036733      -0.012802      -0.000124       0.012926              1.866507       1.588984       0.343455       0.276205       2.124308       0.456205       1.886228           0.000328
           90              H       3.644636      25.898023      13.630369       0.126517       1.052405 0.79017433E+01  0.77352025E+02                                 1.714152                            1.650588      -0.886360       2.463925                    0.998876       3.423969       9.579153       0.483918       1.292962      -0.706942      -0.004665       0.006073      -0.034469       0.035310       0.009708       0.003110      -0.002232      -0.008054       0.041512      -0.017890       0.003590       0.014300              1.723684       1.390744       0.054530      -0.023652       1.585960      -0.078748       2.194347           0.000315
           91              H       2.723784      29.781788      13.919410       0.185608       0.941100 0.66868830E+01  0.61627920E+02                                 1.490995                            1.435689      -0.902514       2.479223                    0.999599       2.921753       7.464183       0.574942       1.155922      -0.740659       0.000915       0.014828      -0.001441       0.014926       0.000099      -0.000267      -0.001319      -0.001478      -0.013815      -0.004836       0.001561       0.003275              1.496797       1.315505      -0.216730       0.035559       1.947886      -0.028128       1.227000           0.000037
           92              H       2.608850      28.477846      14.811983       0.172202       1.040784 0.79703859E+01  0.77189712E+02                                 1.623499                            1.591964      -1.054145       2.391467                    0.998845       3.192724       8.517391       0.530405       1.192391      -0.730775      -0.003705      -0.002429       0.012987       0.013722       0.002614      -0.002407      -0.002716       0.012016       0.009878      -0.008615       0.001381       0.007235              1.605639       1.487108       0.104170      -0.246027       1.522373      -0.219938       1.807436           0.000678
           93              H       2.744555      28.349944      13.237710       0.187897       0.895070 0.63320182E+01  0.57432408E+02                                 1.430390                            1.388652      -0.775804       2.539086                    0.999951       2.833700       7.126827       0.591310       1.142026      -0.744646      -0.001023      -0.005364      -0.011955       0.013143       0.001162      -0.001732       0.005367       0.001522       0.008897      -0.006265      -0.000167       0.006432              1.433325       1.254253       0.104979       0.180102       1.414981       0.305252       1.630741           0.000056
           94              H       8.217047      26.605193      15.477322       0.181080       0.843194 0.61478232E+01  0.56889207E+02                                 1.528008                            1.491750      -0.850335       2.508982                    0.999418       3.159723       8.778198       0.487636       1.357382      -0.693896       0.014194       0.006660      -0.003190       0.016000       0.002264       0.000454      -0.003928       0.007601      -0.015577      -0.007781       0.000727       0.007054              1.522027       1.858632       0.012240      -0.121736       1.318316      -0.020847       1.389133           0.000054
           95              H       6.974935      25.690977      15.115567       0.182350       0.870357 0.64760010E+01  0.61558477E+02                                 1.633308                            1.586398      -1.218436       2.331703                    0.995119       3.540125      10.430260       0.442157       1.457298      -0.672290      -0.002661      -0.012086      -0.009299       0.015480       0.000527       0.006189       0.004706      -0.003907      -0.010816      -0.009264       0.001482       0.007783              1.660721       1.372134       0.129476       0.084062       2.047473       0.329783       1.562557           0.000413
           96              H       7.027556      26.438778      16.511689       0.173724       0.951765 0.71894748E+01  0.70481879E+02                                 1.751880                            1.682352      -1.579741       2.147407                    0.991904       3.894618      11.834316       0.423212       1.476276      -0.666961      -0.002676      -0.002603       0.014934       0.015393      -0.003949      -0.002909      -0.005898       0.012734       0.029363      -0.014141       0.002461       0.011680              1.790486       1.441715      -0.012108      -0.142483       1.471482      -0.058756       2.458261          -0.000070
           97              H      10.008901      21.923241      16.969791       0.113848       0.970116 0.65907545E+01  0.62849300E+02                                 1.732157                            1.583826      -1.262545       2.286331                    0.994015       3.767408      11.073986       0.450018       1.427285      -0.676611       0.043518      -0.000479      -0.011516       0.045018      -0.000268      -0.006001      -0.006466       0.001310      -0.014343      -0.010827       0.002666       0.008161              1.842291       2.623606      -0.127404      -0.204766       1.388809       0.019924       1.514457          -0.000585
           98              H       8.800023      23.817037      16.428067       0.102642       1.050568 0.75665539E+01  0.73616013E+02                                 1.737726                            1.632143      -0.937892       2.433374                    0.998036       3.551971      10.059248       0.476850       1.320231      -0.699981       0.019250       0.033804      -0.022687       0.045033       0.002810      -0.005379      -0.010139      -0.001248      -0.050295      -0.020893       0.005607       0.015286              1.776807       1.573922       0.240188      -0.182804       1.995465      -0.346344       1.761034          -0.000418
           99              H       9.382998      21.752158       2.897680       0.109296       1.077428 0.75750844E+01  0.74326738E+02                                 1.818386                            1.668870      -1.255018       2.289681                    0.994318       3.737750      10.918936       0.452751       1.378760      -0.686776      -0.026564       0.033127       0.026748       0.050185      -0.010246      -0.005413       0.002561      -0.001870       0.007236      -0.011896      -0.000372       0.012268              1.909697       1.826407      -0.556286      -0.283479       2.116687       0.400665       1.785996          -0.000476
          100              H      10.558642      16.616965      17.660581       0.092354       1.233459 0.90283583E+01  0.90616757E+02                                 1.848957                            1.719047      -0.965091       2.413626                    0.997817       3.490299       9.621862       0.497174       1.227433      -0.722190       0.002820      -0.003381      -0.047148       0.047353      -0.008515       0.000052       0.003792      -0.014040       0.050298      -0.019496       0.001879       0.017617              1.893921       1.496941      -0.078755      -0.067193       1.560479      -0.058785       2.624343          -0.000501
          101              H      10.371703      20.007251       4.053844       0.134419       1.041584 0.78348221E+01  0.76966652E+02                                 1.737391                            1.670453      -1.085217       2.380527                    0.996372       3.500431       9.992586       0.466833       1.335582      -0.697292      -0.005330      -0.002749       0.037948       0.038419      -0.008408      -0.001322      -0.003192      -0.007507       0.043982      -0.016797       0.001593       0.015204              1.748245       1.432171      -0.054459      -0.045473       1.570974       0.027689       2.241590          -0.000347
          102              H      11.598582      18.463208       0.585353       0.127216       1.081428 0.78483019E+01  0.77772145E+02                                 1.813738                            1.690812      -1.512290       2.159559                    0.993346       3.904712      11.501484       0.452493       1.365986      -0.687673       0.014816      -0.024070      -0.019084       0.034104      -0.005242       0.003742       0.002280      -0.007691       0.028983      -0.012205       0.001658       0.010547              1.878875       1.644734      -0.403403      -0.271950       2.173998       0.388213       1.817891          -0.000362
          103              H       9.550552      16.076311       4.199273       0.182086       0.950489 0.67553421E+01  0.62237944E+02                                 1.483497                            1.429334      -0.919278       2.467878                    0.999629       2.911635       7.367392       0.586201       1.134100      -0.746345       0.001511      -0.013200       0.004583       0.014054      -0.000152      -0.000317      -0.001694      -0.001745      -0.013572      -0.004900       0.001405       0.003496              1.485534       1.317435       0.208630      -0.064017       1.893102      -0.122888       1.246065           0.000237
          104              H       9.435618      17.246605       3.141275       0.170310       1.036373 0.79261491E+01  0.76545470E+02                                 1.610094                            1.580462      -1.024363       2.404034                    0.999006       3.173426       8.414760       0.536675       1.181781      -0.733453      -0.003558       0.002171      -0.012968       0.013621      -0.002039       0.002229      -0.001365       0.012186       0.013669      -0.008779       0.001965       0.006814              1.590472       1.478227      -0.065776       0.253944       1.445545      -0.163796       1.847643          -0.000451
          105              H       9.550552      17.583097       4.684644       0.195140       0.866742 0.60743702E+01  0.54569784E+02                                 1.407094                            1.366256      -0.746810       2.560392                    0.999987       2.773321       6.959721       0.591645       1.152376      -0.742376      -0.001596       0.009303       0.013676       0.016617      -0.000674       0.001344       0.006346      -0.000630       0.006321      -0.006208      -0.001027       0.007234              1.410179       1.249336      -0.133590      -0.175050       1.467075       0.308253       1.514126           0.000249
          106              H       1.042709      19.492931       2.895863       0.195657       0.846930 0.60984000E+01  0.56733377E+02                                 1.573658                            1.515980      -1.066157       2.412776                    0.998159       3.268871       9.326812       0.465888       1.413195      -0.681913       0.014276       0.001729       0.010443       0.017772      -0.002097       0.003205      -0.004629       0.009226      -0.002124      -0.007442      -0.000306       0.007748              1.590054       1.706453       0.212031       0.383145       1.441982       0.123464       1.621726           0.000168
          107              H      13.502600      20.034532       2.355956       0.168240       0.950089 0.73657862E+01  0.72490171E+02                                 1.736052                            1.693626      -1.489053       2.187748                    0.993596       3.861338      11.672135       0.426186       1.460318      -0.670241      -0.006609       0.010393       0.005284       0.013402      -0.002456      -0.005065       0.005658       0.004015      -0.012174      -0.008721      -0.000440       0.009161              1.756744       1.701331      -0.345997       0.023695       2.116542      -0.042428       1.452360          -0.000749
          108              H       0.506815      19.023029       1.481562       0.173737       0.928033 0.68224876E+01  0.65705788E+02                                 1.701931                            1.622618      -1.337027       2.262609                    0.995043       3.673450      10.895799       0.439465       1.447175      -0.673431       0.005995       0.000011      -0.010697       0.012262      -0.002150       0.000380      -0.002845       0.003103       0.012926      -0.005406       0.000007       0.005399              1.745686       1.374195      -0.041243      -0.260115       1.482259       0.246326       2.380604          -0.000020
          109              H      10.744198      20.857573      14.626560       0.116770       0.951752 0.64616983E+01  0.61281542E+02                                 1.709077                            1.567686      -1.244924       2.299162                    0.994188       3.707101      10.847667       0.452815       1.426273      -0.677098      -0.045940      -0.002065       0.007802       0.046644       0.001467      -0.003876      -0.007659       0.002636      -0.019839      -0.011532       0.002504       0.009027              1.815109       2.602046      -0.048684      -0.087750       1.377201       0.011558       1.466080           0.000541
          110              H      12.040314      19.060410      15.322803       0.104062       1.025439 0.73604573E+01  0.71297630E+02                                 1.724704                            1.620784      -0.979625       2.415052                    0.997718       3.581118      10.203234       0.472454       1.338371      -0.695841      -0.018744      -0.034343       0.024016       0.045908       0.002724      -0.002703      -0.011221       0.001155      -0.053619      -0.022099       0.007271       0.014828              1.766805       1.553727       0.246955      -0.163012       2.020313      -0.332767       1.726377           0.000394
          111              H       4.465787      18.759595      16.606218       0.106116       1.065270 0.74573981E+01  0.72868788E+02                                 1.805409                            1.656292      -1.221952       2.306518                    0.994450       3.708624      10.802981       0.454396       1.379488      -0.686849       0.027933       0.031101       0.025089       0.048754       0.010007       0.005234       0.001223      -0.005496       0.009968      -0.012802       0.001717       0.011085              1.896014       1.865963       0.562720       0.280189       2.068008       0.388724       1.754070          -0.000656
          112              H       3.463235      17.029195      17.755110       0.137043       1.033311 0.76961482E+01  0.74885041E+02                                 1.703371                            1.637717      -0.880106       2.480318                    0.998970       3.333440       9.314184       0.481669       1.306880      -0.704670       0.005553      -0.001914       0.038294       0.038742       0.009415       0.002751      -0.001938      -0.006932       0.046371      -0.018099       0.002304       0.015795              1.711587       1.401137       0.042684       0.032174       1.538449       0.008434       2.195174          -0.000296
          113              H       3.225059      17.327348      13.199534       0.094145       1.231171 0.90163163E+01  0.90451547E+02                                 1.846342                            1.717955      -0.956841       2.418856                    0.997968       3.475489       9.573792       0.497386       1.227512      -0.722291      -0.004138      -0.002474      -0.047437       0.047681       0.007458      -0.000042       0.002715      -0.013354       0.048394      -0.018114       0.001531       0.016583              1.887867       1.494570       0.082743       0.091983       1.564452      -0.084564       2.604580          -0.000563
          114              H       2.212815      15.540649      14.270258       0.128475       1.086976 0.79041134E+01  0.78515868E+02                                 1.823907                            1.699796      -1.541776       2.146000                    0.993052       3.924337      11.598319       0.449811       1.370793      -0.686617      -0.012821      -0.023113      -0.019272       0.032711       0.003619      -0.002941       0.001869      -0.009407       0.027570      -0.011097       0.001264       0.009833              1.889378       1.664085       0.413185       0.293503       2.158764       0.399276       1.845285          -0.000192
          115              H       4.291309      18.098915       0.101801       0.192989       0.863456 0.60350139E+01  0.53921236E+02                                 1.379435                            1.342178      -0.748639       2.555771                    0.999990       2.760157       6.821917       0.612423       1.119369      -0.750659       0.001333       0.007679       0.013464       0.015557       0.001094      -0.001126       0.006400       0.000433       0.009501      -0.006632      -0.000928       0.007560              1.379287       1.241989       0.129960       0.188396       1.397423       0.283236       1.498448           0.000226
          116              H       4.348084      14.227813      16.718926       0.173521       1.024605 0.78142969E+01  0.75284058E+02                                 1.605828                            1.575804      -1.006941       2.415274                    0.999143       3.160943       8.403065       0.533516       1.191642      -0.731091       0.002730       0.001802      -0.013346       0.013741       0.001697      -0.001644      -0.001823       0.011973       0.015632      -0.009006       0.002437       0.006569              1.586616       1.460307       0.070382      -0.243599       1.468357      -0.188743       1.831185           0.000785
          117              H       4.235920      13.003776      17.718753       0.184802       0.955985 0.68169127E+01  0.63120348E+02                                 1.505648                            1.448662      -0.927887       2.466503                    0.999578       2.939916       7.524565       0.572990       1.154456      -0.741002      -0.002371      -0.013624       0.003583       0.014285       0.000114       0.000021      -0.001417      -0.001334      -0.013013      -0.004608       0.001495       0.003113              1.511287       1.323094      -0.205353       0.048282       1.964632      -0.085088       1.246135           0.000223
          118              H      13.510908      16.261942      15.191917       0.176181       0.896700 0.65787468E+01  0.62948164E+02                                 1.678805                            1.605594      -1.375856       2.248673                    0.993626       3.690560      11.004094       0.435619       1.469466      -0.669120      -0.000867      -0.000749      -0.013991       0.014038       0.000061      -0.002950      -0.002679       0.001627       0.021266      -0.005146      -0.003290       0.008436              1.721171       1.334329      -0.009516       0.120271       1.408267       0.119052       2.420916           0.000118
          119              H       0.261716      17.169181      16.344445       0.173075       0.926556 0.70907852E+01  0.69134132E+02                                 1.710901                            1.664731      -1.465275       2.204070                    0.993342       3.790443      11.410327       0.428630       1.465632      -0.669526       0.006364       0.010276       0.007670       0.014315       0.000616       0.005460       0.004732       0.002336      -0.012288      -0.008680       0.001174       0.007506              1.734419       1.591479       0.311565       0.077170       2.153119       0.143607       1.458661           0.000594
          120              H      12.702220      16.467663      16.538957       0.182946       0.818067 0.58439931E+01  0.53624086E+02                                 1.520185                            1.470794      -0.901820       2.485095                    0.999084       3.206021       8.993297       0.480873       1.388115      -0.687099      -0.012168      -0.002442       0.009250       0.015479       0.000825      -0.002241      -0.003812       0.004295      -0.009582      -0.006100       0.000909       0.005191              1.527061       1.774950      -0.113490      -0.326890       1.318928       0.021785       1.487305           0.000021
          121              H       1.210263      10.927718      10.963558       0.192046       0.850005 0.62392168E+01  0.57968095E+02                                 1.541816                            1.508082      -0.910860       2.489968                    0.999255       3.121320       8.698696       0.482277       1.366945      -0.692443       0.018717       0.001811      -0.005890       0.019706       0.001134      -0.000422      -0.005212       0.012570      -0.012294      -0.009394       0.000884       0.008510              1.535204       1.841769      -0.028965      -0.157288       1.357334      -0.002784       1.406509           0.000049
          122              H       0.102471      10.876031      12.094271       0.169716       0.953572 0.71523111E+01  0.70021289E+02                                 1.754215                            1.677505      -1.556829       2.155055                    0.992876       3.904005      11.851672       0.424043       1.475410      -0.667111       0.000821      -0.004892       0.013136       0.014042      -0.004563      -0.002233      -0.005848       0.011105       0.025557      -0.013246       0.002925       0.010321              1.800082       1.405838      -0.019988      -0.072476       1.471128       0.011167       2.523280           0.000130
          123              H      13.746314      10.066229      10.747231       0.183369       0.913344 0.68862155E+01  0.66661975E+02                                 1.701226                            1.646296      -1.441980       2.226240                    0.992441       3.688000      11.068860       0.428689       1.475932      -0.668235      -0.002051      -0.013360      -0.008829       0.016144       0.003665       0.006973       0.004174      -0.004724      -0.012213      -0.009517      -0.000678       0.010195              1.734402       1.456664       0.178448       0.096869       2.158768       0.335314       1.587775          -0.000340
          124              H       9.567169      12.950849       8.851196       0.189607       0.886940 0.62597297E+01  0.56548543E+02                                 1.416264                            1.376578      -0.743871       2.555788                    0.999985       2.804045       7.011514       0.597259       1.135213      -0.746624      -0.001209      -0.004709      -0.013007       0.013886       0.001532      -0.001702       0.004349       0.003229       0.012002      -0.006337       0.000226       0.006111              1.416350       1.267738       0.092155       0.214649       1.305719       0.245842       1.675593           0.000336
          125              H       9.486854      12.833131      10.429105       0.168553       1.048378 0.80124350E+01  0.77655091E+02                                 1.626830                            1.592127      -1.053430       2.388242                    0.999043       3.207292       8.543641       0.532695       1.186375      -0.732114      -0.003763      -0.005503       0.012567       0.014226       0.003216      -0.002603      -0.003039       0.012093       0.008389      -0.008745       0.000992       0.007752              1.612051       1.482839       0.139270      -0.217919       1.633669      -0.282442       1.719645          -0.000681
          126              H       9.610096      14.255520       9.745587       0.184591       0.960041 0.68526867E+01  0.63717574E+02                                 1.527260                            1.465934      -0.936500       2.464051                    0.999392       2.973692       7.698901       0.560155       1.175978      -0.735471       0.001237       0.013363      -0.000292       0.013423       0.000059      -0.000230      -0.000111      -0.000521      -0.015372      -0.005133       0.002301       0.002831              1.538509       1.329257      -0.205774      -0.000473       2.035078       0.094349       1.251192           0.000203
          127              H      10.481097      10.344375       9.249309       0.124419       1.090330 0.83322558E+01  0.82895906E+02                                 1.772089                            1.707726      -1.058195       2.384127                    0.996692       3.544772      10.092949       0.469062       1.312518      -0.702251      -0.002947       0.005554      -0.033905       0.034483       0.008920       0.002319      -0.003938      -0.007405       0.040184      -0.016918       0.002622       0.014296              1.781239       1.444534       0.074194      -0.038417       1.624669      -0.059264       2.274515           0.000362
          128              H      11.514113      11.427126      12.968665       0.129660       1.085348 0.78643800E+01  0.77920480E+02                                 1.818180                            1.692927      -1.444631       2.195420                    0.993390       3.845826      11.303111       0.452351       1.366605      -0.688044       0.014556       0.019498       0.024577       0.034585       0.005899      -0.002710      -0.000476      -0.007836       0.037607      -0.013530       0.000579       0.012952              1.886680       1.643845       0.369807       0.312260       2.094871       0.445333       1.921324           0.000518
          129              H      10.381396       9.562918      13.755802       0.102010       1.283116 0.95984308E+01  0.97765327E+02                                 1.895427                            1.771507      -1.045179       2.381425                    0.997299       3.509061       9.725700       0.490461       1.226074      -0.722827       0.001210      -0.001920       0.051208       0.051258       0.008168      -0.000660       0.008549      -0.001330       0.059450      -0.019168      -0.003051       0.022219              1.931970       1.521017       0.063736       0.000474       1.673269      -0.245313       2.601624           0.000674
          130              H       9.370536       8.534284      10.109160       0.097010       1.117414 0.77109216E+01  0.76123388E+02                                 1.864199                            1.680714      -1.296778       2.250215                    0.994026       3.948135      11.632037       0.451629       1.373765      -0.686254      -0.024650      -0.025158      -0.028086       0.045049       0.006721       0.000339       0.000911       0.002905       0.003090      -0.007420       0.000931       0.006489              1.991090       1.893904       0.591113       0.444789       2.099983       0.507400       1.979383           0.000665
          131              H       9.871811       4.456722      14.212087       0.119429       0.979051 0.66747324E+01  0.63801074E+02                                 1.738283                            1.590532      -1.246114       2.294637                    0.994666       3.740056      10.978022       0.450848       1.421288      -0.677863       0.044533       0.001621       0.011779       0.046093      -0.001169       0.003137      -0.006187       0.002613      -0.013980      -0.008961       0.001787       0.007174              1.837233       2.666966       0.096079       0.115769       1.413646       0.000825       1.431086           0.000815
          132              H       8.610313       2.692667      15.021037       0.109227       1.027551 0.72690190E+01  0.70238351E+02                                 1.733096                            1.614615      -0.978906       2.418592                    0.997692       3.561279      10.155978       0.471318       1.344910      -0.694537       0.020975      -0.032838       0.027687       0.047800      -0.003082       0.005044      -0.009282      -0.000942      -0.053391      -0.021192       0.005900       0.015291              1.783583       1.553000      -0.243040       0.196728       1.948179      -0.410826       1.849570           0.000460
          133              H       5.119384       3.697812      10.309125       0.104728       1.020294 0.72540346E+01  0.70043923E+02                                 1.720556                            1.609407      -0.974782       2.415047                    0.997879       3.592721      10.235576       0.473731       1.339009      -0.695435      -0.020566      -0.034317       0.026368       0.047915       0.003431      -0.003159      -0.008633      -0.000662      -0.061667      -0.022936       0.007141       0.015796              1.766646       1.544703       0.264745      -0.158239       2.004549      -0.351871       1.750687           0.000606
          134              H       3.820498       5.408498       9.456546       0.122161       0.958739 0.65325668E+01  0.62085505E+02                                 1.714237                            1.574199      -1.228696       2.307824                    0.995001       3.678803      10.755182       0.453036       1.422548      -0.677948      -0.045463      -0.000362       0.008752       0.046299       0.002982      -0.001078      -0.006432       0.002455      -0.018118      -0.009674       0.001660       0.008014              1.807304       2.622633      -0.030860      -0.004312       1.401720       0.002865       1.397559           0.000566
          135              H       4.273308       9.510068       5.429970       0.096102       1.085492 0.75138485E+01  0.73839271E+02                                 1.842526                            1.669752      -1.308570       2.245757                    0.993854       3.957521      11.705380       0.447928       1.391466      -0.682764       0.022025      -0.026811      -0.027118       0.044038      -0.006171      -0.000066       0.000889      -0.004837       0.013208      -0.008845       0.003651       0.005194              1.959198       1.835671      -0.557720      -0.361995       2.138078       0.507815       1.903846           0.000792
          136              H       3.396767      10.648986       9.063886       0.102754       1.262981 0.94460435E+01  0.95810916E+02                                 1.875315                            1.757436      -1.029794       2.389956                    0.997607       3.479691       9.618182       0.492494       1.226141      -0.722954       0.000128      -0.000551       0.051581       0.051584      -0.007503       0.001854       0.008828      -0.000656       0.056918      -0.018538      -0.002978       0.021517              1.906780       1.510231      -0.069506       0.024150       1.648687      -0.216808       2.561421           0.000725
          137              H       2.309746      12.540401       8.271296       0.131487       1.074002 0.77527757E+01  0.76467405E+02                                 1.797189                            1.674514      -1.437540       2.197680                    0.993750       3.823227      11.176222       0.457863       1.356287      -0.690010      -0.011798       0.020660       0.026024       0.035261      -0.004959       0.003624      -0.000529      -0.007768       0.036781      -0.012800      -0.000154       0.012954              1.866070       1.588638      -0.343298      -0.276131       2.123697       0.456090       1.885876           0.000522
          138              H       3.279064      11.378185       4.541033       0.126493       1.052173 0.78994444E+01  0.77322710E+02                                 1.713814                            1.650283      -0.886017       2.464092                    0.998879       3.423404       9.576671       0.483999       1.292860      -0.706967       0.004673       0.006114      -0.034470       0.035318      -0.009713      -0.003105      -0.002230      -0.008041       0.041533      -0.017894       0.003589       0.014306              1.723339       1.390504      -0.054511       0.023640       1.585652      -0.078740       2.193860           0.000441
          139              H       4.199916      15.261950       4.830073       0.185560       0.941121 0.66871764E+01  0.61632340E+02                                 1.491156                            1.435838      -0.902401       2.479301                    0.999599       2.921747       7.464683       0.574832       1.156110      -0.740616      -0.000916       0.014826      -0.001451       0.014925      -0.000103       0.000267      -0.001322      -0.001496      -0.013787      -0.004827       0.001547       0.003280              1.496952       1.315640       0.216772      -0.035567       1.948098      -0.028143       1.227117           0.000241
          140              H       4.314850      13.958008       5.722646       0.172201       1.040892 0.79714940E+01  0.77203787E+02                                 1.623682                            1.592134      -1.054130       2.391491                    0.998845       3.192837       8.518115       0.530342       1.192479      -0.730755       0.003702      -0.002425       0.012996       0.013729      -0.002608       0.002409      -0.002727       0.011999       0.009890      -0.008612       0.001378       0.007234              1.605819       1.487276      -0.104191       0.246082       1.522525      -0.219988       1.807655          -0.000526
          141              H       4.179145      13.830106       4.148373       0.187976       0.894953 0.63309843E+01  0.57420985E+02                                 1.430297                            1.388563      -0.775485       2.539258                    0.999952       2.833476       7.126258       0.591311       1.142065      -0.744636       0.001021      -0.005345      -0.011972       0.013150      -0.001159       0.001725       0.005361       0.001514       0.008931      -0.006256      -0.000178       0.006433              1.433228       1.254165      -0.104961      -0.180080       1.414868       0.305223       1.630651           0.000239
          142              H      12.554053      12.085355       6.387986       0.181100       0.843215 0.61481824E+01  0.56894565E+02                                 1.528166                            1.491902      -0.850441       2.508961                    0.999416       3.159961       8.779623       0.487547       1.357580      -0.693856      -0.014203       0.006699      -0.003156       0.016018      -0.002272      -0.000457      -0.003928       0.007609      -0.015615      -0.007791       0.000722       0.007069              1.522178       1.858827      -0.012247       0.121747       1.318432      -0.020852       1.389276           0.000003
          143              H      13.796165      11.171139       6.026230       0.182171       0.870912 0.64810219E+01  0.61615880E+02                                 1.633730                            1.586787      -1.217899       2.331758                    0.995130       3.541124      10.432772       0.442213       1.456884      -0.672363       0.002663      -0.012045      -0.009283       0.015439      -0.000523      -0.006190       0.004711      -0.003903      -0.010762      -0.009259       0.001476       0.007783              1.661149       1.372436      -0.129515      -0.084097       2.048041       0.329923       1.562970          -0.000401
          144              H      13.743545      11.918940       7.422352       0.173790       0.952084 0.71927208E+01  0.70523782E+02                                 1.752435                            1.682852      -1.581260       2.146727                    0.991892       3.895867      11.840122       0.423091       1.476489      -0.666917       0.002672      -0.002589       0.014937       0.015393       0.003939       0.002922      -0.005933       0.012725       0.029215      -0.014132       0.002475       0.011657              1.791070       1.442099       0.012121       0.142522       1.471898      -0.058791       2.459214           0.000143
          145              H      10.762199       7.403403       7.880455       0.113827       0.970133 0.65909052E+01  0.62850311E+02                                 1.732095                            1.583785      -1.262144       2.286501                    0.994018       3.767183      11.072835       0.450055       1.427180      -0.676632      -0.043522      -0.000425      -0.011480       0.045013       0.000268       0.006007      -0.006467       0.001292      -0.014331      -0.010828       0.002664       0.008165              1.842201       2.623425       0.127391       0.204753       1.388762       0.019924       1.514415          -0.000553
          146              H      11.971077       9.297199       7.338730       0.102741       1.049861 0.75601198E+01  0.73537610E+02                                 1.737000                            1.631500      -0.937595       2.433668                    0.998043       3.550285      10.053320       0.476923       1.320312      -0.699972      -0.019261       0.033876      -0.022642       0.045069      -0.002821       0.005389      -0.010146      -0.001269      -0.050240      -0.020883       0.005584       0.015300              1.776043       1.573261      -0.240049       0.182673       1.994597      -0.346138       1.760272          -0.000623
          147              H      11.388102       3.618996      11.987017       0.109498       1.076472 0.75668584E+01  0.74227082E+02                                 1.817488                            1.668106      -1.254882       2.289924                    0.994328       3.735908      10.912749       0.452789       1.378996      -0.686736       0.026575       0.033170       0.026762       0.050226       0.010256       0.005417       0.002554      -0.001845       0.007183      -0.011898      -0.000378       0.012275              1.908726       1.825492       0.555861       0.283279       2.115559       0.400390       1.785126          -0.000530
          148              H      10.212458       2.097127       8.571244       0.092149       1.235738 0.90493988E+01  0.90881759E+02                                 1.851151                            1.720972      -0.966998       2.412444                    0.997793       3.494298       9.636068       0.496924       1.227324      -0.722198      -0.002833      -0.003307      -0.047065       0.047266       0.008535      -0.000040       0.003781      -0.014015       0.050257      -0.019496       0.001895       0.017601              1.896214       1.498546       0.078954       0.067300       1.562291      -0.058935       2.627805          -0.000569
          149              H      10.399397       1.874089      13.143181       0.134494       1.041410 0.78333279E+01  0.76951213E+02                                 1.737482                            1.670518      -1.085418       2.380498                    0.996373       3.500401       9.993685       0.466713       1.335942      -0.697218       0.005328      -0.002715       0.037962       0.038430       0.008404       0.001322      -0.003199      -0.007517       0.043968      -0.016794       0.001593       0.015202              1.748346       1.432230       0.054460       0.045490       1.571043       0.027711       2.241766          -0.000436
          150              H       9.172518       0.330046       9.674690       0.127047       1.082080 0.78542697E+01  0.77846502E+02                                 1.814460                            1.691439      -1.512218       2.159462                    0.993337       3.906583      11.508326       0.452412       1.365961      -0.687673      -0.014854      -0.024057      -0.019050       0.034092       0.005263      -0.003693       0.002273      -0.007705       0.028925      -0.012199       0.001688       0.010511              1.879669       1.645381       0.403695       0.272078       2.175047       0.388388       1.818580          -0.000297
          151              H      11.220548      -2.056851      13.288610       0.181966       0.950764 0.67577207E+01  0.62264733E+02                                 1.483716                            1.429530      -0.919657       2.467625                    0.999628       2.912148       7.368745       0.586201       1.134011      -0.746366      -0.001510      -0.013192       0.004592       0.014050       0.000148       0.000317      -0.001694      -0.001730      -0.013606      -0.004911       0.001418       0.003493              1.485765       1.317609      -0.208678       0.064031       1.893470      -0.122916       1.246216           0.000072
          152              H      11.335482      -0.886557      12.230611       0.170253       1.036660 0.79288875E+01  0.76577881E+02                                 1.610307                            1.580662      -1.024598       2.403836                    0.999005       3.174002       8.416383       0.536683       1.181672      -0.733476       0.003556       0.002188      -0.012942       0.013598       0.002041      -0.002226      -0.001357       0.012187       0.013654      -0.008777       0.001969       0.006808              1.590684       1.478402       0.065790      -0.253989       1.445733      -0.163839       1.847918           0.000760
          153              H      11.220548      -0.550065      13.773981       0.195120       0.866821 0.60753299E+01  0.54582973E+02                                 1.407494                            1.366624      -0.746923       2.560412                    0.999987       2.773403       6.961223       0.591370       1.152815      -0.742273       0.001601       0.009330       0.013682       0.016638       0.000675      -0.001353       0.006353      -0.000629       0.006287      -0.006218      -0.001019       0.007237              1.410590       1.249672       0.133663       0.175137       1.467528       0.308406       1.514570           0.000005
          154              H       5.880991       1.359769      11.985199       0.195759       0.846855 0.60978677E+01  0.56728727E+02                                 1.573730                            1.516045      -1.067066       2.412434                    0.998153       3.268913       9.327783       0.465804       1.413440      -0.681865      -0.014263       0.001768       0.010478       0.017786       0.002106      -0.003204      -0.004637       0.009221      -0.002080      -0.007448      -0.000302       0.007751              1.590133       1.706562      -0.212056      -0.383165       1.442071       0.123466       1.621767          -0.000075
          155              H       7.268500       1.901370      11.445293       0.168401       0.949563 0.73608425E+01  0.72431682E+02                                 1.735660                            1.693265      -1.489649       2.187646                    0.993578       3.860435      11.669835       0.426139       1.460674      -0.670179       0.006613       0.010443       0.005331       0.013461       0.002460       0.005070       0.005670       0.004018      -0.012223      -0.008741      -0.000434       0.009175              1.756350       1.700971       0.345864      -0.023727       2.116000      -0.042448       1.452079           0.000818
          156              H       6.416885       0.889867      10.570898       0.173573       0.927568 0.68178390E+01  0.65645520E+02                                 1.700987                            1.621785      -1.334081       2.263918                    0.995062       3.671530      10.886483       0.439721       1.446675      -0.673533      -0.005994       0.000039      -0.010697       0.012262       0.002131      -0.000353      -0.002817       0.003097       0.013084      -0.005407      -0.000006       0.005413              1.744685       1.373530       0.041205       0.259831       1.481515       0.246121       2.379010           0.000092
          157              H      10.026902       6.337735       5.537224       0.116752       0.951567 0.64601222E+01  0.61263550E+02                                 1.708959                            1.567573      -1.245062       2.299138                    0.994187       3.706897      10.847201       0.452792       1.426416      -0.677073       0.045949      -0.001993       0.007849       0.046657      -0.001457       0.003863      -0.007649       0.002668      -0.019825      -0.011521       0.002516       0.009006              1.814990       2.601883       0.048705       0.087721       1.377105       0.011549       1.465982          -0.000502
          158              H       8.730786       4.540572       6.233467       0.103812       1.026588 0.73707778E+01  0.71422245E+02                                 1.725853                            1.621799      -0.979970       2.414609                    0.997709       3.583906      10.212767       0.472361       1.338173      -0.695870       0.018735      -0.034216       0.024093       0.045850      -0.002707       0.002669      -0.011228       0.001195      -0.053703      -0.022126       0.007316       0.014809              1.768015       1.554760      -0.247177       0.163182       2.021702      -0.333098       1.727582          -0.000625
          159              H       2.457913       4.239757       7.516881       0.106326       1.063955 0.74460005E+01  0.72730900E+02                                 1.804157                            1.655220      -1.221854       2.306834                    0.994463       3.705875      10.793635       0.454455       1.379810      -0.686797      -0.027947       0.031171       0.025115       0.048821      -0.010004      -0.005234       0.001233      -0.005453       0.009831      -0.012770       0.001677       0.011093              1.894645       1.864639      -0.562121      -0.279936       2.066429       0.388368       1.752868           0.000821
          160              H       3.460465       2.509357       8.665773       0.137190       1.032239 0.76857362E+01  0.74758320E+02                                 1.702285                            1.636695      -0.879445       2.480848                    0.998981       3.331024       9.305810       0.481782       1.307017      -0.704653      -0.005541      -0.001868       0.038361       0.038804      -0.009427      -0.002756      -0.001957      -0.006936       0.046399      -0.018118       0.002311       0.015807              1.710493       1.400318      -0.042611      -0.032176       1.537444       0.008443       2.193715           0.000493
          161              H       3.698641       2.807510       4.110198       0.093958       1.231234 0.90168011E+01  0.90456117E+02                                 1.846305                            1.717924      -0.956713       2.418859                    0.997967       3.475594       9.573544       0.497432       1.227401      -0.722319       0.004076      -0.002397      -0.047457       0.047692      -0.007475       0.000042       0.002705      -0.013348       0.048520      -0.018146       0.001526       0.016620              1.887838       1.494521      -0.082730      -0.091901       1.564461      -0.084634       2.604533           0.000675
          162              H       4.710885       1.020811       5.180922       0.127704       1.089338 0.79247043E+01  0.78759897E+02                                 1.825328                            1.701063      -1.540525       2.145981                    0.993064       3.927912      11.606149       0.450086       1.369270      -0.686910       0.012729      -0.023005      -0.019302       0.032616      -0.003595       0.002930       0.001926      -0.009442       0.027893      -0.011148       0.001198       0.009949              1.890877       1.665340      -0.413630      -0.293793       2.160526       0.399622       1.846766           0.000276
          163              H       2.632391      -0.034247       9.191137       0.193325       0.861765 0.60199320E+01  0.53753078E+02                                 1.377758                            1.340617      -0.748798       2.556091                    0.999990       2.756802       6.811604       0.612696       1.119564      -0.750624      -0.001362       0.007717       0.013539       0.015643      -0.001092       0.001118       0.006404       0.000452       0.009511      -0.006637      -0.000924       0.007561              1.377595       1.240537      -0.129689      -0.188025       1.395679       0.282693       1.496570           0.000138
          164              H       2.575616      -0.292025       7.629589       0.173299       1.025363 0.78208614E+01  0.75356381E+02                                 1.605940                            1.575900      -1.008155       2.414433                    0.999140       3.161983       8.403881       0.533835       1.190787      -0.731287      -0.002775       0.001872      -0.013241       0.013657      -0.001698       0.001661      -0.001846       0.012022       0.015515      -0.009016       0.002441       0.006575              1.586725       1.460473      -0.070414       0.243657       1.468464      -0.188823       1.831239          -0.000549
          165              H       2.687780      -1.516062       8.629416       0.184693       0.955476 0.68117107E+01  0.63055470E+02                                 1.504649                            1.447735      -0.927786       2.466502                    0.999580       2.938894       7.519132       0.573438       1.153860      -0.741152       0.002332      -0.013597       0.003692       0.014281      -0.000102      -0.000015      -0.001452      -0.001316      -0.013029      -0.004626       0.001508       0.003118              1.510284       1.322281       0.205170      -0.048255       1.963175      -0.085087       1.245396           0.000106
          166              H       7.260192       1.742104       6.102581       0.175524       0.898782 0.65973591E+01  0.63164655E+02                                 1.680608                            1.607211      -1.374207       2.248823                    0.993640       3.694818      11.016608       0.435708       1.468274      -0.669322       0.000851      -0.000562      -0.013864       0.013902      -0.000021       0.002939      -0.002700       0.001632       0.021382      -0.005194      -0.003273       0.008467              1.723080       1.335553       0.009578      -0.120498       1.409618       0.119051       2.424069          -0.000069
          167              H       6.661984       2.649343       7.255108       0.173610       0.924469 0.70709796E+01  0.68899321E+02                                 1.709145                            1.663082      -1.465892       2.204403                    0.993294       3.786099      11.397305       0.428540       1.466828      -0.669327      -0.006374       0.010384       0.007772       0.014452      -0.000605      -0.005462       0.004713       0.002350      -0.012318      -0.008677       0.001182       0.007495              1.732621       1.589919      -0.311084      -0.077098       2.150586       0.143446       1.457356          -0.000579
          168              H       8.068880       1.947825       7.449620       0.183181       0.817466 0.58387369E+01  0.53567034E+02                                 1.519858                            1.470470      -0.902393       2.485086                    0.999079       3.205051       8.991607       0.480731       1.388753      -0.686978       0.012165      -0.002321       0.009381       0.015536      -0.000803       0.002238      -0.003838       0.004270      -0.009500      -0.006110       0.000940       0.005169              1.526746       1.774477       0.113512       0.326851       1.318685       0.021805       1.487076           0.000042
          169              H       8.133963      -0.021204      16.304452       0.192061       0.850292 0.62418991E+01  0.58000284E+02                                 1.542256                            1.508474      -0.912208       2.489321                    0.999249       3.122048       8.701778       0.482172       1.367069      -0.692415       0.018714      -0.001705       0.006064       0.019746      -0.001136       0.000429      -0.005254       0.012613      -0.012188      -0.009439       0.000923       0.008515              1.535660       1.842278       0.029095       0.157487       1.357723      -0.002785       1.406977           0.000032
          170              H       7.026171       0.030483      15.173738       0.168967       0.956599 0.71802910E+01  0.70356460E+02                                 1.756946                            1.679973      -1.555783       2.154751                    0.992901       3.910679      11.873023       0.424083       1.473987      -0.667342       0.000760       0.005077      -0.012967       0.013946       0.004588       0.002241      -0.005849       0.011101       0.025652      -0.013274       0.002924       0.010350              1.802966       1.407760       0.020049       0.072617       1.473245       0.010882       2.527893          -0.000040
          171              H       6.822614       0.840285      16.520778       0.184011       0.910805 0.68624375E+01  0.66380114E+02                                 1.698864                            1.644117      -1.442428       2.226733                    0.992419       3.682388      11.050840       0.428675       1.477129      -0.668042      -0.002094       0.013445       0.008933       0.016277      -0.003680      -0.006961       0.004131      -0.004713      -0.012210      -0.009496      -0.000675       0.010171              1.731954       1.454850      -0.178083      -0.096695       2.155264       0.334622       1.585747           0.000384
          172              H       2.643469       1.568989       0.238141       0.189887       0.885479 0.62466902E+01  0.56402052E+02                                 1.414880                            1.375298      -0.744016       2.556077                    0.999985       2.801205       7.002921       0.597429       1.135467      -0.746573      -0.001227       0.004740       0.013080       0.013966      -0.001529       0.001690       0.004348       0.003237       0.012023      -0.006334       0.000223       0.006112              1.414949       1.266540      -0.091989      -0.214288       1.304491       0.245446       1.673817          -0.000018
          173              H       2.563154      -1.926617      16.838905       0.168399       1.049384 0.80218262E+01  0.77765102E+02                                 1.627447                            1.592702      -1.054768       2.387353                    0.999040       3.208962       8.547777       0.532804       1.185842      -0.732231      -0.003785       0.005562      -0.012460       0.014160      -0.003221       0.002615      -0.003048       0.012112       0.008283      -0.008742       0.000970       0.007773              1.612666       1.483440      -0.139381       0.218055       1.634354      -0.282647       1.720203           0.000853
          174              H       2.686396      -3.349006      17.522423       0.184441       0.960106 0.68528091E+01  0.63715292E+02                                 1.526930                            1.465622      -0.936772       2.463776                    0.999393       2.973757       7.697401       0.560434       1.175457      -0.735595       0.001205      -0.013344       0.000399       0.013404      -0.000045       0.000236      -0.000134      -0.000528      -0.015405      -0.005145       0.002306       0.002838              1.538185       1.329006       0.205739       0.000457       2.034647       0.094226       1.250902           0.000026
          175              H       3.557397       0.562139      18.018701       0.124528       1.089633 0.83254544E+01  0.82812778E+02                                 1.771524                            1.707189      -1.057429       2.384613                    0.996701       3.543387      10.088639       0.469062       1.312764      -0.702205      -0.002936      -0.005510       0.033942       0.034511      -0.008938      -0.002324      -0.003955      -0.007429       0.040147      -0.016936       0.002644       0.014292              1.780672       1.444109      -0.074137       0.038393       1.624138      -0.059249       2.273769           0.000339
          176              H       4.590413      -0.520612      14.299344       0.128914       1.087783 0.78857521E+01  0.78174755E+02                                 1.819769                            1.694344      -1.443189       2.195449                    0.993391       3.849880      11.313136       0.452576       1.365185      -0.688316       0.014460      -0.019381      -0.024591       0.034488      -0.005885       0.002705      -0.000431      -0.007947       0.037980      -0.013614       0.000552       0.013062              1.888372       1.645248      -0.370291      -0.312580       2.096871       0.445756       1.922996           0.000302
          177              H       3.457696       1.343596      13.512208       0.101885       1.284534 0.96118547E+01  0.97937997E+02                                 1.896862                            1.772761      -1.046708       2.380547                    0.997281       3.511626       9.735156       0.490273       1.226096      -0.722811       0.001161       0.002023      -0.051159       0.051213      -0.008207       0.000672       0.008567      -0.001344       0.059454      -0.019213      -0.003017       0.022230              1.933483       1.522052      -0.063853      -0.000451       1.674583      -0.245665       2.603815           0.000547
          178              H       2.446836       2.372230      17.158849       0.097174       1.116987 0.77073906E+01  0.76084275E+02                                 1.864191                            1.680681      -1.297089       2.250205                    0.994025       3.947843      11.633078       0.451465       1.374342      -0.686142      -0.024640       0.025211       0.028071       0.045063      -0.006719      -0.000326       0.000925       0.002971       0.003015      -0.007415       0.000910       0.006505              1.991101       1.893920      -0.591140      -0.444850       2.099975       0.507448       1.979409           0.000615
          179              H       2.948111       6.449792      13.055923       0.119370       0.979042 0.66747257E+01  0.63799774E+02                                 1.738157                            1.590451      -1.245707       2.294821                    0.994670       3.739650      10.976038       0.450902       1.421144      -0.677893       0.044538      -0.001539      -0.011704       0.046075       0.001172      -0.003141      -0.006195       0.002605      -0.014022      -0.008975       0.001790       0.007185              1.837055       2.666611      -0.096025      -0.115772       1.413553       0.000836       1.431001           0.000833
          180              H       1.686613       8.213847      12.246972       0.109422       1.026294 0.72579369E+01  0.70104318E+02                                 1.731781                            1.613477      -0.978350       2.419136                    0.997702       3.558233      10.145245       0.471445       1.345066      -0.694519       0.020989       0.032992      -0.027586       0.047854       0.003104      -0.005064      -0.009290      -0.000978      -0.053330      -0.021181       0.005863       0.015318              1.782183       1.551833       0.242799      -0.196500       1.946662      -0.410354       1.848055           0.000517
          181              H      12.043084       7.208702      16.958884       0.104971       1.019316 0.72454508E+01  0.69941661E+02                                 1.719680                            1.608636      -0.974969       2.415230                    0.997882       3.590468      10.228375       0.473756       1.339310      -0.695383      -0.020533       0.034434      -0.026349       0.047975      -0.003455       0.003154      -0.008637      -0.000701      -0.061640      -0.022928       0.007109       0.015818              1.765730       1.543894      -0.264522       0.158093       2.003564      -0.351661       1.749733          -0.000508
          182              H      10.744198       5.498016      17.811464       0.122167       0.958807 0.65332048E+01  0.62092933E+02                                 1.714293                            1.574258      -1.228802       2.307768                    0.995000       3.678891      10.755472       0.453036       1.422516      -0.677953      -0.045463       0.000420      -0.008736       0.046296      -0.002994       0.001079      -0.006443       0.002451      -0.018144      -0.009689       0.001656       0.008033              1.807349       2.622673       0.030842       0.004314       1.401769       0.002860       1.397605          -0.000531
          183              H      11.197008       5.009770       3.659367       0.096258       1.085162 0.75111951E+01  0.73810062E+02                                 1.842505                            1.669721      -1.308675       2.245797                    0.993858       3.957370      11.706438       0.447806       1.391907      -0.682679       0.022019       0.026842       0.027115       0.044052       0.006171       0.000054       0.000896      -0.004811       0.013148      -0.008830       0.003645       0.005185              1.959196       1.835677       0.557734       0.362021       2.138060       0.507835       1.903851          -0.000764
          184              H      10.320467       3.870852       0.025450       0.102575       1.265163 0.94666930E+01  0.96074920E+02                                 1.877511                            1.759373      -1.031564       2.388894                    0.997585       3.483391       9.631840       0.492205       1.226164      -0.722934       0.000117       0.000601      -0.051513       0.051516       0.007517      -0.001845       0.008843      -0.000636       0.056869      -0.018547      -0.002963       0.021510              1.909057       1.511820       0.069673      -0.024164       1.650611      -0.217221       2.564741          -0.000567
          185              H       9.233446       1.979437       0.818040       0.131398       1.074336 0.77558822E+01  0.76506308E+02                                 1.797583                            1.674858      -1.437156       2.197767                    0.993746       3.824410      11.180571       0.457809       1.356300      -0.690003      -0.011833      -0.020661      -0.025996       0.035251       0.004976      -0.003581      -0.000537      -0.007786       0.036728      -0.012800      -0.000125       0.012924              1.866513       1.588991       0.343453       0.276204       2.124310       0.456200       1.886237          -0.000477
          186              H      10.202764       3.141653       4.548304       0.126519       1.052336 0.79010511E+01  0.77343343E+02                                 1.714065                            1.650507      -0.886263       2.463980                    0.998877       3.423799       9.578474       0.483935       1.292948      -0.706946       0.004668      -0.006079       0.034472       0.035313       0.009709       0.003107      -0.002231      -0.008049       0.041520      -0.017891       0.003588       0.014302              1.723597       1.390683       0.054527      -0.023646       1.585875      -0.078745       2.194233          -0.000326
          187              H      11.123616      -0.742112       4.259263       0.185583       0.941225 0.66879897E+01  0.61640434E+02                                 1.491096                            1.435784      -0.902708       2.479116                    0.999598       2.921948       7.464728       0.574939       1.155883      -0.740668      -0.000920      -0.014824       0.001442       0.014923       0.000102      -0.000266      -0.001319      -0.001484      -0.013798      -0.004830       0.001555       0.003275              1.496897       1.315598      -0.216757       0.035566       1.948018      -0.028138       1.227076           0.000104
          188              H      11.238550       0.561830       3.366690       0.172216       1.040752 0.79699678E+01  0.77183855E+02                                 1.623386                            1.591856      -1.054133       2.391472                    0.998845       3.192633       8.516762       0.530461       1.192292      -0.730797       0.003703       0.002431      -0.012988       0.013723       0.002616      -0.002410      -0.002717       0.012013       0.009878      -0.008615       0.001378       0.007237              1.605528       1.487010       0.104164      -0.245998       1.522281      -0.219923       1.807293           0.000757
          189              H      11.102845       0.689732       4.940963       0.187955       0.894929 0.63306315E+01  0.57415664E+02                                 1.430111                            1.388393      -0.775715       2.539130                    0.999952       2.833453       7.125533       0.591444       1.141850      -0.744688       0.001023       0.005363       0.011958       0.013145       0.001164      -0.001725       0.005366       0.001523       0.008900      -0.006264      -0.000167       0.006430              1.433043       1.254021       0.104944       0.180042       1.414709       0.305158       1.630398           0.000115
          190              H       5.630353       2.434483       2.701351       0.181094       0.843161 0.61475180E+01  0.56885785E+02                                 1.527981                            1.491725      -0.850363       2.508981                    0.999418       3.159652       8.778009       0.487633       1.357404      -0.693892      -0.014197      -0.006661       0.003190       0.016003       0.002264       0.000455      -0.003927       0.007602      -0.015578      -0.007782       0.000727       0.007055              1.522000       1.858595       0.012240      -0.121732       1.318294      -0.020848       1.389112           0.000079
          191              H       6.872465       3.348699       3.063106       0.182351       0.870397 0.64763569E+01  0.61562435E+02                                 1.633324                            1.586413      -1.218337       2.331735                    0.995120       3.540165      10.430277       0.442169       1.457246      -0.672299       0.002656       0.012082       0.009301       0.015476       0.000524       0.006188       0.004708      -0.003907      -0.010804      -0.009263       0.001482       0.007782              1.660735       1.372145       0.129474       0.084062       2.047486       0.329781       1.562574           0.000460
          192              H       6.819844       2.600898       1.666984       0.173725       0.951770 0.71895075E+01  0.70482257E+02                                 1.751882                            1.682353      -1.579718       2.147416                    0.991904       3.894625      11.834330       0.423213       1.476271      -0.666962       0.002674       0.002600      -0.014933       0.015392      -0.003951      -0.002910      -0.005898       0.012734       0.029361      -0.014142       0.002462       0.011680              1.790490       1.441716      -0.012109      -0.142480       1.471486      -0.058760       2.458269          -0.000103
          193              H       3.838499       7.116435       1.208882       0.113859       0.970159 0.65911004E+01  0.62853263E+02                                 1.732182                            1.583847      -1.262470       2.286354                    0.994015       3.767464      11.074117       0.450025       1.427249      -0.676617      -0.043512       0.000473       0.011508       0.045011      -0.000265      -0.006003      -0.006465       0.001314      -0.014321      -0.010823       0.002659       0.008164              1.842312       2.623632      -0.127404      -0.204767       1.388830       0.019915       1.514475           0.000581
          194              H       5.047377       5.222639       1.750606       0.102642       1.050552 0.75663700E+01  0.73613693E+02                                 1.737704                            1.632119      -0.937877       2.433384                    0.998036       3.551916      10.059019       0.476856       1.320224      -0.699983      -0.019255      -0.033806       0.022684       0.045036       0.002811      -0.005380      -0.010139      -0.001249      -0.050294      -0.020893       0.005606       0.015287              1.776790       1.573900       0.240185      -0.182801       1.995453      -0.346353       1.761017           0.000698
          195              H       4.464402       7.287518      15.280993       0.109136       1.078236 0.75818541E+01  0.74408924E+02                                 1.819161                            1.669501      -1.255019       2.289514                    0.994309       3.739407      10.924524       0.452717       1.378572      -0.686808       0.026553      -0.033081      -0.026760       0.050155      -0.010249      -0.005414       0.002559      -0.001867       0.007328      -0.011913      -0.000352       0.012265              1.910578       1.827220      -0.556712      -0.283665       2.117774       0.400932       1.786739           0.000767
          196              H       3.288758      12.422711       0.518092       0.091938       1.237137 0.90619868E+01  0.91037941E+02                                 1.852270                            1.721938      -0.967842       2.411782                    0.997782       3.496826       9.643969       0.496894       1.226996      -0.722261      -0.002863       0.003368       0.047001       0.047208      -0.008557       0.000010       0.003799      -0.014050       0.050200      -0.019512       0.001917       0.017595              1.897396       1.499361      -0.079050      -0.067346       1.563203      -0.059030       2.629626           0.000819
          197              H       3.475697       9.032425      14.124829       0.134429       1.041441 0.78338352E+01  0.76956284E+02                                 1.737374                            1.670462      -1.085360       2.380466                    0.996370       3.500692       9.994030       0.466774       1.335765      -0.697252       0.005297       0.002858      -0.037916       0.038391      -0.008383      -0.001321      -0.003182      -0.007525       0.044000      -0.016780       0.001574       0.015206              1.748216       1.432161      -0.054457      -0.045458       1.571077       0.027653       2.241411           0.000472
          198              H       2.248818      10.576468      17.593320       0.127113       1.081706 0.78512785E+01  0.77811162E+02                                 1.814226                            1.691266      -1.512326       2.159487                    0.993332       3.906121      11.507374       0.452366       1.366202      -0.687627      -0.014911       0.024096       0.018933       0.034080      -0.005267       0.003667       0.002267      -0.007675       0.028751      -0.012158       0.001711       0.010447              1.879395       1.645187      -0.403572      -0.271981       2.174678       0.388225       1.818319           0.000376
          199              H       4.296848      12.963365      13.979400       0.181735       0.954193 0.67896434E+01  0.62638511E+02                                 1.487652                            1.433177      -0.924495       2.464865                    0.999610       2.918898       7.392798       0.585232       1.134446      -0.746225      -0.001670       0.013193      -0.004590       0.014068      -0.000122      -0.000348      -0.001634      -0.001752      -0.013424      -0.004833       0.001382       0.003451              1.489717       1.320999       0.209467      -0.064275       1.898922      -0.123330       1.249229           0.000148
          200              H       4.411782      11.793071      15.037398       0.169543       1.040206 0.79642292E+01  0.77006055E+02                                 1.613838                            1.584030      -1.026273       2.402324                    0.998988       3.181604       8.441757       0.536180       1.181447      -0.733499       0.003329      -0.002151       0.012928       0.013522      -0.001994       0.002168      -0.001332       0.011986       0.013703      -0.008673       0.001971       0.006702              1.594174       1.481586      -0.065993       0.254732       1.448836      -0.164370       1.852102          -0.000459
          201              H       4.296848      11.456579      13.494029       0.194491       0.869883 0.61031244E+01  0.54896642E+02                                 1.410735                            1.369659      -0.746234       2.560029                    0.999987       2.780064       6.982569       0.590757       1.152667      -0.742278       0.001396      -0.009246      -0.013651       0.016546      -0.000629       0.001402       0.006295      -0.000729       0.006366      -0.006138      -0.001084       0.007222              1.413866       1.252449      -0.134138      -0.175737       1.471043       0.309426       1.518106           0.000238
          202              H      12.804691       9.546745      15.282810       0.195134       0.848858 0.61162429E+01  0.56941141E+02                                 1.575908                            1.518066      -1.067987       2.411477                    0.998136       3.274149       9.345405       0.465625       1.412954      -0.681940      -0.014218      -0.001602      -0.010570       0.017789      -0.002072       0.003204      -0.004562       0.009233      -0.001996      -0.007382      -0.000326       0.007708              1.592364       1.708881       0.212511       0.383838       1.444160       0.123715       1.624050           0.000139
          203              H       0.344800       9.005144      15.822717       0.167447       0.952262 0.73865975E+01  0.72739251E+02                                 1.737890                            1.695346      -1.487731       2.187710                    0.993618       3.866282      11.686949       0.426263       1.459162      -0.670439       0.006707      -0.010251      -0.005393       0.013385      -0.002450      -0.005028       0.005696       0.004034      -0.012103      -0.008726      -0.000422       0.009148              1.758696       1.703109      -0.346431       0.023802       2.119127      -0.042609       1.453853          -0.000697
          204              H      13.340585      10.016647      16.697111       0.172852       0.929625 0.68365620E+01  0.65866257E+02                                 1.702865                            1.623488      -1.333427       2.263623                    0.995067       3.676582      10.902281       0.439733       1.445745      -0.673689      -0.005917       0.000195       0.010612       0.012152      -0.002160       0.000386      -0.002756       0.003088       0.013028      -0.005383       0.000008       0.005375              1.746669       1.374896      -0.041225      -0.260192       1.483088       0.246403       2.382023          -0.000030
          205              H       3.103202       8.182103       3.552113       0.116752       0.951489 0.64595181E+01  0.61255870E+02                                 1.708821                            1.567470      -1.244784       2.299280                    0.994191       3.706503      10.845575       0.452823       1.426361      -0.677085       0.045948       0.002026      -0.007824       0.046654       0.001460      -0.003867      -0.007652       0.002656      -0.019834      -0.011525       0.002512       0.009012              1.814812       2.601559      -0.048682      -0.087721       1.377003       0.011544       1.465875           0.000532
          206              H       1.807086       9.979266       2.855870       0.103935       1.025994 0.73654575E+01  0.71358644E+02                                 1.725328                            1.621329      -0.980027       2.414741                    0.997712       3.582568      10.208483       0.472374       1.338362      -0.695838       0.018746       0.034280      -0.024080       0.045895       0.002724      -0.002676      -0.011236       0.001185      -0.053681      -0.022125       0.007295       0.014830              1.767468       1.554278       0.247079      -0.163108       2.021084      -0.332982       1.727043           0.000698
          207              H       9.381614      10.280081       1.572455       0.106171       1.064619 0.74515634E+01  0.72797747E+02                                 1.804774                            1.655730      -1.221847       2.306712                    0.994458       3.707017      10.797365       0.454436       1.379632      -0.686829      -0.027961      -0.031109      -0.025134       0.048799       0.009992       0.005239       0.001234      -0.005454       0.009892      -0.012771       0.001685       0.011086              1.895316       1.865299       0.562429       0.280104       2.067185       0.388580       1.753466          -0.000770
          208              H      10.384165      12.010481       0.423563       0.137233       1.031538 0.76789712E+01  0.74674400E+02                                 1.701421                            1.635911      -0.878846       2.481228                    0.998989       3.329353       9.299332       0.481936       1.306916      -0.704682      -0.005530       0.001939      -0.038381       0.038826       0.009426       0.002746      -0.001969      -0.006906       0.046430      -0.018117       0.002300       0.015817              1.709606       1.399680       0.042567       0.032150       1.536674       0.008397       2.192463          -0.000371
          209              H      10.622341      11.712328       4.979139       0.093970       1.230625 0.90111548E+01  0.90384647E+02                                 1.845691                            1.717385      -0.955980       2.419245                    0.997976       3.474531       9.569599       0.497515       1.227400      -0.722325       0.004072       0.002442       0.047480       0.047716       0.007484      -0.000042       0.002705      -0.013363       0.048522      -0.018158       0.001536       0.016621              1.887202       1.494075       0.082679       0.091855       1.563949      -0.084586       2.603582          -0.000490
          210              H      11.634585      13.499027       3.908415       0.127766       1.089106 0.79227426E+01  0.78736649E+02                                 1.825191                            1.700951      -1.540642       2.145984                    0.993062       3.927502      11.605201       0.450055       1.369428      -0.686880       0.012726       0.023020       0.019288       0.032618       0.003586      -0.002930       0.001935      -0.009427       0.027866      -0.011133       0.001190       0.009944              1.890714       1.665210       0.413561       0.293763       2.160291       0.399577       1.846642          -0.000194
          211              H       9.556091      10.940761      18.076872       0.193404       0.861349 0.60162001E+01  0.53710983E+02                                 1.377275                            1.340172      -0.748711       2.556192                    0.999990       2.756040       6.808981       0.612823       1.119515      -0.750638      -0.001336      -0.007667      -0.013598       0.015668       0.001078      -0.001115       0.006385       0.000447       0.009596      -0.006614      -0.000946       0.007560              1.377102       1.240110       0.129595       0.187916       1.395125       0.282525       1.496070           0.000218
          212              H       9.499316      14.811863       1.459747       0.173058       1.026491 0.78318661E+01  0.75488101E+02                                 1.606985                            1.576893      -1.008605       2.413982                    0.999137       3.164059       8.410522       0.533731       1.190612      -0.731322      -0.002745      -0.001856       0.013203       0.013612       0.001679      -0.001646      -0.001851       0.011976       0.015551      -0.008997       0.002437       0.006560              1.587751       1.461428       0.070492      -0.243918       1.469352      -0.189005       1.832472           0.000828
          213              H       9.611480      16.035900       0.459920       0.184736       0.954992 0.68074107E+01  0.63006227E+02                                 1.504231                            1.447357      -0.927318       2.466798                    0.999583       2.938037       7.516575       0.573461       1.153986      -0.741126       0.002338       0.013604      -0.003765       0.014308       0.000096       0.000021      -0.001470      -0.001359      -0.012934      -0.004602       0.001472       0.003131              1.509849       1.321922      -0.205061       0.048246       1.962513      -0.085106       1.245110           0.000239
          214              H       0.336492      12.777734       2.986756       0.175357       0.899532 0.66041505E+01  0.63244921E+02                                 1.681369                            1.607889      -1.374442       2.248526                    0.993640       3.696671      11.022879       0.435683       1.468001      -0.669364       0.000852       0.000612       0.013841       0.013881       0.000036      -0.002944      -0.002692       0.001641       0.021378      -0.005185      -0.003282       0.008467              1.723888       1.336065      -0.009579       0.120610       1.410187       0.119124       2.425412           0.000143
          215              H      13.585684      11.870495       1.834228       0.173385       0.925121 0.70770228E+01  0.68969681E+02                                 1.709589                            1.663499      -1.465080       2.204555                    0.993315       3.787178      11.399744       0.428620       1.466310      -0.669417      -0.006374      -0.010312      -0.007808       0.014420       0.000602       0.005455       0.004707       0.002365      -0.012211      -0.008650       0.001165       0.007485              1.733072       1.590297       0.311201       0.077136       2.151200       0.143510       1.457720           0.000626
          216              H       1.145180      12.572013       1.639716       0.183221       0.817399 0.58381488E+01  0.53560664E+02                                 1.519811                            1.470425      -0.902831       2.484896                    0.999078       3.205042       8.991705       0.480722       1.388806      -0.686967       0.012170       0.002382      -0.009435       0.015583       0.000817      -0.002233      -0.003825       0.004274      -0.009428      -0.006083       0.000917       0.005166              1.526697       1.774403      -0.113477      -0.326865       1.318620       0.021795       1.487069           0.000044
          217              C      13.589838      18.159672       7.042418      -0.569041      30.105345 0.51013011E+03  0.12524315E+05                                 8.249241                            7.306695      -0.198324       1.894834                    0.996282      33.642169      99.926514       0.635683       0.392457      -1.076459      -0.008708      -0.022624       0.027620       0.036749      -0.014772       0.009457      -0.035304       0.000136      -0.007951      -0.036376      -0.005622       0.041998              8.826814       6.820927      -1.252903       0.355088      10.849393      -1.079850       8.810121          -0.009185
          218              C       0.425115      16.967572       7.653221       0.456323      25.765461 0.33121482E+03  0.73613196E+04                                 8.097277                            6.485362      -0.197106       1.966253                    0.999318      24.560529      71.350124       0.578722       0.476201      -1.017027      -0.066246       0.009612       0.011028       0.067842      -0.003394      -0.002182       0.022811      -0.025648       0.055223      -0.022498      -0.012743       0.035241              9.031005       9.510224       0.597687      -0.517912      11.115178      -3.286663       6.467614           0.000894
          219              C       1.834781      16.859383       7.744115      -0.339442      47.100126 0.63982757E+03  0.16484573E+05                                11.146854                            8.373682      -0.112470       1.927559                    0.998531      32.398368      95.908219       0.578482       0.410962      -1.073122       0.037089       0.059559      -0.032028       0.077128       0.022935      -0.013627      -0.028306      -0.012658      -0.032570      -0.030172      -0.015876       0.046047             13.192812      13.342982       2.716471      -1.021746      17.838354      -5.286703       8.397101          -0.003155
          220              C       2.482839      15.810357       8.420361       0.454103      25.824657 0.31952492E+03  0.70019493E+04                                 7.970896                            6.285437       0.007044       2.038492                    0.999338      23.837398      67.618320       0.602829       0.463658      -1.029108       0.033762      -0.053567       0.034632       0.072171       0.003889      -0.003700       0.031942       0.006302       0.067956      -0.033916      -0.007150       0.041066              8.916289       9.336380       0.739759      -0.517127      11.274449      -3.293936       6.138039           0.000402
          221              C       3.970050      15.713361       8.489440      -0.559614      26.213751 0.43420311E+03  0.10172560E+05                                 7.359276                            6.684318       0.235781       2.032940                    0.998688      32.030434      90.974406       0.677511       0.385880      -1.088106      -0.042670      -0.007645       0.007466       0.043988       0.009180      -0.010047      -0.008334       0.049302      -0.012111      -0.026352      -0.005632       0.031984              7.362526       8.547217      -0.040975       0.222367       7.381440       0.122095       6.158922          -0.008519
          222              C       2.668394      17.974052       7.169669       0.169474      33.061199 0.40382532E+03  0.93384726E+04                                 9.209639                            6.888101      -0.301940       1.922675                    0.998879      26.217151      75.225541       0.601156       0.440592      -1.047262      -0.033798      -0.023486       0.014431       0.043614      -0.007925       0.003704      -0.021737      -0.001440      -0.087700      -0.038083       0.008904       0.029179             11.137684       8.621445       5.930861      -0.672175      14.376429      -1.873315      10.415178          -0.001130
          223              C       3.352456      18.847907       8.002252      -0.199081      34.122101 0.45164013E+03  0.10735039E+05                                 9.153136                            7.088693       0.151960       2.023820                    0.998883      29.864444      86.731525       0.617624       0.417226      -1.062166       0.007338       0.010434      -0.002986       0.013101      -0.014051       0.005602      -0.015295       0.018916       0.026000      -0.025211       0.001123       0.024088             10.682048       8.507756       5.916857       0.156226      14.130766      -0.054245       9.407623           0.002521
          224              C       2.740400      18.207000       5.815357      -0.186085      33.930941 0.45705482E+03  0.10916037E+05                                 9.208101                            7.203456      -0.020640       1.977030                    0.997661      29.853515      87.427233       0.602372       0.425740      -1.054891      -0.013139       0.021538      -0.008713       0.026692      -0.009754       0.001641       0.011321       0.012658      -0.001882      -0.018106       0.004527       0.013579             10.506148       7.422010       4.704368      -0.281523      12.972423      -1.275330      11.124009           0.003142
          225              C       3.418923      19.327744       5.349983       0.090821      27.376113 0.33846819E+03  0.75061309E+04                                 8.018731                            6.217412       0.150923       2.061751                    0.999733      26.312568      74.484893       0.644874       0.428285      -1.052316      -0.001884       0.021933       0.045082       0.050170      -0.031340       0.009636       0.020478       0.044941       0.044933      -0.053522       0.022383       0.031138              9.137894       6.789402       4.170554       0.345272      11.297788      -0.599556       9.326492           0.001315
          226              C       4.011592      19.934395       7.484160       0.109652      27.331635 0.33344632E+03  0.73910118E+04                                 8.146678                            6.253162       0.021367       2.033085                    0.999107      26.016809      74.409881       0.628382       0.439749      -1.042019      -0.010889      -0.007250      -0.048700       0.050426      -0.040186       0.004871       0.014306       0.057557      -0.062413      -0.047434      -0.012458       0.059892              9.447153       7.587468       4.771052       0.358216      11.117071      -0.496192       9.636920          -0.000001
          227              C       7.401435      22.354567       5.526317       0.550546      23.883368 0.26903792E+03  0.56872017E+04                                 7.658976                            5.866722      -0.124009       2.009780                    0.999170      23.177110      66.068203       0.603965       0.479743      -1.013245       0.013231      -0.068636       0.030395       0.076222      -0.000182      -0.008554       0.057781      -0.056641       0.268073      -0.073669      -0.041474       0.115143              8.810820      13.260595       0.267319      -0.256987       7.467661      -1.970757       5.704203           0.001423
          228              C       6.835077      23.587116       4.866431       0.026283      32.795992 0.43581217E+03  0.10255303E+05                                 9.048099                            7.104753       0.083046       2.038435                    0.999408      27.391528      78.860880       0.599276       0.434340      -1.052729      -0.052909       0.020011      -0.030109       0.064081      -0.014454      -0.005825       0.050356       0.015672       0.147683      -0.059133      -0.015544       0.074677             10.298431      13.069462       0.701280       0.137704      10.754296      -3.698653       7.071536           0.001331
          229              C       4.908903      24.584971       4.082930       0.064004      26.683267 0.36023940E+03  0.81464913E+04                                 8.059713                            6.567600      -0.082565       2.004513                    0.997506      26.513394      76.772472       0.603217       0.449007      -1.035865       0.026758      -0.053253       0.002572       0.059653      -0.014308       0.010464       0.024187       0.014191       0.127939      -0.045075      -0.005566       0.050641              8.875057      11.634516       0.731542       0.210175       8.550024      -2.538149       6.440629           0.002874
          230              C       5.670510      25.649587       3.615738       0.062624      25.416356 0.35252867E+03  0.78952954E+04                                 7.649398                            6.383281       0.189827       2.084767                    0.999371      26.215009      74.494490       0.630968       0.433436      -1.049523       0.044541      -0.013490      -0.018992       0.050265      -0.020803       0.009976       0.029129      -0.032788       0.115384      -0.051468      -0.002056       0.053524              8.246682       9.748777       0.473320       0.441329       8.326810      -2.529385       6.664459           0.003779
          231              C       7.571758      24.692457       4.421053       0.090106      33.451733 0.42953013E+03  0.10087314E+05                                 9.282981                            7.123862      -0.296275       1.924055                    0.998538      26.989533      78.041141       0.588648       0.443066      -1.045798      -0.038965       0.024074      -0.024184       0.051795      -0.015470      -0.018678       0.071187      -0.015032       0.218625      -0.066909      -0.046155       0.113064             10.792538      16.346703       1.221205       0.022070       9.367933      -2.565712       6.662978           0.008166
          232              C       9.050661      24.879287       4.622837       0.563137      23.855650 0.26972051E+03  0.57386294E+04                                 7.788168                            5.933357      -0.411398       1.906263                    0.998900      23.882631      69.614068       0.588157       0.489461      -1.002312       0.054046      -0.001843      -0.006434       0.054459      -0.027410       0.008632      -0.067640      -0.120582      -0.045669      -0.061471      -0.049113       0.110584              9.094859      12.924525      -0.072899      -1.974962       5.442731       1.725047       8.917319           0.002398
          233              C       4.895056      23.465413       8.682134       0.583736      22.758726 0.25757792E+03  0.54287213E+04                                 7.605314                            5.836698      -0.375899       1.926056                    0.998847      23.556467      68.801711       0.585949       0.495972      -0.996947      -0.059550       0.006887       0.002758       0.060010       0.014765      -0.017343      -0.066097      -0.122491      -0.049778      -0.062397      -0.045776       0.108173              8.846343      12.460340      -0.061957       0.909192       5.382125       1.887914       8.696566           0.001914
          234              C       6.390575      23.491899       8.816656       0.078613      33.944127 0.44002545E+03  0.10411515E+05                                 9.416543                            7.235851      -0.390979       1.893485                    0.998019      27.331277      79.704641       0.580146       0.446203      -1.042434       0.038620       0.028581      -0.024067       0.053736      -0.002124      -0.016843       0.067533      -0.017740       0.209152      -0.062848      -0.043480       0.106328             11.077731      16.956764      -0.023049       1.734774       9.188501      -2.521301       7.087929           0.008034
          235              C       7.160491      22.455196       9.343838       0.031572      32.574788 0.43739458E+03  0.10328388E+05                                 9.077149                            7.163144      -0.045734       1.998534                    0.998868      27.609800      80.299080       0.589633       0.439911      -1.046685       0.056527       0.021459      -0.029426       0.067244       0.013412       0.001052       0.052455       0.003388       0.142044      -0.056623      -0.018721       0.075345             10.404110      13.450074      -0.275585       0.690621      10.245833      -3.816036       7.516423           0.001140
          236              C       8.300132      24.603864       8.264025       0.065577      25.212371 0.35314570E+03  0.79242807E+04                                 7.645168                            6.418915       0.093696       2.052437                    0.999201      26.372117      75.375909       0.623878       0.437523      -1.045516      -0.043625      -0.017518      -0.028818       0.055141       0.014864      -0.021300       0.026837      -0.035928       0.115196      -0.052484      -0.001280       0.053764              8.237781       9.825142      -0.068070       0.180757       8.513838      -2.420925       6.374364           0.003931
          237              C       9.089433      23.578528       8.760303       0.072081      26.081894 0.35446727E+03  0.79788372E+04                                 7.925683                            6.502896      -0.047203       2.019947                    0.997328      26.242656      75.663028       0.608239       0.447372      -1.037437      -0.019544      -0.057668      -0.005271       0.061117       0.011425      -0.017852       0.021182       0.009243       0.133998      -0.043307      -0.010111       0.053417              8.710299      11.532446      -0.337481       0.425770       8.437471      -2.404613       6.160982           0.002055
          238              C       6.610749      21.208057       9.998270       0.552176      23.829957 0.26883025E+03  0.56958724E+04                                 7.710158                            5.900387      -0.156435       2.000882                    0.998810      23.340282      67.153443       0.595264       0.485640      -1.007644      -0.014564      -0.072384       0.022800       0.077275      -0.000733       0.007569       0.068464      -0.059274       0.253665      -0.072812      -0.047317       0.120129              8.963675      13.589188      -0.088921       0.586999       7.379550      -2.016572       5.922287           0.001664
          239              C       9.996438      18.920956      12.168804       0.101861      27.448841 0.33717753E+03  0.74945454E+04                                 8.161644                            6.283989       0.015335       2.028926                    0.999060      26.167497      74.945375       0.627445       0.439181      -1.042354       0.008257      -0.012046      -0.050937       0.052989       0.033951      -0.010155       0.012391       0.056838      -0.057212      -0.044338      -0.009695       0.054033              9.443652       7.270059      -4.612234      -0.023512      11.469269      -0.594707       9.591628          -0.000048
          240              C      10.518485      18.257023      10.041899       0.096067      26.915564 0.33243212E+03  0.73374972E+04                                 7.923392                            6.156871       0.208437       2.083102                    0.999762      26.095609      73.641131       0.648952       0.427611      -1.052972       0.003031       0.022231       0.042243       0.047832       0.032153      -0.011808       0.022713       0.057333       0.034861      -0.058238       0.020851       0.037388              9.031109       6.554179      -4.087983      -0.191403      11.463113      -0.524000       9.076035           0.000912
          241              C      11.169313      17.121224      10.509091      -0.183951      34.052172 0.46193511E+03  0.11057316E+05                                 9.237819                            7.250338      -0.011109       1.980496                    0.997642      29.830905      87.339787       0.599612       0.426743      -1.054710       0.012384       0.018179      -0.011492       0.024818       0.011306      -0.000102       0.007290       0.012752       0.004568      -0.016089       0.002638       0.013451             10.545751       7.254520      -4.645681       0.423629      13.384778      -1.154360      10.997956           0.003623
          242              C      10.602954      17.814097      12.710528      -0.202645      34.205403 0.45152527E+03  0.10722365E+05                                 9.146879                            7.077404       0.208509       2.041059                    0.999184      29.823695      86.329227       0.620012       0.416004      -1.063864      -0.012609       0.007698      -0.000625       0.014787       0.008125      -0.003449      -0.011437       0.020297       0.044544      -0.023003       0.002544       0.020458             10.669903       8.100362      -5.661956      -0.044636      14.505477      -0.291758       9.403870           0.003152
          243              C      11.267629      16.924173      11.881581       0.170970      33.338187 0.40701054E+03  0.94334681E+04                                 9.274419                            6.924048      -0.323060       1.915845                    0.998805      26.295723      75.610588       0.598266       0.441719      -1.046279       0.033314      -0.024644       0.013191       0.043488       0.007200      -0.004361      -0.022426      -0.001263      -0.086418      -0.038275       0.009249       0.029026             11.234532       8.582845      -6.025496       0.763361      14.838572      -1.810098      10.282179          -0.001574
          244              C       9.938279      14.698461      13.250435      -0.560840      26.240931 0.43660946E+03  0.10239468E+05                                 7.360103                            6.701911       0.251137       2.037801                    0.998648      32.029887      90.914912       0.676996       0.385776      -1.088563       0.043958      -0.013321       0.005989       0.046321      -0.010342       0.008719      -0.002871       0.049489      -0.000286      -0.026819      -0.002840       0.029659              7.348452       8.510574      -0.013859      -0.316958       7.281717       0.113330       6.253064          -0.007815
          245              C      11.431029      14.739823      13.119548       0.462172      25.502916 0.31554840E+03  0.68969156E+04                                 7.928564                            6.263659      -0.007000       2.037462                    0.999410      23.703790      67.270752       0.601029       0.466253      -1.027118      -0.033155      -0.052486       0.031322       0.069535      -0.001219       0.004384       0.033411       0.009208       0.086643      -0.036556      -0.009678       0.046234              8.869364       9.232730      -0.841270       0.277447      11.332408      -3.204926       6.042954           0.000628
          246              C      12.080472      15.791379      12.430577      -0.344791      47.610619 0.64363477E+03  0.16616140E+05                                11.237898                            8.405463      -0.183825       1.903850                    0.998276      32.584645      96.725423       0.576369       0.411638      -1.072108      -0.041096       0.051934      -0.037052       0.075887      -0.024909       0.007347      -0.028437      -0.014805      -0.053953      -0.035267      -0.011481       0.046748             13.351052      13.368759      -2.841408       0.890900      18.157241      -5.390965       8.527156          -0.002640
          247              C      13.481829      15.866527      12.308779       0.444686      25.898794 0.33634139E+03  0.75054349E+04                                 8.114592                            6.526778      -0.224306       1.954374                    0.999382      24.799033      72.232792       0.577912       0.474951      -1.017503       0.068109       0.003599      -0.001033       0.068211       0.006493       0.005386       0.014006      -0.027146       0.043837      -0.022508      -0.003970       0.026478              9.022600       9.641126      -0.618610       0.319557      11.092678      -3.106602       6.333996           0.000887
          248              C       0.333722      17.058300      11.697976      -0.567011      30.039986 0.51282895E+03  0.12592827E+05                                 8.213861                            7.315651      -0.128355       1.915885                    0.996362      33.547868      99.284818       0.637369       0.391349      -1.078449       0.000917      -0.034339       0.023912       0.041855       0.008665      -0.011694      -0.024341      -0.002728      -0.028663      -0.027966      -0.002990       0.030956              8.760061       6.957516       1.270398      -0.315404      10.593024      -1.316280       8.729644          -0.008182
          249              C      13.570452      23.724269       8.447629       0.550175      23.866382 0.26593025E+03  0.56044738E+04                                 7.658286                            5.835844      -0.047657       2.036833                    0.999479      23.030501      65.522842       0.605157       0.480254      -1.013107      -0.008854       0.060226      -0.042524       0.074255      -0.014269      -0.040161       0.053635      -0.046095       0.252195      -0.075221      -0.041643       0.116863              8.803455      13.043246       0.826151       1.090315       7.634513      -1.857131       5.732607           0.001202
          250              C       0.293565      22.523725       9.158415       0.034486      32.301989 0.42510220E+03  0.99455711E+04                                 8.973949                            7.028063       0.089358       2.045576                    0.999233      27.128896      77.989749       0.600842       0.435722      -1.051436       0.055865      -0.025250       0.022069       0.065158      -0.021189      -0.024484       0.046660       0.027910       0.159917      -0.062316      -0.020213       0.082530             10.238421      13.133891       1.077144       1.211344      10.622649      -3.271820       6.958722           0.001203
          251              C       2.172657      21.591108      10.081892       0.065210      26.703666 0.36636248E+03  0.83327613E+04                                 8.116066                            6.661102      -0.181099       1.970181                    0.997069      26.794019      78.200837       0.592947       0.454164      -1.031324      -0.027615       0.042713      -0.019486       0.054467      -0.021005      -0.005313       0.020328       0.029236       0.122227      -0.048782       0.000800       0.047982              8.972619      11.773972       0.919303       0.945811       8.597082      -2.094531       6.546804           0.002738
          252              C       1.440130      20.457593      10.412744       0.056093      25.316748 0.35631635E+03  0.80027083E+04                                 7.615160                            6.412479       0.162271       2.071762                    0.999244      26.432224      75.255844       0.630169       0.432760      -1.049770      -0.042325       0.002722       0.006234       0.042869      -0.025379      -0.001523       0.018563      -0.026488       0.124028      -0.050097       0.001257       0.048840              8.185455       9.804030       0.716001       0.997927       8.510548      -1.887749       6.241786           0.004091
          253              C      13.407053      21.394468       9.505628       0.092652      33.252643 0.43106416E+03  0.10127929E+05                                 9.251906                            7.136455      -0.292332       1.925631                    0.998581      26.932852      77.783506       0.588400       0.443052      -1.046264       0.038203      -0.029246       0.023656       0.053614      -0.022629      -0.031370       0.062845      -0.014343       0.222166      -0.063977      -0.048885       0.112862             10.772829      16.446666       1.633722       1.076099       9.440827      -2.042820       6.430993           0.009815
          254              C      11.939228      21.191640       9.218405       0.561154      23.911967 0.27017698E+03  0.57460628E+04                                 7.770940                            5.920531      -0.383392       1.914261                    0.998896      23.863045      69.357342       0.591943       0.486524      -1.004644      -0.053263       0.003167       0.003099       0.053447      -0.022172       0.009050      -0.074218      -0.115091      -0.029228      -0.060168      -0.052071       0.112239              9.081889      12.999179      -0.040373      -1.425948       5.687322       1.966405       8.559167           0.002817
          255              C       2.928725      26.082908       6.667937       0.113631      26.777126 0.34066233E+03  0.75873652E+04                                 8.043313                            6.337861       0.007102       2.032888                    0.998326      25.975268      74.338083       0.621937       0.442173      -1.041152       0.014466       0.010773       0.047660       0.050959      -0.030383       0.008460       0.017382       0.047233      -0.044182      -0.043919      -0.001926       0.045846              9.123180       7.094446       4.146090      -0.177165      10.445030      -0.962409       9.830062           0.000581
          256              C       3.619710      26.969358       8.667591       0.076756      27.537934 0.33843919E+03  0.74993695E+04                                 8.012108                            6.187862       0.252977       2.088800                    0.999831      26.438280      74.616442       0.651523       0.424260      -1.055641      -0.000976      -0.019705      -0.041093       0.045584      -0.028416       0.007802       0.022002       0.032656       0.037445      -0.047789       0.019097       0.028693              9.160727       6.690763       4.148239      -0.021423      11.243071      -0.768688       9.548346          -0.000372
          257              C       3.529702      27.121576       5.969876      -0.187743      33.415798 0.45042773E+03  0.10698983E+05                                 9.042446                            7.098341       0.120284       2.018778                    0.998536      29.657315      86.099658       0.614708       0.419488      -1.060736      -0.008093      -0.009085       0.003232       0.012589      -0.015370       0.004297      -0.011140       0.020771       0.030473      -0.025454       0.003889       0.021566             10.368126       8.053851       5.295883      -0.177926      13.366733      -0.666131       9.683794           0.004485
          258              C       4.251152      28.034106       8.005888      -0.183228      33.944865 0.46015808E+03  0.11022675E+05                                 9.263861                            7.267634      -0.090264       1.954760                    0.997500      29.979903      88.290687       0.594040       0.430438      -1.050673       0.010704      -0.019433       0.011564       0.025019      -0.009828      -0.000047       0.010266       0.021972      -0.052607      -0.023162      -0.000705       0.023867             10.564561       7.235908       4.416390      -0.699533      12.559126      -1.687143      11.898648           0.004491
          259              C       4.248382      28.089234       6.644305       0.172437      32.405254 0.39555254E+03  0.91059649E+04                                 9.089135                            6.819288      -0.291669       1.926586                    0.998853      26.135945      74.985053       0.603503       0.440864      -1.046408       0.031001       0.023600      -0.022405       0.044944      -0.008208       0.003825      -0.023905       0.000174      -0.058552      -0.032942       0.005279       0.027663             10.906888       8.345710       5.549944      -1.049588      13.659012      -2.210582      10.715943          -0.002433
          260              C       2.910723      30.194755       5.106389      -0.556989      25.982851 0.42918832E+03  0.10014103E+05                                 7.295589                            6.632600       0.323921       2.063141                    0.998855      31.756180      89.665609       0.682953       0.384371      -1.090457       0.042783       0.008772      -0.010963       0.045028       0.009165      -0.009542      -0.001077       0.049389      -0.000818      -0.026220      -0.003335       0.029556              7.286068       8.594426       0.038212       0.369397       7.082564      -0.018711       6.181214           0.009551
          261              C       4.403473      30.156539       5.226368       0.463609      25.660489 0.31441656E+03  0.68554585E+04                                 7.930423                            6.231581       0.054060       2.058919                    0.999247      23.513047      66.314347       0.606530       0.463151      -1.030417      -0.032926       0.048994      -0.041483       0.072148       0.001662      -0.008032       0.037506       0.005762       0.088989      -0.039436      -0.011520       0.050956              8.878640       9.295951       0.785326      -0.266392      10.873792      -3.591660       6.466177          -0.000686
          262              C       5.059840      29.149314       5.953515      -0.335579      46.527127 0.62815168E+03  0.16101251E+05                                11.041404                            8.286219      -0.069378       1.943479                    0.998713      32.130401      94.715306       0.582950       0.409902      -1.074359      -0.039820      -0.054937       0.035236       0.076454       0.023266      -0.012522      -0.027837      -0.008856      -0.010811      -0.028892      -0.015156       0.044048             13.029227      12.902440       2.275672      -1.273213      16.712032      -6.210418       9.473210           0.003834
          263              C       6.468121      29.063517       6.051680       0.453971      25.989254 0.33442201E+03  0.74478756E+04                                 8.136602                            6.513405      -0.229895       1.954559                    0.999405      24.625674      71.529612       0.578117       0.475721      -1.017645       0.065202      -0.012594      -0.012349       0.067546      -0.005497      -0.005957       0.015720      -0.020778       0.072701      -0.023979      -0.008746       0.032725              9.085597       9.511021       0.629993      -0.571010      11.055884      -3.519832       6.689887          -0.000336
          264              C       7.174338      27.904249       6.704295      -0.560825      29.259880 0.49232939E+03  0.11965834E+05                                 8.044500                            7.133416      -0.127304       1.923363                    0.995982      33.079659      97.372259       0.650202       0.387588      -1.081141       0.003849       0.025335      -0.022489       0.034095      -0.004765       0.017549      -0.029342      -0.003205      -0.026606      -0.035134      -0.000526       0.035660              8.602284       6.728504      -1.122648       0.328275      10.476051      -1.145464       8.602295           0.009836
          265              C       8.924649      22.681499      13.112277       0.586417      22.426548 0.25327948E+03  0.53180302E+04                                 7.538555                            5.789803      -0.359137       1.932721                    0.998942      23.490652      68.577642       0.587755       0.496317      -0.996341       0.056966       0.008917       0.006953       0.058077      -0.008932       0.014852      -0.077047      -0.106155       0.011919      -0.061664      -0.047996       0.109660              8.785989      12.595264       0.055406      -0.257903       5.951754       2.228823       7.810949          -0.000464
          266              C       7.163260      20.439723      14.313887       0.557722      23.698658 0.26384323E+03  0.55645454E+04                                 7.688582                            5.851293      -0.104240       2.021802                    0.999078      23.136296      66.430887       0.596806       0.486619      -1.007056       0.013634      -0.063063       0.036208       0.073985      -0.018157      -0.042509       0.063272      -0.044867       0.234868      -0.073490      -0.048047       0.121537              8.925251      13.365891       0.762318       0.987762       7.484249      -1.950541       5.925611          -0.001050
          267              C       6.631520      21.637628      13.570379       0.040753      32.361098 0.43300048E+03  0.10195604E+05                                 9.043799                            7.130532      -0.034181       2.005554                    0.998945      27.383040      79.443774       0.590738       0.440339      -1.046765      -0.055091       0.026619      -0.024846       0.066037      -0.022878      -0.019912       0.055439       0.009189       0.147112      -0.061341      -0.024063       0.085405             10.381159      13.684104       0.571136       0.502925      10.031051      -3.639025       7.428321           0.001159
          268              C       7.415283      22.708906      13.130456       0.078148      33.613205 0.44197854E+03  0.10462589E+05                                 9.352153                            7.246490      -0.365249       1.901579                    0.997757      27.316858      79.514072       0.580741       0.445539      -1.043492      -0.037043       0.032424      -0.021498       0.053718      -0.003985      -0.000770       0.069109      -0.024158       0.208434      -0.060381      -0.046127       0.106509             10.998928      17.202661       0.219643      -0.353554       9.110397      -2.319531       6.683725           0.003105
          269              C       4.751043      22.684672      12.775971       0.070000      26.556990 0.36772392E+03  0.83661800E+04                                 8.081867                            6.668678      -0.165420       1.977103                    0.996942      26.691583      77.752099       0.593625       0.453512      -1.032348       0.024133      -0.046379       0.017078       0.055001      -0.019965       0.004050       0.022863       0.024312       0.131783      -0.050488       0.000324       0.050164              8.943201      11.946514       0.462282       0.170024       8.457818      -2.249013       6.425272           0.001152
          270              C       5.533421      23.766237      12.361498       0.060016      25.389962 0.36165493E+03  0.81544886E+04                                 7.646637                            6.470896       0.059539       2.037834                    0.999028      26.529004      75.728680       0.625660       0.434176      -1.048704       0.042654      -0.007518      -0.015294       0.045932      -0.018728       0.005565       0.018888      -0.029059       0.119045      -0.045725      -0.000853       0.046578              8.243731       9.990551       0.238917       0.443186       8.485811      -2.113657       6.254832          -0.003038
          271              C      10.899289      25.440852      11.141709       0.108293      26.357730 0.33211550E+03  0.73489577E+04                                 7.930776                            6.236350       0.135163       2.072481                    0.999065      25.890396      73.814422       0.630328       0.439140      -1.043117      -0.011240       0.015950       0.047543       0.051392       0.026847      -0.008366       0.017595       0.041446      -0.048360      -0.041067      -0.000909       0.041976              8.989882       7.167620      -4.151407       0.221053      10.275728      -1.078175       9.526299           0.000863
          272              C      10.299696      26.479124      10.447283      -0.192355      33.388983 0.44830871E+03  0.10621060E+05                                 9.000706                            7.057483       0.209094       2.046214                    0.998841      29.542952      85.261346       0.620528       0.416633      -1.064053       0.008162      -0.008565       0.002612       0.012116       0.009214      -0.004906      -0.008674       0.023122       0.058530      -0.025537       0.002080       0.023456             10.316652       8.021690      -5.259587       0.268362      13.369778      -0.786668       9.558488           0.003638
          273              C      10.177839      26.279838      13.130456       0.086244      27.121606 0.33100629E+03  0.72903356E+04                                 7.927114                            6.114726       0.294189       2.107554                    0.999796      26.093903      73.299284       0.656517       0.423593      -1.056596       0.002537      -0.020488      -0.041381       0.046245       0.027475      -0.010837       0.022072       0.037544       0.026679      -0.048288       0.019411       0.028877              9.073394       6.682628      -4.176330      -0.101572      11.229459      -0.793470       9.308095          -0.000417
          274              C       9.561630      27.353311      12.490566      -0.180212      33.487301 0.45089443E+03  0.10752033E+05                                 9.193901                            7.203092      -0.094718       1.956557                    0.997321      29.807814      87.746355       0.595245       0.431513      -1.049428      -0.006414      -0.017762       0.010463       0.021589       0.017930       0.000345       0.009367       0.024782      -0.047134      -0.023238      -0.006902       0.030140             10.481276       7.211272      -4.441333       0.581661      12.556209      -1.734381      11.676346           0.003036
          275              C       9.574092      27.441022      11.132619       0.173010      32.507467 0.39511012E+03  0.90935453E+04                                 9.112110                            6.818614      -0.320559       1.918339                    0.998888      26.119757      74.937740       0.603095       0.441271      -1.046132      -0.029507       0.026907      -0.020256       0.044777       0.010042      -0.003972      -0.023586       0.002961      -0.062273      -0.033833       0.005094       0.028739             10.943336       8.387791      -5.604450       1.097989      13.837876      -2.391073      10.604341          -0.001584
          276              C      10.892365      29.635417       9.711047      -0.563160      26.108257 0.43270655E+03  0.10115928E+05                                 7.318299                            6.659409       0.318777       2.060770                    0.998734      31.848531      89.988301       0.681687       0.384334      -1.090579      -0.043907       0.009880      -0.010713       0.046262      -0.007467       0.008823       0.001153       0.048795       0.013737      -0.027996       0.001426       0.026570              7.296891       8.573450       0.101716      -0.235930       7.192374      -0.034358       6.124849          -0.009059
          277              C       9.401000      29.556416       9.778308       0.468292      25.585837 0.31207737E+03  0.67963097E+04                                 7.930996                            6.217898       0.005990       2.043620                    0.999301      23.511503      66.415289       0.605395       0.464575      -1.028937       0.034897       0.051460      -0.035828       0.071760      -0.002777       0.002278       0.036994       0.007083       0.102205      -0.039712      -0.013033       0.052745              8.903807       9.211836      -0.526260       0.438003      11.246592      -3.510606       6.252992           0.000483
          278              C       8.752942      28.498469      10.460008      -0.341965      47.807576 0.64140788E+03  0.16532537E+05                                11.250193                            8.378669      -0.131356       1.920702                    0.998484      32.442828      96.004999       0.578967       0.410438      -1.073655       0.044317      -0.053521       0.038190       0.079291      -0.021105       0.011391      -0.032010      -0.009370      -0.039286      -0.035409      -0.010757       0.046166             13.356453      13.133944      -2.154433       1.552297      17.516235      -6.258436       9.419180          -0.003426
          279              C       7.344661      28.387863      10.523634       0.450743      25.957755 0.33523919E+03  0.74724271E+04                                 8.125729                            6.517741      -0.232063       1.952427                    0.999313      24.708886      71.858225       0.578267       0.475194      -1.017683      -0.070067      -0.012416      -0.009841       0.071836       0.003413       0.002402       0.012038      -0.024838       0.055470      -0.022142      -0.003257       0.025399              9.056627       9.468343      -0.435760       0.740928      11.092430      -3.396896       6.609107           0.000007
          280              C       6.663369      27.185010      11.116259      -0.558195      29.344424 0.49550336E+03  0.12048592E+05                                 8.038733                            7.145249      -0.052651       1.946562                    0.996140      32.944422      96.636140       0.651924       0.386384      -1.083217       0.000507       0.033956      -0.025078       0.042216       0.006193      -0.007545      -0.019269      -0.012922      -0.008546      -0.017962      -0.007524       0.025486              8.596706       6.783336       1.128104      -0.315785      10.495688      -1.229909       8.511095          -0.009541
          281              C       6.666138      29.013166       2.046919      -0.569077      30.106107 0.51015376E+03  0.12524999E+05                                 8.249471                            7.306966      -0.198779       1.894730                    0.996278      33.641031      99.922458       0.635660       0.392468      -1.076455      -0.008722       0.022519      -0.027457       0.036566       0.014849      -0.009533      -0.035386       0.000037      -0.008577      -0.036485      -0.005659       0.042144              8.827144       6.821568       1.253263      -0.355133      10.850628      -1.079827       8.809236           0.009282
          282              C       7.348815      30.205266       1.436115       0.456420      25.765753 0.33120700E+03  0.73610992E+04                                 8.097355                            6.485264      -0.196953       1.966302                    0.999318      24.560277      71.349066       0.578730       0.476197      -1.017029      -0.066239      -0.009479      -0.010809       0.067781       0.003322       0.002225       0.022894      -0.025767       0.054960      -0.022487      -0.012811       0.035298              9.031409       9.510789      -0.597827       0.517909      11.116256      -3.286597       6.467181          -0.001052
          283              C       8.758480      30.313455       1.345222      -0.339178      47.097307 0.63972105E+03  0.16481174E+05                                11.146602                            8.373023      -0.112480       1.927579                    0.998533      32.395823      95.899359       0.578500       0.410965      -1.073117       0.037109      -0.059524       0.032307       0.077226      -0.022902       0.013539      -0.028154      -0.012799      -0.032681      -0.030031      -0.015872       0.045903             13.193488      13.343251      -2.717231       1.021774      17.840551      -5.287065       8.396663           0.003471
          284              C       9.406539      31.362481       0.668975       0.454072      25.830958 0.31959177E+03  0.70038593E+04                                 7.972245                            6.286069       0.006192       2.038146                    0.999338      23.841787      67.635403       0.602796       0.463654      -1.029098       0.033784       0.053767      -0.034388       0.072213      -0.004015       0.003662       0.031971       0.006228       0.067467      -0.033928      -0.007065       0.040993              8.918314       9.338612      -0.740364       0.517093      11.277651      -3.294709       6.138678          -0.000634
          285              C      10.893750      31.459477       0.599896      -0.559652      26.220383 0.43433291E+03  0.10176601E+05                                 7.361057                            6.685669       0.234446       2.032467                    0.998684      32.036562      91.003277       0.677373       0.385921      -1.088051      -0.042641       0.007570      -0.007262       0.043912      -0.009260       0.009983      -0.008109       0.049309      -0.012506      -0.026199      -0.005801       0.032001              7.364507       8.549683       0.040834      -0.222829       7.383761       0.122646       6.160076           0.009068
          286              C       9.592094      29.198786       1.919668       0.169201      33.069282 0.40392034E+03  0.93412093E+04                                 9.210892                            6.888693      -0.301773       1.922676                    0.998880      26.221125      75.238850       0.601159       0.440564      -1.047279      -0.033877       0.023449      -0.014395       0.043643       0.007778      -0.003691      -0.021782      -0.001676      -0.087883      -0.038146       0.008997       0.029149             11.139822       8.622982      -5.932469       0.672285      14.379903      -1.873651      10.416582          -0.001914
          287              C      10.276156      28.324931       1.087085      -0.199189      34.132370 0.45178597E+03  0.10739553E+05                                 9.155143                            7.089901       0.151594       2.023605                    0.998883      29.871763      86.761762       0.617552       0.417233      -1.062144       0.007256      -0.010602       0.003024       0.013198       0.014075      -0.005703      -0.015213       0.018809       0.026112      -0.025131       0.001004       0.024126             10.684873       8.509926      -5.918751      -0.156233      14.134598      -0.054170       9.410094           0.003486
          288              C       9.664100      28.965838       3.273979      -0.186183      33.937416 0.45713759E+03  0.10918519E+05                                 9.209066                            7.203905      -0.020277       1.977076                    0.997664      29.857557      87.441380       0.602378       0.425716      -1.054904      -0.013218      -0.021635       0.008661       0.026792       0.009701      -0.001711       0.011358       0.012526      -0.001718      -0.018106       0.004620       0.013485             10.507637       7.423023      -4.705437       0.281692      12.974842      -1.275761      11.125047           0.003800
          289              C      10.342623      27.845094       3.739353       0.090884      27.381163 0.33852440E+03  0.75078614E+04                                 8.020204                            6.218231       0.149713       2.061339                    0.999732      26.316071      74.502793       0.644770       0.428327      -1.052267      -0.002005      -0.022039      -0.045073       0.050212       0.031345      -0.009602       0.020427       0.044979       0.044719      -0.053473       0.022285       0.031189              9.139924       6.790844      -4.171764      -0.345275      11.300458      -0.600038       9.328470           0.001106
          290              C      10.935292      27.238443       1.605177       0.109977      27.327085 0.33336495E+03  0.73889005E+04                                 8.146573                            6.252878       0.020197       2.032833                    0.999100      26.012960      74.402031       0.628311       0.439816      -1.041959      -0.010996       0.007137       0.048676       0.050410       0.040250      -0.004792       0.014267       0.057645      -0.062774      -0.047416      -0.012617       0.060032              9.447353       7.587745      -4.771441      -0.358134      11.117328      -0.496264       9.636988          -0.000097
          291              C       0.477735      24.818271       3.563020       0.550614      23.887487 0.26907464E+03  0.56884350E+04                                 7.660666                            5.867619      -0.125679       2.009167                    0.999166      23.183291      66.098458       0.603815       0.479824      -1.013155       0.013208       0.068533      -0.030524       0.076177       0.000115       0.008593       0.057795      -0.056485       0.268038      -0.073603      -0.041529       0.115133              8.813103      13.264636      -0.267387       0.257081       7.469240      -1.971244       5.705433           0.001393
          292              C      13.758777      23.585722       4.222906       0.026120      32.802134 0.43589187E+03  0.10257659E+05                                 9.048981                            7.105184       0.083004       2.038369                    0.999408      27.395086      78.873258       0.599285       0.434313      -1.052744      -0.052955      -0.020105       0.029938       0.064068       0.014485       0.005824       0.050271       0.015720       0.147372      -0.059077      -0.015461       0.074538             10.299580      13.070409      -0.701329      -0.137709      10.756035      -3.699479       7.072298           0.001303
          293              C      11.832603      22.587867       5.006407       0.064022      26.681511 0.36021505E+03  0.81457841E+04                                 8.059308                            6.567347      -0.082504       2.004551                    0.997506      26.512270      76.767901       0.603234       0.449003      -1.035870       0.026720       0.053091      -0.002769       0.059500       0.014345      -0.010467       0.024165       0.014156       0.128049      -0.045101      -0.005561       0.050661              8.874457      11.633031      -0.731129      -0.210283       8.549908      -2.538188       6.440431           0.002831
          294              C      12.594210      21.523251       5.473598       0.062829      25.408199 0.35239689E+03  0.78915928E+04                                 7.648091                            6.382349       0.189588       2.084838                    0.999367      26.208152      74.471038       0.630976       0.433471      -1.049503       0.044498       0.013339       0.018798       0.050113       0.020730      -0.009900       0.029241      -0.032845       0.115551      -0.051439      -0.002222       0.053660              8.245144       9.746285      -0.473149      -0.441174       8.325746      -2.529094       6.663400           0.003740
          295              C       0.648058      22.480381       4.668283       0.090032      33.452444 0.42954759E+03  0.10087739E+05                                 9.282825                            7.123829      -0.295890       1.924161                    0.998540      26.989472      78.038815       0.588676       0.443044      -1.045820      -0.038957      -0.024172       0.024024       0.051760       0.015440       0.018745       0.071158      -0.015040       0.218499      -0.066848      -0.046180       0.113028             10.792146      16.345072      -1.221474      -0.021682       9.368386      -2.565985       6.662980           0.008091
          296              C       2.126961      22.293551       4.466500       0.563091      23.854913 0.26971792E+03  0.57385139E+04                                 7.787920                            5.933312      -0.411441       1.906269                    0.998900      23.881149      69.607534       0.588167       0.489458      -1.002322       0.054028       0.001744       0.006549       0.054452       0.027398      -0.008591      -0.067662      -0.120621      -0.045788      -0.061500      -0.049113       0.110612              9.094346      12.923171       0.072672       1.974770       5.442691       1.725093       8.917177           0.002428
          297              C      11.818756      23.707425       0.407202       0.583774      22.756470 0.25755916E+03  0.54281569E+04                                 7.604628                            5.836378      -0.375239       1.926317                    0.998848      23.553317      68.788533       0.585989       0.495954      -0.996970      -0.059412      -0.007034      -0.002607       0.059884      -0.014792       0.017278      -0.066173      -0.122414      -0.049742      -0.062325      -0.045879       0.108204              8.845296      12.457892       0.062283      -0.909062       5.381839       1.888026       8.696156           0.000342
          298              C      13.314275      23.680939       0.272680       0.078749      33.937633 0.43995821E+03  0.10409433E+05                                 9.415317                            7.235353      -0.390447       1.893708                    0.998019      27.327210      79.688565       0.580165       0.446210      -1.042439       0.038460      -0.028766       0.023908       0.053649       0.002226       0.016697       0.067502      -0.017748       0.209046      -0.062719      -0.043542       0.106262             11.075643      16.952009       0.023265      -1.734865       9.187774      -2.520991       7.087145          -0.003027
          299              C       0.236791      21.104318      17.924172       0.031251      32.580694 0.43749159E+03  0.10331202E+05                                 9.077884                            7.163674      -0.045591       1.998550                    0.998865      27.612988      80.309142       0.589647       0.439879      -1.046710       0.056510      -0.021564       0.029203       0.067166      -0.013473      -0.001105       0.052398       0.003508       0.141556      -0.056600      -0.018588       0.075188             10.404736      13.450504       0.275285      -0.690724      10.246755      -3.816398       7.516950          -0.001647
          300              C       1.376432      22.568974       0.825312       0.066020      25.195975 0.35288817E+03  0.79170243E+04                                 7.642522                            6.417155       0.093334       2.052614                    0.999192      26.358101      75.327767       0.623881       0.437602      -1.045473      -0.043526       0.017217       0.028394       0.054746      -0.014727       0.021157       0.027019      -0.035891       0.115448      -0.052376      -0.001558       0.053934              8.234535       9.821013       0.068001      -0.180874       8.510659      -2.419482       6.371932           0.003872
          301              C       2.165733      23.594310       0.329034       0.072310      26.073331 0.35434439E+03  0.79753695E+04                                 7.924361                            6.502142      -0.047730       2.019910                    0.997324      26.235756      75.639487       0.608222       0.447423      -1.037408      -0.019525       0.057393       0.005032       0.060832      -0.011494       0.017880       0.021304       0.008938       0.134081      -0.043398      -0.010101       0.053499              8.708464      11.529519       0.336666      -0.425431       8.436010      -2.403784       6.159862          -0.001293
          302              C      13.534449      22.351457      17.269739       0.552400      23.830581 0.26882826E+03  0.56962134E+04                                 7.711925                            5.901442      -0.158841       2.000087                    0.998801      23.345373      67.185509       0.595007       0.485817      -1.007483      -0.014527       0.072248      -0.022959       0.077187       0.000853      -0.007676       0.068528      -0.059060       0.253685      -0.072769      -0.047396       0.120165              8.965896      13.593160       0.088752      -0.587416       7.380891      -2.016869       5.923635           0.001620
          303              C       3.072738      24.638558      15.099206       0.102666      27.426904 0.33687485E+03  0.74863530E+04                                 8.159261                            6.282591       0.011686       2.028174                    0.999040      26.150892      74.897565       0.627284       0.439380      -1.042206       0.008421       0.011894       0.050760       0.052811      -0.034210       0.009902       0.012175       0.057096      -0.057944      -0.044250      -0.010168       0.054418              9.440205       7.267529       4.609767       0.023683      11.463743      -0.593893       9.589343          -0.000197
          304              C       3.594785      25.302491      17.226111       0.096564      26.899042 0.33220070E+03  0.73311415E+04                                 7.920999                            6.155359       0.207125       2.082962                    0.999759      26.082772      73.599575       0.648930       0.427698      -1.052914       0.003118      -0.022200      -0.042080       0.047679      -0.032242       0.011676       0.022725       0.057429       0.033777      -0.058181       0.020538       0.037642              9.027930       6.552206       4.086272       0.191938      11.458674      -0.522658       9.072911           0.000817
          305              C       4.245613      26.438290      16.758919      -0.183978      34.049398 0.46192382E+03  0.11056866E+05                                 9.236890                            7.250001      -0.010432       1.980690                    0.997642      29.830774      87.335798       0.599663       0.426714      -1.054739       0.012174      -0.018380       0.011623       0.024922      -0.011370       0.000111       0.007393       0.012670       0.005629      -0.016291       0.002884       0.013407             10.543820       7.253245       4.644247      -0.422299      13.381804      -1.151619      10.996410           0.004205
          306              C       3.679254      25.745417      14.557481      -0.202578      34.195287 0.45140735E+03  0.10718674E+05                                 9.144470                            7.076053       0.209891       2.041533                    0.999185      29.819508      86.308507       0.620139       0.415954      -1.063915      -0.012459      -0.008199       0.000643       0.014928      -0.008085       0.003555      -0.011167       0.020433       0.045027      -0.022961       0.002500       0.020460             10.665894       8.097299       5.658399       0.045292      14.497472      -0.290091       9.402911           0.003891
          307              C       4.343929      26.635341      15.386429       0.169817      33.351634 0.40726702E+03  0.94404182E+04                                 9.274630                            6.924780      -0.320325       1.916595                    0.998811      26.303168      75.623432       0.598453       0.441534      -1.046442       0.033560       0.024756      -0.013272       0.043764      -0.006356       0.003989      -0.022563      -0.002106      -0.085851      -0.038163       0.009677       0.028486             11.232931       8.581469       6.023655      -0.762041      14.834883      -1.807157      10.282442          -0.002237
          308              C       3.014579      28.861053      14.017575      -0.560076      26.186228 0.43552305E+03  0.10206124E+05                                 7.347214                            6.691816       0.255518       2.040078                    0.998627      31.972962      90.674667       0.677873       0.385574      -1.088866       0.043388       0.013225      -0.005889       0.045740       0.010493      -0.008637      -0.002826       0.050956      -0.002091      -0.027253      -0.003259       0.030512              7.334947       8.492223       0.012376       0.316391       7.269477       0.112985       6.243141           0.009223
          309              C       4.507329      28.819691      14.148461       0.463037      25.489127 0.31544672E+03  0.68940010E+04                                 7.926169                            6.263365      -0.007485       2.037458                    0.999408      23.692606      67.231283       0.600952       0.466359      -1.027080      -0.033379       0.052882      -0.031680       0.070102       0.001290      -0.004642       0.033485       0.007513       0.088369      -0.036122      -0.010761       0.046883              8.865272       9.223575       0.837238      -0.275900      11.330370      -3.203785       6.041872          -0.000747
          310              C       5.156772      27.768135      14.837433      -0.343389      47.549332 0.64281767E+03  0.16589950E+05                                11.229516                            8.401266      -0.186410       1.903460                    0.998260      32.558758      96.637034       0.576389       0.411749      -1.072025      -0.041582      -0.052683       0.037486       0.076875       0.024152      -0.007103      -0.027246      -0.014892      -0.050764      -0.033596      -0.011483       0.045079             13.336995      13.356113       2.833806      -0.887732      18.135430      -5.382081       8.519442           0.003416
          311              C       6.558129      27.692987      14.959230       0.445657      25.886889 0.33628852E+03  0.75040859E+04                                 8.113352                            6.527708      -0.226703       1.953702                    0.999378      24.791778      72.214800       0.577670       0.475161      -1.017373       0.068568      -0.003540       0.001126       0.068669      -0.005841      -0.005827       0.014696      -0.026603       0.044491      -0.022194      -0.004919       0.027113              9.018365       9.641027       0.618240      -0.319373      11.082675      -3.101403       6.331394          -0.001067
          312              C       7.257422      26.501214      15.570033      -0.566352      29.992139 0.51190398E+03  0.12563219E+05                                 8.203045                            7.307587      -0.129047       1.916510                    0.996299      33.499001      99.081508       0.637974       0.391193      -1.078662       0.001195       0.033736      -0.023659       0.041223      -0.009260       0.012034      -0.025003      -0.003215      -0.030044      -0.028719      -0.003387       0.032106              8.746831       6.948961      -1.267770       0.314516      10.573209      -1.310839       8.718324           0.008996
          313              C       6.646752      23.448569       0.641707       0.550105      23.862460 0.26588890E+03  0.56031732E+04                                 7.656613                            5.834849      -0.046129       2.037386                    0.999480      23.026058      65.499620       0.605316       0.480165      -1.013192      -0.008985      -0.060361       0.042249       0.074224       0.014424       0.040088       0.053555      -0.046265       0.252149      -0.075268      -0.041534       0.116803              8.801237      13.039832      -0.825794      -1.089915       7.632706      -1.856435       5.731172          -0.001051
          314              C       7.217265      21.035789      18.109594       0.034830      32.293293 0.42498355E+03  0.99420851E+04                                 8.972652                            7.027337       0.089280       2.045643                    0.999232      27.123450      77.970892       0.600842       0.435753      -1.051419       0.055751       0.025054      -0.022301       0.065063       0.021143       0.024603       0.046867       0.027889       0.160387      -0.062446      -0.020374       0.082821             10.236633      13.132139      -1.076476      -1.211427      10.620347      -3.270762       6.957412           0.001669
          315              C       9.096357      21.968406      17.186117       0.065304      26.703333 0.36635248E+03  0.83325390E+04                                 8.116266                            6.661192      -0.181507       1.970059                    0.997070      26.793853      78.202278       0.592914       0.454188      -1.031302      -0.027586      -0.042800       0.019428       0.054500       0.020896       0.005413       0.020306       0.029279       0.122540      -0.048741       0.000660       0.048081              8.972936      11.775209      -0.919562      -0.945843       8.596879      -2.094289       6.546720           0.001410
          316              C       8.363830      23.101921      16.855266       0.055735      25.330035 0.35654201E+03  0.80091383E+04                                 7.617536                            6.414311       0.162384       2.071554                    0.999250      26.444451      75.299947       0.630101       0.432734      -1.049774      -0.042364      -0.002922      -0.006453       0.042952       0.025500       0.001304       0.018442      -0.026312       0.123995      -0.050188       0.001487       0.048700              8.188052       9.808243      -0.715985      -0.998615       8.512113      -1.887901       6.243801          -0.004049
          317              C       6.483353      22.165046      17.762381       0.092865      33.248203 0.43100080E+03  0.10126257E+05                                 9.251750                            7.136404      -0.292964       1.925487                    0.998577      26.931879      77.784754       0.588333       0.443111      -1.046210       0.038012       0.029246      -0.023838       0.053558       0.022676       0.031235       0.062934      -0.014163       0.221721      -0.064063      -0.048711       0.112774             10.772541      16.447037      -1.632883      -1.076923       9.439738      -2.042340       6.430848           0.003772
          318              C       5.015528      22.367874      18.049604       0.561213      23.914119 0.27019622E+03  0.57465748E+04                                 7.771466                            5.920752      -0.382716       1.914445                    0.998900      23.863445      69.359153       0.591930       0.486526      -1.004643      -0.053134      -0.003463      -0.002890       0.053325       0.022281      -0.009186      -0.074018      -0.114920      -0.029308      -0.060008      -0.052045       0.112053              9.082755      13.000947       0.040838       1.426041       5.687505       1.966789       8.559812          -0.000218
          319              C       9.852425      21.089930       2.421399       0.113293      26.785615 0.34078407E+03  0.75906185E+04                                 8.043906                            6.338163       0.008524       2.033154                    0.998339      25.982325      74.356575       0.622056       0.442058      -1.041239       0.014325      -0.010885      -0.047705       0.050985       0.030276      -0.008480       0.017438       0.047073      -0.044021      -0.043884      -0.001801       0.045685              9.123815       7.094986      -4.146661       0.177234      10.446235      -0.962375       9.830222          -0.000329
          320              C      10.543410      20.203480       0.421745       0.077083      27.513626 0.33811855E+03  0.74900955E+04                                 8.006626                            6.184446       0.254968       2.089686                    0.999831      26.421105      74.544375       0.651814       0.424193      -1.055738      -0.001130       0.019521       0.041018       0.045440       0.028449      -0.007777       0.022110       0.032612       0.037061      -0.047819       0.019008       0.028811              9.153677       6.686029      -4.144315       0.020957      11.233661      -0.767084       9.541340           0.000705
          321              C      10.453402      20.051262       3.119460      -0.187986      33.425724 0.45057399E+03  0.10703282E+05                                 9.043872                            7.099260       0.120566       2.018745                    0.998540      29.663674      86.120269       0.614701       0.419461      -1.060758      -0.008214       0.008942      -0.003275       0.012576       0.015343      -0.004258      -0.011151       0.020767       0.030813      -0.025493       0.003948       0.021545             10.369795       8.055332      -5.297285       0.178038      13.369724      -0.666177       9.684330          -0.004332
          322              C      11.174852      19.138732       1.083449      -0.182888      33.927011 0.45991327E+03  0.11015276E+05                                 9.260993                            7.266119      -0.090985       1.954714                    0.997492      29.968787      88.249997       0.594054       0.430487      -1.050649       0.010556       0.019335      -0.011681       0.024935       0.010014       0.000203       0.010220       0.022212      -0.052424      -0.023101      -0.000976       0.024077             10.560357       7.233226      -4.413697       0.698373      12.552845      -1.684894      11.894999          -0.004317
          323              C      11.172082      19.083604       2.445032       0.172387      32.405422 0.39556080E+03  0.91061741E+04                                 9.089006                            6.819283      -0.291493       1.926637                    0.998854      26.136100      74.984810       0.603515       0.440855      -1.046418       0.030910      -0.023686       0.022403       0.044926       0.008171      -0.003851      -0.023854       0.000243      -0.058673      -0.032931       0.005323       0.027608             10.906325       8.345581      -5.549788       1.049075      13.658455      -2.209588      10.714940           0.002487
          324              C       9.834423      16.978083       3.982947      -0.556948      25.982054 0.42917558E+03  0.10013720E+05                                 7.295482                            6.632542       0.323990       2.063192                    0.998853      31.754943      89.661398       0.682951       0.384376      -1.090454       0.042774      -0.008831       0.010925       0.045021      -0.009176       0.009508      -0.001068       0.049431      -0.000637      -0.026274      -0.003261       0.029534              7.285890       8.594376      -0.038012      -0.369335       7.082218      -0.018756       6.181077          -0.008748
          325              C      11.327173      17.016299       3.862968       0.463687      25.660859 0.31442724E+03  0.68557851E+04                                 7.930592                            6.231766       0.053745       2.058819                    0.999248      23.513665      66.317664       0.606507       0.463163      -1.030405      -0.032933      -0.049067       0.041383       0.072144      -0.001673       0.008018       0.037466       0.005814       0.089136      -0.039429      -0.011516       0.050945              8.878596       9.295992      -0.785000       0.266282      10.873555      -3.591554       6.466241           0.000691
          326              C      11.983540      18.023524       3.135821      -0.335541      46.529109 0.62819789E+03  0.16102843E+05                                11.041833                            8.286639      -0.069961       1.943294                    0.998710      32.132062      94.723546       0.582919       0.409913      -1.074344      -0.039840       0.054793      -0.035438       0.076455      -0.023289       0.012503      -0.027857      -0.008817      -0.010951      -0.028941      -0.015127       0.044068             13.029141      12.902822      -2.275307       1.272723      16.711631      -6.209945       9.472971          -0.003789
          327              C      13.391821      18.109321       3.037656       0.454057      25.991484 0.33446075E+03  0.74490794E+04                                 8.137465                            6.514072      -0.230987       1.954190                    0.999404      24.628182      71.542468       0.578039       0.475764      -1.017605       0.065214       0.012488       0.012142       0.067500       0.005516       0.005957       0.015673      -0.020683       0.072580      -0.023925      -0.008730       0.032655              9.086351       9.511752      -0.629706       0.570650      11.056554      -3.520302       6.690747           0.000320
          328              C       0.250638      19.268589       2.385042      -0.560847      29.259553 0.49231369E+03  0.11965450E+05                                 8.044437                            7.133200      -0.127625       1.923258                    0.995977      33.081118      97.378987       0.650221       0.387577      -1.081140       0.003863      -0.025459       0.022415       0.034140       0.004700      -0.017404      -0.029426      -0.003043      -0.027257      -0.035269      -0.000315       0.035584              8.602154       6.728178       1.122402      -0.328823      10.475307      -1.145240       8.602978          -0.009807
          329              C       2.000949      20.878015      14.155733       0.586287      22.428325 0.25331839E+03  0.53189025E+04                                 7.538302                            5.789839      -0.358517       1.932933                    0.998940      23.489402      68.568075       0.587832       0.496246      -0.996404       0.057050      -0.009077      -0.006610       0.058144       0.008889      -0.014718      -0.077201      -0.106090       0.011371      -0.061592      -0.048166       0.109758              8.785408      12.593913      -0.056233       0.257541       5.951529       2.228912       7.810781           0.000142
          330              C       0.239560      23.119791      12.954122       0.558035      23.691993 0.26374976E+03  0.55624856E+04                                 7.688859                            5.851376      -0.106494       2.021113                    0.999073      23.137763      66.450341       0.596587       0.486805      -1.006887       0.013486       0.063028      -0.036593       0.074118       0.017959       0.042617       0.063206      -0.044976       0.234868      -0.073592      -0.047906       0.121499              8.925512      13.365554      -0.761865      -0.988085       7.484759      -1.950905       5.926223           0.001158
          331              C      13.555220      21.921886      13.697630       0.040481      32.361611 0.43301166E+03  0.10195900E+05                                 9.043427                            7.130289      -0.033850       2.005647                    0.998944      27.384490      79.447282       0.590791       0.440297      -1.046793      -0.055126      -0.026961       0.024613       0.066118       0.023034       0.019865       0.055340       0.009378       0.146758      -0.061398      -0.023865       0.085263             10.380402      13.682157      -0.569858      -0.503624      10.030764      -3.639058       7.428284          -0.001123
          332              C       0.491583      20.850608      14.137554       0.078193      33.606902 0.44191800E+03  0.10460592E+05                                 9.350693                            7.245916      -0.364463       1.901869                    0.997762      27.312096      79.492966       0.580785       0.445529      -1.043518      -0.037106      -0.032602       0.021101       0.053713       0.003917       0.000948       0.069159      -0.024461       0.208306      -0.060246      -0.046314       0.106560             10.996560      17.197565      -0.220224       0.354115       9.109441      -2.319091       6.682674          -0.002499
          333              C      11.674743      20.874842      14.492038       0.070147      26.549092 0.36760905E+03  0.83629698E+04                                 8.080620                            6.667959      -0.166007       1.976995                    0.996941      26.687039      77.737804       0.593610       0.453556      -1.032316       0.024196       0.046075      -0.017441       0.054886       0.020125      -0.004121       0.022843       0.024270       0.131909      -0.050624       0.000434       0.050191              8.941543      11.944630      -0.461241      -0.170707       8.455843      -2.247892       6.424156          -0.001066
          334              C      12.457121      19.793277      14.906512       0.060712      25.361621 0.36118268E+03  0.81409549E+04                                 7.641346                            6.467061       0.059756       2.038366                    0.999016      26.504288      75.637869       0.625806       0.434228      -1.048702       0.042518       0.007162       0.014810       0.045589       0.018506      -0.005490       0.019216      -0.029303       0.119394      -0.045690      -0.001211       0.046902              8.237605       9.982507      -0.239057      -0.442720       8.480118      -2.111553       6.250189           0.003420
          335              C       3.975589      18.118662      16.126301       0.107540      26.381734 0.33245413E+03  0.73581385E+04                                 7.933752                            6.238114       0.137414       2.072777                    0.999082      25.908429      73.868182       0.630469       0.438941      -1.043262      -0.011039      -0.016106      -0.047610       0.051458      -0.026595       0.008479       0.017646       0.041171      -0.048075      -0.040978      -0.000667       0.041645              8.993535       7.170012       4.153527      -0.221540      10.280389      -1.079177       9.530204          -0.000852
          336              C       3.375996      17.080390      16.820726      -0.192811      33.417670 0.44874450E+03  0.10634099E+05                                 9.005396                            7.060565       0.208817       2.045804                    0.998848      29.561830      85.330182       0.620431       0.416592      -1.064066       0.008408       0.008350      -0.002694       0.012153      -0.009194       0.004912      -0.008696       0.023079       0.058981      -0.025585       0.002003       0.023582             10.322384       8.026081       5.263436      -0.268786      13.378140      -0.787350       9.562930          -0.003147
          337              C       3.254139      17.279676      14.137554       0.086340      27.114558 0.33091577E+03  0.72877164E+04                                 7.925633                            6.113754       0.295431       2.108066                    0.999796      26.088520      73.276839       0.656602       0.423574      -1.056626       0.002517       0.020372       0.041263       0.046087      -0.027379       0.011005       0.022140       0.037457       0.026135      -0.048253       0.019405       0.028849              9.071557       6.681361       4.175598       0.102039      11.226960      -0.792420       9.306350           0.000311
          338              C       2.637930      16.206203      14.777443      -0.179172      33.448346 0.45030869E+03  0.10734617E+05                                 9.188293                            7.199424      -0.096823       1.956392                    0.997295      29.780549      87.653106       0.595269       0.431635      -1.049350      -0.006415       0.017591      -0.010445       0.021440      -0.018212      -0.000456       0.008952       0.025171      -0.048232      -0.023090      -0.007546       0.030635             10.474225       7.206799       4.438186      -0.580424      12.547396      -1.731265      11.668480          -0.002615
          339              C       2.650392      16.118492      16.135390       0.173147      32.501656 0.39504804E+03  0.90917670E+04                                 9.111169                            6.818231      -0.320227       1.918500                    0.998889      26.116877      74.928247       0.603091       0.441291      -1.046119      -0.029398      -0.027147       0.020111       0.044784      -0.009969       0.004201      -0.023353       0.002912      -0.062941      -0.033759       0.005054       0.028706             10.941702       8.387078       5.603995      -1.096982      13.835987      -2.388905      10.602042           0.001367
          340              C       3.968665      13.924097      17.556962      -0.563189      26.115866 0.43287506E+03  0.10121229E+05                                 7.320492                            6.661231       0.317504       2.060308                    0.998728      31.856376      90.027453       0.681487       0.384395      -1.090495      -0.044028      -0.010075       0.010315       0.046329       0.007611      -0.008651       0.001477       0.048539       0.014196      -0.028045       0.001740       0.026305              7.299135       8.575864      -0.101506       0.236741       7.194830      -0.033471       6.126710           0.009837
          341              C       2.477300      14.003098      17.489701       0.468438      25.581100 0.31202593E+03  0.67950360E+04                                 7.930605                            6.217844       0.005316       2.043469                    0.999304      23.509788      66.413733       0.605320       0.464644      -1.028880       0.034874      -0.051952       0.035132       0.071760       0.002901      -0.002106       0.036978       0.007319       0.102502      -0.039818      -0.012955       0.052773              8.902939       9.211858       0.526120      -0.437624      11.244473      -3.509717       6.252487          -0.000525
          342              C       1.829242      15.061045      16.808001      -0.341781      47.788167 0.64118362E+03  0.16525318E+05                                11.247443                            8.377544      -0.132436       1.920530                    0.998471      32.434955      95.977639       0.578971       0.410471      -1.073633       0.044283       0.052799      -0.039332       0.079346       0.021288      -0.011216      -0.031849      -0.009615      -0.039834      -0.035346      -0.010818       0.046163             13.351898      13.130863       2.153388      -1.550784      17.509166      -6.254480       9.415666           0.003424
          343              C       0.420961      15.171651      16.744376       0.451357      25.942293 0.33504871E+03  0.74672154E+04                                 8.123381                            6.516653      -0.234053       1.951943                    0.999307      24.699662      71.829746       0.578206       0.475305      -1.017610      -0.070088       0.011798       0.008774       0.071613      -0.003498      -0.002418       0.012138      -0.024879       0.055133      -0.022126      -0.003299       0.025425              9.053172       9.465606       0.435797      -0.740707      11.087406      -3.394045       6.606504          -0.000073
          344              C      13.587069      16.374504      16.151751      -0.558316      29.344010 0.49554546E+03  0.12049851E+05                                 8.038499                            7.145546      -0.052576       1.946552                    0.996142      32.946453      96.642508       0.651913       0.386383      -1.083219       0.000442      -0.034462       0.024665       0.042382      -0.005883       0.007430      -0.019015      -0.012936      -0.010376      -0.018064      -0.007014       0.025078              8.595829       6.783461      -1.127065       0.315374      10.495467      -1.227756       8.508560           0.009452
          345              C       0.257562      10.880004      11.136255      -0.569078      30.098457 0.51005397E+03  0.12521728E+05                                 8.247609                            7.306006      -0.198699       1.894850                    0.996272      33.634896      99.895512       0.635745       0.392442      -1.076491       0.008907       0.023025      -0.026915       0.036523      -0.014718       0.009794      -0.034955      -0.000462      -0.010209      -0.036031      -0.005847       0.041878              8.824406       6.819746      -1.251672       0.355366      10.848463      -1.075855       8.805010          -0.009294
          346              C      13.422285      12.072104      10.525452       0.457166      25.746862 0.33097830E+03  0.73548412E+04                                 8.094481                            6.483985      -0.198994       1.965841                    0.999312      24.548558      71.312331       0.578651       0.476339      -1.016940       0.066236      -0.008814      -0.009682       0.067517      -0.003367      -0.002255       0.023084      -0.025737       0.054721      -0.022446      -0.012996       0.035442              9.027114       9.507257       0.597469      -0.517584      11.109883      -3.283223       6.464201           0.000881
          347              C      12.012620      12.180293      10.434558      -0.338903      47.067595 0.63936024E+03  0.16469542E+05                                11.142422                            8.371169      -0.113882       1.927381                    0.998516      32.383559      95.856010       0.578512       0.411015      -1.073085      -0.037123      -0.058861       0.033537       0.077249       0.023087      -0.013323      -0.027916      -0.013049      -0.032947      -0.029859      -0.015961       0.045820             13.186631      13.337761       2.714315      -1.019605      17.829432      -5.282239       8.392701          -0.003185
          348              C      11.364561      13.229319       9.758312       0.454154      25.826240 0.31954788E+03  0.70027377E+04                                 7.971691                            6.285992       0.005593       2.038004                    0.999340      23.839892      67.631807       0.602742       0.463706      -1.029057      -0.033780       0.054266      -0.033717       0.072268       0.004138      -0.003494       0.031880       0.006439       0.067916      -0.033952      -0.007020       0.040972              8.917132       9.338029       0.739903      -0.516600      11.275132      -3.293795       6.138236           0.000413
          349              C       9.877350      13.326315       9.689233      -0.559572      26.221870 0.43437328E+03  0.10177997E+05                                 7.361824                            6.686321       0.233518       2.032194                    0.998676      32.038409      91.016763       0.677274       0.385960      -1.088001       0.042730       0.007745      -0.006856       0.043964       0.009395      -0.009823      -0.007886       0.049350      -0.011669      -0.026237      -0.005612       0.031850              7.365283       8.550333      -0.040654       0.223459       7.384086       0.123518       6.161431          -0.008496
          350              C      11.179006      11.065624      11.009004       0.169483      33.054711 0.40375853E+03  0.93365153E+04                                 9.208567                            6.887675      -0.301561       1.922873                    0.998881      26.213645      75.213120       0.601157       0.440610      -1.047254       0.033769       0.023739      -0.014239       0.043665      -0.007803       0.003906      -0.021453      -0.001684      -0.088317      -0.038037       0.008923       0.029115             11.135918       8.620419       5.930103      -0.670681      14.374282      -1.870363      10.413053          -0.001103
          351              C      10.494944      10.191769      10.176421      -0.199519      34.149099 0.45204439E+03  0.10747291E+05                                 9.157791                            7.091719       0.151193       2.023280                    0.998889      29.883111      86.802718       0.617497       0.417209      -1.062154      -0.007514      -0.010439       0.003066       0.013223      -0.014048       0.005669      -0.015238       0.018821       0.026361      -0.025168       0.001049       0.024119             10.687914       8.512273       5.920783       0.156386      14.139175      -0.053824       9.412294           0.002632
          352              C      11.107000      10.832676      12.363316      -0.185063      33.885689 0.45637123E+03  0.10895663E+05                                 9.201523                            7.199184      -0.022576       1.976967                    0.997635      29.823024      87.322516       0.602409       0.425872      -1.054806       0.013132      -0.021379       0.008702       0.026556      -0.010035       0.001520       0.010948       0.012912      -0.003378      -0.017927       0.004017       0.013911             10.497816       7.416506       4.700115      -0.280048      12.961405      -1.271724      11.115536           0.003147
          353              C      10.428477       9.711932      12.828690       0.090931      27.362646 0.33830347E+03  0.75014242E+04                                 8.015979                            6.215814       0.152385       2.062380                    0.999733      26.303538      74.449532       0.644983       0.428273      -1.052343       0.001909      -0.021824      -0.044989       0.050040      -0.031330       0.009789       0.020590       0.045023       0.044638      -0.053602       0.022414       0.031188              9.134244       6.786701       4.168291       0.345631      11.292619      -0.598280       9.323413           0.001327
          354              C       9.835808       9.105281      10.694513       0.109300      27.344553 0.33362244E+03  0.73959143E+04                                 8.148887                            6.254563       0.021846       2.033071                    0.999110      26.025986      74.441895       0.628347       0.439714      -1.042037       0.010818       0.007361       0.048755       0.050481      -0.040083       0.004949       0.014386       0.057458      -0.062207      -0.047449      -0.012294       0.059743              9.449882       7.589553       4.772838       0.357918      11.120810      -0.496667       9.639282           0.000074
          355              C       6.445965       6.685109      12.652356       0.550389      23.881696 0.26902755E+03  0.56867326E+04                                 7.657937                            5.866177      -0.122989       2.010143                    0.999172      23.173602      66.049344       0.604081       0.479672      -1.013317      -0.013240       0.068747      -0.030231       0.076259      -0.000235      -0.008563       0.057762      -0.056804       0.267854      -0.073706      -0.041383       0.115089              8.809423      13.258149       0.267168      -0.257102       7.466818      -1.970329       5.703303           0.001401
          356              C       7.012323       5.452560      13.312242       0.026290      32.793221 0.43578277E+03  0.10254342E+05                                 9.047388                            7.104401       0.083433       2.038572                    0.999409      27.389843      78.852557       0.599311       0.434326      -1.052747       0.052876      -0.019970       0.030203       0.064085      -0.014465      -0.005826       0.050410       0.015633       0.147660      -0.059159      -0.015559       0.074718             10.297466      13.068404       0.701176       0.137577      10.753274      -3.697937       7.070719           0.001280
          357              C       8.938497       4.454705      14.095743       0.064001      26.683074 0.36023738E+03  0.81464402E+04                                 8.059742                            6.567627      -0.082724       2.004469                    0.997506      26.513116      76.771831       0.603209       0.449014      -1.035861      -0.026771       0.053263      -0.002536       0.059666      -0.014319       0.010454       0.024192       0.014171       0.127892      -0.045073      -0.005555       0.050628              8.875124      11.634736       0.731641       0.210077       8.550150      -2.538070       6.440484           0.002773
          358              C       8.176890       3.390089      14.562935       0.062574      25.416650 0.35253441E+03  0.78954500E+04                                 7.649415                            6.383296       0.189949       2.084791                    0.999372      26.215316      74.495293       0.630973       0.433431      -1.049526      -0.044533       0.013501       0.019012       0.050268      -0.020793       0.009977       0.029122      -0.032790       0.115313      -0.051450      -0.002052       0.053502              8.246730       9.749002       0.473354       0.441263       8.326869      -2.529292       6.664318           0.003646
          359              C       6.275642       4.347219      13.757620       0.090126      33.449295 0.42950076E+03  0.10086437E+05                                 9.282567                            7.123655      -0.296200       1.924088                    0.998538      26.988305      78.036494       0.588653       0.443071      -1.045796       0.038910      -0.024055       0.024219       0.051761      -0.015460      -0.018670       0.071205      -0.015043       0.218508      -0.066907      -0.046144       0.113051             10.791983      16.345856       1.220866       0.022223       9.367545      -2.565401       6.662548           0.008001
          360              C       4.796739       4.160389      13.555836       0.563132      23.854626 0.26970677E+03  0.57382444E+04                                 7.787945                            5.933206      -0.411386       1.906289                    0.998900      23.881316      69.608897       0.588167       0.489461      -1.002316      -0.054017       0.001872       0.006420       0.054430      -0.027407       0.008675      -0.067579      -0.120518      -0.045797      -0.061393      -0.049131       0.110524              9.094569      12.924001      -0.073133      -1.974849       5.442744       1.725223       8.916963           0.002377
          361              C       8.952344       5.574263       9.496539       0.583807      22.756631 0.25755329E+03  0.54280611E+04                                 7.604932                            5.836468      -0.375612       1.926184                    0.998848      23.554384      68.794270       0.585955       0.495980      -0.996945       0.059452      -0.006888      -0.002749       0.059913       0.014797      -0.017364      -0.066156      -0.122334      -0.049882      -0.062380      -0.045800       0.108179              8.845841      12.459498      -0.061851       0.909022       5.382004       1.888002       8.696021           0.000291
          362              C       7.456825       5.547777       9.362017       0.078697      33.941479 0.43999530E+03  0.10410616E+05                                 9.416150                            7.235692      -0.390932       1.893515                    0.998019      27.329738      79.699245       0.580142       0.446214      -1.042428      -0.038493      -0.028624       0.024136       0.053699      -0.002178      -0.016783       0.067445      -0.017631       0.209043      -0.062760      -0.043456       0.106216             11.076963      16.955476      -0.022455       1.734316       9.187991      -2.520963       7.087421          -0.003072
          363              C       6.686909       6.584480       8.834835       0.031452      32.573029 0.43737605E+03  0.10327718E+05                                 9.076596                            7.162863      -0.045283       1.998707                    0.998866      27.607921      80.289575       0.589667       0.439896      -1.046707      -0.056487      -0.021415       0.029434       0.067199       0.013407       0.001075       0.052529       0.003424       0.141838      -0.056664      -0.018695       0.075359             10.403114      13.449030      -0.275067       0.690353      10.244702      -3.815336       7.515611          -0.001657
          364              C       5.547268       4.435812       9.914648       0.065580      25.210519 0.35312000E+03  0.79236005E+04                                 7.645102                            6.418938       0.093292       2.052340                    0.999199      26.370578      75.372279       0.623836       0.437558      -1.045490       0.043571       0.017485       0.028814       0.055086       0.014823      -0.021234       0.026845      -0.035811       0.115180      -0.052387      -0.001358       0.053745              8.237592       9.825327      -0.067951       0.180671       8.513304      -2.420560       6.374145           0.003919
          365              C       4.757967       5.461148       9.418370       0.072149      26.078897 0.35442337E+03  0.79776196E+04                                 7.925470                            6.502829      -0.047621       2.019865                    0.997327      26.239603      75.653685       0.608193       0.447418      -1.037408       0.019516       0.057659       0.005386       0.061110       0.011415      -0.017894       0.021267       0.009044       0.133918      -0.043313      -0.010136       0.053449              8.709921      11.532072      -0.337315       0.425642       8.436974      -2.404324       6.160718          -0.001303
          366              C       7.236651       7.831619       8.180403       0.552253      23.824622 0.26876229E+03  0.56941276E+04                                 7.709485                            5.899978      -0.156669       2.000876                    0.998807      23.337190      67.144861       0.595228       0.485695      -1.007606       0.014547       0.072432      -0.022690       0.077285      -0.000757       0.007610       0.068531      -0.059278       0.253598      -0.072820      -0.047351       0.120170              8.962661      13.587709      -0.088600       0.587080       7.378617      -2.016057       5.921658           0.001675
          367              C       3.850962      10.118720       6.009869       0.102304      27.433282 0.33697318E+03  0.74889214E+04                                 8.159581                            6.282909       0.013364       2.028566                    0.999048      26.155751      74.908064       0.627371       0.439296      -1.042279      -0.008273       0.012026       0.050790       0.052846       0.034117      -0.009988       0.012249       0.056907      -0.057617      -0.044257      -0.009980       0.054237              9.440334       7.267493      -4.609696      -0.023564      11.464140      -0.594208       9.589369           0.000088
          368              C       3.328915      10.782653       8.136774       0.096745      26.880776 0.33196848E+03  0.73244441E+04                                 7.916999                            6.152995       0.208851       2.083720                    0.999760      26.069205      73.543821       0.649114       0.427669      -1.052974      -0.002985      -0.022046      -0.042041       0.047565       0.032272      -0.011704       0.022829       0.057404       0.033671      -0.058252       0.020580       0.037671              9.022645       6.548554      -4.083155      -0.191998      11.451471      -0.521686       9.067911           0.000968
          369              C       2.678087      11.918452       7.669582      -0.183689      34.032253 0.46168540E+03  0.11049737E+05                                 9.234349                            7.248653      -0.011240       1.980611                    0.997634      29.820471      87.300123       0.599654       0.426776      -1.054700      -0.012027      -0.018306       0.011739       0.024851       0.011524       0.000024       0.007301       0.012934       0.005636      -0.016378       0.002768       0.013610             10.540044       7.250658      -4.641501       0.421640      13.375519      -1.150270      10.993955           0.003552
          370              C       3.244446      11.225579       5.468145      -0.202696      34.197763 0.45144406E+03  0.10719687E+05                                 9.144631                            7.076192       0.210184       2.041581                    0.999188      29.820833      86.310887       0.620157       0.415936      -1.063933       0.012617      -0.008041       0.000681       0.014977       0.008040      -0.003520      -0.011215       0.020465       0.045157      -0.022997       0.002509       0.020488             10.665815       8.097261      -5.658349      -0.045412      14.497572      -0.290023       9.402613           0.003147
          371              C       2.579771      12.115503       6.297092       0.169823      33.349177 0.40724461E+03  0.94397914E+04                                 9.274316                            6.924743      -0.320459       1.916569                    0.998811      26.302103      75.620528       0.598433       0.441553      -1.046428      -0.033465       0.024846      -0.013293       0.043749       0.006392      -0.004023      -0.022519      -0.001963      -0.085918      -0.038160       0.009692       0.028468             11.231947       8.580847      -6.022842       0.761658      14.833153      -1.806497      10.281839          -0.001459
          372              C       3.909121      14.341215       4.928238      -0.560033      26.184766 0.43549158E+03  0.10205225E+05                                 7.346984                            6.691573       0.255694       2.040169                    0.998626      31.971650      90.670907       0.677884       0.385574      -1.088863      -0.043401       0.013271      -0.005919       0.045769      -0.010478       0.008633      -0.002884       0.050923      -0.001809      -0.027285      -0.003176       0.030460              7.334657       8.491905      -0.012234      -0.316257       7.268940       0.112855       6.243126          -0.008679
          373              C       2.416371      14.299853       5.059125       0.463098      25.487989 0.31543504E+03  0.68937115E+04                                 7.926076                            6.263358      -0.007570       2.037445                    0.999408      23.692184      67.230861       0.600935       0.466376      -1.027067       0.033372       0.052883      -0.031663       0.070091      -0.001282       0.004635       0.033448       0.007551       0.088566      -0.036116      -0.010778       0.046894              8.864873       9.223424      -0.836816       0.275764      11.329382      -3.203565       6.041815           0.000539
          374              C       1.766928      13.248297       5.748096      -0.343349      47.549094 0.64283340E+03  0.16590547E+05                                11.229590                            8.401478      -0.186876       1.903327                    0.998257      32.559494      96.641496       0.576368       0.411760      -1.072012       0.041610      -0.052600       0.037570       0.076874      -0.024193       0.007096      -0.027305      -0.014824      -0.050883      -0.033688      -0.011453       0.045141             13.336265      13.355886      -2.832820       0.887210      18.133622      -5.381556       8.519286          -0.003126
          375              C       0.365571      13.173149       5.869894       0.445702      25.889890 0.33633718E+03  0.75055614E+04                                 8.114311                            6.528415      -0.218406       1.956410                    0.999432      24.794789      72.229155       0.577598       0.475195      -1.017339      -0.068579      -0.003487       0.001231       0.068679       0.005859       0.005805       0.014632      -0.026533       0.044384      -0.022147      -0.004878       0.027025              9.019220       9.641744      -0.617833       0.319075      11.083625      -3.101912       6.332291           0.000843
          376              C      13.513678      11.981376       6.480697      -0.566360      29.994686 0.51195049E+03  0.12564831E+05                                 8.203743                            7.308034      -0.129694       1.916273                    0.996297      33.502928      99.099730       0.637930       0.391205      -1.078637      -0.001206       0.033842      -0.023607       0.041280       0.009181      -0.012088      -0.024967      -0.003245      -0.030333      -0.028761      -0.003304       0.032064              8.747544       6.949210       1.267881      -0.314747      10.573758      -1.311106       8.719664          -0.009138
          377              C       0.276948       5.315407       9.731044       0.550190      23.864698 0.26590460E+03  0.56038357E+04                                 7.658125                            5.835690      -0.047760       2.036821                    0.999478      23.029971      65.522198       0.605141       0.480275      -1.013089       0.008856      -0.060185       0.042531       0.074226      -0.014289      -0.040142       0.053585      -0.046086       0.252257      -0.075217      -0.041622       0.116839              8.803257      13.043227       0.826402       1.090170       7.634212      -1.856866       5.732334          -0.001014
          378              C      13.553835       6.515951       9.020258       0.034576      32.296096 0.42501720E+03  0.99430323E+04                                 8.972957                            7.027430       0.089632       2.045747                    0.999230      27.124774      77.974391       0.600864       0.435730      -1.051437      -0.055828       0.025201      -0.022025       0.065092      -0.021166      -0.024547       0.046792       0.027978       0.160164      -0.062429      -0.020267       0.082696             10.237071      13.132139       1.077032       1.211137      10.621278      -3.271186       6.957795           0.001480
          379              C      11.674743       7.448568       8.096781       0.065307      26.700200 0.36630801E+03  0.83312270E+04                                 8.115608                            6.660810      -0.181293       1.970167                    0.997068      26.791208      78.191679       0.592932       0.454191      -1.031306       0.027538      -0.042613       0.019669       0.054416      -0.020967      -0.005388       0.020305       0.029225       0.122643      -0.048795       0.000687       0.048108              8.971979      11.773282       0.919295       0.945691       8.596352      -2.094074       6.546301           0.001273
          380              C      12.407270       8.582083       7.765929       0.056041      25.317752 0.35634099E+03  0.80034279E+04                                 7.615399                            6.412802       0.162602       2.071834                    0.999245      26.433775      75.261893       0.630136       0.432774      -1.049758       0.042231      -0.002712      -0.006126       0.042759      -0.025404      -0.001356       0.018583      -0.026411       0.124213      -0.050163       0.001303       0.048860              8.185508       9.804665       0.715944       0.997959       8.509874      -1.887162       6.241985          -0.004409
          381              C       0.440347       7.645208       8.673045       0.092984      33.244861 0.43095600E+03  0.10124948E+05                                 9.251371                            7.136239      -0.292959       1.925527                    0.998576      26.929447      77.776888       0.588314       0.443136      -1.046194      -0.038051       0.029412      -0.023528       0.053540      -0.022633      -0.031339       0.062933      -0.014252       0.221605      -0.063965      -0.048823       0.112788             10.771878      16.445074       1.633217       1.075919       9.439979      -2.042455       6.430582           0.003799
          382              C       1.908172       7.848036       8.960268       0.561022      23.913523 0.27019483E+03  0.57464704E+04                                 7.771176                            5.920667      -0.382594       1.914519                    0.998900      23.861799      69.351256       0.591952       0.486514      -1.004661       0.053110      -0.003367      -0.003046       0.053304      -0.022279       0.009116      -0.074064      -0.114878      -0.029614      -0.060074      -0.052003       0.112077              9.082211      12.999488      -0.040640      -1.426110       5.687492       1.966889       8.559653          -0.000180
          383              C      10.918675       2.956768      11.510736       0.113751      26.774790 0.34062435E+03  0.75862699E+04                                 8.042719                            6.337397       0.007296       2.032979                    0.998325      25.973598      74.330875       0.621980       0.442158      -1.041167      -0.014445      -0.010764      -0.047655       0.050946      -0.030371       0.008447       0.017350       0.047207      -0.044184      -0.043876      -0.001953       0.045829              9.122525       7.093933       4.145835      -0.177234      10.444389      -0.962308       9.829255          -0.000616
          384              C      10.227690       2.070318       9.511082       0.076788      27.538182 0.33843784E+03  0.74992894E+04                                 8.011931                            6.187677       0.253271       2.088880                    0.999831      26.438591      74.615681       0.651564       0.424236      -1.055662       0.000996       0.019708       0.041077       0.045571      -0.028395       0.007780       0.021977       0.032618       0.037415      -0.047740       0.019064       0.028676              9.160601       6.690766       4.148377      -0.021490      11.243059      -0.768679       9.547978           0.000424
          385              C      10.317698       1.918100      12.208797      -0.187771      33.417945 0.45046060E+03  0.10699977E+05                                 9.042848                            7.098607       0.120232       2.018745                    0.998536      29.658600      86.104711       0.614694       0.419489      -1.060733       0.008103       0.009084      -0.003233       0.012595      -0.015364       0.004307      -0.011125       0.020774       0.030501      -0.025447       0.003884       0.021563             10.368667       8.054255       5.296248      -0.177922      13.367555      -0.666045       9.684192          -0.003557
          386              C       9.596248       1.005570      10.172785      -0.183320      33.949268 0.46022448E+03  0.11024689E+05                                 9.264629                            7.268139      -0.090291       1.954707                    0.997501      29.982742      88.301425       0.594021       0.430435      -1.050672      -0.010684       0.019425      -0.011553       0.024999      -0.009813      -0.000039       0.010285       0.021970      -0.052581      -0.023172      -0.000679       0.023851             10.565519       7.236596       4.416967      -0.699598      12.560378      -1.687217      11.899583          -0.003371
          387              C       9.599018       0.950442      11.534368       0.172356      32.407132 0.39557601E+03  0.91066543E+04                                 9.089459                            6.819472      -0.291706       1.926555                    0.998853      26.137106      74.989378       0.603496       0.440862      -1.046408      -0.030997      -0.023607       0.022404       0.044945      -0.008183       0.003810      -0.023915       0.000161      -0.058527      -0.032944       0.005296       0.027648             10.907357       8.346061       5.550266      -1.049634      13.659676      -2.210618      10.716333           0.001590
          388              C      10.936677      -1.155079      13.072284      -0.556951      25.982022 0.42916834E+03  0.10013563E+05                                 7.295502                            6.632463       0.324008       2.063189                    0.998855      31.755511      89.664646       0.682955       0.384373      -1.090450      -0.042766      -0.008768       0.010960       0.045010       0.009163      -0.009536      -0.001082       0.049434      -0.000922      -0.026223      -0.003361       0.029584              7.286018       8.594197       0.038192       0.369406       7.082731      -0.018690       6.181125           0.009435
          389              C       9.443927      -1.116863      12.952305       0.463617      25.660757 0.31441980E+03  0.68555474E+04                                 7.930451                            6.231591       0.054079       2.058924                    0.999247      23.513282      66.315116       0.606533       0.463147      -1.030419       0.032929      -0.048992       0.041491       0.072153       0.001666      -0.008041       0.037501       0.005749       0.088988      -0.039430      -0.011524       0.050954              8.878704       9.296041       0.785334      -0.266384      10.873907      -3.591678       6.466163          -0.000518
          390              C       8.787560      -0.109638      12.225158      -0.335532      46.526816 0.62814090E+03  0.16100904E+05                                11.041343                            8.286134      -0.069373       1.943483                    0.998713      32.130151      94.714318       0.582955       0.409900      -1.074360       0.039832       0.054950      -0.035237       0.076470       0.023257      -0.012519      -0.027821      -0.008858      -0.010761      -0.028874      -0.015153       0.044027             13.029249      12.902432       2.275794      -1.273276      16.712157      -6.210446       9.473159           0.003377
          391              C       7.379279      -0.023841      12.126993       0.454002      25.989394 0.33442507E+03  0.74479493E+04                                 8.136566                            6.513390      -0.229861       1.954572                    0.999405      24.625721      71.529413       0.578125       0.475715      -1.017650      -0.065216       0.012603       0.012350       0.067561      -0.005491      -0.005965       0.015720      -0.020768       0.072669      -0.023968      -0.008750       0.032718              9.085556       9.511085       0.630036      -0.571039      11.055770      -3.519754       6.689814          -0.000123
          392              C       6.673062       1.135427      11.474378      -0.560805      29.259258 0.49231756E+03  0.11965459E+05                                 8.044360                            7.133314      -0.127335       1.923366                    0.995981      33.079009      97.369564       0.650210       0.387586      -1.081144      -0.003852      -0.025332       0.022500       0.034100      -0.004761       0.017566      -0.029344      -0.003201      -0.026619      -0.035147      -0.000521       0.035668              8.602111       6.728451      -1.122641       0.328246      10.475739      -1.145315       8.602142           0.009839
          393              C       4.922751       6.358177       5.066396       0.586385      22.423193 0.25324145E+03  0.53170241E+04                                 7.537908                            5.789434      -0.359187       1.932758                    0.998941      23.488102      68.568525       0.587765       0.496328      -0.996336      -0.056940      -0.008926      -0.006910       0.058048      -0.008932       0.014817      -0.077092      -0.106077       0.011953      -0.061629      -0.048045       0.109674              8.785019      12.593613       0.055550      -0.257692       5.950994       2.228542       7.810450          -0.000594
          394              C       6.684140       8.599953       3.864786       0.557835      23.689028 0.26372270E+03  0.55614883E+04                                 7.687213                            5.850429      -0.104864       2.021706                    0.999077      23.131803      66.419594       0.596765       0.486698      -1.006994      -0.013566       0.063182      -0.036426       0.074181      -0.018082      -0.042540       0.063075      -0.045185       0.234871      -0.073654      -0.047754       0.121407              8.923257      13.361510       0.761527       0.987943       7.483223      -1.950562       5.925036          -0.001229
          395              C       7.215880       7.402048       4.608294       0.040733      32.356168 0.43293446E+03  0.10193713E+05                                 9.042990                            7.130077      -0.034448       2.005500                    0.998945      27.381265      79.438654       0.590743       0.440350      -1.046753       0.055066      -0.026801       0.024859       0.066095      -0.023003      -0.019896       0.055430       0.009334       0.147119      -0.061454      -0.023958       0.085412             10.379735      13.681348       0.569655       0.503719      10.029838      -3.638817       7.428018           0.000651
          396              C       6.432117       6.330770       5.048217       0.078269      33.605585 0.44187287E+03  0.10459532E+05                                 9.351328                            7.246070      -0.365798       1.901478                    0.997752      27.312561      79.501198       0.580700       0.445594      -1.043453       0.037032      -0.032395       0.021446       0.053673      -0.003969      -0.000802       0.069120      -0.024239       0.208560      -0.060357      -0.046198       0.106555             10.997579      17.200370       0.219572      -0.353352       9.109192      -2.319245       6.683176           0.002965
          397              C       9.096357       6.355004       5.402702       0.070141      26.549533 0.36760460E+03  0.83629065E+04                                 8.080907                            6.668011      -0.166235       1.976918                    0.996941      26.687549      77.741383       0.593590       0.453569      -1.032301      -0.024237       0.046307      -0.017113       0.054997      -0.020049       0.004079       0.022846       0.024439       0.132036      -0.050622       0.000397       0.050225              8.941996      11.945675       0.461815       0.170398       8.455844      -2.248233       6.424471           0.000992
          398              C       8.313979       5.273439       5.817175       0.060157      25.381445 0.36151199E+03  0.81504500E+04                                 7.645245                            6.469871       0.059284       2.037883                    0.999025      26.522036      75.704694       0.625673       0.434210      -1.048685      -0.042612       0.007527       0.015318       0.045903      -0.018661       0.005542       0.018951      -0.029107       0.119189      -0.045709      -0.000952       0.046661              8.242061       9.988486       0.238779       0.443221       8.484001      -2.113148       6.253696          -0.003974
          399              C       2.948111       3.598824       7.036964       0.108310      26.356025 0.33208838E+03  0.73481373E+04                                 7.930127                            6.235854       0.135421       2.072573                    0.999066      25.889174      73.807526       0.630396       0.439106      -1.043148       0.011214      -0.015977      -0.047533       0.051385       0.026811      -0.008357       0.017588       0.041406      -0.048383      -0.041033      -0.000906       0.041939              8.989097       7.166950      -4.150948       0.221033      10.274662      -1.078124       9.525678           0.000927
          400              C       3.547704       2.560552       7.731390      -0.192385      33.390969 0.44834067E+03  0.10622000E+05                                 9.001027                            7.057719       0.209129       2.046201                    0.998841      29.544108      85.265231       0.620520       0.416631      -1.064055      -0.008194       0.008557      -0.002627       0.012135       0.009196      -0.004903      -0.008677       0.023104       0.058606      -0.025533       0.002060       0.023473             10.316982       8.022005      -5.259784       0.268332      13.370053      -0.786627       9.558888           0.003685
          401              C       3.669561       2.759838       5.048217       0.086231      27.120562 0.33098841E+03  0.72898162E+04                                 7.926823                            6.114482       0.294202       2.107569                    0.999796      26.093182      73.295732       0.656545       0.423582      -1.056606      -0.002551       0.020466       0.041371       0.046227       0.027465      -0.010827       0.022047       0.037534       0.026693      -0.048260       0.019398       0.028862              9.073070       6.682439      -4.176249      -0.101483      11.229016      -0.793561       9.307756          -0.000358
          402              C       4.285770       1.686365       5.688107      -0.180274      33.489280 0.45092385E+03  0.10752912E+05                                 9.194244                            7.203309      -0.094737       1.956526                    0.997322      29.809070      87.750837       0.595239       0.431511      -1.049429       0.006392       0.017759      -0.010469       0.021583       0.017913       0.000341       0.009368       0.024776      -0.047123      -0.023233      -0.006888       0.030121             10.481686       7.211578      -4.441555       0.581728      12.556567      -1.734492      11.676912           0.003063
          403              C       4.273308       1.598654       7.046054       0.172941      32.508861 0.39512810E+03  0.90940453E+04                                 9.112256                            6.818687      -0.320566       1.918324                    0.998888      26.120487      74.939724       0.603104       0.441260      -1.046140       0.029489      -0.026924       0.020259       0.044776       0.010014      -0.003969      -0.023597       0.002952      -0.062258      -0.033837       0.005116       0.028721             10.943494       8.387953      -5.604542       1.098035      13.837887      -2.391109      10.604641          -0.001570
          404              C       2.955035      -0.595741       8.467626      -0.563163      26.108062 0.43270200E+03  0.10115766E+05                                 7.318222                            6.659351       0.318823       2.060785                    0.998734      31.848193      89.986261       0.681695       0.384332      -1.090584       0.043909      -0.009875       0.010705       0.046261      -0.007474       0.008835       0.001149       0.048798       0.013693      -0.027992       0.001406       0.026586              7.296811       8.573383       0.101761      -0.236005       7.192371      -0.034327       6.124678          -0.009055
          405              C       4.446400      -0.516740       8.400365       0.468285      25.585497 0.31207248E+03  0.67961781E+04                                 7.930955                            6.217872       0.005968       2.043617                    0.999301      23.511267      66.414544       0.605393       0.464579      -1.028935      -0.034902      -0.051458       0.035823       0.071759      -0.002785       0.002278       0.036997       0.007073       0.102223      -0.039713      -0.013039       0.052752              8.903736       9.211743      -0.526238       0.437962      11.246474      -3.510596       6.252990           0.000479
          406              C       5.094458       0.541207       7.718665      -0.341913      47.805858 0.64137671E+03  0.16531506E+05                                11.249892                            8.378433      -0.131282       1.920735                    0.998484      32.441907      96.001092       0.578979       0.410434      -1.073659      -0.044334       0.053511      -0.038207       0.079301      -0.021108       0.011380      -0.031998      -0.009358      -0.039256      -0.035397      -0.010754       0.046151             13.356049      13.133638      -2.154439       1.552307      17.515510      -6.258252       9.418998          -0.003419
          407              C       6.502739       0.651813       7.655039       0.450752      25.957787 0.33524017E+03  0.74724455E+04                                 8.125698                            6.517725      -0.232013       1.952445                    0.999313      24.708840      71.857798       0.578272       0.475190      -1.017686       0.070080       0.012409       0.009818       0.071844       0.003415       0.002402       0.012030      -0.024842       0.055458      -0.022142      -0.003248       0.025390              9.056549       9.468372      -0.435801       0.740966      11.092185      -3.396827       6.609091           0.000013
          408              C       7.184031       1.854666       7.062414      -0.558191      29.344414 0.49550564E+03  0.12048652E+05                                 8.038729                            7.145277      -0.052573       1.946584                    0.996140      32.944429      96.635950       0.651922       0.386385      -1.083217      -0.000516      -0.033976       0.025069       0.042227       0.006186      -0.007541      -0.019269      -0.012926      -0.008575      -0.017966      -0.007516       0.025482              8.596637       6.783385       1.128094      -0.315736      10.495398      -1.229835       8.511127          -0.009514
          409              C       7.181262       0.026510      16.131754      -0.569055      30.105904 0.51014958E+03  0.12524864E+05                                 8.249432                            7.306940      -0.198795       1.894730                    0.996277      33.640711      99.921178       0.635661       0.392468      -1.076455       0.008716      -0.022508       0.027447       0.036551       0.014849      -0.009533      -0.035401       0.000032      -0.008613      -0.036502      -0.005654       0.042156              8.827126       6.821576       1.253259      -0.355146      10.850645      -1.079893       8.809158           0.009246
          410              C       6.498585      -1.165590      16.742558       0.456410      25.766562 0.33121924E+03  0.73614303E+04                                 8.097452                            6.485331      -0.196935       1.966298                    0.999318      24.560781      71.350535       0.578735       0.476190      -1.017034       0.066244       0.009479       0.010807       0.067786       0.003319       0.002228       0.022884      -0.025771       0.054943      -0.022484      -0.012802       0.035286              9.031555       9.510946      -0.597877       0.517923      11.116462      -3.286661       6.467259          -0.001059
          411              C       5.088920      -1.273779      16.833451      -0.339140      47.096748 0.63970923E+03  0.16480781E+05                                11.146483                            8.372918      -0.112435       1.927595                    0.998534      32.395516      95.897963       0.578507       0.410963      -1.073120      -0.037120       0.059524      -0.032310       0.077233      -0.022898       0.013539      -0.028153      -0.012790      -0.032669      -0.030028      -0.015868       0.045897             13.193456      13.343184      -2.717315       1.021803      17.840618      -5.287046       8.396565           0.003459
          412              C       4.440861      -2.322805      17.509698       0.454063      25.830986 0.31959207E+03  0.70038661E+04                                 7.972249                            6.286071       0.006195       2.038146                    0.999338      23.841789      67.635364       0.602796       0.463654      -1.029099      -0.033786      -0.053766       0.034385       0.072212      -0.004018       0.003665       0.031971       0.006216       0.067478      -0.033925      -0.007071       0.040996              8.918348       9.338621      -0.740376       0.517168      11.277746      -3.294726       6.138679          -0.000623
          413              C       2.953650      -2.419801      17.578777      -0.559637      26.219867 0.43432025E+03  0.10176228E+05                                 7.360932                            6.685543       0.234438       2.032470                    0.998684      32.036194      91.001834       0.677384       0.385918      -1.088054       0.042642      -0.007571       0.007264       0.043914      -0.009256       0.009963      -0.008113       0.049285      -0.012482      -0.026194      -0.005781       0.031976              7.364390       8.549469       0.040845      -0.222689       7.383777       0.122514       6.159924           0.009072
          414              C       4.255306      -0.159110      16.259005       0.169156      33.070028 0.40392946E+03  0.93414756E+04                                 9.211016                            6.888758      -0.301782       1.922668                    0.998880      26.221551      75.240368       0.601158       0.440563      -1.047280       0.033868      -0.023456       0.014395       0.043640       0.007764      -0.003689      -0.021790      -0.001682      -0.087897      -0.038155       0.009011       0.029145             11.140072       8.623171      -5.932679       0.672292      14.380384      -1.873686      10.416659          -0.001939
          415              C       3.571244       0.714745      17.091588      -0.199213      34.133274 0.45179788E+03  0.10739908E+05                                 9.155292                            7.089979       0.151693       2.023625                    0.998884      29.872285      86.763596       0.617551       0.417231      -1.062145      -0.007270       0.010600      -0.003033       0.013207       0.014066      -0.005707      -0.015216       0.018796       0.026168      -0.025128       0.000998       0.024130             10.685163       8.510135      -5.919005      -0.156227      14.135194      -0.054184       9.410160           0.003450
          416              C       4.183300       0.073838      14.904694      -0.186253      33.938951 0.45716264E+03  0.10919292E+05                                 9.209410                            7.204150      -0.020273       1.977060                    0.997664      29.858572      87.445703       0.602360       0.425722      -1.054899       0.013210       0.021638      -0.008665       0.026791       0.009694      -0.001720       0.011359       0.012530      -0.001692      -0.018108       0.004635       0.013473             10.508115       7.423368      -4.705745       0.281692      12.975580      -1.275809      11.125396           0.003752
          417              C       3.504777       1.194582      14.439320       0.090888      27.379717 0.33850128E+03  0.75072255E+04                                 8.019981                            6.218041       0.149658       2.061345                    0.999732      26.314953      74.499180       0.644776       0.428330      -1.052264       0.001993       0.022034       0.045067       0.050205       0.031329      -0.009595       0.020402       0.044993       0.044686      -0.053446       0.022263       0.031184              9.139744       6.790721      -4.171742      -0.345258      11.300317      -0.600011       9.328193           0.001031
          418              C       2.912108       1.801233      16.573496       0.109974      27.327285 0.33336613E+03  0.73889389E+04                                 8.146633                            6.252895       0.020142       2.032818                    0.999100      26.013020      74.402452       0.628309       0.439817      -1.041958       0.010981      -0.007153      -0.048670       0.050404       0.040233      -0.004788       0.014267       0.057655      -0.062783      -0.047407      -0.012617       0.060024              9.447509       7.587869      -4.771626      -0.358089      11.117725      -0.496292       9.636935          -0.000156
          419              C      13.369665       4.221405      14.615653       0.550658      23.886426 0.26906023E+03  0.56880746E+04                                 7.660527                            5.867507      -0.125871       2.009107                    0.999167      23.182987      66.098037       0.603811       0.479832      -1.013147      -0.013208      -0.068531       0.030531       0.076178       0.000088       0.008600       0.057803      -0.056471       0.267902      -0.073580      -0.041523       0.115102              8.812995      13.264482      -0.267425       0.257123       7.469297      -1.971143       5.705205           0.001413
          420              C       0.088623       5.453954      13.955767       0.025907      32.803290 0.43591770E+03  0.10258278E+05                                 9.048687                            7.105042       0.083736       2.038576                    0.999410      27.395581      78.871185       0.599344       0.434270      -1.052784       0.052979       0.020167      -0.029838       0.064061       0.014510       0.005800       0.050280       0.015660       0.147007      -0.059046      -0.015419       0.074464             10.299239      13.069801      -0.701344      -0.137693      10.756136      -3.699151       7.071780           0.001287
          421              C       2.014797       6.451809      13.172266       0.064057      26.677568 0.36016480E+03  0.81442821E+04                                 8.058323                            6.566781      -0.082208       2.004682                    0.997509      26.509219      76.754833       0.603281       0.448988      -1.035889      -0.026680      -0.052922       0.002980       0.059342       0.014361      -0.010491       0.024213       0.014000       0.127869      -0.045085      -0.005558       0.050643              8.873204      11.631061      -0.730732      -0.210486       8.549151      -2.537477       6.439399           0.002857
          422              C       1.253190       7.516425      12.705075       0.063170      25.394423 0.35218498E+03  0.78855403E+04                                 7.645533                            6.380677       0.189840       2.085149                    0.999361      26.196358      74.427626       0.631032       0.433505      -1.049499      -0.044416      -0.013010      -0.018353       0.049788       0.020630      -0.009894       0.029414      -0.033036       0.115476      -0.051428      -0.002377       0.053805              8.242152       9.742591      -0.473345      -0.440805       8.323204      -2.527513       6.660661           0.003768
          423              C      13.199342       6.559295      13.510390       0.090072      33.446895 0.42949088E+03  0.10085918E+05                                 9.281523                            7.123215      -0.295148       1.924440                    0.998541      26.985815      78.022401       0.588729       0.443026      -1.045846       0.038886       0.024336      -0.023761       0.051661       0.015416       0.018813       0.071227      -0.015156       0.217956      -0.066788      -0.046202       0.112990             10.790334      16.341158      -1.221413      -0.021278       9.367975      -2.565522       6.661868           0.008126
          424              C      11.720439       6.746125      13.712173       0.563121      23.851726 0.26968653E+03  0.57376456E+04                                 7.787252                            5.933029      -0.411293       1.906367                    0.998900      23.878255      69.596550       0.588175       0.489469      -1.002322      -0.053916      -0.001624      -0.006632       0.054347       0.027449      -0.008472      -0.067554      -0.120740      -0.046063      -0.061588      -0.048988       0.110577              9.093302      12.920957       0.072865       1.974756       5.442651       1.725274       8.916298           0.002405
          425              C       2.028644       5.332251      17.771471       0.583859      22.753265 0.25752638E+03  0.54272767E+04                                 7.603897                            5.836011      -0.375190       1.926369                    0.998847      23.551264      68.780647       0.586009       0.495954      -0.996972       0.059419       0.007177       0.002519       0.059904      -0.014747       0.017288      -0.066247      -0.122463      -0.049840      -0.062384      -0.045896       0.108279              8.844238      12.456139       0.062511      -0.908894       5.381538       1.887667       8.695036          -0.000687
          426              C       0.533125       5.358737      17.905993       0.078645      33.938566 0.43997778E+03  0.10409805E+05                                 9.414808                            7.235035      -0.389391       1.894015                    0.998027      27.326525      79.681053       0.580246       0.446151      -1.042494      -0.038429       0.028696      -0.024040       0.053649       0.002310       0.016704       0.067420      -0.017809       0.209166      -0.062605      -0.043634       0.106239             11.075064      16.950438       0.023723      -1.734520       9.187894      -2.521293       7.086859           0.002943
          427              C      13.610609       7.935358       0.254501       0.031185      32.582071 0.43750823E+03  0.10331640E+05                                 9.077978                            7.163701      -0.045243       1.998646                    0.998866      27.613384      80.309097       0.589662       0.439866      -1.046723      -0.056505       0.021507      -0.029306       0.067188      -0.013458      -0.001074       0.052385       0.003543       0.141608      -0.056607      -0.018574       0.075180             10.405027      13.450806       0.275393      -0.690606      10.247161      -3.816622       7.517115           0.001563
          428              C      12.470968       6.470702      17.353361       0.065952      25.196166 0.35288584E+03  0.79168707E+04                                 7.642331                            6.416933       0.093610       2.052713                    0.999192      26.357027      75.321474       0.623928       0.437575      -1.045501       0.043589      -0.017267      -0.028667       0.054954      -0.014623       0.021079       0.026980      -0.035978       0.115283      -0.052255      -0.001608       0.053863              8.234516       9.820512       0.068689      -0.181041       8.511231      -2.419945       6.371805          -0.003853
          429              C      11.681667       5.445366      17.849639       0.072106      26.080397 0.35445406E+03  0.79784514E+04                                 7.925605                            6.503000      -0.047485       2.019890                    0.997328      26.240647      75.656385       0.608203       0.447403      -1.037421       0.019519      -0.057513      -0.005260       0.060963      -0.011500       0.017901       0.021232       0.008985       0.133903      -0.043362      -0.010062       0.053425              8.710026      11.531432       0.337001      -0.425490       8.437701      -2.404572       6.160944           0.001180
          430              C       0.312951       6.688219       0.908934       0.552385      23.829270 0.26881056E+03  0.56957062E+04                                 7.711527                            5.901170      -0.158349       2.000261                    0.998803      23.344024      67.179374       0.595037       0.485804      -1.007496       0.014530      -0.072287       0.022895       0.077206       0.000863      -0.007668       0.068534      -0.059052       0.253725      -0.072773      -0.047405       0.120178              8.965462      13.592335       0.088781      -0.587308       7.380674      -2.016858       5.923378          -0.001663
          431              C      10.774662       4.401118       3.079467       0.102639      27.426924 0.33687589E+03  0.74863313E+04                                 8.159053                            6.282454       0.012117       2.028306                    0.999041      26.150802      74.895428       0.627317       0.439359      -1.042225      -0.008373      -0.011931      -0.050762       0.052813      -0.034190       0.009922       0.012187       0.057044      -0.057897      -0.044246      -0.010134       0.054380              9.439950       7.267355       4.609590       0.023667      11.463327      -0.594028       9.589168          -0.000019
          432              C      10.252615       3.737185       0.952562       0.096600      26.897514 0.33217900E+03  0.73305400E+04                                 7.920751                            6.155183       0.207211       2.083011                    0.999759      26.081573      73.595490       0.648935       0.427702      -1.052912      -0.003093       0.022191       0.042079       0.047672      -0.032236       0.011685       0.022718       0.057410       0.033729      -0.058165       0.020523       0.037641              9.027652       6.551998       4.086106       0.191891      11.458301      -0.522745       9.072656          -0.000804
          433              C       9.601787       2.601386       1.419754      -0.184016      34.049667 0.46192991E+03  0.11057083E+05                                 9.237089                            7.250161      -0.010553       1.980653                    0.997642      29.830878      87.337275       0.599641       0.426727      -1.054727      -0.012155       0.018358      -0.011634       0.024902      -0.011375       0.000110       0.007382       0.012717       0.005592      -0.016295       0.002877       0.013418             10.544058       7.253394       4.644314      -0.422338      13.382037      -1.151773      10.996745          -0.003456
          434              C      10.168146       3.294259       3.621192      -0.202603      34.195560 0.45141231E+03  0.10718799E+05                                 9.144452                            7.076058       0.209974       2.041554                    0.999186      29.819605      86.308215       0.620144       0.415950      -1.063919       0.012506       0.008163      -0.000651       0.014949      -0.008069       0.003550      -0.011174       0.020454       0.045054      -0.022969       0.002505       0.020464             10.665823       8.097303       5.658340       0.045340      14.497215      -0.290114       9.402952          -0.003028
          435              C       9.503471       2.404335       2.792244       0.169800      33.351657 0.40726715E+03  0.94404273E+04                                 9.274654                            6.924796      -0.320389       1.916574                    0.998811      26.303209      75.623708       0.598450       0.441536      -1.046440      -0.033538      -0.024776       0.013273       0.043758      -0.006361       0.003998      -0.022558      -0.002073      -0.085865      -0.038165       0.009683       0.028482             11.232930       8.581480       6.023611      -0.762050      14.834746      -1.807245      10.282563           0.001492
          436              C      10.832821       0.178623       4.161098      -0.560075      26.186511 0.43552793E+03  0.10206228E+05                                 7.347185                            6.691809       0.255462       2.040049                    0.998628      31.973223      90.674247       0.677883       0.385569      -1.088874      -0.043401      -0.013229       0.005890       0.045753       0.010506      -0.008628      -0.002832       0.050928      -0.002013      -0.027259      -0.003232       0.030491              7.334901       8.492258       0.012293       0.316363       7.269448       0.112871       6.242997           0.009457
          437              C       9.340071       0.219985       4.030212       0.463007      25.489205 0.31544728E+03  0.68940224E+04                                 7.926216                            6.263393      -0.007499       2.037450                    0.999408      23.692695      67.231778       0.600947       0.466363      -1.027077       0.033379      -0.052883       0.031674       0.070100       0.001290      -0.004642       0.033485       0.007533       0.088376      -0.036130      -0.010753       0.046883              8.865306       9.223576       0.837177      -0.275914      11.330373      -3.203849       6.041969          -0.000545
          438              C       8.690628       1.271541       3.341240      -0.343377      47.548876 0.64280854E+03  0.16589633E+05                                11.229391                            8.401160      -0.186355       1.903480                    0.998260      32.558464      96.635499       0.576399       0.411745      -1.072029       0.041584       0.052667      -0.037498       0.076871       0.024168      -0.007106      -0.027263      -0.014881      -0.050795      -0.033620      -0.011483       0.045103             13.336807      13.355915       2.833691      -0.887722      18.135064      -5.382097       8.519442           0.003104
          439              C       7.289271       1.346689       3.219443       0.445643      25.887158 0.33629227E+03  0.75041811E+04                                 8.113366                            6.527714      -0.226656       1.953713                    0.999378      24.791862      72.214803       0.577674       0.475156      -1.017377      -0.068572       0.003533      -0.001136       0.068672      -0.005854      -0.005826       0.014689      -0.026601       0.044492      -0.022196      -0.004912       0.027108              9.018370       9.641026       0.618189      -0.319359      11.082632      -3.101450       6.331451          -0.000890
          440              C       6.589978       2.538462       2.608640      -0.566343      29.992388 0.51190781E+03  0.12563339E+05                                 8.203103                            7.307627      -0.129042       1.916509                    0.996299      33.499161      99.082150       0.637970       0.391194      -1.078661      -0.001204      -0.033746       0.023658       0.041231      -0.009268       0.012033      -0.024991      -0.003224      -0.030013      -0.028700      -0.003401       0.032102              8.746901       6.949007      -1.267819       0.314542      10.573249      -1.310940       8.718446           0.009076
          441              C       7.200648       5.591107      17.536966       0.549975      23.865560 0.26591990E+03  0.56039208E+04                                 7.656848                            5.834873      -0.045638       2.037498                    0.999482      23.027260      65.500955       0.605371       0.480113      -1.013232       0.008990       0.060281      -0.042378       0.074233       0.014452       0.040069       0.053515      -0.046277       0.252218      -0.075276      -0.041513       0.116790              8.801803      13.040846      -0.826510      -1.089797       7.633261      -1.856614       5.731302           0.001079
          442              C       6.630135       8.003887       0.069079       0.034854      32.294559 0.42498924E+03  0.99422531E+04                                 8.972870                            7.027347       0.089315       2.045641                    0.999232      27.123927      77.972450       0.600846       0.435749      -1.051421      -0.055787      -0.025085       0.022199       0.065072       0.021132       0.024606       0.046861       0.027890       0.160482      -0.062449      -0.020387       0.082836             10.237248      13.132787      -1.077422      -1.210983      10.621305      -3.271140       6.957651          -0.001454
          443              C       4.751043       7.071270       0.992556       0.065313      26.702933 0.36633790E+03  0.83321013E+04                                 8.116078                            6.660965      -0.181354       1.970116                    0.997069      26.793382      78.199694       0.592939       0.454176      -1.031312       0.027568       0.042781      -0.019467       0.054490       0.020894       0.005411       0.020307       0.029288       0.122671      -0.048763       0.000646       0.048116              8.972837      11.774631      -0.919702      -0.945676       8.597219      -2.094570       6.546661          -0.001326
          444              C       5.483570       5.937755       1.323407       0.055719      25.330375 0.35654169E+03  0.80091171E+04                                 7.617566                            6.414271       0.162500       2.071588                    0.999250      26.444456      75.299523       0.630110       0.432729      -1.049778       0.042360       0.002908       0.006411       0.042941       0.025500       0.001288       0.018446      -0.026324       0.124051      -0.050202       0.001488       0.048715              8.188191       9.808226      -0.716073      -0.998541       8.512460      -1.888126       6.243887           0.004382
          445              C       7.364047       6.874630       0.416292       0.092784      33.251811 0.43103843E+03  0.10127355E+05                                 9.252339                            7.136624      -0.292966       1.925459                    0.998577      26.933366      77.789671       0.588336       0.443099      -1.046218      -0.038044      -0.029284       0.023758       0.053566       0.022681       0.031235       0.062919      -0.014132       0.221748      -0.064070      -0.048697       0.112768             10.773641      16.448999      -1.633499      -1.076672       9.440655      -2.042658       6.431269          -0.003903
          446              C       8.831872       6.671802       0.129069       0.561253      23.913738 0.27018713E+03  0.57463566E+04                                 7.771495                            5.920713      -0.383047       1.914341                    0.998899      23.863456      69.359948       0.591921       0.486536      -1.004634       0.053170       0.003469       0.002884       0.053361       0.022288      -0.009168      -0.074048      -0.114846      -0.029313      -0.060031      -0.052021       0.112053              9.082898      13.001523       0.040656       1.426022       5.687504       1.966616       8.559668           0.000099
          447              C       3.994975       7.949746      15.757274       0.112843      26.799344 0.34096622E+03  0.75956303E+04                                 8.045583                            6.338927       0.010587       2.033562                    0.998355      25.993114      74.390213       0.622160       0.441928      -1.041324      -0.014324       0.010914       0.047844       0.051121       0.030056      -0.008616       0.017568       0.046966      -0.043674      -0.043907      -0.001513       0.045421              9.126595       7.096946      -4.148799       0.177318      10.450660      -0.962882       9.832180           0.000831
          448              C       3.303990       8.836196      17.756928       0.076253      27.557878 0.33870398E+03  0.75067000E+04                                 8.015053                            6.189543       0.254181       2.088873                    0.999832      26.453443      74.666373       0.651552       0.424159      -1.055705       0.001121      -0.019722      -0.041216       0.045706       0.028290      -0.007939       0.022046       0.032547       0.038314      -0.047831       0.019360       0.028470              9.164793       6.693333      -4.150549       0.022067      11.248452      -0.770189       9.552596          -0.000045
          449              C       3.393998       8.988414      15.059213      -0.187871      33.430524 0.45061622E+03  0.10704758E+05                                 9.045644                            7.100186       0.119176       2.018341                    0.998534      29.664382      86.130077       0.614571       0.419531      -1.060691       0.008220      -0.008633       0.003173       0.012336       0.015479      -0.004190      -0.011359       0.020631       0.030471      -0.025599       0.003940       0.021659             10.373200       8.057636      -5.300202       0.179141      13.376514      -0.668442       9.685448           0.003710
          450              C       2.672548       9.900944      17.095224      -0.183219      33.950157 0.46020307E+03  0.11024194E+05                                 9.265437                            7.268349      -0.091032       1.954519                    0.997499      29.981454      88.301525       0.593958       0.430480      -1.050630      -0.010882      -0.019214       0.011366       0.024835       0.009780       0.000080       0.010101       0.022130      -0.053576      -0.023240      -0.000799       0.024040             10.567446       7.237703      -4.418269       0.701225      12.563222      -1.690500      11.901414           0.003626
          451              C       2.675318       9.956072      15.733641       0.173335      32.398611 0.39538628E+03  0.91015818E+04                                 9.089678                            6.818933      -0.294032       1.925892                    0.998847      26.131801      74.981670       0.603349       0.441004      -1.046280      -0.030704       0.023536      -0.022233       0.044620       0.008903      -0.004238      -0.023695       0.000858      -0.059449      -0.033035       0.004903       0.028131             10.909623       8.347633      -5.552408       1.051251      13.664508      -2.214189      10.716727          -0.001595
          452              C       4.012977      12.061593      14.195726      -0.557725      26.039753 0.43031491E+03  0.10048582E+05                                 7.309282                            6.643347       0.318453       2.060519                    0.998869      31.814378      89.913631       0.681976       0.384608      -1.090114      -0.043326       0.008878      -0.010999       0.045573      -0.009038       0.009556      -0.000992       0.048025       0.001016      -0.025849      -0.002873       0.028722              7.300414       8.614166      -0.039370      -0.370084       7.095914      -0.019062       6.191163          -0.007926
          453              C       2.520227      12.023377      14.315705       0.462777      25.677751 0.31456269E+03  0.68596384E+04                                 7.933586                            6.232353       0.053725       2.058617                    0.999249      23.526625      66.363671       0.606574       0.463050      -1.030443       0.032719       0.048692      -0.041015       0.071580      -0.001602       0.007798       0.037403       0.007519       0.087315      -0.039818      -0.010466       0.050285              8.883730       9.305933      -0.789032       0.268018      10.877387      -3.593264       6.467869           0.000581
          454              C       1.863860      11.016152      15.042852      -0.336820      46.591071 0.62900036E+03  0.16128381E+05                                11.050308                            8.290605      -0.067318       1.943694                    0.998732      32.156810      94.807664       0.582926       0.409782      -1.074442       0.039376      -0.054062       0.034976       0.075475      -0.023958       0.012881      -0.029109      -0.008560      -0.013402      -0.030336      -0.015334       0.045669             13.044116      12.915068      -2.282863       1.276907      16.734519      -6.220996       9.482760          -0.002856
          455              C       0.455579      10.930355      15.141017       0.453002      26.003100 0.33449998E+03  0.74499158E+04                                 8.138101                            6.512606      -0.227851       1.955088                    0.999407      24.634429      71.552407       0.578370       0.475494      -1.017785      -0.064792      -0.012577      -0.012251       0.067128       0.006164       0.005512       0.015001      -0.021292       0.071968      -0.024350      -0.007666       0.032016              9.090244       9.511334      -0.630601       0.571133      11.066404      -3.525460       6.692995           0.000201
          456              C      13.596762       9.771087      15.793631      -0.561468      29.306932 0.49322325E+03  0.11994068E+05                                 8.055015                            7.141204      -0.126146       1.922889                    0.996045      33.126536      97.565157       0.649610       0.387731      -1.080945      -0.003674       0.026039      -0.022730       0.034759       0.004178      -0.017171      -0.028674      -0.002611      -0.026194      -0.034576       0.000062       0.034514              8.615230       6.736206       1.125104      -0.329059      10.495600      -1.150745       8.613885          -0.008829
          457              C      11.846451       8.161661       4.022940       0.586474      22.421306 0.25322521E+03  0.53165897E+04                                 7.537550                            5.789328      -0.359237       1.932765                    0.998941      23.486433      68.562709       0.587759       0.496342      -0.996331      -0.056917       0.009011       0.006826       0.058028       0.008932      -0.014768      -0.077096      -0.106200       0.012123      -0.061626      -0.048087       0.109713              8.784325      12.591656      -0.055671       0.257798       5.950947       2.228617       7.810373           0.000518
          458              C      13.607840       5.919885       5.224551       0.557987      23.690628 0.26373050E+03  0.55619418E+04                                 7.688470                            5.851082      -0.106328       2.021191                    0.999073      23.136323      66.443977       0.596619       0.486792      -1.006900      -0.013516      -0.063054       0.036554       0.074126       0.018020       0.042570       0.063123      -0.044988       0.234894      -0.073579      -0.047857       0.121435              8.925049      13.364899      -0.761815      -0.988115       7.484241      -1.950797       5.926008           0.001216
          459              C       0.292180       7.117790       4.481043       0.040576      32.358282 0.43296177E+03  0.10194466E+05                                 9.043073                            7.130043      -0.034042       2.005614                    0.998945      27.382405      79.441083       0.590779       0.440318      -1.046777       0.055113       0.026869      -0.024717       0.066108       0.022992       0.019905       0.055351       0.009369       0.146970      -0.061391      -0.023929       0.085320             10.379908      13.681018      -0.569943      -0.503522      10.030442      -3.639180       7.428263          -0.000718
          460              C      13.355817       8.189068       4.041119       0.078225      33.603208 0.44185600E+03  0.10458901E+05                                 9.350529                            7.245722      -0.364988       1.901754                    0.997754      27.310994      79.492464       0.580747       0.445568      -1.043481       0.037002       0.032470      -0.021322       0.053647       0.003935       0.000848       0.069125      -0.024257       0.208466      -0.060326      -0.046215       0.106541             10.996229      17.196738      -0.219852       0.353741       9.109149      -2.319334       6.682800          -0.003052
          461              C       2.172657       8.164834       3.686635       0.070183      26.546031 0.36755232E+03  0.83613541E+04                                 8.080062                            6.667460      -0.165989       1.977043                    0.996940      26.684670      77.729317       0.593630       0.453558      -1.032315      -0.024187      -0.046185       0.017255       0.054916       0.020080      -0.004066       0.022844       0.024352       0.132098      -0.050627       0.000380       0.050247              8.940850      11.943147      -0.461484      -0.170475       8.455445      -2.248210       6.423958          -0.001045
          462              C       1.390279       9.246399       3.272161       0.060400      25.372485 0.36136579E+03  0.81462494E+04                                 7.643575                            6.468687       0.059215       2.038011                    0.999021      26.514035      75.675207       0.625718       0.434227      -1.048685      -0.042581      -0.007396      -0.015155       0.045799       0.018589      -0.005482       0.019038      -0.029131       0.119270      -0.045665      -0.001078       0.046743              8.240081       9.985297      -0.238790      -0.442982       8.482581      -2.112782       6.252364           0.003977
          463              C       9.871811      10.921014       2.052372       0.107980      26.361464 0.33217543E+03  0.73504052E+04                                 7.930220                            6.235939       0.136791       2.072850                    0.999076      25.894235      73.819081       0.630514       0.439003      -1.043229       0.011069       0.016130       0.047585       0.051449      -0.026737       0.008456       0.017654       0.041429      -0.048056      -0.041093      -0.000739       0.041833              8.989068       7.167037       4.150994      -0.220443      10.274798      -1.077482       9.525370          -0.000819
          464              C      10.471404      11.959286       1.357947      -0.192257      33.381888 0.44820200E+03  0.10617763E+05                                 8.999362                            7.056653       0.209399       2.046379                    0.998841      29.537714      85.239544       0.620572       0.416634      -1.064066      -0.008303      -0.008348       0.002581       0.012054      -0.009215       0.004798      -0.008786       0.023234       0.058471      -0.025615       0.002183       0.023432             10.314846       8.020662       5.258821      -0.268230      13.367575      -0.786612       9.556302          -0.003593
          465              C      10.593261      11.760000       4.041119       0.086151      27.117516 0.33095810E+03  0.72888574E+04                                 7.925816                            6.113936       0.295226       2.107904                    0.999796      26.091292      73.284876       0.656628       0.423545      -1.056647      -0.002668      -0.020392      -0.041404       0.046231      -0.027439       0.010875       0.022108       0.037521       0.026904      -0.048313       0.019512       0.028801              9.071617       6.681384       4.175250       0.101632      11.226879      -0.793176       9.306587           0.000636
          466              C      11.209470      12.833473       3.401230      -0.180159      33.483834 0.45085285E+03  0.10750831E+05                                 9.193573                            7.203015      -0.095175       1.956457                    0.997319      29.805470      87.739590       0.595215       0.431544      -1.049406       0.006357      -0.017660       0.010490       0.021502      -0.017967      -0.000394       0.009321       0.024896      -0.047288      -0.023225      -0.007005       0.030230             10.480627       7.210878       4.440789      -0.581564      12.554763      -1.734245      11.676240          -0.002913
          467              C      11.197008      12.921184       2.043283       0.173264      32.500889 0.39502615E+03  0.90911892E+04                                 9.111284                            6.818192      -0.320901       1.918271                    0.998887      26.116532      74.928349       0.603069       0.441310      -1.046102       0.029379       0.026947      -0.020279       0.044727      -0.010217       0.004027      -0.023522       0.003235      -0.062222      -0.033802       0.004978       0.028824             10.941965       8.386990       5.603498      -1.097929      13.835396      -2.390906      10.603509           0.001641
          468              C       9.878735      15.115579       0.621711      -0.563186      26.107091 0.43269022E+03  0.10115400E+05                                 7.317921                            6.659178       0.319664       2.061038                    0.998738      31.847911      89.984424       0.681718       0.384322      -1.090593       0.043953       0.009938      -0.010947       0.046373       0.007378      -0.008884       0.000974       0.048720       0.014553      -0.028041       0.001546       0.026495              7.296383       8.573083      -0.101731       0.235514       7.191138      -0.034772       6.124927           0.009831
          469              C      11.370100      15.036578       0.688972       0.468301      25.581846 0.31203511E+03  0.67951254E+04                                 7.930135                            6.217482       0.006586       2.043855                    0.999300      23.509105      66.406135       0.605418       0.464576      -1.028942      -0.034846       0.051231      -0.036070       0.071693       0.002652      -0.002312       0.036967       0.007239       0.102601      -0.039752      -0.013050       0.052802              8.902446       9.210837       0.526010      -0.438190      11.244003      -3.509928       6.252499          -0.000523
          470              C      12.018158      13.978631       1.370672      -0.342230      47.815749 0.64157909E+03  0.16538053E+05                                11.251234                            8.379679      -0.131586       1.920583                    0.998482      32.447526      96.022084       0.578943       0.410427      -1.073662      -0.044288      -0.053508       0.037881       0.079117       0.021180      -0.011516      -0.032248      -0.009164      -0.039243      -0.035653      -0.010759       0.046412             13.357034      13.135104       2.154317      -1.552660      17.515631      -6.258696       9.420367           0.003373
          471              C      13.426439      13.868025       1.434297       0.450657      25.959123 0.33526776E+03  0.74732277E+04                                 8.125866                            6.517921      -0.232233       1.952350                    0.999313      24.710507      71.863874       0.578272       0.475179      -1.017690       0.070062      -0.012556      -0.010090       0.071890      -0.003531      -0.002344       0.011906      -0.024720       0.055724      -0.022154      -0.003175       0.025330              9.056546       9.468262       0.435720      -0.741005      11.091627      -3.397085       6.609748          -0.000054
          472              C       0.260331      12.665172       2.026922      -0.558226      29.348236 0.49557820E+03  0.12050955E+05                                 8.039416                            7.145769      -0.052035       1.946645                    0.996149      32.949712      96.656177       0.651898       0.386382      -1.083210      -0.000542       0.034134      -0.025234       0.042452      -0.005995       0.007521      -0.019137      -0.012756      -0.007878      -0.017799      -0.007440       0.025239              8.597357       6.783565      -1.127913       0.315884      10.495731      -1.230186       8.512774           0.009440
          473              N       4.012977      20.210415       6.182567      -0.197840      36.649974 0.50496835E+03  0.12123022E+05                                 9.321696                            7.326539      -0.038535       2.021144                    0.998736      27.436212      75.525541       0.640021       0.398625      -1.093771      -0.061700      -0.103260       0.055074       0.132298      -0.030379       0.032825       0.039828       0.047176       0.045832      -0.074581       0.025193       0.049388             10.826778       8.303069       4.968494       0.867693      12.938469      -0.382488      11.238796           0.048423
          474              N       5.507111      23.571449       4.695551      -0.196921      36.993105 0.52316404E+03  0.12722732E+05                                 9.392646                            7.488242      -0.036728       2.000092                    0.999591      28.429899      79.811761       0.626629       0.401933      -1.087119       0.067282       0.106404      -0.050519       0.135650      -0.057258       0.009368       0.017328       0.067158       0.105528      -0.087136       0.038325       0.048812             10.730659      14.425124      -0.057788       0.774857      10.072767      -3.604695       7.694085           0.052629
          475              N       6.980474      25.721674       3.790253      -0.234272      31.579623 0.49209315E+03  0.11677625E+05                                 8.178391                            7.102111       0.758454       2.262171                    0.999381      27.522513      74.068993       0.671491       0.384378      -1.109464      -0.123906      -0.184839       0.068484       0.232827      -0.141691       0.069031       0.075962       0.116152       0.192262      -0.221376       0.093094       0.128282              8.708553      11.638495      -1.547451       1.761785       7.995607      -1.892223       6.491556           0.001021
          476              N       6.983244      24.600965       8.313107      -0.238316      31.782266 0.50300924E+03  0.12005203E+05                                 8.223578                            7.186616       0.737804       2.254644                    0.999313      27.669181      74.735702       0.666513       0.385039      -1.108722       0.129615      -0.179427       0.070706       0.232365       0.145123      -0.068929       0.073533       0.095494       0.152013      -0.215705       0.084876       0.130829              8.778219      11.651649       2.140316      -0.918818       8.572964      -1.682645       6.110044           0.000755
          477              N       8.488456      22.515925       9.292938      -0.194768      36.791700 0.52543169E+03  0.12803727E+05                                 9.402177                            7.534530      -0.085647       1.987258                    0.999508      28.442692      80.174081       0.620381       0.405161      -1.083928      -0.067541       0.101842      -0.059203       0.135789       0.059969      -0.014727       0.021770       0.059089       0.101087      -0.089307       0.039214       0.050093             10.790423      14.735908       0.454365       0.088650      10.121991      -3.448709       7.513370           0.055082
          478              N       9.978436      19.173139      10.867211      -0.194405      36.286797 0.50026856E+03  0.11984348E+05                                 9.267838                            7.299351      -0.039926       2.023523                    0.998614      27.310604      75.143895       0.640174       0.399389      -1.093047       0.052722      -0.105475       0.053951       0.129673       0.029418      -0.027704       0.040537       0.055813       0.041627      -0.074119       0.028166       0.045953             10.779716       8.164499      -4.910954      -0.527347      13.055279      -0.459688      11.119369           0.054802
          479              N       1.591066      22.607744       9.460181      -0.191828      36.555127 0.51948386E+03  0.12603046E+05                                 9.294234                            7.445037      -0.050514       1.998526                    0.999577      28.210678      78.939650       0.630971       0.400122      -1.089029      -0.062557      -0.111117       0.020361       0.129132      -0.046410       0.013902       0.008314       0.058261       0.088566      -0.071508       0.026619       0.044889             10.604408      14.304956       0.275247       1.582580      10.057795      -3.098004       7.450473           0.057335
          480              N       0.146782      20.350674      10.147335      -0.237950      31.641314 0.49786196E+03  0.11838566E+05                                 8.169059                            7.126628       0.779548       2.266714                    0.999470      27.581649      74.090205       0.673326       0.382552      -1.111764       0.118789       0.188494      -0.058449       0.230341      -0.144663       0.056005       0.061881       0.133889       0.217934      -0.218995       0.090428       0.128567              8.705916      11.590247      -1.150609       2.192848       7.988269      -1.637923       6.539232           0.001155
          481              N       3.003501      26.000442       8.007705      -0.196061      36.300050 0.49909319E+03  0.11953484E+05                                 9.261803                            7.280445      -0.092662       2.001588                    0.998972      27.470507      75.664631       0.642137       0.398259      -1.093426       0.054184       0.089162      -0.074876       0.128422      -0.019172       0.033891       0.034494       0.033831       0.009072      -0.060990       0.016031       0.044959             10.754821       8.205148       4.877426       0.219283      13.020426      -0.909697      11.038888           0.056567
          482              N       5.314632      21.629292      13.357689      -0.190229      36.601468 0.52469585E+03  0.12770646E+05                                 9.337407                            7.506510      -0.100717       1.983992                    0.999558      28.287274      79.471611       0.624886       0.402717      -1.086476       0.067177       0.108672      -0.030014       0.131237      -0.052527       0.018331       0.017451       0.042040       0.079048      -0.075753       0.030249       0.045505             10.708640      14.799034      -0.236955       0.929579      10.056498      -3.137975       7.270388          -0.044449
          483              N       6.848924      23.790221      12.541467      -0.239755      31.904049 0.50612205E+03  0.12091596E+05                                 8.228613                            7.195571       0.744274       2.253192                    0.999533      27.755193      74.873105       0.668300       0.383625      -1.110343      -0.130396      -0.182915       0.067375       0.234522      -0.149835       0.062193       0.064793       0.103222       0.185475      -0.217689       0.086355       0.131334              8.816209      11.759552      -1.863685       1.635389       8.384384      -1.699885       6.304690           0.002947
          484              N      10.806511      25.318745      12.454209      -0.195538      35.992400 0.49223760E+03  0.11747883E+05                                 9.205511                            7.227211      -0.043733       2.018057                    0.999023      27.356595      75.203526       0.644946       0.397922      -1.093724      -0.049412       0.091329      -0.071693       0.126184       0.019088      -0.033629       0.033473       0.039527       0.001699      -0.060873       0.015360       0.045514             10.699592       8.316644      -4.927029      -0.250248      12.938975      -1.046127      10.843156           0.053433
          485              N      10.936677      26.962423       2.906770      -0.197697      36.653758 0.50499938E+03  0.12124200E+05                                 9.323150                            7.327295      -0.039388       2.020904                    0.998733      27.436474      75.532634       0.639906       0.398683      -1.093709      -0.061785       0.103226      -0.055126       0.132332       0.030489      -0.032850       0.039941       0.047439       0.045768      -0.074795       0.025337       0.049458             10.829053       8.305278      -4.970399      -0.867735      12.941403      -0.382653      11.240477           0.049223
          486              N      12.430811      23.601389       4.393785      -0.197053      37.001776 0.52330461E+03  0.12727120E+05                                 9.394247                            7.489347      -0.036872       1.999979                    0.999591      28.434266      79.829416       0.626565       0.401943      -1.087102       0.067288      -0.106540       0.050292       0.135675       0.057262      -0.009329       0.017276       0.067216       0.105526      -0.087134       0.038303       0.048831             10.732580      14.427351       0.057950      -0.775023      10.074936      -3.605689       7.695454           0.052696
          487              N       0.056774      21.451164       5.299083      -0.233942      31.564092 0.49180124E+03  0.11668930E+05                                 8.175977                            7.100234       0.758351       2.262329                    0.999380      27.513255      74.037704       0.671549       0.384403      -1.109449      -0.123869       0.184552      -0.068618       0.232619       0.141651      -0.069004       0.075947       0.116000       0.192066      -0.221280       0.093062       0.128218              8.705773      11.633841       1.546983      -1.761059       7.993660      -1.891740       6.489819           0.000880
          488              N       0.059544      22.571873       0.776229      -0.237647      31.750866 0.50240883E+03  0.11987144E+05                                 8.218433                            7.182572       0.738089       2.255098                    0.999309      27.650701      74.671136       0.666674       0.385065      -1.108717       0.129454       0.178982      -0.070887       0.231987      -0.145054       0.068844       0.073635       0.095271       0.151931      -0.215631       0.084959       0.130673              8.772275      11.642780      -2.138801       0.917916       8.567740      -1.681096       6.106307          -0.003435
          489              N       1.564756      21.043589      17.975072      -0.194415      36.779938 0.52524977E+03  0.12798084E+05                                 9.399985                            7.533106      -0.084942       1.987560                    0.999508      28.436938      80.151987       0.620460       0.405148      -1.083945      -0.067395      -0.101775       0.058878       0.135524      -0.059866       0.014563       0.021680       0.059023       0.100478      -0.089051       0.038979       0.050072             10.787294      14.731526      -0.455578      -0.088107      10.119058      -3.447215       7.511300           0.054942
          490              N       3.054736      24.386375      16.400799      -0.193821      36.264380 0.49991826E+03  0.11973764E+05                                 9.264298                            7.296968      -0.040276       2.023620                    0.998613      27.298395      75.101472       0.640261       0.399408      -1.093042       0.052701       0.105347      -0.053943       0.129558      -0.029694       0.027688       0.040803       0.056395       0.041680      -0.074622       0.028552       0.046071             10.774910       8.161411       4.908158       0.527691      13.047918      -0.458067      11.115402           0.055133
          491              N       8.514766      20.951770      17.807828      -0.191408      36.538141 0.51919985E+03  0.12594307E+05                                 9.291319                            7.442957      -0.050471       1.998665                    0.999577      28.201697      78.906131       0.631072       0.400118      -1.089044      -0.062446       0.111006      -0.020459       0.128998       0.046449      -0.013913       0.008392       0.058361       0.088906      -0.071640       0.026737       0.044903             10.600784      14.300245      -0.274772      -1.582252      10.054206      -3.096522       7.447902          -0.058212
          492              N       7.070482      23.208840      17.120674      -0.238761      31.672926 0.49847965E+03  0.11856956E+05                                 8.173690                            7.130392       0.779980       2.266431                    0.999470      27.601577      74.155870       0.673240       0.382482      -1.111813       0.118909      -0.188906       0.058513       0.230757       0.144737      -0.056100       0.062034       0.134153       0.218308      -0.219249       0.090590       0.128660              8.710943      11.598498       1.151284      -2.194571       7.991623      -1.638371       6.542708           0.003903
          493              N       9.927201      21.172396       1.081631      -0.196234      36.291194 0.49898509E+03  0.11949860E+05                                 9.259150                            7.278897      -0.091593       2.001921                    0.998975      27.467756      75.645749       0.642327       0.398176      -1.093519       0.054033      -0.089312       0.074829       0.128435       0.019197      -0.033836       0.034444       0.033873       0.009301      -0.060939       0.016024       0.044915             10.750898       8.201839      -4.874488      -0.219187      13.014651      -0.909281      11.036203          -0.057402
          494              N      12.238332      21.930222      13.910321      -0.191126      36.629299 0.52522332E+03  0.12786984E+05                                 9.342876                            7.511027      -0.100584       1.983814                    0.999559      28.301901      79.529443       0.624591       0.402797      -1.086397       0.067071      -0.108865       0.029536       0.131235       0.052326      -0.018189       0.017345       0.042021       0.078913      -0.075478       0.030161       0.045317             10.714739      14.808568       0.238628      -0.930915      10.061152      -3.139507       7.274496           0.050178
          495              N      13.772624      19.769293      14.726543      -0.238700      31.852861 0.50513587E+03  0.12061851E+05                                 8.220100                            7.188857       0.745297       2.254103                    0.999531      27.725197      74.766930       0.668587       0.383657      -1.110347      -0.130257       0.182165      -0.067918       0.234017       0.149715      -0.062206       0.065034       0.102657       0.184950      -0.217562       0.086441       0.131121              8.806611      11.745209       1.861313      -1.633272       8.376243      -1.697517       6.298380          -0.002918
          496              N       3.882811      18.240769      14.813801      -0.195179      35.977813 0.49197598E+03  0.11739660E+05                                 9.201317                            7.223883      -0.042524       2.018460                    0.999026      27.351629      75.174794       0.645306       0.397767      -1.093869      -0.049360      -0.091357       0.071607       0.126135      -0.019012       0.033667       0.033243       0.039342       0.001964      -0.060630       0.015139       0.045491             10.694312       8.311529       4.923622       0.250224      12.931613      -1.045271      10.839794          -0.048074
          497              N       9.834423       8.829261      11.996106      -0.197827      36.645476 0.50491696E+03  0.12121307E+05                                 9.320386                            7.325768      -0.037980       2.021287                    0.998740      27.435220      75.517802       0.640116       0.398582      -1.093816       0.061560       0.103234      -0.055011       0.132186      -0.030277       0.032764       0.039702       0.047040       0.045838      -0.074369       0.025073       0.049296             10.824813       8.301016       4.966757       0.867432      12.935582      -0.382403      11.237840           0.048329
          498              N       8.340289       5.468227      13.483122      -0.196774      36.985243 0.52303633E+03  0.12718764E+05                                 9.391241                            7.487276      -0.036369       2.000238                    0.999591      28.425971      79.796277       0.626680       0.401927      -1.087130      -0.067204      -0.106249       0.050566       0.135507      -0.057191       0.009338       0.017347       0.067059       0.105363      -0.087031       0.038271       0.048760             10.728923      14.422778      -0.057835       0.774635      10.071273      -3.603875       7.692719           0.052269
          499              N       6.866926       3.318002      14.388420      -0.234328      31.579922 0.49209995E+03  0.11677830E+05                                 8.178463                            7.102177       0.758426       2.262151                    0.999381      27.522707      74.069719       0.671485       0.384380      -1.109462       0.123878       0.184809      -0.068459       0.232781      -0.141669       0.069023       0.075977       0.116130       0.192247      -0.221357       0.093105       0.128253              8.708668      11.638797      -1.547543       1.761755       7.995731      -1.892140       6.491478           0.000953
          500              N       6.864156       4.438711       9.865566      -0.238197      31.777462 0.50291150E+03  0.12002301E+05                                 8.222936                            7.186054       0.737622       2.254642                    0.999313      27.666005      74.725636       0.666519       0.385053      -1.108710      -0.129552       0.179375      -0.070529       0.232236       0.145107      -0.068850       0.073522       0.095500       0.152248      -0.215681       0.084925       0.130756              8.777483      11.650911       2.140346      -0.918842       8.572075      -1.682302       6.109461          -0.003284
          501              N       5.358944       6.523751       8.885735      -0.194304      36.768947 0.52505352E+03  0.12791944E+05                                 9.397887                            7.531508      -0.084806       1.987683                    0.999508      28.431122      80.128010       0.620557       0.405127      -1.083973       0.067361      -0.101588       0.059226       0.135519       0.059851      -0.014660       0.021782       0.058955       0.100492      -0.089082       0.039036       0.050045             10.784843      14.728506       0.455300       0.087911      10.116445      -3.446213       7.509577           0.054801
          502              N       3.868964       9.866537       7.311462      -0.193933      36.254687 0.49980207E+03  0.11969917E+05                                 9.261591                            7.295427      -0.039163       2.023979                    0.998616      27.295199      75.081799       0.640440       0.399332      -1.093128      -0.052598       0.105400      -0.053863       0.129526       0.029644      -0.027647       0.040682       0.056169       0.041868      -0.074442       0.028454       0.045987             10.770873       8.157706      -4.904944      -0.527351      13.042571      -0.458348      11.112341           0.054390
          503              N      12.256334       6.431932       8.718492      -0.191399      36.535932 0.51916046E+03  0.12593052E+05                                 9.290763                            7.442527      -0.049818       1.998910                    0.999577      28.200556      78.900771       0.631112       0.400102      -1.089060       0.062380       0.111095      -0.020178       0.128998      -0.046350       0.013894       0.008290       0.058336       0.088768      -0.071502       0.026633       0.044869             10.600107      14.298871       0.274866       1.582071      10.053851      -3.096418       7.447598          -0.058584
          504              N      13.700618       8.689002       8.031338      -0.238323      31.653060 0.49810510E+03  0.11845809E+05                                 8.170760                            7.128138       0.779694       2.266594                    0.999470      27.589311      74.115692       0.673286       0.382527      -1.111781      -0.118886      -0.188489       0.058882       0.230498      -0.144693       0.056107       0.062140       0.133951       0.218031      -0.219187       0.090611       0.128577              8.707484      11.592891      -1.150740       2.193180       7.989086      -1.637644       6.540474           0.003610
          505              N      10.843899       3.039234      10.170968      -0.196120      36.301226 0.49910354E+03  0.11953790E+05                                 9.261936                            7.280456      -0.092883       2.001526                    0.998971      27.470961      75.665962       0.642145       0.398252      -1.093431      -0.054198      -0.089217       0.074910       0.128486      -0.019210       0.033913       0.034538       0.033877       0.009101      -0.061065       0.016071       0.044994             10.755084       8.205459       4.877856       0.219094      13.020972      -0.909756      11.038820          -0.056539
          506              N       8.532768       7.410384       4.820984      -0.191008      36.623735 0.52512776E+03  0.12784144E+05                                 9.342381                            7.510660      -0.101222       1.983646                    0.999559      28.298690      79.520208       0.624564       0.402831      -1.086369      -0.067048      -0.108691       0.029751       0.131128      -0.052374       0.018203       0.017362       0.042051       0.079149      -0.075568       0.030230       0.045338             10.714080      14.807578      -0.238187       0.930669      10.060439      -3.139434       7.274224          -0.051287
          507              N       6.998476       5.249455       5.637206      -0.239651      31.893810 0.50592920E+03  0.12085783E+05                                 8.226979                            7.194300       0.744465       2.253366                    0.999532      27.749020      74.851645       0.668348       0.383635      -1.110340       0.130340       0.182819      -0.067386       0.234419      -0.149822       0.062187       0.064841       0.103189       0.185667      -0.217716       0.086440       0.131276              8.814298      11.756907      -1.863220       1.635131       8.382413      -1.699443       6.303575           0.002828
          508              N       3.040889       3.720931       5.724464      -0.195475      35.989948 0.49218787E+03  0.11746497E+05                                 9.205520                            7.227142      -0.043922       2.017995                    0.999024      27.354916      75.200328       0.644904       0.397955      -1.093692       0.049286      -0.091203       0.071595       0.125988       0.019052      -0.033596       0.033424       0.039525       0.001620      -0.060798       0.015321       0.045477             10.699633       8.316638      -4.927131      -0.250068      12.939004      -1.046384      10.843256           0.053275
          509              N       2.910723       2.077253      15.271903      -0.197605      36.650213 0.50493889E+03  0.12122433E+05                                 9.322829                            7.327051      -0.039449       2.020906                    0.998734      27.434439      75.527039       0.639888       0.398704      -1.093690       0.061699      -0.103155       0.055068       0.132213       0.030446      -0.032817       0.039905       0.047445       0.045783      -0.074728       0.025299       0.049429             10.828793       8.305125      -4.970400      -0.867677      12.941272      -0.382598      11.239983           0.049102
          510              N       1.416589       5.438287      13.784888      -0.196988      36.995623 0.52321086E+03  0.12724240E+05                                 9.393274                            7.488761      -0.036465       2.000134                    0.999591      28.431221      79.818356       0.626580       0.401952      -1.087098      -0.067197       0.106445      -0.050138       0.135498       0.057164      -0.009312       0.017284       0.067080       0.105151      -0.086959       0.038183       0.048776             10.731327      14.425483       0.058247      -0.775108      10.074178      -3.604964       7.694320           0.052668
          511              N      13.790626       7.588512      12.879590      -0.233440      31.537705 0.49131161E+03  0.11654272E+05                                 8.171597                            7.096894       0.758860       2.262795                    0.999378      27.498025      73.984213       0.671687       0.384424      -1.109447       0.123874      -0.183992       0.069118       0.232325       0.141589      -0.069069       0.076179       0.115489       0.191444      -0.221226       0.093164       0.128062              8.700875      11.626369       1.546006      -1.759713       7.990034      -1.890120       6.486222           0.000845
          512              N      13.787856       6.467803      17.402444      -0.237236      31.735491 0.50209353E+03  0.11977705E+05                                 8.216114                            7.180584       0.737777       2.255193                    0.999308      27.640889      74.637944       0.666731       0.385094      -1.108700      -0.129358      -0.178829       0.070507       0.231699      -0.144939       0.068777       0.073452       0.095159       0.151834      -0.215387       0.084803       0.130584              8.769959      11.638919      -2.137834       0.917770       8.566229      -1.681179       6.104728           0.003409
          513              N      12.282644       7.996087       0.203601      -0.194457      36.780705 0.52524968E+03  0.12798047E+05                                 9.399950                            7.532967      -0.084722       1.987617                    0.999508      28.437354      80.152357       0.620484       0.405133      -1.083958       0.067402       0.101694      -0.059033       0.135534      -0.059832       0.014590       0.021654       0.059039       0.100513      -0.089027       0.038981       0.050046             10.787425      14.731512      -0.455501      -0.087953      10.119338      -3.447492       7.511423          -0.056258
          514              N      10.792664       4.653301       1.777874      -0.193803      36.261820 0.49987739E+03  0.11972473E+05                                 9.263696                            7.296539      -0.039980       2.023729                    0.998613      27.297235      75.095922       0.640301       0.399394      -1.093058      -0.052705      -0.105365       0.053926       0.129567      -0.029701       0.027700       0.040770       0.056331       0.041767      -0.074595       0.028525       0.046070             10.774201       8.160833       4.907686       0.527665      13.046992      -0.458189      11.114780          -0.055439
          515              N       5.332634       8.087906       0.370845      -0.191464      36.543757 0.51927362E+03  0.12596591E+05                                 9.292329                            7.443484      -0.050619       1.998580                    0.999577      28.204113      78.915404       0.631047       0.400118      -1.089040       0.062459      -0.111089       0.020367       0.129061       0.046487      -0.013906       0.008364       0.058427       0.089170      -0.071722       0.026786       0.044936             10.602431      14.301835      -0.275827      -1.581845      10.056585      -3.097511       7.448872           0.056874
          516              N       6.776918       5.830836       1.057999      -0.238813      31.675599 0.49852728E+03  0.11858371E+05                                 8.174086                            7.130677       0.779980       2.266399                    0.999470      27.603131      74.160898       0.673234       0.382476      -1.111817      -0.118949       0.188897      -0.058588       0.230789       0.144745      -0.056126       0.062023       0.134154       0.218277      -0.219255       0.090567       0.128688              8.711454      11.599097       1.151266      -2.194593       7.992235      -1.638607       6.543030          -0.003573
          517              N       3.920199       7.867280      17.097042      -0.196632      36.326053 0.49947431E+03  0.11965124E+05                                 9.266278                            7.283248      -0.093033       2.001262                    0.998972      27.483940      75.714301       0.641998       0.398262      -1.093403      -0.054127       0.089367      -0.074949       0.128583       0.018948      -0.033879       0.034238       0.033569       0.009090      -0.060610       0.015729       0.044881             10.761021       8.209354      -4.881297      -0.218548      13.029415      -0.911624      11.044294           0.055773
          518              N       1.609068       7.109454       4.268352      -0.191007      36.623552 0.52512218E+03  0.12784099E+05                                 9.342680                            7.510858      -0.101227       1.983652                    0.999558      28.298749      79.523198       0.624520       0.402856      -1.086341      -0.066999       0.108695      -0.029546       0.131058       0.052342      -0.018170       0.017307       0.042086       0.079148      -0.075516       0.030194       0.045321             10.714437      14.807414       0.238174      -0.930624      10.061232      -3.139874       7.274667           0.049931
          519              N       0.074776       9.270383       3.452130      -0.239306      31.877335 0.50561639E+03  0.12076351E+05                                 8.224242                            7.192191       0.744781       2.253655                    0.999532      27.739528      74.818105       0.668435       0.383648      -1.110340       0.130308      -0.182557       0.067504       0.234231       0.149791      -0.062184       0.064841       0.103006       0.185472      -0.217640       0.086406       0.131234              8.811084      11.751398       1.862476      -1.634311       8.380218      -1.698949       6.301636          -0.002803
          520              N       9.964589      10.798907       3.364872      -0.195669      35.989403 0.49220998E+03  0.11746880E+05                                 9.204492                            7.226695      -0.042953       2.018252                    0.999027      27.356193      75.197586       0.645021       0.397887      -1.093764       0.049199       0.091350      -0.071584       0.126054      -0.018945       0.033575       0.033293       0.039399       0.001795      -0.060598       0.015170       0.045428             10.697869       8.314912       4.925509       0.250568      12.936421      -1.045734      10.842274          -0.054857
          521              O       1.865245      14.854478       9.023893      -0.491057      36.592294 0.52885629E+03  0.12674261E+05                                 8.808839                            7.137665       0.153508       2.102527                    0.996818      27.226087      71.695748       0.707482       0.361248      -1.136047       0.027152       0.041277      -0.013022       0.051094       0.055269      -0.029195      -0.009571      -0.001774      -0.017772      -0.056791      -0.011691       0.068481             10.097101       9.507194       4.494654      -2.828953      13.058540      -3.188549       7.725568          -0.067046
          522              O      13.455519      16.103202       8.133138      -0.479645      39.400505 0.56742387E+03  0.13869144E+05                                 9.372087                            7.468023       0.071489       2.077882                    0.996062      27.489995      73.612055       0.679875       0.368583      -1.127975       0.021057       0.033456      -0.025900       0.047260       0.039584      -0.012697      -0.016090      -0.065604      -0.019389      -0.048739      -0.011861       0.060600             11.091981       8.320858       3.972369      -2.835179      15.410268      -4.877474       9.544816          -0.068083
          523              O       6.534588      21.489694       5.878983      -0.554593      37.281991 0.56203265E+03  0.13712962E+05                                 8.907324                            7.368771       0.171531       2.073662                    0.998970      28.773025      77.132361       0.692910       0.362293      -1.132150       0.035054       0.018493       0.000451       0.039635       0.040782      -0.037329       0.010431       0.067299       0.004739      -0.064591      -0.001918       0.066509             10.152228      14.832101       4.099834      -2.173876       8.913281      -1.854521       6.711301           0.067223
          524              O       8.621391      22.247863       5.659021      -0.502358      32.535553 0.46261797E+03  0.10683179E+05                                 8.051252                            6.621076       0.944861       2.376008                    0.997464      26.317792      67.227832       0.746384       0.355358      -1.144879      -0.024005       0.004123       0.002578       0.024493       0.025751      -0.011521       0.065886       0.150801       0.078497      -0.122791       0.056171       0.066620              9.287196      16.212322      -1.142238      -0.234281       5.417873      -0.117895       6.231393           0.018924
          525              O       9.766571      24.486013       3.657549      -0.533777      45.791880 0.65601316E+03  0.16648337E+05                                10.403062                            8.095088      -0.093642       2.008899                    0.995527      28.704668      78.655755       0.644297       0.374595      -1.121961       0.009826       0.006569       0.024271       0.026996      -0.021170      -0.052027      -0.012685       0.013457       0.001198      -0.059470       0.003114       0.056356             12.704945      18.280552      -2.001415      -7.085801       7.452507       1.673664      12.381777           0.061035
          526              O       9.442542      25.479900       5.622664      -0.554829      31.238331 0.51431182E+03  0.12230618E+05                                 7.799674                            7.021037       0.746835       2.284404                    0.996829      27.714307      72.516285       0.716600       0.359424      -1.138364      -0.000811      -0.022050      -0.001236       0.022100      -0.009421       0.041896      -0.011127      -0.190278       0.179111      -0.134287       0.054183       0.080104              8.175337       6.422132       0.311985       0.199457       6.625820       1.899407      11.478058           0.003590
          527              O       4.406243      22.987119       7.656675      -0.548037      42.344179 0.66474176E+03  0.16892212E+05                                 9.769908                            8.147811      -0.048636       2.027212                    0.993526      28.603308      77.924352       0.643595       0.374507      -1.124250      -0.008951      -0.004107      -0.001008       0.009900       0.035260       0.035906      -0.015967      -0.134893       0.105425      -0.104420       0.042989       0.061431             11.077971       9.776126       1.845971       3.846226       7.980960       3.804121      15.476826           0.003367
          528              O       4.220688      24.039687       9.594340      -0.550215      37.801807 0.62505549E+03  0.15635743E+05                                 9.023946                            7.828502       0.167911       2.096019                    0.995542      28.386757      76.641835       0.665942       0.367680      -1.129823      -0.009998      -0.028125      -0.026944       0.040211      -0.020615      -0.034563      -0.004044       0.003129       0.023517      -0.041738       0.001429       0.040309              9.864796      12.132614      -1.632159      -1.533676       7.084463       1.377691      10.377311           0.061248
          529              O       5.389408      21.070753      10.112432      -0.523079      35.492955 0.51495692E+03  0.12237732E+05                                 8.626606                            7.061204       0.555079       2.243662                    0.994703      27.000066      70.396729       0.709836       0.363093      -1.136597       0.029645      -0.001821      -0.014162       0.032904      -0.017827       0.013306       0.081620       0.152099       0.081036      -0.134016       0.062839       0.071177             10.112166      17.451798       1.504245       0.516454       5.774281       0.085340       7.110420           0.017134
          530              O       7.485904      20.382748      10.416380      -0.554507      38.026523 0.56921957E+03  0.13941019E+05                                 9.060413                            7.434452       0.189491       2.081032                    0.998945      28.820213      77.559971       0.686819       0.364124      -1.130033      -0.029973       0.013682      -0.006395       0.033563      -0.039352       0.045479       0.019129       0.057982       0.020187      -0.072316       0.005579       0.066737             10.479875      15.623755      -4.144755       2.647537       8.811171      -2.020841       7.004698           0.069056
          531              O       0.445886      14.954500      12.719617      -0.491648      40.092178 0.59018614E+03  0.14579989E+05                                 9.504144                            7.641094      -0.000334       2.050295                    0.995564      27.863100      75.210587       0.668320       0.370982      -1.125224      -0.023066       0.027877      -0.029008       0.046375      -0.041272       0.014037      -0.017113      -0.063366      -0.029894      -0.047803      -0.015565       0.063368             11.180066       8.378783      -3.764717       2.570670      15.946587      -4.462192       9.214828          -0.060276
          532              O      12.041699      13.769759      13.679451      -0.482916      36.511736 0.52784004E+03  0.12651333E+05                                 8.809010                            7.145711       0.131182       2.097401                    0.996821      27.135088      71.598860       0.704454       0.362760      -1.134188      -0.024427       0.039170      -0.013487       0.048092      -0.055925       0.025863      -0.001113      -0.008773      -0.006347      -0.060976      -0.001634       0.062610             10.080167       9.345079      -4.495470       2.530910      13.461994      -3.049485       7.433429          -0.059873
          533              O       0.569128      24.640896       8.205853      -0.545457      37.613665 0.55481470E+03  0.13494287E+05                                 8.976826                            7.332089       0.207968       2.090815                    0.998845      28.548332      76.430087       0.693051       0.363361      -1.131224      -0.031878      -0.035015      -0.016533       0.050156       0.046109      -0.016153       0.012537       0.080965      -0.021142      -0.063683      -0.002491       0.066173             10.245443      14.831268       4.891926      -1.006137       9.577962      -1.642288       6.327098           0.078565
          534              O      12.378191      23.752834       8.149499      -0.485458      31.552538 0.44960924E+03  0.10305922E+05                                 7.876010                            6.520954       0.967123       2.387470                    0.997964      26.026420      66.172531       0.753418       0.354665      -1.145779       0.023783      -0.005704      -0.004104       0.024799       0.023618      -0.015537       0.063167       0.145739       0.074817      -0.118413       0.052168       0.066245              9.040853      15.418870      -0.464249       1.454238       5.275697      -0.174908       6.427991           0.028479
          535              O      11.174852      21.634994      10.109160      -0.536308      45.310234 0.64984579E+03  0.16450824E+05                                10.315421                            8.046105      -0.041616       2.023644                    0.996269      28.679729      78.456987       0.647644       0.373588      -1.122859      -0.008566      -0.007537      -0.027076       0.029382      -0.026553      -0.049494      -0.019721       0.017128      -0.012023      -0.064782       0.010447       0.054335             12.614256      19.361776      -2.242139      -6.345154       7.411195       1.678124      11.069799           0.064392
          536              O      11.611045      20.542083       8.216760      -0.550853      31.968800 0.52231108E+03  0.12461009E+05                                 7.924269                            7.075496       0.731393       2.280222                    0.996961      27.688529      72.416695       0.714277       0.359431      -1.139076       0.003063       0.017040      -0.002526       0.017496      -0.005736       0.031779      -0.008610      -0.199329       0.197359      -0.137617       0.059218       0.078399              8.359684       6.339417       0.252120       0.062428       7.119349       2.359767      11.620288           0.005871
          537              O       5.009989      31.119998       4.619201      -0.486986      36.155478 0.52244746E+03  0.12475396E+05                                 8.728712                            7.086242       0.263683       2.140348                    0.997207      27.080416      71.049665       0.711662       0.360430      -1.137345      -0.023900      -0.046361       0.008012       0.052771       0.058038      -0.033510      -0.006338      -0.011222      -0.011520      -0.064156      -0.006484       0.070640              9.982139       9.224791       4.427500      -2.643521      13.086388      -3.387967       7.635238           0.068048
          538              O       7.278193      29.942184       5.575399      -0.489055      40.405169 0.58033530E+03  0.14265511E+05                                 9.529437                            7.549509      -0.000419       2.049439                    0.996134      27.762738      74.566938       0.676563       0.368290      -1.128138      -0.018176      -0.039821       0.020333       0.048265       0.038048      -0.006965      -0.026849      -0.057443      -0.037774      -0.042830      -0.020836       0.063665             11.341141       8.347559       4.013157      -2.875435      15.879892      -5.207906       9.795972           0.068525
          539              O       9.474391      22.061013      12.212433      -0.549371      42.061603 0.66603906E+03  0.16942168E+05                                 9.734442                            8.167573      -0.071165       2.019451                    0.993606      28.648456      78.218216       0.641090       0.375593      -1.122857       0.012335      -0.006435       0.004483       0.014617      -0.040600      -0.035463      -0.020171      -0.123099       0.103279      -0.102537       0.041031       0.061506             10.991237      10.704032      -2.615530      -3.629066       8.748820       4.221604      13.520859           0.000594
          540              O       9.532550      23.366903      13.981217      -0.548383      37.673358 0.61651667E+03  0.15363529E+05                                 8.990159                            7.763189       0.195362       2.106658                    0.995642      28.246717      76.026938       0.670491       0.366578      -1.131089       0.009535      -0.031324      -0.021373       0.039101       0.028327       0.027673      -0.002895      -0.008815       0.031821      -0.044227       0.007506       0.036721              9.846036      11.730568       2.024640       1.537018       7.795624       1.955881      10.011916           0.055702
          541              O       8.359675      20.391347      14.609836      -0.511520      34.907512 0.50855067E+03  0.12044082E+05                                 8.525629                            7.014409       0.579909       2.254825                    0.994958      26.809750      69.711744       0.712832       0.362810      -1.137163      -0.025348      -0.001566      -0.013787       0.028898       0.012766      -0.019489       0.080694       0.151517       0.076557      -0.132421       0.054782       0.077639              9.956317      16.839452      -0.670234       1.552728       5.628446      -0.030663       7.401054          -0.017729
          542              O       6.299182      19.547529      14.575660      -0.542312      38.310861 0.56033324E+03  0.13667349E+05                                 9.117936                            7.384375       0.219482       2.097416                    0.998778      28.526576      76.573453       0.688107       0.364932      -1.129585       0.028778       0.026982       0.006718       0.040017       0.043286      -0.026787       0.020032       0.074210      -0.026744      -0.067749       0.002467       0.065282             10.538103      15.679811       5.024886      -1.240918       9.521425      -1.745946       6.413072          -0.062753
          543              O       8.795868      30.514045       9.185683      -0.479466      36.114139 0.52095437E+03  0.12437796E+05                                 8.734634                            7.089758       0.183196       2.116223                    0.997092      27.009817      70.988385       0.709035       0.361822      -1.135614       0.027094      -0.040032       0.011518       0.049692      -0.057023       0.026833      -0.004026      -0.008421       0.000681      -0.062174      -0.002175       0.064349              9.959652       9.137886      -4.201611       2.667485      13.166319      -3.375694       7.574751          -0.068453
          544              O       6.534588      29.264419      10.038263      -0.494323      40.939619 0.59521996E+03  0.14731748E+05                                 9.628215                            7.666239      -0.083445       2.021891                    0.995573      27.935423      75.411617       0.668360       0.370270      -1.126059       0.018889      -0.033725       0.023231       0.045099      -0.041280       0.009289      -0.025532      -0.055955      -0.028546      -0.045599      -0.018835       0.064434             11.387963       8.441794      -3.752532       2.890328      15.908838      -5.067575       9.813256          -0.067126
          545              O       8.788945      32.318360       0.065443      -0.491667      36.628141 0.52943622E+03  0.12691693E+05                                 8.814058                            7.141089       0.152847       2.101947                    0.996837      27.242211      71.749249       0.707381       0.361199      -1.136081       0.027132      -0.041087       0.013722       0.051113      -0.055436       0.029111      -0.009570      -0.001861      -0.018471      -0.056825      -0.011832       0.068657             10.104049       9.513998      -4.498925       2.831053      13.068871      -3.191074       7.729277           0.065876
          546              O       6.531819      31.069636       0.956198      -0.479800      39.409435 0.56755562E+03  0.13873149E+05                                 9.373175                            7.468593       0.071979       2.077959                    0.996065      27.494028      73.624586       0.679891       0.368553      -1.127999       0.021089      -0.033274       0.026307       0.047371      -0.039583       0.012708      -0.016046      -0.065688      -0.020109      -0.048658      -0.012037       0.060695             11.093815       8.322122      -3.973132       2.835500      15.414245      -4.878308       9.545079           0.067025
          547              O      13.458288      25.683144       3.210354      -0.555117      37.335093 0.56297126E+03  0.13742038E+05                                 8.916600                            7.375582       0.169572       2.072770                    0.998968      28.791440      77.207208       0.692474       0.362358      -1.132063       0.034993      -0.018768      -0.000552       0.039712      -0.040869       0.037386       0.010436       0.067373       0.004940      -0.064713      -0.001890       0.066603             10.163741      14.851101      -4.105151       2.176746       8.922266      -1.856845       6.717855           0.067249
          548              O       1.697691      24.924975       3.430316      -0.502743      32.567832 0.46314189E+03  0.10698518E+05                                 8.057157                            6.625260       0.943268       2.375278                    0.997468      26.328527      67.269821       0.746060       0.355405      -1.144818      -0.024028      -0.004405      -0.002658       0.024573      -0.025811       0.011516       0.065925       0.151029       0.078546      -0.122929       0.056191       0.066737              9.294733      16.227242       1.142951       0.234754       5.421362      -0.118092       6.235596           0.018995
          549              O       2.842871      22.686825       5.431787      -0.533955      45.797785 0.65614675E+03  0.16652529E+05                                10.403737                            8.095805      -0.093236       2.008959                    0.995533      28.707670      78.665175       0.644283       0.374585      -1.121971       0.009749      -0.006822      -0.024315       0.027070       0.021118       0.051984      -0.012697       0.013554       0.001245      -0.059401       0.003068       0.056332             12.705507      18.280974       2.001292       7.086126       7.452893       1.673482      12.382655           0.060873
          550              O       2.518842      21.692938       3.466673      -0.554454      31.215773 0.51383716E+03  0.12216390E+05                                 7.795748                            7.017645       0.747404       2.284782                    0.996826      27.703715      72.477510       0.716804       0.359409      -1.138388      -0.000770       0.021723       0.001184       0.021769       0.009387      -0.041951      -0.011033      -0.190299       0.178992      -0.134301       0.054288       0.080013              8.171059       6.418580      -0.311913      -0.199976       6.622909       1.898863      11.471687           0.003766
          551              O      11.329943      24.185719       1.432661      -0.548128      42.345839 0.66479425E+03  0.16893886E+05                                 9.770149                            8.148149      -0.048568       2.027212                    0.993528      28.604349      77.928082       0.643579       0.374509      -1.124248      -0.008990       0.003806       0.001070       0.009821      -0.035324      -0.035893      -0.015957      -0.134842       0.105422      -0.104420       0.043000       0.061420             11.078221       9.775935      -1.845626      -3.845963       7.981229       3.804312      15.477497          -0.000892
          552              O      11.144388      19.519827      17.673669      -0.550011      37.772987 0.62447132E+03  0.15617217E+05                                 9.018970                            7.824541       0.168490       2.096417                    0.995530      28.375358      76.597272       0.666160       0.367652      -1.129864      -0.010156       0.027757       0.026770       0.039878       0.020509       0.034771      -0.003854       0.003010       0.022851      -0.041734       0.001272       0.040462              9.858903      12.124022       1.631286       1.533119       7.081119       1.377717      10.371568          -0.060371
          553              O      12.313108      22.488761      17.155577      -0.523457      35.527802 0.51554004E+03  0.12255358E+05                                 8.633004                            7.065727       0.553231       2.242868                    0.994705      27.011399      70.442781       0.709512       0.363147      -1.136527       0.029663       0.001329       0.014197       0.032912       0.017920      -0.013332       0.081811       0.152229       0.081013      -0.134239       0.062963       0.071275             10.120488      17.467935      -1.505394      -0.517723       5.777993       0.085566       7.115536           0.016784
          554              O       0.562204      23.176766      16.851630      -0.555115      38.085156 0.57027207E+03  0.13973756E+05                                 9.070578                            7.442021       0.187194       2.080004                    0.998943      28.840912      77.644247       0.686348       0.364192      -1.129939      -0.029944      -0.014136       0.006382       0.033723       0.039479      -0.045387       0.019116       0.058254       0.020453      -0.072409       0.005628       0.066782             10.492279      15.644661       4.149680      -2.651287       8.820020      -2.023151       7.012158           0.068600
          555              O       7.369586      28.605014      14.548392      -0.489658      40.000904 0.58890379E+03  0.14539082E+05                                 9.487533                            7.631696      -0.001958       2.050449                    0.995524      27.835568      75.090184       0.668936       0.370876      -1.125407      -0.021780      -0.029249       0.029926       0.047175       0.041018      -0.013797      -0.017202      -0.062599      -0.030797      -0.047155      -0.015916       0.063071             11.155068       8.365322       3.754426      -2.564620      15.903308      -4.444785       9.196574           0.065091
          556              O       5.117999      29.789755      13.588558      -0.481165      36.420725 0.52644808E+03  0.12608462E+05                                 8.792479                            7.135068       0.131455       2.098191                    0.996800      27.106431      71.474409       0.705225       0.362637      -1.134391      -0.026441      -0.038763       0.013059       0.048705       0.055564      -0.025467      -0.001377      -0.008622      -0.006681      -0.060325      -0.001943       0.062268             10.058706       9.321389       4.480171      -2.522827      13.434353      -3.040694       7.420375           0.064700
[truncated: 41,907 more chars]
