# Supplementary material for: A collection of forcefield precursors for metal–organic frameworks
Source: RSC Adv. 2019 Nov 13;9(63):36492–507. doi: 10.1039/c9ra07327b (PMC9075174; doi:10.1039/c9ra07327b)
Supplement: RA-009-C9RA07327B-s4224 [file RA-009-C9RA07327B-s4224.xyz]

   36
jmolscript: load "" {1 1 1} spacegroup "x,y,z" unitcell [{      4.938700     0.000000     0.000000 }, {     -0.292098     8.180387     0.000000 }, {      0.000000     0.000000    12.060000 }]
Al     3.474025     7.049858     3.015000     1.813778
Al     1.172577     1.130529     9.045000     1.813779
Al     2.469350     0.000000     6.030000     1.785126
Al     2.469350     0.000000     0.000000     1.785126
P      4.670534     6.265358     5.818588     1.470899
P     -0.023932     1.915029    11.848588     1.470899
P     -0.023932     1.915029     6.241412     1.470899
P      4.670534     6.265358     0.211412     1.470899
H      3.276389     4.507393     6.367680     0.143690
H      4.462527     4.621919     7.453080     0.160235
H      1.370213     3.672994     0.337680     0.143690
H      0.184075     3.558468     1.423080     0.160235
H      1.370213     3.672994     5.692320     0.143690
H      0.184075     3.558468     4.606920     0.160232
H      3.276389     4.507393    11.722320     0.143690
H      4.462527     4.621919    10.636920     0.160232
C      4.368866     4.617010     6.408684    -0.418239
C      0.277736     3.563377     0.378684    -0.418239
C      0.277736     3.563377     5.651316    -0.418237
C      4.368866     4.617010    11.681316    -0.418237
O      3.680611     7.184016     6.534108    -0.872235
O      1.156786     6.607299     6.130098    -0.845961
O      4.451144     6.240817     4.306626    -0.871127
O      0.965991     0.996371     0.504108    -0.872234
O      3.489816     1.573088     0.100098    -0.845961
O      0.195458     1.939570    10.336626    -0.871128
O      0.965991     0.996371     5.525892    -0.872234
O      3.489816     1.573088     5.929902    -0.845961
O      0.195458     1.939570     7.753374    -0.871128
O      3.680611     7.184016    11.555892    -0.872235
O      1.156786     6.607299    11.959902    -0.845961
O      4.451144     6.240817     1.723374    -0.871127
F      2.470203     7.887529     4.254768    -0.566714
F      2.176399     0.292858    10.284768    -0.566714
F      2.176399     0.292858     7.805232    -0.566714
F      2.470203     7.887529     1.775232    -0.566714

The following XYZ coordinates are in angstroms. Other properties are in atomic units.
The sperically averaged electron density of each atom fit to a function of the form exp(a - br)
eigen_1, eigen_2 and eigen_3 are the three eigenvalues of traceless quadrupole moment tensor
  atom number  atomic symbol              X              Y              Z     net charge C6 coefficient C8 coefficient C10 coefficient fluctuating dipole atomic polarizability isotropic forcefield polarizability              a              b squared Pearson coefficient          <r^3>          <r^4>         wp_QDO          m_QDO          q_QDO       dipole_x       dipole_y       dipole_z         dipole            Qxy            Qxz            Qyz     Q(x^2-y^2)  Q(3z^2 - R^2)        eigen_1        eigen_2        eigen_3 static polarizability      alpha(xx)      alpha(xy)      alpha(xz)      alpha(yy)      alpha(yz)      alpha(zz) atomic spin moment
            1             Al       3.474025       7.049858       3.015000       1.813778      41.284519 0.58349574E+03  0.14895182E+05                                12.122804                            9.473541      -0.169218       1.925966                    0.999001      25.310938      78.025286       0.415987       0.576791      -0.972400      -0.020221       0.022690       0.000000       0.030392       0.194629       0.000000       0.000000      -0.082759      -0.617355      -0.205785      -0.096087       0.301872             14.076507      10.992503      -3.154154      -0.000000       8.602801      -0.000000      22.634217           0.000060
            2             Al       1.172577       1.130529       9.045000       1.813779      41.284504 0.58349537E+03  0.14895171E+05                                12.122801                            9.473539      -0.169217       1.925966                    0.999001      25.310933      78.025269       0.415987       0.576791      -0.972400       0.020220      -0.022690      -0.000000       0.030393       0.194629       0.000000       0.000000      -0.082759      -0.617354      -0.205785      -0.096087       0.301872             14.076504      10.992502      -3.154155       0.000000       8.602800      -0.000000      22.634209           0.000060
            3             Al       2.469350       0.000000       6.030000       1.785126      32.075720 0.44224005E+03  0.10782162E+05                                11.754120                            9.315306      -0.653163       1.758603                    0.999937      27.842529      90.523184       0.341422       0.735813      -0.893868       0.000000      -0.000000      -0.000000       0.000000       0.001971       0.024070      -0.033770      -0.042502       0.207123      -0.061874      -0.022719       0.084593             13.740209      17.522899       0.325032      -1.027154      12.477605       1.718085      11.220123          -0.000016
            4             Al       2.469350       0.000000       0.000000       1.785126      32.075714 0.44223996E+03  0.10782159E+05                                11.754119                            9.315305      -0.653163       1.758603                    0.999937      27.842526      90.523173       0.341422       0.735813      -0.893868       0.000000       0.000000      -0.000000       0.000000       0.001971      -0.024070       0.033770      -0.042502       0.207123      -0.061874      -0.022719       0.084593             13.740208      17.522898       0.325032       1.027154      12.477604      -1.718085      11.220123          -0.000016
            5              P       4.670534       6.265358       5.818588       1.470899      64.628641 0.10656906E+04  0.31028013E+05                                13.311231                           10.549056       0.137283       1.853362                    0.999599      46.253777     143.078149       0.537225       0.391586      -1.091884       0.042245       0.064826      -0.049199       0.091693      -0.030329      -0.026307       0.054286       0.026334       0.198691      -0.075238      -0.023836       0.099073             15.161252      16.167148       0.018716       0.748746      16.931509      -0.177765      12.385097          -0.000024
            6              P      -0.023932       1.915029      11.848588       1.470899      64.628635 0.10656906E+04  0.31028011E+05                                13.311229                           10.549055       0.137283       1.853363                    0.999599      46.253772     143.078124       0.537225       0.391586      -1.091884      -0.042245      -0.064826      -0.049199       0.091693      -0.030329       0.026307      -0.054286       0.026334       0.198692      -0.075238      -0.023836       0.099073             15.161249      16.167144       0.018716      -0.748747      16.931507       0.177765      12.385096          -0.000024
            7              P      -0.023932       1.915029       6.241412       1.470899      64.628656 0.10656910E+04  0.31028027E+05                                13.311231                           10.549057       0.137283       1.853363                    0.999599      46.253782     143.078161       0.537225       0.391586      -1.091884      -0.042245      -0.064826       0.049199       0.091693      -0.030329      -0.026307       0.054287       0.026334       0.198692      -0.075238      -0.023836       0.099073             15.161252      16.167147       0.018715       0.748747      16.931509      -0.177766      12.385099          -0.000024
            8              P       4.670534       6.265358       0.211412       1.470899      64.628646 0.10656907E+04  0.31028017E+05                                13.311231                           10.549057       0.137283       1.853363                    0.999599      46.253779     143.078155       0.537225       0.391586      -1.091884       0.042245       0.064826       0.049199       0.091693      -0.030329       0.026307      -0.054287       0.026334       0.198691      -0.075238      -0.023835       0.099073             15.161252      16.167149       0.018715      -0.748746      16.931509       0.177766      12.385099          -0.000024
            9              H       3.276389       4.507393       6.367680       0.143690       1.211553 0.98511075E+01  0.10192613E+03                                 1.872224                            1.822705      -1.124331       2.316682                    0.996705       3.864147      11.123459       0.468087       1.264675      -0.710680      -0.032119       0.000894       0.009443       0.033491      -0.006923      -0.006682       0.007815       0.018214      -0.001448      -0.013883      -0.002661       0.016544              1.886196       2.495994       0.088657       0.094994       1.670018      -0.021014       1.492575           0.000003
           10              H       4.462527       4.621919       7.453080       0.160235       1.000379 0.78750146E+01  0.76569019E+02                                 1.622662                            1.615122      -0.798128       2.498267                    0.999077       3.327843       9.100428       0.507124       1.242197      -0.718310      -0.002724      -0.001693       0.032094       0.032254      -0.005520      -0.003369       0.007676       0.003995       0.023081      -0.010999      -0.002141       0.013141              1.612480       1.399432      -0.012693       0.092396       1.455815      -0.033935       1.982194           0.000012
           11              H       1.370213       3.672994       0.337680       0.143690       1.211551 0.98510931E+01  0.10192594E+03                                 1.872223                            1.822704      -1.124331       2.316682                    0.996705       3.864144      11.123450       0.468087       1.264676      -0.710680       0.032119      -0.000894       0.009443       0.033491      -0.006923       0.006682      -0.007815       0.018214      -0.001448      -0.013883      -0.002661       0.016544              1.886195       2.495993       0.088657      -0.094994       1.670018       0.021014       1.492574           0.000003
           12              H       0.184075       3.558468       1.423080       0.160235       1.000377 0.78749953E+01  0.76568775E+02                                 1.622660                            1.615119      -0.798126       2.498268                    0.999077       3.327838       9.100407       0.507125       1.242196      -0.718310       0.002724       0.001693       0.032094       0.032254      -0.005520       0.003369      -0.007676       0.003995       0.023081      -0.010999      -0.002141       0.013141              1.612478       1.399430      -0.012693      -0.092396       1.455812       0.033935       1.982191           0.000012
           13              H       1.370213       3.672994       5.692320       0.143690       1.211553 0.98511069E+01  0.10192611E+03                                 1.872224                            1.822704      -1.124328       2.316683                    0.996705       3.864146      11.123452       0.468088       1.264674      -0.710681       0.032119      -0.000894      -0.009443       0.033491      -0.006923      -0.006682       0.007815       0.018214      -0.001448      -0.013883      -0.002661       0.016544              1.886195       2.495994       0.088657       0.094995       1.670018      -0.021014       1.492574           0.000003
           14              H       0.184075       3.558468       4.606920       0.160232       1.000380 0.78750301E+01  0.76569205E+02                                 1.622665                            1.615124      -0.798130       2.498265                    0.999077       3.327845       9.100435       0.507123       1.242198      -0.718310       0.002724       0.001693      -0.032094       0.032254      -0.005520      -0.003369       0.007676       0.003995       0.023081      -0.010999      -0.002141       0.013141              1.612483       1.399434      -0.012693       0.092396       1.455817      -0.033935       1.982198           0.000012
           15              H       3.276389       4.507393      11.722320       0.143690       1.211553 0.98511147E+01  0.10192621E+03                                 1.872224                            1.822705      -1.124329       2.316683                    0.996705       3.864148      11.123460       0.468087       1.264674      -0.710681      -0.032119       0.000894      -0.009443       0.033491      -0.006923       0.006682      -0.007815       0.018214      -0.001448      -0.013883      -0.002661       0.016544              1.886196       2.495995       0.088657      -0.094995       1.670018       0.021014       1.492575           0.000003
           16              H       4.462527       4.621919      10.636920       0.160232       1.000383 0.78750564E+01  0.76569534E+02                                 1.622668                            1.615127      -0.798132       2.498264                    0.999077       3.327851       9.100459       0.507122       1.242198      -0.718310      -0.002724      -0.001693      -0.032094       0.032254      -0.005520       0.003369      -0.007676       0.003995       0.023081      -0.010999      -0.002141       0.013141              1.612486       1.399436      -0.012693      -0.092396       1.455819       0.033935       1.982202           0.000012
           17              C       4.368866       4.617010       6.408684      -0.418239      37.160383 0.62816709E+03  0.16073736E+05                                 9.499018                            8.133573      -0.236765       1.888057                    0.997697      32.883559      96.302218       0.606102       0.394929      -1.086290       0.065131      -0.174414      -0.034779       0.189399      -0.042832      -0.018648       0.060046       0.077540       0.072085      -0.091517       0.007779       0.083738             10.485989       8.482863      -1.527678      -0.791826      15.533497      -0.814600       7.441609          -0.000022
           18              C       0.277736       3.563377       0.378684      -0.418239      37.160370 0.62816683E+03  0.16073727E+05                                 9.499015                            8.133570      -0.236764       1.888057                    0.997697      32.883547      96.302163       0.606102       0.394929      -1.086290      -0.065131       0.174414      -0.034779       0.189399      -0.042832       0.018649      -0.060046       0.077540       0.072084      -0.091517       0.007779       0.083738             10.485986       8.482861      -1.527678       0.791827      15.533491       0.814599       7.441606          -0.000021
           19              C       0.277736       3.563377       5.651316      -0.418237      37.160309 0.62816556E+03  0.16073686E+05                                 9.499004                            8.133561      -0.236764       1.888058                    0.997697      32.883518      96.302054       0.606103       0.394929      -1.086290      -0.065131       0.174414       0.034779       0.189399      -0.042832      -0.018649       0.060046       0.077540       0.072085      -0.091517       0.007779       0.083738             10.485972       8.482852      -1.527675      -0.791825      15.533464      -0.814598       7.441601          -0.000022
           20              C       4.368866       4.617010      11.681316      -0.418237      37.160324 0.62816588E+03  0.16073697E+05                                 9.499007                            8.133563      -0.236765       1.888057                    0.997697      32.883532      96.302116       0.606102       0.394929      -1.086290       0.065131      -0.174414       0.034779       0.189399      -0.042832       0.018648      -0.060046       0.077540       0.072085      -0.091517       0.007779       0.083738             10.485976       8.482854      -1.527676       0.791825      15.533469       0.814599       7.441604          -0.000022
           21              O       3.680611       7.184016       6.534108      -0.872235      49.214223 0.84441578E+03  0.22709161E+05                                10.734372                            8.984323      -0.284403       1.911429                    0.995558      32.057197      88.926348       0.635354       0.358464      -1.140200       0.009566      -0.000014       0.102764       0.103208       0.028881      -0.043054       0.007436       0.003098       0.063302      -0.057179       0.003544       0.053635             12.002801      15.950770      -5.224866      -1.975331      11.995086       2.019711       8.062548           0.000002
           22              O       1.156786       6.607299       6.130098      -0.845961      48.141446 0.77439304E+03  0.20354203E+05                                10.563749                            8.568774      -0.120743       1.977451                    0.995648      30.975513      84.594053       0.655400       0.355555      -1.143982       0.045085      -0.062707       0.038224       0.086174      -0.031112       0.025787      -0.000501       0.039283       0.136339      -0.060967       0.002550       0.058417             12.003661      18.337822       5.079336       1.785040      10.972013       0.738260       6.701148          -0.000008
           23              O       4.451144       6.240817       4.306626      -0.871127      45.694334 0.76595918E+03  0.20007519E+05                                 9.959841                            8.393615       0.180885       2.068820                    0.997055      30.912926      83.206395       0.679821       0.344924      -1.156728       0.095208      -0.075639       0.008270       0.121877       0.012893      -0.021623       0.020196      -0.013007      -0.007818      -0.037613       0.013516       0.024097             10.963289       7.798994      -1.047183       3.391402       7.309138      -1.817913      17.781736          -0.000005
           24              O       0.965991       0.996371       0.504108      -0.872234      49.214172 0.84441482E+03  0.22709127E+05                                10.734363                            8.984317      -0.284402       1.911430                    0.995558      32.057183      88.926287       0.635354       0.358464      -1.140201      -0.009566       0.000014       0.102764       0.103208       0.028881       0.043054      -0.007436       0.003098       0.063302      -0.057179       0.003544       0.053635             12.002791      15.950754      -5.224860       1.975329      11.995076      -2.019709       8.062543           0.000001
           25              O       3.489816       1.573088       0.100098      -0.845961      48.141420 0.77439260E+03  0.20354188E+05                                10.563745                            8.568772      -0.120742       1.977451                    0.995648      30.975507      84.594026       0.655400       0.355555      -1.143982      -0.045085       0.062707       0.038225       0.086174      -0.031112      -0.025787       0.000501       0.039283       0.136339      -0.060967       0.002550       0.058417             12.003655      18.337812       5.079334      -1.785039      10.972009      -0.738259       6.701146          -0.000008
           26              O       0.195458       1.939570      10.336626      -0.871128      45.694385 0.76596024E+03  0.20007554E+05                                 9.959849                            8.393621       0.180884       2.068819                    0.997055      30.912943      83.206463       0.679821       0.344924      -1.156728      -0.095208       0.075639       0.008270       0.121877       0.012893       0.021623      -0.020196      -0.013007      -0.007818      -0.037613       0.013516       0.024097             10.963298       7.799000      -1.047185      -3.391405       7.309144       1.817915      17.781750          -0.000005
           27              O       0.965991       0.996371       5.525892      -0.872234      49.214178 0.84441497E+03  0.22709132E+05                                10.734364                            8.984318      -0.284402       1.911430                    0.995558      32.057186      88.926298       0.635354       0.358464      -1.140201      -0.009566       0.000014      -0.102764       0.103208       0.028881      -0.043054       0.007436       0.003098       0.063302      -0.057179       0.003544       0.053635             12.002792      15.950755      -5.224860      -1.975329      11.995076       2.019709       8.062543           0.000001
           28              O       3.489816       1.573088       5.929902      -0.845961      48.141419 0.77439258E+03  0.20354187E+05                                10.563745                            8.568771      -0.120742       1.977451                    0.995648      30.975507      84.594025       0.655400       0.355555      -1.143982      -0.045085       0.062707      -0.038225       0.086174      -0.031112       0.025787      -0.000501       0.039283       0.136339      -0.060967       0.002550       0.058417             12.003655      18.337811       5.079333       1.785039      10.972009       0.738259       6.701145          -0.000008
           29              O       0.195458       1.939570       7.753374      -0.871128      45.694389 0.76596029E+03  0.20007556E+05                                 9.959850                            8.393622       0.180884       2.068819                    0.997055      30.912944      83.206469       0.679821       0.344924      -1.156728      -0.095208       0.075638      -0.008270       0.121877       0.012893      -0.021623       0.020196      -0.013007      -0.007817      -0.037613       0.013516       0.024097             10.963299       7.799001      -1.047185       3.391406       7.309145      -1.817915      17.781753          -0.000005
           30              O       3.680611       7.184016      11.555892      -0.872235      49.214234 0.84441603E+03  0.22709169E+05                                10.734373                            8.984324      -0.284403       1.911429                    0.995558      32.057201      88.926364       0.635354       0.358464      -1.140200       0.009566      -0.000014      -0.102764       0.103208       0.028881       0.043054      -0.007436       0.003098       0.063301      -0.057179       0.003544       0.053635             12.002803      15.950773      -5.224867       1.975332      11.995087      -2.019711       8.062549           0.000002
           31              O       1.156786       6.607299      11.959902      -0.845961      48.141451 0.77439314E+03  0.20354206E+05                                10.563750                            8.568775      -0.120743       1.977451                    0.995648      30.975514      84.594059       0.655400       0.355555      -1.143982       0.045085      -0.062707      -0.038224       0.086174      -0.031112      -0.025787       0.000501       0.039283       0.136339      -0.060967       0.002550       0.058417             12.003662      18.337825       5.079337      -1.785040      10.972014      -0.738260       6.701148          -0.000008
           32              O       4.451144       6.240817       1.723374      -0.871127      45.694340 0.76595926E+03  0.20007522E+05                                 9.959842                            8.393615       0.180886       2.068820                    0.997055      30.912928      83.206402       0.679821       0.344924      -1.156728       0.095208      -0.075639      -0.008270       0.121877       0.012893       0.021623      -0.020196      -0.013007      -0.007818      -0.037613       0.013516       0.024097             10.963290       7.798994      -1.047184      -3.391402       7.309138       1.817912      17.781738          -0.000005
           33              F       2.470203       7.887529       4.254768      -0.566714      25.419203 0.39701049E+03  0.86586811E+04                                 6.601348                            5.908671       0.643958       2.361808                    0.997091      22.567253      52.662772       0.851623       0.329768      -1.188767      -0.075705       0.069184       0.000477       0.102557       0.007398       0.012767      -0.015130      -0.008229      -0.103359      -0.041966       0.015241       0.026725              7.133412       6.165630      -0.901936      -1.972955       5.182161       1.765499      10.052444           0.000003
           34              F       2.176399       0.292858      10.284768      -0.566714      25.419235 0.39701108E+03  0.86586976E+04                                 6.601355                            5.908677       0.643956       2.361807                    0.997091      22.567261      52.662808       0.851622       0.329768      -1.188767       0.075705      -0.069184       0.000477       0.102557       0.007398      -0.012767       0.015130      -0.008228      -0.103359      -0.041966       0.015241       0.026725              7.133419       6.165636      -0.901938       1.972958       5.182167      -1.765502      10.052455           0.000003
           35              F       2.176399       0.292858       7.805232      -0.566714      25.419229 0.39701098E+03  0.86586947E+04                                 6.601354                            5.908676       0.643957       2.361808                    0.997091      22.567259      52.662801       0.851622       0.329768      -1.188767       0.075705      -0.069184      -0.000477       0.102557       0.007398       0.012767      -0.015130      -0.008228      -0.103359      -0.041966       0.015241       0.026725              7.133418       6.165635      -0.901937      -1.972957       5.182166       1.765501      10.052454           0.000003
           36              F       2.470203       7.887529       1.775232      -0.566714      25.419202 0.39701047E+03  0.86586807E+04                                 6.601348                            5.908671       0.643959       2.361808                    0.997091      22.567253      52.662772       0.851623       0.329768      -1.188767      -0.075705       0.069184      -0.000477       0.102557       0.007398      -0.012767       0.015130      -0.008229      -0.103359      -0.041966       0.015241       0.026725              7.133412       6.165629      -0.901936       1.972955       5.182161      -1.765499      10.052444           0.000003

******************************************************
Auxiliary information for the entire system
The total spin magnetic moment of the unit cell is   -0.000069
The total net atomic charge of the unit cell is   -0.000001
Accuracy of reproducing the electrostatic potential in the unit cell:
  The inner radius (bohr) =    5.0000
  The outer radius (bohr) =   12.0000
  Valid grid points have density less than (e/(bohr^3)) =    0.0001
  The number of valid grid points were=          852
  The rms potential error without charges in kcal/mol is=      8.26142
  The rms potential error with partial charges in kcal/mol is=      0.76573
  The RRMSE value at monopole order=      0.09269
  The rms potential error with partial charges and cloud penetration in kcal/mol is=      0.75919
  The RRMSE value at monopole order with cloud penetration is=      0.09190
  The rms potential error with partial charges and atomic dipoles in kcal/mol is=      0.31701
  The RRMSE value at dipole order=      0.03837
  The rms potential error with partial charges, atomic dipoles and cloud penetration in kcal/mol is=      0.28869
  The RRMSE value at dipole order with cloud penetration=      0.03494

******************************************************
The electron densities and ab initio electrostatic potential were computed in VASP using the PBE functional and
projector augmented wave method. See the main text of the journal article for a description of computational details.
The atomic charges, dipoles, and quadrupoles were computed with the DDEC6 method as described in
(a) T. A. Manz and N. Gabaldon Limas, RSC Adv. 6 (2016) 47771-47801 DOI: 10.1039/c6ra04656h
(b) N. Gabaldon Limas and T. A. Manz, RSC Adv. 8 (2018) 2678-2707 DOI: 10.1039/c7ra11829e.
For each atom in the material, the electron cloud parameters were fit to the spherically averaged atom-in-material
electron density using radial positions for which this density was between 10^-4 and 10^-2 electrons per cubic bohr.
The polarizabilities, dispersion coefficients, and quantum Drude oscillator (QDO) parameters were fit using the MCLF method.
The magnetic structure of the system was optimized in VASP from the default ferromagnetic initial guess using spin polarization.
The atomic spin moments (ASMs) were computed on this optimized magnetic structure using the DDEC6 partition as inputs
to the method of T. A. Manz and D. S. Sholl, J. Chem. Theory Comput. 7 (2011) 4146-4164 DOI: 10.1021/ct200539n.
The RMSE and RRMSE were computed using a uniform grid with Ewald summation.
